# Supplementary material for: Differentiation-state plasticity is a targetable resistance mechanism in basal-like breast cancer
Source: Nat Commun. 2018 Sep 19;9:3815. doi: 10.1038/s41467-018-05729-w (PMC6145927; doi:10.1038/s41467-018-05729-w)
Supplement: Supplementary file 5 — Supplementary Data 2 [file 41467_2018_5729_MOESM5_ESM.xlsx]

## Sheet: HCC1143
Group	Drug name	Z Score K19 13.72nM	Z Score K19 41.25nM	Z Score K19 123.46nM	Z Score K19 370.37nM	Z Score K19 1111.1nM	Z Score K19 3333.3nM	Z Score K19 10000nM	Z Score VIM 13.72nM	Z Score VIM 41.25nM	Z Score VIM 123.46nM	Z Score VIM 370.37nM	Z Score VIM 1111.1nM	Z Score VIM 3333.3nM	Z Score VIM 10000nM	Z Score K14 13.72nM	Z Score K14 41.25nM	Z Score K14 123.46nM	Z Score K14 370.37nM	Z Score K14 1111.1nM	Z Score K14 3333.3nM	Z Score K14 10000nM	PROLIFERATION 13.72nM	PROLIFERATION 41.15nM	PROLIFERATION 123.46nM	PROLIFERATION 370.37nM	PROLIFERATION 1111.1nM	PROLIFERATION 3333.3nM	PROLIFERATION 10000nM
A	AZD-6244	0.0816151	-0.175497	-0.148019	0.00703297	-0.326624	0.582101	1.98935	-0.0267625	-0.519682	-0.592193	-0.722951	-0.988826	-0.183276	0.702314	-0.0605669	1.33104	1.23091	1.86563	1.53679	2.76581	6.16444	106.562	117.656	110	103.75	110.469	70.3125	24.6875
A	pan-JAK	1.58807	0.354556	0.404154	0.649176	-0.3141	-0.38545	-0.814303	1.3021	-0.00355834	0.188482	0.203276	-0.263989	-0.449197	-0.816208	-0.273828	-0.873021	-0.438749	-0.042049	0.397936	1.42606	1.41305	61.875	80	76.875	83.2812	91.5625	78.4375	79.0625
A	CPI-267703	-0.0647339	-0.216158	-0.619957	0.0765955	1.08407	1.38894	2.19856	-0.365356	-0.440753	-0.916821	-0.355535	0.279704	0.447253	1.24455	-0.0479107	0.277819	0.724471	1.02079	1.75831	5.07661	7.74563	106.157	114.552	103.172	97.3881	98.5075	108.396	112.034
A	ZD-6474	0.339064	0.413767	-0.173759	-0.210101	0.10688	0.672198	0.0765955	0.285482	0.242151	-0.243162	-0.512105	-0.22294	-0.352357	-0.594435	-0.104559	-0.216767	-0.334422	-0.114364	1.36504	1.89884	2.81938	118.47	123.881	121.455	118.47	103.731	66.0448	40.7649
A	Go6976	-0.708191	-0.486609	-0.0861431	0.401698	0.76775	0.914575	-0.090597	-0.704128	-0.609266	-0.261505	-0.398067	-0.212845	-0.0094878	-0.133898	-0.514076	-0.0406357	0.216734	0.772438	1.97157	1.60666	0.967184	72.9688	87.3438	81.25	48.9062	34.8438	42.5	56.875
A	CYT387	0.800348	0.372898	-0.0622994	0.215234	-0.948378	-1.06879	-0.0390721	0.438329	0.410514	-0.0291619	0.467073	-0.618728	-0.736926	-0.135983	-0.902086	-0.019565	-0.326366	-0.128312	0.963279	3.72575	4.54408	66.0938	73.9062	74.8438	69.5312	79.5312	54.8438	21.25
A	Crenolanib avg	0.412549	0.357475	0.717633	-0.217512	-0.854689	-0.645675	-0.0104995	0.114811	-0.00932573	0.402379	-0.593796	-0.867764	-0.729995	-0.265639	0.221121	0.0853571	0.0184118	0.461609	0.25761	1.94643	3.35351	96.2687	119.496	100.56	116.231	120.149	125.746	95.4291
A	PLX-4720 Avg	-0.240435	-0.125368	0.0329174	0.415874	0.045144	0.0336212	0.688318	-0.429024	-0.395197	-0.06789	0.359699	-0.251744	-0.200692	0.0227786	-0.432308	-0.360599	-0.234723	0.276324	0.481966	0.36908	3.01046	91.5112	88.666	72.6213	74.347	50.9795	46.6418	32.4627
A	PD-184352	-0.226527	-0.509154	-0.234378	-0.336438	-0.452236	0.491817	0.038436	-0.0596502	-0.454699	-0.403584	-0.629439	-0.832709	-0.081047	-0.709083	-0.513412	-0.509738	0.769802	0.806544	0.652228	2.54352	1.85828	106.25	122.344	105.469	115.156	100.937	50.3125	66.25
A	Lapatinib Avg	0.335456	-0.0541486	0.0684102	-0.416023	-0.150923	-0.110025	-0.0475326	0.456789	-0.0460516	-0.0464825	-0.0769963	-0.228135	-0.417341	-0.555882	-0.20323	-0.0378808	-0.107445	0.31218	0.604823	0.354379	0.678696	111.491	99.7073	121.669	103.364	113.804	125.563	111.138
A	MLN-518	1.02369	0.970078	0.978326	0.364178	1.8985	0.148207	-0.622495	1.37192	0.808716	0.196936	0.167293	0.812732	-0.543612	-0.899612	-0.304988	-0.133607	0.670563	-0.247912	0.740938	0.128047	0.420283	78.75	78.75	56.875	88.4375	55.7813	100.781	116.719
A	Gefitinib avg	0.295656	0.365311	0.336036	0.434966	0.0150162	0.151298	0.0352062	0.538682	0.290971	0.0256378	-0.0319931	-0.385867	-0.240995	-0.321014	0.13184	-0.287578	0.865003	0.805631	1.14062	1.39336	1.71092	112.407	114.506	113.713	126.446	120.522	122.015	101.586
A	Trametinib	0.199376	-0.232415	0.460414	0.372093	0.103205	0.52322	0.219003	0.163431	-1.00309	-0.739593	-1.14217	-0.95475	0.012465	-0.210617	3.18926	2.12466	3.92135	4.59556	2.92288	2.80806	2.69049	56.4062	82.9688	44.375	37.1875	44.2188	63.125	69.5312
A	SU11274	1.0336	0.217925	0.121013	-0.0970378	0.125051	0.34714	0.484432	0.947009	0.0514922	0.0226046	-0.515283	-0.055392	-0.211385	-0.159387	0.33011	0.625336	0.583939	0.429245	-0.0838608	1.12864	0.0762804	80.597	90.2985	75.7463	84.0485	69.0299	91.1381	73.694
A	CHIR-258	1.34785	1.3234	0.0947731	0.237373	0.590446	1.24023	0.222192	1.03222	0.67823	-0.478852	0.301097	0.160922	-0.174482	-0.591203	-0.50278	-0.103128	0.557884	0.539708	2.31493	3.06674	3.03602	68.4375	61.7188	100.937	83.9062	71.5625	57.5	72.8125
A	AP25434 avg	-0.272468	0.529438	-0.341929	-0.516097	-0.0904294	0.30168	-0.567303	-0.176235	0.470483	-0.533589	-0.602456	-0.239264	0.0154331	-0.704338	-0.347606	-0.0320965	0.0481312	-0.065377	0.187628	1.34095	0.755852	104.937	105.561	118.942	116.801	92.2341	54.5009	66.5547
A	ABT-737	0.34714	0.145241	0.496546	-0.036468	0.385501	0.4279	0.563172	0.143933	-0.136277	0.369256	-0.322891	-0.0871684	-0.0669471	-0.0293932	0.0501349	-0.336601	0.522933	0.0839062	0.768047	0.286534	0.869361	79.5312	70	46.0938	10.1562	2.65625	6.09375	6.875
A	A-674563	0.1876	1.21212	0.0600256	-0.38943	-0.120542	0.627243	1.03548	0.177696	0.757787	-0.358809	-0.785557	-0.117897	1.33233	2.54878	-0.113843	1.81144	1.49913	0.883702	1.3687	3.45931	3.48412	98.125	73.125	102.344	141.094	95.7812	57.3438	30.9375
A	CHIR-99021	-0.69235	-0.324255	-1.16318	-0.890508	-0.783005	-1.10491	-0.734358	-0.81249	-0.368176	-1.0372	-0.90994	-0.686765	-0.496867	0.0527187	-0.106641	0.595483	-0.0734887	0.337162	0.605472	0.705357	4.0795	93.5938	92.6562	118.594	101.562	90	90.3125	75.9375
A	EKB-569	0.181583	1.33847	0.730749	0.686331	1.69986	1.66756	1.8735	-0.124722	0.935454	0.401033	0.0110495	0.614801	0.42992	1.17522	0.100247	-0.37364	0.573045	1.6875	3.2791	3.95562	4.28135	109.515	100.746	116.511	103.078	108.209	95.3358	27.1455
A	MGCD-265	0.609372	-0.808161	-1.44887	-0.652591	-0.0732666	-0.270071	0.259085	1.15005	-0.850705	-1.36083	-0.402369	0.373274	-0.000570024	-0.300668	0.0959987	-0.24896	0.00123901	-0.273979	-0.0364803	1.01615	1.15287	54.8438	85.3125	135.781	84.8438	78.4375	72.0312	65.4688
A	AZD-2171	-0.161758	-0.246154	-0.301109	-0.254005	0.0423614	-0.424759	-0.638692	-0.211409	-0.187635	-0.461435	0.186809	0.113505	-0.178125	-0.630232	-0.133132	0.244392	-0.350829	-0.12854	0.418916	0.983824	0.426264	91.875	98.2812	100.156	68.2812	72.1875	79.6875	110.938
B	PHT-427	0.34714	0.0503486	2.20461	0.991199	0.240134	0.851888	1.96839	0.054381	-0.19983	3.27535	1.22144	0.513694	1.06545	2.43183	1.69294	-0.070788	1.40208	-0.302829	-0.218946	-0.676492	-0.974987	108.209	94.8694	44.0299	22.1082	8.67537	2.70522	2.51866
B	BIRB-796	-0.238913	0.0213425	0.921062	0.884301	0.801625	0.480159	-0.00466921	-0.30224	0.314839	1.07203	1.46656	1.26596	0.652486	-0.264943	-0.0874128	-0.578877	0.288724	0.773931	-0.345645	-0.178311	0.727191	95.9375	87.9688	68.9062	72.1875	73.4375	72.0312	72.1875
B	AV-951	1.33169	0.0544227	0.535391	0.755634	1.23046	1.6816	2.61382	1.42659	-0.0206492	-0.00709873	0.735514	1.32401	1.27892	0.911911	0.260264	-0.863754	-0.750561	0.0733915	-0.45647	-0.0979833	1.70873	61.5625	90.3125	78.5938	77.8125	74.6875	55.625	47.0312
B	INK-128	0.460204	0.843812	1.68775	2.05723	2.71946	2.5963	2.34796	0.389477	0.999006	1.91763	1.85986	1.81364	1.129	1.02212	-0.486937	-1.13077	-1.33449	-1.17544	-0.983702	-0.996774	-0.736409	110.261	127.612	119.776	123.041	113.433	101.213	138.246
B	PI-103	-0.046563	0.290609	-0.0768479	1.33847	3.0324	2.98798	2.84059	-0.113167	0.178598	-0.214274	1.34277	2.99803	2.48672	1.89163	-0.574089	-0.723336	0.105694	0.0839062	1.01098	-1.35083	-0.443361	137.969	153.594	147.656	143.438	147.188	135.469	137.031
B	PKC-412	0.362525	0.525676	1.20485	1.56204	2.12352	1.8329	2.74658	0.674821	0.0946689	0.139764	0.733304	1.05149	-0.199231	-0.736281	-0.114907	-0.483479	-1.20389	0.157341	1.90636	2.09182	1.05929	84.8438	73.4375	62.9687	80.625	50	23.9062	17.8125
B	BMS-387032	0.0685195	0.880154	0.496546	7.72252	9.04899	10.1413	12.1098	0.0254933	0.73324	0.302815	4.8815	7.36873	6.66965	14.2035	-0.758197	0.972853	1.00227	3.85213	0.916205	0.105694	1.86834	104.104	96.5485	99.4403	97.2948	80.4104	51.0261	39.9254
B	AMG-706	-0.268652	1.62516	1.45355	2.08953	2.59832	2.14606	3.20401	-0.286493	2.39428	1.96096	2.2354	2.54161	3.09625	4.91039	-0.180817	-0.197158	-0.476043	-0.364925	-0.641631	-0.572999	1.68314	127.052	110.354	130.037	124.534	110.914	73.041	61.2873
B	Rapamycin avg	0.465783	0.782824	0.561206	1.02899	0.933008	0.942285	1.3322	0.232108	0.677908	0.220062	1.00424	1.01317	0.860196	1.37225	-0.353898	0.167566	-0.354085	-0.0863509	-0.856645	-0.250302	-0.487864	95.0606	75.7789	89.4438	84.2222	96.4074	90.2192	72.9478
B	PP242	0.069839	-0.291296	0.0600256	0.183675	0.882392	1.94421	3.08453	0.0497113	-0.442812	0.359569	0.488346	1.62555	1.90291	1.42743	-0.123028	-0.454625	-0.398593	0.0818083	0.353699	-0.778873	-0.277345	93.2812	98.2812	101.094	101.094	67.0312	40.1562	32.5
B	VX-745	0.026677	-0.227251	0.131362	1.64786	0.685801	0.114648	1.31099	-0.464052	-0.384687	-0.291146	1.0829	0.830838	-0.0533457	1.17272	-0.665935	-0.0662285	-0.290706	0.722594	-0.342722	-0.120785	0.346157	86.875	112.969	88.5938	66.7188	78.5938	85.625	79.0625
B	H-89	-0.471942	-0.283597	1.24743	0.671322	1.43333	1.08225	0.0704004	-0.665858	-0.538203	0.898326	0.161647	0.622371	0.78771	-0.329007	0.400529	0.192196	0.387599	-0.656471	-0.280844	-0.723552	0.161864	126.562	111.719	72.9688	105.156	95.9375	85.3125	108.438
B	S31-201	1.28785	0.422159	1.52075	1.94158	1.2479	0.926123	2.33282	1.2478	0.0793791	1.28064	1.98038	0.772786	0.634719	1.55224	-0.341991	-0.578058	-0.160502	0.745591	-0.339507	0.0748839	0.403605	82.5	98.75	78.9062	69.0625	77.1875	81.7188	69.0625
B	Staurosporin	6.28764	1.73027	1.43195	1.2396	7.65171	10.1247	-3.3315	1.89103	-0.469756	-0.792293	0.42891	-1.48531	4.18128	-3.59686	1.62313	-0.574955	-0.90104	-0.758664	0.65039	-0.165282	-2.19619	9.21875	52.6563	29.2188	20.7812	1.71875	0.15625	0
B	NVP-ADW742	-0.521026	-1.03991	-0.270671	0.0826525	0.199754	0.506641	-0.00214518	0.325925	-0.331847	-0.182498	-0.196941	0.112156	0.403921	0.100601	-0.401964	-0.251628	-0.279952	0.197203	0.225528	-0.829007	0.65475	96.1754	123.694	101.399	102.705	107.556	115.765	104.384
B	BEZ235	4.77244	4.62917	2.04234	4.29355	3.57913	1.51242	1.7656	2.56463	3.21842	1.87914	1.07081	0.116279	-1.75	2.70727	4.60291	3.21957	0.140595	1.89503	-0.259892	-1.08291	-0.70447	5.78125	10.3125	42.8125	12.0312	16.4062	27.5	53.4375
B	Imatinib	-0.266633	-0.369602	0.276476	1.76447	1.00533	0.0765955	-0.157608	-0.434975	-0.519327	0.331702	2.27006	1.26188	0.065936	-0.0871684	-0.439004	0.196114	-0.0598941	-1.11225	-0.298472	0.106783	-0.498921	102.612	99.9067	119.963	122.015	116.418	56.9963	15.2985
B	LY294002	1.69569	2.03481	2.16126	1.85487	2.7439	3.2792	3.0858	1.07025	1.20086	1.73741	1.12748	2.42137	2.74596	2.89932	-0.213931	0.689562	-0.473944	-0.396414	0.00988349	0.188136	0.399795	78.5938	61.7188	57.9688	59.5312	66.25	33.125	34.0625
C	GSK-690693	-0.0224074	-0.428684	-0.277557	-0.666169	-0.22849	0.242556	0.485929	0.0921086	-0.476888	-0.235183	-0.519682	0.607217	1.95839	1.89895	0.0349623	-0.201105	-0.240603	-0.00545389	0.0928309	0.0597631	0.0643559	85.3125	121.094	121.562	117.031	81.5625	59.8437	56.875
C	Erlotinib Avg	-0.609688	-0.51794	-0.404458	0.0179213	0.5725	1.08438	1.29269	-0.751244	-0.66547	-0.69951	-0.287948	0.276568	0.514735	-0.0537289	-0.5413	-0.198829	-0.528958	0.890848	0.276248	0.165786	1.38067	114.639	105.296	114.135	100.743	109.143	91.7327	77.8032
C	BMS-345541	0.258257	-0.414945	-0.609251	-0.452236	-0.511117	0.120869	2.38974	-0.438453	-0.877484	-0.791897	-0.37981	-0.80101	0.377399	1.73649	1.01414	0.276541	0.153455	0.123143	0.0119986	-0.35634	3.38124	100.937	133.594	135.781	114.531	119.531	76.7188	20.9375
C	SKI-606	-0.595513	-0.577848	-0.522893	-0.361953	-0.426721	1.51045	1.19642	-0.695611	-0.780802	-0.818048	-0.759405	-0.912353	1.18176	1.09063	-0.606185	-0.00453534	0.119469	-0.113843	0.970964	2.33501	3.15068	126.562	123.594	122.812	93.4375	94.8438	47.3438	69.6875
C	GSK1904529A	0.183602	0.217925	-0.03243	-0.309032	-0.401905	-0.0990568	-0.218177	0.0601585	-0.00628306	-0.240273	-0.395399	-0.603101	-0.333291	-0.593569	-0.0206758	0.0294364	0.0294364	-0.452077	-0.0849502	-0.0206758	0.0653864	99.1604	99.8134	99.8134	122.481	104.104	107.369	115.392
C	SB-202190	-0.752845	-0.0227201	1.1984	-0.0872361	-0.362869	-0.179521	1.03763	-0.688139	0.247407	1.77048	0.291418	-0.063518	-0.57704	1.15549	-0.285537	-0.408134	-0.491491	-0.262601	0.496316	0.611545	0.420941	101.875	75.9375	74.375	87.6562	100.781	106.094	82.3438
C	TG-101348	-0.432609	-0.250079	0.285735	-0.332512	-0.538595	-0.110728	2.97266	-0.492737	-0.401999	0.335002	-0.518493	-0.838653	-0.265694	0.555706	-0.0651596	-0.0201507	-0.0219878	-0.120273	0.057926	-0.0100466	0.970046	124.531	119.687	72.6562	123.281	122.812	127.031	28.75
C	JNJ-38877605	-0.302975	-0.850122	-0.121266	0.195716	0.171488	0.0160257	0.209849	0.0254933	0.164154	0.455919	0.0572697	-0.0380595	-0.274938	-0.196941	0.867182	-0.761465	0.0839062	0.13184	0.125303	-0.35621	0.601369	147.031	126.875	99.0625	86.4062	97.3438	108.281	109.844
C	PRT062607	-0.3384	-0.199049	0.0168464	-0.161758	-0.636729	0.872579	0.601728	-0.427358	-0.21022	-0.0231964	-0.00655442	-0.61359	1.68102	1.78008	0.0570075	0.179175	-0.272752	-0.198349	-0.281937	0.953512	2.46728	99.2188	99.5312	105.781	101.406	99.2188	66.7188	55.4688
C	GSK-1838705A	0.038436	-0.238303	-0.169609	-0.471863	-0.157833	-0.346251	1.11203	-0.100859	-0.366338	-0.209428	-0.477284	0.317171	0.472496	3.60673	-0.865216	-0.604348	-0.444521	-0.469321	-0.403186	-0.505145	0.0937495	99.2188	109.531	101.875	111.094	91.5625	75	39.6875
C	AB-1010	0.489854	-0.503266	-0.252042	-0.0793253	-0.383542	-0.597475	0.662571	0.279925	-0.690856	-0.453906	0.122619	-0.335828	-0.846577	1.32837	0.158048	-0.17263	-0.645683	0.273785	0.143351	0.336247	0.970046	61.25	120.781	132.188	92.9688	113.594	96.7188	84.2188
C	XL-880	-0.332512	-0.464012	-0.550371	0.0973167	0.0109583	3.165	6.76653	-0.50621	-0.592193	-0.711064	0.0881463	-0.26926	4.3794	1.8514	-0.318679	-0.456462	0.13784	0.0432292	0.794603	2.56648	1.08486	108.906	128.281	125.312	91.4062	113.906	12.9688	8.75
C	PHA-665752	-0.481677	-0.424759	-0.191199	-0.0557731	-0.652431	-0.181385	2.69199	-0.783576	-0.629043	-0.590608	-0.159502	-0.894522	-0.681743	1.34818	-0.481263	-0.375629	-0.265403	-0.522597	-0.116598	0.263681	0.844204	83.9552	77.1455	79.3843	64.459	71.1754	69.7761	25.9328
C	PF-2341066 avg	-0.045484	0.0193142	1.06454	0.266718	-0.24404	0.0814304	1.21306	-0.0733519	-0.0120108	0.841092	0.130637	-0.532253	-0.0443421	1.32241	-0.218798	-0.529152	-0.183552	-0.0651633	-0.101485	0.30967	0.964732	96.0938	90.0781	75.7812	85.8594	103.516	94.2969	54.7656
C	HKI-272	-0.62299	-0.363915	-0.569998	-0.181385	0.0403987	8.54277	15.8145	-0.856087	-0.477284	-0.882239	-0.816859	-0.215768	5.84547	13.4413	0.191116	0.350025	1.13998	1.00771	0.756942	3.66691	4.63598	118.438	100.312	114.219	103.125	84.5312	10.1562	3.4375
C	JNJ-7706621	-0.583107	-1.06699	-0.942381	-0.930355	0.11603	1.28285	2.84003	-0.374625	-0.831883	-1.05221	-0.849975	0.505965	1.95427	3.93536	-0.371161	0.53529	-0.037553	0.523546	2.11483	4.05999	2.32571	86.0938	112.344	125.312	114.688	64.6875	25.625	5.46875
C	CI-1033	0.599514	0.169469	-0.115209	0.837755	0.0241017	0.874097	7.00577	0.328813	0.0341596	-0.484662	0.253706	-0.566703	-0.24605	3.17136	0.783298	0.0207212	0.519664	0.430334	1.37811	2.35965	5.7858	133.116	119.403	122.015	124.813	130.317	113.06	79.944
C	KN93	-0.226912	-0.240816	-0.612576	-0.581875	0.164128	-0.180181	1.0949	0.271752	-0.241757	-0.128329	-0.551469	0.241177	-0.220622	1.00219	-0.784752	-0.436904	0.0729773	-0.315562	0.277061	-0.460694	0.519061	79.0625	91.0938	98.125	109.531	89.2188	96.0938	69.6875
C	SB-203580	-0.0453846	-0.58355	0.392092	-0.0803696	0.301782	-0.0800363	0.0712457	-0.533681	-0.325357	0.691296	0.19431	0.298844	0.056368	-0.231687	-0.039348	-0.809512	-0.091697	-0.0762608	-0.641055	0.216663	0.242415	110.156	107.187	85.9375	91.4062	80	90.9375	95
C	AT-7519	-0.254005	-0.358027	-0.615139	-0.626916	3.92456	7.87545	17.4926	-0.173767	-0.485209	-0.772877	-0.581891	5.50075	9.55425	13.893	-0.405941	-0.211209	-0.0320918	1.21805	1.57904	0.970046	3.38859	91.875	115.156	115.312	96.4062	8.59375	1.875	0.9375
C	NVP-ADW742	-0.118412	-0.47982	1.43557	0.646093	1.69422	0.112842	1.3376	-1.2652	-0.189244	1.38846	0.447776	0.999146	0.0574881	0.885385	-0.418749	-0.752044	-1.00485	-0.967062	0.292138	-0.0999627	-0.786831	95.1562	95	71.4062	92.5	59.375	74.2188	60.9375
C	CHIR-265	0.389539	1.09215	0.797375	0.337045	0.940724	0.890249	8.36657	0.317258	0.831458	0.507917	0.146821	0.883456	0.259483	7.33118	-0.128526	0.122035	-0.511993	0.799639	0.375864	0.392205	6.05488	87.8731	76.0261	74.7201	86.3806	61.5672	68.75	62.5933
C	BAY	-0.579577	-0.046563	-0.187892	0.0422726	0.0665005	0.423862	0.785261	-0.0207269	-0.243162	-0.202719	-0.237384	-0.168054	0.392366	0.591691	0.213544	-0.724426	-0.358389	-0.474954	-0.496742	0.662375	-0.973897	99.9067	109.701	109.795	111.381	93.8433	86.0075	63.4328
C	BIBW-2992	-0.183348	0.0678763	-0.0793253	0.372093	0.55266	0.817623	6.59774	-0.492737	-0.0271588	-0.337809	0.0172198	0.180866	0.591367	5.96038	0.39136	1.79215	0.804707	1.59099	0.741327	1.17764	5.32305	91.25	93.5938	104.219	89.375	76.875	83.9062	13.9062
C	GW-786034 avg	0.0867303	-0.352441	-0.341292	-0.239908	0.219658	0.389756	0.286864	0.26819	-0.459351	-0.451325	-0.285263	0.33165	0.529787	0.308342	-0.393772	-0.0792647	-0.334335	-0.384309	-0.543714	0.151039	0.183328	113.671	114.777	109.753	134.819	117.227	122.774	99.2899
C	AMPK	-1.08486	-0.325166	0.0287507	0.314722	-0.191459	0.671965	0.23775	-0.84454	-0.254889	-0.00960515	0.226302	-0.0914272	0.319653	-0.0685189	0.794253	-0.615187	-1.07564	-0.433882	-0.172919	-0.460214	0.770426	118.594	93.75	84.2188	74.6875	90.9375	85.7812	75
C	YM-155	-0.202025	-0.0707909	0.973028	2.39844	5.49557	9.9959	20.8843	0.0312709	-0.286493	0.828569	2.58783	3.22335	3.33024	2.18629	0.119856	0.193935	0.899864	4.51993	8.19555	12.259	15.3093	102.612	96.3619	107.463	39.8321	108.209	95.056	86.847
C	AZD0530	0.314836	0.135146	-0.226253	0.670179	1.43941	3.30092	5.54402	0.123711	-0.055392	-0.76805	-0.0669471	-0.205608	1.27344	3.17425	-0.919427	-0.15685	0.756063	0.903132	3.37715	3.81944	2.93812	102.985	109.049	104.944	118.47	133.862	112.78	105.41
C	Dasatinib avg	-0.157358	-0.989275	0.458265	1.0962	1.91143	3.55354	4.91821	-0.307627	-1.63799	-0.615483	-0.312121	0.0654107	2.37956	3.52151	-0.194121	0.501674	1.71862	1.67708	2.51453	2.44039	2.37955	88.387	94.5849	91.0611	69.5927	44.5064	21.4459	15.2651
C	XL184	-0.422095	-0.163664	-0.395848	-0.0223351	-0.446323	0.221963	0.80747	-0.43382	-0.3746	-0.309314	-0.283604	-0.569881	0.0370484	0.340369	-0.415037	0.0762804	-0.381266	-0.39216	0.122035	-0.502189	0.795282	111.754	109.422	106.063	104.011	113.993	110.541	94.3097
C	NVP-TAE-684	-0.511117	-0.344288	-0.216714	-0.450274	-0.17746	0.148347	1.35344	-0.7915	-0.507794	-0.516115	-0.564853	0.179677	0.123411	0.250604	-0.522597	-0.551991	0.0514962	-0.183652	-1.05811	-0.66038	-0.505145	74.8134	77.4254	79.7575	80.7836	48.4142	33.6754	10.0746
D	AZD-1152	0.12707	1.10224	2.39238	2.10366	2.30758	2.51756	3.61589	-0.0900572	1.24166	2.89692	2.50694	2.75249	3.35046	4.56085	-0.0795032	-0.142688	0.286534	1.29314	1.79426	2.1494	1.56548	97.1082	93.5634	98.5075	94.7761	103.638	118.47	96.9216
D	MLN-8237	0.037789	-0.299767	1.35342	2.23738	2.57535	2.75712	2.83191	0.516695	-0.364884	1.40379	3.11087	3.98802	2.90225	3.80601	-1.17813	0.371299	0.839698	1.88786	1.15787	1.68017	0.831987	52.3438	96.4062	52.9688	24.2188	15.3125	16.875	14.8438
D	17-AAG	0.282533	0.369349	0.322912	4.83536	5.65507	5.4249	4.85959	0.0861574	0.354812	0.0746023	1.61431	1.62298	1.32544	2.3105	-0.984791	-0.30174	2.26706	6.07449	4.98728	3.44578	4.14408	115.299	113.993	110.728	112.873	103.358	62.5	72.6679
D	Flavopiridol	-0.793998	-0.0202553	3.019	3.13975	3.45763	2.55697	1.6563	-1.05105	-0.666339	3.33771	4.98708	6.88451	5.45089	5.92876	0.268445	1.47368	3.8471	3.90896	4.79359	-1.11905	1.88012	83.1157	74.0672	28.7313	6.34328	0.652985	0.559701	0.839552
D	MK-2206	3.45763	3.45763	2.95101	0.727968	-0.581264	0.338157	0.885538	5.92876	5.04129	5.09249	1.86441	0.419778	1.25465	2.43893	7.87844	7.87844	5.5166	2.86687	-0.1235	0.55688	0.299788	2.8125	4.375	15	45.7812	74.8438	72.8125	65
D	XAV-939	1.13486	2.17046	0.862598	1.10181	1.77853	2.43488	1.64278	0.546426	1.9741	0.399935	0.901973	1.13981	2.17668	1.21998	0.964582	0.822143	0.259226	-0.277684	0.8604	1.44443	0.484633	89.0625	79.375	90.7812	93.9062	87.5	61.0938	83.2812
D	VX-680	-0.117858	-0.537783	0.0988977	2.64956	2.26776	2.57535	2.64703	0.0624836	-0.462175	0.0151085	3.74931	2.78095	2.93475	1.86686	-0.12622	-0.281248	-0.388001	1.52134	1.14271	0.386655	2.21002	72.5	95.3125	90	16.7188	17.0312	15.3125	18.75
D	SJB-66	0.343102	-0.248462	2.78406	2.1925	2.86684	2.62658	3.24843	0.0370484	-0.594435	2.55894	3.15113	3.56423	3.73755	3.36201	-0.400875	-0.297382	1.7387	2.81066	1.9849	0.972853	1.49358	103.638	114.272	104.571	95.1493	106.343	94.1231	107.369
D	NF-kB	0.136151	2.47839	1.24615	2.61791	2.71698	2.2231	2.94716	-0.290554	1.03459	0.228129	2.2064	2.25619	1.37869	2.84984	0.487334	1.62247	0.935149	0.49103	0.369878	1.03725	1.47762	96.0938	69.8438	101.562	62.3438	61.5625	72.5	47.9688
D	MLN-8054	0.0665005	0.308779	0.698445	0.0765955	0.805451	1.67766	1.33847	-0.217163	-0.104501	0.545471	-0.0467257	0.923899	1.81653	1.9003	-0.295204	0.0926213	0.0207212	-0.496742	-0.189532	1.71146	1.66789	100.746	100.373	99.2537	107.09	79.8507	73.4142	70.709
D	PD-173955	-0.44046	-0.0420343	0.0482494	1.70868	0.970713	2.53498	2.113	-0.666289	-0.220523	-0.0228001	2.41802	0.59533	2.09311	2.00593	0.40973	0.342676	0.583336	1.60844	0.687132	1.22265	3.46483	96.7351	75.9328	86.194	34.1418	54.7575	25.2799	39.9254
D	JNK_II	-0.896867	-0.468626	1.53063	0.503954	0.0953707	2.50748	1.93071	-0.16389	0.205756	0.950013	0.474818	-0.262003	2.85148	1.72772	0.0612031	0.16323	-0.547113	0.459071	1.09988	2.69747	1.90959	91.7188	78.2812	60.4688	88.9062	83.125	42.6562	63.5938
D	AKT_IV	-0.741707	-0.150988	0.151171	2.0598	3.11452	3.18743	3.18	-0.704418	-0.338062	-0.121834	1.97581	2.58367	5.37921	6	-0.155736	-0.295144	0.0748839	0.334947	2.82271	3.28972	3.2	99.5312	94.5312	81.7188	58.5938	19.6875	6.25	0
D	BI-2536	1.01586	6.59578	5.77145	7.95985	4.07176	4.62917	2.55264	1.51064	8.63102	8.07629	7.80288	4.64487	3.64636	1.26101	1.27592	2.7456	8.11912	6.25997	4.61301	6.11668	3.89654	61.0938	7.1875	7.34375	3.28125	10.7812	8.75	13.5937
D	Velcade	2.94297	3.35371	3.45763	3.45763	2.91723	3.45763	3.45763	3.91488	5.06492	5.8093	4.01728	2.58367	5.8093	1.15005	4.15091	7.0479	7.20363	7.15864	6.79874	6.52882	6.07894	13.125	8.125	2.5	2.34375	1.5625	1.25	0.9375
E	GDC-0449	-0.916566	-1.66271	-1.1996	-0.794108	-1.24674	-0.764004	-0.338347	-0.718068	-1.32356	-0.835278	-0.935203	-1.07717	-0.715857	-0.60525	0.177506	0.656231	-0.447911	0.650707	-0.396034	0.867215	0.294217	86.0938	116.094	105.156	94.5312	105	111.406	64.0625
E	CYC-202	-0.721951	-1.7939	-0.942527	-1.41876	-0.917376	-0.567024	-0.571664	-0.793996	-1.6183	-0.758473	-1.09368	-0.961234	-0.378801	-0.547648	-0.233093	-0.267247	-0.043805	0.435549	0.17247	0.630115	0.277932	91.7188	149.531	100.937	105.625	117.344	89.375	71.25
E	Cal101	0.411364	-0.538981	-1.06943	-0.99886	0.0220385	-1.36303	-1.07205	0.242282	-0.482208	-0.965571	-1.01421	-0.179606	-1.05947	-0.814072	-0.604904	-0.827642	-0.238016	0.0173375	0.213128	0.173246	1.11406	80.9375	93.5938	112.656	105.156	92.6562	104.219	90.7812
E	LY-333531	-0.638127	-0.195968	-0.741096	-0.315089	-0.278747	0.14726	0.312817	-0.510372	-0.274938	-0.486973	-0.619279	-0.665499	0.0774911	-0.0033943	0.697236	-0.815935	-0.416126	0.0250788	0.315947	-0.674313	-0.286488	113.433	67.2575	20.4291	17.2575	25.8396	28.9179	21.4552
E	JNJ-28312141	-0.0714746	-0.27952	-0.222602	-0.615139	-0.719162	-0.727013	-1.11563	0.072693	-0.274807	-0.227655	-0.728499	-0.789519	-0.628251	-1.27491	-0.290204	-0.141399	-0.469321	-0.283774	-0.121191	0.00556871	0.799195	92.0312	98.75	106.719	111.563	116.406	137.812	142.656
E	AC220 avg	-0.427005	-0.373702	-0.401778	-0.422923	-0.0620434	-0.425678	-0.896706	-0.500521	-0.450475	-0.416961	-0.391865	0.004957	-0.503073	-0.834222	0.0258992	-0.173124	-0.29619	-0.203981	-0.142343	-0.303554	0.0270993	113.305	112.535	112.846	104.806	82.6057	82.1043	88.75
E	Sorafenib Avg	0.121007	0.197977	-0.283809	-0.0791982	-0.411235	-0.35399	-0.124061	0.170379	-0.0187769	-0.456301	-0.177233	-0.409767	-0.349181	-0.542976	-0.545196	-0.706812	-0.797423	-0.214958	-0.471341	-0.549018	-0.387219	101.884	100.288	115.431	103.252	114.213	102.383	100.631
E	AZD-1480	-0.361953	-0.473826	-0.624953	-0.38943	-0.699535	-0.387468	-0.081288	-0.410716	-0.434887	-0.613986	-0.243504	-0.980902	-0.27243	-0.0279512	-0.766013	-0.449113	-0.390326	0.0909938	-0.0504628	-0.262648	-0.0495443	93.4375	105.469	99.6875	99.5312	107.031	88.75	94.6875
E	GS-548233	-0.267743	-0.418871	-0.418871	-0.332512	0.0364733	-0.149982	-0.171572	-0.209032	-0.307695	-0.499077	-0.382187	0.222074	0.417023	0.42891	-0.300308	0.208568	0.0864011	-0.549235	-0.0660782	-0.0844491	-0.440846	101.406	125.781	113.75	108.75	86.875	108.281	87.6562
E	MLN-120B	-0.318773	-0.528781	-0.22849	-0.301109	-0.436535	-0.681871	-0.864401	-0.501455	-0.646477	-0.0255738	-0.0263663	-0.358413	-0.688082	-0.242712	-0.264485	-0.313168	-0.788058	-0.789895	-0.279182	0.290319	0.767965	112.5	116.719	100.625	102.344	105.938	98.75	114.375
E	STO609	-0.79982	-0.646871	-0.578479	0.456519	-1.61596	0.404037	0.021449	-0.836587	-0.405481	-0.641964	0.218997	-1.47175	0.322083	-0.222612	-0.403519	-0.100563	-0.556703	-0.468306	-0.321986	-0.705258	-0.703266	105.313	106.562	100	84.6875	115	87.6562	84.5312
E	AG-013736	-0.381579	-0.636729	-0.420833	-0.124467	-0.305035	0.228817	-0.424759	-0.48719	-0.805765	-0.486398	-0.0073469	-0.284713	0.599292	-0.318393	0.216835	-0.679669	-0.388489	-0.254381	0.119469	0.54292	-0.0963903	92.5	138.75	119.687	125.312	110.156	93.2812	113.594
E	KN92	-0.777742	-0.503551	-0.663267	-0.108609	0.122594	-0.411024	0.162967	-0.702559	-0.520177	-0.673643	0.0537598	0.199772	-0.463098	0.24383	-0.569527	-0.490096	-0.149127	-0.159756	-0.676884	-0.516972	-0.195988	119.219	96.5625	90.1562	85	82.0312	83.5938	90.4688
E	GSK-1904529A	-0.995825	-0.643773	2.08473	-0.652052	-0.996908	-1.14932	1.57534	-0.890628	-0.372286	3.25785	-0.604369	-0.873378	-1.03208	1.76216	-0.474275	-0.527029	5.60232	-0.275925	-0.705399	0.0275359	4.90624	95.9375	95.9375	28.9062	89.375	106.719	105.938	27.8125
E	GDC-0879	-0.332512	-0.38943	-0.254005	-0.202975	-0.846737	-0.332512	-0.450274	-0.25658	-0.432906	0.0104838	0.113505	-0.869955	-0.0616314	-0.483228	-0.288367	-0.902877	-0.574036	-0.600674	-0.801836	-0.611697	-1.08934	88.2812	129.375	98.125	96.4062	153.438	96.0938	105
E	KW-2449	-0.713274	-0.495415	-0.291296	-0.642617	-0.650468	-0.0655865	0.0659136	-0.928598	-0.737612	-0.316808	-0.964656	-0.95475	0.287454	0.359173	-0.338887	-0.33705	-0.38757	0.0147542	0.225102	0.362884	1.04537	128.906	119.531	114.688	135.938	117.813	29.8438	22.0312
E	SB-431542	-0.87233	0.116975	-0.460456	0.16745	-0.151551	0.300704	0.399634	-0.798382	-0.24605	-0.664343	-0.194053	-0.611479	-0.460397	-0.322314	-1.01312	-0.0272122	-0.790879	-0.22875	0.0141848	0.300696	0.269103	96.5485	99.2537	104.851	107.09	95.9888	101.119	67.9104
E	Sunitinib Avg	0.456233	0.24554	-0.264912	-0.347803	0.0454308	-0.449194	-0.725837	0.235625	0.0876393	-0.330365	-0.549628	-0.144433	-0.543273	-0.794076	-0.207847	-0.644137	-0.0370679	-0.450808	0.169193	-0.0961711	0.304903	95.7136	96.2391	109.591	107.545	96.086	110.793	104.761
E	CEP-701	-0.54252	-0.548408	-0.454199	-0.699535	-0.509154	-0.836923	-0.872252	-0.68412	-0.774858	-0.541475	-0.814086	-0.473718	-0.874314	-1.22696	-0.416964	-0.209372	-0.701714	-0.558421	0.0928309	0.459332	1.84267	115.781	119.687	103.438	92.6562	76.875	56.875	26.0938
E	INCB018424 Avg	-0.900802	-0.68697	-0.423065	-0.743088	-0.298483	-0.669334	-0.722712	-0.352951	-0.169506	-0.357731	-0.562436	-0.269519	-0.925193	-0.832369	-0.474674	-0.361469	0.107299	0.642843	0.105612	-0.0822184	-0.522727	101.304	93.2719	98.5786	90.7952	78.6077	73.4188	47.7927
E	TG-100-115	-0.59355	-0.361953	-0.693647	-0.583736	-0.626916	-0.267743	-0.538595	-0.494322	-0.49353	-0.64093	-0.659157	-0.955939	-0.423396	-0.654798	-0.494122	0.106609	-0.244277	-0.706307	-0.269078	0.617323	0.130491	116.719	115	121.719	116.094	143.594	111.719	122.031
E	Vargetef	-0.426721	-0.70346	-0.467938	-0.717199	-0.511117	-0.69561	-0.803558	-0.277977	-0.938901	-0.790708	-1.10413	-0.818048	-1.05777	-1.25431	-0.560258	-0.559339	-0.062404	-0.312249	-0.0201507	-0.138644	0.221428	109.375	124.688	135.312	123.125	126.25	130.625	143.281
E	KI-20227	-0.0400716	-0.0950269	-0.348214	-0.49149	-0.691684	-0.0950269	-0.426721	0.141242	-0.504625	-0.504625	-0.512946	-1.02211	-0.0818395	-0.697988	0.299505	0.0349623	0.185604	0.141514	0.213161	0.328898	-0.0642411	71.5625	89.8438	80.3125	112.344	122.5	71.0938	100.156
E	p38	-0.0192794	0.312022	-0.397097	-0.378734	-0.735933	-0.249663	-0.0210168	-0.3052	0.240671	0.249763	-0.413129	-0.67304	-0.407342	-0.147849	0.198321	-0.138723	-1.07605	0.197787	-0.250503	0.234108	-0.409778	82.8125	83.75	91.5625	107.187	108.125	99.5312	90.7812
E	SGX-523	-0.342326	-0.250079	-0.515042	-0.442423	-0.719162	-0.493453	-0.471863	-0.744744	-0.117105	-0.734442	-0.630628	-0.98209	-0.589816	-0.45985	-0.249788	-0.681506	-0.250707	-0.230499	-0.495041	-0.421557	-0.775198	109.844	105.781	123.281	130.312	128.281	127.344	94.2188
E	PP2	-1.01214	-1.11833	-0.226912	0.121831	-0.642233	-0.940459	-0.642962	-1.03776	-0.912501	-0.638594	-0.549045	-0.73116	-1.12113	-0.854675	-0.0704571	-1.15968	-0.160067	-0.452566	-0.573497	0.103438	0.0367283	104.844	96.875	99.6875	75.9375	103.594	115	115.312
F	PTK-787	-0.121266	0.754977	0.50866	0.175526	-0.195968	-0.327203	-0.262595	-0.113167	1.04523	0.519472	0.0688248	-0.254717	-0.168054	-0.377489	-0.605681	-0.55448	-0.338779	-0.774538	0.415082	-0.0751456	0.47391	129.011	122.295	128.825	124.16	123.134	111.567	133.116
F	CP-690550	0.357235	1.26376	-0.177797	0.10688	0.0463106	-0.407962	0.433957	-0.0582808	1.12322	-0.50835	-0.043837	-0.0380595	-0.523949	0.0630473	-0.758197	-0.384534	-0.076235	-0.724426	-0.0653411	0.0446879	0.227706	116.511	124.44	115.858	119.31	119.776	89.459	111.287
F	Elesclomol	-0.39181	5.18464	11.3829	-3.96946	-3.96946	-3.96946	-3.96946	-0.549948	5.21371	4.33842	-3.18681	-3.18681	-3.18681	-3.18681	-0.186264	3.46212	12.2808	-2.94897	-2.94897	-2.94897	-2.94897	112.873	112.034	120.243	112.22	118.843	103.451	112.873
F	GW-2580 avg	-1.16404	1.41698	0.293492	0.546653	0.187468	0.166972	0.393906	-1.14338	1.36377	-0.277542	-0.0696741	-0.250228	-0.232466	-0.0606509	-1.29748	0.256201	0.507738	0.0712921	0.0383922	0.252438	0.284863	96.4261	106.622	101.173	87.2236	108.331	104.559	86.9963
F	Nilotinib Avg	-0.877782	0.506888	-0.295254	-0.498614	-0.0802216	-0.678965	-0.545827	-0.588766	0.75185	-0.0994484	-0.377861	0.31735	-0.544397	-0.480453	-0.992561	0.111993	-0.0218417	-0.116002	-0.0400462	-0.0487636	-0.001173	95.2581	104.25	113.062	110.689	99.1737	114.021	109.644
F	ABT-869	0.104861	6.68677	0.282533	-3.96946	0.0241017	-0.0142591	3.1818	-0.0640583	8.04181	-0.0236156	-3.18681	-0.350335	-0.496217	2.04474	0.750616	3.69743	0.589386	-2.94897	1.20272	1.58509	6.08648	84.375	125.469	79.5312	72.8125	61.25	49.0625	23.5938
F	KU-55933	-0.290861	0.308779	-0.321146	-0.343355	-0.228272	0.0988044	0.232058	-0.405221	0.207485	-0.627367	-0.472818	-0.471952	-0.139166	0.0457147	-0.686297	0.394384	-0.169923	-0.650347	-0.285399	0.190667	0.123124	113.713	112.873	102.519	107.556	118.19	106.157	93.75

## Sheet: SUM149PT
Group	Drug.name	Z.Score.K19.13.72nM	Z.Score.K19.41.25nM	Z.Score.K19.123.46nM	Z.Score.K19.370.37nM	Z.Score.K19.1111.1nM	Z.Score.K19.3333.3nM	Z.Score.K19.10000nM	Z.Score.VIM.13.72nM	Z.Score.VIM.41.25nM	Z.Score.VIM.123.46nM	Z.Score.VIM.370.37nM	Z.Score.VIM.1111.1nM	Z.Score.VIM.3333.3nM	Z.Score.VIM.10000nM	Z.Score.K14.13.72nM	Z.Score.K14.41.25nM	Z.Score.K14.123.46nM	Z.Score.K14.370.37nM	Z.Score.K14.1111.1nM	Z.Score.K14.3333.3nM	Z.Score.K14.10000nM	PROLIFERATION.13.72nM	PROLIFERATION.41.15nM	PROLIFERATION.123.46nM	PROLIFERATION.370.37nM	PROLIFERATION.1111.1nM	PROLIFERATION.3333.3nM	PROLIFERATION.10000nM
A	AZD-6244	0.0816151	-0.175497	-0.148019	0.00703297	-0.326624	0.582101	1.98935	-0.0267625	-0.519682	-0.592193	-0.722951	-0.988826	-0.183276	0.702314	-0.0605669	1.33104	1.23091	1.86563	1.53679	2.76581	6.16444	106.562	117.656	110	103.75	110.469	70.3125	24.6875
A	Staurosporin	6.28764	1.73027	1.43195	1.2396	7.65171	10.1247	-3.3315	1.89103	-0.469756	-0.792293	0.42891	-1.48531	4.18128	-3.59686	1.62313	-0.574955	-0.90104	-0.758664	0.65039	-0.165282	-2.19619	9.21875	52.6562	29.2188	20.7812	1.71875	0.15625	0
A	CPI-267703	-0.0647339	-0.216158	-0.619957	0.0765955	1.08407	1.38894	2.19856	-0.365356	-0.440753	-0.916821	-0.355535	0.279704	0.447253	1.24455	-0.0479107	0.277819	0.724471	1.02079	1.75831	5.07661	7.74563	106.157	114.552	103.172	97.3881	98.5075	108.396	112.034
A	pan-JAK	1.58807	0.354556	0.404154	0.649176	-0.3141	-0.38545	-0.814303	1.3021	-0.00355834	0.188482	0.203276	-0.263989	-0.449197	-0.816208	-0.273828	-0.873021	-0.438749	-0.042049	0.397936	1.42606	1.41305	61.875	80	76.875	83.2812	91.5625	78.4375	79.0625
A	ABT-869	0.104861	6.68677	0.282533	-3.96946	0.0241017	-0.0142591	3.1818	-0.0640583	8.04181	-0.0236156	-3.18681	-0.350335	-0.496217	2.04474	0.750616	3.69743	0.589386	-2.94897	1.20272	1.58509	6.08648	84.375	125.469	79.5312	72.8125	61.25	49.0625	23.5938
A	ZD-6474	0.339064	0.413767	-0.173759	-0.210101	0.10688	0.672198	0.0765955	0.285482	0.242151	-0.243162	-0.512105	-0.22294	-0.352357	-0.594435	-0.104559	-0.216767	-0.334422	-0.114364	1.36504	1.89884	2.81938	118.47	123.881	121.455	118.47	103.731	66.0448	40.7649
A	Go6976	-0.708191	-0.486609	-0.0861431	0.401698	0.76775	0.914575	-0.090597	-0.704128	-0.609266	-0.261505	-0.398067	-0.212845	-0.0094878	-0.133898	-0.514076	-0.0406357	0.216734	0.772438	1.97157	1.60666	0.967184	72.9688	87.3438	81.25	48.9062	34.8438	42.5	56.875
A	GSK-1904529A	-0.995825	-0.643773	2.08473	-0.652052	-0.996908	-1.14932	1.57534	-0.890628	-0.372286	3.25785	-0.604369	-0.873378	-1.03208	1.76216	-0.474275	-0.527029	5.60232	-0.275925	-0.705399	0.0275359	4.90624	95.9375	95.9375	28.9062	89.375	106.719	105.938	27.8125
A	CYT387	0.800348	0.372898	-0.0622994	0.215234	-0.948378	-1.06879	-0.0390721	0.438329	0.410514	-0.0291619	0.467073	-0.618728	-0.736926	-0.135983	-0.902086	-0.019565	-0.326366	-0.128312	0.963279	3.72575	4.54408	66.0938	73.9062	74.8438	69.5312	79.5312	54.8438	21.25
A	Crenolanib avg	0.412549	0.357475	0.717633	-0.217512	-0.854689	-0.645675	-0.0104995	0.114811	-0.00932573	0.402379	-0.593796	-0.867764	-0.729995	-0.265639	0.221121	0.0853571	0.0184118	0.461609	0.25761	1.94643	3.35351	96.2687	119.496	100.56	116.231	120.149	125.746	95.4291
A	PLX-4720 Avg	-0.240435	-0.125368	0.0329174	0.415874	0.045144	0.0336212	0.688318	-0.429024	-0.395197	-0.06789	0.359699	-0.251744	-0.200692	0.0227786	-0.432308	-0.360599	-0.234723	0.276324	0.481966	0.36908	3.01046	91.5112	88.666	72.6213	74.347	50.9795	46.6418	32.4627
A	GW-2580 avg	-1.16404	1.41698	0.293492	0.546653	0.187468	0.166972	0.393906	-1.14338	1.36377	-0.277542	-0.0696741	-0.250228	-0.232466	-0.0606509	-1.29748	0.256201	0.507738	0.0712921	0.0383922	0.252438	0.284863	96.4261	106.622	101.173	87.2236	108.331	104.559	86.9963
A	MLN-518	1.02369	0.970078	0.978326	0.364178	1.8985	0.148207	-0.622495	1.37192	0.808716	0.196936	0.167293	0.812732	-0.543612	-0.899612	-0.304988	-0.133607	0.670563	-0.247912	0.740938	0.128047	0.420283	78.75	78.75	56.875	88.4375	55.7812	100.781	116.719
A	Gefitinib avg	0.295656	0.365311	0.336036	0.434966	0.0150162	0.151298	0.0352062	0.538682	0.290971	0.0256378	-0.0319931	-0.385867	-0.240995	-0.321014	0.13184	-0.287578	0.865003	0.805631	1.14062	1.39336	1.71092	112.407	114.506	113.713	126.446	120.522	122.015	101.586
A	PD-184352	-0.226527	-0.509154	-0.234378	-0.336438	-0.452236	0.491817	0.038436	-0.0596502	-0.454699	-0.403584	-0.629439	-0.832709	-0.081047	-0.709083	-0.513412	-0.509738	0.769802	0.806544	0.652228	2.54352	1.85828	106.25	122.344	105.469	115.156	100.938	50.3125	66.25
A	Lapatinib Avg	0.335456	-0.0541486	0.0684102	-0.416023	-0.150923	-0.110025	-0.0475326	0.456789	-0.0460516	-0.0464825	-0.0769963	-0.228135	-0.417341	-0.555882	-0.20323	-0.0378808	-0.107445	0.31218	0.604823	0.354379	0.678696	111.491	99.7073	121.669	103.364	113.804	125.563	111.138
A	Trametinib	0.199376	-0.232415	0.460414	0.372093	0.103205	0.52322	0.219003	0.163431	-1.00309	-0.739593	-1.14217	-0.95475	0.012465	-0.210617	3.18926	2.12466	3.92135	4.59556	2.92288	2.80806	2.69049	56.4062	82.9688	44.375	37.1875	44.2188	63.125	69.5312
A	Elesclomol	-0.39181	5.18464	11.3829	-3.96946	-3.96946	-3.96946	-3.96946	-0.549948	5.21371	4.33842	-3.18681	-3.18681	-3.18681	-3.18681	-0.186264	3.46212	12.2808	-2.94897	-2.94897	-2.94897	-2.94897	112.873	112.034	120.243	112.22	118.843	103.451	112.873
A	SU11274	1.0336	0.217925	0.121013	-0.0970378	0.125051	0.34714	0.484432	0.947009	0.0514922	0.0226046	-0.515283	-0.055392	-0.211385	-0.159387	0.33011	0.625336	0.583939	0.429245	-0.0838608	1.12864	0.0762804	80.597	90.2985	75.7463	84.0485	69.0299	91.1381	73.694
A	CHIR-258	1.34785	1.3234	0.0947731	0.237373	0.590446	1.24023	0.222192	1.03222	0.67823	-0.478852	0.301097	0.160922	-0.174482	-0.591203	-0.50278	-0.103128	0.557884	0.539708	2.31493	3.06674	3.03602	68.4375	61.7188	100.938	83.9062	71.5625	57.5	72.8125
A	CP-690550	0.357235	1.26376	-0.177797	0.10688	0.0463106	-0.407962	0.433957	-0.0582808	1.12322	-0.50835	-0.043837	-0.0380595	-0.523949	0.0630473	-0.758197	-0.384534	-0.076235	-0.724426	-0.0653411	0.0446879	0.227706	116.511	124.44	115.858	119.31	119.776	89.459	111.287
A	PTK-787	-0.121266	0.754977	0.50866	0.175526	-0.195968	-0.327203	-0.262595	-0.113167	1.04523	0.519472	0.0688248	-0.254717	-0.168054	-0.377489	-0.605681	-0.55448	-0.338779	-0.774538	0.415082	-0.0751456	0.47391	129.011	122.295	128.825	124.16	123.134	111.567	133.116
A	ABT-737	0.34714	0.145241	0.496546	-0.036468	0.385501	0.4279	0.563172	0.143933	-0.136277	0.369256	-0.322891	-0.0871684	-0.0669471	-0.0293932	0.0501349	-0.336601	0.522933	0.0839062	0.768047	0.286534	0.869361	79.5312	70	46.0938	10.1562	2.65625	6.09375	6.875
A	A-674563	0.1876	1.21212	0.0600256	-0.38943	-0.120542	0.627243	1.03548	0.177696	0.757787	-0.358809	-0.785557	-0.117897	1.33233	2.54878	-0.113843	1.81144	1.49913	0.883702	1.3687	3.45931	3.48412	98.125	73.125	102.344	141.094	95.7812	57.3438	30.9375
A	AP25434 avg	-0.272468	0.529438	-0.341929	-0.516097	-0.0904294	0.30168	-0.567303	-0.176235	0.470483	-0.533589	-0.602456	-0.239264	0.0154331	-0.704338	-0.347606	-0.0320965	0.0481312	-0.065377	0.187628	1.34095	0.755852	104.937	105.561	118.942	116.801	92.2341	54.5009	66.5547
A	CHIR-99021	-0.69235	-0.324255	-1.16318	-0.890508	-0.783005	-1.10491	-0.734358	-0.81249	-0.368176	-1.0372	-0.90994	-0.686765	-0.496867	0.0527187	-0.106641	0.595483	-0.0734887	0.337162	0.605472	0.705357	4.0795	93.5938	92.6562	118.594	101.562	90	90.3125	75.9375
A	EKB-569	0.181583	1.33847	0.730749	0.686331	1.69986	1.66756	1.8735	-0.124722	0.935454	0.401033	0.0110495	0.614801	0.42992	1.17522	0.100247	-0.37364	0.573045	1.6875	3.2791	3.95562	4.28135	109.515	100.746	116.511	103.078	108.209	95.3358	27.1455
A	MK-2206	3.45763	3.45763	2.95101	0.727968	-0.581264	0.338157	0.885538	5.92876	5.04129	5.09249	1.86441	0.419778	1.25465	2.43893	7.87844	7.87844	5.5166	2.86687	-0.1235	0.55688	0.299788	2.8125	4.375	15	45.7812	74.8438	72.8125	65
B	Rapamycin avg	0.465783	0.782824	0.561206	1.02899	0.933008	0.942285	1.3322	0.232108	0.677908	0.220062	1.00424	1.01317	0.860196	1.37225	-0.353898	0.167566	-0.354085	-0.0863509	-0.856645	-0.250302	-0.487864	95.0606	75.7789	89.4438	84.2222	96.4074	90.2192	72.9478
B	VX-680	-0.117858	-0.537783	0.0988977	2.64956	2.26776	2.57535	2.64703	0.0624836	-0.462175	0.0151085	3.74931	2.78095	2.93475	1.86686	-0.12622	-0.281248	-0.388001	1.52134	1.14271	0.386655	2.21002	72.5	95.3125	90	16.7188	17.0312	15.3125	18.75
B	MLN-8054	0.0665005	0.308779	0.698445	0.0765955	0.805451	1.67766	1.33847	-0.217163	-0.104501	0.545471	-0.0467257	0.923899	1.81653	1.9003	-0.295204	0.0926213	0.0207212	-0.496742	-0.189532	1.71146	1.66789	100.746	100.373	99.2537	107.09	79.8507	73.4142	70.709
B	PD-173955	-0.44046	-0.0420343	0.0482494	1.70868	0.970713	2.53498	2.113	-0.666289	-0.220523	-0.0228001	2.41802	0.59533	2.09311	2.00593	0.40973	0.342676	0.583336	1.60844	0.687132	1.22265	3.46483	96.7351	75.9328	86.194	34.1418	54.7575	25.2799	39.9254
B	S31-201	1.28785	0.422159	1.52075	1.94158	1.2479	0.926123	2.33282	1.2478	0.0793791	1.28064	1.98038	0.772786	0.634719	1.55224	-0.341991	-0.578058	-0.160502	0.745591	-0.339507	0.0748839	0.403605	82.5	98.75	78.9062	69.0625	77.1875	81.7188	69.0625
B	AMG-706	-0.268652	1.62516	1.45355	2.08953	2.59832	2.14606	3.20401	-0.286493	2.39428	1.96096	2.2354	2.54161	3.09625	4.91039	-0.180817	-0.197158	-0.476043	-0.364925	-0.641631	-0.572999	1.68314	127.052	110.354	130.037	124.534	110.914	73.041	61.2873
B	BMS-387032	0.0685195	0.880154	0.496546	7.72252	9.04899	10.1413	12.1098	0.0254933	0.73324	0.302815	4.8815	7.36873	6.66965	14.2035	-0.758197	0.972853	1.00227	3.85213	0.916205	0.105694	1.86834	104.104	96.5485	99.4403	97.2948	80.4104	51.0261	39.9254
B	AKT_IV	-0.741707	-0.150988	0.151171	2.0598	3.11452	3.18743	3.18	-0.704418	-0.338062	-0.121834	1.97581	2.58367	5.37921	6	-0.155736	-0.295144	0.0748839	0.334947	2.82271	3.28972	3.2	99.5312	94.5312	81.7188	58.5938	19.6875	6.25	0
B	Flavopiridol	-0.793998	-0.0202553	3.019	3.13975	3.45763	2.55697	1.6563	-1.05105	-0.666339	3.33771	4.98708	6.88451	5.45089	5.92876	0.268445	1.47368	3.8471	3.90896	4.79359	-1.11905	1.88012	83.1157	74.0672	28.7313	6.34328	0.652985	0.559701	0.839552
B	PKC-412	0.362525	0.525676	1.20485	1.56204	2.12352	1.8329	2.74658	0.674821	0.0946689	0.139764	0.733304	1.05149	-0.199231	-0.736281	-0.114907	-0.483479	-1.20389	0.157341	1.90636	2.09182	1.05929	84.8438	73.4375	62.9688	80.625	50	23.9062	17.8125
B	PI-103	-0.046563	0.290609	-0.0768479	1.33847	3.0324	2.98798	2.84059	-0.113167	0.178598	-0.214274	1.34277	2.99803	2.48672	1.89163	-0.574089	-0.723336	0.105694	0.0839062	1.01098	-1.35083	-0.443361	137.969	153.594	147.656	143.438	147.188	135.469	137.031
B	INK-128	0.460204	0.843812	1.68775	2.05723	2.71946	2.5963	2.34796	0.389477	0.999006	1.91763	1.85986	1.81364	1.129	1.02212	-0.486937	-1.13077	-1.33449	-1.17544	-0.983702	-0.996774	-0.736409	110.261	127.612	119.776	123.041	113.433	101.213	138.246
B	17-AAG	0.282533	0.369349	0.322912	4.83536	5.65507	5.4249	4.85959	0.0861574	0.354812	0.0746023	1.61431	1.62298	1.32544	2.3105	-0.984791	-0.30174	2.26706	6.07449	4.98728	3.44578	4.14408	115.299	113.993	110.728	112.873	103.358	62.5	72.6679
B	AV-951	1.33169	0.0544227	0.535391	0.755634	1.23046	1.6816	2.61382	1.42659	-0.0206492	-0.00709873	0.735514	1.32401	1.27892	0.911911	0.260264	-0.863754	-0.750561	0.0733915	-0.45647	-0.0979833	1.70873	61.5625	90.3125	78.5938	77.8125	74.6875	55.625	47.0312
B	MLN-8237	0.037789	-0.299767	1.35342	2.23738	2.57535	2.75712	2.83191	0.516695	-0.364884	1.40379	3.11087	3.98802	2.90225	3.80601	-1.17813	0.371299	0.839698	1.88786	1.15787	1.68017	0.831987	52.3438	96.4062	52.9688	24.2188	15.3125	16.875	14.8438
B	BIRB-796	-0.238913	0.0213425	0.921062	0.884301	0.801625	0.480159	-0.00466921	-0.30224	0.314839	1.07203	1.46656	1.26596	0.652486	-0.264943	-0.0874128	-0.578877	0.288724	0.773931	-0.345645	-0.178311	0.727191	95.9375	87.9688	68.9062	72.1875	73.4375	72.0312	72.1875
B	AZD-1152	0.12707	1.10224	2.39238	2.10366	2.30758	2.51756	3.61589	-0.0900572	1.24166	2.89692	2.50694	2.75249	3.35046	4.56085	-0.0795032	-0.142688	0.286534	1.29314	1.79426	2.1494	1.56548	97.1082	93.5634	98.5075	94.7761	103.638	118.47	96.9216
B	BEZ235	4.77244	4.62917	2.04234	4.29355	3.57913	1.51242	1.7656	2.56463	3.21842	1.87914	1.07081	0.116279	-1.75	2.70727	4.60291	3.21957	0.140595	1.89503	-0.259892	-1.08291	-0.70447	5.78125	10.3125	42.8125	12.0312	16.4062	27.5	53.4375
B	PHT-427	0.34714	0.0503486	2.20461	0.991199	0.240134	0.851888	1.96839	0.054381	-0.19983	3.27535	1.22144	0.513694	1.06545	2.43183	1.69294	-0.070788	1.40208	-0.302829	-0.218946	-0.676492	-0.974987	108.209	94.8694	44.0299	22.1082	8.67537	2.70522	2.51866
B	LY294002	1.69569	2.03481	2.16126	1.85487	2.7439	3.2792	3.0858	1.07025	1.20086	1.73741	1.12748	2.42137	2.74596	2.89932	-0.213931	0.689562	-0.473944	-0.396414	0.00988349	0.188136	0.399795	78.5938	61.7188	57.9688	59.5312	66.25	33.125	34.0625
B	XAV-939	1.13486	2.17046	0.862598	1.10181	1.77853	2.43488	1.64278	0.546426	1.9741	0.399935	0.901973	1.13981	2.17668	1.21998	0.964582	0.822143	0.259226	-0.277684	0.8604	1.44443	0.484633	89.0625	79.375	90.7812	93.9062	87.5	61.0938	83.2812
B	SJB-66	0.343102	-0.248462	2.78406	2.1925	2.86684	2.62658	3.24843	0.0370484	-0.594435	2.55894	3.15113	3.56423	3.73755	3.36201	-0.400875	-0.297382	1.7387	2.81066	1.9849	0.972853	1.49358	103.638	114.272	104.571	95.1493	106.343	94.1231	107.369
B	PP242	0.069839	-0.291296	0.0600256	0.183675	0.882392	1.94421	3.08453	0.0497113	-0.442812	0.359569	0.488346	1.62555	1.90291	1.42743	-0.123028	-0.454625	-0.398593	0.0818083	0.353699	-0.778873	-0.277345	93.2812	98.2812	101.094	101.094	67.0312	40.1562	32.5
B	VX-745	0.026677	-0.227251	0.131362	1.64786	0.685801	0.114648	1.31099	-0.464052	-0.384687	-0.291146	1.0829	0.830838	-0.0533457	1.17272	-0.665935	-0.0662285	-0.290706	0.722594	-0.342722	-0.120785	0.346157	86.875	112.969	88.5938	66.7188	78.5938	85.625	79.0625
B	NF-kB	0.136151	2.47839	1.24615	2.61791	2.71698	2.2231	2.94716	-0.290554	1.03459	0.228129	2.2064	2.25619	1.37869	2.84984	0.487334	1.62247	0.935149	0.49103	0.369878	1.03725	1.47762	96.0938	69.8438	101.562	62.3438	61.5625	72.5	47.9688
B	H-89	-0.471942	-0.283597	1.24743	0.671322	1.43333	1.08225	0.0704004	-0.665858	-0.538203	0.898326	0.161647	0.622371	0.78771	-0.329007	0.400529	0.192196	0.387599	-0.656471	-0.280844	-0.723552	0.161864	126.562	111.719	72.9688	105.156	95.9375	85.3125	108.438
B	NVP-ADW742	-0.118412	-0.47982	1.43557	0.646093	1.69422	0.112842	1.3376	-1.2652	-0.189244	1.38846	0.447776	0.999146	0.0574881	0.885385	-0.418749	-0.752044	-1.00485	-0.967062	0.292138	-0.0999627	-0.786831	95.1562	95	71.4062	92.5	59.375	74.2188	60.9375
B	BI-2536	1.01586	6.59578	5.77145	7.95985	4.07176	4.62917	2.55264	1.51064	8.63102	8.07629	7.80288	4.64487	3.64636	1.26101	1.27592	2.7456	8.11912	6.25997	4.61301	6.11668	3.89654	61.0938	7.1875	7.34375	3.28125	10.7812	8.75	13.5938
B	Imatinib	-0.266633	-0.369602	0.276476	1.76447	1.00533	0.0765955	-0.157608	-0.434975	-0.519327	0.331702	2.27006	1.26188	0.065936	-0.0871684	-0.439004	0.196114	-0.0598941	-1.11225	-0.298472	0.106783	-0.498921	102.612	99.9067	119.963	122.015	116.418	56.9963	15.2985
B	Velcade	2.94297	3.35371	3.45763	3.45763	2.91723	3.45763	3.45763	3.91488	5.06492	5.8093	4.01728	2.58367	5.8093	1.15005	4.15091	7.0479	7.20363	7.15864	6.79874	6.52882	6.07894	13.125	8.125	2.5	2.34375	1.5625	1.25	0.9375
C	SKI-606	-0.595513	-0.577848	-0.522893	-0.361953	-0.426721	1.51045	1.19642	-0.695611	-0.780802	-0.818048	-0.759405	-0.912353	1.18176	1.09063	-0.606185	-0.00453534	0.119469	-0.113843	0.970964	2.33501	3.15068	126.562	123.594	122.812	93.4375	94.8438	47.3438	69.6875
C	SB-202190	-0.752845	-0.0227201	1.1984	-0.0872361	-0.362869	-0.179521	1.03763	-0.688139	0.247407	1.77048	0.291418	-0.063518	-0.57704	1.15549	-0.285537	-0.408134	-0.491491	-0.262601	0.496316	0.611545	0.420941	101.875	75.9375	74.375	87.6562	100.781	106.094	82.3438
C	BMS-345541	0.258257	-0.414945	-0.609251	-0.452236	-0.511117	0.120869	2.38974	-0.438453	-0.877484	-0.791897	-0.37981	-0.80101	0.377399	1.73649	1.01414	0.276541	0.153455	0.123143	0.0119986	-0.35634	3.38124	100.938	133.594	135.781	114.531	119.531	76.7188	20.9375
C	GSK-690693	-0.0224074	-0.428684	-0.277557	-0.666169	-0.22849	0.242556	0.485929	0.0921086	-0.476888	-0.235183	-0.519682	0.607217	1.95839	1.89895	0.0349623	-0.201105	-0.240603	-0.00545389	0.0928309	0.0597631	0.0643559	85.3125	121.094	121.562	117.031	81.5625	59.8438	56.875
C	Erlotinib Avg	-0.609688	-0.51794	-0.404458	0.0179213	0.5725	1.08438	1.29269	-0.751244	-0.66547	-0.69951	-0.287948	0.276568	0.514735	-0.0537289	-0.5413	-0.198829	-0.528958	0.890848	0.276248	0.165786	1.38067	114.639	105.296	114.135	100.743	109.143	91.7327	77.8032
C	PRT062607	-0.3384	-0.199049	0.0168464	-0.161758	-0.636729	0.872579	0.601728	-0.427358	-0.21022	-0.0231964	-0.00655442	-0.61359	1.68102	1.78008	0.0570075	0.179175	-0.272752	-0.198349	-0.281937	0.953512	2.46728	99.2188	99.5312	105.781	101.406	99.2188	66.7188	55.4688
C	XL-880	-0.332512	-0.464012	-0.550371	0.0973167	0.0109583	3.165	6.76653	-0.50621	-0.592193	-0.711064	0.0881463	-0.26926	4.3794	1.8514	-0.318679	-0.456462	0.13784	0.0432292	0.794603	2.56648	1.08486	108.906	128.281	125.312	91.4062	113.906	12.9688	8.75
C	TG-101348	-0.432609	-0.250079	0.285735	-0.332512	-0.538595	-0.110728	2.97266	-0.492737	-0.401999	0.335002	-0.518493	-0.838653	-0.265694	0.555706	-0.0651596	-0.0201507	-0.0219878	-0.120273	0.057926	-0.0100466	0.970046	124.531	119.688	72.6562	123.281	122.812	127.031	28.75
C	JNJ-38877605	-0.302975	-0.850122	-0.121266	0.195716	0.171488	0.0160257	0.209849	0.0254933	0.164154	0.455919	0.0572697	-0.0380595	-0.274938	-0.196941	0.867182	-0.761465	0.0839062	0.13184	0.125303	-0.35621	0.601369	147.031	126.875	99.0625	86.4062	97.3438	108.281	109.844
C	GSK-1838705A	0.038436	-0.238303	-0.169609	-0.471863	-0.157833	-0.346251	1.11203	-0.100859	-0.366338	-0.209428	-0.477284	0.317171	0.472496	3.60673	-0.865216	-0.604348	-0.444521	-0.469321	-0.403186	-0.505145	0.0937495	99.2188	109.531	101.875	111.094	91.5625	75	39.6875
C	AB-1010	0.489854	-0.503266	-0.252042	-0.0793253	-0.383542	-0.597475	0.662571	0.279925	-0.690856	-0.453906	0.122619	-0.335828	-0.846577	1.32837	0.158048	-0.17263	-0.645683	0.273785	0.143351	0.336247	0.970046	61.25	120.781	132.188	92.9688	113.594	96.7188	84.2188
C	PF-2341066 avg	-0.045484	0.0193142	1.06454	0.266718	-0.24404	0.0814304	1.21306	-0.0733519	-0.0120108	0.841092	0.130637	-0.532253	-0.0443421	1.32241	-0.218798	-0.529152	-0.183552	-0.0651633	-0.101485	0.30967	0.964732	96.0938	90.0781	75.7812	85.8594	103.516	94.2969	54.7656
C	HKI-272	-0.62299	-0.363915	-0.569998	-0.181385	0.0403987	8.54277	15.8145	-0.856087	-0.477284	-0.882239	-0.816859	-0.215768	5.84547	13.4413	0.191116	0.350025	1.13998	1.00771	0.756942	3.66691	4.63598	118.438	100.312	114.219	103.125	84.5312	10.1562	3.4375
C	JNJ-7706621	-0.583107	-1.06699	-0.942381	-0.930355	0.11603	1.28285	2.84003	-0.374625	-0.831883	-1.05221	-0.849975	0.505965	1.95427	3.93536	-0.371161	0.53529	-0.037553	0.523546	2.11483	4.05999	2.32571	86.0938	112.344	125.312	114.688	64.6875	25.625	5.46875
C	CI-1033	0.599514	0.169469	-0.115209	0.837755	0.0241017	0.874097	7.00577	0.328813	0.0341596	-0.484662	0.253706	-0.566703	-0.24605	3.17136	0.783298	0.0207212	0.519664	0.430334	1.37811	2.35965	5.7858	133.116	119.403	122.015	124.813	130.317	113.06	79.944
C	AT-7519	-0.254005	-0.358027	-0.615139	-0.626916	3.92456	7.87545	17.4926	-0.173767	-0.485209	-0.772877	-0.581891	5.50075	9.55425	13.893	-0.405941	-0.211209	-0.0320918	1.21805	1.57904	0.970046	3.38859	91.875	115.156	115.312	96.4062	8.59375	1.875	0.9375
C	CHIR-265	0.389539	1.09215	0.797375	0.337045	0.940724	0.890249	8.36657	0.317258	0.831458	0.507917	0.146821	0.883456	0.259483	7.33118	-0.128526	0.122035	-0.511993	0.799639	0.375864	0.392205	6.05488	87.8731	76.0261	74.7201	86.3806	61.5672	68.75	62.5933
C	PHA-665752	-0.481677	-0.424759	-0.191199	-0.0557731	-0.652431	-0.181385	2.69199	-0.783576	-0.629043	-0.590608	-0.159502	-0.894522	-0.681743	1.34818	-0.481263	-0.375629	-0.265403	-0.522597	-0.116598	0.263681	0.844204	83.9552	77.1455	79.3843	64.459	71.1754	69.7761	25.9328
C	BIBW-2992	-0.183348	0.0678763	-0.0793253	0.372093	0.55266	0.817623	6.59774	-0.492737	-0.0271588	-0.337809	0.0172198	0.180866	0.591367	5.96038	0.39136	1.79215	0.804707	1.59099	0.741327	1.17764	5.32305	91.25	93.5938	104.219	89.375	76.875	83.9062	13.9062
C	KN93	-0.226912	-0.240816	-0.612576	-0.581875	0.164128	-0.180181	1.0949	0.271752	-0.241757	-0.128329	-0.551469	0.241177	-0.220622	1.00219	-0.784752	-0.436904	0.0729773	-0.315562	0.277061	-0.460694	0.519061	79.0625	91.0938	98.125	109.531	89.2188	96.0938	69.6875
C	SB-203580	-0.0453846	-0.58355	0.392092	-0.0803696	0.301782	-0.0800363	0.0712457	-0.533681	-0.325357	0.691296	0.19431	0.298844	0.056368	-0.231687	-0.039348	-0.809512	-0.091697	-0.0762608	-0.641055	0.216663	0.242415	110.156	107.188	85.9375	91.4062	80	90.9375	95
C	NVP-ADW742	-0.521026	-1.03991	-0.270671	0.0826525	0.199754	0.506641	-0.00214518	0.325925	-0.331847	-0.182498	-0.196941	0.112156	0.403921	0.100601	-0.401964	-0.251628	-0.279952	0.197203	0.225528	-0.829007	0.65475	96.1754	123.694	101.399	102.705	107.556	115.765	104.384
C	YM-155	-0.202025	-0.0707909	0.973028	2.39844	5.49557	9.9959	20.8843	0.0312709	-0.286493	0.828569	2.58783	3.22335	3.33024	2.18629	0.119856	0.193935	0.899864	4.51993	8.19555	12.259	15.3093	102.612	96.3619	107.463	39.8321	108.209	95.056	86.847
C	BAY	-0.579577	-0.046563	-0.187892	0.0422726	0.0665005	0.423862	0.785261	-0.0207269	-0.243162	-0.202719	-0.237384	-0.168054	0.392366	0.591691	0.213544	-0.724426	-0.358389	-0.474954	-0.496742	0.662375	-0.973897	99.9067	109.701	109.795	111.381	93.8433	86.0075	63.4328
C	AZD0530	0.314836	0.135146	-0.226253	0.670179	1.43941	3.30092	5.54402	0.123711	-0.055392	-0.76805	-0.0669471	-0.205608	1.27344	3.17425	-0.919427	-0.15685	0.756063	0.903132	3.37715	3.81944	2.93812	102.985	109.049	104.944	118.47	133.862	112.78	105.41
C	Dasatinib avg	-0.157358	-0.989275	0.458265	1.0962	1.91143	3.55354	4.91821	-0.307627	-1.63799	-0.615483	-0.312121	0.0654107	2.37956	3.52151	-0.194121	0.501674	1.71862	1.67708	2.51453	2.44039	2.37955	88.387	94.5849	91.0611	69.5927	44.5064	21.4459	15.2651
C	AMPK	-1.08486	-0.325166	0.0287507	0.314722	-0.191459	0.671965	0.23775	-0.84454	-0.254889	-0.00960515	0.226302	-0.0914272	0.319653	-0.0685189	0.794253	-0.615187	-1.07564	-0.433882	-0.172919	-0.460214	0.770426	118.594	93.75	84.2188	74.6875	90.9375	85.7812	75
C	JNK_II	-0.896867	-0.468626	1.53063	0.503954	0.0953707	2.50748	1.93071	-0.16389	0.205756	0.950013	0.474818	-0.262003	2.85148	1.72772	0.0612031	0.16323	-0.547113	0.459071	1.09988	2.69747	1.90959	91.7188	78.2812	60.4688	88.9062	83.125	42.6562	63.5938
C	XL184	-0.422095	-0.163664	-0.395848	-0.0223351	-0.446323	0.221963	0.80747	-0.43382	-0.3746	-0.309314	-0.283604	-0.569881	0.0370484	0.340369	-0.415037	0.0762804	-0.381266	-0.39216	0.122035	-0.502189	0.795282	111.754	109.422	106.063	104.011	113.993	110.541	94.3097
D	CYC-202	-0.721951	-1.7939	-0.942527	-1.41876	-0.917376	-0.567024	-0.571664	-0.793996	-1.6183	-0.758473	-1.09368	-0.961234	-0.378801	-0.547648	-0.233093	-0.267247	-0.043805	0.435549	0.17247	0.630115	0.277932	91.7188	149.531	100.938	105.625	117.344	89.375	71.25
D	GDC-0449	-0.916566	-1.66271	-1.1996	-0.794108	-1.24674	-0.764004	-0.338347	-0.718068	-1.32356	-0.835278	-0.935203	-1.07717	-0.715857	-0.60525	0.177506	0.656231	-0.447911	0.650707	-0.396034	0.867215	0.294217	86.0938	116.094	105.156	94.5312	105	111.406	64.0625
D	Cal101	0.411364	-0.538981	-1.06943	-0.99886	0.0220385	-1.36303	-1.07205	0.242282	-0.482208	-0.965571	-1.01421	-0.179606	-1.05947	-0.814072	-0.604904	-0.827642	-0.238016	0.0173375	0.213128	0.173246	1.11406	80.9375	93.5938	112.656	105.156	92.6562	104.219	90.7812
D	JNJ-28312141	-0.0714746	-0.27952	-0.222602	-0.615139	-0.719162	-0.727013	-1.11563	0.072693	-0.274807	-0.227655	-0.728499	-0.789519	-0.628251	-1.27491	-0.290204	-0.141399	-0.469321	-0.283774	-0.121191	0.00556871	0.799195	92.0312	98.75	106.719	111.562	116.406	137.812	142.656
D	AC220 avg	-0.427005	-0.373702	-0.401778	-0.422923	-0.0620434	-0.425678	-0.896706	-0.500521	-0.450475	-0.416961	-0.391865	0.004957	-0.503073	-0.834222	0.0258992	-0.173124	-0.29619	-0.203981	-0.142343	-0.303554	0.0270993	113.305	112.535	112.846	104.806	82.6057	82.1043	88.75
D	GSK1904529A	0.183602	0.217925	-0.03243	-0.309032	-0.401905	-0.0990568	-0.218177	0.0601585	-0.00628306	-0.240273	-0.395399	-0.603101	-0.333291	-0.593569	-0.0206758	0.0294364	0.0294364	-0.452077	-0.0849502	-0.0206758	0.0653864	99.1604	99.8134	99.8134	122.481	104.104	107.369	115.392
D	MLN-120B	-0.318773	-0.528781	-0.22849	-0.301109	-0.436535	-0.681871	-0.864401	-0.501455	-0.646477	-0.0255738	-0.0263663	-0.358413	-0.688082	-0.242712	-0.264485	-0.313168	-0.788058	-0.789895	-0.279182	0.290319	0.767965	112.5	116.719	100.625	102.344	105.938	98.75	114.375
D	Sunitinib Avg	0.456233	0.24554	-0.264912	-0.347803	0.0454308	-0.449194	-0.725837	0.235625	0.0876393	-0.330365	-0.549628	-0.144433	-0.543273	-0.794076	-0.207847	-0.644137	-0.0370679	-0.450808	0.169193	-0.0961711	0.304903	95.7136	96.2391	109.591	107.545	96.086	110.793	104.761
D	CEP-701	-0.54252	-0.548408	-0.454199	-0.699535	-0.509154	-0.836923	-0.872252	-0.68412	-0.774858	-0.541475	-0.814086	-0.473718	-0.874314	-1.22696	-0.416964	-0.209372	-0.701714	-0.558421	0.0928309	0.459332	1.84267	115.781	119.688	103.438	92.6562	76.875	56.875	26.0938
D	Nilotinib Avg	-0.877782	0.506888	-0.295254	-0.498614	-0.0802216	-0.678965	-0.545827	-0.588766	0.75185	-0.0994484	-0.377861	0.31735	-0.544397	-0.480453	-0.992561	0.111993	-0.0218417	-0.116002	-0.0400462	-0.0487636	-0.001173	95.2581	104.25	113.062	110.689	99.1737	114.021	109.644
D	INCB018424 Avg	-0.900802	-0.68697	-0.423065	-0.743088	-0.298483	-0.669334	-0.722712	-0.352951	-0.169506	-0.357731	-0.562436	-0.269519	-0.925193	-0.832369	-0.474674	-0.361469	0.107299	0.642843	0.105612	-0.0822184	-0.522727	101.304	93.2719	98.5786	90.7952	78.6077	73.4188	47.7927
D	TG-100-115	-0.59355	-0.361953	-0.693647	-0.583736	-0.626916	-0.267743	-0.538595	-0.494322	-0.49353	-0.64093	-0.659157	-0.955939	-0.423396	-0.654798	-0.494122	0.106609	-0.244277	-0.706307	-0.269078	0.617323	0.130491	116.719	115	121.719	116.094	143.594	111.719	122.031
D	KI-20227	-0.0400716	-0.0950269	-0.348214	-0.49149	-0.691684	-0.0950269	-0.426721	0.141242	-0.504625	-0.504625	-0.512946	-1.02211	-0.0818395	-0.697988	0.299505	0.0349623	0.185604	0.141514	0.213161	0.328898	-0.0642411	71.5625	89.8438	80.3125	112.344	122.5	71.0938	100.156
D	Vargetef	-0.426721	-0.70346	-0.467938	-0.717199	-0.511117	-0.69561	-0.803558	-0.277977	-0.938901	-0.790708	-1.10413	-0.818048	-1.05777	-1.25431	-0.560258	-0.559339	-0.062404	-0.312249	-0.0201507	-0.138644	0.221428	109.375	124.688	135.312	123.125	126.25	130.625	143.281
D	PP2	-1.01214	-1.11833	-0.226912	0.121831	-0.642233	-0.940459	-0.642962	-1.03776	-0.912501	-0.638594	-0.549045	-0.73116	-1.12113	-0.854675	-0.0704571	-1.15968	-0.160067	-0.452566	-0.573497	0.103438	0.0367283	104.844	96.875	99.6875	75.9375	103.594	115	115.312
D	AZD-2171	-0.161758	-0.246154	-0.301109	-0.254005	0.0423614	-0.424759	-0.638692	-0.211409	-0.187635	-0.461435	0.186809	0.113505	-0.178125	-0.630232	-0.133132	0.244392	-0.350829	-0.12854	0.418916	0.983824	0.426264	91.875	98.2812	100.156	68.2812	72.1875	79.6875	110.938
E	GW-786034 avg	0.0867303	-0.352441	-0.341292	-0.239908	0.219658	0.389756	0.286864	0.26819	-0.459351	-0.451325	-0.285263	0.33165	0.529787	0.308342	-0.393772	-0.0792647	-0.334335	-0.384309	-0.543714	0.151039	0.183328	113.671	114.777	109.753	134.819	117.227	122.774	99.2899
E	MGCD-265	0.609372	-0.808161	-1.44887	-0.652591	-0.0732666	-0.270071	0.259085	1.15005	-0.850705	-1.36083	-0.402369	0.373274	-0.000570024	-0.300668	0.0959987	-0.24896	0.00123901	-0.273979	-0.0364803	1.01615	1.15287	54.8438	85.3125	135.781	84.8438	78.4375	72.0312	65.4688
E	GS-548233	-0.267743	-0.418871	-0.418871	-0.332512	0.0364733	-0.149982	-0.171572	-0.209032	-0.307695	-0.499077	-0.382187	0.222074	0.417023	0.42891	-0.300308	0.208568	0.0864011	-0.549235	-0.0660782	-0.0844491	-0.440846	101.406	125.781	113.75	108.75	86.875	108.281	87.6562
F	LY-333531	-0.638127	-0.195968	-0.741096	-0.315089	-0.278747	0.14726	0.312817	-0.510372	-0.274938	-0.486973	-0.619279	-0.665499	0.0774911	-0.0033943	0.697236	-0.815935	-0.416126	0.0250788	0.315947	-0.674313	-0.286488	113.433	67.2575	20.4291	17.2575	25.8396	28.9179	21.4552
F	STO609	-0.79982	-0.646871	-0.578479	0.456519	-1.61596	0.404037	0.021449	-0.836587	-0.405481	-0.641964	0.218997	-1.47175	0.322083	-0.222612	-0.403519	-0.100563	-0.556703	-0.468306	-0.321986	-0.705258	-0.703266	105.312	106.562	100	84.6875	115	87.6562	84.5312
F	AG-013736	-0.381579	-0.636729	-0.420833	-0.124467	-0.305035	0.228817	-0.424759	-0.48719	-0.805765	-0.486398	-0.0073469	-0.284713	0.599292	-0.318393	0.216835	-0.679669	-0.388489	-0.254381	0.119469	0.54292	-0.0963903	92.5	138.75	119.688	125.312	110.156	93.2812	113.594
F	KW-2449	-0.713274	-0.495415	-0.291296	-0.642617	-0.650468	-0.0655865	0.0659136	-0.928598	-0.737612	-0.316808	-0.964656	-0.95475	0.287454	0.359173	-0.338887	-0.33705	-0.38757	0.0147542	0.225102	0.362884	1.04537	128.906	119.531	114.688	135.938	117.812	29.8438	22.0312
F	SB-431542	-0.87233	0.116975	-0.460456	0.16745	-0.151551	0.300704	0.399634	-0.798382	-0.24605	-0.664343	-0.194053	-0.611479	-0.460397	-0.322314	-1.01312	-0.0272122	-0.790879	-0.22875	0.0141848	0.300696	0.269103	96.5485	99.2537	104.851	107.09	95.9888	101.119	67.9104
F	Sorafenib Avg	0.121007	0.197977	-0.283809	-0.0791982	-0.411235	-0.35399	-0.124061	0.170379	-0.0187769	-0.456301	-0.177233	-0.409767	-0.349181	-0.542976	-0.545196	-0.706812	-0.797423	-0.214958	-0.471341	-0.549018	-0.387219	101.884	100.288	115.431	103.252	114.213	102.383	100.631
F	AZD-1480	-0.361953	-0.473826	-0.624953	-0.38943	-0.699535	-0.387468	-0.081288	-0.410716	-0.434887	-0.613986	-0.243504	-0.980902	-0.27243	-0.0279512	-0.766013	-0.449113	-0.390326	0.0909938	-0.0504628	-0.262648	-0.0495443	93.4375	105.469	99.6875	99.5312	107.031	88.75	94.6875
F	KU-55933	-0.290861	0.308779	-0.321146	-0.343355	-0.228272	0.0988044	0.232058	-0.405221	0.207485	-0.627367	-0.472818	-0.471952	-0.139166	0.0457147	-0.686297	0.394384	-0.169923	-0.650347	-0.285399	0.190667	0.123124	113.713	112.873	102.519	107.556	118.19	106.157	93.75
F	KN92	-0.777742	-0.503551	-0.663267	-0.108609	0.122594	-0.411024	0.162967	-0.702559	-0.520177	-0.673643	0.0537598	0.199772	-0.463098	0.24383	-0.569527	-0.490096	-0.149127	-0.159756	-0.676884	-0.516972	-0.195988	119.219	96.5625	90.1562	85	82.0312	83.5938	90.4688
F	GDC-0879	-0.332512	-0.38943	-0.254005	-0.202975	-0.846737	-0.332512	-0.450274	-0.25658	-0.432906	0.0104838	0.113505	-0.869955	-0.0616314	-0.483228	-0.288367	-0.902877	-0.574036	-0.600674	-0.801836	-0.611697	-1.08934	88.2812	129.375	98.125	96.4062	153.438	96.0938	105
F	NVP-TAE-684	-0.511117	-0.344288	-0.216714	-0.450274	-0.17746	0.148347	1.35344	-0.7915	-0.507794	-0.516115	-0.564853	0.179677	0.123411	0.250604	-0.522597	-0.551991	0.0514962	-0.183652	-1.05811	-0.66038	-0.505145	74.8134	77.4254	79.7575	80.7836	48.4142	33.6754	10.0746
F	p38	-0.0192794	0.312022	-0.397097	-0.378734	-0.735933	-0.249663	-0.0210168	-0.3052	0.240671	0.249763	-0.413129	-0.67304	-0.407342	-0.147849	0.198321	-0.138723	-1.07605	0.197787	-0.250503	0.234108	-0.409778	82.8125	83.75	91.5625	107.188	108.125	99.5312	90.7812
F	SGX-523	-0.342326	-0.250079	-0.515042	-0.442423	-0.719162	-0.493453	-0.471863	-0.744744	-0.117105	-0.734442	-0.630628	-0.98209	-0.589816	-0.45985	-0.249788	-0.681506	-0.250707	-0.230499	-0.495041	-0.421557	-0.775198	109.844	105.781	123.281	130.312	128.281	127.344	94.2188
