# Supplementary material for: Differentiation-state plasticity is a targetable resistance mechanism in basal-like breast cancer
Source: Nat Commun. 2018 Sep 19;9:3815. doi: 10.1038/s41467-018-05729-w (PMC6145927; doi:10.1038/s41467-018-05729-w)
Supplement: Supplementary file 6 — Supplementary Data 3 [file 41467_2018_5729_MOESM6_ESM.xlsx]

## Sheet: Breast Phenotype Genesets
Breast Phenotype Genesets	Neve Basal A Enriched	Neve Basal B Enriched	Neve Luminal Enriched	Prat2010_ClaudLowPredictor_9CellLines_UP	Prat2010_ClaudLowPredictor_9CellLines_DN	aSTR_HsEnriched	fMaSC_MmEnriched	aMaSC_HsEnriched	LumProg_HSENRICHED	MatureLum_HSENRICHED	Padney_ClassicMyoEpGenes	Gascard_LuminalvsMyoEP UP	Gascard_MyoEPvsLuminal UP	SMID_BREAST_CANCER_BASAL_DN	SMID_BREAST_CANCER_BASAL_UP	SMID_BREAST_CANCER_ERBB2_UP	SMID_BREAST_CANCER_LUMINAL_A_DN	SMID_BREAST_CANCER_LUMINAL_A_UP	SMID_BREAST_CANCER_LUMINAL_B_DN	SMID_BREAST_CANCER_LUMINAL_B_UP	SMID_BREAST_CANCER_NORMAL_LIKE_UP	Hallmark Apoptosis	BIOCARTA_Death_Pathway	Inctrinsic_UNC337_Proliferatiion_Gene_Cluster	Liu_Breast_Cancer_Cell_Cycle	Benporath_Proliferation	CHARAFE_BREAST_CANCER_BASAL_VS_MESENCHYMAL_DN	CHARAFE_BREAST_CANCER_BASAL_VS_MESENCHYMAL_UP	CHARAFE_BREAST_CANCER_LUMINAL_VS_BASAL_DN	CHARAFE_BREAST_CANCER_LUMINAL_VS_BASAL_UP	CHARAFE_BREAST_CANCER_LUMINAL_VS_MESENCHYMAL_DN	CHARAFE_BREAST_CANCER_LUMINAL_VS_MESENCHYMAL_UP
Name in figures:	Basal A Subtype Up					Adult Mammary Stroma	Fetal MASC Up		Luminal Progenitor Up												Normal-like subtype Up	Hallmark Apoptosis	Biocarta Cell Death	Prat Proliferation Cluster	Liu BC Cell Cycle	Benporath Proliferation	Mesenchymal BCCLs vs Basal	Basal vs Mesenchymal BCCLs	Mesenchymal BCCLs vs Luminal
Source:	Neve et al., Cancer Cell, 2009	Neve et al., Cancer Cell, 2009	Neve et al., Cancer Cell, 2009	Prat et al., BCR, 2010	Prat et al., BCR, 2010	Pfeffere et al., BCR, 2015	Pfeffere et al., BCR, 2015	Pfeffere et al., BCR, 2015	Pfeffere et al., BCR, 2015	Pfeffere et al., BCR, 2015	Pandey et al., Frontiers in Bioscience, 2010	Gascard et al., Nat Comms, 2015	Gascard et al., Nat Comms, 2015	MSigDB	MSigDB	MSigDB	MSigDB	MSigDB	MSigDB	MSigDB	MSigDB	MSigDB	MSigDB	Prat et al., BCR, 2010	MSigDB	MSigDB	MSigDB	MSigDB	MSigDB	MSigDB	MSigDB	MSigDB
	KLK6	EMP3	PDEF	PRR3	C11ORF80	USPL1	MRGPRA2B	MT1G	TTYH1	ENPP4	KRT14	DVL2	M6PR	AAGAB	ACAN	ABCA12	ANP32E	ABCA8	ABCA8	ABAT	AASS	ADD1	APAF1	RAD54L	RAD50	A1BG	ADAMTS12	ACSL1	ABCD3	ABCA3	AAK1	AAGAB
	IFITM1	PTRF	ARHB	ELK3	XBP1	EML1	MRGPRA2A	MT1H	SLC5A6	ATP6V1G1	KRT17	ZNF263	SPATA20	ABAT	ACP1	ABCC2	CCNE1	ADH1B	ABCC2	ABCA3	ABCA6	AIFM3	BCL2	EZH2	CDK2	A2M	AK5	AIM1	ACTN1	ABCG1	ABCC4	ABAT
	PLSCR1	AXL	HNF3A	GLT25D1	MPZL2	SMOC2	FREM2	CDH4	C4ORF14	ENPP1	KRT5	DPF1	CLCN6	ABCA12	ACTA1	ABCC3	CDC20	ADIPOQ	ABCC4	ABCC8	ABCA8	ANKH	BID	RACGAP1	CDK4	AGFG1	ALPK2	AKR1B10	ADA	ABHD11	ACTA2	ABCA12
	CRYAB	FOSL1	PDEF	SLC39A14	HES1	CCL26	GM347	GPATCH8	SPOCD1	PLEKHA6	P63	PRICKLE3	MAP4K5	ABCA3	ACTG2	ABCC6	CDC45	ADRA2A	ACADL	ACADSB	ABLIM1	ANXA1	BIRC2	CDCA5	CDK6	ANKRD27	APLP1	APRT	ADD3	ABHD12	ACTG1	ABCC11
	KRT16	ELK3	XBP1	ADSL	PLXNB2	DOCK11	SFRP5	COL8A2	C14ORF2	CLIC6	EGFR	ELOVL5	SYT13	ABCA8	ACTL8	ACE2	CDCA3	AREG	ACAP1	ACOX2	ACACB	APP	BIRC3	TYMS	CDK7	ANLN	ARHGAP17	ATP1A1	ADM	ACVR1B	ACTN1	ABCG1
	ALDH1A3	NT5E	GATA3	HSD17B11	JTB	PTGER4	CD19	NRG1	SLC39A8	SYTL4	ASMA	HEBP1	CD74	ABCC3	ACTN1	ACSL1	CDCA8	ASPN	ACE2	AGL	ACAP1	ATF3	CASP10	NDC80	CDK8	APOBEC3B	ARHGEF40	BLNK	ADORA2B	ADCY6	ACTR2	ABHD11
	DD96	TGFBR2	KIAA0452	PMP22	JUP	CLIC2	MMD2	OXTR	WFDC2	GCNT3	CNN1	INPP4A	C8B	ABCC6	ADAM17	AIM1	CENPN	ATP1A2	ACTG2	AGR2	ACTA2	AVPR1A	CASP3	RRM2	CDKN1A	ARF1	ARNT2	BSPRY	ADRB2	AFF3	ADAMTS12	ACVR1B
	LCN2	SGK	GATA3	SNX7	KRT15	HGF	CSN1S1	IRX2	SCARB1	GLUD1	CNN2	ADAM28	JKAMP	ABCC8	ADCY2	AKR1B10	DKC1	ATRNL1	ADAMDEC1	AGTR1	ACVRL1	BAX	CASP6	KIAA0101	CDKN1B	ASF1A	BCAT1	C19orf63	AGPS	AGR2	ADAMTS5	ADCY6
	KLK8	PHLDA1	PDEF	SQSTM1	TRIL	IGF1	CLDN9	CISD1	GLRX	C9ORF46	CD10	PIK3CB	NRIP2	ABCG1	ADD2	ALCAM	KRT16	BTG2	ADAMTS1	ALG8	ADAM28	BCAP31	CASP7	ATAD2	CDKN1C	ASPM	BDNF	C1orf116	AIM1	ANKRD13D	ADD3	AGR2
	IFITM3	VIM	TFF1	PGF	RAB20	TNFRSF8	SLC35F2	GNB4	KRT15	APLP2	SERPINB5	OGFR	NPFFR2	ABLIM3	ADM	ALDH3B2	LRP8	C10orf116	ADCY2	AMIGO2	ADARB1	BCL10	CASP8	LCORL	CDKN2A	ATAD2	CD99	C20orf111	AKR1B1	ANKRD30A	ADORA2B	AIM1L
	SLPI	ANPEP	ERBB3	RGS20	YBX2	PTGIR	CADPS2	CPSF4	MLF1IP	UGCG	S100A1	CASP8	RIMBP2	ACACA	ADORA2B	ALDH4A1	MYBL2	C1orf21	ADD3	ANXA9	ADD3	BCL2L1	CASP9	CDK1	CDKN2B	AURKA	CMTM3	C6orf132	AKR1B10	ANXA6	AGPS	ALDH3B2
	GABRP	AKR1B1	TOB1	FBN1	UCP2	GAL	GPR17	ZNF219	PGBD5	MLPH	MYH11	DGKA	MTMR1	ACACB	AGBL5	ANP32A	NCAPH	C20orf103	ADH1B	ARNT2	ADH1B	BCL2L10	CFLAR	AURKA	CDKN2C	AVL9	CNKSR3	C9orf123	AKR1C1	ANXA9	AHNAK2	ALDH4A1
	RARRES1	FSTL1	SLC9A3R1	PGAM1	IL17RB	TNFSF14	I730030J21RIK	LINS1	RAD21L1	AMN1	FN1	SPTB	ATP2C2	ACADSB	AK2	APOD	NDC80	C5orf4	ADM	ASCL1	AIF1	BCL2L11	CHUK	CENPU	CDKN2D	BIRC5	COL6A2	CBLC	AKR1C2	API5	AIDA	ALDH6A1
	PRNP	RTVP1	AGR2	EMP3	IGFBP2	CYBRD1	BCL11A	C13ORF18	SNPH	B3GNT8	MMP3	MRPS34	SPEN	ACOX2	AMD1	AQP3	SLC7A5	C6orf211	AIM1	B9D1	ALDH1A1	BCL2L2	CYCS	CDKN3	CDKN3	BUB1	DPY19L1	CCNL1	AKR1C3	AR	AK5	ANK3
	IFI27	PLAU	NET-6	SRPX	TPD52L1	C20ORF151	FAM150B	PPP1R2P4	THADA	MGAT4A	MMP2	FAP	CYB5R4	ACSL3	ANGPT1	AR	TOP2A	CFD	AKR1B10	BAIAP3	ANGPT2	BGN	DFFA	SPAG5	CHEK1	C11orf73	EDIL3	CD24	AKT3	ARF3	AKAP12	ANKRD22
	TRIM2	HRB2	GATA3	IGFBP6	HOOK2	TBL2	6330407J23RIK	LOC100128626	FZD9	HPS3	MMP19	PKD2L2	FUNDC1	ACSM5	ANGPTL4	ASPH	TPX2	CHRDL1	AKR1C1	BMPR1B	ANK2	BID	DFFB	MND1	CDC37	C15orf23	FAM171A1	CDH1	ALDH1A3	ARFIP2	AKR1B1	ANKRD30A
	IFITM2	SACS	KIAA0089	LY96	ST14	THBS4	RXRG	FHOD3	NEURL3	FBP1	LAMA1	PHLPP1	PTPN18	ADCY1	ANP32E	ASS1	TTLL4	CIDEC	AKR1C2	C16orf59	AOAH	BIK	FADD	STMN1	CHEK2	C16orf61	FAM92A1	CDH3	ALDH3A2	ARHGEF26	AKR1C3	ANO1
	MGC3184	SNAI2	TFF3	TAF9	TPD52	CRADD	SOX2OT	DBC1	C11ORF82	C9ORF7	COL4A2	EPDR1	NA	ADCY9	ANXA3	ATP2C2	VGLL1	CILP	ALDH1A1	C17orf75	AOC3	BIRC3	GAS2	RAD51	CKS1B	C1orf112	FLNC	CDS1	AMD1	ARID2	AKT3	ANXA9
	GBP1	TGFBI	MLPH	IGFBP7	MARK2	ADRA2A	GFRA1	TESC	PDZK1IP1	DNALI1	TIMP1	ITPKC	CD5L	ADH1B	APBA2	BIK		COL14A1	ALDH1A3	C18orf1	APLNR	BMF	LMNA	UBE2T	CKS2	C3orf26	FZD2	CLCA2	ANKH	ARRB1	ALKBH5	AP1M2
	CALB2	MGC4655	CA12	C12ORF24	BCL9	ARSG	MUC15	C4ORF23	TTLL4	CYB5A	RLN1	ADAMTS2	GTSE1	ADIPOQ	APOBEC3A	C2orf54		CPA3	AMD1	C6orf211	APOBEC3G	BMP2	MAP3K14	TK1	GADD45A	CCNB2	GFPT2	COX5B	ANKRD33B	ASB8	ALPK2	APH1A
	CDKN2A	PROCR	PBX1	CYR61	TMC6	TMEM88	CSN3	RPRD1A	SLC26A9	ECT2	TSP1	OGFOD1	ACTL6B	ADRA2A	APOBEC3B	C2orf72		CXCL14	ANGPT1	C9orf116	AQP1	BNIP3L	NFKB1	TTK	DDX11	CDC123	GNG11	DIRC2	ANTXR1	ASH1L	ANKH	ARF3
	C1orf29	MAP4K4	TJP3	CTNNAL1	C9ORF7	SPAG5	ATP13A4	ITGB4	CABC1	KRT10	SERPINI2	METTL2A	P2RY10	AFP	AQP5	CAMP		CYP4B1	ANGPTL4	CA12	ARHGAP15	BRCA1	NFKBIA	ASPM	DNM2	CDCA5	GRB10	DMKN	ANXA1	ASTN2	ANKRD28	ARFGAP2
	NMI	AKAP2	KRT19	TMEM22	EMP2	CCL8	CAR10	PLXNA2	VNN1	HES2	NEO1	IGBP1	CBFA2T2	AGL	AQP9	CATSPERB		DHRS2	ANK2	CACNA1D	ARHGAP25	BTG2	RELA	CDT1	E2F1	CDCA7	GRK5	DRAM2	ANXA2	ATP2C2	ANKRD33B	ARFIP2
	SFRP1	SART-2	ALDH3B2	ARL2	B3GNT3	FCER1G	IGSF11	DKK3	HSD17B2	ENPP5	GJA1	GRAMD1A	IGSF9	AGR2	ARHGEF9	CD164		DPT	ANP32E	CACNA2D2	ARHGAP4	BTG3	RIPK1	PBK	E2F2	CDK1	GULP1	DSG3	ANXA2P2	ATP6AP1	ANLN	ARHGAP8
	HAIK1	BAG2	APM2	DNAJB4	LRRC1	EPB41L3	MMP15	CUZD1	SAA4	BATF	INHBA	PCBP4	ZNF213	AGTR1	ARL4C	CD24		DUSP1	ANXA1	CACNG4	ARID5A	CASP1	SPTAN1	BUB1	E2F3	CDKN3	IL11	DUSP16	ANXA3	ATP6V0E2	ANTXR1	ARHGEF5
	LYN	DFNA5	SELENBP1	TRIO	LRRC8B	MEIS1	KCNA1	CYP26A1	SULF2	ATP2C2	THBS1	OR1I1	TXNDC3	AHNAK	ARNT	CD46		ELOVL2	ANXA3	CAMK2B	ARL4C	CASP2	TNFRSF10A	TOP2A	E2F4	CDT1	KIF3C	EHF	ANXA4	ATP8B1	ANTXR2	ARRDC1
	IFI44	TUBB-5	GALNT6	PTGES3	ADIPOR1	GTF2B	2010300C02RIK	MST4	LDOC1	PAAF1	APP	PALMD	PIGS	AK5	ARNTL2	CDK10		ENPP2	APBA2	CASC1	ATP2A3	CASP3	TNFRSF10B	CENPF	E2F5	CEBPG	KLF2	ELF1	APOL6	ATXN7L3B	ANXA1	ARRDC4
	PELI1	UP	AP1G1	PFN1	KRT7	CNIH3	KRT71	TAGLN	ST6GALNAC5	TSPAN13	LAMA5	MTAP	CETP	AKR7A3	ARPC4	CDK12		ESR1	APOD	CCDC106	BAALC	CASP4	TNFRSF25	CENPE	E2F6	CENPA	LOXL2	ELF3	ARAP3	AVL9	ANXA2	ASB8
	C3	LOC56912	AP1G1	NUDC	TSPAN13	C11ORF93	EHF	SPP1	MARCO	ACSF2	ITGA1	CHKB	TMEM101	ALB	ART3	CEACAM6		F13A1	APP	CCND1	BANK1	CASP6	TNFSF10	H2AFZ	ABL1	CENPE	MAP1B	ELMO3	ARHGAP23	BAI2	ANXA2P2	ATP2C2
	DSC2	DKFZP566I1024	KIAA0182	IL13RA2	C20ORF11	FBN1	4930451G09RIK	ACOT7	CRABP1	ARNT2	ITGB4	CHRNA4	TLL2	ALCAM	ARTN	CLCA2		FABP4	AQP1	CEACAM5	BBOX1	CASP7	TNFSF12	ANLN	GAPDH	CENPF	MB21D2	ENTPD2	ARHGAP5	BAZ2A	ANXA5	ATP6AP1
	RIG-I	SNL	KRT8	CAPG	CHST15	EMX2	ETL4	KIF1A	DARS	SCCPDH	1433S	CSNK2A1	RAB36	ALDH1A1	ASNS	CLIC3		FBLN1	ARHGAP25	CELSR1	BCL11A	CASP8	TRADD	MYBL2	RGC32	CENPM	MMP16	EPB41L4A	ARNTL2	BCAS1	AP1S2	AZGP1
	KRT5	FLRT2	MGC11242	LEPREL1	PLXNB1	IL23A	KEL	MYCT1	CYP24A1	MYB	SFN	ACTR5	PYGL	ALDH3B2	ASPM	CORO1B		FHL1	ARL4C	CELSR3	BCL11B	CASP9	TRAF2	CCNB2	GTF2H1	CENPN	NUAK1	EPHA1	ARPC2	BCOR	APCDD1L	BBIP1
	TBC1D1	GNG11	NEBL	AOX1	C1ORF66	SRPX	ITGB8	MYO19	C9ORF16	FGD3	CALD1	SRPX2	CSTF1	ALDH4A1	ATAD2	CPD		FOSB	ART3	CGA	BIN1	CAV1	XIAP	CENPA	ANAPC2	CHAF1B	PFKP	EPN3	ASXL1	BLNK	ARAP3	BCAS1
	FXYD5	KOC1	FLJ13612	ATAD3A	LYPD3	PLTP	SLC44A3	BVES	ITGB2	DAXX		SGCG	CDC25B	ALG12	ATP11A	CRISP2		G0S2	ASS1	CHGA	BIN2	CCNA1		NUF2	BIRC5	CKS1B	PNMA2	ESRP1	ATP10D	BPTF	ARHGAP21	BCR
	PAM	EPHA2	EPN3	ADAM12	TTC9	IGFBP5	RNASE1	RBBP8	C15ORF52	AP2B1		CLN5	LIPG	ALG8	ATP13A3	CRISP3		GFRA1	B3GNT3	CHN2	BIRC3	CCND1		NEK2	HUS1	CKS2	RBM24	ESRP2	ATP1A1	C10orf12	ARHGAP23	BEX5
	PIM1	CSPG2	ALDH6A1	PLOD1	RAB11FIP1	LY96	PCDH8	GAS6	NOXO1	C22ORF13		ZNF423	H2BFM	ALOX15B	BACE2	CYB561		GPD1	BACE2	CLSTN2	BTK	CCND2		MTFR2	KPNA2	CNIH4	RGS7	F11R	ATP1B3	C10orf82	ARHGEF40	BIK
	ISGF3G	FLJ20364		ARHGAP17	KRT8P9	ABL1	SPTLC3	LOC732446	TFCP2L1	CAPN13		SYT17	PAGE4	AMDHD2	BAG2	DDC		HBB	BAG2	CRABP2	BTN3A2	CD14		CENPM	MAD2L1	COX4NB	RNF182	FAM59A	AXL	C12orf51	ARNTL2	BLNK
	TF	VEGFC		PLK1	LOC149501	CHST15	GM6522	SLCO2A1	EBI3	TOX3		SPG11	LUZP4	AMIGO2	BARX1	DUSP6		HLF	BANK1	CRIP1	BTN3A3	CD2		PRC1	MCM2	COX5A	SCG2	FGFBP1	B2M	C14orf132	ARSJ	BLOC1S1
	DJ742C19.2	LNK		BDNF	KRT8	APOD	CHI3L3	GNG7	CARD14	DUSP16		RP1	USP11	ANO1	BBOX1	EFNA3		HMGCS2	BBOX1	CYP2A6	C10orf10	CD38		MAD2L1	MCM3	CSE1L	SEMA3A	FOSB	B3GNT5	C17orf28	ASAP1	BLVRB
	EN1	IMP-2		SHOX2	PLS1	ACOX2	LOC620515	FGR	KRTCAP3	SLC26A3		PRKD2	DHRS12	ANXA9	BCL11A	EIF5A		HOXB2	BCL11A	CYP2A7	C1orf38	CD44		EXO1	MCM4	CSNK1G1	SH2B3	FXYD3	BICC1	C17orf58	ASB1	BOLA1
	ISG15	CTNNAL1		CD320	MYB	FMO3	DACH2	TBC1D4	SCARA3	CAPN8		FZR1	VAC14	AOX1	BCL2A1	ELL2		HOXB6	BCL11B	CYP2B7P1	C1R	CD69			MCM5	CSTB	SHOX2	GJB3	BICD2	C17orf62	ASXL1	BSPRY
	KRT17	NNMT		DYRK3	MCF2L	OSGIN2	NFE2L3	ERG	CHAF1B	C12ORF49		CEACAM4	LACTB	APBB2	BIRC5	EPYC		IGF1	BCL2A1	DACH1	C1S	CDC25B			MCM6	CTPS	STRADB	GPR110	BIN1	C19orf46	ATM	C10orf116
	DSCR1	COL4A1		GEMIN6	MST4	IGFBP7	ZFP536	PICALM	KRTAP6-3	CAB39L		GRB10	ERICH1	APOD	BOP1	ERBB2		ITGA7	BIN1	DCAF10	C21orf96	CDK2			MCM7	CTSL2	TNIP1	GRAMD2	BIRC3	C4orf19	ATP10D	C11orf52
	IFRG28	AF1Q		KAT2B	PRSS8	SNX29	SMGC	TGFB1I1	MCCC1	NOSTRIN		NA	NA	APPBP2	BTG3	FA2H		ITIH5	BIN2	DENND1B	C3	CDKN1A			MKI67	DAP3	TRAF3	GRHL2	BMP1	C7orf26	AXL	C11orf80
	ARHGEF9	MALT1		SLFN12	TRPM4	CCL19	TARSL2	C2ORF40	CTSL2	SYT17		ZMIZ1	FAM83E	AQR	BUB1	FAIM2		LAMA2	BIRC3	DIO1	C7	CDKN1B			MNAT1	DBF4	TRIO	GSN	BNC1	C9orf152	B3GNT5	C14orf167
	S100A2	TGFB1		MEG3	TRAPPC6A	TMEM176A	OLFM4	PTPRZ1	GALNTL2	SYT7		CYP2C18	CAV2	AR	BYSL	FAM5C		LEP	BTN3A2	DNAJC1	CASP1	CFLAR			MRE11A	DCUN1D5	TTC28	HOOK2	BTG3	C9orf7	BACH1	C16orf53
	PDP	LHFP		GTF2F2	ZNF185	RASL11A	PISD-PS3	MYLK	RASAL1	SUSD3		MS4A4A	NHP2P1	AREG	C10orf10	FASN		LEPR	C10orf10	DNAJC12	CASP10	CLU			RBL1	DEK	TUBB2A	IRF6	BTN3A2	C9orf91	BAG2	C17orf28
	RNF15	COL4A2		GTF2F1	OVOL2	CDK14	3110079O15RIK	SH3BGRL2	FGFBP1	SPINK1		CPT1A	LSM5	ARHGAP32	C11orf75	FFAR2		LIPE	C11orf75	DNALI1	CAV1	CREBBP			ATM	DIEXF	UTRN	ITGB6	C10orf10	CA12	BASP1	C18orf45
	PTK7	TCF8		KIAA1644	MCCC1	RAB8B	MYO5C	NFASC	TLR5	IL13RA1		ACCS	PRKAG2	ARHGAP35	C1orf106	FGB		LMOD1	C13orf15	EEF1A2	CCDC102B	CTH			PCNA	DTL	ZCCHC24	ITPA	C12orf39	CACNA1D	BCAT1	C19orf46
	DKFZp547I014	LOXL2		SDCBP	PER2	LAMA4	TTYH1	PXN	PDGFC	CAPG		NDUFS8	MINPP1	ARL3	C1orf38	FGG		LRRC17	C1orf106	ENPP1	CCDC69	CTNNB1			HERC5	DTYMK	ZEB1	KCNK1	C13orf15	CACNA2D2	BCHE	C1orf43
	MGP	SGCB		WBP5	C1ORF156	TIMP4	ACSS1	GALNT14	C4ORF7	SMURF1		CHKA	PPY	ASAH1	C6orf106	FUT3		MAOA	C1S	EPOR	CCDC88A	CYLD			ANAPC5	EXO1		KIAA0040	C15orf52	CACNB3	BDNF	C1orf9
	LAMP3	TPM2		ST3GAL2	TRPS1	TIMP3	TXNDC16	LMOD1	SCAMP5	NEBL		LIN7A	SLC6A12	ASCL1	C6orf62	G6PD		MAP3K12	C21orf96	ERBB4	CCL19	DAP			GTSE1	EZH2		KIAA0247	C1R	CACNG4	BICC1	C20orf54
	SOX9	FBN1		BFAR	LSR	FCGRT	GABRP	JPH2	S100A9	C19ORF33		ART4	C6orf204	ASPA	CA5BP1	GALNT6		MFAP4	C3	ESR1	CCL2	DAP3			CDK5RAP1	FAM3C		KIAA1522	C1S	CACYBP	BICD2	C22orf29
	MX1	IMPA1		SDPR	CD9	GLT25D2	SNTB1	ANO1	LOC728715	EEF1A2		RASAL1	C6orf64	ASPH	CA6	GCAT		MYB	C7	EVL	CCL21	DCN			ATR	FAM49B		KLK5	C21orf63	CADM1	BIN1	C2orf55
	ANXA3	IGFBP6		FAT4	OSBPL2	FREM1	BC018473	WNT5B	HADH	REEP6		PAK1IP1	EYA4	ASPN	CA9	GGT1		MYH11	CA9	FAM134B	CCL5	DDIT3			BCCIP	FAM54A		KLK6	C21orf96	CAMSAP3	BIRC5	C4orf19
	JAG1	ENIGMA		PTTG2	SMG7	C7	PINC	ALS2CR4	C5ORF46	LYPD6B		AGXT2	MAN2A1	ASTN2	CACNA1A	GOT1		NAT1	CALB2	FBP1	CCR2	DFFA			B2M	FANCA		KRT15	C3	CANT1	BNC2	C6orf132
	TRIM22	DKK3		PTTG1	EXD2	JAM2	GRHL3	PDGFA	DPH5	BTRC		HEMK1	PAPD7	ATHL1	CALB2	GRB7		NKX3-1	CALD1	FGFR2	CCR6	DIABLO			BAX	FANCE		KRT16	C6orf145	CAPN9	BUB1	C7orf68
	HLA-F	TWIST		RARS	MSRB2	EBF3	LOC100047736	ABCB1	C4BPB	TTC39C		EPB41L5	TMCO6	ATP1A2	CALD1	GSDMB		OGN	CALML5	FLRT3	CCR7	DNAJA1			RAD1	GARS		KRT5	C9orf5	CCDC117	C17orf39	C9orf152
	ANXA8	NMT2		WRAP53	FXYD3	SSTR2	4930427A07RIK	BIRC2	CALML5	FSIP1		PDE1A	FAM172A	ATP2A3	CALML5	HMGCS2		OMD	CAPN6	FOXA1	CD180	DNAJC3			RAD9A	GART		LAD1	CALD1	CCND1	C17orf81	C9orf7
	KRT6B	CORO1C		SNAI2	DHTKD1	IL13RA2	LNX1	HIBCH	C4BPA	LYPD6		FHL2	TARS	ATP7B	CALR	HPX		PCSK5	CAV1	G6PC3	CD19	DNM1L			RAD17	GDI2		LCN2	CAMTA1	CDC42SE1	C1S	C9orf91
	FLJ23399	PFAS		NHEJ1	MANSC1	SST	PLXNB3	COL11A1	SLC28A3	KTN1		SOS1	PPP2CA	ATP8A1	CALU	IGF2R		PDCD4	CAV2	GATA3	CD1C	DPYD			RAD51	GGCT		LIMK2	CARD6	CEP350	C9orf30	CA12
	MTAP	DKFZP566B0846		WIPF1	ADNP	NSMAF	POU3F2	SEMA3C	ATP6V1C2	ABCD3		PRRX1	ERGIC1	ATP8A2	CAND2	IGHD		PGR	CCL13	GDF15	CD1D	EBP			RB1	GINS3		LITAF	CASP1	CERS2	C9orf5	CACNA1D
	PLS3	LOC113146		PTPLA	ELF3	ALDH1A1	MAL	SLC25A4	FANCD2	KIAA1244		CHD5	TTL	ATRNL1	CAPN6	IGHM		PLIN1	CCL18	GFRA1	CD1E	EGR3			RBBP8	GNB4		LOC642587	CASP4	CERS6	CALD1	CACNB3
	CHI3L1	BIN1		FGF2	RHBDF1	NID2	CAR6	SLC46A1	DRAM2	SPDEF		PARK7	WDR75	AZGP1	CBS	IGKC		PNMA2	CCL19	GLRB	CD2	EMP1			RBL2	GPSM2		LOC93622	CAV1	CFD	CASP1	CACNG4
	CD58	SERPINE1		LOC100130633	DGCR2	ABCA1	MAL2	GRPEL2	ADAM8	HIPK2		PRDX1	UNC50	B9D1	CCDC88A	IGKV1D-13		PPARG	CCL2	GLS2	CD22	ENO2			CCND1	GTPBP4		MACC1	CAV2	CHN2	CAV1	CADPS2
	SERPINB5	RIS1		ZMYM6	RAB17	HERC5	KIF21A	MAPKBP1	FABP7	APH1B		NEK6	PRKAG3	BAI2	CCKBR	IGKV4-1		PSD3	CCL20	GNG13	CD244	ERBB2			BCL2	H2AFV		MAF	CBR1	CHTOP	CAV2	CAMK2N1
	SERPINA3	SNX7		SEC13	ALDH3B2	KCNE1L	NEBL	TES	TRIM2	CTNND2		ALG2	BCL9	BAIAP3	CCL18	IGLJ3		PTGER3	CCL21	GP2	CD247	ERBB3			ACTB	H2AFZ		MAL2	CCDC28A	CIRBP	CCBE1	CAMSAP3
	SRD5A1	GJA1		GYPC	MYO5C	RAB21	ESPN	PTPRT	ALDH1A3	ERP27		GHSR	TBCE	BATF	CCL2	IGLV1-44		PTHLH	CCL5	GPR162	CD27	EREG			RPA3	HDAC2		MARVELD2	CCDC80	CISH	CCDC165	CAPN8
	PSMB9	RAB32		TPST1	FNBP1L	MAFG	ALAS2	SFN	TMEM45A	PRKAA2		C20orf108	FASTKD2	BBS4	CCL20	IGLV3-19		PTN	CCR2	GREB1	CD302	ETF1			RPS27A	HRASLS		MBNL3	CCDC82	CLSTN2	CCDC50	CASZ1
	FLJ20637			SUSD5	PIP4K2C	TCFL5	GYPA	ZP4	CYB5R2	GPR160		SNX21	OLFM3	BCAM	CCL5	IL13RA1		RAI2	CCR7	GRIA2	CD37	F2			SKP2	HSPA14		MPP7	CCDC88A	CREB3L1	CCDC82	CBLC
	MDA5			AKAP12	RUSC1	OSBPL5	2310046A06RIK	PHF21B	RASGEF1A	C4A		SLC12A5	ABCG2	BCAS1	CCL7	ITGB6		RBP4	CD19	GSTM3	CD38	F2R			BRCA1	IDH2		MPZL3	CCNA1	CREB3L4	CCDC88A	CCDC6
	NAB1			PLAU	CBLC	BDKRB1	GPR110	SLC35F3	S100A8	CYB5R1		SCGB1D2	WDR35	BCAS4	CCL8	KIAA0100		RTN1	CD1C	GSTZ1	CD3D	FAS			BRCA2	ILF2		MUC1	CCNYL1	CRNKL1	CCDC99	CCDC64
	HHLA3			DSE	ATP9A	DTX1	A330068G13RIK	SORCS2	SP1	VSIG2		OMD	ACOT2	BCL2	CCNA2	KIAA0182		RUNX1	CD1E	GTF2H2B	CD3G	FASLG			TFDP1	KDELR2		MYO5B	CD109	CSNK1D	CD44	CCDC64B
	HLA-B			PCOLCE	GALNT3	SLC15A3	PTPRJ	C9ORF125	S100A1	TMCO3		ZFP36	WDR55	BEX1	CCNB2	KIAA0319L		SCUBE2	CD2	GUSBP3	CD4	FDXR			TFDP2	KPNA2		OVOL1	CD14	CSRNP2	CD97	CCDC97
	HLA-G			ADH5	TSC22D3	CRISPLD2	GM13767	IL28RA	EIF3G	SLC39A6		VGF	LYPLA1	BIK	CCNE1	KMO		SFRP4	CD24	HDAC11	CD40	FEZ1			MAD2L2	LBR		OVOL2	CD44	CTNND2	CD99	CD24
	TONDU			ADH5P4	GRAMD4	VCAN	GM13768	KIAA0947	CALB2	RAB11B		EIF2AK4	CEP89	BLVRA	CD24	KRT24		SLC26A3	CD247	HEXIM1	CD40LG	GADD45A			TP53	LGALS8		PDZK1IP1	CD58	CTXN1	CDC20	CDC42SE1
	CLECSF12			ARID4A	DSP	NRN1	LOC547385	ITPRIPL1	CHI3L2	KCNK6		ILF3	TBX22	BLVRB	CD38	KYNU		SPTAN1	CD27	HPN	CD48	GADD45B			UBE1	LRP8		PKP3	CD59	CXXC5	CDC27	CDH1
	HLA-A			ANXA1	CSAD	DYRK2	STARD13	SLC27A1	EIF3D	PGR		SLC44A2	NPY	BMI1	CD44	LAMA4		STC2	CD37	IFT122	CD52	GCH1			SUMO1	MAD2L1		PPL	CD97	CYB561	CDH11	CDH3
	PSPH			RBM9	PLA2G12A	AIFM2	MYO7A	AKAP1	HUWE1	BCL2		HEATR5A	AKR1D1	BMP4	CD59	LBP		SVEP1	CD38	IL24	CD6	GNA15			CDK5RAP3	MAGOHB		PPP1R14C	CDC42EP3	CYHR1	CDK6	CDS1
	HEC			ANXA5	WWC1	CXCR3	HBB-B2	PTPLA	SLC25A37	CIB1		MAP1S	CHST3	BMPR1B	CDC20	LDLR		TAT	CD3D	IL6ST	CD69	GPX1			CUL5	MARCO		PROM2	CDCP1	DAAM1	CDKN2C	CEACAM6
	SCHIP1			CD70	BCR	TGFB3	HBB-B1	FGF1	MAP3K13	QSOX1		HRC	CPNE5	BTG2	CDC25A	LOC652493		TIMP4	CD3G	INSM1	CD7	GPX3			CDC7	MCM2		PRR15L	CDH13	DACH1	CENPV	CEBPA
	CBS			PSMG1	MCCC2	COL15A1	EPHA5	LGALS7B	DTNB	GOLM1		THAP1	PPDPF	C10orf116	CDC42EP1	LPCAT3		TNN	CD48	ISYNA1	CD72	GPX4			CDC45L	MCM3		PRRG4	CDH3	DDAH2	CEP170	CERS6
	MBLL			FOSL1	SQRDL	LPPR4	AI197445	LGALS7	MFI2	CLSTN2		RTN3	ATG4C	C11orf67	CDC45	LRP1		WISP2	CD52	KCNE4	CD74	GSN			CUL4A	MLF1IP		PRSS8	CDK6	DDX42	CFL2	CGN
	BTG3			EBNA1BP2	HIST1H2BK	MFAP4	SHROOM2	CD200	PLEKHB1	TMC5		COX16	DNAJB9	C14orf132	CDC5L	LRRC31		ZBTB16	CD69	KCNJ3	CD79A	GSR			CUL3	MND1		PTPN6	CEBPD	DEGS2	CHST2	CHD2
				EID1	SDC1	PI16	TSPAN15	EPHB1	RRAGD	IBTK		CD101	EPB41L4A	C14orf159	CDCA3	MED1			CD7	KCNK15	CD79B	GSTM1			CUL2	MRPL9		RAB25	CFB	DENND1A	CHST3	CHMP2A
				NRP2	EFHD1	CRTAP	4930505M18RIK	SERPINB5	ATP6V1B2	RALGPS2		KIDINS220	PRKCSH	C14orf79	CDCA8	MED24			CD79A	KCTD3	CD8A	GUCY2D			CUL1	MSH2		RBL2	CFI	DENND4B	CHSY1	CHMP4C
				LARP6	ZNF165	FOXD2	DMD	MRGPRX4	MRPL45	SORT1		DOCK2	PVRL2	C16orf45	CDH19	MMP15			CD79B	KDM4B	CD96	H1F0			CDK5R1	MYBL2		RHOD	CFL2	DEPTOR	CKAP2L	CHN2
				UROD	PTPN3	COL12A1	COBL	IRX1	ST8SIA1	HHAT		DSC1	GADD45G	C18orf1	CDH2	MPHOSPH6			CD96	KIAA1467	CDKN1C	HGF			CDC16	NCAPG		RNF144B	CFLAR	DHRS13	CLIP2	CIRBP
				BIN3	LOC100093631	BACE1	SLC38A3	ZNF385D	LCN2	MRPS10		NAT10	AKAP12	C19orf21	CDH3	MUC1			CDH3	KIF5C	CDO1	HMGB2			CCNA2	NCS1		RNF39	CHMP1B	DIP2C	CLMP	CLDN3
				GJC1	GTF2I	PRPH	SLC5A8	NEXN	RASGRP1	LOH12CR1		HEY2	ZNF428	C1orf21	CDK1	NCOA3			CDKN1C	KRT18	CELF2	HMOX1			CCNA1	NDC80		RNF43	CHST3	DKFZP586I1420	CMTM3	CLDN4
				RPL26L1	SMPDL3B	CXCL12	LOC100044341	TGFBRAP1	HLA-DRA	TMEM53		IL36G	KRT33B	C1QTNF3	CDKAL1	NOL3			CDKN2A	LOC100170939	CES1	HSPB1			CCNB1	NDUFB5		RTKN	CLIC4	DLG3	CMTM7	CLDN7
				ETV5	GALNT6	C1S	TRPS1	SULF1	SLC6A14	SCUBE2		FHDC1	TRPC4	C20orf103	CDKN2A	NQO1			CFI	LOC100272216	CFH	IER3			CCNC	NEK2		S100A14	CLIP4	DNAJA4	CNRIP1	CLN3
				FAM32A	LMBRD1	APOLD1	CNTN1	TMEM178	LGTN	CRIP2		CCDC90B	TEX13A	C2CD2L	CDT1	NUDT4			CH25H	MAGI2	CFI	IFITM3			CCND2	NFE2L3		S100A8	CLMP	DNAJC1	COL13A1	CNNM4
				PKD2	LRBA	SLC2A14	PRPMP5	CYP4F11	LOXL4	EFHC1		TRPC6	HRASLS2	C3orf14	CDYL	NVL			CHAC1	MAPT	CH25H	IFNB1			CDK5R2	NMI		S100P	CMPK1	DNALI1	COL4A1	COG7
				DAB2	ADCY6	ANTXR2	USP53	PPP1R3C	EIF2A	FYCO1		MMP13	C10orf57	C3orf52	CEACAM1	P4HB			CHI3L1	MCCC2	CHI3L1	IFNGR1			CCND3	NUDT5		SCNN1A	COL4A1	DOPEY2	COL4A2	COMMD3
				ADM	RNF103	SDC2	GRIK2	GRB14	IDO1	AHCYL2		UNC13C	IL6ST	C4orf34	CENPA	PADI3			CHI3L2	METRN	CHL1	IGF2R			CCNE1	NUF2		SERPINA3	COL4A2	DSCAM-AS1	COL5A1	CRABP2
				LOC100131909	VPS24	PTPN1	ELL3	TNS4	SLPI	EFHD1		HADH	NARS	C5orf30	CENPE	PAPSS2			CHODL	MLPH	CHRDL1	IGFBP6			CCNF	PARP1		SERPINB5	COL8A1	DUSP8	COL6A1	CREB3L4
				ADORA2B	FLAD1	PGM3	DHRS2	TAF1A	CLDN1	SMPDL3B		CUL4A	PRH2	C5orf4	CENPF	PEX11A			CHRDL1	MRPS30	CHRNB2	IL18			CCNG1	PBK		SETD6	COPS8	EFR3B	COL6A2	CRIP1
				FERMT2	RNASET2	C1ORF54	RETNLG	ACTG2	PROM1	CROT		ETFA	DSG1	C6orf211	CENPN	PGAP3			CHRM3	MSMB	CIITA	IL1A			CCNG2	PCNA		SH2D3A	CORO1C	EIF3B	COL6A3	CRIP2
				STK10	INHBB	SERPING1	AGR3	RPS6KA1	WDR67	PVRL2		OSBPL1A	DTNA	C6orf97	CEP170	PIP			CHST3	MTL5	CKAP2	IL1B			CCNH	PDCD10		SH3YL1	COTL1	ELOVL2	CORO1C	CRNDE
				DPYSL2	TSPAN15	RSPO3	CADM4	KLHL2	SERPINB4	C12ORF34		ARHGDIA	A2LD1	C7orf63	CEP55	PLEKHA6			CHST7	MYT1	CLDN5	IL6			CCNT1	PDCD5		SLC11A2	CRIPT	EMP2	CORO2B	CSAD
				TUBA3D	EPCAM	THBD	GJE1	MAOB	CMPK1	DAB2IP		CBX8	TSPAN31	C9orf116	CHAC1	PNMT			CKAP2	NAIP	CLEC10A	IRF1			CCNT2	PDSS1		SLPI	CRK	ENPP1	CPNE2	CTNND2
				TUBA3C	SPINT2	TRPC1	GJC3	DNAJB6	ODAM	COG1		AZI1	PAX3	CA12	CHAF1A	PPP1R10			CLCA2	NAT1	CLEC2B	ISG20			PKMYT1	PFDN2		SPINT1	CRYAB	EPN3	CRIM1	CXorf40A
				DPYD	PMVK	RARRES2	PDZRN4	IFRD2	HLA-DMA	TP53TG1		C19orf20	TBC1D4	CACNA1D	CHAF1B	PRMT7			CLCN4	NELL2	CLEC3B	JUN			CCNB2	PKMYT1		SPINT2	CSDA	EPS8L1	CRTAP	CXorf40B
				GPS2	EHF	OAF	TJP3	POLR1C	WFDC3	GALNT6		RFWD2	NUDT15	CACNA1H	CHEK1	PRODH			CLDN1	NKAIN1	CLEC4A	KRT18			CCNE2	PPIL1		SSH3	CSNK2A2	ERBB3	CSRP2	CYB561
				POSTN	MRS2	ABI3BP	CXCR4	NT5DC3	CCL28	MATN3		ISG20L2	IGF2BP3	CACNA2D2	CHI3L1	PROSC			CLDN8	NOVA1	CLIC2	LEF1			KNTC1	PPPDE1		ST14	CTSC	ERGIC1	CTNNAL1	CYB5A
				AXL	PSD4	WISP1	CRYAB	C3ORF37	C21ORF91	ANKRD22		TARS2	UGGT1	CACNA2D3	CHI3L2	PSMD3			CLEC10A	NPIPL3	CLU	LGALS3			CDC2	PRC1		STEAP4	CXCL1	ESR1	CTSC	CYHR1
				AP1S2	PPFIA1	ZCCHC14	C1QL3	STK17A	SOX10	PRR15		ANXA9	SLC2A8	CACNG1	CHML	QPRT			CLEC4A	NPY1R	CMA1	LMNA			CDC6	PRIM2		SYTL1	CXCL2	ESRP2	CUL4B	CYP4B1
				LOC653653	PKP4	EMILIN2	PPIP5K2	GALNT10	ASPM	MREG		RAB13	RIPK1	CACNG4	CHODL	S100A7			CLIC2	NUDT6	CNN1	LPPR4			CDC20	PROSER1		TACSTD2	CXCL3	ETNK2	CXCL2	DAAM1
				HJURP	MB	DCHS1	LOC100046931	LAMA3	ROPN1	C9ORF156		TTC13	TLR2	CAMK2B	CHRM3	S100A8			CLIC3	PCLO	COL14A1	LUM			CDC25A	PRPF18		TC2N	CYB5R3	EVL	CYP26B1	DBP
				UPP1	PDZD2	PHF10	PIP5K1B	LZTS1	NCOA7	ARHGAP29		UBA3	SLCO5A1	CAMK2N1	CHST11	S100A9			CLIC4	PCSK6	COL17A1	MADD			CDC25C	PSMA3		TLCD1	CYBRD1	F7	DAB2	DCAF11
				EVI2A	42070	WISP2	DLX1	PFKFB2	CEACAM1	TSPAN15		TRPC1	BUD13	CAMP	CHST3	SCD			COL14A1	PIEZO2	COL18A1	MCL1			CDC34	PSMB4		TMEM134	CYLD	FAM110B	DCBLD2	DDI2
				PARP3	KCTD3	FAM46A	ADAMDEC1	NTF4	LOC652799	PREX1		PTGES	FXYD6	CANT1	CKAP2	SCGB1D2			COL4A2	PLEKHF2	CORO1A	MGMT			ANAPC4	PTS		TMEM191A	DCBLD1	FAM115A	DENND5A	DDR1
				PIN1	F11R	OGN	MAG	NTF3	LOC653882	PCP2		PARD3	NA	CAPN9	CLCN4	SCGB2A2			COL9A3	PPP1R3C	COTL1	MMP2			SERTAD1	PTTG1		TMEM30B	DCBLD2	FAM46C	DEPDC1	DEGS2
				RAB32	HIST2H2BE	DACT3	AFAP1L2	GPR87	KIT	IER5		NPFFR1	SLC3A1	CASC1	CLDN1	SCNN1A			CORO1A	PTGES	CPE	NEDD9				PURB		TMEM87A	DCTD	FAM65C	DFNA5	DENND2D
				CAV2	ZKSCAN1	CD97	CEP70	SPHAR	TMCO4	ANXA10		KCNJ1	UBL7	CASD1	CLDN10	SEC24D			COTL1	PTPRT	CPVL	NEFH				RACGAP1		TRIM29	DGKA	FBRSL1	DHX33	DHRS13
				CAV1	MKL2	PLCL2	EPB4.1L4B	KLHL7	MESP1	TMEM116		C5orf28	KIF21A	CATSPERB	CLEC7A	42255			CR2	PVALB	CR2	PAK1				RAD51		TSC22D3	DIRC2	FGFR4	DKK3	DLG3
				PFDN1	MAPK13	PCOLCE	DCPP2	ITGA6	DDT	ERMP1		ANKRD22	SLC38A4	CBFA2T3	CLIC4	SERHL2			CRABP1	PYCRL	CRY2	PDCD4				RAD51AP1		TSTD1	DMD	FKBP4	DMD	DNAJA4
				PPAP2A	RAB40B	LRRC17	SVIP	FBXO2	PPL	FASN		PTPRD	TMX1	CCDC106	CLIP4	SLC12A1			CRLF1	QDPR	CRYAB	PDGFRB				RAD54L		WDR61	DNAJB4	FLJ22184	DNAJB4	DNAJC1
				OSTM1	PRSS22	PLA2G4A	ABCB4	PRMT1	RPL36P14	TMEM184A		CCDC144C	UNC45A	CCDC19	CNN3	SLC2A10			CRYAB	RAB11FIP1	CSF2RA	PEA15				RANBP1		ZFP36	DOCK5	FLJ38379	DNM1	DOK7
				IGF2BP3	ASS1	PLIN2	DCPP1	NAP1L2	RPL36	HEPACAM2		SLC7A7	ITGAX	CCND1	COCH	SLC37A1			CSDA	RAB26	CSGALNACT1	PLAT				RBM8A		ZNF165	DPYD	FLJ45983	DOCK10	DSCAM-AS1
				IGF2BP2	GRB7	ID2	LOC100046808	CAV2	TMEM139	PSD4		KCNMA1	CMTM2	CCNG2	COL11A2	SLC44A4			CSF2RA	RABEP1	CSN3	PLCB2				RDX			DSC3	FOXA1	DPY19L1	DUSP16
				TTC1	PERP	ESPNL	LOC100046800	GRP	RPL29P11	IQCD		FGF18	MBTPS1	CCNO	COL2A1	SLPI			CSGALNACT1	RDH16	CTSC	PMAIP1				RFC4			DSE	FRMD4A	DPYD	EFHD1
				PCDH9	ARHGEF5	PRDX6	SOX5	SYN2	RPL29P9	GOLT1A		SAMD8	CBX4	CD36	COL4A2	SNPH			CSRP2	REPS2	CTSG	PPP2R5B				RIT1			DSG2	FRS2	DSE	EFNA4
				HRH1	MYO6	GDF10	EPB4.1L5	ARMC8	RPL29P26	RASEF		BRAF	TP53BP2	CDK12	COL9A3	SPTLC2			CTGF	RET	CTSW	PPP3R1				RRAGD			DSG3	FTX	DZIP1	EHF
				FLRT2	SOX13	NRP1	OCLN	ELMO1	RPL29	NUP210		LDLRAP1	ARL8A	CDS1	COTL1	SQSTM1			CTSC	RHBDL1	CXCL12	PPT1				RRM2			DST	FUS	ECHDC1	ELF3
				TWIST1	TMCC1	MMP27	SOX6	LGALS7B	RPL29P12	MBOAT1		C16orf86	DYNC1LI1	CEACAM5	CP	SRPK3			CTSW	RSF1	CXCL13	PRF1				S100A11			DUOX1	FZD4	EDIL3	ELMO3
				F2R	MYO1D	SOX13	DUSP5	LGALS7	LETMD1	ZNRF2		TFF2	PTPRG	CEACAM6	CRABP1	SRSF6			CX3CL1	SCCPDH	CXCL2	PSEN1				S100A9			EGFR	GALNT6	EFEMP2	EMP2
				GLIPR1	AP1M2	GJC1	PDE1C	C6ORF105	APOBEC3B	TFF3		FCRL3	ARHGAP26	CELSR1	CRLF1	STARD3			CXCL1	SCUBE2	CXCR5	PSEN2				SHFM1			EHBP1	GAMT	EGFR	ENPP5
				C14ORF139	LOC100133760	PPAPDC3	KDM3A	C1ORF187	GABRP	WASL		NTN3	CPLX2	CERS4	CRYAB	SUPT6H			CXCL10	SEMA3B	CYLD	PTK2				SLC25A5			ELK3	GARNL3	EHBP1	ENSA
				SPAG7	KDM5B	PCSK5	9330159F19RIK	USP31	STX12	AGR3		FLYWCH2	ODZ2	CERS6	CSDA	TFAP2B			CXCL11	SERPINA3	CYP1B1	RARA				SMAD2			ELL2	GARS	EIF4A1	ENTPD2
				CCDC99	TASP1	FAM43B	4930506M07RIK	C18ORF25	RPL22	MPP7		CYP4A22	RNF217	CFB	CSPG4	TM7SF2			CXCL12	SERPINA5	CYTIP	RELA				SNRPD1			EMP1	GART	EIF5A2	EPB41L4A
				NUP88	LRIG1	RAMP1	PPP1R14C		RPL22P11	ABCC8		FAIM3	APIP	CFD	CSRP2	TMC5			CXCL2	SERPINA6	CYTL1	RETSAT				SNRPG			EMP3	GATA3	ELAVL1	EPB41L5
				ITGA4	C10ORF116	IFITM1	WWC1		MRPS33	TCP11L2		SGPP2	ODZ4	CHAD	CTAG2	TMED2			CXCL9	SERPINI1	D4S234E	RHOB				SPAG5			EPHA2	GGA1	ELK3	EPCAM
				PDCD5	IRX5	CPT1C	CYP2F2		NPDC1	TFF1		ARHGAP25	CHEK1	CHN2	CTGF	TMPRSS2			CYBA	SIAH2	DARC	RHOT2				SRPK1			ERAP2	GGA3	EMILIN2	EPHA1
				FOXD1	C1ORF106	DENND2A	ADAMTS20		LIPH	RUNDC1		PBXIP1	TMEM25	CHRD	CTSL2	TRAF4			CYP1B1	SLC19A2	DCN	RNASEL				STMN1			EREG	GNA12	EMP3	EPHB3
				TMED1	SH2D3A	KLF2	LRRTM4		DNER	HPGD		RPL9	TAGLN	CHST1	CWH43	TRIM3			CYP26B1	SLC1A1	DDX28	ROCK1				SUV39H2			ESYT2	GOLT1A	ENG	EPN3
				ITGA5	CAMK2N1	TNFRSF9	LAIR1		EBPL	SMAD3		C3orf67	HMGA2	CILP	CX3CL1	TRPM4			CYP39A1	SLC27A2	DEF6	SAT1				TFRC			ETF1	GPD1L	EPB41L2	EPPK1
				PID1	TSC22D3	CBLB	GALNT6		CD47	KIF16B		CAMK2N2	DCP1B	CITED1	CXADR	TRPV6			CYR61	SLC39A6	DES	SATB1				TMEM14A			ETS1	GPR160	EPHA2	EPS8L1
				EHBP1	GRAMD4	IL15RA	SRPK3		NCOA3	RAB5C		MED30	DLG5	CLCA2	CXCL1	TSKU			CYTIP	SLC6A4	DLK1	SC5DL				TMSB10			ETS2	GPRC5C	ETS1	ERBB2
				DDR2	LIMK2	FILIP1	RPS6KA6		CA8	SERPINA5		OSGIN2	AKR1C2	CLDN5	CXCL10	TSPAN1			CYTL1	SLC8A2	DLK2	SLC20A1				TOP2A			EXT1	GRAMD4	ETV5	ERBB3
				QKI	STAP2	STK10	BB019430		ZNF518A	SEMA3B		HGSNAT	C10orf46	CLEC3B	CXCL11	TSPAN8			D4S234E	SLC9A3R1	DMD	SMAD7				TP53BP2			F2RL1	GSPT1	EXT1	ERP29
				ARHGEF10	ABLIM1	HECTD2	SCN9A		AQP5	PLEKHF2		ANKS6	GEMIN6	CLGN	CXCL5	UBE2M			DARC	SMA4	DOC2B	SOD1				TTK			F3	GTF3C1	EXTL2	ESR1
				HOXA4	PYCARD	PPAP2B	BEX1		DNTTIP1	MEGF9		STRBP	RIT2	CLSTN2	CYB5R2	UCP2			DCN	SORD	DOCK10	SOD2				TYMS			FAM101B	HEXDC	EYA4	ESRP1
				LOC441089	ALDH6A1	DPYSL3	AHR		TNFRSF11A	FOXA1		AGBL2	GPD1L	CNR1	CYP26B1	UGT2B28			DEFB1	SPAG16	DOCK2	SPTAN1				UBE2T			FAM171A1	HIP1R	F2RL2	ESRP2
				MED27	RBM47	TRIML2	SLC5A9		NCALD	INPP4B		NA	RBMS1	CNTNAP2	CYP39A1	WIPF2			DKK1	SPINK4	DOK2	SQSTM1				UGGT1			FAM176A	HK2	FAM101B	EXPH5
				LOC100134189	EVPL	TMEM176B	BLNK		KLK10	SMYD3		MS4A6E	NUS1	COG7	DBN1	WWC2			DLK1	SREBF1	DPP4	TAP1				WDR26			FAM69A	HMG20B	FAM126A	F11R
				MAP4K4	PRR5	MFAP5	BCAS1		HS3ST4	WNT5A		TMEM92	CHST9	COL14A1	DCPS				DLX5	SSTR2	DPT	TGFB2							FAM83A	HMGCS2	FAM132B	FA2H
				PKIG	ARHGAP8	PCOLCE2	GPR37L1		HJURP	SYK		C17orf56	MRPL39	COL4A5	DCX				DMD	STC1	DST	TGFBR3							FAM83D	HNRNPA2B1	FAM171A1	FAAH
				GSTO1	PRR5-ARHGAP8	LIMK1	BC061253		SLC34A2	CCDC74A		NFKBID	GABPA	COL4A6	DDIT4				DNAJB4	STK32B	DTNB	TIMP1							FAM92A1	HPN	FAM176A	FAM102A
				SLIT2	CNKSR1	FGF18	L1CAM		ALKBH7	LNX2		ZNF83	ADAMTS1	COMP	DDX17				DNM3	SYBU	DUX1	TIMP2							FAP	HPX	FAM200B	FAM110A
				FAM127A	PIK3R3	DPT	ATP6V1B1		TNIP3	ZDHHC7		NR0B1	ALS2CR11	COQ4	DEFB1				DOCK2	SYT1	EDN3	TIMP3							FAS	ICA1	FAM20C	FAM174B
				DOK1	RAP1GAP	PLEKHH2	PSP		AGPAT9	C18ORF32		FAM115C	GNAQ	COQ7	DENND2A				DPT	SYT17	EFEMP1	TNF							FBLIM1	INHBB	FAM57A	FAM195A
				LOC220077	PPP1R13L	AP1S2	PDE9A		LTF	SDR16C5		ESCO2	SYN2	CPA3	DKC1				DSC2	TBC1D30	ELMO1	TNFRSF12A							FDFT1	INPP5J	FAM69A	FAM46C
				CTSL1	NIPSNAP1	LOC653653	NCOA7		PRR4	ZNF101		KRT19	KCNJ15	CPB1	DKK1				DSC3	TBC1D9	EMCN	TNFSF10							FERMT1	INTS3	FAM92A1	FAM59A
				FKBP14	MYLIP	CDKL1	KCNH8		PPP1R1B	DNAJC12		NIPAL4	C9orf43	CPD	DLAT				DSG3	TFF1	EMILIN1	TOP2A							FGF2	IQCE	FAS	FAM63A
				NNMT	RUVBL1	COL14A1	KCNA4		PIGR	TNIK		SMPDL3A	EYA3	CPE	DLGAP5				DST	TFF3	ENPP2	TSPO							FGFBP1	IQSEC1	FAT4	FAM65C
				SATB2	C10ORF58	LIX1L	1600016N20RIK		RPL12P6	WEE1		SSSCA1	DONSON	CRAT	DLX5				DTNB	TJP3	EPHA4	TXNIP							FHL1	IRGQ	FBLIM1	FAM83H
				FADS3	C10ORF57	CCDC80	KCNA6		RPL12P32	ZDHHC21		PLK3	AKR7A3	CREB3L1	DMRT1				DTX4	TNNI3	EVI2B	VDAC2							FKBP1A	ISG20	FBN1	FANCF
				PDGFC	ZNF217	MMP14	COL9A1		RPL12P14	SIDT1		GCET2	C1orf187	CRIP1	DNAH17				DZIP1	TNNT1	EZH1	WEE1							FMNL2	IVD	FER	FBP1
				FSTL3	TMEM134	CILP	VWC2		RPL12	AGR2		EID2B	FUBP1	CRIP2	DNAJB4				EDN1	TOX3	F10	XIAP							FNDC3B	JHDM1D	FEZ2	FEM1B
				HARS	MST1R	LEPRE1	DSC2		RPL12P2	IRS1		OR51H1P	LSP1P3	CRISP3	DNAJC6				EDN2	TPPP3	F13A1								FOSL1	KAT6B	FHL1	FGD3
				GNAI2	PPP2R5A	ACO1	ADCY8		RPL12P35	RSPH1		ZNF707	ARPC5	CROT	DNM3				EFEMP1	TRIM9	FABP4								FOXQ1	KCTD15	FHOD3	FKBP4
				C16ORF45	CREG1	MON2	PRKCQ		RPL12P19	ANKRD50		OR52H1	ALMS1P	CRY2	DSC2				EGFL6	TRPA1	FAIM3								FRMD6	KDM4B	FLI1	FLAD1
				GADD45A	AGR2	NDST2	SMR3A		RAB24			NA	PGLYRP4	CSAD	DSC3				EGFR	TTC12	FAM107A								FSCN1	KIAA0040	FLJ42709	FLJ38379
				WLS	SULT1A2	HRC	SH2D4A		ACE2			NA	TGFA	CSF3R	DSG1				ELF5	UGCG	FAM49A								FST	KIAA0182	FLNC	FOXA1
				LOXL2	LY6E	IRAK3	6530418L21RIK		SERPINB7			BGN	DCST1	CST3	DSG2				ELN	WFDC2	FAM65B								FSTL1	KIAA0226	FLRT2	FRAT2
				PTX3	C7ORF68	MDGA1	SLITRK2		KIAA1147			NA	FSTL1	CST5	DSG3				EMCN	WWP1	FBLN5								FXYD5	KIAA0232	FMNL2	FREM2
				CTSB	VWA1	SSPN	GM6260		FOLH1			HMGN4	SLC45A2	CX3CR1	DUOX1				EN1	YBX2	FCER1A								FZD6	KIAA0556	FOSL1	FUK
				LOX	GOLSYN	FRZB	ALOX12E		EIF2S3			CBX6	CMYA5	CXCL12	DUSP9				ENPP2	ZDHHC11	FCRL2								GABRE	KIAA0889	FOSL2	FUT1
				MAD1L1	TLE3	GREM1	SPATA13		GRSF1			ACTG1	IL22RA2	CXCL14	DYNC1I1				EPB41L2	ZMYND10	FHL1								GALNT2	KIAA0913	FOXC1	FXYD3
				TXNDC15	AZGP1P1	MSX1	GPR137C		C6ORF192			NA	FAM183B	CXCR7	DZIP1				EXTL1	ZNF652	FIGF								GART	KIAA1211	FOXF2	GALNT6
				S100A3	AZGP1	CACNA1G	LECT1		MRPL46			EIF4ENIF1	FREM1	CXXC4	E2F3				FABP5		FLI1								GAS1	KIAA1244	FOXQ1	GATA3
				GBE1	COBL	ZFHX3	LTK		IGF2BP2			NA	TMEM71	CYB561	ECHDC1				FABP7		FLRT2								GBP1	KIAA1324	FSCN1	GET4
				HLA-DPB1	OR7E14P	CXCL9	KIT		TMEM41A			WASIR1	NA	CYB5A	EDN1				FAM107A		FLT3LG								GBP3	KIAA1467	FST	GGCT
				LHFPL2	CDH3	DISP1	PROL1		DEFB4A			NA	CLDN2	CYBRD1	EDN2				FAM171A1		FMNL1								GFOD1	KIAA1598	FSTL1	GGT6
				COMMD4	PLEKHA6	TMEM130	1700040L02RIK		LCMT1			OR9Q2	PCF11	CYP21A2	EGFL6				FAM49A		FMO2								GJB3	KIF12	FXYD5	GOLT1A
				DYNC1H1	ZFP36	LUM	GATM		NDRG2			LCE3B	PDZD8	CYP26A1	EGFR				FAM65B		FNDC4								GJC1	KIFC2	FZD2	GPD1L
				PTTG2	MOAP1	PLSCR4	BC006965		MRPS24			HES4	NDRG2	CYP2A6	ELF4				FAS		FOLR2								GLIPR1	KLF2	FZD7	GPR157
				PTTG1	EPN3	GPC4	TMPRSS5		QARS			LCTL	C10orf28	CYP2B7P1	ELF5				FAT1		FOXN3								GM2A	KLHDC9	G0S2	GPR160
				PNMA2	SH3YL1	PNPLA8	FAM181B		HDGF			BSX	TMCO5A	CYP2E1	ELN				FBLN1		FRZB								GNA15	KLHL22	GADD45A	GPR56
				TOX	KRT18P19	RBPMS2	MPPED2		TLR2			FSCB	GPR176	CYP4B1	ELOVL4				FBLN2		FXYD1								GNAI1	KLRG2	GALNT2	GPR89A
				RHOQP2	KRT18	PLCXD1	LRRN3		C10ORF10			PTPRT	RAB8B	CYP4F8	EN1				FBLN5		FYB								GNAL	KRT19	GFPT2	GRAMD4
				RHOQ	KRT18P26	MMP23B	GM5416					ANKRD20A1	C16orf71	DACH1	ENO1				FCER1A		FYN								GNG12	LARGE	GJA1	GRB7
				CDC20	P2RX4	MMP23A	EGFL8					CYP2F1	ATF7IP2	DAK	EPB41L2				FERMT1		FZD7								GPM6B	LARP4B	GLIPR1	GRHL1
				LHFP	VAMP8	EZH2	VAT1L					GALP	C15orf48	DARC	EPHB3				FERMT2		GEM								GPSM2	LFNG	GLIPR2	GRHL2
				RANGRF	SEPW1	ENPP2	JAKMIP2					LINC00477	CYP2S1	DCAF10	EPHX3				FHL1		GGT5								GPX1	LINC00312	GLIS3	GSPT1
				DCN	ANK3	TWIST1	LALBA					ZNF677	ZNF283	DCLK1	EPRS				FHOD3		GIMAP4								GPX8	LLGL2	GLS	GSTO2
				CCNB1	PAK4	COL6A3	LOC100046378					NA	SPRYD3	DCN	EXO1				FLNA		GIMAP5								GSTP1	LMCD1	GNAI1	H2AFJ
				MCTP1	SEPP1	COL5A2	9630013A20RIK					KIAA1279	FEN1	DCXR	EXTL1				FMO2		GIMAP6								GTF2B	LNX1	GNG11	HIP1R
				LOC100133317	TJP3	PDK4	IGH-6					NA	ARMC4	DDO	FABP5				FNDC3B		GIT2								HIF1A	LOC100130987	GNG12	HOOK1
				DPY19L1	EPPK1	SEC31A	BC048546					XAGE1B	SIN3A	DENND1B	FABP7				FNDC4		GJA4								HLA-E	LOC100272216	GNG2	HOOK2
				ACSL4	KRT19	MSC						HLA-G	INO80E	DEPTOR	FAM107A				FOLH1		GLIPR1								HMGA2	LOC100506966	GPR161	ICA1
				ODC1	ATP1B1	C13ORF33						NA	PYDC1	DGKD	FAM171A1				FOLR1		GMFG								HOXA1	LOC643837	GPR176	IDH2
				STX2	AFTPH	PGCP						TMSB4X	OR1L6	DHCR24	FANCA				FOXC1		GMIP								HOXA3	LOC692247	GPRC5B	IFT20
				FSD1	MYH14	CDH11						SERPINB11	ZNF584	DHRS2	FAT1				FRZB		GNG11								HOXA5	LONRF2	GPX8	IGFBP2
				ARSJ	DBNDD1	GPR124						RPL13AP7	C10orf93	DIO1	FAT2				FSCN1		GPR116								HP1BP3	LRP3	GRK5	INADL
				TMEM43	SYNGR2	OXT							TP53RK	DLG3	FBXO31				FYN		GPR171								HRCT1	LRRN1	GSTP1	INHBB
				BMP1	VPS37C	SFRP2							ANKRD13D	DLG5	FERMT1				FZD7		GPR18								HRH1	LUC7L3	GULP1	INPP5J
				SNRNP40	PILRB	PCDH18							SUSD5	DNAAF1	FGF9				GABBR2		GPR183								HSD17B11	LZTR1	GXYLT2	IQCE
				DLC1	WDR37	BASP1							NA	DNAJC1	FGFBP1				GABRE		GUSBP11								HTRA1	MAGED2	HAS2	IRF6
				MAP7D3	TOB1	SAP30L							IQCK	DNAJC12	FLNA				GABRP		GVINP1								ICAM1	MAPK9	HEG1	IRX5
				FARSA	SEC16A	FOXF2							S1PR2	DNALI1	FNDC3B				GAD2		GZMA								IFI16	MAPT	HJURP	ISG20L2
				AHNAK2	SPSB3	PLBD1							LRRC37A	DNMBP	FNDC4				GAL		GZMB								IFI27	MARS	HMGA2	ITPK1
				GADD45GIP1	ZHX2	NR4A2							FAM109B	DPT	FOLH1				GALNT12		GZMK								IFI44	MB21D2	HRCT1	JHDM1D
				TRAM2	ISOC1	TMSB15A							OR2D3	DUSP4	FOLR1				GALNT3		GZMM								IFIT3	MCCC2	HRH1	JMJD8
				IL7R	CRABP2	TMSB15B							LDLRAD3	DUSP5	FOSL1				GBP1		HBB								IFNGR1	MDM4	HSD17B11	JTB
				GAS1	CANT1	ACRC							WSCD1	DUSP6	FOXC1				GEM		HGF								IGF2BP2	MEGF9	HTRA1	JUP
				HS3ST3A1	TUFT1	COL5A1							MYADM	DZANK1	FOXD1				GIMAP5		HHEX								IGF2BP3	MGAT4A	IFI16	KIAA0040
				DVL2	ATP2C2	ROR2							NA	DZIP3	FOXM1				GJB3		HIVEP2								IGFBP6	MGRN1	IFNGR2	KIAA0247
				GPR176	GLUL	AASS							SERTM1	ECM1	FSCN1				GLIPR1		HLA-DOB								IGFBP7	MIF4GD	IGF2BP2	KIAA0319L
				NR3C1	ELL3	ZFX							NA	EEF1A2	FUT9				GNLY		HLA-DPA1								IL15	MLL2	IGF2BP3	KIAA0556
				NMT2	FA2H	C6ORF150							TP53TG1	EFCAB2	FXYD5				GPM6B		HLA-DQB1								IL18	MLPH	IGFBP6	KIAA1244
				DCBLD2	SPINT1	SLC38A6							TEX19	EFHC1	FZD7				GPR116		HLA-DRA								IL1A	MTERFD3	IGFBP7	KIAA1324
				TIPIN	ARHGAP32	SLC25A19							OR10G7	EGOT	FZD9				GPR126		HLA-DRB1								IL1RAP	MXRA8	IGFBPL1	KIAA1370
				CCDC88A	C1ORF9	PDGFRB							C21orf90	EGR3	GABBR2				GPR161		HMHA1								IL20RB	MYB	IKBIP	KIAA1522
				FLJ10357	LOC100130746	F10							GATSL1	ELF1	GABRP				GPR171		HOXA5								IL7R	MYCN	IL11	KIFC2
				ZFPM2	AKTIP	SOX8							TRIM52	ELOVL2	GAL				GPR18		HOXA7								INHBA	MYEF2	IL15	KLHL28
				CORO1C	RHOD	PELI2							ZNF730	ELOVL5	GALNT12				GPR183		HOXA9								INPP1	MYO5B	IL6	KLRG2
				ZEB1	FAAH	MMP2							SCN5A	EMCN	GALNT14				GPR19		HSPB2								IRS2	MYO6	IL7R	KRT19
				HBE1	MAP7	COL3A1							IMMP2L	ENPP1	GART				GPR64		ICAM2								IRX1	NACA	ILF3	KRT23
				IL11	LLGL2	PENK							BRI3BP	ENTPD3	GATA6				GRAMD3		ICOS								ITGA3	NBPF1	INHBA	LAD1
				BAG2	S100P	ECM1							KRT76	EPHA3	GBP1				GRB14		ID1								ITGA6	NDUFS8	INPP1	LIMK2
				GFPT2	NEBL	MMP1							UBE2L3	EPHX2	GDI2				GSDMB		ID3								ITGB1	NKAIN1	IPO5	LLGL2
				MAGEC1	GATA3	KCNE4							DEFB132	EPOR	GGH				GSTA1		ID4								ITGB8	NLK	IRAK2	LMTK3
				MGC4294	SLC9A3R1	MMP10							LCE1A	EPS8L1	GJB3				GSTP1		IFI16								ITM2C	NME3	ITGAV	LNX1
				POLR3D	TTC39A	KAZALD1							POFUT2	ERBB2	GJC1				GUCY1A3		IGF1								JAG1	NPDC1	ITM2C	LOC100286909
				PDLIM7	LAD1	MMP9							CDHR4	ERBB3	GLDC				GUSBP11		IGHA1								KIF1B	NUCB2	ITPRIP	LOC93622
				DFNA5	KDM2A	ASNSD1							C5orf52	ERBB4	GLS				GZMA		IGHD								KIRREL	NUDT4	ITSN1	LSR
				THG1L	KIAA0182	LEPREL2							CYHR1	ERLIN2	GMDS				GZMB		IGHG1								KLF5	ONECUT2	JAG1	LYPD3
				MPDU1	KRT23	LMO4							MMP23B	ESR1	GPM6B				GZMH		IGHM								KLHL29	P4HTM	KANK2	MACC1
				NT5E	LOC729590	SLIT2							NA	ESRRG	GPR126				GZMK		IGJ								KLK10	PATZ1	KATNAL1	MAL2
				HEXB	BAMBI	LRP1							ZNF766	EVL	GPR161				HBB		IGKC								KLK5	PBX1	KCTD12	MAP7
				EPHA3	RAPGEF5	SERPINF1							ZNF565	EXOC7	GPR19				HLA-DOB		IGKV1-5								KPNA1	PCBP2	KDELC2	MARVELD2
				WDR46	GRHL2	YPEL4							TRRAP	F13A1	GPR37				HLA-DQB1		IGKV4-1								KRT14	PCK2	KIAA1033	MARVELD3
				GPN2	PGAP2	ITGB3							MAN2A2	F7	GPR64				HLA-DRA		IGL@								KRT15	PCP4	KIF18B	MB
				C11ORF68	C12ORF41	LPAR1							OR5AC2	FAAH	GPRC5B				HLA-DRB4		IGLJ3								KRT16	PGGT1B	KIF3C	MCCC2
				KDELC1	EFS	DIP2C							ZNF846	FABP4	GPSM2				HLA-G		IGLL3P								KRT17	PGR	KIRREL	MCF2L
				ZEB2	SPDEF	BIN1							ZNF587	FAH	GSTA1				HOXA5		IGLV1-44								KRT5	PI4KA	KLHL29	MED28
				TIMM8A	NET1	MFHAS1							SH2D1B	FAIM2	GSTP1				HOXA9		IL18R1								KRT6A	PLA2G12A	KPNB1	MEGF9
				RRP9	IGSF3	PLDN							FAM179B	FAIM3	GTSE1				HRASLS		IL1R1								KRT6B	PLCXD1	LAMB1	METTL7A
				SAFB2	CTNND1	SRGN							RCSD1	FAM110B	H2AFY2				HSD17B2		IL1R2								LAMA3	PLEKHH1	LAMC1	MGAT4A
				HMOX1	IDH2	CTSL1							RASSF9	FAM131B	H2BFS				HSPB2		IL21R								LAMB3	PLXNA3	LARP6	MGMT
				DEF8	HIP1R	CTSK							DENND4B	FAM134B	HAPLN1				ICAM1		IL27RA								LAMC1	POGZ	LAYN	MKNK2
				FSTL1	MUC1	FRMD1							ARHGEF15	FAM174B	HBEGF				ICAM2		IL2RG								LAMC2	POLE	LBH	MLPH
				FZD2	TBC1D30	SEC11A							C1orf53	FAM176B	HELLS				ICOS		IL33								LARP6	POMT1	LDHB	MMEL1
				FYN	ELMO3	SPOCK1							FOXO6	FAM198B	HEPH				ID1		IL6								LBH	PPP1R16A	LEPRE1	MPP7
				IL6	SLC22A5	PKDCC							TMEM225	FAM5B	HLA-G				ID4		IL6R								LEPREL1	PPP2R2C	LEPREL1	MPZL3
				FAM50A	UBXN4	GADD45G							NA	FAM5C	HMGA1				IDO1		IL7								LIPG	PREX1	LHFP	MREG
				CLIC1	CLIC3	SVEP1							OR5K3	FAM83E	HNRNPU				IFI16		IL7R								LOC100499467	PRLR	LIX1L	MRFAP1L1
				NRG1	GCA	SPSB1							DNAJB1P1	FASN	HOMER3				IGF1		IRF8								LOC100505633	PRR14	LOXL1	MRPL41
				CISD1	C1ORF115	CAMK1							NA	FBLN1	HOXA9				IGF2BP2		ISG20								LOC100506621	PRRC2C	LOXL2	MSX2
				TMEM47	HOXC11	COL1A2							NA	FBP1	HPSE				IGF2BP3		ITGA4								LOC285812	PRRT2	LPAR1	MUC1
				SEC23A	HEBP2	ITM2C							TCEB1P19	FBXL7	HRASLS				IGFBP3		ITGA7								LOC346887	PRRT3	LRRK1	MUCL1
				TPM2	PAFAH1B3	CHST2							NA	FCER1A	HRK				IGHA1		ITGAL								LOX	PTPRF	LTBP2	MYB
				EIF4A1P4	BLNK	SCARA5							NA	FDXR	HS3ST1				IGHD		ITGB7								LOXL2	PVRL2	LUZP1	MYH14
				EIF4A1	TRAF4	LPL							IGHVIII-25-1	FGB	HSPA4L				IGHG1		ITIH5								LUZP1	PYCR1	LYN	MYLIP
				SNORA67	USP21	COLEC12							OR4R1P	FGFR1	HSPA6				IGHM		ITK								LY6K	RAB11FIP3	MALT1	MYO1D
				THOP1	CD46	RAB23								FGFR3	HSPB2				IGJ		ITM2A								LYN	RAB17	MAML2	MYO5B
				C11ORF60	STXBP2	PDE4D								FGG	HTN1				IGKC		ITM2C								MAML2	RAB3D	MAP1B	MYO5C
				SNAPC1	SLC38A1	UBL3								FLJ11292	HYAL1				IGKV1-5		KANK3								MAP4K4	RAB40C	MAP4K4	MYO6
				USE1	SULT1A3	RBP5								FLJ38109	HYMAI				IGKV1D-13		KCND3								MAP7D3	RABEP2	MAP7D1	NEBL
				WDR12	SULT1A4	CHN1								FLRT3	ICAM1				IGKV3-20		KCTD12								MBNL1	RALGAPA1	MAPRE1	NME3
				SYNC	SULT1A1	GNG4								FMO5	ID4				IGKV4-1		KCTD7								MBNL2	RALGPS1	MARVELD1	NOL3
				NPTX2	SORT1	GOLT1B								FOSB	IDO1				IGL@		KIAA0226L								MBP	RBAK	MCAM	NPDC1
				DNMBP	CRIP2	RAB33A								FOXA1	IFI16				IGLJ3		KIAA0748								MDFIC	RDH13	MCFD2	NR2F6
				THY1	ACSL1	C7ORF58								FRY	IFIH1				IGLL3P		KIT								MDH1	REEP5	MDFIC	OVOL1
				BNC2	S100A14	CH25H								FUT8	IFNAR2				IGLV1-40		KLK7								MET	RGL2	MET	OVOL2
				EIF5A	DAP3	FBXL7								G6PC3	IFRD1				IGLV1-44		KLRB1								MFGE8	RHBDF1	MFGE8	P4HTM
				EIF5AL1	LPAR2	SLC7A8								GALNT10	IGF2BP2				IGLV3-19		KLRK1								MICALL1	RHOB	MID1	PADI2
				PRSS7	KIAA0247	ECEL1								GALNT6	IGF2BP3				IKZF1		KRI1								MIR100HG	RHOH	MIR100HG	PAQR4
				CTGF	VIPR1	PTX3								GALNT7	IGHG1				IL12RB2		KRT14								MIR22HG	RHPN1	MMP2	PATZ1
				RAB8B	DENND2D	RGS16								GAMT	IGHM				IL1R2		KRT5								MIR31HG	RIIAD1	MPP1	PCDH1
				TPM4	TM7SF2	REL								GATA2	IGKC				IL21R		LAMA2								MMADHC	RND1	MPRIP	PCK2
				TIMP1	ZFYVE21	METRNL								GATA3	IGKV1-5				IL27RA		LAMA4								MME	RNF103	MRC2	PDCD4
				MT2A	SCYL3	LOC653506								GDF15	IGKV1D-13				IL2RG		LAMC3								MMP14	RSAD1	MSN	PDXDC1
				ECHDC1	OCLN	S100A4								GFRA1	IGL@				IL32		LAMP3								MPZL1	RSPH1	MSRB3	PER2
				DULLARD	LOC647859	LRP12								GGT1	IGLJ3				IL33		LCK								MSN	RUSC1	MTMR2	PEX11B
				HNRPDL	DNAL4	STX4								GJA1	IGLL3P				IL6		LCP2								MT1E	SBK1	MXRA7	PGAP2
				FLNC	STX17	IL17D								GJA4	IGLV1-44				IL7R		LDHB								MT1F	SCUBE2	MYLK	PGAP3
				PLIN3	SLC20A2	RND3								GLRB	IL12RB2				IL8		LEF1								MT1G	SCYL3	NAB1	PIP4K2C
				TNPO1	CDH1	MDFIC								GNA14	IL1R2				IMPA2		LEPR								MT1H	SDCCAG3	NAP1L5	PKP3
				LSM7	EXPH5	ACVRL1								GNG13	IL27RA				ISG20		LEPREL1								MT1P2	SEC16A	NAV1	PLA2G12A
				LDHC	BCKDHA	HOXC8								GNMT	IL32				ITGA6		LGALS2								MT1X	SECISBP2	NAV3	PLCH1
				TMEM158	TFAP2C	PDGFRL								GOLGA2P5	IL8				ITGA7		LGALSL								MT2A	SERF2	NCAPG	PLEKHA6
				TRAF3	GPR56	LHFPL2								GP2	IMPA2				ITGB7		LHFP								MTMR2	SFI1	NDC80	PLEKHF2
				TGFB1	CACNB3	SPON2								GPC3	ING1				ITK		LILRA4								MYL12A	SFMBT2	NDEL1	PLXNA3
				SLC16A7	ZNF652	SERPINE1								GPD1	IQCG				ITM2A		LILRB3								MYO1B	SH3GLB2	NEXN	PLXNB1
				FAM64A	MREG	MCL1								GPD1L	IRX4				ITM2C		LIME1								MYO1E	SHANK2	NID2	PNN
				TGFBR2	SERP1	SERPINB2								GPRC5A	ISG20				JRKL		LINC00341								NAB1	SIDT1	NMNAT2	PPCS
				VCAN	SEMA4D	VIM								GPRC5C	ITGA6				KCNG1		LMOD1								NAMPT	SIDT2	NMT2	PPDPF
				IFFO1	ARF5	EIF1B								GREB1	ITGB8				KCNK5		LOC100505650								NAV2	SLC16A6	NNMT	PPFIBP2
				MET	BLVRB	MYOM2								GREB1L	ITM2C				KCNN4		LPCAT4								NCK1	SLC1A4	NOL7	PPM1H
				TGFBI	TFAP2A	ZDBF2								GRIA2	ITPKB				KHDRBS3		LPL								NDEL1	SLC24A3	NOL9	PPP1R16A
				LDHB	WAC	UAP1								GRP	JRKL				KIAA1609		LRCH4								NDFIP2	SLC25A29	NONO	PPP1R3D
				PBK	ARHGEF16	RHOQP2								GSTM3	KCNG1				KIT		LRMP								NFAT5	SLC25A44	NR2F1	PPP2R5A
				CSRP2	ERMP1	RHOQ								GSTT2	KCNK5				KLF5		LRRN3								NFE2L2	SLC26A11	NR3C1	PREX1
				CSPG4	PRKD2	OMD								GSTZ1	KCNN4				KLF6		LST1								NMI	SLC2A10	NRP1	PRKD2
				CRTAP	KCNK1	PRKAR1A								GTF2H2B	KCTD14				KLK10		LTB								NNMT	SLC35A1	NT5E	PRLR
				PROS1	WWP1	IFI27								GUSBP3	KHDRBS3				KLK5		LY75								NOB1	SLC37A1	NUP155	PRODH
				OSMR	FBXO46	RFTN1								HCFC1R1	KIAA0090				KLK6		LY9								NR3C1	SLC38A1	NUP88	PROM2
				LPHN3	ESRP2	LHFP								HDAC11	KIAA1609				KLK7		LY96								NRP1	SLC38A10	OSMR	PRR15
				PRPF8	FRAT2	ZBTB20								HEATR6	KIF18B				KLRB1		LYL1								NSFL1C	SLC44A4	PABPC4	PRR15L
				NOV	PTPN6	DCN								HEBP1	KIF1A				KLRK1		LYN								NT5E	SLC4A8	PAFAH1B1	PRRG4
				NCAPG	DDR1	ZFHX4								HEMK1	KIFC1				KRT14		LYVE1								NUDT15	SLC7A8	PAPPA	PRSS8
				MPP1	PRKCD	IGDCC4								HGD	KIRREL				KRT15		LYZ								NUP50	SLC9A3R1	PARVA	PTPN6
				SH3BGRL3	REEP5	YPEL2								HGF	KIT				KRT16		LZTS1								NXN	SMARCC2	PDE4A	PVRL4
				MGAT2	EFNA4	NR2F1								HHEX	KLF5				KRT17		MALL								OBFC2A	SNED1	PDE7B	PWWP2B
				DRAP1	EFNA3	GJA4								HIGD1B	KLF6				KRT23		MAP4K1								OGFRL1	SNX27	PDGFA	RAB11FIP4
				MC1R	DVL3	CNRIP1								HMGCS2	KLHL24				KRT5		MAP7D3								ORMDL1	SOX12	PDGFC	RAB17
				TUBB3	ERBB2	FAM102B								HNMT	KLHL7				KRT6A		MAPRE2								OSBPL3	SOX13	PDP1	RAB25
				BATF3	ERBB3	SLC2A3								HOXB2	KLK10				KRT6B		MAST3								OSBPL9	SPATA2L	PELO	RAB27B
				C19ORF10	BIK	SH3PXD2B								HOXB6	KLK5				KRT7		MATK								OSMR	SPDEF	PFAS	RAB3D
				ACTN1	PTPRF	EFHD2								HPGD	KLK6				KRT81		MATN2								PARP4	SPTLC2	PFKP	RAB40C
				THOC6	SHANK2	DLC1								HPN	KLK7				KRT86		MBP								PDGFC	SRRM2	PHLDA1	RAB5B
				LGALS1	IARS2	PPP1R3F								HPX	KLK8				KYNU		MEF2C								PDP1	STARD10	PHLDB2	RABEP2
				NPC2	EPS8L2	SYT11								HRASLS2	KRT14				L1CAM		MEOX1								PDZK1IP1	STRADA	PICALM	RALGPS1
				TFPI2	PRRG4	MAN1C1								HSDL2	KRT15				LAD1		MEOX2								PELO	STRBP	PIK3CD	RASEF
				GEM	RXRA	CTHRC1								HSPA2	KRT16				LAMB3		MET								PERP	SYCP2	PIM1	RBM47
				DOCK10	NBEAL2	RCN3								HSPB1	KRT17				LAMP3		MFAP4								PGM2	SYNGR2	PLAT	REEP5
				KIFC3	EFNA1	FBLN2								HSPB8	KRT23				LBP		MGAT3								PHLDA1	TADA2B	PLAU	RERG
				KIAA0802	SSH3	ADAMTS4								ICA1	KRT4				LBR		MME								PHLDB2	TAPT1	PLK1	RFWD2
				DENND5A	PPL	CLEC2B								IFT122	KRT5				LCK		MRC1								PI3	TBC1D16	PLP2	RGL2
				NEDD4	PKP3	PTPRH								IFT140	KRT6A				LCN2		MS4A1								PIK3CD	TBC1D30	PMP22	RHBDF1
				RGS17	PRKCZ	TNFAIP6								IGF1	KRT6B				LDHB		MS4A6A								PKN2	TBL1X	PNMA2	RHOB
				RPP14	CDS1	GSC								IGF1R	KRT81				LEPR		MT1M								PKP2	TBX3	POPDC3	RHOH
				GJA1	MKRN1	PRDM1								IGFBP4	KRT83				LGALS2		MTRF1								PLA2G4A	TC2N	PPP1R18	RHPN1
				TRMT1	MKRN9P	SOAT1								IKBKB	L1CAM				LILRA4		MYH11								PLAT	TESK1	PPP4R1	RMND5B
				NPM3	CD2AP	EFEMP2								IL20RA	LAD1				LMO4		MYLK								PLAU	TFF1	PRKCA	RNF103
				TIMM44	RNPEP	LRRC32								IL33	LALBA				LOC100508797		MZB1								PLS3	TFF3	PRKCDBP	RNF144B
				MICA	C1ORF56	TMEM204								IL6ST	LAMB3				LOC652493		NAP1L2								PLSCR1	TGFB3	PRKD3	ROGDI
				MAP4	C8ORF55	SOD3								INADL	LAMC2				LPL		NCF4								PM20D2	TGIF2	PRNP	RPS6KA5
				MMP14	SORL1	BGN								INPP4B	LAMP3				LRMP		NCR3								PNLIPRP3	THSD4	PROS1	RSPH1
				LEPRE1	DLG3	UBB								INPP5J	LBR				LTB		NFAT5								PPP1R14C	THUMPD1	PRR16	RUSC1
				ABCC4	TEAD3	PANX1								IPW	LCN2				LTBP1		NKG7								PPP4R1	TJP3	PRSS12	S100A14
				ANKRD28	PBX1	DNM1								IQGAP2	LDHB				LTF		NLRP1								PRKCDBP	TLE3	PSMB2	S100A8
				HNRNPM	PLEKHF2	GPC3								IRS1	LEFTY2				LY6D		NLRP3								PRKD3	TMBIM6	PSMB6	S100P
				SPRY2	NPDC1	CD248								IRX5	LEPREL1				LY9		NPIPL3								PRNP	TMEM150C	PSMB9	SCAMP2
				LOC399804	CELSR2	CCR7								ISYNA1	LGALSL				LYN		NPR1								PRSS12	TMEM184A	PSMD1	SCYL3
				LOC100131044	FOXA1	DCP1A								ITGA7	LGR5				LYVE1		NPR2								PSAT1	TMEM229B	PTGS2	SELENBP1
				LOC729686	RAB25	DLK1								ITGBL1	LHX2				LYZ		NR3C2								PSMB8	TMEM57	PTPLA	SEMA3F
				NPM1	SLC37A1	ZFPM2								ITM2A	LMO4				MALL		NRIP2								PSMB9	TMEM80	PTPRG	SEMA4A
				LOC729342	PEX11B	PRR16								ITPR1	LOC100505650				MAP1B		NRXN1								PTGS2	TNIP1	PTPRM	SEPHS2
				NPM1P21	SCNN1A	IL10RA								IVD	LOC652493				MAP4K1		NRXN2								PTK7	TNRC18	PTRF	SEPP1
				LOC440577	METTL7A	SLC9A9								JMJD7	LOX				MAPRE2		NT5E								PTPN2	TOB1	PTTG1	SERF2
				NAP1L1	BSPRY	ZEB1								KAL1	LRFN4				MARCO		NTRK2								PTPRM	TOMM70A	PTX3	SERINC2
				AKAP2	SLC29A2	FRMD4A								KAT6B	LRP12				MCM5		ODAM								PTRF	TRAPPC9	PVRL3	SETD6
				PALM2-AKAP2	TMEM132A	IL11								KAZALD1	LRP8				MEOX2		OXTR								RAC2	TRIL	PXDN	SFI1
				PALM2	KIAA0040	PLAC9								KCNAB1	LTBP1				MET		P2RX5								RALB	TRIM3	PYGL	SH2D3A
				MSN	CLDN7	GFPT2								KCND3	LY6D				MFAP2		P2RY14								RALBP1	TRPS1	QKI	SH3YL1
				MITF	RAB5B	CYTH3								KCNE4	LYN				MFAP4		PACRG								RBFOX2	TSPAN13	RAB31	SHANK2
				LUM	SELENBP1	DLG4								KCNJ3	LYPD1				MFGE8		PALMD								RBM7	TSPAN15	RAB34	SIDT1
				LIFR	RAB4A	GSN								KCNK15	MAGEA3				MIA		PAX5								RBMS1	TTC3	RAB8B	SIGIRR
				DEPDC1	PIK3C2B	TNNT3								KCNMA1	MAGEA4				MICAL3		PCSK5								RBMS3	TTC39A	RAI14	SLC16A14
				COL6A2	CLDN4	PTGES								KCTD3	MAGEA6				MICALL1		PDE2A								RETSAT	TTC9	RALBP1	SLC25A29
				SENP3	CLDN3	BNIP3L								KDM4B	MAGOH				MID1		PDGFD								REXO2	UAP1L1	RBMS3	SLC29A2
				CDH6	FUT1	CALHM2								KIAA0040	MALL				MME		PDGFRA								RGL1	UBN1	RFTN1	SLC35A1
				COL5A2	CPNE3	LAMA2								KIAA0182	MAP2				MMP1		PECAM1								RGNEF	ULK1	RGS2	SLC37A1
				DZIP1	RGL2	TBX2								KIAA0319L	MAPK8				MMP14		PELI2								RGS2	USP3	RGS20	SLC44A2
				CDH4	USP18	CDKN2C								KIAA0485	MARCO				MMP3		PIK3CD								RGS20	USP42	RGS4	SLC7A8
				NLGN1	PEX6	IL33								KIAA1324	MCF2L-AS1				MMP7		PIK3R1								RIOK3	USP7	RNASEK	SLC9A3R1
				COPS3	LOC100130616	BANP								KIAA1467	MCM10				MPP6		PLA2G2A								RIPK4	VIPR1	RNF145	SMPDL3B
				ST3GAL6	FAM59A	FAM110B								KIF13B	MCM2				MPPED2		PLAC8								RND3	VPS37C	RNF182	SORL1
				CDH11	POGK	NT5E								KIF16B	MCM4				MPZL2		PLCB2								RNF145	VPS72	RTN4	SOX13
				PROCR	CNNM4	IL1R1								KIF5C	MCM5				MRAS		PLCL2								RRAS2	WFS1	RUNX2	SPATA2L
				BASP1	SPTBN2	CFH								KMO	MCM7				MRC1		PLEKHO1								RUNX3	XBP1	S100A2	SPDEF
				CBX5	PRR15L	RAB3IL1								KRT18	MCOLN3				MS4A1		PLTP								S100A10	ZBTB42	SACS	SPINT1
				COPS8	CKMT1A	ISLR								KRT19	MDC1				MSN		PNOC								S100A2	ZDHHC8P1	SDCBP	SPINT2
				UBE2S	CKMT1B	GLG1								KRT8	MDFI				MT1F		POU2AF1								SAMD9	ZFYVE16	SDPR	SPOPL
				COL5A1	HDHD3	MAFB								LEP	MELK				MT1M		POU6F1								SCHIP1	ZMIZ1	SEMA3A	SPTLC2
				LAPTM5	MTUS1	EBF1								LGALS8	MET				MT1X		PPAP2B								SCPEP1	ZNF12	SERPINB1	SSBP2
				PDGFRB	VTCN1	EGLN1								LIAS	MFAP2				MUC16		PPP1R16B								SEL1L3	ZNF24	SERPINE1	SSH3
				MMP3	ESRP1	KDELC1								LIN7A	MFGE8				MYCN		PPP2R1B								42262	ZNF296	SERPINE2	SSR4
				MMP2	MFSD6	HEYL								LIPE	MIA				MYH11		PPP3CC								42257	ZNF398	SFPQ	ST14
				COL3A1	LITAF	CXCL3								LMF1	MICALL1				MYLK		PRF1								SERPINB2	ZNF444	SFRP1	ST6GALNAC2
				COL4A1	TMBIM6	GLI2								LOC100170939	MID1				MZB1		PRKCB								SERPINB5	ZNF467	SGCB	STARD10
				LEPREL2	CYB561	ZEB2								LOC100272216	MKI67				NDRG1		PRKCQ								SERPINE2	ZNF703	SGK1	SULT2B1
				LPAR1	CCNG2	BMP6								LOC100287590	MLC1				NDRG2		PROL1								SFN	ZNF704	SGTB	SUOX
				BIN1		PAG1								LOC644450	MLLT10				NES		PROS1								SFRP1	ZNF74	SH2B3	SYCP2
				SRGN		RGS4								LONP2	MLLT11				NFIB		PTGDS								SGK1	ZNF84	SH2D5	SYMPK
				DKK3		TAC1								LRBA	MMP1				NFIL3		PTGER4								SH3D19		SH3GLB1	SYNGR1
				SPOCK1		NR4A1								LRIG1	MMP12				NFKBIL1		PTN								SH3GLB1		SH3KBP1	SYNGR2
				RNF25		CFD								LRRC17	MMP14				NINJ2		PTPN22								SH3KBP1		SHOX2	SYT7
				ZWILCH		TBX15								LRRC31	MMP7				NKG7		PTPRC								SIRPA		SKP2	SYTL1
				CAMK1		FXYD6								LRRC6	MOB3B				NKX2-5		PTPRCAP								SKAP2		SLC16A7	TADA2B
				GNPDA1		CCDC3								LRRN3	MOCOS				NLRP1		PVRIG								SLC16A1		SLC25A37	TBC1D30
				CDH2		TM7SF4								MAGED2	MPP6				NMU		RAC2								SLC1A3		SLC35B4	TC2N
				VCL		RSAD2								MAK	MPZL2				NNMT		RASA4								SLC25A37		SLIT2	TFF1
				SPARC		PRRX2								MAN1A1	MRAS				NOV		RASGRP2								SLC6A15		SMAD3	TFF3
				GNG11										MAN1C1	MRPS12				NPTX2		RASGRP3								SLC9A6		SMAD9	TJP3
				SF3A3										MAOA	MSH6				NUDT11		RBMS1								SLPI		SNAI2	TLE3
				VEGFC										MAP3K12	MSLN				NUP93		RELN								SMAD3		SNRPD1	TM7SF2
				CDCA3										MAP9	MSN				P2RX5		RGS5								SMCHD1		SNX7	TMBIM4
				FBXL7										MAPT	MT1X				P2RY14		RNASE6								SNAI2		SOAT1	TMBIM6
				GTSE1										MAST4	MTAP				PADI2		RNF125								SNX7		SOCS3	TMC4
				SH2B3										MATN3	MTMR2				PAMR1		ROBO3								SOAT1		SPAG9	TMED3
				C17ORF81										MCCC2	MUC16				PAPSS2		RSU1								SOX7		SPARC	TMEM125
				WNT5B										MCF2L	MYBL1				PAX6		RUNX1T1								SP100		SPATS2L	TMEM134
				PDGFRA										MDM1	MYBL2				PCOLCE2		RUNX3								SPATS2L		SPRY2	TMEM183A
				CLIP3										MED13L	MYC				PDE9A		S100B								SPRY2		SPTBN1	TMEM184A
				SACS										MED24	MYLK				PDGFRA		SATB1								SPTBN1		SRGAP2P1	TMEM191A
				UTP11L										MEGF9	MYO10				PDPN		SBNO1								SRI		SRGN	TMEM229B
				ANPEP										MEOX2	NCALD				PDZK1IP1		SEL1L3								SRPX		SRPX	TMEM30B
				EIF3G										METRN	NCAM1				PECAM1		SELE								SRPX2		SSFA2	TMEM41A
				SERPINE1										MFAP4	NCAN				PELI1		SELL								SSFA2		STAMBPL1	TMEM45B
				VIM										MFAP5	NCAPH				PERP		SEPP1								STAMBPL1		STIL	TMEM79
				RBMS3										MFSD7	NDC80				PFKP		SERPING1								STAT3		STK10	TMPRSS13
				RNMTL1										MIPEP	NDRG1				PGBD5		SFRP1								STAT4		STK17A	TMPRSS2
				PLAC8										MKNK2	NDRG2				PGRMC1		SH2D1A								STK17A		STRADB	TNK2
				RFTN1										MLPH	NDUFA4L2				PHGDH		SIGLEC1								SVIL		STX2	TNKS1BP1
				TUBB6										MMP17	NEFH				PI3		SIT1								TAP2		SV2A	TOB1
				PPRC1										MON2	NEK2				PIK3CD		SKAP2								TAX1BP3		SYDE1	TOX3
				ACTR1A										MOSC1	NES				PKP1		SLA								TBC1D1		TAP2	TP53TG1
				ACOT9										MREG	NFE2L3				PLA2G2A		SLC12A4								TBPL1		TBC1D1	TPD52L1
				SLC20A1										MRPS30	NFIB				PLA2G4A		SLC16A7								TGFA		TEAD1	TRAF4
				RAGE										MS4A2	NFIL3				PLAC8		SLC6A14								TGFBI		TFPI	TRAPPC6A
				C11ORF17										MSL1	NFIX				PLAGL1		SLCO3A1								TGFBR2		TGFB1	TRIB3
				SLC2A3										MSMB	NKX2-5				PLCH1		SLIT3								TKT		TGFB1I1	TRIL
				RCN3										MSX2	NMU				PLIN1		SNCAIP								TLE4		TGFB2	TRIM3
				PTPRG										MTL5	NPR3				PLSCR3		SNX1								TLR2		TGFBI	TRPM4
				TFPI										MTUS1	NPTX2				PLTP		SORBS1								TM2D1		TGFBR2	TRPS1
				SOAT1										MUC1	NR6A1				PML		SOSTDC1								TMED5		TIMP1	TSC22D3
				MICAL1										MUC6	NRTN				POU2AF1		SP110								TMEM154		TIMP2	TSPAN1
				EFEMP2										MYB	NT5DC2				PPAP2B		SP140								TMEM173		TMEM158	TSPAN13
				ITSN1										MYH11	NUDT1				PPP1R16B		SPARCL1								TMEM30A		TNFAIP3	TSTD1
				SUMF2										MYO6	NUDT11				PPP1R1A		SPIB								TNFAIP3		TNFRSF10D	TTC39A
				TNFRSF1A										MYT1	NUP93				PRELP		SPINK5								TNFAIP8		TOX	TTC9
				SYDE1										MZF1	NUSAP1				PRKCB		SPRY2								TNFRSF10D		TOX2	TUFT1
				SGK1										N4BP2L2	NXN				PRKD3		SRGN								TOX2		TPM1	UBQLN4
				DACT1										NADSYN1	OCA2				PRKX		SRPX								TP63		TRAF3	ULK1
				AKR1B1										NAIP	ODAM				PROM1		ST3GAL2								TRIM22		TRAM2	ULK3
				PRR16										NAT1	ODC1				PROS1		ST6GAL1								TRIM29		TRIO	USP18
				RAB27A										NAT2	OGFRL1				PRRX2		STAG3								TRIP10		TRNP1	VAV3
				PVRL3										NAV3	ORC1				PSAT1		STAP1								TRMT6		TTL	VIPR1
				SGCB										NBEA	PADI2				PTCH1		STK10								TUBA4A		TUBB	VPS45
				APOBEC3C										NCOA3	PAK1IP1				PTGER4		SVEP1								TUBB6		TUBB6	VRK3
				CPOX										NEBL	PART1				PTGFR		SYNE1								TWIST2		TWIST2	WFS1
				CDKN2C										NEDD4L	PAX6				PTGIS		SYNM								TWSG1		TWSG1	XBP1
				SFRS6										NELL2	PBK				PTGS2		TARP								UBASH3B		TYMS	ZBTB42
				LOC644422										NF1	PCDHB3				PTK7		TCF4								UBE2E3		UBASH3B	ZBTB7B
				PHLDA1										NKAIN1	PCOLCE2				PTN		TCL1A								UPP1		UBE2G1	ZCCHC8
				SNCA										NME3	PCP4				PTP4A3		TEP1								VAMP3		UBE2S	ZG16B
				DNAJC8										NME5	PCSK1N				PTPLA		TESC								VSNL1		UBLCP1	ZHX2
				EPHA2										NOVA1	PDAP1				PTPN22		TF								WBP5		UPP1	ZKSCAN1
				PFAS										NPDC1	PDE9A				PTPRC		TFPI								WDR1		VCL	ZNF165
				PPARG										NPIPL3	PDGFRA				PTPRCAP		TGFBR3								WLS		VIM	ZNF24
				CDH13										NPY1R	PDK1				PTPRZ1		THBD								WWTR1		VPS54	ZNF385A
				KANK2										NQO1	PDPN				PTX3		TIE1								YAP1		WBP5	ZNF467
				PRRX1										NR2F1	PDXK				PVRIG		TLE4								YBX1		WIPF1	ZNF74
				PIK3CD										NR4A2	PDZK1IP1				RAB23		TMOD1								YES1		WLS	ZXDC
				CCNH										NRIP1	PEG10				RAC2		TNFAIP8								ZBTB16		WNT5B
				CKS2										NTRK2	PEG3				RARRES1		TNFRSF17								ZBTB38		WRAP53
														NUCB2	PELI1				RASGRP2		TNFRSF1B								ZC3H12C		WWTR1
														NUDT4	PERP				RBMS1		TNFRSF25								ZDHHC2		ZC3H12C
														OGN	PFKP				RBP4		TNXB								ZMYM6		ZCCHC24
														OLFML3	PFN2				RCAN1		TP63										ZDHHC2
														OMD	PGBD5				RGS2		TRAC										ZEB1
														PAMR1	PHGDH				RIPK4		TRAF3IP3										ZIC2
														PAN2	PHLDA1				RND3		TRAT1										ZMYM6
														PAX2	PI3				ROPN1B		TRBC1										ZYG11B
														PBLD	PKP1				RRAGD		TRDV2
														PBX1	PLA2G4A				RRAS2		TSPAN7
														PCBP2	PLAGL1				RUNX3		TXNIP
														PCK1	PLCB4				RYR1		VAMP1
														PCLO	PLCH1				S100A1		VAMP5
														PCSK5	PLEKHB1				S100A2		VASH1
														PCSK6	PLIN2				S100A7		VCAM1
														PDCD4	PLOD2				S100A8		VILL
														PDGFD	PLSCR1				S100A9		VNN2
														PDS5B	PML				S100B		VPREB3
														PDZK1	PPM1E				SAT1		WIF1
														PET112	PPP1R14B				SCRG1		WIPF1
														PEX11A	PRAME				SEL1L3		XCL1
														PGAP3	PRDM13				SELE		ZAP70
														PGR	PRELP				SELL		ZBP1
														PIDD	PRG2				SERPINB5		ZEB1
														PIEZO2	PRKCA				SERPINE2
														PIP	PRKD3				SERPING1
														PLA1A	PRKX				SERPINH1
														PLA2G10	PRKY				SFN
														PLA2G16	PROM1				SFRP1
														PLAT	ProSAPiP1				SFRP4
														PLCL1	PRRX2				SH2D1A
														PLEKHF2	PRSS16				SHOX2
														PLIN1	PSAT1				SIT1
														PLXNB1	PTGFR				SLC16A1
														PNMT	PTGS2				SLC25A37
														PNPLA2	PTK7				SLC2A3
														PNPLA4	PTP4A3				SLC34A2
														POLD4	PTPLA				SLC43A3
														POLM	PTPN14				SLC6A14
														PP14571	PTPRZ1				SLC6A15
														PPDPF	PTTG1				SLPI
														PPIP5K1	PTX3				SNCAIP
														PPP1R3C	PVR				SOD2
														PRKACB	PXDN				SOSTDC1
														PRLR	PYGB				SOX10
														PRSS23	QKI				SOX11
														PSCA	QPCT				SPIB
														PSD3	RAB23				SRD5A1
														PTGER3	RAB6B				SRGN
														PTHLH	RAD21				SRPX
														PTK6	RAD51AP1				ST8SIA1
														PTP4A2	RAD54L				STAP1
														PTPRN2	RARRES1				STEAP1B
														PTPRT	RASA2				STK10
														PVALB	RASAL1				STXBP6
														QDPR	RBMS1				SV2B
														RAB11FIP1	RBP1				SVEP1
														RAB17	RCAN1				SYNGR1
														RAB26	REG1A				SYNM
														RAB27B	RGS2				TAGLN
														RAB38	RGS20				TAP1
														RABEP1	RIPK4				TBX19
														RAI2	RMND5A				TCEAL2
														RALGPS1	RND3				TCF7L1
														RALGPS2	ROPN1B				TCF7L2
														RAPGEF3	RPL39L				TCL1A
														RAPGEFL1	RRAGD				TDO2
														RARA	RRAS2				TET3
														RARRES3	RTP4				TFPI
														RBM19	RUNX3				TIE1
														RBM47	RYR1				TM4SF1
														RBP4	S100A1				TMEM100
														RDH16	S100A10				TMEM158
														REEP1	S100A2				TMEM45A
														REEP5	S100A4				TMSB15A
														REPS2	S100A6				TNC
														RET	S100A8				TNFAIP3
														RGS11	S100A9				TNFAIP8
														RGS5	S100B				TNFRSF11B
														RHBDL1	SCHIP1				TNFRSF17
														RHOB	SCRG1				TNFRSF21
														RHOH	SDC2				TNFRSF4
														RMND1	SERPINB2				TNNI2
														RNASE4	SERPINB3				TRAC
														RND1	SERPINB5				TRAF3IP3
														RNF41	SERPINH1				TRAT1
														RTN1	SFN				TRBC1
														SCCPDH	SFRP1				TRDV2
														SCD	SHCBP1				TRIM2
														SCGB1D2	SHOX2				TRIM29
														SCGB2A2	SIGMAR1				TSPAN8
														SCGN	SIK1				TTLL4
														SCNN1A	SIM1				TTYH1
														SCUBE2	SIX3				UBE2E3
														SEC14L2	SKP2				UGT8
														SELENBP1	SLAMF8				VCAM1
														SEMA3B	SLC15A1				VCAN
														SEMA3C	SLC16A1				VGLL1
														SEMA3G	SLC25A37				VNN1
														SEPP1	SLC26A2				VNN2
														42255	SLC27A6				VPREB3
														SERHL2	SLC2A3				WARS
														SERPINA5	SLC2A6				WIF1
														SERPINA6	SLC34A2				WLS
														SERPINI1	SLC43A3				WNT6
														SFRP4	SLC6A14				WTAP
														SGSH	SLC6A15				WWTR1
														SH3BGRL	SLC7A5				XCL1
														SIDT1	SLPI				YBX1
														SIGIRR	SMPDL3B				ZAP70
														SIGLEC15	SNTB1				ZIC1
														SIL1	SOCS3				ZNF532
														SIX1	SOD2
														SLC16A6	SOSTDC1
														SLC18A2	SOX10
														SLC19A2	SOX11
														SLC1A1	SOX15
														SLC1A4	SOX9
														SLC22A18	SPIB
														SLC24A1	SPP1
														SLC26A3	SRD5A1
														SLC27A2	SSRP1
														SLC2A10	ST3GAL6
														SLC2A8	ST8SIA1
														SLC35E3	STEAP1B
														SLC38A1	STIP1
														SLC39A6	STXBP6
														SLC44A4	SUSD5
														SLC48A1	SYNCRIP
														SLC4A7	SYNM
														SLC4A8	TAGLN2
														SLC6A4	TAP1
														SLC7A8	TBX19
														SLC9A1	TCEAL2
														SLC9A3R1	TCF7L1
														SLIT3	TCP11L1
														SMA4	TDRD12
														SMPD3	TEAD4
														SNCG	TFCP2L1
														SNED1	TFDP1
														SNPH	TFF2
														SNX1	TIMM44
														SOCS2	TM4SF1
														SORD	TMCC2
														SORL1	TMEFF1
														SPAG16	TMEM100
														SPARCL1	TMEM158
														SPATA7	TMEM45A
														SPDEF	TMSB15A
														SPHK2	TMSB15B
														SPRR3	TNFRSF11B
														SPTLC2	TNFRSF21
														SRCAP	TNNI2
														SREBF1	TOX
														SRI	TP53
														SSH3	TPM2
														SSTR2	TPX2
														ST6GALNAC2	TRA2B
														STARD3	TREM1
														STAU2	TRIM2
														STC2	TRIM29
														STK32B	TRIP13
														STK39	TSN
														STS	TSPYL5
														SUPT6H	TTK
														SVEP1	TTLL4
														SYBU	TTYH1
														SYT1	TUBB2B
														SYT17	TUSC3
														SYTL2	TXNL4A
														TARP	TYMS
														TAT	UBE2E3
														TBC1D19	UBE2S
														TBC1D30	UCHL1
														TBC1D9	UCK2
														TBX3	UGT8
														TCEAL4	UPP1
														TCN1	VASH2
														TFAP2B	VEGFA
														TFF1	VGLL1
														TFF3	VLDLR
														TFPI2	VNN1
														THBS4	WARS
														TIMP4	WHSC1
														TJP3	WIF1
														TK2	WNT5B
														TM7SF2	WNT6
														TMC5	WWTR1
														TMEM143	YBX1
														TMEM30B	YES1
														TNFSF10	YWHAE
														TNIK	YWHAZ
														TNNT1	ZIC1
														TOB1	ZNF124
														TOM1L1	ZNF532
														TOX3	ZNF750
														TP53
														TPPP3
														TPSAB1
														TPSB2
														TRAF5
														TRAK1
														TREM2
														TRIL
														TRIM3
														TRIM36
														TRIM68
														TSKU
														TSPAN1
														TSPAN13
														TSPAN8
														TTC12
														TTC39A
														TTC9
														TUBA3D
														UBA7
														UBL3
														UCN
														UCP2
														UGCG
														UGDH
														UGT2B15
														UGT2B28
														UNC119
														VAV3
														VIPR1
														WIPF2
														WISP2
														WWOX
														WWP1
														XBP1
														XIST
														XRCC4
														YIPF6
														ZBTB16
														ZCCHC24
														ZMYND10
														ZMYND8
														ZNF238
														ZNF329
														ZNF385D
														ZNF43
														ZNF446
														ZNF552
														ZNF587
														ZNF652
														ZNF839
														ZNF91
														ZSCAN18

## Sheet: Phenotype 6day TRAMvsDMSO
NAME	GS<br> follow link to MSigDB	GS DETAILS	SIZE	ES	NES	NOM p-val	FDR q-val	FWER p-val	RANK AT MAX	LEADING EDGE	.-Log(FDRq)
NEVE BASAL A ENRICHED	NEVE BASAL A ENRICHED	Details ...	63	0.723708	2.58469	0	0	0	2361	tags=68%, list=18%, signal=82%	4
CHARAFE_BREAST_CANCER_BASAL_VS_MESENCHYMAL_UP	CHARAFE_BREAST_CANCER_BASAL_VS_MESENCHYMAL_UP	Details ...	116	0.604981	2.39054	0	0	0	2337	tags=46%, list=17%, signal=55%	4
SMID_BREAST_CANCER_LUMINAL_B_DN	SMID_BREAST_CANCER_LUMINAL_B_DN	Details ...	382	0.442372	2.03479	0	0	0	1294	tags=28%, list=10%, signal=30%	4
LUMPROG_HSENRICHED	LUMPROG_HSENRICHED	Details ...	134	0.469274	1.90208	0	0.00147757	0.005	1822	tags=34%, list=14%, signal=39%	2.83045
SMID_BREAST_CANCER_ERBB2_UP	SMID_BREAST_CANCER_ERBB2_UP	Details ...	104	0.480375	1.88485	0	0.00148206	0.006	2150	tags=32%, list=16%, signal=37%	2.82913
CHARAFE_BREAST_CANCER_LUMINAL_VS_BASAL_DN	CHARAFE_BREAST_CANCER_LUMINAL_VS_BASAL_DN	Details ...	427	0.37704	1.74729	0	0.00436506	0.023	2163	tags=29%, list=16%, signal=33%	2.36001
CHARAFE_BREAST_CANCER_LUMINAL_VS_MESENCHYMAL_UP	CHARAFE_BREAST_CANCER_LUMINAL_VS_MESENCHYMAL_UP	Details ...	418	0.368041	1.70596	0	0.00514116	0.031	2831	tags=33%, list=21%, signal=40%	2.28894
FMASC_MMENRICHED	FMASC_MMENRICHED	Details ...	86	0.450689	1.69736	0	0.00562209	0.039	2322	tags=36%, list=17%, signal=43%	2.2501
PRAT2010_CLAUDLOWPREDICTOR_9CELLLINES_DN	PRAT2010_CLAUDLOWPREDICTOR_9CELLLINES_DN	Details ...	337	0.366402	1.66496	0	0.00693211	0.053	2815	tags=33%, list=21%, signal=41%	2.15913
SMID_BREAST_CANCER_BASAL_DN	SMID_BREAST_CANCER_BASAL_DN	Details ...	507	0.302048	1.41861	0	0.0526559	0.366	1671	tags=20%, list=12%, signal=21%	1.27855
SMID_BREAST_CANCER_LUMINAL_A_UP	SMID_BREAST_CANCER_LUMINAL_A_UP	Details ...	47	0.410046	1.38077	0.0671937	0.0611486	0.441	812	tags=21%, list=6%, signal=23%	1.21361
SMID_BREAST_CANCER_NORMAL_LIKE_UP	SMID_BREAST_CANCER_NORMAL_LIKE_UP	Details ...	249	0.314124	1.37675	0.00718133	0.0573588	0.448	1041	tags=18%, list=8%, signal=19%	1.2414
PADNEY_CLASSICMYOEPGENES	PADNEY_CLASSICMYOEPGENES	Details ...	22	0.464541	1.31737	0.114341	0.081572	0.609	1875	tags=36%, list=14%, signal=42%	1.08846
ASTR_HSENRICHED	ASTR_HSENRICHED	Details ...	279	0.284692	1.27023	0.0490368	0.109583	0.741	1434	tags=18%, list=11%, signal=20%	0.960258
AMASC_HSENRICHED	AMASC_HSENRICHED	Details ...	87	0.329563	1.25976	0.0780399	0.111506	0.766	1546	tags=20%, list=11%, signal=22%	0.9527
HALLMARK APOPTOSIS	HALLMARK APOPTOSIS	Details ...	141	0.307294	1.25537	0.072695	0.108944	0.782	2818	tags=35%, list=21%, signal=44%	0.962797
GASCARD_LUMINALVSMYOEP UP	GASCARD_LUMINALVSMYOEP UP	Details ...	135	0.270697	1.09724	0.255597	0.318515	0.993	2066	tags=23%, list=15%, signal=27%	0.49687
SMID_BREAST_CANCER_LUMINAL_B_UP	SMID_BREAST_CANCER_LUMINAL_B_UP	Details ...	122	0.265114	1.05981	0.322284	0.37424	0.997	2310	tags=27%, list=17%, signal=32%	0.42685
MATURELUM_HSENRICHED	MATURELUM_HSENRICHED	Details ...	133	0.253642	1.02613	0.388582	0.431764	0.998	2844	tags=29%, list=21%, signal=37%	0.364753
GASCARD_MYOEPVSLUMINAL UP	GASCARD_MYOEPVSLUMINAL UP	Details ...	164	0.216322	0.904302	0.695009	0.731944	1	2146	tags=16%, list=16%, signal=19%	0.135522
BIOCARTA_DEATH_PATHWAY	BIOCARTA_DEATH_PATHWAY	Details ...	32	0.222359	0.693138	0.913655	0.97195	1	588	tags=9%, list=4%, signal=10%	0.0123561
NAME	GS<br> follow link to MSigDB	GS DETAILS	SIZE	ES	NES	NOM p-val	FDR q-val	FWER p-val	RANK AT MAX	LEADING EDGE	#VALUE!
BENPORATH_PROLIFERATION	BENPORATH_PROLIFERATION	Details ...	144	-0.716112	-3.06549	0	0	0	940	tags=45%, list=7%, signal=48%	4
INCTRINSIC_UNC337_PROLIFERATIION_GENE_CLUSTER	INCTRINSIC_UNC337_PROLIFERATIION_GENE_CLUSTER	Details ...	38	-0.930144	-3.04553	0	0	0	719	tags=92%, list=5%, signal=97%	4
LIU_BREAST_CANCER_CELL_CYCLE	LIU_BREAST_CANCER_CELL_CYCLE	Details ...	109	-0.562949	-2.31501	0	0	0	1513	tags=37%, list=11%, signal=41%	4
SMID_BREAST_CANCER_LUMINAL_A_DN	SMID_BREAST_CANCER_LUMINAL_A_DN	Details ...	18	-0.762061	-2.08128	0	0	0	1361	tags=78%, list=10%, signal=86%	4
CHARAFE_BREAST_CANCER_LUMINAL_VS_MESENCHYMAL_DN	CHARAFE_BREAST_CANCER_LUMINAL_VS_MESENCHYMAL_DN	Details ...	424	-0.39307	-1.87043	0	0.000553466	0.004	1937	tags=28%, list=14%, signal=32%	3.25691
PRAT2010_CLAUDLOWPREDICTOR_9CELLLINES_UP	PRAT2010_CLAUDLOWPREDICTOR_9CELLLINES_UP	Details ...	383	-0.390998	-1.8454	0	0.000614	0.005	1711	tags=25%, list=13%, signal=28%	3.21183
NEVE BASAL B ENRICHED	NEVE BASAL B ENRICHED	Details ...	43	-0.50696	-1.72753	0.00414079	0.00237544	0.022	1355	tags=37%, list=10%, signal=41%	2.62426
SMID_BREAST_CANCER_BASAL_UP	SMID_BREAST_CANCER_BASAL_UP	Details ...	545	-0.326884	-1.59953	0	0.00743969	0.074	1635	tags=28%, list=12%, signal=31%	2.12844
CHARAFE_BREAST_CANCER_BASAL_VS_MESENCHYMAL_DN	CHARAFE_BREAST_CANCER_BASAL_VS_MESENCHYMAL_DN	Details ...	43	-0.284713	-0.959504	0.513185	0.686233	1	1541	tags=21%, list=11%, signal=24%	0.163529
CHARAFE_BREAST_CANCER_LUMINAL_VS_BASAL_UP	CHARAFE_BREAST_CANCER_LUMINAL_VS_BASAL_UP	Details ...	323	-0.192672	-0.902533	0.806452	0.787629	1	3295	tags=25%, list=24%, signal=32%	0.103678
NEVE LUMINAL ENRICHED	NEVE LUMINAL ENRICHED	Details ...	19	-0.299301	-0.848171	0.677824	0.8313	1	3177	tags=37%, list=24%, signal=48%	0.0802424

## Sheet: Phenotype 6day BEZvsDMSO
NAME	GS<br> follow link to MSigDB	GS DETAILS	SIZE	ES	NES	NOM p-val	FDR q-val	FWER p-val	RANK AT MAX	LEADING EDGE	.-Log(FDRq)
LUMPROG_HSENRICHED	LUMPROG_HSENRICHED	Details ...	134	0.455609	1.80534	0	0.0133542	0.014	1445	tags=25%, list=11%, signal=28%	1.87438
CHARAFE_BREAST_CANCER_LUMINAL_VS_MESENCHYMAL_DN	CHARAFE_BREAST_CANCER_LUMINAL_VS_MESENCHYMAL_DN	Details ...	431	0.377906	1.69292	0	0.0202487	0.042	2486	tags=32%, list=18%, signal=38%	1.6936
SMID_BREAST_CANCER_LUMINAL_B_DN	SMID_BREAST_CANCER_LUMINAL_B_DN	Details ...	383	0.375831	1.64775	0	0.0203893	0.064	1600	tags=26%, list=12%, signal=29%	1.6906
CHARAFE_BREAST_CANCER_LUMINAL_VS_BASAL_DN	CHARAFE_BREAST_CANCER_LUMINAL_VS_BASAL_DN	Details ...	430	0.355797	1.5836	0	0.029636	0.122	2215	tags=26%, list=16%, signal=30%	1.52818
CHARAFE_BREAST_CANCER_BASAL_VS_MESENCHYMAL_DN	CHARAFE_BREAST_CANCER_BASAL_VS_MESENCHYMAL_DN	Details ...	43	0.478983	1.55624	0.0156522	0.0289051	0.148	1844	tags=33%, list=14%, signal=38%	1.53903
SMID_BREAST_CANCER_NORMAL_LIKE_UP	SMID_BREAST_CANCER_NORMAL_LIKE_UP	Details ...	254	0.354093	1.5108	0.0029985	0.0358021	0.208	2279	tags=36%, list=17%, signal=42%	1.44609
SMID_BREAST_CANCER_BASAL_UP	SMID_BREAST_CANCER_BASAL_UP	Details ...	545	0.324906	1.48823	0	0.038063	0.244	1544	tags=20%, list=11%, signal=21%	1.4195
HALLMARK APOPTOSIS	HALLMARK APOPTOSIS	Details ...	142	0.370368	1.48142	0.00914634	0.0363402	0.264	1538	tags=19%, list=11%, signal=21%	1.43961
ASTR_HSENRICHED	ASTR_HSENRICHED	Details ...	277	0.334185	1.44898	0.00145138	0.0403301	0.32	2541	tags=33%, list=19%, signal=40%	1.39437
BIOCARTA_DEATH_PATHWAY	BIOCARTA_DEATH_PATHWAY	Details ...	32	0.451764	1.38864	0.0760135	0.0602672	0.478	1536	tags=25%, list=11%, signal=28%	1.21992
NEVE BASAL A ENRICHED	NEVE BASAL A ENRICHED	Details ...	63	0.367699	1.28372	0.116317	0.124358	0.775	2978	tags=38%, list=22%, signal=49%	0.905327
FMASC_MMENRICHED	FMASC_MMENRICHED	Details ...	85	0.337269	1.2285	0.146965	0.173637	0.905	2030	tags=31%, list=15%, signal=36%	0.760358
AMASC_HSENRICHED	AMASC_HSENRICHED	Details ...	86	0.331101	1.21543	0.160828	0.177793	0.927	2512	tags=27%, list=19%, signal=33%	0.750086
CHARAFE_BREAST_CANCER_LUMINAL_VS_BASAL_UP	CHARAFE_BREAST_CANCER_LUMINAL_VS_BASAL_UP	Details ...	323	0.2549	1.11348	0.166197	0.333501	0.994	3184	tags=30%, list=24%, signal=38%	0.476903
GASCARD_MYOEPVSLUMINAL UP	GASCARD_MYOEPVSLUMINAL UP	Details ...	166	0.272343	1.10088	0.24772	0.33826	0.997	1919	tags=14%, list=14%, signal=16%	0.470749
PRAT2010_CLAUDLOWPREDICTOR_9CELLLINES_UP	PRAT2010_CLAUDLOWPREDICTOR_9CELLLINES_UP	Details ...	389	0.224155	0.989539	0.494751	0.60565	1	2346	tags=21%, list=17%, signal=24%	0.217779
CHARAFE_BREAST_CANCER_BASAL_VS_MESENCHYMAL_UP	CHARAFE_BREAST_CANCER_BASAL_VS_MESENCHYMAL_UP	Details ...	115	0.238861	0.928872	0.627481	0.743797	1	1904	tags=17%, list=14%, signal=20%	0.128546
GASCARD_LUMINALVSMYOEP UP	GASCARD_LUMINALVSMYOEP UP	Details ...	136	0.235011	0.919413	0.652106	0.727759	1	3205	tags=28%, list=24%, signal=36%	0.138012
PADNEY_CLASSICMYOEPGENES	PADNEY_CLASSICMYOEPGENES	Details ...	22	0.323166	0.918887	0.570205	0.690534	1	3901	tags=55%, list=29%, signal=77%	0.160815
LIU_BREAST_CANCER_CELL_CYCLE	LIU_BREAST_CANCER_CELL_CYCLE	Details ...	109	0.148706	0.57166	0.99683	0.995301	1	2799	tags=16%, list=21%, signal=20%	0.00204569
NAME	GS<br> follow link to MSigDB	GS DETAILS	SIZE	ES	NES	NOM p-val	FDR q-val	FWER p-val	RANK AT MAX	LEADING EDGE	#VALUE!
SMID_BREAST_CANCER_ERBB2_UP	SMID_BREAST_CANCER_ERBB2_UP	Details ...	103	-0.374432	-1.54517	0.00289017	0.111855	0.094	2331	tags=35%, list=17%, signal=42%	0.951346
SMID_BREAST_CANCER_LUMINAL_A_DN	SMID_BREAST_CANCER_LUMINAL_A_DN	Details ...	18	-0.546917	-1.51499	0.037694	0.0725301	0.122	4184	tags=56%, list=31%, signal=80%	1.13948
BENPORATH_PROLIFERATION	BENPORATH_PROLIFERATION	Details ...	144	-0.338036	-1.4273	0.0139276	0.0933184	0.227	5001	tags=49%, list=37%, signal=78%	1.03003
NEVE LUMINAL ENRICHED	NEVE LUMINAL ENRICHED	Details ...	19	-0.491128	-1.37611	0.0995671	0.105608	0.322	1552	tags=42%, list=12%, signal=48%	0.976305
SMID_BREAST_CANCER_LUMINAL_A_UP	SMID_BREAST_CANCER_LUMINAL_A_UP	Details ...	47	-0.390992	-1.34294	0.073903	0.107893	0.392	919	tags=21%, list=7%, signal=23%	0.967006
SMID_BREAST_CANCER_BASAL_DN	SMID_BREAST_CANCER_BASAL_DN	Details ...	503	-0.250746	-1.23335	0.0222222	0.194238	0.644	1702	tags=20%, list=13%, signal=22%	0.711667
SMID_BREAST_CANCER_LUMINAL_B_UP	SMID_BREAST_CANCER_LUMINAL_B_UP	Details ...	121	-0.292298	-1.23206	0.0824176	0.167885	0.648	1574	tags=26%, list=12%, signal=29%	0.774988
MATURELUM_HSENRICHED	MATURELUM_HSENRICHED	Details ...	132	-0.259658	-1.09689	0.230769	0.37014	0.94	1672	tags=21%, list=12%, signal=24%	0.431634
NEVE BASAL B ENRICHED	NEVE BASAL B ENRICHED	Details ...	44	-0.312062	-1.07762	0.333333	0.370837	0.958	661	tags=18%, list=5%, signal=19%	0.430817
CHARAFE_BREAST_CANCER_LUMINAL_VS_MESENCHYMAL_UP	CHARAFE_BREAST_CANCER_LUMINAL_VS_MESENCHYMAL_UP	Details ...	417	-0.219431	-1.05989	0.236287	0.373568	0.972	1556	tags=15%, list=12%, signal=16%	0.42763
PRAT2010_CLAUDLOWPREDICTOR_9CELLLINES_DN	PRAT2010_CLAUDLOWPREDICTOR_9CELLLINES_DN	Details ...	339	-0.195982	-0.932042	0.731343	0.692725	0.998	2016	tags=17%, list=15%, signal=19%	0.159439
INCTRINSIC_UNC337_PROLIFERATIION_GENE_CLUSTER	INCTRINSIC_UNC337_PROLIFERATIION_GENE_CLUSTER	Details ...	38	-0.201561	-0.679265	0.929612	0.971325	1	4945	tags=34%, list=37%, signal=54%	0.0126352

## Sheet: Phenotype 6day COMBOvsDMSO
NAME	GS<br> follow link to MSigDB	GS DETAILS	SIZE	ES	NES	NOM p-val	FDR q-val	FWER p-val	RANK AT MAX	LEADING EDGE	.-Log(FDRq)
NEVE BASAL A ENRICHED	NEVE BASAL A ENRICHED	Details ...	63	0.653542	2.38983	0	0	0	2432	tags=62%, list=18%, signal=75%	4
CHARAFE_BREAST_CANCER_BASAL_VS_MESENCHYMAL_UP	CHARAFE_BREAST_CANCER_BASAL_VS_MESENCHYMAL_UP	Details ...	116	0.534381	2.15004	0	0	0	2191	tags=39%, list=16%, signal=46%	4
SMID_BREAST_CANCER_LUMINAL_B_DN	SMID_BREAST_CANCER_LUMINAL_B_DN	Details ...	385	0.390137	1.80316	0	0.00620575	0.013	1396	tags=29%, list=10%, signal=31%	2.20721
CHARAFE_BREAST_CANCER_LUMINAL_VS_BASAL_DN	CHARAFE_BREAST_CANCER_LUMINAL_VS_BASAL_DN	Details ...	428	0.37932	1.76861	0	0.00597293	0.016	2392	tags=31%, list=18%, signal=37%	2.22381
HALLMARK APOPTOSIS	HALLMARK APOPTOSIS	Details ...	140	0.359533	1.49656	0	0.0480691	0.143	2100	tags=33%, list=16%, signal=39%	1.31813
CHARAFE_BREAST_CANCER_LUMINAL_VS_MESENCHYMAL_UP	CHARAFE_BREAST_CANCER_LUMINAL_VS_MESENCHYMAL_UP	Details ...	416	0.320287	1.48934	0	0.0428484	0.154	2704	tags=31%, list=20%, signal=38%	1.36806
PRAT2010_CLAUDLOWPREDICTOR_9CELLLINES_DN	PRAT2010_CLAUDLOWPREDICTOR_9CELLLINES_DN	Details ...	339	0.313648	1.4217	0	0.0658518	0.255	3586	tags=42%, list=27%, signal=56%	1.18143
PADNEY_CLASSICMYOEPGENES	PADNEY_CLASSICMYOEPGENES	Details ...	22	0.491816	1.38927	0.0653153	0.0765277	0.322	1085	tags=36%, list=8%, signal=39%	1.11618
LUMPROG_HSENRICHED	LUMPROG_HSENRICHED	Details ...	134	0.337335	1.38344	0.0113636	0.0716212	0.338	1559	tags=23%, list=12%, signal=26%	1.14496
FMASC_MMENRICHED	FMASC_MMENRICHED	Details ...	86	0.361936	1.38134	0.0342466	0.0660293	0.344	1716	tags=27%, list=13%, signal=30%	1.18026
SMID_BREAST_CANCER_LUMINAL_A_UP	SMID_BREAST_CANCER_LUMINAL_A_UP	Details ...	46	0.404658	1.37479	0.0745921	0.062194	0.355	711	tags=20%, list=5%, signal=21%	1.20625
AMASC_HSENRICHED	AMASC_HSENRICHED	Details ...	87	0.341527	1.32863	0.0528846	0.0803548	0.463	2023	tags=26%, list=15%, signal=31%	1.09499
SMID_BREAST_CANCER_BASAL_DN	SMID_BREAST_CANCER_BASAL_DN	Details ...	500	0.271463	1.29187	0.0027933	0.0965389	0.556	2182	tags=24%, list=16%, signal=28%	1.0153
CHARAFE_BREAST_CANCER_BASAL_VS_MESENCHYMAL_DN	CHARAFE_BREAST_CANCER_BASAL_VS_MESENCHYMAL_DN	Details ...	42	0.382124	1.27569	0.133641	0.103116	0.598	1607	tags=26%, list=12%, signal=30%	0.986673
ASTR_HSENRICHED	ASTR_HSENRICHED	Details ...	278	0.270704	1.20392	0.0677083	0.162604	0.795	1366	tags=19%, list=10%, signal=21%	0.788868
SMID_BREAST_CANCER_ERBB2_UP	SMID_BREAST_CANCER_ERBB2_UP	Details ...	102	0.291335	1.13952	0.199074	0.243112	0.924	1007	tags=17%, list=7%, signal=18%	0.614194
GASCARD_MYOEPVSLUMINAL UP	GASCARD_MYOEPVSLUMINAL UP	Details ...	163	0.260368	1.09498	0.244851	0.307564	0.973	1536	tags=16%, list=11%, signal=18%	0.512065
CHARAFE_BREAST_CANCER_LUMINAL_VS_BASAL_UP	CHARAFE_BREAST_CANCER_LUMINAL_VS_BASAL_UP	Details ...	322	0.225913	1.03045	0.340659	0.444092	0.993	3218	tags=31%, list=24%, signal=39%	0.352527
BIOCARTA_DEATH_PATHWAY	BIOCARTA_DEATH_PATHWAY	Details ...	32	0.32722	1.02807	0.410377	0.427344	0.994	2401	tags=28%, list=18%, signal=34%	0.369223
MATURELUM_HSENRICHED	MATURELUM_HSENRICHED	Details ...	132	0.237194	0.958796	0.559809	0.591715	1	2326	tags=28%, list=17%, signal=34%	0.227888
GASCARD_LUMINALVSMYOEP UP	GASCARD_LUMINALVSMYOEP UP	Details ...	136	0.224094	0.925204	0.660574	0.653433	1	2602	tags=27%, list=19%, signal=33%	0.184799
NAME	GS<br> follow link to MSigDB	GS DETAILS	SIZE	ES	NES	NOM p-val	FDR q-val	FWER p-val	RANK AT MAX	LEADING EDGE	#VALUE!
BENPORATH_PROLIFERATION	BENPORATH_PROLIFERATION	Details ...	144	-0.753161	-3.06063	0	0	0	1343	tags=56%, list=10%, signal=61%	4
INCTRINSIC_UNC337_PROLIFERATIION_GENE_CLUSTER	INCTRINSIC_UNC337_PROLIFERATIION_GENE_CLUSTER	Details ...	38	-0.918458	-2.91382	0	0	0	464	tags=89%, list=3%, signal=92%	4
LIU_BREAST_CANCER_CELL_CYCLE	LIU_BREAST_CANCER_CELL_CYCLE	Details ...	109	-0.618533	-2.37996	0	0	0	2850	tags=56%, list=21%, signal=70%	4
SMID_BREAST_CANCER_LUMINAL_A_DN	SMID_BREAST_CANCER_LUMINAL_A_DN	Details ...	18	-0.808429	-2.15578	0	0	0	1173	tags=78%, list=9%, signal=85%	4
SMID_BREAST_CANCER_BASAL_UP	SMID_BREAST_CANCER_BASAL_UP	Details ...	546	-0.369045	-1.71089	0	0.00243169	0.021	1371	tags=27%, list=10%, signal=28%	2.61409
PRAT2010_CLAUDLOWPREDICTOR_9CELLLINES_UP	PRAT2010_CLAUDLOWPREDICTOR_9CELLLINES_UP	Details ...	387	-0.344686	-1.5441	0	0.0133839	0.131	2253	tags=27%, list=17%, signal=32%	1.87342
CHARAFE_BREAST_CANCER_LUMINAL_VS_MESENCHYMAL_DN	CHARAFE_BREAST_CANCER_LUMINAL_VS_MESENCHYMAL_DN	Details ...	430	-0.286591	-1.30484	0.0046083	0.0849972	0.642	1726	tags=19%, list=13%, signal=21%	1.0706
SMID_BREAST_CANCER_NORMAL_LIKE_UP	SMID_BREAST_CANCER_NORMAL_LIKE_UP	Details ...	254	-0.303197	-1.29433	0.0293638	0.0818797	0.687	930	tags=17%, list=7%, signal=18%	1.08682
NEVE LUMINAL ENRICHED	NEVE LUMINAL ENRICHED	Details ...	18	-0.453738	-1.21571	0.226277	0.130006	0.887	1856	tags=22%, list=14%, signal=26%	0.886037
NEVE BASAL B ENRICHED	NEVE BASAL B ENRICHED	Details ...	44	-0.33139	-1.07423	0.339254	0.323632	1	3007	tags=41%, list=22%, signal=53%	0.489949
SMID_BREAST_CANCER_LUMINAL_B_UP	SMID_BREAST_CANCER_LUMINAL_B_UP	Details ...	117	-0.27085	-1.0525	0.350534	0.337718	1	1567	tags=20%, list=12%, signal=22%	0.471446

## Sheet: Phenotype 3day BEZvsDMSO
NAME	GS<br> follow link to MSigDB	GS DETAILS	SIZE	ES	NES	NOM p-val	FDR q-val	FWER p-val	RANK AT MAX	LEADING EDGE	.-logFDRq
CHARAFE_BREAST_CANCER_BASAL_VS_MESENCHYMAL_DN	CHARAFE_BREAST_CANCER_BASAL_VS_MESENCHYMAL_DN	Details ...	48	0.498501	1.60894	0.010453	0.0591128	0.071	2987	tags=35%, list=16%, signal=42%	1.22832
CHARAFE_BREAST_CANCER_LUMINAL_VS_MESENCHYMAL_DN	CHARAFE_BREAST_CANCER_LUMINAL_VS_MESENCHYMAL_DN	Details ...	431	0.359062	1.56315	0	0.0478042	0.115	3737	tags=31%, list=19%, signal=37%	1.32053
SMID_BREAST_CANCER_NORMAL_LIKE_UP	SMID_BREAST_CANCER_NORMAL_LIKE_UP	Details ...	330	0.356371	1.51021	0	0.0501767	0.173	2621	tags=24%, list=14%, signal=28%	1.2995
SMID_BREAST_CANCER_LUMINAL_B_DN	SMID_BREAST_CANCER_LUMINAL_B_DN	Details ...	438	0.304889	1.32373	0.0123119	0.195857	0.628	2555	tags=21%, list=13%, signal=23%	0.708061
LUMPROG_HSENRICHED	LUMPROG_HSENRICHED	Details ...	140	0.335045	1.31323	0.043771	0.171255	0.661	2912	tags=24%, list=15%, signal=28%	0.766356
NEVE BASAL B ENRICHED	NEVE BASAL B ENRICHED	Details ...	45	0.361535	1.1666	0.213087	0.433634	0.962	3544	tags=38%, list=18%, signal=46%	0.362876
SMID_BREAST_CANCER_LUMINAL_A_UP	SMID_BREAST_CANCER_LUMINAL_A_UP	Details ...	58	0.344858	1.15994	0.235602	0.391099	0.968	2762	tags=29%, list=14%, signal=34%	0.407713
CHARAFE_BREAST_CANCER_LUMINAL_VS_BASAL_DN	CHARAFE_BREAST_CANCER_LUMINAL_VS_BASAL_DN	Details ...	426	0.265323	1.15559	0.120787	0.352223	0.974	3840	tags=26%, list=20%, signal=31%	0.453182
HALLMARK APOPTOSIS	HALLMARK APOPTOSIS	Details ...	149	0.294162	1.14099	0.203852	0.349154	0.985	3767	tags=24%, list=20%, signal=30%	0.456983
PADNEY_CLASSICMYOEPGENES	PADNEY_CLASSICMYOEPGENES	Details ...	25	0.379583	1.07283	0.357401	0.504784	0.999	4142	tags=52%, list=22%, signal=66%	0.296895
PRAT2010_CLAUDLOWPREDICTOR_9CELLLINES_UP	PRAT2010_CLAUDLOWPREDICTOR_9CELLLINES_UP	Details ...	384	0.243208	1.05018	0.308844	0.530137	1	4431	tags=28%, list=23%, signal=35%	0.275612
ASTR_HSENRICHED	ASTR_HSENRICHED	Details ...	318	0.244839	1.03838	0.359486	0.522936	1	4225	tags=31%, list=22%, signal=39%	0.281552
SMID_BREAST_CANCER_BASAL_DN	SMID_BREAST_CANCER_BASAL_DN	Details ...	578	0.234397	1.03202	0.348329	0.499824	1	3285	tags=23%, list=17%, signal=27%	0.301183
NEVE BASAL A ENRICHED	NEVE BASAL A ENRICHED	Details ...	64	0.288416	0.99093	0.476027	0.581667	1	3509	tags=28%, list=18%, signal=34%	0.235326
BIOCARTA_DEATH_PATHWAY	BIOCARTA_DEATH_PATHWAY	Details ...	32	0.328026	0.978801	0.496528	0.578383	1	2400	tags=19%, list=13%, signal=21%	0.237785
AMASC_HSENRICHED	AMASC_HSENRICHED	Details ...	98	0.259921	0.955799	0.528524	0.603314	1	3663	tags=30%, list=19%, signal=36%	0.219457
GASCARD_MYOEPVSLUMINAL UP	GASCARD_MYOEPVSLUMINAL UP	Details ...	183	0.237385	0.952142	0.55748	0.57764	1	5294	tags=30%, list=28%, signal=40%	0.238343
NAME	GS<br> follow link to MSigDB	GS DETAILS	SIZE	ES	NES	NOM p-val	FDR q-val	FWER p-val	RANK AT MAX	LEADING EDGE	#VALUE!
NEVE LUMINAL ENRICHED	NEVE LUMINAL ENRICHED	Details ...	18	-0.614865	-1.69102	0.004158	0.0295656	0.02	1963	tags=44%, list=10%, signal=49%	1.52921
SMID_BREAST_CANCER_LUMINAL_A_DN	SMID_BREAST_CANCER_LUMINAL_A_DN	Details ...	18	-0.558569	-1.51723	0.0289532	0.0809576	0.111	5779	tags=67%, list=30%, signal=95%	1.09174
CHARAFE_BREAST_CANCER_LUMINAL_VS_MESENCHYMAL_UP	CHARAFE_BREAST_CANCER_LUMINAL_VS_MESENCHYMAL_UP	Details ...	417	-0.320378	-1.48601	0	0.0668089	0.136	2940	tags=21%, list=15%, signal=24%	1.17517
SMID_BREAST_CANCER_ERBB2_UP	SMID_BREAST_CANCER_ERBB2_UP	Details ...	117	-0.353728	-1.41305	0.0103093	0.0904244	0.24	2186	tags=25%, list=11%, signal=28%	1.04371
BENPORATH_PROLIFERATION	BENPORATH_PROLIFERATION	Details ...	137	-0.343374	-1.40534	0.00877193	0.0777301	0.256	7188	tags=50%, list=37%, signal=79%	1.10941
FMASC_MMENRICHED	FMASC_MMENRICHED	Details ...	104	-0.334714	-1.32208	0.0425532	0.124939	0.453	1644	tags=15%, list=9%, signal=17%	0.903301
PRAT2010_CLAUDLOWPREDICTOR_9CELLLINES_DN	PRAT2010_CLAUDLOWPREDICTOR_9CELLLINES_DN	Details ...	341	-0.269424	-1.2297	0.0231788	0.203722	0.672	2263	tags=14%, list=12%, signal=16%	0.690962
CHARAFE_BREAST_CANCER_BASAL_VS_MESENCHYMAL_UP	CHARAFE_BREAST_CANCER_BASAL_VS_MESENCHYMAL_UP	Details ...	111	-0.30116	-1.21666	0.106599	0.197419	0.705	4398	tags=28%, list=23%, signal=36%	0.704611
SMID_BREAST_CANCER_LUMINAL_B_UP	SMID_BREAST_CANCER_LUMINAL_B_UP	Details ...	144	-0.286938	-1.19035	0.128767	0.213387	0.772	3352	tags=30%, list=17%, signal=36%	0.670833
MATURELUM_HSENRICHED	MATURELUM_HSENRICHED	Details ...	146	-0.258835	-1.08212	0.275964	0.402434	0.959	3018	tags=21%, list=16%, signal=25%	0.395305
SMID_BREAST_CANCER_BASAL_UP	SMID_BREAST_CANCER_BASAL_UP	Details ...	581	-0.21805	-1.04397	0.259574	0.467813	0.986	2712	tags=18%, list=14%, signal=20%	0.329927
CHARAFE_BREAST_CANCER_LUMINAL_VS_BASAL_UP	CHARAFE_BREAST_CANCER_LUMINAL_VS_BASAL_UP	Details ...	340	-0.210908	-0.971483	0.595156	0.664346	0.999	2916	tags=15%, list=15%, signal=18%	0.177606
INCTRINSIC_UNC337_PROLIFERATIION_GENE_CLUSTER	INCTRINSIC_UNC337_PROLIFERATIION_GENE_CLUSTER	Details ...	40	-0.275897	-0.908051	0.627002	0.814907	1	6078	tags=38%, list=32%, signal=55%	0.0888921
GASCARD_LUMINALVSMYOEP UP	GASCARD_LUMINALVSMYOEP UP	Details ...	146	-0.193881	-0.798526	0.932817	0.968251	1	2903	tags=15%, list=15%, signal=18%	0.0140123
LIU_BREAST_CANCER_CELL_CYCLE	LIU_BREAST_CANCER_CELL_CYCLE	Details ...	110	-0.177136	-0.705961	0.985222	0.96692	1	5537	tags=33%, list=29%, signal=46%	0.0146096

## Sheet: Phenotype 3day TRAMvsDMSO
NAME	GS<br> follow link to MSigDB	GS DETAILS	SIZE	ES	NES	NOM p-val	FDR q-val	FWER p-val	RANK AT MAX	LEADING EDGE	.-Log(FDRq)
NEVE BASAL A ENRICHED	NEVE BASAL A ENRICHED	Details ...	64	0.677185	2.24072	0	0	0	3746	tags=63%, list=20%, signal=77%	4
CHARAFE_BREAST_CANCER_BASAL_VS_MESENCHYMAL_UP	CHARAFE_BREAST_CANCER_BASAL_VS_MESENCHYMAL_UP	Details ...	113	0.60682	2.20675	0	0	0	2621	tags=40%, list=14%, signal=46%	4
SMID_BREAST_CANCER_LUMINAL_B_DN	SMID_BREAST_CANCER_LUMINAL_B_DN	Details ...	445	0.452396	1.94506	0	0.000304348	0.001	2913	tags=35%, list=15%, signal=40%	3.51663
FMASC_MMENRICHED	FMASC_MMENRICHED	Details ...	104	0.527799	1.91182	0	0.000228261	0.001	3626	tags=41%, list=19%, signal=51%	3.64157
SMID_BREAST_CANCER_ERBB2_UP	SMID_BREAST_CANCER_ERBB2_UP	Details ...	120	0.496661	1.84139	0	0.000462609	0.002	3064	tags=33%, list=16%, signal=39%	3.33479
LUMPROG_HSENRICHED	LUMPROG_HSENRICHED	Details ...	140	0.461706	1.73293	0	0.00261133	0.014	3119	tags=38%, list=16%, signal=45%	2.58314
PADNEY_CLASSICMYOEPGENES	PADNEY_CLASSICMYOEPGENES	Details ...	25	0.613985	1.69973	0.00750469	0.00456281	0.028	2675	tags=48%, list=14%, signal=56%	2.34077
CHARAFE_BREAST_CANCER_LUMINAL_VS_MESENCHYMAL_UP	CHARAFE_BREAST_CANCER_LUMINAL_VS_MESENCHYMAL_UP	Details ...	420	0.3902	1.66675	0	0.00538489	0.038	4499	tags=36%, list=23%, signal=46%	2.26882
PRAT2010_CLAUDLOWPREDICTOR_9CELLLINES_DN	PRAT2010_CLAUDLOWPREDICTOR_9CELLLINES_DN	Details ...	341	0.382131	1.59728	0	0.0088942	0.068	5197	tags=44%, list=27%, signal=59%	2.05089
CHARAFE_BREAST_CANCER_LUMINAL_VS_BASAL_DN	CHARAFE_BREAST_CANCER_LUMINAL_VS_BASAL_DN	Details ...	426	0.36659	1.58006	0	0.00963632	0.082	2694	tags=24%, list=14%, signal=27%	2.01609
SMID_BREAST_CANCER_NORMAL_LIKE_UP	SMID_BREAST_CANCER_NORMAL_LIKE_UP	Details ...	330	0.357728	1.49084	0	0.0203243	0.183	2238	tags=22%, list=12%, signal=25%	1.69199
SMID_BREAST_CANCER_LUMINAL_A_UP	SMID_BREAST_CANCER_LUMINAL_A_UP	Details ...	60	0.409717	1.3845	0.0483871	0.0474091	0.419	3032	tags=33%, list=16%, signal=39%	1.32414
SMID_BREAST_CANCER_BASAL_DN	SMID_BREAST_CANCER_BASAL_DN	Details ...	579	0.310615	1.36025	0.00296296	0.0532645	0.481	3856	tags=27%, list=20%, signal=33%	1.27356
HALLMARK APOPTOSIS	HALLMARK APOPTOSIS	Details ...	151	0.328243	1.27143	0.0684474	0.10263	0.741	3312	tags=32%, list=17%, signal=38%	0.988727
ASTR_HSENRICHED	ASTR_HSENRICHED	Details ...	314	0.296288	1.23634	0.0390244	0.124534	0.833	2123	tags=18%, list=11%, signal=20%	0.904713
MATURELUM_HSENRICHED	MATURELUM_HSENRICHED	Details ...	145	0.273781	1.03588	0.361592	0.485786	1	3783	tags=30%, list=20%, signal=38%	0.313555
AMASC_HSENRICHED	AMASC_HSENRICHED	Details ...	98	0.27949	1.00556	0.444056	0.547156	1	1906	tags=17%, list=10%, signal=19%	0.261888
GASCARD_MYOEPVSLUMINAL UP	GASCARD_MYOEPVSLUMINAL UP	Details ...	182	0.22037	0.86557	0.820998	0.930019	1	1983	tags=10%, list=10%, signal=11%	0.0315083
CHARAFE_BREAST_CANCER_BASAL_VS_MESENCHYMAL_DN	CHARAFE_BREAST_CANCER_BASAL_VS_MESENCHYMAL_DN	Details ...	48	0.261721	0.834737	0.739292	0.946706	1	4125	tags=35%, list=22%, signal=45%	0.023785
BIOCARTA_DEATH_PATHWAY	BIOCARTA_DEATH_PATHWAY	Details ...	32	0.283122	0.833928	0.736842	0.901292	1	3656	tags=25%, list=19%, signal=31%	0.0451344
CHARAFE_BREAST_CANCER_LUMINAL_VS_BASAL_UP	CHARAFE_BREAST_CANCER_LUMINAL_VS_BASAL_UP	Details ...	342	0.186678	0.771611	0.986907	0.930659	1	4609	tags=25%, list=24%, signal=32%	0.0312093
NAME	GS<br> follow link to MSigDB	GS DETAILS	SIZE	ES	NES	NOM p-val	FDR q-val	FWER p-val	RANK AT MAX	LEADING EDGE	#VALUE!
BENPORATH_PROLIFERATION	BENPORATH_PROLIFERATION	Details ...	137	-0.765008	-2.99691	0	0	0	1753	tags=53%, list=9%, signal=58%	4
INCTRINSIC_UNC337_PROLIFERATIION_GENE_CLUSTER	INCTRINSIC_UNC337_PROLIFERATIION_GENE_CLUSTER	Details ...	40	-0.941593	-2.95149	0	0	0	950	tags=98%, list=5%, signal=102%	4
LIU_BREAST_CANCER_CELL_CYCLE	LIU_BREAST_CANCER_CELL_CYCLE	Details ...	110	-0.639132	-2.43349	0	0	0	1582	tags=36%, list=8%, signal=39%	4
SMID_BREAST_CANCER_LUMINAL_A_DN	SMID_BREAST_CANCER_LUMINAL_A_DN	Details ...	18	-0.785697	-2.06646	0	0	0	931	tags=67%, list=5%, signal=70%	4
PRAT2010_CLAUDLOWPREDICTOR_9CELLLINES_UP	PRAT2010_CLAUDLOWPREDICTOR_9CELLLINES_UP	Details ...	380	-0.434897	-1.90526	0	0	0	3478	tags=33%, list=18%, signal=40%	4
NEVE BASAL B ENRICHED	NEVE BASAL B ENRICHED	Details ...	45	-0.516969	-1.69212	0.00681818	0.00376411	0.027	2517	tags=40%, list=13%, signal=46%	2.42434
CHARAFE_BREAST_CANCER_LUMINAL_VS_MESENCHYMAL_DN	CHARAFE_BREAST_CANCER_LUMINAL_VS_MESENCHYMAL_DN	Details ...	428	-0.376607	-1.68315	0	0.00375491	0.032	1856	tags=20%, list=10%, signal=22%	2.4254
SMID_BREAST_CANCER_BASAL_UP	SMID_BREAST_CANCER_BASAL_UP	Details ...	584	-0.328288	-1.50123	0	0.0165724	0.15	1673	tags=21%, list=9%, signal=23%	1.78061
SMID_BREAST_CANCER_LUMINAL_B_UP	SMID_BREAST_CANCER_LUMINAL_B_UP	Details ...	146	-0.253215	-1.00116	0.447867	0.540924	0.999	1513	tags=14%, list=8%, signal=15%	0.266864
GASCARD_LUMINALVSMYOEP UP	GASCARD_LUMINALVSMYOEP UP	Details ...	145	-0.205074	-0.809899	0.914573	0.981896	1	1763	tags=12%, list=9%, signal=13%	0.00793429
NEVE LUMINAL ENRICHED	NEVE LUMINAL ENRICHED	Details ...	19	-0.256344	-0.683574	0.891667	0.977094	1	3548	tags=26%, list=19%, signal=32%	0.0100636

## Sheet: Phenotype 3day JQ1vsDMSO
NAME	GS<br> follow link to MSigDB	GS DETAILS	SIZE	ES	NES	NOM p-val	FDR q-val	FWER p-val	RANK AT MAX	LEADING EDGE	.-logFDRq
HALLMARK APOPTOSIS	HALLMARK APOPTOSIS	Details ...	144	0.222906	0.997902	0.470588	0.888202	0.734	4205	tags=35%, list=23%, signal=46%	0.0514883
PADNEY_CLASSICMYOEPGENES	PADNEY_CLASSICMYOEPGENES	Details ...	25	0.293936	0.951206	0.526119	0.565482	0.817	2399	tags=32%, list=13%, signal=37%	0.247581
NAME	GS<br> follow link to MSigDB	GS DETAILS	SIZE	ES	NES	NOM p-val	FDR q-val	FWER p-val	RANK AT MAX	LEADING EDGE	#VALUE!
SMID_BREAST_CANCER_LUMINAL_B_DN	SMID_BREAST_CANCER_LUMINAL_B_DN	Details ...	415	-0.551471	-1.94915	0	0	0	3095	tags=38%, list=17%, signal=45%	4
LUMPROG_HSENRICHED	LUMPROG_HSENRICHED	Details ...	131	-0.586849	-1.9426	0	0	0	4604	tags=53%, list=25%, signal=71%	4
SMID_BREAST_CANCER_NORMAL_LIKE_UP	SMID_BREAST_CANCER_NORMAL_LIKE_UP	Details ...	305	-0.541224	-1.8773	0	0	0	3138	tags=39%, list=17%, signal=46%	4
SMID_BREAST_CANCER_BASAL_UP	SMID_BREAST_CANCER_BASAL_UP	Details ...	567	-0.509431	-1.80556	0	0.000734931	0.003	3243	tags=31%, list=18%, signal=37%	3.13375
NEVE BASAL A ENRICHED	NEVE BASAL A ENRICHED	Details ...	62	-0.56503	-1.70447	0.00117509	0.00355227	0.018	3194	tags=37%, list=17%, signal=45%	2.44949
AMASC_HSENRICHED	AMASC_HSENRICHED	Details ...	95	-0.520399	-1.66697	0.00112233	0.00501364	0.029	3688	tags=37%, list=20%, signal=46%	2.29985
NEVE BASAL B ENRICHED	NEVE BASAL B ENRICHED	Details ...	44	-0.508905	-1.4465	0.0348692	0.0563675	0.332	2904	tags=32%, list=16%, signal=38%	1.24897
CHARAFE_BREAST_CANCER_LUMINAL_VS_MESENCHYMAL_DN	CHARAFE_BREAST_CANCER_LUMINAL_VS_MESENCHYMAL_DN	Details ...	421	-0.402674	-1.43133	0	0.0579611	0.375	3735	tags=28%, list=20%, signal=35%	1.23686
CHARAFE_BREAST_CANCER_LUMINAL_VS_BASAL_DN	CHARAFE_BREAST_CANCER_LUMINAL_VS_BASAL_DN	Details ...	419	-0.406776	-1.42934	0	0.052319	0.381	2955	tags=24%, list=16%, signal=28%	1.28134
CHARAFE_BREAST_CANCER_BASAL_VS_MESENCHYMAL_UP	CHARAFE_BREAST_CANCER_BASAL_VS_MESENCHYMAL_UP	Details ...	110	-0.425056	-1.38133	0.0304348	0.0787402	0.56	4357	tags=33%, list=24%, signal=43%	1.1038
ASTR_HSENRICHED	ASTR_HSENRICHED	Details ...	301	-0.387732	-1.35171	0.00911854	0.0933486	0.661	2576	tags=25%, list=14%, signal=29%	1.02989
PRAT2010_CLAUDLOWPREDICTOR_9CELLLINES_UP	PRAT2010_CLAUDLOWPREDICTOR_9CELLLINES_UP	Details ...	375	-0.36409	-1.28574	0.0130522	0.155912	0.861	4250	tags=30%, list=23%, signal=38%	0.80712
CHARAFE_BREAST_CANCER_BASAL_VS_MESENCHYMAL_DN	CHARAFE_BREAST_CANCER_BASAL_VS_MESENCHYMAL_DN	Details ...	46	-0.414432	-1.20585	0.194614	0.284086	0.985	2188	tags=20%, list=12%, signal=22%	0.546551
FMASC_MMENRICHED	FMASC_MMENRICHED	Details ...	99	-0.365156	-1.17693	0.177313	0.334695	0.995	2490	tags=27%, list=14%, signal=31%	0.475351
BENPORATH_PROLIFERATION	BENPORATH_PROLIFERATION	Details ...	137	-0.351051	-1.17207	0.185972	0.323666	0.995	7255	tags=41%, list=39%, signal=67%	0.489903
GASCARD_LUMINALVSMYOEP UP	GASCARD_LUMINALVSMYOEP UP	Details ...	141	-0.345107	-1.15092	0.206164	0.355026	0.998	3193	tags=20%, list=17%, signal=24%	0.449739
CHARAFE_BREAST_CANCER_LUMINAL_VS_MESENCHYMAL_UP	CHARAFE_BREAST_CANCER_LUMINAL_VS_MESENCHYMAL_UP	Details ...	416	-0.312149	-1.1076	0.188377	0.456934	1	4357	tags=25%, list=24%, signal=33%	0.340146
SMID_BREAST_CANCER_LUMINAL_A_UP	SMID_BREAST_CANCER_LUMINAL_A_UP	Details ...	57	-0.361944	-1.07262	0.368047	0.544111	1	3069	tags=30%, list=17%, signal=36%	0.264312
SMID_BREAST_CANCER_LUMINAL_B_UP	SMID_BREAST_CANCER_LUMINAL_B_UP	Details ...	143	-0.282841	-0.942851	0.610994	0.9794	1	3224	tags=24%, list=18%, signal=29%	0.00903983
GASCARD_MYOEPVSLUMINAL UP	GASCARD_MYOEPVSLUMINAL UP	Details ...	178	-0.267536	-0.908068	0.694241	1	1	4954	tags=29%, list=27%, signal=39%	0
MATURELUM_HSENRICHED	MATURELUM_HSENRICHED	Details ...	141	-0.266489	-0.896849	0.706952	1	1	4760	tags=29%, list=26%, signal=39%	0
CHARAFE_BREAST_CANCER_LUMINAL_VS_BASAL_UP	CHARAFE_BREAST_CANCER_LUMINAL_VS_BASAL_UP	Details ...	339	-0.247799	-0.868003	0.846077	1	1	4369	tags=22%, list=24%, signal=29%	0
SMID_BREAST_CANCER_BASAL_DN	SMID_BREAST_CANCER_BASAL_DN	Details ...	567	-0.239307	-0.858847	0.888889	1	1	3500	tags=21%, list=19%, signal=25%	0
SMID_BREAST_CANCER_ERBB2_UP	SMID_BREAST_CANCER_ERBB2_UP	Details ...	108	-0.260892	-0.855441	0.738378	0.983946	1	2639	tags=17%, list=14%, signal=19%	0.00702882
PRAT2010_CLAUDLOWPREDICTOR_9CELLLINES_DN	PRAT2010_CLAUDLOWPREDICTOR_9CELLLINES_DN	Details ...	339	-0.233171	-0.810103	0.93002	1	1	5729	tags=30%, list=31%, signal=43%	0
SMID_BREAST_CANCER_LUMINAL_A_DN	SMID_BREAST_CANCER_LUMINAL_A_DN	Details ...	18	-0.305537	-0.737679	0.827493	1	1	7835	tags=50%, list=43%, signal=87%	0
NEVE LUMINAL ENRICHED	NEVE LUMINAL ENRICHED	Details ...	19	-0.292491	-0.723842	0.86193	1	1	5920	tags=47%, list=32%, signal=70%	0
BIOCARTA_DEATH_PATHWAY	BIOCARTA_DEATH_PATHWAY	Details ...	32	-0.243414	-0.665513	0.916773	1	1	4545	tags=25%, list=25%, signal=33%	0
INCTRINSIC_UNC337_PROLIFERATIION_GENE_CLUSTER	INCTRINSIC_UNC337_PROLIFERATIION_GENE_CLUSTER	Details ...	40	-0.232587	-0.66387	0.939547	1	1	6119	tags=28%, list=33%, signal=41%	0
LIU_BREAST_CANCER_CELL_CYCLE	LIU_BREAST_CANCER_CELL_CYCLE	Details ...	110	-0.140302	-0.460028	1	0.999592	1	6175	tags=25%, list=34%, signal=38%	0.000177359

## Sheet: Phenotype 3day BEZJQ1vsDMSO
NAME	GS<br> follow link to MSigDB	GS DETAILS	SIZE	ES	NES	NOM p-val	FDR q-val	FWER p-val	RANK AT MAX	LEADING EDGE	.-Log(FDRq)
HALLMARK APOPTOSIS	HALLMARK APOPTOSIS	Details ...	144	0.261194	1.17662	0.0447761	0.161717	0.395	2451	tags=25%, list=13%, signal=29%	0.791246
NAME	GS<br> follow link to MSigDB	GS DETAILS	SIZE	ES	NES	NOM p-val	FDR q-val	FWER p-val	RANK AT MAX	LEADING EDGE	#VALUE!
LUMPROG_HSENRICHED	LUMPROG_HSENRICHED	Details ...	137	-0.611575	-2.08491	0	0	0	3006	tags=38%, list=16%, signal=45%	4
SMID_BREAST_CANCER_LUMINAL_B_DN	SMID_BREAST_CANCER_LUMINAL_B_DN	Details ...	424	-0.568359	-2.07864	0	0	0	2780	tags=37%, list=15%, signal=42%	4
SMID_BREAST_CANCER_BASAL_UP	SMID_BREAST_CANCER_BASAL_UP	Details ...	569	-0.535574	-1.96364	0	0	0	2732	tags=32%, list=15%, signal=36%	4
NEVE BASAL A ENRICHED	NEVE BASAL A ENRICHED	Details ...	62	-0.615484	-1.87167	0	0	0	3373	tags=44%, list=18%, signal=53%	4
SMID_BREAST_CANCER_NORMAL_LIKE_UP	SMID_BREAST_CANCER_NORMAL_LIKE_UP	Details ...	315	-0.504414	-1.83596	0	0	0	3532	tags=38%, list=19%, signal=47%	4
NEVE BASAL B ENRICHED	NEVE BASAL B ENRICHED	Details ...	45	-0.575055	-1.71235	0.002457	0.00249014	0.014	2627	tags=38%, list=14%, signal=44%	2.60378
CHARAFE_BREAST_CANCER_BASAL_VS_MESENCHYMAL_UP	CHARAFE_BREAST_CANCER_BASAL_VS_MESENCHYMAL_UP	Details ...	113	-0.502501	-1.69916	0	0.0021344	0.014	4571	tags=37%, list=24%, signal=49%	2.67072
NEVE LUMINAL ENRICHED	NEVE LUMINAL ENRICHED	Details ...	18	-0.645952	-1.60774	0.0112835	0.00835127	0.062	3238	tags=39%, list=17%, signal=47%	2.07825
CHARAFE_BREAST_CANCER_LUMINAL_VS_BASAL_DN	CHARAFE_BREAST_CANCER_LUMINAL_VS_BASAL_DN	Details ...	423	-0.43774	-1.59319	0	0.0088753	0.073	4138	tags=31%, list=22%, signal=39%	2.05182
AMASC_HSENRICHED	AMASC_HSENRICHED	Details ...	96	-0.48368	-1.58597	0.00111607	0.00841561	0.077	2207	tags=23%, list=12%, signal=26%	2.07491
ASTR_HSENRICHED	ASTR_HSENRICHED	Details ...	306	-0.420114	-1.52389	0	0.0148328	0.145	3010	tags=29%, list=16%, signal=34%	1.82878
BENPORATH_PROLIFERATION	BENPORATH_PROLIFERATION	Details ...	137	-0.435614	-1.50264	0.00107875	0.0177858	0.184	6497	tags=48%, list=35%, signal=73%	1.74993
FMASC_MMENRICHED	FMASC_MMENRICHED	Details ...	101	-0.448368	-1.48853	0.0055991	0.0197506	0.221	2478	tags=29%, list=13%, signal=33%	1.70442
PRAT2010_CLAUDLOWPREDICTOR_9CELLLINES_UP	PRAT2010_CLAUDLOWPREDICTOR_9CELLLINES_UP	Details ...	379	-0.398	-1.45304	0	0.028058	0.318	4803	tags=37%, list=26%, signal=49%	1.55194
SMID_BREAST_CANCER_ERBB2_UP	SMID_BREAST_CANCER_ERBB2_UP	Details ...	118	-0.421634	-1.43166	0.0120879	0.031826	0.371	4571	tags=36%, list=24%, signal=48%	1.49722
SMID_BREAST_CANCER_LUMINAL_A_DN	SMID_BREAST_CANCER_LUMINAL_A_DN	Details ...	18	-0.575246	-1.41035	0.078125	0.037262	0.442	4061	tags=50%, list=22%, signal=64%	1.42873
CHARAFE_BREAST_CANCER_LUMINAL_VS_MESENCHYMAL_DN	CHARAFE_BREAST_CANCER_LUMINAL_VS_MESENCHYMAL_DN	Details ...	424	-0.37337	-1.35827	0.00301508	0.0578428	0.626	5133	tags=36%, list=27%, signal=48%	1.23775
CHARAFE_BREAST_CANCER_LUMINAL_VS_MESENCHYMAL_UP	CHARAFE_BREAST_CANCER_LUMINAL_VS_MESENCHYMAL_UP	Details ...	416	-0.360504	-1.31557	0.010101	0.0821982	0.776	5705	tags=35%, list=30%, signal=50%	1.08514
INCTRINSIC_UNC337_PROLIFERATIION_GENE_CLUSTER	INCTRINSIC_UNC337_PROLIFERATIION_GENE_CLUSTER	Details ...	40	-0.42251	-1.24085	0.179328	0.146464	0.939	6752	tags=58%, list=36%, signal=90%	0.834268
GASCARD_LUMINALVSMYOEP UP	GASCARD_LUMINALVSMYOEP UP	Details ...	144	-0.331706	-1.14931	0.202835	0.292987	1	2324	tags=17%, list=12%, signal=19%	0.533152
SMID_BREAST_CANCER_LUMINAL_B_UP	SMID_BREAST_CANCER_LUMINAL_B_UP	Details ...	145	-0.330263	-1.13887	0.221985	0.302846	1	3730	tags=26%, list=20%, signal=32%	0.518778
PADNEY_CLASSICMYOEPGENES	PADNEY_CLASSICMYOEPGENES	Details ...	25	-0.425466	-1.1366	0.281081	0.29423	1	3498	tags=36%, list=19%, signal=44%	0.531313
CHARAFE_BREAST_CANCER_BASAL_VS_MESENCHYMAL_DN	CHARAFE_BREAST_CANCER_BASAL_VS_MESENCHYMAL_DN	Details ...	45	-0.379611	-1.12999	0.26972	0.296035	1	2930	tags=20%, list=16%, signal=24%	0.528656
MATURELUM_HSENRICHED	MATURELUM_HSENRICHED	Details ...	144	-0.316282	-1.0954	0.285102	0.363758	1	3419	tags=22%, list=18%, signal=26%	0.439187
PRAT2010_CLAUDLOWPREDICTOR_9CELLLINES_DN	PRAT2010_CLAUDLOWPREDICTOR_9CELLLINES_DN	Details ...	340	-0.295945	-1.07553	0.307062	0.397609	1	5748	tags=31%, list=31%, signal=44%	0.400543
SMID_BREAST_CANCER_LUMINAL_A_UP	SMID_BREAST_CANCER_LUMINAL_A_UP	Details ...	57	-0.337155	-1.0414	0.416468	0.470801	1	3450	tags=30%, list=18%, signal=36%	0.327162
GASCARD_MYOEPVSLUMINAL UP	GASCARD_MYOEPVSLUMINAL UP	Details ...	179	-0.292402	-1.03128	0.424843	0.479898	1	5736	tags=32%, list=31%, signal=45%	0.318851
SMID_BREAST_CANCER_BASAL_DN	SMID_BREAST_CANCER_BASAL_DN	Details ...	574	-0.259846	-0.953531	0.673674	0.659941	1	3241	tags=20%, list=17%, signal=23%	0.180495
CHARAFE_BREAST_CANCER_LUMINAL_VS_BASAL_UP	CHARAFE_BREAST_CANCER_LUMINAL_VS_BASAL_UP	Details ...	339	-0.259902	-0.937337	0.682877	0.676525	1	3391	tags=17%, list=18%, signal=20%	0.169716
BIOCARTA_DEATH_PATHWAY	BIOCARTA_DEATH_PATHWAY	Details ...	32	-0.310902	-0.876452	0.651226	0.779234	1	3652	tags=22%, list=19%, signal=27%	0.108332
LIU_BREAST_CANCER_CELL_CYCLE	LIU_BREAST_CANCER_CELL_CYCLE	Details ...	109	-0.248302	-0.829269	0.788013	0.830066	1	5409	tags=28%, list=29%, signal=38%	0.0808875

## Sheet: Phenotype 3day TRAMJQ1vsDMSO
NAME	GS<br> follow link to MSigDB	GS DETAILS	SIZE	ES	NES	NOM p-val	FDR q-val	FWER p-val	RANK AT MAX	LEADING EDGE	.-logFDRq
CHARAFE_BREAST_CANCER_BASAL_VS_MESENCHYMAL_UP	CHARAFE_BREAST_CANCER_BASAL_VS_MESENCHYMAL_UP	Details ...	113	0.348608	1.55982	0	0.0916546	0.043	3828	tags=41%, list=20%, signal=51%	1.03785
PRAT2010_CLAUDLOWPREDICTOR_9CELLLINES_DN	PRAT2010_CLAUDLOWPREDICTOR_9CELLLINES_DN	Details ...	339	0.298589	1.44836	0	0.0963722	0.088	4993	tags=42%, list=27%, signal=56%	1.01605
NEVE LUMINAL ENRICHED	NEVE LUMINAL ENRICHED	Details ...	19	0.421101	1.28731	0.133065	0.136809	0.171	2454	tags=32%, list=13%, signal=36%	0.863887
SMID_BREAST_CANCER_ERBB2_UP	SMID_BREAST_CANCER_ERBB2_UP	Details ...	114	0.262788	1.12099	0.207547	0.282335	0.397	3586	tags=33%, list=19%, signal=41%	0.549235
NEVE BASAL A ENRICHED	NEVE BASAL A ENRICHED	Details ...	64	0.242976	0.962997	0.527778	0.53117	0.691	2038	tags=20%, list=11%, signal=23%	0.274767
SMID_BREAST_CANCER_BASAL_DN	SMID_BREAST_CANCER_BASAL_DN	Details ...	572	0.232699			1	0	2992	tags=26%, list=16%, signal=30%	0
CHARAFE_BREAST_CANCER_LUMINAL_VS_MESENCHYMAL_UP	CHARAFE_BREAST_CANCER_LUMINAL_VS_MESENCHYMAL_UP	Details ...	418	0.24056			1	0	3672	tags=30%, list=20%, signal=37%	0
NAME	GS<br> follow link to MSigDB	GS DETAILS	SIZE	ES	NES	NOM p-val	FDR q-val	FWER p-val	RANK AT MAX	LEADING EDGE	#VALUE!
INCTRINSIC_UNC337_PROLIFERATIION_GENE_CLUSTER	INCTRINSIC_UNC337_PROLIFERATIION_GENE_CLUSTER	Details ...	40	-0.896767	-2.52093	0	0	0	597	tags=83%, list=3%, signal=85%	4
BENPORATH_PROLIFERATION	BENPORATH_PROLIFERATION	Details ...	137	-0.716828	-2.31509	0	0	0	2788	tags=47%, list=15%, signal=55%	4
LIU_BREAST_CANCER_CELL_CYCLE	LIU_BREAST_CANCER_CELL_CYCLE	Details ...	110	-0.649714	-2.08234	0	0	0	3345	tags=44%, list=18%, signal=53%	4
SMID_BREAST_CANCER_BASAL_UP	SMID_BREAST_CANCER_BASAL_UP	Details ...	574	-0.558099	-1.91286	0	0.000134409	0.001	3016	tags=37%, list=16%, signal=43%	3.87157
SMID_BREAST_CANCER_LUMINAL_A_DN	SMID_BREAST_CANCER_LUMINAL_A_DN	Details ...	18	-0.793625	-1.91132	0	0.000115207	0.001	1281	tags=61%, list=7%, signal=66%	3.93852
NEVE BASAL B ENRICHED	NEVE BASAL B ENRICHED	Details ...	45	-0.659273	-1.87232	0	0.000100806	0.001	3670	tags=53%, list=20%, signal=66%	3.99651
CHARAFE_BREAST_CANCER_LUMINAL_VS_MESENCHYMAL_DN	CHARAFE_BREAST_CANCER_LUMINAL_VS_MESENCHYMAL_DN	Details ...	423	-0.511569	-1.74297	0	0.00100441	0.011	3670	tags=34%, list=20%, signal=41%	2.99809
AMASC_HSENRICHED	AMASC_HSENRICHED	Details ...	96	-0.533815	-1.68015	0	0.00234832	0.028	3251	tags=39%, list=17%, signal=46%	2.62924
LUMPROG_HSENRICHED	LUMPROG_HSENRICHED	Details ...	138	-0.51893	-1.66517	0.00103093	0.00228391	0.03	2692	tags=27%, list=14%, signal=31%	2.64132
PRAT2010_CLAUDLOWPREDICTOR_9CELLLINES_UP	PRAT2010_CLAUDLOWPREDICTOR_9CELLLINES_UP	Details ...	377	-0.485127	-1.64901	0	0.00257566	0.037	4412	tags=37%, list=24%, signal=48%	2.58911
SMID_BREAST_CANCER_LUMINAL_B_DN	SMID_BREAST_CANCER_LUMINAL_B_DN	Details ...	434	-0.47901	-1.63694	0	0.00250795	0.039	2790	tags=32%, list=15%, signal=36%	2.60068
SMID_BREAST_CANCER_NORMAL_LIKE_UP	SMID_BREAST_CANCER_NORMAL_LIKE_UP	Details ...	320	-0.439813	-1.48736	0	0.0125479	0.189	3489	tags=35%, list=19%, signal=42%	1.90143
CHARAFE_BREAST_CANCER_BASAL_VS_MESENCHYMAL_DN	CHARAFE_BREAST_CANCER_BASAL_VS_MESENCHYMAL_DN	Details ...	46	-0.504589	-1.43384	0.0382387	0.0229537	0.353	2765	tags=30%, list=15%, signal=36%	1.63915
ASTR_HSENRICHED	ASTR_HSENRICHED	Details ...	309	-0.406052	-1.37079	0.00503018	0.0404782	0.564	3812	tags=32%, list=20%, signal=40%	1.39278
GASCARD_LUMINALVSMYOEP UP	GASCARD_LUMINALVSMYOEP UP	Details ...	143	-0.378087	-1.21664	0.104058	0.161219	0.975	3531	tags=22%, list=19%, signal=27%	0.792583
CHARAFE_BREAST_CANCER_LUMINAL_VS_BASAL_DN	CHARAFE_BREAST_CANCER_LUMINAL_VS_BASAL_DN	Details ...	424	-0.344861	-1.16923	0.0670671	0.222941	0.996	3784	tags=24%, list=20%, signal=30%	0.651809
GASCARD_MYOEPVSLUMINAL UP	GASCARD_MYOEPVSLUMINAL UP	Details ...	179	-0.296401	-0.979553	0.558733	0.715968	1	5147	tags=30%, list=27%, signal=41%	0.145106
FMASC_MMENRICHED	FMASC_MMENRICHED	Details ...	100	-0.300854	-0.949213	0.593383	0.767991	1	2946	tags=25%, list=16%, signal=30%	0.114644
SMID_BREAST_CANCER_LUMINAL_A_UP	SMID_BREAST_CANCER_LUMINAL_A_UP	Details ...	58	-0.313202	-0.929765	0.597661	0.782238	1	2447	tags=21%, list=13%, signal=24%	0.106661
SMID_BREAST_CANCER_LUMINAL_B_UP	SMID_BREAST_CANCER_LUMINAL_B_UP	Details ...	144	-0.283674	-0.920995	0.658004	0.768297	1	3719	tags=24%, list=20%, signal=30%	0.114471
HALLMARK APOPTOSIS	HALLMARK APOPTOSIS	Details ...	147	-0.241583	-0.783892	0.888314	0.963739	1	1923	tags=11%, list=10%, signal=12%	0.0160404
PADNEY_CLASSICMYOEPGENES	PADNEY_CLASSICMYOEPGENES	Details ...	25	-0.295797	-0.778187	0.782946	0.929918	1	3062	tags=32%, list=16%, signal=38%	0.0315553
BIOCARTA_DEATH_PATHWAY	BIOCARTA_DEATH_PATHWAY	Details ...	32	-0.270267	-0.732948	0.836228	0.93161	1	2202	tags=16%, list=12%, signal=18%	0.0307658
MATURELUM_HSENRICHED	MATURELUM_HSENRICHED	Details ...	144	-0.217086	-0.713892	0.955021	0.90795	1	4889	tags=28%, list=26%, signal=37%	0.041938
CHARAFE_BREAST_CANCER_LUMINAL_VS_BASAL_UP	CHARAFE_BREAST_CANCER_LUMINAL_VS_BASAL_UP	Details ...	340	-0.187391	-0.637378	0.997996	0.90783	1	5352	tags=23%, list=29%, signal=32%	0.0419954

## Sheet: Chromatin Modifier Genesets
Chromatin Modifier Genesets	MTV1_BRD4_DN	MTV1_BRD4_UP	SUM149PT BRD4 Bound	SUM159PT BRD4 Bound	SCIBETTA_KDM5B_TARGETS_DN	SCIBETTA_KDM5B_TARGETS_UP	GO_HISTONE_H3_ACETYLATION	GO_HISTONE_H3_DEACETYLATION	GO_HISTONE_H3_K4_TRIMETHYLATION	GO_HISTONE_LYSINE_N_METHYLTRANSFERASE_ACTIVITY	GO_HISTONE_METHYLTRANSFERASE_ACTIVITY_H3_K4_SPECIFIC_	GO_HISTONE_DEMETHYLASE_ACTIVITY	GO_REGULATION_OF_CHROMATIN_ORGANIZATION	GO_LYSINE_ACETYLATED_HISTONE_BINDING	NUYTTEN_EZH2_TARGETS_DN	NUYTTEN_EZH2_TARGETS_UP	PRC2_EZH2_UP.V1_DN	PRC2_EZH2_UP.V1_UP	PAL_PRMT5_TARGETS_DN	PAL_PRMT5_TARGETS_UP	GO_HISTONE_H3_K4_METHYLATION	Granit_EZH2_activity_basallike	Granit_EZH2_activity_LumProg	Granit_EZH2_activity_Geneset9	Granit_EZH2_activity_All
Name in figures:		BRD4 UP	BRD4-Bound Genes			KDM5B UP										EZH2 UP						EZH2 UP	EZH2 UP	EZH2 UP	EZH2 UP
Source:	Crawford, PNAS, 2008	Crawford, PNAS, 2008	Shu, Nature, 2016	Shu, Nature, 2016	MSigDB	MSigDB	MSigDB	MSigDB	MSigDB	MSigDB	MSigDB	MSigDB	MSigDB	MSigDB	MSigDB	MSigDB	MSigDB	MSigDB	MSigDB	MSigDB	MSigDB	Granit, Oncogene, 2013	Granit, Oncogene, 2013	Granit, Oncogene, 2013	Granit, Oncogene, 2013
	KIFC1	GPR126	C15orf54	POU5F1B	ANKRD36B	BBS9	BRCA2	ATXN3	ARID4A	ASH1L	ASH1L	ARID5B	AICDA	ATAD2B	ABCB7	ABCA13	AATK	ACTC1	CANX	ABCG2	ARID4A	NT5DC3	GABRP	IFNAR2	NT5DC3
	LTBP1	FOXO1	LTBP1	CD180	AP4S1	BRP44L	BRD1	ELK4	BEND3	ASH2L	ASH2L	C14orf169	AKAP8	BAZ1B	ABCC5	ABCA5	ABLIM3	ADAMTS5	CCRN4L	AHCY	ASH1L	FERMT1	SPOCD1	RCAN1	FERMT1
	LSM6	POSTN	DUSP10	ZBTB16	ARL6IP5	C20orf111	BRPF1	HDAC1	CTR9	CXXC1	CXXC1	JARID2	AKAP8L	BAZ2A	ABHD11	ABHD13	ACCN1	ADCK4	CKB	ANAPC5	ASH2L	CALB2	ST6GALNAC5	MIA	CALB2
	GCAT	MYLIP	POU5F1B	TBL1XR1	ASF1A	CD2BP2	BRPF3	HDAC10	HIST1H1C	DOT1L	DPY30	JHDM1D	APOBEC1	BRD2	ABI2	ABL2	ACTL8	AFF3	CNR1	ANP32B	BEND3	PCDHB9	PROM1	ECHDC1	PCDHB9
	RANGAP1	OGN	KRT80	IRX2	AURKA	CDIPT	CCDC101	HDAC11	HIST1H1D	DPY30	DYDC1	JMJD1C	ARRB1	BRD3	ACADSB	ABTB2	AFP	AGTR1	CYR61	ANP32E	CTR9	CALCB	C10orf10	SERTAD2	CALCB
	AURKA	MLL5	POU5F1B	HIF1A	BRCA1	CLCF1	CRTC2	HDAC2	HIST1H1E	DYDC1	DYDC2	JMJD5	ASF1A	BRD4	ACD	ACBD5	AHNAK2	AIM1L	EFNB3	APEX1	CXXC1	RAP2B	CALB2	IL6	RAP2B
	AURKA	DDX17	DUSP5P	PTPN1	BUB1B	DDIT3	CSRP2BP	HDAC3	MLL	DYDC2	MLL	JMJD6	ATAD2	BRD7	ACN9	ACCN2	ALDH1A2	APLP1	FABP4	ARGLU1	DPY30	LCN2	KIT	FGFBP1	LCN2
	AURKB	UNC5B	BRD2	CD180	BUB3	DNAL4	DR1	HDAC4	MLL4	EHMT1	MLL2	KDM1A	ATAD2B	BRD9	ACOT13	ACE2	ALDH1A3	ATG16L1	GATA4	ARL2BP	DYDC1	STK38L	CITED2	CX3CL1	STK38L
	PRKG2	PDGFC	POU5F1B	SORCS1	CAV1	EHD1	ELP3	HDAC5	OGT	EHMT2	MLL3	KDM1B	ATG5	BRDT	ACOX3	ACOT2	AMMECR1	ATP4B	GLYR1	AURKAIP1	DYDC2	ITGB4	SORBS2	PHLDA1	ITGB4
	PTTG1	FAS	F3	GALNTL2	CCNB1	GADD45A	ELP4	HDAC6	RTF1	EZH1	MLL4	KDM2A	ATM	CARM1	ACTR1A	ACTR3	ANGPTL2	ATXN8OS	GZMA	AURKB	HIST1H1C	TBC1D22B	SLC5A6	TLR1	TBC1D22B
	PTTG1	TCN2	SEC61G	PECAM1	CDCA3	KLHDC10	EP300	HDAC7	TET2	EZH2	MLL5	KDM2B	AUTS2	MLL	ACYP1	ACYP2	ANGPTL4	AURKB	IL1A	B9D1	HIST1H1D	APOBEC3B	S100A1	SLC43A3	APOBEC3B
	PRIM1	DDIT3	CMAH	ZNF366	CDK1	MAPK8IP3	ING4	HDAC8	TET3	MECOM	RBBP5	KDM3A	BCL6	PHIP	ADCK3	ADAM17	ANKH	BARX1	KLF10	C15orf63	HIST1H1E	KLK5	KIAA1147	FERMT1	KLK5
	NOV	DDIT4	ASB7	TBX18	CYB5A	MIA3	ING5	HDAC9	WDR61	MEN1	SETD1A	KDM3B	BCOR	PSME4	ADCY9	ADAM8	ANKRD46	BCCIP	KRT17	C1R	KDM6A	KLK7	BBOX1	TLR2	KLK7
	CDCA8	KCNT1	PRICKLE1	SORCS1	DHCR24	NDE1	IRF4	PER1	ZNF335	MLL	SETD1B	KDM4A	BRCA1	SMARCA4	ADD1	ADAMTS14	ANPEP	BUB1	LCN2	C1orf63	MLL	KRT17	KRT15	LY75	KRT17
	CDCA7	NFE2L2	F3	LOC100131496	DLGAP5	POLB	KAT2A	PER2		MLL2	SETD3	KDM4B	BRD7	TAF1	ADD3	ADAMTS6	APOF	C3orf75	METTL3	CALM3	MLL2	S100A1	CHST9	CALB2	S100A1
	WWP2	CHKA	ZBTB38	GNLY	DPY19L1	RNASET2	KAT2B	SFPQ		MLL3	SETMAR	KDM4C	C6orf89	TAF1L	ADPRHL1	ADAR	ARL4C	C6orf25	MLLT11	CAPG	MLL3	NUDCD1	LCN2	C10orf10	NUDCD1
	INCENP	ASS1	EPHA2	SERP2	ECT2	RNF40	KAT6A	SIRT1		MLL4	WDR5	KDM4D	CAMK1	TRIM24	AFG3L1P	ADIPOR2	ART3	C8orf51	MYT1L	CARM1	MLL4	STAC	CHI3L2	FBL	STAC
	CDCA2	NFKBIE	DUSP10	SLC38A2	EIF5B	SAT1	KAT6B	SIRT2		MLL5	WDR82	KDM5A	CAMK2D		AGBL5	ADM	ASPN	CACNA2D2	NUPR1	CASP8AP2	MLL5	GRB10	KLK10	PI3	GRB10
	LSM4	ITGB5	ZNF673	ZFP36L1	EPB41L1	SMOX	KAT7	SIRT3		NSD1		KDM5B	CCNB1		AIF1L	ADRB2	ATF6	CAMK4	PGK2	CCNB2	OGT	RHBDL2	ATP6V1B1	IL27RA	RHBDL2
	DEPDC1B	SESN2	MIR137	TLR2	FABP5		LDB1	SIRT6		PRDM16		KDM5C	CDC45		AIG1	ADSS	ATXN1	CASC3	PPIE	CD34	PAXIP1	C13orf23	CXCL5	CDC42EP3	C13orf23
	CCNA2	SRF	BCAR3	MIR548A2	FBXO5		LEF1	SIRT7		PRDM2		KDM5D	CDK9		ALDH18A1	AGPAT3	B3GALT4	CD320	PVALB	CD99	RBBP5	ANP32E	TLR5	DTX4	ANP32E
	CDCA5	SESN3	C10orf47	FTH1	FHL1		MAP3K7	SMARCAD1		PRDM6		KDM6A	CHEK1		ALDH3A2	AGRN	B4GALNT1	CDC25A	SEL1L	CDC20	RTF1	MCCC1	SLC39A8	SLPI	MCCC1
	CDCA3	SLC30A1	DUSP10	TFPI	FJX1		MBIP			PRDM7		KDM6B	CHTOP		ALG13	AGT	BHMT2	CDC45	SERPINE1	CDC25C	SETD1A	VEGFA	CXCL17	GLS	VEGFA
	MYH1	SDF4	NONE	KIAA1462	GAL		MEAF6			PRDM9		PHF2	CTBP1		ALKBH5	AHNAK2	BMP2	CDH17	TBC1D10A	CDK4	SETD1B	GAR1	DNTTIP1	KHDRBS3	GAR1
	GATM	HERPUD1	BTC	GLT25D2	GCA		MYOD1			RBBP5		PHF8	CTCF		AMZ2	AHRR	BPGM	CDT1	TCF15	CETN2	SETD3	TBPL1	ST8SIA1	BMP2	TBPL1
	LIG1	CCPG1	ACTG1	FAM50B	HMMR		PER1			SETD1A		UTY	CTCFL		ANKRA2	AIM2	C13orf15	CEBPE	THBD	CETN3	SETMAR	BYSL	SERPINB3	CCDC88A	BYSL
	POLE	TGFBR1	C15orf54	FAM65B	HSD17B8		PHF15			SETD1B			CTNNB1		ANKRD32	AKIRIN2	C3orf52	CENPF	TOB1	CFDP1	TET2	XPO5	SLPI	PIM1	XPO5
	PTPRR	SKI	LOC285954	MICAL2	IGFBP2		PHF16			SETD2			CTR9		ANKRD36B	ANGPTL4	C7orf43	CGA	UTS2R	CHRAC1	TET3	KRT6A	MAD2L1	UGT8	KRT6A
	SKP2	FOXP1	KRT81	EIF6	INSIG1		PHF17			SETD3			DAXX		ANKRD53	ANK1	C7orf63	CHM	VCAM1	CKS1B	WDR5	MOBKL2B	CLDN8	PKP1	MOBKL2B
	ESPL1	LAMP2	MIR760	TGFBR2	IPP		POLE3			SETD7			DMRTC2		ANP32A	ANKFY1	C9orf167	CNGB3		CKS2	WDR61	FAM189B	TLR2	KLK6	FAM189B
	ESCO2	ATF3	C15orf54	FAM159B	ISG15		POLE4			SETD8			DNMT1		ANTXR1	ANKRD10	CARD9	CORO1A		CLCN4	WDR82	RIPK2	ATP6V0A4	MET	RIPK2
	RFC5	PNRC1	ARHGAP29	ZNF366	ITGB1BP1		SAP130			SETDB1			DNMT3B		AP2B1	ANKRD30B	CCDC68	CPEB1		COL6A2	ZNF335	PKP1	C3	CHI3L1	PKP1
	UHRF1	CIRBP	C10orf47	SAP30BP	IVNS1ABP		SPI1			SETDB2			DPPA2		APITD1	ANKRD37	CCK	CUL9		COPS3		SHFM1	CCL28	KRT17	SHFM1
	RFC4	BMP7	DUSP10	FOXG1	KDM5B		SUPT3H			SETMAR			EED		APOA1BP	ANKRD46	CCNJL	CXCL12		CPNE1		PPP1R14C	IL27RA	CLIP4	PPP1R14C
	MAD2L1	KLF4	TGFB2	ZNF366	KIF2C		SUPT7L			SMYD1			EID1		APOC1	ANPEP	CCR3	CYB5B		CPT1A		MTHFD1L	RRAGD	PELI1	MTHFD1L
	SPAG5	FOSL2	LIF	LNX1	LGALS3BP		TADA1			SMYD2			EP300		ARCN1	ANXA1	CD70	CYP3A7		CSTF3		CIRH1A	SERPINB7	TGFA	CIRH1A
	NME1	NUAK1	ZFP36L2	TBL1XR1	LIMCH1		TADA2A			SMYD3			FLCN		ARFIP2	ANXA2	CDADC1	DDB2		CTBP1		U2AF1	ICK	EMR2	U2AF1
	NME1	MLPH	EFEMP1	C14orf4	LOC100288939		TADA3			SUV39H1			FOXP3		ARHGEF10	ANXA4	CDCP1	DDHD2		CTPS2		LYAR	DMBT1	MMP7	LYAR
	NME1	SORL1	HIST2H2BC	GALNTL2	LRCH4		TAF10			SUV39H2			GATA2		ARHGEF16	ANXA5	CDH13	DEF6		CUEDC2		SLC43A3	SNTB1	SLC6A14	SLC43A3
	ENPP2	HEXB	LIF	NONE	MCAM		TAF12			SUV420H1			GATA3		ARL1	AP1AR	CLEC2B	DEPDC1		CXCL12		RHEB	DAPP1	SLC34A2	RHEB
	NEK2	PINK1	HIF1A	LOC399959	MT1E		TAF5L			SUV420H2			GCFC1		ARL6IP6	AP1S2	CLEC4E	DEPDC5		CYP1B1		FANCE	KLK6	ST6GALNAC5	FANCE
	MRE11A	RHOQ	C15orf54	H3F3C	MT1F		TAF6L			WDR5			GCG		ARPP19	AP3M1	CLIP1	DLGAP5		DFNA5		NIP7	VGLL1	TM4SF1	NIP7
	CHEK1	RHOQ	LOC150381	SERP2	MT1H		TAF9			WDR82			GFI1		ASB9	APBB2	CNIH3	DNA2		DNAJC13		TARBP1	CHI3L1	TRMT11	TARBP1
	CHEK2	PAWR	MYEOV	PCSK1	MT1P2		TRIM16			WHSC1			GFI1B		ASGR1	APC2	COL10A1	DNMT3L		DOCK7		SHCBP1	LTA4H	EDN1	SHCBP1
	CHEK2	SLC1A4	ASB7	LOC100131496	MT1X		WDR5			WHSC1L1			H2AFY		ASPM	APLN	COL13A1	DOC2B		DTD1		RTKN2	AGPAT9	PTPRK	RTKN2
	CHEK2	FOS	C7orf69	ITGA3	NCAPH		YEATS2						HDAC5		ASRGL1	APLP2	COL4A5	DPY19L4		ECH1		LBR	SAA2	KRT6B	LBR
	RCC1	MAP1LC3A	C10orf47	PHC2	NDC80								HIST1H1B		ATAD2	APOL2	COL4A6	DSCC1		ECHS1		PARP1	XDH	PROM1	PARP1
	RCC1	PBXIP1	MESP2	LOC285593	NEDD9								HMGA1		ATMIN	APOL3	COLEC10	ECT2		ECT2		FBL	FOXQ1	LBR	FBL
	TK1	DLEU2	METT5D1	CNR1	NMB								IL1B		ATP2C1	APOL6	CORO2B	ELL2		EHMT2		TMEM38A	ATP13A5	LDHB	TMEM38A
	PROCR	DLEU2	RPL13AP20	BCL3	NOL3								ISL1		ATP5SL	APP	CRCT1	EPHX2		EIF4G2		STK38	E2F2	TRIM29	STK38
	FBXO5	SEMA3C	PNPT1	HIPK2	OIP5								IWS1		ATP6V1C1	AQP11	CROT	ETS1		ELOF1		SFT2D2	PGBD5	TLE4	SFT2D2
	WDHD1	KLHL24	CCL20	C6orf81	PBK								JARID2		ATPAF1	AQP3	DCBLD2	EXOSC8		EMP3		C21orf45	TARBP1	FAM49A	C21orf45
	MKI67	RAB6B	FST	HGF	PDE3B								JDP2		ATPBD4	ARF3	DKFZp566H0824	EZH2		EVL		KRT9	GPR110	OGFRL1	KRT9
	CDC20	SEMA3B	ANXA1	GPRIN3	PHF15								KAT2A		AUH	ARFGEF1	DKK2	FCN3		FIGNL1		NFE2L3	SLC6A14	S100A2	NFE2L3
	KCNK2	NFIL3	DUSP10	MAST4	PHF20								KAT2B		AURKA	ARHGAP17	DMD	FKBP5		FKBP4		MIA	LOX	ETV6	MIA
	DHFR	DPP7	MYC	POU3F4	PIR								KDM1A		AURKB	ARHGAP21	DNAJC12	FKBP6		FMR1		BRIP1	NDRG2	ST3GAL6	BRIP1
	EPS8	MLANA	DUSP10	LNX1	PLS3								KDM3A		AZI1	ARHGAP39	DUSP3	FOSL2		FOXG1		LAMP3	GUCY1A3	ICAM1	LAMP3
	IDI1	GHR	LTBP2	NONE	PPOX								KDM4A		B3GNT5	ARID5B	DUSP8	FOXN3		FSTL1		MAD2L1	SLC34A2	STAC	MAD2L1
	CLSPN	ZFP36	C9orf50	PID1	PRPS1								KDM5A		BAG3	ARL2BP	EDN1	FUT7		GAS1		WDR4	IKBKE	PLEKHF1	WDR4
	EZH2	FBLIM1	TFCP2L1	POU3F4	PSD3								LIF		BANF1	ARL4C	ELTD1	GAGE3		GAS2		URB2		ST8SIA1	URB2
	CCNE2	TLE4	KRT81	FLJ42392	PSIP1								MAP1S		BAZ1B	ARL5B	EPHB2	GALR3		GCAT		GABRP		SERBP1	GABRP
	NUBP1	FOSB	NONE	CLEC16A	PSME3								MAPK3		BCAS4	ARL6IP1	ERAP2	GAS1		GJA1		SF3B3		MID1	SF3B3
	ARHGAP11A	GNAQ	RPL13AP20	SEC22B	PTPLA								MAPK8		BCL2L12	ARMC8	EREG	GJC2		GMNN		SLC25A19		ARNTL2	SLC25A19
	ARHGAP11A	PTGDS	ARHGAP18	KLF9	RAB3GAP2								MECP2		BCLAF1	ARMCX3	ESM1	GLRA2		GSTZ1		PTPN2		NFE2L3	PTPN2
	METT5D1	PTGDS	NONE	ROS1	RECQL								MIER1		BEND3	ARRDC3	ETV1	GNA15		GTF2I		LDHB		ART3	LDHB
	MASTL	H6PD	MIR216A	MIR583	REEP1								MLL		BFAR	ARRDC4	ETV4	GNB1L		GUSB		ITGB8		RRAGD	ITGB8
	TOP2A	PFDN5	MPRIP	ANKS1B	SCNN1A								MLL4		BFSP1	ASB2	EYA3	GRM4		H2AFV		PLEKHF1		PLA2G4A	PLEKHF1
	ZDHHC2	HIPK2	KRT7	DUSP23	SERINC5								MTF2		BGLAP	ATF3	F2RL1	GTPBP4		H2AFX		KRT23		KLK5	KRT23
	CDC7	CHST8	FLRT3	FOXG1	SMARCA2								MTHFR		BIRC5	ATF5	FAM69A	GUCY1A2		HAS2		UGT8		OXCT1	UGT8
	CDC6	FOXC1	SORCS1	HGF	SMC5								MUC1		BLID	ATG12	FLVCR2	HAS2		HAT1		DHCR7		CYP39A1	DHCR7
	ABCE1	SNX13	C9orf50	TGFBR2	SNRPD1								MYB		BLM	ATP1B1	FOLR3	HAUS5		HAUS6		GPT2		CXCL1	GPT2
	ABCE1	GADD45A	TGFB2	TTPAL	SNRPG								MYOCD		BORA	ATP2A2	FPR3	HBD		HELLS		DDX39		KLK7	DDX39
	CCNF	PHYHD1	C22orf27	FLJ42392	SOX9								NAP1L2		BRCA1	ATP6AP1	FXYD6	HCFC1R1		HMGB2		CHI3L2		VGLL1	CHI3L2
	ANP32E	IRX3	C14orf182	KIAA0146	SPTSSA								NIPBL		BRCA2	ATP6AP2	FZD1	HELLS		HN1		ETV6		GABRP	ETV6
	TPX2	WBSCR27	MIR221	NONE	SS18								NOC2L		BRD8	ATP6V1A	GFPT2	HIST1H3F		HNRNPL		MID1		RIMS3	MID1
	RAD51	ZBTB10	MST1P2	NCRUPAR	SWAP70								NOS1		BRI3BP	ATP6V1G1	GMIP	HJURP		HSPA4		SERBP1		GCNT2	SERBP1
	HAO1	YPEL3	EPHA2	TNRC18	TMEM14A								NSD1		BTBD10	AXIN2	GPM6B	HMMR		ID2		VGLL1		BBOX1	VGLL1
	MMP10	TRIB3	BTC	DUSP10	TOP2A								OGT		BUB1	AZI2	GPR37	HMOX1		IGBP1		TRIM29		ITGB8	TRIM29
	FANCD2	TNFRSF1B	SCG2	NONE	TTK								OTUB1		BUB3	B2M	GPR56	HOXA10		ILF3		GCNT2			GCNT2
	NUP205	MTHFR	SECTM1	C20orf70	TUBB								PADI2		C11orf24	B3GNT1	HBEGF	HOXD11		INCENP		KHDRBS3			KHDRBS3
	RRM2	PER2	ASB7	CD180	UBR7								PAF1		C11orf48	B4GALT5	HS3ST3A1	HP1BP3		INTS8		CYP39A1			CYP39A1
	RRM1	KRT2	NONE	TMTC1									PARP10		C11orf70	B4GALT6	HYAL3	IFIT1		IPO4		CHST6			CHST6
	SERPINB2	NEDD4L	LOC100131496	IL6									PAX5		C11orf75	BACE1	IDS	IL17RB		IRAK1		KLK10			KLK10
	GNB4	CRIM1	DDIT4	MYOZ2									PAX7		C11orf82	BACE2	IFI44	INHBB		IVD		CHI3L1			CHI3L1
	THOC4	SYNPO	DNAJB12	SH3TC2									PAXIP1		C12orf48	BACH1	IL13RA2	INO80D		KIAA0101		ANKS6			ANKS6
	NUP107	TXNIP	DDR1	NONE									PHF1		C12orf57	BACH2	IL15RA	IQCC		KIF11		C1orf135			C1orf135
	STEAP1	HIST1H2BC	TSEN2	NONE									PHF19		C12orf66	BAG2	IL1RL1	KCND1		KIF20A		CDCA2			CDCA2
	BCAT1	HIST1H2BC	HYI	RBMS3									PHF2		C13orf27	BAG4	IL33	KCNS1		KIF23		POP1			POP1
	PLEK2	HIST1H2BC	SLC8A3	NUFIP1									PHF8		C14orf101	BAIAP2	IL6R	KCTD2		KPNA2		PGBD5			PGBD5
	SLC39A10	HIST1H2BC	PTPN1	NCRUPAR									PIH1D1		C14orf80	BANK1	IL8	KIAA0889		LAGE3		PLA2G4A			PLA2G4A
	UGDH	HIST1H2BC	PSAT1	UBE2E1									PIWIL2		C15orf42	BASP1	IRF8	KIF15		LARP7		KCNK5			KCNK5
	POLA1	CBL	TGFB2	HIF1A									PML		C16orf53	BATF2	ITGA2	KIF4A		LEPREL2		PUS7			PUS7
	HMMR	FZD2	MIR221	ZNF366									POU5F1		C16orf57	BBC3	JUP	KLHL11		LOXL1		FGFBP1			FGFBP1
	ACSL1	MXRA8	HYI	TGFBR2									PPARGC1A		C16orf59	BBS5	KCNA1	KNTC1		LSM2		ST8SIA1			ST8SIA1
	BUB1	GDPD3	KIF20B	PRDM8									PRDM12		C17orf53	BCL10	KCNA2	KRT81		LSM3		ART3			ART3
	LECT2	PHYH	EIF1	STOML1									PRKD1		C17orf61	BDKRB1	KCNJ10	LBR		LSMD1		IVNS1ABP			IVNS1ABP
	ZWILCH	GDPD2	LOC285954	C5orf27									PRKD2		C18orf56	BDNF	KCTD12	LEMD3		LUC7L3		KRT16			KRT16
	ETV5	MSRB3	IL8	IL1R2									PYGO2		C19orf42	BEAN1	KIAA0319L	LGALS7		MAP4		DEPDC1			DEPDC1
	ETV4	DUSP1	HEXIM2	PCSK1									RAPGEF3		C1D	BHLHE40	KIAA0513	LIN7A		MARCKS		ST3GAL6			ST3GAL6
	FEN1	NUPR1	JARID2	HGF									RDBP		C1orf112	BIRC2	KIAA0895	LINS		MCM2		DSG3			DSG3
	TRIP13	SULF2	SLC16A3	C1orf107									RNF20		C1orf131	BIRC3	KIAA1644	LMNB1		MCM4		OGFRL1			OGFRL1
	GMNN	ID1	CDKN3	PRKCH									RNF40		C1orf198	BLCAP	KIR2DL4	LMOD1		MET		DSC3			DSC3
	NASP	RPL22	MIR221	CD28									RPS6KA4		C1orf43	BLZF1	KLF11	LOC100288903		MKI67		CP			CP
	LMNA	RPL22	PTPRF	SLC35B4									RPS6KA5		C1orf56	BMF	KLF13	LOC282997		MRPL18		CA9			CA9
	BIRC5	CDON	DDX47	IL7R									RTF1		C20orf54	BMPR2	KLF4	LOC730101		MRPL20		PLCG2			PLCG2
	CDKN3	CP	NONE	CRADD									RUVBL2		C20orf94	BNIP3	KLK7	LPGAT1		MRPL48		KRT6B			KRT6B
	CCNB1	VLDLR	SORCS1	SLC26A5									SART3		C21orf119	BRI3	KYNU	LRP12		MRPS21		S100A2			S100A2
	CCNB2		KLF9	NR3C2									SET		C22orf13	BTN3A3	L1CAM	LRRC20		NCAM1		DSC2			DSC2
	OBFC1		DDIT4	PLCXD3									SETD7		C2orf15	C10orf10	LOC155060	LRRC32		NCBP2		PROM1			PROM1
	HSPA4L		NONE	COPS8									SETDB1		C2orf47	C10orf26	LUZP4	LRRC61		NDE1		CRYAB			CRYAB
	LRP8		AMOTL2	DNAH5									SIN3A		C2orf69	C10orf57	MALL	MCM10		NDN		SLC6A14			SLC6A14
	RBM14		SUMO1P1	CLEC3B									SIRT1		C3orf26	C11orf96	MAN2A1	MCM2		NDUFA13		NPR3			NPR3
	RBM14		C15orf54	CXCL2									SKI		C3orf58	C12orf35	MCTP1	MED18		NDUFB8		VSNL1			VSNL1
	PSAT1		WNT10A	FMNL1									SMAD4		C4orf21	C14orf149	MEGF9	MEFV		NFIB		MMP7			MMP7
	PSAT1		LYL1	LIFR									SMARCB1		C4orf27	C14orf49	MMP10	METTL16		NFKB1					GABRP
	KIF20A		POU5F1B	SULT1B1									SNAI2		C4orf32	C15orf39	MT4	MIS18BP1		NFYC					SPOCD1
	XPO1		BTC	HIPK2									SNCA		C4orf43	C15orf48	MTHFD2L	MLF1IP		NME1					ST6GALNAC5
	PRC1		BCAR3	TNS4									SNW1		C5	C18orf10	MTMR10	MRPS18B		NNT					PROM1
	KNTC1		C21orf84	CXCL2									SPI1		C5orf34	C18orf19	NES	MS4A12		NONO					C10orf10
	TTK		AREG	IL1R2									SPTY2D1		C5orf54	C19orf28	NOVA1	MSH5		NOP58					CALB2
	MMP3		DKK1	NNMT									SREBF1		C6orf162	C19orf66	NPAS2	MST1R		NR2F1					KIT
	GTF2E2		FLJ35776	KRT80									SUPT6H		C6orf64	C1GALT1C1	NPC1L1	MST4		NR2F2					CITED2
	NANS		LAMB3	TGFBR2									TADA2A		C6orf70	C1R	NR0B2	MXD3		NUP35					SORBS2
	TIAM1		NONE	HIF1A									TADA2B		C7orf49	C1S	NR3C2	MYBL2		NUP85					SLC5A6
	SLC25A24		SORCS1	FTH1									TADA3		C7orf55	C1orf116	NR4A2	MYT1L		NUP88					S100A1
	CDKN2D		HMGA2	FNDC3B									TAF7		C9orf100	C1orf38	NTSR1	NCAPH		ODC1					KIAA1147
	DNAJC9		HAS2	ERRFI1									TAL1		C9orf103	C1orf54	NUPL1	NFE2		PBRM1					BBOX1
	FBXO28		BCAR3	EHF									TET1		C9orf23	C20orf177	OPA3	NFIB		PCDH7					KRT15
	MLKL		IER5L	PTPRR									TGFB1		C9orf40	C2orf54	OPN3	NGF		PDCD6IP					CHST9
	ASPM		C15orf54	ZNF217									TLK1		C9orf82	C3orf23	ORAI2	NLGN1		PKD2					LCN2
	NQO2		MIR137	COL8A1									TLK2		CACNB2	C3orf39	OSGIN1	NMBR		PKP4					CHI3L2
	NUP133		PYGB	MYOZ2									TP53		CAD	C3orf52	OSTM1	NPAS1		PLAGL1					KLK10
	SLCO4A1		NONE	POU3F3									TPR		CANX	C5orf13	OTUB2	NPR3		PNP					ATP6V1B1
	DTL		C9orf150	ETS1									TRIM28		CASC3	C5orf15	PAMR1	NR6A1		POLE2					CXCL5
	NEIL3		EGFR	NONE									TRIP12		CASC5	C6orf141	PAQR5	NUP37		POSTN					TLR5
	SGOL2		C15orf54	C1QTNF1									TRPS1		CASP6	C6orf192	PCBP3	NUP43		PPA2					SLC39A8
	USP1		C15orf54	SUMO1P1									TWIST1		CASP9	C7orf58	PCDH9	OCEL1		PPP1R7					CXCL17
	RBL1		AKR1E2	NPTX2									UBE2B		CATSPER1	C9orf95	PCTP	OIP5		PRELID1					DNTTIP1
	SGOL1		ZFP36L1	ADAT2									UBE2N		CBX7	CA12	PDGFA	OLFML2B		PRIM1					ST8SIA1
	TOPBP1		ASB9P1	VAPA									UBR5		CCDC136	CA13	PIK3CB	OXNAD1		PRIM2					SERPINB3
	IL24		DCBLD2	HGF									UCN		CCDC138	CAB39	PIR	OXTR		PRKCDBP					SLPI
	TACC3		LOC440926	ABLIM3									UHRF1		CCDC14	CALU	PKIA	PAGE4		PROS1					MAD2L1
	PCOLCE2		TBL1XR1	JAG1									UHRF2		CCDC153	CAP2	PLCB1	PAN2		PSIP1					CLDN8
	LAT2		ARHGAP29	HGF									USP17L2		CCDC23	CAPRIN2	PMEPA1	PCK2		PSMB5					TLR2
	TIMELESS		HMGA2	PREP									VEGFA		CCDC90B	CARD17	POMT2	PCYT1B		PSMC3					ATP6V0A4
	RAD18		CALML5	NRP1									WBP2		CCM2	CASC4	POPDC3	PEAK1		PSMD6					C3
	CALR3		RASSF6	OSR1									WDR61		CCNA2	CASP1	PPFIA4	PILRB		PTN					CCL28
	STMN1		C1orf116	SLC38A2									XBP1		CCNB1	CASP7	PPP2R1B	PITX1		PTOV1					IL27RA
	HMGB2		LOC100128023	MIR548A2									ZNF304		CCNB2	CAST	PRKG2	PLCD1		PTPRK					RRAGD
	BLM		KIAA2013	GPR116									ZNF335		CCND1	CCDC109B	PRSS3	PLN		RACGAP1					SERPINB7
	ANLN		EIF6	PTCD2									ZNF451		CCNE1	CCDC117	PTBP2	PNOC		RARS2					ICK
	FXYD5		ZNF673	RUNX2									ZNHIT1		CCNE2	CCDC126	PTHLH	POLR3G		RASA1					DMBT1
	KARS		MUL1	RTN1											CCNK	CCDC167	PTPRB	PRIM1		RBL1					SNTB1
	POLE2		ZNF675	TPRG1											CCT2	CCDC88A	RASL12	PRSS1		RBM3					DAPP1
	NDRG4		EFCAB1	LOC100131496											CCT4	CCL20	RGS16	PSPH		RCBTB1					KLK6
	ITGB7		ZNF469	PTPDC1											CD320	CCL26	RGS17	PSRC1		RCN2					VGLL1
	ORC6L		TGFBR2	C7orf65											CD46	CCNJ	SCML1	PTGDS		RFC5					CHI3L1
	DHODH		NONE	LOC440117											CDAN1	CCNYL1	SEMA3A	PTPRD		RHOJ					LTA4H
	TUBE1		MIR23A	DUSP1											CDC14B	CCPG1	SERPINB2	PUS7		RPA2					AGPAT9
	SCARB1			C9orf50											CDC20	CCR1	SETBP1	RAD54L		RRM1					SAA2
	PPIL5			TSC22D3											CDC25A	CCRN4L	SLC14A1	RDH5		SART3					XDH
	ASF1B			KLF9											CDC25C	CD24	SLC16A8	RFC4		SET					FOXQ1
	HELLS			NONE											CDC42	CD44	SLC19A2	RNF19A		SF3A3					ATP13A5
	ERCC6L			KCNJ16											CDC45	CD47	SLC2A3	RPS6KA6		SFRP2					E2F2
	CKAP2			BATF											CDC7	CD58	SLC35D2	SCN3A		SLBP					PGBD5
	DIXDC1			GPRIN3											CDCA3	CD59	SLC5A7	SIGLEC5		SLC25A5					TARBP1
	ATAD2			C8orf75											CDCA5	CD69	SLC6A15	SKP2		SLC35A1					GPR110
	WHSC1			LPP											CDCA7	CD83	SLPI	SLC16A10		SLC38A4					SLC6A14
	BRCA1			MIR3146											CDCA8	CDC42	SMPDL3A	SLC2A6		SLIRP					LOX
	PLK4			SNORD124											CDK1	CDC42EP3	SRD5A1	SLC7A2		SMARCE1					NDRG2
	UACA														CDK14	CDC42EP4	SRPX2	SLC8A1		SNRPA					GUCY1A3
	TRIM54														CDK2AP2	CDC42SE1	ST6GAL1	SOAT2		SPCS2					SLC34A2
	TRIM59														CDK5	CDC42SE2	TBC1D19	SPAG11A		SPTSSA					IKBKE
	PLK1														CDK5RAP2	CDH11	TBXAS1	SULF1		SRSF1					IFNAR2
	POLD1														CDKN3	CDKL5	TMC7	SYN1		SRSF6					RCAN1
	IKBKG														CDR2	CDKN1A	TMEM100	SYP		SRSF7					MIA
	TROAP														CDT1	CEACAM1	TMEM35	SYT11		ST7					ECHDC1
	SPCS3														CENPA	CEBPB	TNFAIP6	TACC3		STMN1					SERTAD2
	DNMT1														CENPE	CEP19	TRAF3IP1	TBC1D2		STRAP					IL6
	PHEX														CENPF	CEP250	TRIB1	TFAM		TACC3					FGFBP1
	KIF23														CENPH	CEPT1	TSPAN13	THBS2		TARDBP					CX3CL1
	KIF22														CENPI	CFHR3	TSPAN7	THOP1		TGFBI					PHLDA1
	FIGNL1														CENPJ	CFLAR	TTLL7	TM7SF4		TIA1					TLR1
	E2F8														CENPL	CGREF1	TUB	TNFSF11		TMEM5					SLC43A3
	ARHGAP19														CENPM	CHMP5	TUBA4A	TOX		TMEM93					FERMT1
	CAD														CENPN	CHST7	UBE2O	TPD52L1		TMPO					TLR2
	GSR														CENPQ	CHSY1	UCP1	TRPM4		TOMM5					LY75
	KIF2C														CENPW	CISD2	VSNL1	TTK		TOPBP1					CALB2
	CASP3														CEP41	CITED4	VWA5A	UTF1		TRIP13					C10orf10
	MCM7														CEP44	CKAP4	WDR37	VPS37B		TSEN34					FBL
	EVI2A														CEP55	CLCN6	YOD1	WDR76		TTK					PI3
	PIGA														CEP68	CLCN7	YRDC	XRCC3		TUBB2A					IL27RA
	IL18RAP														CEP97	CLDN1	ZNF215	ZNF219		TUFM					CDC42EP3
	KIF11														CERK	CLDN12	ZNF324	ZNF446		U2AF2					DTX4
	SGK2														CERS6	CLDN14		ZNF574		UBE2E3					SLPI
	NUSAP1														CETN3	CLEC2B				UBE2M					GLS
	MPP6														CGGBP1	CLEC7A				UHRF1					KHDRBS3
	MCM2														CHAF1A	CLIC4				VCAN					BMP2
	PBK														CHTF18	CLN5				WLS					CCDC88A
	UBE2C														CKAP2L	CMC1				WTAP					PIM1
	MCM3														CKS1B	CMTM1				YWHAB					UGT8
	MCM4														CLASP2	CNIH3				ZNF503					PKP1
	HMGA1														CLDN11	CNRIP1				ZNF841					KLK6
	HMGA1														CLSPN	COBLL1									MET
	ECT2														CMAS	COL16A1									CHI3L1
	MCM5														CMC1	COL5A1									KRT17
	MCM6														CMTM3	COL6A1									CLIP4
	UMPS														CMTM4	COMMD10									PELI1
	SASS6														CMTM8	COPS5									TGFA
	NPTXR														CNOT1	CORO1C									EMR2
	EYA2														CNPY4	CPA4									MMP7
	CTSE														COCH	CPEB2									SLC6A14
	BUB1B														COMMD4	CPNE8									SLC34A2
	DHPS														COMMD6	CREB5									ST6GALNAC5
	KPNA2														COPZ1	CSF1									TM4SF1
	UBE2T														COX18	CSF2									TRMT11
	WIZ														CPS1	CTGF									EDN1
	MELK														CPSF3	CTH									PTPRK
	SHCBP1														CPT1C	CTSB									KRT6B
	GALNT7														CREB3L4	CTSC									PROM1
	FOXM1														CREBL2	CTTN									LBR
	USP9X														CRIM1	CXCL1									LDHB
	DCK														CRLF1	CXCL10									TRIM29
	NUP93														CROCCP3	CXCL2									TLE4
	TYMS														CRYZL1	CYB561									FAM49A
	MTM1														CSE1L	CYB5A									OGFRL1
	RPA2														CSGALNACT1	CYB5R1									S100A2
	CENPA														CSTF3	CYLD									ETV6
	DCTD														CTSL2	CYTH1									ST3GAL6
	EXO1														CUL3	DAGLA									ICAM1
	RAD51AP1														CUL5	DCAF5									STAC
	KIF18A														CUX1	DCBLD2									PLEKHF1
	CENPF														CYB5B	DCUN1D3									ST8SIA1
	CENPE														CYB5R3	DCUN1D4									SERBP1
	CDC25C														CYHR1	DCUN1D5									MID1
	RACGAP1														CYP1B1	DDIT3									ARNTL2
	RACGAP1														DAZAP2	DDIT4									NFE2L3
	MLF1IP														DCK	DDX58									ART3
	CDC25B														DCP2	DDX60									RRAGD
	CENPH														DCUN1D1	DDX60L									PLA2G4A
	GMFB														DDAH1	DEAF1									KLK5
	TMEM48														DDHD1	DENND1B									OXCT1
	LIPG														DDHD2	DENND3									CYP39A1
	CKS2														DDX39A	DENND5A									CXCL1
	IPW														DEPDC1	DGKD									KLK7
															DEPDC1B	DHRS9									VGLL1
															DHRS7B	DIO3									GABRP
															DHX33	DIS3									RIMS3
															DIDO1	DLX2									GCNT2
															DIS3L	DNAJA1									BBOX1
															DKC1	DNAJB4									ITGB8
															DLGAP5	DNAJB6
															DLL3	DNAJB9
															DNA2	DNAJC16
															DNAH2	DNAL1
															DNAJC22	DNER
															DNAJC3	DNMT3A
															DNAJC8	DNMT3B
															DOCK8	DRAM1
															DPH5	DSE
															DPY19L4	DTX3L
															DPY30	DUS1L
															DRAM2	DUSP3
															DSCC1	DYNLT1
															DSCR6	DYRK3
															DSN1	E2F6
															DTL	EDF1
															DTWD1	EDN1
															DTYMK	EFEMP1
															DYNLL2	EFHD2
															DZIP3	EFNA5
															E2F2	EFR3A
															E2F8	EGLN1
															ECT2	EGR1
															EDEM1	EGR2
															EFCAB11	EHD1
															EFCAB7	EIF2AK2
															EFHC1	EIF2S1
															EHHADH	EIF4EBP2
															EID2B	EIF5
															EIF2AK1	EIF5A2
															EIF3J	ENDOD1
															EIF4EBP2	ENO1
															ELOVL4	ENTPD7
															ENOPH1	EPGN
															ENTPD4	EPHA7
															EPAS1	EPHB2
															EPB41L5	EPSTI1
															EPCAM	ERAP1
															EPHA2	ERAP2
															ERCC6L	ERRFI1
															ERGIC2	ESM1
															ESCO2	ETS2
															ETFB	EVC
															ETV4	FAM102A
															EXO1	FAM129B
															EXOSC2	FAM160B1
															EXOSC3	FAM162A
															EXOSC8	FAM3C
															EZH2	FAM40A
															F12	FAM46A
															F2R	FAM55C
															F2RL1	FAM69A
															FADS1	FAM84A
															FAM103A1	FAS
															FAM105A	FASTKD2
															FAM107B	FBXL2
															FAM108C1	FBXO36
															FAM120AOS	FCHO2
															FAM122B	FDX1
															FAM131B	FERMT2
															FAM158A	FGD6
															FAM171B	FGF1
															FAM204A	FGF5
															FAM54A	FGF7
															FAM64A	FGFBP1
															FAM73A	FIS1
															FAM82B	FKBP1A
															FAM83D	FLCN
															FAM8A1	FLRT3
															FANCA	FLVCR2
															FANCD2	FMN2
															FANCE	FN1
															FANCG	FNBP4
															FANCI	FNDC3B
															FBL	FOXO1
															FBXO21	FRMD5
															FCHO1	FRMD6
															FGFBP3	FTH1P7
															FGFR1OP	FTHL17
															FGFRL1	FTMT
															FIBP	FUT11
															FKBP5	FUT8
															FLOT1	FYB
															FLVCR1	FYTTD1
															FOXM1	FZD5
															FOXN3	FZD8
															FOXQ1	G0S2
															FRZB	GADD45A
															FUBP3	GALNT1
															FUT1	GALNT3
															FZD4	GAS6
															FZD6	GATA6
															GABPB2	GBAS
															GALK2	GBP2
															GAPVD1	GBP3
															GART	GBP4
															GBA	GBP5
															GBAP1	GCNT2
															GBX2	GCNT3
															GCHFR	GDF15
															GDI1	GEM
															GEMIN4	GFM2
															GEMIN6	GFPT2
															GEN1	GHR
															GGA2	GJA1
															GINS2	GLB1
															GINS4	GLG1
															GIT2	GLIPR2
															GJC1	GLRX
															GLCE	GLRX2
															GLIS3	GLT25D2
															GLT8D1	GMPR
															GMNN	GNA13
															GMPR2	GNAQ
															GNL1	GNAZ
															GNPAT	GOLGA6B
															GOLIM4	GPER
															GOLT1B	GPR155
															GPAM	GPR180
															GPANK1	GPR37
															GPATCH4	GPR87
															GPCPD1	GPRC5B
															GPD2	GPRC5C
															GPKOW	GPX1
															GPR107	GRB10
															GPR126	GRK5
															GPR161	GRPEL2
															GRK6	GTF2B
															GSG2	GTPBP1
															GTDC1	GULP1
															GTF2H1	GUSBP4
															GTPBP3	HCFC2
															GTPBP4	HDHD1
															GTSE1	HERC5
															GYG1	HERC6
															H2AFJ	HERPUD1
															H2AFV	HERPUD2
															H2AFX	HIAT1
															HAUS1	HIRA
															HAUS4	HIVEP1
															HAUS5	HIVEP3
															HAUS6	HK2
															HAUS8	HLA-B
															HCLS1	HLA-C
															HDAC2	HLA-E
															HEATR1	HLA-F
															HES1	HLA-G
															HIBCH	HLA-H
															HIST1H4B	HLA-L
															HIST1H4C	HMGA2
															HIST1H4D	HMGCS1
															HIST1H4L	HMOX1
															HJURP	HN1
															HMBS	HOMER3
															HMGB1	HRASLS2
															HMGB2	HRK
															HMGB3	HSF2BP
															HMGB3P27	HSP90B1
															HMGN5	HSPA5
															HMMR	IARS
															HNRNPA3	ICAM1
															HNRNPM	ICMT
															HOOK1	ID2
															HOOK2	IDS
															HOXA3	IFI16
															HOXA9	IFI44
															HP1BP3	IFIH1
															HPRT1	IFIT5
															HPSE	IFITM1
															HS6ST2	IFNB1
															HSBP1	IGFBP3
															HSD17B11	IL15RA
															HSD17B2	IL1B
															HSD17B6	IL1RAPL1
															HSD17B7P2	IL24
															HYLS1	IL32
															IDI1	IL4I1
															IFI27L2	IL6
															IFT27	IL6R
															IGIP	IL6ST
															IK	IL8
															IL1RAP	INHBA
															IMPA2	INSIG2
															IMPACT	IRF1
															IMPAD1	IRF2
															IMPDH1	IRF6
															IMPDH2	ISG20
															INADL	ITGB5
															INHBB	ITIH5
															INPP4B	ITM2C
															INPP5F	JAK2
															INPP5K	JARID2
															IPO5	JAZF1
															IQGAP3	JUN
															IRF2BP2	JUNB
															IRF5	KBTBD8
															ISCA2	KCNAB2
															ISCU	KCNB1
															ISOC1	KCNQ1
															ITGA1	KCTD1
															ITGA6	KCTD10
															ITGB1	KCTD8
															ITGB3BP	KDM3A
															JAG1	KDM4C
															JMJD4	KGFLP1
															KCNK1	KIAA0040
															KCNV1	KIAA0513
															KCTD2	KIAA1033
															KCTD3	KIAA1191
															KDM4D	KIAA1217
															KHK	KIAA1715
															KIAA0101	KIF1B
															KIAA1467	KITLG
															KIF14	KLC1
															KIF15	KLF3
															KIF18B	KLF4
															KIF20A	KLF6
															KIF20B	KLHL20
															KIF22	KLHL21
															KIF23	KLHL4
															KIF2C	KLK10
															KIF3A	KMO
															KIF4A	KPNA5
															KIF9	KRR1
															KIFC1	KRT34
															KLHDC3	KRTAP1-5
															KLHDC5	KRTAP3-1
															KLHL2	LACTB
															KLHL9	LAMA3
															KNTC1	LAMB3
															L3MBTL1	LAMC2
															LAGE3	LAMP2
															LAMP2	LAMP3
															LARP1	LANCL1
															LARP4B	LAP3
															LARS2	LARP6
															LAT	LCOR
															LAT2	LDHA
															LBR	LGALS3
															LEMD3	LGALS8
															LEPROTL1	LGALSL
															LIMD2	LGMN
															LIN9	LHFP
															LMNB1	LIMA1
															LOC401431	LIMK1
															LPGAT1	LIPA
															LRP12	LMO2
															LRP8	LNPEP
															LRRC20	LOC84856
															LRRCC1	LOXL1
															LSM5	LPHN1
															LXN	LPXN
															LYPD5	LRFN3
															LYRM2	LRPAP1
															LYSMD2	LRRC8A
															LZIC	LSS
															MAGEF1	LUM
															MAGOHB	LYST
															MAL2	LZTFL1
															MALT1	MAEA
															MAN2B2	MAL
															MANSC1	MALL
															MAP2K6	MAN1A1
															MAP3K3	MAP1B
															MAP4K4	MAP2
															MAP7	MAP2K1
															42796	MAP3K13
															MBTPS1	MAP3K14
															MCM10	MAP7D2
															MCM2	MAPK6
															MCM4	42798
															MCM7	MARCKS
															MCM8	MARVELD2
															MCMBP	MAT2B
															MDC1	MATN2
															MDFIC	MATN3
															MEAF6	MAX
															MED30	MCL1
															MED7	MCU
															MESP1	MECP2
															METTL15	MEIS2
															METTL5	MEST
															METTL7A	MFAP1
															MFSD6	MFSD1
															MICALCL	MGAT2
															MIF4GD	MGLL
															MIS18A	MIA3
															MIS18BP1	MILR1
															MKRN1	MIR22HG
															MLF1IP	MKX
															MLYCD	MLKL
															MMS22L	MMAA
															MND1	MMP13
															MPZL1	MMP3
															MRP63	MMP7
															MRPL1	MOB3C
															MRPL11	MORC3
															MRPL24	MOSPD1
															MRPL42	MOXD1
															MRPL50	MPP5
															MRPS16	MRAS
															MRPS18B	MREG
															MRPS33	MRPS24
															MRPS35	MRPS25
															MRS2	MRPS30
															MTBP	MSI1
															MTIF3	MSRA
															MTL5	MT1A
															MTMR4	MT1B
															MTMR6	MT1E
															MUC5AC	MT1G
															MUTYH	MT1M
															MYB	MT1X
															MYBL1	MT2A
															MYH9	MVP
															MYO19	MX1
															NAA16	MX2
															NAA20	MXD1
															NANOS1	MXI1
															NARG2	MXRA7
															NARS2	MYADM
															NASP	MYBBP1A
															NBR1	MYD88
															NCAPD2	MYEOV
															NCAPD3	MYO1E
															NCAPH	NAMPT
															NDC80	NBN
															NDE1	NCF2
															NDUFB10	NCK1
															NDUFB11	NCOA3
															NDUFV2	NCOA7
															NEBL	NCS1
															NEFL	NDRG1
															NEIL3	NDUFA12
															NEK2	NECAB1
															NEK9	NEK6
															NFIB	NETO2
															NFU1	NEURL
															NFYA	NEXN
															NIPAL3	NFAT5
															NIPSNAP1	NFE2L1
															NLE1	NFKBIA
															NOC3L	NFKBIE
															NOL3	NHLRC3
															NPM2	NID2
															NR1H3	NIN
															NR2C2AP	NINJ1
															NRXN3	NIPSNAP3A
															NSMCE2	NLRP3
															NSUN7	NMI
															NT5C	NMT1
															NT5DC2	NOG
															NUDCD1	NOV
															NUDT1	NPTX1
															NUDT21	NR1D1
															NUDT22	NR2F2
															NUF2	NR3C2
															NUP155	NRP1
															NUP210	NT5C2
															NUP37	NT5C3
															NUP43	NT5E
															NUP88	NTN4
															NUP98	NUAK1
															NUTF2	NUP62
															NXT1	NUP98
															OCEL1	NXT2
															ODF2	OAS1
															OIP5	OAS3
															OMA1	OASL
															OPA1	OAZ2
															ORC5	OGFRL1
															ORMDL2	OGT
															OSGEPL1	OPTN
															OSGIN2	OSTC
															OVOL2	OSTCP1
															P4HTM	OSTM1
															PACSIN1	OVOL1
															PACSIN2	OXCT1
															PAIP2B	OXSR1
															PAK2	OXTR
															PAK6	P4HA1
															PAN2	P4HA2
															PAPOLA	PABPC5
															PAPOLG	PAFAH1B1
															PARD6A	PAM
															PATZ1	PANX1
															PBK	PAPD4
															PBXIP1	PAPLN
															PCDH18	PAQR3
															PCDH20	PAQR5
															PCGF5	PAQR7
															PCK2	PARP12
															PCMTD2	PARP14
															PCYOX1L	PARP8
															PDCD2L	PARP9
															PDGFRA	PBX3
															PDSS2	PCDH7
															PDZD8	PDK1
															PEBP1	PDP1
															PEX19	PEA15
															PHC1	PELI3
															PHF19	PFKFB2
															PHGDH	PFKFB4
															PHLPP1	PGBD3
															PHLPP2	PGCP
															PIGM	PHF11
															PIGP	PHF20L1
															PIH1D1	PHLDA2
															PITPNC1	PHLDB2
															PITX1	PHTF1
															PJA2	PI3
															PLA2G7	PIGZ
															PLCXD1	PIK3CA
															PLDN	PIK3CB
															PLK1	PIP4K2A
															PLK1S1	PITPNB
															PMF1	PKIA
															PNMA1	PKIB
															POC1A	PLA1A
															POFUT2	PLA2G4A
															POLD1	PLAGL1
															POLR2G	PLAT
															POLR3H	PLD6
															POP4	PLEK2
															POP5	PLEKHA3
															POT1	PLEKHA4
															PPAPDC2	PLEKHA7
															PPARG	PLK2
															PPM1A	PLOD2
															PPM1B	PLSCR1
															PPP1CC	PLXNA1
															PPP1R26	PLXNB2
															PPP1R35	PMAIP1
															PPP2R3B	PML
															PPP2R5A	PNO1
															PPP3CB	PNPT1
															PQLC3	PNRC1
															PRAC	POC1B
															PRC1	PODXL
															PREB	POLK
															PRIM1	PON2
															PRKX	PORCN
															PRMT1	PPFIA4
															PRPF40A	PPIC
															PRPS2	PPIF
															PRPSAP1	PPM1K
															PRR11	PPP1CB
															PRRT3	PPP1R3F
															PRUNE	PPP2CA
															PSD3	PPP2R5B
															PSMB4	PPP3CC
															PSMG1	PPPDE2
															PSPH	PPT2
															PSRC1	PRDX1
															PTBP1	PRKAB2
															PTGES	PRKCE
															PTGFR	PRNP
															PTGR2	PROP1
															PTK2	PRRG1
															PTMA	PRSS35
															PTPN18	PSEN2
															PTTG1	PSKH1
															PTTG2	PSMB8
															PURB	PSMB9
															PUS7	PSME2
															PWP2	PSMF1
															PYCARD	PTBP2
															PYCRL	PTGS2
															RAB11FIP4	PTP4A2
															RAB13	PTPN1
															RAB31	PTPRF
															RABEPK	PTPRR
															RABGGTB	PTX3
															RAC1	PVRL3
															RACGAP1	PXK
															RAD18	QDPR
															RAD51	QKI
															RAD51AP1	QSOX1
															RAD51C	RAB27B
															RAD54B	RAB42
															RAD54L	RAB8B
															RAP2A	RABEP1
															RASSF2	RANBP3
															RASSF5	RASGRP3
															RBBP5	RBBP6
															RBM12	RBM11
															RBM38	RBM25
															RBM47	RBMS3
															RBM8A	RBPJ
															RDBP	RCAN1
															RDM1	RCN2
															REC8	RETSAT
															RECK	REV3L
															RECQL4	RFTN1
															REEP3	RGL1
															REEP4	RGMB
															RELN	RGS20
															RFC4	RGS4
															RFC5	RHOC
															RFWD3	RHOQ
															RGL3	RHOU
															RHBDL2	RIPK2
															RIBC2	RLF
															RIMBP3B	RND3
															RMI1	RNF114
															RMI2	RNF149
															RNASEH2A	RNF2
															RNF138	RNF7
															RNF141	RNMT
															RNF182	ROBO1
															RNF220	ROBO4
															RNF32	ROR1
															RNF44	RP2
															ROCK2	RPL23AP82
															RPA3	RPN2
															RPAIN	RPS6KA3
															RPAP1	RPS6KC1
															RPL13	RPUSD4
															RPL15	RRAD
															RPL18	RRAS2
															RPL27	RRBP1
															RPL29P31	RTCD1
															RPL29P33	RTP3
															RPL34	RTP4
															RPL39L	RUNX2
															RPL5	S100A4
															RPL7A	S1PR1
															RPL7AP27	SAA1
															RPL9	SAMD9
															RPS10	SAMD9L
															RPS13	SAMHD1
															RPS15A	SAP18
															RPS18	SAR1A
															RPS3	SAT1
															RPS4X	SCARB1
															RPS6	SCARB2
															RPS6KA4	SCHIP1
															RPS6KA5	SCP2
															RQCD1	SEC24D
															RRM2	SECISBP2
															RRM2B	SECTM1
															RRP1B	SELT
															RRP7B	SEMA3A
															RTKN2	SEMA3D
															SAC3D1	SEMA7A
															SAE1	SEPW1
															SASS6	SERP1
															SBNO1	SERPINB2
															SCLY	SERPINB7
															SEC22C	SERPINE1
															SEMA5A	SERPINE2
															SERTAD2	SERPINI1
															SET	SERTAD1
															SETD7	SERTAD4
															SGPL1	SETBP1
															SH3D21	SGK1
															SHCBP1	SGMS1
															SHMT1	SGPP1
															SIDT1	SH2D5
															SIRPA	SHANK2
															SKA2	SHC3
															SKA3	SHISA2
															SKP1	SIPA1L3
															SLC12A2	SLC15A3
															SLC13A5	SLC15A4
															SLC16A14	SLC16A2
															SLC16A4	SLC16A3
															SLC16A9	SLC16A7
															SLC25A11	SLC1A3
															SLC25A43	SLC22A4
															SLC26A2	SLC22A5
															SLC26A7	SLC25A28
															SLC27A2	SLC25A36
															SLC29A1	SLC2A1
															SLC2A4RG	SLC2A13
															SLC30A5	SLC31A2
															SLC35B2	SLC35F3
															SLC39A7	SLC37A2
															SLC40A1	SLC37A3
															SLC43A3	SLC39A13
															SLC44A1	SLC44A2
															SLC45A3	SLC4A4
															SLC4A7	SLC9A9
															SLC7A1	SLFN5
															SLC7A11	SLIT2
															SLMO2	SMAD1
															SMA4	SMYD3
															SMC3	SNX21
															SMC4	SNX9
															SNAP23	SOAT1
															SNAPC5	SOCS1
															SNHG8	SOCS5
															SNRPB	SOD2
															SOX7	SORCS2
															SP100	SP100
															SP3	SP140
															SP5	SP140L
															SPA17	SPAG9
															SPAG1	SPATS2L
															SPAG5	SPEF2
															SPAST	SPHK1
															SPC24	SPIN4
															SPC25	SPINK1
															SPG7	SPINK6
															SPINT1	SPRED1
															SPON2	SPSB1
															SPRY4	SPTLC1
															SPRYD4	SPTSSA
															SRBD1	SQRDL
															SRF	SQSTM1
															SRPRB	SRD5A1
															SRSF8	SRPX2
															SS18	SRXN1
															SSBP2	ST3GAL6
															SSRP1	STARD4
															SSX2IP	STAT1
															ST6GAL2	STAT2
															STIL	STC2
															STIP1	STEAP1
															SWI5	STK39
															SYBU	STK40
															SYNC	STOM
															SYNE2	STT3B
															SYPL1	STX3
															SYTL2	STX6
															TACC3	STYK1
															TARBP2	SUB1
															TASP1	SUGP2
															TBC1D1	SUSD4
															TBC1D8B	SYNC
															TBL1X	SYNE1
															TBL1XR1	SYNJ2BP
															TBL1Y	TAB2
															TBP	TANK
															TBXAS1	TAP1
															TCEAL1	TAPBP
															TCEANC2	TBC1D19
															TCERG1	TBC1D7
															TCF19	TBK1
															TCF7L2	TCF20
															TCOF1	TCF4
															TDRKH	TCF7
															TFAM	TDRD7
															TFDP1	TEKT4
															TFRC	TFG
															TGFB1I1	TFPI2
															TGOLN2	TGFB3
															THADA	TGFBI
															THAP10	TGFBR2
															THAP5	TGM2
															THOC4	THAP2
															THOP1	THBS1
															THYN1	THSD1
															TIGD2	THUMPD2
															TIMELESS	TICAM1
															TIMM10	TK2
															TLK1	TLE4
															TM4SF1	TLR2
															TMCO3	TLR3
															TMEM121	TM2D3
															TMEM141	TMC8
															TMEM154	TMCC1
															TMEM19	TMED10
															TMEM191A	TMED5
															TMEM209	TMEM106B
															TMEM218	TMEM109
															TMEM30B	TMEM117
															TMEM35	TMEM127
															TMEM41A	TMEM129
															TMEM48	TMEM131
															TMEM97	TMEM132A
															TMEM98	TMEM140
															TMEM99	TMEM145
															TMPO	TMEM14C
															TMX3	TMEM159
															TNFRSF19	TMEM194A
															TNIP2	TMEM2
															TONSL	TMEM27
															TOP1MT	TMEM38B
															TOP2A	TMEM41B
															TOPBP1	TMEM45A
															TPRG1L	TMEM47
															TPX2	TMEM55A
															TRA2A	TMEM63B
															TRAIP	TMEM64
															TRAPPC10	TMEM87A
															TREX2	TMEM9B
															TRHDE	TMTC2
															TRIAP1	TNC
															TRIM13	TNFAIP3
															TRIM23	TNFAIP8
															TRIM29	TNFSF10
															TRIM37	TNIK
															TRIM4	TNKS1BP1
															TRMT5	TOR1AIP2
															TROAP	TP53BP2
															TRPC1	TPBG
															TRPT1	TPCN1
															TSC1	TPI1
															TSN	TPM1
															TSPAN6	TRAF1
															TTF2	TRANK1
															TTK	TRIM14
															TUBGCP3	TRIM21
															TWF2	TRIM22
															TYMS	TRIM25
															UBE2B	TRIM47
															UBE2C	TRIM5
															UBE2I	TRIM58
															UBE2Q2	TRIM6
															UBE2S	TSC22D2
															UBE2T	TSPAN2
															UBFD1	TSPAN3
															UBR7	TSPAN8
															UBXN7	TSPAN9
															UGGT2	TTC13
															UHRF1	TTC19
															UMPS	TTC7B
															USE1	TUBB2A
															USP12	TXNDC15
															USP36	TXNIP
															USP37	TYMP
															UTP18	UAP1
															VAMP7	UBE2E2
															VAPA	UBE2L6
															VCP	UBFD1
															VMA21	UBL3
															VPS26A	UBP1
															VPS37B	UBXN2A
															VSIG10	UCHL3
															WDHD1	USP15
															WDR33	USP18
															WDR34	USP41
															WDR4	USP42
															WDR5	USP6
															WDR54	UST
															WDR67	VAMP4
															WDR76	VASN
															WEE1	VEGFA
															WHSC1	VEGFC
															WIPI2	VEZT
															WNK4	VGLL4
															WSB2	VSTM2L
															WWTR1	WARS
															XK	WDFY1
															XRCC1	WDR1
															YIPF4	WDR26
															YIPF5	WDR36
															YWHAH	WDR41
															YWHAQ	WDR60
															ZAK	WFDC3
															ZBED4	WNT4
															ZCCHC9	WWC2
															ZDHHC13	XAF1
															ZDHHC17	XKR8
															ZFAND1	XRCC4
															ZMYM2	XRN1
															ZNF165	YOD1
															ZNF177	YWHAZ
															ZNF185	ZBTB1
															ZNF326	ZBTB34
															ZNF334	ZBTB47
															ZNF365	ZC3H12C
															ZNF430	ZC3HAV1
															ZNF493	ZCCHC2
															ZNF544	ZDHHC21
															ZNF587	ZDHHC3
															ZNF644	ZFAND2A
															ZNF680	ZFHX3
															ZNF721	ZFHX4
															ZNF839	ZFP36L1
															ZWILCH	ZFP36L2
															ZWINT	ZFYVE20
																ZFYVE26
																ZHX1
																ZMIZ2
																ZNF121
																ZNF302
																ZNF395
																ZNF404
																ZNF434
																ZNF586
																ZNF614
																ZNF654
																ZNF704
																ZNFX1

[truncated: 7 more sheets: Chromatin 6day BEZvsDMSO, Chromatin 6day TRAMvsDMSO, Chromatin 6day CombovsDMSO, TF Activity Genesets, TF and C6 3day BEZvsDMSO, TF and C6 3day JQ1vsDMSO, TF and C6 3day BEZJQ1vsDMSO]
