# Supplementary material for: Differentiation-state plasticity is a targetable resistance mechanism in basal-like breast cancer
Source: Nat Commun. 2018 Sep 19;9:3815. doi: 10.1038/s41467-018-05729-w (PMC6145927; doi:10.1038/s41467-018-05729-w)
Supplement: Supplementary file 7 — Supplementary Data 4 [file 41467_2018_5729_MOESM7_ESM.zip]

Archive with 50 entries (47 files):
- Supplementary Data 4/
- Supplementary Data 4/hcc1143_tram_lpwgs.seg
- __MACOSX/
- __MACOSX/Supplementary Data 4/
- __MACOSX/Supplementary Data 4/._hcc1143_tram_lpwgs.seg
- Supplementary Data 4/dmso_v_tram_mut2_no_dbSNP.vcf
- __MACOSX/Supplementary Data 4/._dmso_v_tram_mut2_no_dbSNP.vcf
- Supplementary Data 4/tram_v_dmso_mut2_no_dbSNP.vcf
- __MACOSX/Supplementary Data 4/._tram_v_dmso_mut2_no_dbSNP.vcf
- Supplementary Data 4/dmsoVgermBL180124.mut.vcf
- __MACOSX/Supplementary Data 4/._dmsoVgermBL180124.mut.vcf
- Supplementary Data 4/hcc1143_bez235_lpwgs.seg
- __MACOSX/Supplementary Data 4/._hcc1143_bez235_lpwgs.seg
- Supplementary Data 4/.DS_Store
- __MACOSX/Supplementary Data 4/._.DS_Store
- Supplementary Data 4/bezVgermBL180124.mut.vcf
- __MACOSX/Supplementary Data 4/._bezVgermBL180124.mut.vcf
- Supplementary Data 4/bez_v_tram_mutect2_no_dbSNP.vcf
- __MACOSX/Supplementary Data 4/._bez_v_tram_mutect2_no_dbSNP.vcf
- Supplementary Data 4/tram_v_bez_mutect2_no_dbSNP.vcf
- __MACOSX/Supplementary Data 4/._tram_v_bez_mutect2_no_dbSNP.vcf
- Supplementary Data 4/BEZ235_Replicate_Libraries.bezVdmso.vcf
- __MACOSX/Supplementary Data 4/._BEZ235_Replicate_Libraries.bezVdmso.vcf
- Supplementary Data 4/tram_v_BL_gatk4_mut2_filt1.vcf
- __MACOSX/Supplementary Data 4/._tram_v_BL_gatk4_mut2_filt1.vcf
- Supplementary Data 4/bez_v_dmso_mutect2_no_dbSNP.vcf
- __MACOSX/Supplementary Data 4/._bez_v_dmso_mutect2_no_dbSNP.vcf
- Supplementary Data 4/dmso_v_bez_mutect2_no_dbSNP.vcf
- __MACOSX/Supplementary Data 4/._dmso_v_bez_mutect2_no_dbSNP.vcf
- Supplementary Data 4/DMSO_Replicate_Libraries.dmsoVbez.vcf
- __MACOSX/Supplementary Data 4/._DMSO_Replicate_Libraries.dmsoVbez.vcf
- Supplementary Data 4/tramVgermBL180124.mut.vcf
- __MACOSX/Supplementary Data 4/._tramVgermBL180124.mut.vcf
- Supplementary Data 4/BEZ235_Replicate_Libraries.bezVtram.vcf
- __MACOSX/Supplementary Data 4/._BEZ235_Replicate_Libraries.bezVtram.vcf
- Supplementary Data 4/Trametinib_Replicate_Libraries.tramVbez.vcf
- __MACOSX/Supplementary Data 4/._Trametinib_Replicate_Libraries.tramVbez.vcf
- Supplementary Data 4/Trametinib_Replicate_Libraries.tramVdmso.vcf
- __MACOSX/Supplementary Data 4/._Trametinib_Replicate_Libraries.tramVdmso.vcf
- Supplementary Data 4/hcc1143_dmso_lpwgs.seg
- __MACOSX/Supplementary Data 4/._hcc1143_dmso_lpwgs.seg
- Supplementary Data 4/dmso_v_BL_gatk4_mut2_filt1.vcf
- __MACOSX/Supplementary Data 4/._dmso_v_BL_gatk4_mut2_filt1.vcf
- Supplementary Data 4/bez235_v_BL_gatk4_mut2_filt1.vcf
- __MACOSX/Supplementary Data 4/._bez235_v_BL_gatk4_mut2_filt1.vcf
- Supplementary Data 4/DMSO_Replicate_Libraries.dmsoVtram.vcf
- __MACOSX/Supplementary Data 4/._DMSO_Replicate_Libraries.dmsoVtram.vcf
- Supplementary Data 4/Supplementary Data 4 File Descriptions.xlsx
- __MACOSX/Supplementary Data 4/._Supplementary Data 4 File Descriptions.xlsx
- __MACOSX/._Supplementary Data 4
