# Supplementary material for: Differentiation-state plasticity is a targetable resistance mechanism in basal-like breast cancer
Source: Nat Commun. 2018 Sep 19;9:3815. doi: 10.1038/s41467-018-05729-w (PMC6145927; doi:10.1038/s41467-018-05729-w)
Supplement: Supplementary file 7 — Supplementary Data 4 [file 41467_2018_5729_MOESM7_ESM.zip › Supplementary Data 4/hcc1143_tram_lpwgs.seg]

sample	chr	start	end	event	copy.number	bins	median
tumor_sample	1	1000001	21000000	HETD	1	20	-0.660171479930626
tumor_sample	1	21000001	120000000	NEUT	2	99	-0.0951572795069542
tumor_sample	1	150000001	156000000	AMP	4	6	1.04330367385439
tumor_sample	1	156000001	170000000	GAIN	3	14	0.516897435419943
tumor_sample	1	170000001	180000000	HETD	1	10	-0.358550113122052
tumor_sample	1	180000001	195000000	NEUT	2	15	-0.00528603462981719
tumor_sample	1	195000001	202000000	HETD	1	7	-0.367718440106902
tumor_sample	1	202000001	212000000	NEUT	2	10	0.118481330233006
tumor_sample	1	212000001	223000000	AMP	4	11	0.860003498129279
tumor_sample	1	225000001	235000000	NEUT	2	10	-0.0011599268128748
tumor_sample	1	236000001	248000000	GAIN	3	12	0.422747157051529
tumor_sample	2	1000001	15000000	GAIN	3	14	0.329625520247269
tumor_sample	2	15000001	40000000	NEUT	2	25	-0.0856167372015556
tumor_sample	2	40000001	86000000	GAIN	3	46	0.428724242605933
tumor_sample	2	86000001	174000000	NEUT	2	88	-0.0862572937997103
tumor_sample	2	174000001	189000000	AMP	4	15	0.934977474014197
tumor_sample	2	189000001	243000000	NEUT	2	54	-0.145429430901771
tumor_sample	3	1000001	7000000	HLAMP	5	6	1.28405629419281
tumor_sample	3	7000001	42000000	GAIN	3	35	0.310584831097617
tumor_sample	3	42000001	85000000	NEUT	2	43	-0.150950624823253
tumor_sample	3	85000001	123000000	GAIN	3	38	0.296812864237291
tumor_sample	3	123000001	197000000	NEUT	2	74	0.18544834864099
tumor_sample	4	2000001	49000000	HETD	1	47	-0.62280279298152
tumor_sample	4	53000001	66000000	GAIN	3	13	0.800841459892504
tumor_sample	4	66000001	77000000	NEUT	2	11	-0.151477208513178
tumor_sample	4	77000001	191000000	HETD	1	114	-0.545937443897997
tumor_sample	5	1000001	32000000	AMP	4	31	1.17562910569976
tumor_sample	5	32000001	46000000	GAIN	3	14	0.378579048374714
tumor_sample	5	50000001	137000000	HETD	1	87	-0.674706632467582
tumor_sample	5	137000001	174000000	NEUT	2	37	-0.00177884298541605
tumor_sample	5	174000001	180000000	HLAMP	5	6	1.35090068352232
tumor_sample	6	1000001	30000000	HETD	1	29	-0.734076418790245
tumor_sample	6	30000001	65000000	GAIN	3	35	0.677033699568536
tumor_sample	6	65000001	121000000	NEUT	2	56	-0.097122230152645
tumor_sample	6	121000001	157000000	GAIN	3	36	0.285194841073012
tumor_sample	6	158000001	170000000	NEUT	2	12	-0.0227412019295327
tumor_sample	7	1000001	44000000	HETD	1	43	-0.620159775666612
tumor_sample	7	44000001	56000000	GAIN	3	12	0.71360313346499
tumor_sample	7	67000001	85000000	HETD	1	18	-0.672515178700472
tumor_sample	7	85000001	116000000	NEUT	2	31	-0.0264950944259258
tumor_sample	7	116000001	127000000	GAIN	3	11	0.625020215259366
tumor_sample	7	127000001	159000000	NEUT	2	32	0.110866785807194
tumor_sample	8	1000001	43000000	HETD	1	42	-0.571069191510283
tumor_sample	8	47000001	102000000	GAIN	3	55	0.558967865507306
tumor_sample	8	102000001	137000000	AMP	4	35	0.945868378877868
tumor_sample	8	137000001	145000000	HLAMP	5	8	1.40171961633763
tumor_sample	9	1000001	28000000	HETD	1	27	-0.568124650931828
tumor_sample	9	28000001	34000000	GAIN	3	6	0.539566502597432
tumor_sample	9	34000001	99000000	NEUT	2	65	-0.0413404263966732
tumor_sample	9	100000001	126000000	GAIN	3	26	0.367957927483689
tumor_sample	9	126000001	141000000	NEUT	2	15	0.208633900643117
tumor_sample	10	1000001	37000000	GAIN	3	36	0.630724631451041
tumor_sample	10	43000001	66000000	AMP	4	23	0.951792084715758
tumor_sample	10	66000001	135000000	NEUT	2	69	-0.052244315515712
tumor_sample	11	2000001	10000000	GAIN	3	8	0.253302624499121
tumor_sample	11	10000001	33000000	HETD	1	23	-0.562614998570673
tumor_sample	11	33000001	39000000	GAIN	3	6	0.895154762800539
tumor_sample	11	39000001	45000000	HETD	1	6	-0.543696938499496
tumor_sample	11	45000001	134000000	NEUT	2	89	-0.0266379212349738
tumor_sample	12	1000001	34000000	NEUT	2	33	-0.0826866235735101
tumor_sample	12	38000001	66000000	HETD	1	28	-0.568049630789702
tumor_sample	12	66000001	73000000	HLAMP2	6	7	1.73683026313036
tumor_sample	12	73000001	109000000	HETD	1	36	-0.520859076002224
tumor_sample	12	110000001	126000000	NEUT	2	16	-0.0111794438718486
tumor_sample	12	126000001	132000000	GAIN	3	6	0.434265634257987
tumor_sample	13	20000001	106000000	NEUT	2	86	-0.0971380997980947
tumor_sample	13	106000001	114000000	GAIN	3	8	0.701154117957159
tumor_sample	14	21000001	25000000	GAIN	3	4	0.500330968265415
tumor_sample	14	25000001	106000000	NEUT	2	81	0.0820273119398239
tumor_sample	15	25000001	27000000	AMP	4	2	1.17609365350293
tumor_sample	15	31000001	57000000	NEUT	2	26	-0.0957184878778601
tumor_sample	15	57000001	66000000	GAIN	3	9	0.573984878187919
tumor_sample	15	66000001	102000000	NEUT	2	36	-0.119885072507791
tumor_sample	16	1000001	28000000	HETD	1	27	-0.62737902165122
tumor_sample	16	31000001	90000000	NEUT	2	59	-0.0405166475283257
tumor_sample	17	1000001	18000000	NEUT	2	17	0.254596721950798
tumor_sample	17	26000001	41000000	HETD	1	15	-0.287273764626933
tumor_sample	17	41000001	81000000	GAIN	3	40	0.613884052238745
tumor_sample	18	1000001	12000000	AMP	4	11	1.09261787574205
tumor_sample	18	12000001	24000000	GAIN	3	12	0.420949559030582
tumor_sample	18	24000001	46000000	NEUT	2	22	0.140942649324606
tumor_sample	18	46000001	59000000	HETD	1	13	-0.587475519515272
tumor_sample	18	59000001	78000000	GAIN	3	19	0.655006631684244
tumor_sample	19	1000001	24000000	NEUT	2	23	0.020372296672393
tumor_sample	19	28000001	59000000	GAIN	3	31	0.307210367396978
tumor_sample	20	1000001	10000000	NEUT	2	9	0.19896640117412
tumor_sample	20	10000001	61000000	GAIN	3	51	0.354545191688545
tumor_sample	21	16000001	27000000	HETD	1	11	-0.242403063465204
tumor_sample	21	27000001	42000000	NEUT	2	15	0.0233961854780965
tumor_sample	21	45000001	48000000	AMP	4	3	1.00308854958961
tumor_sample	22	22000001	36000000	GAIN	3	14	0.324587629164485
tumor_sample	22	36000001	50000000	NEUT	2	14	0.154437618737082
tumor_sample	X	4000001	55000000	HETD	1	51	-1.61996907942828
tumor_sample	X	57000001	72000000	NEUT	2	15	-0.0424787127839346
tumor_sample	X	73000001	100000000	GAIN	3	27	0.703696146619205
tumor_sample	X	100000001	106000000	NEUT	2	6	-0.0929990077257843
tumor_sample	X	106000001	115000000	HETD	1	9	-0.732420204883305
tumor_sample	X	116000001	139000000	GAIN	3	23	0.381249476895399
tumor_sample	X	139000001	151000000	HETD	1	12	-0.696002253966144
