# Supplementary material for: Differentiation-state plasticity is a targetable resistance mechanism in basal-like breast cancer
Source: Nat Commun. 2018 Sep 19;9:3815. doi: 10.1038/s41467-018-05729-w (PMC6145927; doi:10.1038/s41467-018-05729-w)
Supplement: Supplementary file 7 — Supplementary Data 4 [file 41467_2018_5729_MOESM7_ESM.zip › Supplementary Data 4/dmso_v_tram_mut2_no_dbSNP.vcf]

##fileformat=VCFv4.2
##FORMAT=<ID=AD,Number=R,Type=Integer,Description="Allelic depths for the ref and alt alleles in the order listed">
##FORMAT=<ID=AF,Number=A,Type=Float,Description="Allele fractions of alternate alleles in the tumor">
##FORMAT=<ID=DP,Number=1,Type=Integer,Description="Approximate read depth (reads with MQ=255 or with bad mates are filtered)">
##FORMAT=<ID=F1R2,Number=R,Type=Integer,Description="Count of reads in F1R2 pair orientation supporting each allele">
##FORMAT=<ID=F2R1,Number=R,Type=Integer,Description="Count of reads in F2R1 pair orientation supporting each allele">
##FORMAT=<ID=GQ,Number=1,Type=Integer,Description="Genotype Quality">
##FORMAT=<ID=GT,Number=1,Type=String,Description="Genotype">
##FORMAT=<ID=MBQ,Number=A,Type=Float,Description="median base quality">
##FORMAT=<ID=MFRL,Number=R,Type=Float,Description="median fragment length">
##FORMAT=<ID=MMQ,Number=A,Type=Float,Description="median mapping quality">
##FORMAT=<ID=MPOS,Number=A,Type=Float,Description="median distance from end of read">
##FORMAT=<ID=PGT,Number=1,Type=String,Description="Physical phasing haplotype information, describing how the alternate alleles are phased in relation to one another">
##FORMAT=<ID=PID,Number=1,Type=String,Description="Physical phasing ID information, where each unique ID within a given sample (but not across samples) connects records within a phasing group">
##FORMAT=<ID=PL,Number=G,Type=Integer,Description="Normalized, Phred-scaled likelihoods for genotypes as defined in the VCF specification">
##FORMAT=<ID=SA_MAP_AF,Number=3,Type=Float,Description="MAP estimates of allele fraction given z">
##FORMAT=<ID=SA_POST_PROB,Number=3,Type=Float,Description="posterior probabilities of the presence of strand artifact">
##GATKCommandLine=<ID=Mutect2,CommandLine="Mutect2  --tumor-sample dmso --normal-sample tram --dbsnp /home/exacloud/lustre1/SpellmanLab/Boniface/ref_files/DBSNP_150_uw.vcf --output new_full_dmso_v_tram_gatk4_test.mut2.vcf --input dmso_HCC1143_merge.pe.readgroups.sort.DupRem.RH.bam --input tram_HCC1143_merge.pe.readgroups.sort.DupRem.RH.bam --reference /home/exacloud/lustre1/SpellmanLab/Boniface/ref_files/human_g1k_v37.fasta  --genotype-pon-sites false --af-of-alleles-not-in-resource 0.001 --log-somatic-prior -6.0 --tumor-lod-to-emit 3.0 --initial-tumor-lod 2.0 --max-population-af 0.01 --downsampling-stride 1 --max-suspicious-reads-per-alignment-start 0 --normal-lod 2.2 --annotation-group StandardMutectAnnotation --dont-trim-active-regions false --max-disc-ar-extension 25 --max-gga-ar-extension 300 --padding-around-indels 150 --padding-around-snps 20 --kmer-size 10 --kmer-size 25 --dont-increase-kmer-sizes-for-cycles false --allow-non-unique-kmers-in-ref false --num-pruning-samples 1 --recover-dangling-heads false --do-not-recover-dangling-branches false --min-dangling-branch-length 4 --consensus false --max-num-haplotypes-in-population 128 --error-correct-kmers false --min-pruning 2 --debug-graph-transformations false --kmer-length-for-read-error-correction 25 --min-observations-for-kmer-to-be-solid 20 --likelihood-calculation-engine PairHMM --base-quality-score-threshold 18 --pair-hmm-gap-continuation-penalty 10 --pair-hmm-implementation FASTEST_AVAILABLE --pcr-indel-model CONSERVATIVE --phred-scaled-global-read-mismapping-rate 45 --native-pair-hmm-threads 4 --native-pair-hmm-use-double-precision false --debug false --use-filtered-reads-for-annotations false --emit-ref-confidence NONE --bam-writer-type CALLED_HAPLOTYPES --disable-optimizations false --just-determine-active-regions false --dont-genotype false --dont-use-soft-clipped-bases false --capture-assembly-failure-bam false --error-correct-reads false --do-not-run-physical-phasing false --min-base-quality-score 10 --smith-waterman JAVA --use-new-qual-calculator false --annotate-with-num-discovered-alleles false --heterozygosity 0.001 --indel-heterozygosity 1.25E-4 --heterozygosity-stdev 0.01 --standard-min-confidence-threshold-for-calling 10.0 --max-alternate-alleles 6 --max-genotype-count 1024 --sample-ploidy 2 --genotyping-mode DISCOVERY --contamination-fraction-to-filter 0.0 --output-mode EMIT_VARIANTS_ONLY --all-site-pls false --min-assembly-region-size 50 --max-assembly-region-size 300 --assembly-region-padding 100 --max-reads-per-alignment-start 50 --active-probability-threshold 0.002 --max-prob-propagation-distance 50 --interval-set-rule UNION --interval-padding 0 --interval-exclusion-padding 0 --interval-merging-rule ALL --read-validation-stringency SILENT --seconds-between-progress-updates 10.0 --disable-sequence-dictionary-validation false --create-output-bam-index true --create-output-bam-md5 false --create-output-variant-index true --create-output-variant-md5 false --lenient false --add-output-sam-program-record true --add-output-vcf-command-line true --cloud-prefetch-buffer 40 --cloud-index-prefetch-buffer -1 --disable-bam-index-caching false --help false --version false --showHidden false --verbosity INFO --QUIET false --use-jdk-deflater false --use-jdk-inflater false --gcs-max-retries 20 --disable-tool-default-read-filters false --minimum-mapping-quality 20",Version=4.0.0.0,Date="May 1, 2018 9:08:25 AM PDT">
##INFO=<ID=DB,Number=0,Type=Flag,Description="dbSNP Membership">
##INFO=<ID=DP,Number=1,Type=Integer,Description="Approximate read depth; some reads may have been filtered">
##INFO=<ID=ECNT,Number=1,Type=Integer,Description="Number of events in this haplotype">
##INFO=<ID=IN_PON,Number=0,Type=Flag,Description="site found in panel of normals">
##INFO=<ID=NLOD,Number=A,Type=Float,Description="Normal LOD score">
##INFO=<ID=N_ART_LOD,Number=A,Type=Float,Description="log odds of artifact in normal with same allele fraction as tumor">
##INFO=<ID=POP_AF,Number=A,Type=Float,Description="population allele frequencies of alt alleles">
##INFO=<ID=P_GERMLINE,Number=A,Type=Float,Description="Posterior probability for alt allele to be germline variants">
##INFO=<ID=RPA,Number=.,Type=Integer,Description="Number of times tandem repeat unit is repeated, for each allele (including reference)">
##INFO=<ID=RU,Number=1,Type=String,Description="Tandem repeat unit (bases)">
##INFO=<ID=STR,Number=0,Type=Flag,Description="Variant is a short tandem repeat">
##INFO=<ID=TLOD,Number=A,Type=Float,Description="Tumor LOD score">
##Mutect Version=2.1-beta
##contig=<ID=1,length=249250621>
##contig=<ID=2,length=243199373>
##contig=<ID=3,length=198022430>
##contig=<ID=4,length=191154276>
##contig=<ID=5,length=180915260>
##contig=<ID=6,length=171115067>
##contig=<ID=7,length=159138663>
##contig=<ID=8,length=146364022>
##contig=<ID=9,length=141213431>
##contig=<ID=10,length=135534747>
##contig=<ID=11,length=135006516>
##contig=<ID=12,length=133851895>
##contig=<ID=13,length=115169878>
##contig=<ID=14,length=107349540>
##contig=<ID=15,length=102531392>
##contig=<ID=16,length=90354753>
##contig=<ID=17,length=81195210>
##contig=<ID=18,length=78077248>
##contig=<ID=19,length=59128983>
##contig=<ID=20,length=63025520>
##contig=<ID=21,length=48129895>
##contig=<ID=22,length=51304566>
##contig=<ID=X,length=155270560>
##contig=<ID=Y,length=59373566>
##contig=<ID=MT,length=16569>
##contig=<ID=GL000207.1,length=4262>
##contig=<ID=GL000226.1,length=15008>
##contig=<ID=GL000229.1,length=19913>
##contig=<ID=GL000231.1,length=27386>
##contig=<ID=GL000210.1,length=27682>
##contig=<ID=GL000239.1,length=33824>
##contig=<ID=GL000235.1,length=34474>
##contig=<ID=GL000201.1,length=36148>
##contig=<ID=GL000247.1,length=36422>
##contig=<ID=GL000245.1,length=36651>
##contig=<ID=GL000197.1,length=37175>
##contig=<ID=GL000203.1,length=37498>
##contig=<ID=GL000246.1,length=38154>
##contig=<ID=GL000249.1,length=38502>
##contig=<ID=GL000196.1,length=38914>
##contig=<ID=GL000248.1,length=39786>
##contig=<ID=GL000244.1,length=39929>
##contig=<ID=GL000238.1,length=39939>
##contig=<ID=GL000202.1,length=40103>
##contig=<ID=GL000234.1,length=40531>
##contig=<ID=GL000232.1,length=40652>
##contig=<ID=GL000206.1,length=41001>
##contig=<ID=GL000240.1,length=41933>
##contig=<ID=GL000236.1,length=41934>
##contig=<ID=GL000241.1,length=42152>
##contig=<ID=GL000243.1,length=43341>
##contig=<ID=GL000242.1,length=43523>
##contig=<ID=GL000230.1,length=43691>
##contig=<ID=GL000237.1,length=45867>
##contig=<ID=GL000233.1,length=45941>
##contig=<ID=GL000204.1,length=81310>
##contig=<ID=GL000198.1,length=90085>
##contig=<ID=GL000208.1,length=92689>
##contig=<ID=GL000191.1,length=106433>
##contig=<ID=GL000227.1,length=128374>
##contig=<ID=GL000228.1,length=129120>
##contig=<ID=GL000214.1,length=137718>
##contig=<ID=GL000221.1,length=155397>
##contig=<ID=GL000209.1,length=159169>
##contig=<ID=GL000218.1,length=161147>
##contig=<ID=GL000220.1,length=161802>
##contig=<ID=GL000213.1,length=164239>
##contig=<ID=GL000211.1,length=166566>
##contig=<ID=GL000199.1,length=169874>
##contig=<ID=GL000217.1,length=172149>
##contig=<ID=GL000216.1,length=172294>
##contig=<ID=GL000215.1,length=172545>
##contig=<ID=GL000205.1,length=174588>
##contig=<ID=GL000219.1,length=179198>
##contig=<ID=GL000224.1,length=179693>
##contig=<ID=GL000223.1,length=180455>
##contig=<ID=GL000195.1,length=182896>
##contig=<ID=GL000212.1,length=186858>
##contig=<ID=GL000222.1,length=186861>
##contig=<ID=GL000200.1,length=187035>
##contig=<ID=GL000193.1,length=189789>
##contig=<ID=GL000194.1,length=191469>
##contig=<ID=GL000225.1,length=211173>
##contig=<ID=GL000192.1,length=547496>
##filtering_status=Warning: unfiltered Mutect 2 calls.  Please run FilterMutectCalls to remove false positives.
##normal_sample=tram
##source=Mutect2
##tumor_sample=dmso
#CHROM	POS	ID	REF	ALT	QUAL	FILTER	INFO	FORMAT	dmso	tram
1	87130	.	A	G	.	.	DP=12;ECNT=1;NLOD=2.36;N_ART_LOD=-9.510e-01;POP_AF=1.000e-03;P_GERMLINE=-1.891e+00;TLOD=3.18	GT:AD:AF:F1R2:F2R1:MBQ:MFRL:MMQ:MPOS:SA_MAP_AF:SA_POST_PROB	0/1:3,1:0.250:2,0:1,1:40:138,117:60:20:0.00,0.253,0.250:0.027,0.021,0.951	0/0:8,0:0.013:3,0:5,0:0:160,0:0:0
1	915066	.	A	G	.	.	DP=418;ECNT=1;NLOD=55.29;N_ART_LOD=-2.275e+00;POP_AF=1.000e-03;P_GERMLINE=-5.315e+01;TLOD=4.87	GT:AD:AF:F1R2:F2R1:MBQ:MFRL:MMQ:MPOS:SA_MAP_AF:SA_POST_PROB	0/1:213,3:0.036:83,1:130,2:40:190,145:60:20:0.010,0.010,0.014:3.211e-03,3.244e-03,0.994	0/0:184,0:0.022:69,0:115,0:0:186,0:0:0
1	1027511	.	G	A	.	.	DP=132;ECNT=2;NLOD=15.95;N_ART_LOD=-1.746e+00;POP_AF=1.000e-03;P_GERMLINE=-1.490e+01;TLOD=3.76	GT:AD:AF:F1R2:F2R1:MBQ:MFRL:MMQ:MPOS:PGT:PID:SA_MAP_AF:SA_POST_PROB	0/1:65,2:0.081:22,0:43,2:40:188,188:60:20:0|1:1027511_G_A:0.030,0.00,0.030:0.017,6.511e-03,0.976	0/0:53,0:0.035:21,0:32,0:0:195,0:0:0:0|1:1027511_G_A
1	1027515	.	T	C	.	.	DP=121;ECNT=2;NLOD=14.45;N_ART_LOD=-1.705e+00;POP_AF=1.000e-03;P_GERMLINE=-1.402e+01;TLOD=3.12	GT:AD:AF:F1R2:F2R1:MBQ:MFRL:MMQ:MPOS:PGT:PID:SA_MAP_AF:SA_POST_PROB	0/1:62,2:0.067:19,1:43,1:37:191,187:60:12:1|0:1027511_G_A:0.030,0.00,0.031:0.017,6.796e-03,0.976	0/0:48,0:0.039:18,0:30,0:0:208,0:0:0:1|0:1027511_G_A
1	1196421	.	A	G	.	.	DP=576;ECNT=1;NLOD=66.38;N_ART_LOD=-6.723e-01;POP_AF=1.000e-03;P_GERMLINE=-6.314e+01;TLOD=6.80	GT:AD:AF:F1R2:F2R1:MBQ:MFRL:MMQ:MPOS:SA_MAP_AF:SA_POST_PROB	0/1:310,4:0.034:121,1:189,3:40:180,147:60:22:0.010,0.010,0.013:5.324e-03,1.516e-03,0.993	0/0:234,1:0.035:87,1:147,0:36:183,194:60:7
1	1247096	.	C	T	.	.	DP=131;ECNT=1;NLOD=15.30;N_ART_LOD=-1.743e+00;POP_AF=1.000e-03;P_GERMLINE=-1.440e+01;TLOD=3.60	GT:AD:AF:F1R2:F2R1:MBQ:MFRL:MMQ:MPOS:SA_MAP_AF:SA_POST_PROB	0/1:69,2:0.036:27,0:42,2:40:184,347:60:20:0.030,0.00,0.028:9.698e-03,7.602e-03,0.983	0/0:51,0:0.070:15,0:36,0:0:196,0:0:0
1	1249420	.	T	A	.	.	DP=61;ECNT=1;NLOD=6.88;N_ART_LOD=-1.379e+00;POP_AF=1.000e-03;P_GERMLINE=-5.630e+00;TLOD=3.95	GT:AD:AF:F1R2:F2R1:MBQ:MFRL:MMQ:MPOS:SA_MAP_AF:SA_POST_PROB	0/1:35,2:0.069:13,0:22,2:37:283,249:60:12:0.051,0.00,0.054:9.608e-03,0.017,0.974	0/0:23,0:4.429e-03:9,0:14,0:0:305,0:0:0
1	1335196	.	T	C	.	.	DP=99;ECNT=1;NLOD=12.04;N_ART_LOD=-1.630e+00;POP_AF=1.000e-03;P_GERMLINE=-1.076e+01;TLOD=3.99	GT:AD:AF:F1R2:F2R1:MBQ:MFRL:MMQ:MPOS:SA_MAP_AF:SA_POST_PROB	0/1:51,2:0.064:17,2:34,0:40:242,192:60:13:0.040,0.00,0.038:0.025,7.240e-03,0.967	0/0:40,0:0.046:15,0:25,0:0:252,0:0:0
1	1454046	.	T	TAC	.	.	DP=106;ECNT=1;NLOD=12.96;N_ART_LOD=-1.113e+00;POP_AF=1.000e-03;P_GERMLINE=-9.663e+00;RPA=12,13;RU=AC;STR;TLOD=7.85	GT:AD:AF:F1R2:F2R1:MBQ:MFRL:MMQ:MPOS:SA_MAP_AF:SA_POST_PROB	0/1:34,4:0.213:7,0:20,4:35:153,157:60:5:0.081,0.091,0.103:0.011,0.022,0.968	0/0:45,0:0.114:12,0:23,0:0:164,0:0:0
1	1459755	.	T	C	.	.	DP=79;ECNT=1;NLOD=11.43;N_ART_LOD=-1.591e+00;POP_AF=1.000e-03;P_GERMLINE=-1.023e+01;TLOD=3.91	GT:AD:AF:F1R2:F2R1:MBQ:MFRL:MMQ:MPOS:SA_MAP_AF:SA_POST_PROB	0/1:36,2:0.088:13,2:23,0:37:180,203:40:20:0.051,0.00,0.053:0.025,9.447e-03,0.965	0/0:38,0:2.855e-04:16,0:22,0:0:186,0:0:0
1	1561913	.	C	A	.	.	DP=43;ECNT=1;NLOD=6.58;N_ART_LOD=-1.360e+00;POP_AF=1.000e-03;P_GERMLINE=-4.745e+00;TLOD=4.54	GT:AD:AF:F1R2:F2R1:MBQ:MFRL:MMQ:MPOS:SA_MAP_AF:SA_POST_PROB	0/1:18,2:0.119:8,0:10,2:36:248,218:60:12:0.00,0.101,0.100:0.019,0.017,0.964	0/0:22,0:4.653e-03:11,0:11,0:0:220,0:0:0
1	1580724	.	G	GT	.	.	DP=1124;ECNT=1;NLOD=77.54;N_ART_LOD=6.46;POP_AF=1.000e-03;P_GERMLINE=-7.424e+01;RPA=9,10;RU=T;STR;TLOD=12.40	GT:AD:AF:F1R2:F2R1:MBQ:MFRL:MMQ:MPOS:SA_MAP_AF:SA_POST_PROB	0/1:485,15:0.136:188,5:296,10:40:178,179:27:27:0.030,0.00,0.030:3.897e-03,8.792e-03,0.987	0/0:337,10:0.161:123,2:211,8:39:183,186:38:30
1	1586977	.	G	GT	.	.	DP=269;ECNT=1;NLOD=18.03;N_ART_LOD=1.94;POP_AF=1.000e-03;P_GERMLINE=-1.759e+01;RPA=9,10;RU=T;STR;TLOD=3.14	GT:AD:AF:F1R2:F2R1:MBQ:MFRL:MMQ:MPOS:SA_MAP_AF:SA_POST_PROB	0/1:103,5:0.170:45,1:56,4:39:190,222:40:39:0.040,0.030,0.046:0.018,5.175e-03,0.977	0/0:88,4:0.153:34,0:53,4:40:190,185:27:45
1	1590392	.	TGCC	T	.	.	DP=90;ECNT=1;NLOD=3.91;N_ART_LOD=1.56;POP_AF=1.000e-03;P_GERMLINE=-7.058e-01;RPA=6,5;RU=GCC;STR;TLOD=10.79	GT:AD:AF:F1R2:F2R1:MBQ:MFRL:MMQ:MPOS:SA_MAP_AF:SA_POST_PROB	0/1:49,4:0.106:24,1:25,3:40:160,195:60:43:0.061,0.061,0.075:8.090e-03,0.017,0.975	0/0:27,1:0.107:14,0:13,1:40:159,266:60:44
1	1669748	.	A	T	.	.	DP=222;ECNT=1;NLOD=28.80;N_ART_LOD=-1.994e+00;POP_AF=1.000e-03;P_GERMLINE=-2.849e+01;TLOD=3.01	GT:AD:AF:F1R2:F2R1:MBQ:MFRL:MMQ:MPOS:SA_MAP_AF:SA_POST_PROB	0/1:119,2:0.022:43,1:76,1:40:178,211:45:17:0.00,0.020,0.017:6.407e-03,4.222e-03,0.989	0/0:96,0:0.022:33,0:63,0:0:179,0:0:0
1	1855826	.	T	C	.	.	DP=59;ECNT=1;NLOD=6.09;N_ART_LOD=-1.368e+00;POP_AF=1.000e-03;P_GERMLINE=-5.247e+00;TLOD=3.54	GT:AD:AF:F1R2:F2R1:MBQ:MFRL:MMQ:MPOS:SA_MAP_AF:SA_POST_PROB	0/1:26,4:0.191:10,2:16,2:14:161,232:60:10:0.00,0.131,0.133:0.022,0.017,0.962	0/0:21,0:0.100:7,0:14,0:0:188,0:0:0
1	1870253	.	C	T	.	.	DP=184;ECNT=1;NLOD=22.18;N_ART_LOD=-1.894e+00;POP_AF=1.000e-03;P_GERMLINE=-2.156e+01;TLOD=3.32	GT:AD:AF:F1R2:F2R1:MBQ:MFRL:MMQ:MPOS:SA_MAP_AF:SA_POST_PROB	0/1:92,2:0.060:42,1:50,1:40:206,242:60:20:0.00,0.020,0.021:4.834e-03,0.015,0.980	0/0:74,0:0.051:26,0:48,0:0:189,0:0:0
1	1886603	.	G	A	.	.	DP=196;ECNT=1;NLOD=29.45;N_ART_LOD=-1.999e+00;POP_AF=1.000e-03;P_GERMLINE=-2.907e+01;TLOD=3.08	GT:AD:AF:F1R2:F2R1:MBQ:MFRL:MMQ:MPOS:SA_MAP_AF:SA_POST_PROB	0/1:88,2:0.053:23,1:65,1:39:172,125:60:11:0.020,0.00,0.022:2.324e-03,0.041,0.957	0/0:98,0:0.011:29,0:69,0:0:157,0:0:0
1	1919724	.	G	A	.	.	DP=80;ECNT=1;NLOD=7.83;N_ART_LOD=-1.445e+00;POP_AF=1.000e-03;P_GERMLINE=-6.519e+00;TLOD=4.01	GT:AD:AF:F1R2:F2R1:MBQ:MFRL:MMQ:MPOS:SA_MAP_AF:SA_POST_PROB	0/1:49,2:0.050:17,0:32,2:40:235,250:60:4:0.040,0.00,0.039:0.022,7.766e-03,0.970	0/0:26,0:0.036:6,0:20,0:0:234,0:0:0
1	1920434	.	T	TA	.	.	DP=289;ECNT=1;NLOD=14.32;N_ART_LOD=2.96;POP_AF=1.000e-03;P_GERMLINE=-1.157e+01;RPA=14,15;RU=A;STR;TLOD=5.59	GT:AD:AF:F1R2:F2R1:MBQ:MFRL:MMQ:MPOS:SA_MAP_AF:SA_POST_PROB	0/1:95,9:0.234:17,4:53,3:36:160,169:60:38:0.061,0.051,0.068:0.017,7.294e-03,0.975	0/0:93,7:0.203:21,1:43,3:38:162,182:60:35
1	2081441	.	CA	C	.	.	DP=17;ECNT=1;NLOD=2.40;N_ART_LOD=-9.910e-01;POP_AF=1.000e-03;P_GERMLINE=-2.022e+00;RPA=13,12;RU=A;STR;TLOD=3.08	GT:AD:AF:F1R2:F2R1:MBQ:MFRL:MMQ:MPOS:SA_MAP_AF:SA_POST_PROB	0/1:5,2:0.287:1,1:4,1:27:213,185:57:16:0.242,0.253,0.286:0.030,0.019,0.951	0/0:8,0:0.102:7,0:1,0:0:179,0:0:0
1	2118724	.	CT	C	.	.	DP=162;ECNT=1;NLOD=6.43;N_ART_LOD=3.11;POP_AF=1.000e-03;P_GERMLINE=-3.130e+00;RPA=11,10;RU=T;STR;TLOD=21.87	GT:AD:AF:F1R2:F2R1:MBQ:MFRL:MMQ:MPOS:SA_MAP_AF:SA_POST_PROB	0/1:62,13:0.251:21,6:31,7:35:195,199:60:32:0.172,0.00,0.176:0.015,0.028,0.957	0/0:51,4:0.167:19,3:21,1:39:197,202:60:22
1	2238074	.	C	T	.	.	DP=142;ECNT=1;NLOD=22.65;N_ART_LOD=-1.892e+00;POP_AF=1.000e-03;P_GERMLINE=-2.153e+01;TLOD=3.81	GT:AD:AF:F1R2:F2R1:MBQ:MFRL:MMQ:MPOS:SA_MAP_AF:SA_POST_PROB	0/1:58,2:0.057:17,0:41,2:40:154,183:60:16:0.030,0.020,0.033:6.228e-03,0.011,0.983	0/0:76,0:0.025:27,0:49,0:0:170,0:0:0
1	2530259	.	GGA	G	.	.	DB;DP=200;ECNT=1;NLOD=8.69;N_ART_LOD=5.12;POP_AF=1.000e-03;P_GERMLINE=-6.784e+00;RPA=6,5;RU=GA;STR;TLOD=4.62	GT:AD:AF:F1R2:F2R1:MBQ:MFRL:MMQ:MPOS:SA_MAP_AF:SA_POST_PROB	0/1:88,3:0.118:36,1:52,2:37:175,153:60:29:0.030,0.00,0.033:5.000e-03,0.013,0.982	0/0:65,3:0.153:25,0:40,3:39:163,210:60:35
1	2584371	.	G	A	.	.	DP=11;ECNT=1;NLOD=2.41;N_ART_LOD=-9.542e-01;POP_AF=1.000e-03;P_GERMLINE=-1.696e+00;TLOD=3.42	GT:AD:AF:F1R2:F2R1:MBQ:MFRL:MMQ:MPOS:SA_MAP_AF:SA_POST_PROB	0/1:2,1:0.333:0,1:2,0:40:206,126:45:31:0.333,0.00,0.333:0.025,0.025,0.950	0/0:8,0:3.299e-05:1,0:7,0:0:166,0:0:0
1	2869474	.	C	CCT	.	.	DP=35;ECNT=1;NLOD=3.80;N_ART_LOD=-9.367e-01;POP_AF=1.000e-03;P_GERMLINE=-2.042e+00;RPA=9,10;RU=CT;STR;TLOD=4.48	GT:AD:AF:F1R2:F2R1:MBQ:MFRL:MMQ:MPOS:SA_MAP_AF:SA_POST_PROB	0/1:9,2:0.280:7,2:2,0:33:172,180:60:34:0.152,0.152,0.182:0.025,0.017,0.957	0/0:13,0:0.172:9,0:2,0:0:149,0:0:0
1	3355835	.	C	T	.	.	DP=20;ECNT=1;NLOD=4.51;N_ART_LOD=-1.204e+00;POP_AF=1.000e-03;P_GERMLINE=-4.197e+00;TLOD=3.02	GT:AD:AF:F1R2:F2R1:MBQ:MFRL:MMQ:MPOS:SA_MAP_AF:SA_POST_PROB	0/1:4,1:0.220:3,0:1,1:40:139,137:60:17:0.202,0.00,0.200:0.019,0.029,0.952	0/0:15,0:1.073e-04:4,0:11,0:0:180,0:0:0
1	3392502	.	C	A	.	.	DP=104;ECNT=1;NLOD=14.96;N_ART_LOD=-1.706e+00;POP_AF=1.000e-03;P_GERMLINE=-1.370e+01;TLOD=3.97	GT:AD:AF:F1R2:F2R1:MBQ:MFRL:MMQ:MPOS:SA_MAP_AF:SA_POST_PROB	0/1:47,2:0.083:18,1:29,1:39:166,150:60:20:0.030,0.030,0.041:5.333e-03,0.026,0.969	0/0:50,0:4.098e-03:19,0:31,0:0:186,0:0:0
1	3415080	.	A	G	.	.	DP=165;ECNT=1;NLOD=22.27;N_ART_LOD=-1.887e+00;POP_AF=1.000e-03;P_GERMLINE=-2.168e+01;TLOD=3.29	GT:AD:AF:F1R2:F2R1:MBQ:MFRL:MMQ:MPOS:SA_MAP_AF:SA_POST_PROB	0/1:81,2:0.042:28,1:53,1:39:161,146:60:12:0.020,0.020,0.024:9.119e-03,4.663e-03,0.986	0/0:74,0:0.032:25,0:49,0:0:166,0:0:0
1	3746497	.	A	G	.	.	DP=271;ECNT=1;NLOD=31.00;N_ART_LOD=0.323;POP_AF=1.000e-03;P_GERMLINE=-2.876e+01;TLOD=4.97	GT:AD:AF:F1R2:F2R1:MBQ:MFRL:MMQ:MPOS:SA_MAP_AF:SA_POST_PROB	0/1:137,4:0.051:46,0:91,4:39:172,156:60:16:0.030,0.020,0.028:3.508e-03,9.042e-03,0.987	0/0:117,1:0.029:44,0:73,1:40:171,216:60:20
1	3751728	.	GT	G	.	.	DP=115;ECNT=1;NLOD=7.54;N_ART_LOD=0.013;POP_AF=1.000e-03;P_GERMLINE=-5.252e+00;RPA=10,9;RU=T;STR;TLOD=5.04	GT:AD:AF:F1R2:F2R1:MBQ:MFRL:MMQ:MPOS:SA_MAP_AF:SA_POST_PROB	0/1:40,4:0.215:17,1:20,3:40:245,230:60:16:0.081,0.071,0.091:0.060,7.052e-03,0.932	0/0:34,1:0.193:9,0:21,1:40:227,394:60:9
1	3754133	.	A	ATTATTATTATTATTAATTAATAATTATAAAT	.	.	DP=187;ECNT=1;NLOD=15.66;N_ART_LOD=3.55;POP_AF=1.000e-03;P_GERMLINE=-1.499e+01;TLOD=3.37	GT:AD:AF:F1R2:F2R1:MBQ:MFRL:MMQ:MPOS:SA_MAP_AF:SA_POST_PROB	0/1:91,2:0.051:33,0:58,2:40:191,260:60:2:0.020,0.00,0.022:6.773e-03,6.667e-03,0.987	0/0:79,2:0.054:33,1:46,1:38:190,83:60:4
1	4772582	.	GCCA	G	.	.	DP=737;ECNT=1;NLOD=47.58;N_ART_LOD=27.48;POP_AF=1.000e-03;P_GERMLINE=-4.428e+01;RPA=7,6;RU=CCA;STR;TLOD=25.46	GT:AD:AF:F1R2:F2R1:MBQ:MFRL:MMQ:MPOS:SA_MAP_AF:SA_POST_PROB	0/1:240,10:0.150:75,4:148,6:40:174,179:60:29:0.040,0.020,0.043:1.750e-03,0.050,0.948	0/0:313,11:0.132:110,5:189,6:39:164,176:60:37
1	5069002	.	A	ATG	.	.	DP=53;ECNT=1;NLOD=6.32;N_ART_LOD=-1.389e+00;POP_AF=1.000e-03;P_GERMLINE=-4.388e+00;RPA=10,11;RU=TG;STR;TLOD=4.65	GT:AD:AF:F1R2:F2R1:MBQ:MFRL:MMQ:MPOS:SA_MAP_AF:SA_POST_PROB	0/1:17,3:0.230:5,2:12,1:33:156,107:60:21:0.121,0.131,0.150:0.015,0.023,0.962	0/0:21,0:0.112:12,0:9,0:0:138,0:0:0
1	5133698	.	C	T	.	.	DP=20;ECNT=1;NLOD=2.41;N_ART_LOD=-9.542e-01;POP_AF=1.000e-03;P_GERMLINE=-9.257e-02;TLOD=6.07	GT:AD:AF:F1R2:F2R1:MBQ:MFRL:MMQ:MPOS:SA_MAP_AF:SA_POST_PROB	0/1:10,2:0.167:6,0:4,2:40:182,131:50:22:0.131,0.141,0.167:0.030,0.015,0.955	0/0:8,0:1.689e-08:4,0:4,0:0:168,0:0:0
1	5729305	.	T	C	.	.	DP=32;ECNT=2;NLOD=5.42;N_ART_LOD=-1.279e+00;POP_AF=1.000e-03;P_GERMLINE=-2.492e+00;TLOD=5.87	GT:AD:AF:F1R2:F2R1:MBQ:MFRL:MMQ:MPOS:PGT:PID:SA_MAP_AF:SA_POST_PROB	0/1:12,2:0.143:5,0:7,2:40:190,185:36:16:0|1:5729305_T_C:0.121,0.121,0.143:0.019,0.019,0.962	0/0:18,0:3.162e-05:10,0:8,0:0:180,0:0:0:0|1:5729305_T_C
1	5729323	.	A	T	.	.	DP=32;ECNT=2;NLOD=5.42;N_ART_LOD=-1.279e+00;POP_AF=1.000e-03;P_GERMLINE=-2.120e+00;TLOD=9.44	GT:AD:AF:F1R2:F2R1:MBQ:MFRL:MMQ:MPOS:PGT:PID:SA_MAP_AF:SA_POST_PROB	0/1:11,3:0.214:5,1:6,2:40:197,155:37:22:0|1:5729305_T_C:0.152,0.202,0.214:0.038,0.014,0.949	0/0:18,0:3.724e-05:10,0:8,0:0:180,0:0:0:0|1:5729305_T_C
1	5734970	.	GT	G	.	.	DP=20;ECNT=3;NLOD=2.71;N_ART_LOD=-1.000e+00;POP_AF=1.000e-03;P_GERMLINE=-1.536e-01;TLOD=6.18	GT:AD:AF:F1R2:F2R1:MBQ:MFRL:MMQ:MPOS:PGT:PID:SA_MAP_AF:SA_POST_PROB	0/1:9,2:0.182:7,0:2,2:39:117,183:40:22:0|1:5734970_GT_G:0.182,0.00,0.182:0.011,0.061,0.928	0/0:9,0:3.162e-05:6,0:3,0:0:217,0:0:0:0|1:5734970_GT_G
1	5940091	.	G	GCA	.	.	DP=89;ECNT=2;NLOD=7.25;N_ART_LOD=2.72;POP_AF=1.000e-03;P_GERMLINE=-6.629e+00;RPA=7,8;RU=CA;STR;TLOD=3.32	GT:AD:AF:F1R2:F2R1:MBQ:MFRL:MMQ:MPOS:SA_MAP_AF:SA_POST_PROB	0/1:29,2:0.135:8,0:21,2:40:226,425:60:23:0.00,0.061,0.065:0.014,0.015,0.971	0/0:47,2:0.075:19,2:28,0:39:238,334:60:30
1	6156777	.	G	A	.	.	DP=275;ECNT=1;NLOD=40.28;N_ART_LOD=-2.145e+00;POP_AF=1.000e-03;P_GERMLINE=-3.749e+01;TLOD=5.65	GT:AD:AF:F1R2:F2R1:MBQ:MFRL:MMQ:MPOS:SA_MAP_AF:SA_POST_PROB	0/1:113,3:0.085:42,1:71,2:40:177,140:60:5:0.020,0.020,0.026:0.019,3.195e-03,0.978	0/0:135,0:0.039:52,0:83,0:0:183,0:0:0
1	6206656	.	G	A	.	.	DP=150;ECNT=1;NLOD=18.41;N_ART_LOD=0.317;POP_AF=1.000e-03;P_GERMLINE=-1.750e+01;TLOD=3.60	GT:AD:AF:F1R2:F2R1:MBQ:MFRL:MMQ:MPOS:SA_MAP_AF:SA_POST_PROB	0/1:69,2:0.039:21,0:48,2:40:211,199:60:24:0.00,0.030,0.028:6.535e-03,0.014,0.979	0/0:74,1:0.035:25,0:49,1:36:205,159:60:20
1	6267642	.	G	A	.	.	DP=508;ECNT=1;NLOD=74.67;N_ART_LOD=-2.411e+00;POP_AF=1.000e-03;P_GERMLINE=-7.382e+01;TLOD=3.56	GT:AD:AF:F1R2:F2R1:MBQ:MFRL:MMQ:MPOS:SA_MAP_AF:SA_POST_PROB	0/1:229,3:0.034:71,0:158,3:38:173,97:60:15:0.010,0.010,0.013:3.154e-03,2.884e-03,0.994	0/0:249,0:0.036:78,0:171,0:0:170,0:0:0
1	6269543	.	C	T	.	.	DP=118;ECNT=1;NLOD=13.96;N_ART_LOD=-1.705e+00;POP_AF=1.000e-03;P_GERMLINE=-1.273e+01;TLOD=3.93	GT:AD:AF:F1R2:F2R1:MBQ:MFRL:MMQ:MPOS:SA_MAP_AF:SA_POST_PROB	0/1:57,2:0.074:23,0:34,2:40:194,199:60:16:0.00,0.030,0.034:0.014,6.189e-03,0.980	0/0:47,0:0.072:17,0:30,0:0:193,0:0:0
1	6401709	.	G	A	.	.	DP=17;ECNT=2;NLOD=2.40;N_ART_LOD=-9.735e-01;POP_AF=1.000e-03;P_GERMLINE=-6.763e-02;TLOD=6.48	GT:AD:AF:F1R2:F2R1:MBQ:MFRL:MMQ:MPOS:PGT:PID:SA_MAP_AF:SA_POST_PROB	0/1:6,2:0.250:2,1:4,1:38:192,124:45:13:0|1:6401709_G_A:0.00,0.253,0.250:0.031,0.019,0.950	0/0:8,0:0.057:3,0:5,0:0:166,0:0:0:0|1:6401709_G_A
1	6401733	.	C	T	.	.	DP=19;ECNT=2;NLOD=2.40;N_ART_LOD=-9.539e-01;POP_AF=1.000e-03;P_GERMLINE=-8.178e-02;TLOD=6.19	GT:AD:AF:F1R2:F2R1:MBQ:MFRL:MMQ:MPOS:PGT:PID:SA_MAP_AF:SA_POST_PROB	0/1:9,2:0.191:5,1:4,1:35:188,124:46:9:0|1:6401709_G_A:0.152,0.152,0.182:0.019,0.022,0.958	0/0:8,0:1.550e-03:3,0:5,0:0:170,0:0:0:0|1:6401709_G_A
1	6463876	.	C	CT	.	.	DP=36;ECNT=1;NLOD=2.92;N_ART_LOD=-8.047e-01;POP_AF=1.000e-03;P_GERMLINE=-1.917e-01;RPA=13,14;RU=T;STR;TLOD=6.48	GT:AD:AF:F1R2:F2R1:MBQ:MFRL:MMQ:MPOS:SA_MAP_AF:SA_POST_PROB	0/1:13,4:0.328:3,4:6,0:34:171,165:60:27:0.212,0.202,0.235:0.016,0.029,0.956	0/0:10,0:0.100:4,0:4,0:0:176,0:0:0
1	6505850	.	C	T	.	.	DP=65;ECNT=3;NLOD=6.70;N_ART_LOD=-6.004e-01;POP_AF=1.000e-03;P_GERMLINE=-3.399e+00;TLOD=8.49	GT:AD:AF:F1R2:F2R1:MBQ:MFRL:MMQ:MPOS:PGT:PID:SA_MAP_AF:SA_POST_PROB	0/1:31,4:0.114:15,3:16,1:0:191,261:60:0:0|1:6505832_CACCCAGCTT_C:0.00,0.111,0.114:0.900,4.232e-04,0.099	0/0:29,1:0.033:10,0:19,1:0:170,247:60:0:0|1:6505832_CACCCAGCTT_C
1	6505851	.	A	C	.	.	DP=66;ECNT=3;NLOD=6.70;N_ART_LOD=-6.004e-01;POP_AF=1.000e-03;P_GERMLINE=-3.399e+00;TLOD=8.43	GT:AD:AF:F1R2:F2R1:MBQ:MFRL:MMQ:MPOS:PGT:PID:SA_MAP_AF:SA_POST_PROB	0/1:32,4:0.111:15,3:17,1:0:190,261:60:0:0|1:6505832_CACCCAGCTT_C:0.00,0.111,0.111:0.910,3.739e-04,0.090	0/0:29,1:0.033:10,0:19,1:0:170,247:60:0:0|1:6505832_CACCCAGCTT_C
1	6512262	.	C	CT	.	.	DP=35;ECNT=1;NLOD=2.51;N_ART_LOD=-7.198e-01;POP_AF=1.000e-03;P_GERMLINE=-1.017e-01;RPA=12,13;RU=T;STR;TLOD=6.21	GT:AD:AF:F1R2:F2R1:MBQ:MFRL:MMQ:MPOS:SA_MAP_AF:SA_POST_PROB	0/1:14,4:0.272:4,2:9,2:28:188,160:60:23:0.192,0.192,0.222:0.020,0.020,0.960	0/0:11,1:0.144:8,0:2,0:0:187,0:0:0
1	6518714	.	G	C	.	.	DP=30;ECNT=1;NLOD=4.82;N_ART_LOD=-1.230e+00;POP_AF=1.000e-03;P_GERMLINE=-1.894e+00;TLOD=5.87	GT:AD:AF:F1R2:F2R1:MBQ:MFRL:MMQ:MPOS:SA_MAP_AF:SA_POST_PROB	0/1:12,2:0.143:6,1:6,1:37:165,97:49:14:0.00,0.141,0.143:0.032,0.014,0.954	0/0:16,0:1.979e-06:7,0:9,0:0:152,0:0:0
1	6525596	.	C	T	.	.	DP=171;ECNT=1;NLOD=23.13;N_ART_LOD=-1.894e+00;POP_AF=1.000e-03;P_GERMLINE=-2.241e+01;TLOD=3.43	GT:AD:AF:F1R2:F2R1:MBQ:MFRL:MMQ:MPOS:SA_MAP_AF:SA_POST_PROB	0/1:85,2:0.056:46,0:39,2:40:170,183:60:17:0.020,0.020,0.023:0.015,3.485e-03,0.981	0/0:77,0:7.769e-03:33,0:44,0:0:171,0:0:0
1	6680127	.	A	AG	.	.	DP=299;ECNT=1;NLOD=28.18;N_ART_LOD=0.519;POP_AF=1.000e-03;P_GERMLINE=-2.751e+01;RPA=7,8;RU=G;STR;TLOD=3.37	GT:AD:AF:F1R2:F2R1:MBQ:MFRL:MMQ:MPOS:SA_MAP_AF:SA_POST_PROB	0/1:125,4:0.111:42,2:81,2:25:190,158:60:28:0.030,0.020,0.031:4.028e-03,8.916e-03,0.987	0/0:112,2:0.119:37,0:74,2:40:191,156:60:29
1	6821184	.	C	T	.	.	DP=11;ECNT=3;NLOD=2.41;N_ART_LOD=-9.542e-01;POP_AF=1.000e-03;P_GERMLINE=-1.696e+00;TLOD=3.42	GT:AD:AF:F1R2:F2R1:MBQ:MFRL:MMQ:MPOS:PGT:PID:SA_MAP_AF:SA_POST_PROB	0/1:2,1:0.333:1,0:1,1:40:203,87:40:20:0|1:6821184_C_T:0.333,0.00,0.333:0.021,0.029,0.949	0/0:8,0:3.162e-05:4,0:4,0:0:148,0:0:0:0|1:6821184_C_T
1	6821187	.	T	C	.	.	DP=11;ECNT=3;NLOD=2.41;N_ART_LOD=-9.542e-01;POP_AF=1.000e-03;P_GERMLINE=-1.696e+00;TLOD=3.42	GT:AD:AF:F1R2:F2R1:MBQ:MFRL:MMQ:MPOS:PGT:PID:SA_MAP_AF:SA_POST_PROB	0/1:2,1:0.333:1,0:1,1:40:203,87:40:23:0|1:6821184_C_T:0.333,0.00,0.333:0.021,0.029,0.949	0/0:8,0:3.162e-05:4,0:4,0:0:148,0:0:0:0|1:6821184_C_T
1	6821205	.	G	C	.	.	DP=11;ECNT=3;NLOD=2.41;N_ART_LOD=-9.542e-01;POP_AF=1.000e-03;P_GERMLINE=-1.696e+00;TLOD=3.42	GT:AD:AF:F1R2:F2R1:MBQ:MFRL:MMQ:MPOS:PGT:PID:SA_MAP_AF:SA_POST_PROB	0/1:2,1:0.333:1,0:1,1:40:203,87:40:8:0|1:6821184_C_T:0.333,0.00,0.333:0.021,0.029,0.949	0/0:8,0:3.162e-05:4,0:4,0:0:148,0:0:0:0|1:6821184_C_T
1	6845577	.	CGAG	C	.	.	DB;DP=60;ECNT=1;NLOD=3.85;N_ART_LOD=1.12;POP_AF=1.000e-03;P_GERMLINE=-1.592e+00;RPA=4,3;RU=GAG;STR;TLOD=5.01	GT:AD:AF:F1R2:F2R1:MBQ:MFRL:MMQ:MPOS:SA_MAP_AF:SA_POST_PROB	0/1:24,2:0.168:10,0:14,2:39:126,191:60:28:0.00,0.081,0.077:0.023,0.011,0.966	0/0:25,1:0.056:11,1:14,0:36:122,108:60:1
1	7217136	.	A	G	.	.	DP=18;ECNT=1;NLOD=2.41;N_ART_LOD=-9.738e-01;POP_AF=1.000e-03;P_GERMLINE=-2.779e-01;TLOD=5.22	GT:AD:AF:F1R2:F2R1:MBQ:MFRL:MMQ:MPOS:SA_MAP_AF:SA_POST_PROB	0/1:7,2:0.222:4,1:3,1:40:136,67847027:37:9:0.00,0.222,0.222:0.034,0.017,0.949	0/0:8,0:0.056:4,0:4,0:0:154,0:0:0
1	7455197	.	C	T	.	.	DP=13;ECNT=1;NLOD=3.27;N_ART_LOD=-1.077e+00;POP_AF=1.000e-03;P_GERMLINE=-2.667e+00;TLOD=3.30	GT:AD:AF:F1R2:F2R1:MBQ:MFRL:MMQ:MPOS:SA_MAP_AF:SA_POST_PROB	0/1:1,1:0.500:0,0:1,1:36:176,141:60:43:0.495,0.00,0.500:0.025,0.027,0.948	0/0:11,0:9.197e-03:5,0:6,0:0:155,0:0:0
1	7807980	.	AT	A	.	.	DP=165;ECNT=1;NLOD=12.42;N_ART_LOD=0.681;POP_AF=1.000e-03;P_GERMLINE=-1.169e+01;RPA=10,9;RU=T;STR;TLOD=3.43	GT:AD:AF:F1R2:F2R1:MBQ:MFRL:MMQ:MPOS:SA_MAP_AF:SA_POST_PROB	0/1:74,4:0.126:35,3:39,1:40:180,276:60:13:0.051,0.00,0.051:9.652e-03,0.012,0.978	0/0:59,3:0.114:28,2:31,1:39:191,188:60:28
1	7831307	.	G	A	.	.	DP=137;ECNT=1;NLOD=18.22;N_ART_LOD=-1.817e+00;POP_AF=1.000e-03;P_GERMLINE=-1.715e+01;TLOD=3.77	GT:AD:AF:F1R2:F2R1:MBQ:MFRL:MMQ:MPOS:SA_MAP_AF:SA_POST_PROB	0/1:60,2:0.072:19,1:41,1:40:175,111:60:9:0.00,0.030,0.032:8.580e-03,0.010,0.981	0/0:61,0:0.069:15,0:46,0:0:171,0:0:0
1	7980911	.	CCTT	C	.	.	DB;DP=768;ECNT=1;NLOD=69.05;N_ART_LOD=4.50;POP_AF=1.000e-03;P_GERMLINE=-6.587e+01;RPA=4,3;RU=CTT;STR;TLOD=6.47	GT:AD:AF:F1R2:F2R1:MBQ:MFRL:MMQ:MPOS:SA_MAP_AF:SA_POST_PROB	0/1:375,4:0.085:153,1:222,3:39:173,173:60:33:0.010,0.010,0.011:1.843e-03,2.433e-03,0.996	0/0:272,3:0.083:107,1:165,2:39:165,138:60:21
1	8842989	.	T	C	.	.	DP=11;ECNT=1;NLOD=2.41;N_ART_LOD=-9.542e-01;POP_AF=1.000e-03;P_GERMLINE=-1.817e+00;TLOD=3.30	GT:AD:AF:F1R2:F2R1:MBQ:MFRL:MMQ:MPOS:SA_MAP_AF:SA_POST_PROB	0/1:2,1:0.333:1,0:1,1:39:162,147:60:4:0.00,0.333,0.333:0.025,0.025,0.950	0/0:8,0:3.550e-05:5,0:3,0:0:134,0:0:0
1	9006101	.	C	CT	.	.	DP=92;ECNT=1;NLOD=4.60;N_ART_LOD=0.215;POP_AF=1.000e-03;P_GERMLINE=-2.085e+00;RPA=14,15;RU=T;STR;TLOD=5.29	GT:AD:AF:F1R2:F2R1:MBQ:MFRL:MMQ:MPOS:SA_MAP_AF:SA_POST_PROB	0/1:25,6:0.320:7,4:10,1:25:228,205:60:15:0.162,0.00,0.161:0.019,0.022,0.959	0/0:24,1:0.250:8,1:7,0:31:202,287:60:27
1	9073653	.	C	A	.	.	DP=103;ECNT=1;NLOD=14.10;N_ART_LOD=-1.692e+00;POP_AF=1.000e-03;P_GERMLINE=-1.268e+01;TLOD=4.13	GT:AD:AF:F1R2:F2R1:MBQ:MFRL:MMQ:MPOS:SA_MAP_AF:SA_POST_PROB	0/1:49,2:0.060:17,0:32,2:40:170,188:60:20:0.00,0.040,0.039:0.025,5.107e-03,0.970	0/0:47,0:0.032:17,0:30,0:0:177,0:0:0
1	9307186	.	G	A	.	.	DP=126;ECNT=1;NLOD=16.81;N_ART_LOD=-1.765e+00;POP_AF=1.000e-03;P_GERMLINE=-1.634e+01;TLOD=3.17	GT:AD:AF:F1R2:F2R1:MBQ:MFRL:MMQ:MPOS:SA_MAP_AF:SA_POST_PROB	0/1:60,2:0.072:27,1:33,1:37:197,166:60:15:0.030,0.00,0.032:0.017,7.001e-03,0.976	0/0:56,0:0.027:19,0:37,0:0:194,0:0:0
1	9322066	.	A	T	.	.	DP=184;ECNT=1;NLOD=27.90;N_ART_LOD=-1.982e+00;POP_AF=1.000e-03;P_GERMLINE=-2.729e+01;TLOD=3.31	GT:AD:AF:F1R2:F2R1:MBQ:MFRL:MMQ:MPOS:SA_MAP_AF:SA_POST_PROB	0/1:80,2:0.049:41,2:39,0:39:170,189:60:31:0.00,0.020,0.024:9.223e-03,5.556e-03,0.985	0/0:93,0:0.028:37,0:56,0:0:171,0:0:0
1	9671257	.	C	CT	.	.	DP=242;ECNT=1;NLOD=2.52;N_ART_LOD=7.52;POP_AF=1.000e-03;P_GERMLINE=-1.281e-01;RPA=15,16;RU=T;STR;TLOD=5.96	GT:AD:AF:F1R2:F2R1:MBQ:MFRL:MMQ:MPOS:SA_MAP_AF:SA_POST_PROB	0/1:74,7:0.280:18,1:17,5:39:189,154:60:26:0.040,0.071,0.076:0.189,2.804e-03,0.809	0/0:57,8:0.294:14,3:8,5:35:201,202:60:17
1	9834051	.	T	C	.	.	DP=15;ECNT=2;NLOD=3.31;N_ART_LOD=-1.079e+00;POP_AF=1.000e-03;P_GERMLINE=-2.812e+00;TLOD=3.20	GT:AD:AF:F1R2:F2R1:MBQ:MFRL:MMQ:MPOS:PGT:PID:SA_MAP_AF:SA_POST_PROB	0/1:3,1:0.250:0,1:3,0:40:138,99:58:20:0|1:9834037_T_C:0.00,0.253,0.250:0.027,0.021,0.951	0/0:11,0:1.204e-05:8,0:3,0:0:184,0:0:0:0|1:9834037_T_C
1	10000473	.	G	A	.	.	DP=16;ECNT=1;NLOD=2.41;N_ART_LOD=-9.542e-01;POP_AF=1.000e-03;P_GERMLINE=-6.447e-02;TLOD=6.60	GT:AD:AF:F1R2:F2R1:MBQ:MFRL:MMQ:MPOS:SA_MAP_AF:SA_POST_PROB	0/1:6,2:0.250:3,1:3,1:39:186,95:39:21:0.00,0.253,0.250:0.031,0.019,0.950	0/0:8,0:3.195e-05:4,0:4,0:0:199,0:0:0
1	10211756	.	G	A	.	.	DP=63;ECNT=1;NLOD=4.51;N_ART_LOD=-1.256e+00;POP_AF=1.000e-03;P_GERMLINE=-2.915e+00;TLOD=4.31	GT:AD:AF:F1R2:F2R1:MBQ:MFRL:MMQ:MPOS:SA_MAP_AF:SA_POST_PROB	0/1:39,2:0.070:12,1:27,1:40:222,233:60:20:0.051,0.00,0.049:0.022,9.321e-03,0.969	0/0:15,0:0.125:5,0:10,0:0:231,0:0:0
1	10384711	.	C	CT	.	.	DP=53;ECNT=1;NLOD=3.09;N_ART_LOD=0.499;POP_AF=1.000e-03;P_GERMLINE=-1.984e+00;RPA=13,14;RU=T;STR;TLOD=3.81	GT:AD:AF:F1R2:F2R1:MBQ:MFRL:MMQ:MPOS:SA_MAP_AF:SA_POST_PROB	0/1:18,3:0.233:7,1:8,2:40:179,223:60:5:0.00,0.141,0.143:0.018,0.025,0.957	0/0:21,2:0.146:6,1:11,1:40:214,184:60:28
1	10527571	.	AT	A	.	.	DP=29;ECNT=1;NLOD=2.35;N_ART_LOD=-1.047e+00;POP_AF=1.000e-03;P_GERMLINE=-7.709e-01;RPA=14,13;RU=T;STR;TLOD=4.37	GT:AD:AF:F1R2:F2R1:MBQ:MFRL:MMQ:MPOS:SA_MAP_AF:SA_POST_PROB	0/1:4,4:0.488:2,2:2,2:32:250,255:60:14:0.495,0.00,0.500:0.025,0.028,0.947	0/0:8,0:0.223:3,0:5,0:0:223,0:0:0
1	10702402	.	G	A	.	.	DP=21;ECNT=1;NLOD=2.56;N_ART_LOD=-5.940e-01;POP_AF=1.000e-03;P_GERMLINE=-1.480e+00;TLOD=3.80	GT:AD:AF:F1R2:F2R1:MBQ:MFRL:MMQ:MPOS:SA_MAP_AF:SA_POST_PROB	0/1:5,3:0.406:0,0:2,3:14:211,176:60:44:0.495,0.00,0.500:0.019,0.041,0.940	0/0:9,0:0.035:0,0:4,0:0:130,0:0:0
1	11026381	.	T	TA	.	.	DP=338;ECNT=1;NLOD=2.43;N_ART_LOD=11.22;POP_AF=1.000e-03;P_GERMLINE=-5.446e-02;RPA=13,14;RU=A;STR;TLOD=34.75	GT:AD:AF:F1R2:F2R1:MBQ:MFRL:MMQ:MPOS:SA_MAP_AF:SA_POST_PROB	0/1:156,28:0.197:36,7:93,19:39:161,185:60:22:0.111,0.131,0.141:0.023,5.057e-03,0.972	0/0:105,16:0.181:25,2:61,9:39:152,134:60:23
1	11189170	.	C	T	.	.	DP=65;ECNT=1;NLOD=8.08;N_ART_LOD=-1.459e+00;POP_AF=1.000e-03;P_GERMLINE=-6.968e+00;TLOD=3.81	GT:AD:AF:F1R2:F2R1:MBQ:MFRL:MMQ:MPOS:SA_MAP_AF:SA_POST_PROB	0/1:33,2:0.069:13,1:20,1:36:220,153:60:4:0.030,0.051,0.057:0.082,5.264e-03,0.912	0/0:27,0:0.038:7,0:20,0:0:195,0:0:0
1	11298823	.	CTT	C	.	.	DP=17;ECNT=1;NLOD=2.68;N_ART_LOD=-6.149e-01;POP_AF=1.000e-03;P_GERMLINE=-1.574e-01;RPA=14,12;RU=T;STR;TLOD=6.09	GT:AD:AF:F1R2:F2R1:MBQ:MFRL:MMQ:MPOS:SA_MAP_AF:SA_POST_PROB	0/1:3,2:0.428:1,1:0,1:40:324,184:60:16:0.465,0.465,0.500:0.025,0.025,0.949	0/0:9,0:0.055:1,0:1,0:0:268,0:0:0
1	11835432	.	C	T	.	.	DP=106;ECNT=1;NLOD=13.85;N_ART_LOD=-1.672e+00;POP_AF=1.000e-03;P_GERMLINE=-1.253e+01;TLOD=4.02	GT:AD:AF:F1R2:F2R1:MBQ:MFRL:MMQ:MPOS:SA_MAP_AF:SA_POST_PROB	0/1:53,2:0.075:17,2:36,0:40:181,187:60:7:0.00,0.040,0.036:0.011,9.104e-03,0.980	0/0:46,0:3.986e-05:21,0:25,0:0:165,0:0:0
1	11985396	.	A	G	.	.	DP=114;ECNT=1;NLOD=2.30;N_ART_LOD=5.63;POP_AF=1.000e-03;P_GERMLINE=-4.468e-01;TLOD=4.77	GT:AD:AF:F1R2:F2R1:MBQ:MFRL:MMQ:MPOS:SA_MAP_AF:SA_POST_PROB	0/1:53,4:0.079:15,2:38,2:39:180,150:27:20:0.00,0.071,0.070:0.054,4.951e-03,0.941	0/0:46,4:0.127:12,0:34,4:40:162,135:27:20
1	12082037	.	C	A	.	.	DP=131;ECNT=1;NLOD=18.66;N_ART_LOD=-1.805e+00;POP_AF=1.000e-03;P_GERMLINE=-1.787e+01;TLOD=3.49	GT:AD:AF:F1R2:F2R1:MBQ:MFRL:MMQ:MPOS:SA_MAP_AF:SA_POST_PROB	0/1:59,2:0.082:22,0:37,2:38:204,174:60:20:0.020,0.020,0.033:6.970e-03,9.267e-03,0.984	0/0:62,0:0.016:26,0:36,0:0:199,0:0:0
1	12175814	.	C	A	.	.	DP=173;ECNT=1;NLOD=22.57;N_ART_LOD=-1.903e+00;POP_AF=1.000e-03;P_GERMLINE=-2.207e+01;TLOD=3.20	GT:AD:AF:F1R2:F2R1:MBQ:MFRL:MMQ:MPOS:SA_MAP_AF:SA_POST_PROB	0/1:81,2:0.063:30,0:51,2:39:180,134:60:19:0.020,0.00,0.024:5.017e-03,0.010,0.985	0/0:76,0:0.055:20,0:56,0:0:183,0:0:0
1	12179260	.	A	T	.	.	DP=13;ECNT=1;NLOD=2.41;N_ART_LOD=-9.738e-01;POP_AF=1.000e-03;P_GERMLINE=-1.936e+00;TLOD=3.18	GT:AD:AF:F1R2:F2R1:MBQ:MFRL:MMQ:MPOS:SA_MAP_AF:SA_POST_PROB	0/1:3,1:0.250:2,1:1,0:40:170,138:60:20:0.00,0.253,0.250:0.039,0.017,0.944	0/0:8,0:0.056:5,0:3,0:0:123,0:0:0
1	12192662	.	AGCCT	A	.	.	DP=17;ECNT=2;NLOD=3.61;N_ART_LOD=-1.114e+00;POP_AF=1.000e-03;P_GERMLINE=-3.148e+00;TLOD=3.16	GT:AD:AF:F1R2:F2R1:MBQ:MFRL:MMQ:MPOS:PGT:PID:SA_MAP_AF:SA_POST_PROB	0/1:3,1:0.300:2,0:1,1:40:178,102:60:11:0|1:12192662_AGCCT_A:0.00,0.253,0.250:0.027,0.021,0.951	0/0:12,0:6.066e-05:8,0:4,0:0:190,0:0:0:0|1:12192662_AGCCT_A
1	12192670	.	A	AGGGG	.	.	DP=14;ECNT=2;NLOD=3.01;N_ART_LOD=-1.041e+00;POP_AF=1.000e-03;P_GERMLINE=-2.512e+00;RPA=1,5;RU=G;STR;TLOD=3.20	GT:AD:AF:F1R2:F2R1:MBQ:MFRL:MMQ:MPOS:PGT:PID:SA_MAP_AF:SA_POST_PROB	0/1:3,1:0.250:2,0:1,1:0:178,102:60:0:0|1:12192662_AGCCT_A:0.00,0.253,0.250:0.027,0.021,0.951	0/0:10,0:2.214e-05:6,0:4,0:0:190,0:0:0:0|1:12192662_AGCCT_A
1	12330939	.	A	AT	.	.	DP=61;ECNT=1;NLOD=3.27;N_ART_LOD=0.554;POP_AF=1.000e-03;P_GERMLINE=-3.132e-01;RPA=13,14;RU=T;STR;TLOD=6.87	GT:AD:AF:F1R2:F2R1:MBQ:MFRL:MMQ:MPOS:SA_MAP_AF:SA_POST_PROB	0/1:31,5:0.158:9,3:15,2:36:219,197:60:28:0.00,0.141,0.139:0.024,0.015,0.961	0/0:19,1:0.152:3,1:13,0:39:235,145:60:40
1	12409468	.	C	CT	.	.	DB;DP=185;ECNT=1;NLOD=13.08;N_ART_LOD=2.15;POP_AF=1.000e-03;P_GERMLINE=-1.200e+01;RPA=10,11;RU=T;STR;TLOD=3.78	GT:AD:AF:F1R2:F2R1:MBQ:MFRL:MMQ:MPOS:SA_MAP_AF:SA_POST_PROB	0/1:72,5:0.163:32,0:38,5:35:179,131:60:30:0.061,0.040,0.065:0.011,9.632e-03,0.980	0/0:69,3:0.120:30,2:35,1:40:175,144:60:32
1	12464108	.	TTG	T	.	.	DP=60;ECNT=1;NLOD=5.39;N_ART_LOD=-1.345e+00;POP_AF=1.000e-03;P_GERMLINE=-4.171e+00;RPA=7,6;RU=TG;STR;TLOD=3.93	GT:AD:AF:F1R2:F2R1:MBQ:MFRL:MMQ:MPOS:SA_MAP_AF:SA_POST_PROB	0/1:20,2:0.237:6,0:14,2:40:224,166:60:30:0.091,0.00,0.091:0.025,0.014,0.961	0/0:18,0:0.155:6,0:12,0:0:212,0:0:0
1	12815308	.	T	C	.	.	DP=58;ECNT=2;NLOD=8.38;N_ART_LOD=-1.468e+00;POP_AF=1.000e-03;P_GERMLINE=-6.165e+00;TLOD=4.95	GT:AD:AF:F1R2:F2R1:MBQ:MFRL:MMQ:MPOS:PGT:PID:SA_MAP_AF:SA_POST_PROB	0/1:26,2:0.086:11,2:15,0:40:189,133962333:26:16:0|1:12815308_T_C:0.00,0.071,0.071:0.013,0.019,0.967	0/0:28,0:0.021:8,0:20,0:0:165,0:0:0:0|1:12815308_T_C
1	12815311	.	G	A	.	.	DP=56;ECNT=2;NLOD=7.78;N_ART_LOD=-1.430e+00;POP_AF=1.000e-03;P_GERMLINE=-5.639e+00;TLOD=4.87	GT:AD:AF:F1R2:F2R1:MBQ:MFRL:MMQ:MPOS:PGT:PID:SA_MAP_AF:SA_POST_PROB	0/1:28,2:0.067:11,2:17,0:40:189,133962333:26:13:0|1:12815308_T_C:0.00,0.071,0.067:0.013,0.017,0.970	0/0:26,0:3.906e-03:7,0:19,0:0:165,0:0:0:0|1:12815308_T_C
1	12907465	.	A	G	.	.	DP=712;ECNT=16;NLOD=53.13;N_ART_LOD=23.98;POP_AF=1.000e-03;P_GERMLINE=-4.983e+01;TLOD=26.13	GT:AD:AF:F1R2:F2R1:MBQ:MFRL:MMQ:MPOS:PGT:PID:SA_MAP_AF:SA_POST_PROB	0/1:375,11:0.029:159,5:216,6:40:174,254:37:41:0|1:12907438_A_G:0.030,0.010,0.028:8.580e-04,0.139,0.860	0/0:316,10:0.031:123,2:193,8:39:171,220:34:44:0|1:12907438_A_G
1	13863007	.	C	T	.	.	DP=15;ECNT=1;NLOD=2.41;N_ART_LOD=-9.738e-01;POP_AF=1.000e-03;P_GERMLINE=-2.101e+00;TLOD=3.01	GT:AD:AF:F1R2:F2R1:MBQ:MFRL:MMQ:MPOS:SA_MAP_AF:SA_POST_PROB	0/1:3,1:0.333:3,1:0,0:39:147,80:60:5:0.00,0.253,0.250:0.027,0.021,0.951	0/0:8,0:0.056:2,0:6,0:0:157,0:0:0
1	14057425	.	GA	G	.	.	DP=249;ECNT=1;NLOD=7.36;N_ART_LOD=10.89;POP_AF=1.000e-03;P_GERMLINE=-4.062e+00;RPA=13,12;RU=A;STR;TLOD=11.55	GT:AD:AF:F1R2:F2R1:MBQ:MFRL:MMQ:MPOS:SA_MAP_AF:SA_POST_PROB	0/1:98,12:0.155:31,2:40,10:39:185,194:60:17:0.091,0.101,0.111:8.263e-03,0.014,0.978	0/0:102,11:0.158:33,2:51,9:39:172,162:60:18
1	14220126	.	G	A	.	.	DP=79;ECNT=1;NLOD=11.44;N_ART_LOD=-1.596e+00;POP_AF=1.000e-03;P_GERMLINE=-9.793e+00;TLOD=4.35	GT:AD:AF:F1R2:F2R1:MBQ:MFRL:MMQ:MPOS:SA_MAP_AF:SA_POST_PROB	0/1:38,2:0.053:16,0:22,2:40:182,243:60:20:0.040,0.030,0.050:5.770e-03,0.036,0.958	0/0:38,0:0.013:12,0:26,0:0:182,0:0:0
1	14367004	.	T	C	.	.	DP=10;ECNT=2;NLOD=2.41;N_ART_LOD=-9.542e-01;POP_AF=1.000e-03;P_GERMLINE=-1.405e+00;TLOD=3.72	GT:AD:AF:F1R2:F2R1:MBQ:MFRL:MMQ:MPOS:PGT:PID:SA_MAP_AF:SA_POST_PROB	0/1:1,1:0.500:1,0:0,1:34:175,135:28:20:0|1:14367004_T_C:0.00,0.495,0.500:0.027,0.025,0.948	0/0:8,0:4.533e-10:5,0:3,0:0:181,0:0:0:0|1:14367004_T_C
1	14367008	.	G	A	.	.	DP=10;ECNT=2;NLOD=2.41;N_ART_LOD=-9.542e-01;POP_AF=1.000e-03;P_GERMLINE=-1.405e+00;TLOD=3.72	GT:AD:AF:F1R2:F2R1:MBQ:MFRL:MMQ:MPOS:PGT:PID:SA_MAP_AF:SA_POST_PROB	0/1:1,1:0.500:1,0:0,1:40:175,135:28:24:0|1:14367004_T_C:0.00,0.495,0.500:0.027,0.025,0.948	0/0:8,0:4.533e-10:5,0:3,0:0:181,0:0:0:0|1:14367004_T_C
1	14767871	.	GGCA	G	.	.	DP=53;ECNT=1;NLOD=5.70;N_ART_LOD=-1.335e+00;POP_AF=1.000e-03;P_GERMLINE=-3.488e+00;RPA=7,6;RU=GCA;STR;TLOD=4.95	GT:AD:AF:F1R2:F2R1:MBQ:MFRL:MMQ:MPOS:SA_MAP_AF:SA_POST_PROB	0/1:26,2:0.100:11,1:15,1:23:170,156:60:15:0.061,0.051,0.071:0.011,0.017,0.972	0/0:19,0:0.088:6,0:13,0:0:178,0:0:0
1	15623000	.	T	C	.	.	DP=106;ECNT=1;NLOD=14.40;N_ART_LOD=-1.701e+00;POP_AF=1.000e-03;P_GERMLINE=-1.395e+01;TLOD=3.15	GT:AD:AF:F1R2:F2R1:MBQ:MFRL:MMQ:MPOS:SA_MAP_AF:SA_POST_PROB	0/1:52,2:0.045:22,2:30,0:36:215,231:60:5:0.00,0.040,0.037:7.395e-03,0.022,0.971	0/0:48,0:0.031:25,0:23,0:0:201,0:0:0
1	15860947	.	G	A	.	.	DP=139;ECNT=1;NLOD=15.55;N_ART_LOD=-1.736e+00;POP_AF=1.000e-03;P_GERMLINE=-1.498e+01;TLOD=3.27	GT:AD:AF:F1R2:F2R1:MBQ:MFRL:MMQ:MPOS:SA_MAP_AF:SA_POST_PROB	0/1:76,2:0.056:29,1:47,1:39:200,224:60:13:0.030,0.00,0.026:0.011,6.457e-03,0.982	0/0:52,0:0.038:14,0:38,0:0:198,0:0:0
1	16096330	.	C	T	.	.	DP=17;ECNT=3;NLOD=3.61;N_ART_LOD=-1.114e+00;POP_AF=1.000e-03;P_GERMLINE=-3.289e+00;TLOD=3.02	GT:AD:AF:F1R2:F2R1:MBQ:MFRL:MMQ:MPOS:PGT:PID:SA_MAP_AF:SA_POST_PROB	0/1:4,1:0.200:0,1:4,0:40:164,111:60:5:0|1:16096330_C_T:0.202,0.00,0.200:0.017,0.035,0.949	0/0:12,0:3.107e-09:7,0:5,0:0:172,0:0:0:0|1:16096330_C_T
1	16096331	.	A	G	.	.	DP=18;ECNT=3;NLOD=3.91;N_ART_LOD=-1.146e+00;POP_AF=1.000e-03;P_GERMLINE=-3.590e+00;TLOD=3.02	GT:AD:AF:F1R2:F2R1:MBQ:MFRL:MMQ:MPOS:PGT:PID:SA_MAP_AF:SA_POST_PROB	0/1:4,1:0.200:0,1:4,0:40:164,111:60:6:0|1:16096330_C_T:0.202,0.00,0.200:0.017,0.035,0.949	0/0:13,0:3.239e-06:7,0:6,0:0:169,0:0:0:0|1:16096330_C_T
1	16096336	.	G	A	.	.	DP=17;ECNT=3;NLOD=3.61;N_ART_LOD=-1.114e+00;POP_AF=1.000e-03;P_GERMLINE=-3.289e+00;TLOD=3.02	GT:AD:AF:F1R2:F2R1:MBQ:MFRL:MMQ:MPOS:PGT:PID:SA_MAP_AF:SA_POST_PROB	0/1:4,1:0.200:0,1:4,0:39:164,111:60:11:0|1:16096330_C_T:0.202,0.00,0.200:0.017,0.035,0.949	0/0:12,0:3.509e-06:7,0:5,0:0:172,0:0:0:0|1:16096330_C_T
1	16113686	.	G	A	.	.	DP=14;ECNT=1;NLOD=3.01;N_ART_LOD=-1.041e+00;POP_AF=1.000e-03;P_GERMLINE=-2.534e+00;TLOD=3.18	GT:AD:AF:F1R2:F2R1:MBQ:MFRL:MMQ:MPOS:SA_MAP_AF:SA_POST_PROB	0/1:3,1:0.250:2,1:1,0:40:218,145:60:13:0.00,0.253,0.250:0.027,0.021,0.951	0/0:10,0:6.170e-05:7,0:3,0:0:158,0:0:0
1	16148636	.	G	A	.	.	DP=12;ECNT=3;NLOD=3.01;N_ART_LOD=-1.041e+00;POP_AF=1.000e-03;P_GERMLINE=-1.994e+00;TLOD=3.72	GT:AD:AF:F1R2:F2R1:MBQ:MFRL:MMQ:MPOS:PGT:PID:SA_MAP_AF:SA_POST_PROB	0/1:1,1:0.500:1,1:0,0:40:123,114:60:26:0|1:16148636_G_A:0.00,0.495,0.500:0.027,0.025,0.948	0/0:10,0:2.214e-05:6,0:4,0:0:186,0:0:0:0|1:16148636_G_A
1	16148642	.	G	A	.	.	DP=12;ECNT=3;NLOD=3.01;N_ART_LOD=-1.041e+00;POP_AF=1.000e-03;P_GERMLINE=-1.994e+00;TLOD=3.72	GT:AD:AF:F1R2:F2R1:MBQ:MFRL:MMQ:MPOS:PGT:PID:SA_MAP_AF:SA_POST_PROB	0/1:1,1:0.500:1,1:0,0:40:123,114:60:20:0|1:16148636_G_A:0.00,0.495,0.500:0.027,0.025,0.948	0/0:10,0:2.214e-05:6,0:4,0:0:186,0:0:0:0|1:16148636_G_A
1	16200729	.	A	AT	.	.	DP=192;ECNT=1;NLOD=8.62;N_ART_LOD=2.46;POP_AF=1.000e-03;P_GERMLINE=-5.332e+00;RPA=10,11;RU=T;STR;TLOD=7.66	GT:AD:AF:F1R2:F2R1:MBQ:MFRL:MMQ:MPOS:SA_MAP_AF:SA_POST_PROB	0/1:104,8:0.093:39,4:63,3:39:167,188:60:11:0.040,0.061,0.063:0.016,4.943e-03,0.979	0/0:56,4:0.154:14,0:41,3:39:171,161:60:41
1	16211704	.	AT	A	.	.	DP=55;ECNT=1;NLOD=6.87;N_ART_LOD=-1.104e+00;POP_AF=1.000e-03;P_GERMLINE=-5.794e+00;RPA=10,9;RU=T;STR;TLOD=3.78	GT:AD:AF:F1R2:F2R1:MBQ:MFRL:MMQ:MPOS:SA_MAP_AF:SA_POST_PROB	0/1:28,3:0.101:8,0:18,3:39:186,208:60:15:0.071,0.091,0.100:0.015,0.015,0.970	0/0:23,0:0.026:11,0:10,0:0:140,0:0:0
1	16431152	.	G	A	.	.	DP=82;ECNT=4;NLOD=6.94;N_ART_LOD=1.33;POP_AF=1.000e-03;P_GERMLINE=-5.251e+00;TLOD=4.40	GT:AD:AF:F1R2:F2R1:MBQ:MFRL:MMQ:MPOS:PGT:PID:SA_MAP_AF:SA_POST_PROB	0/1:41,2:0.057:23,2:18,0:40:162,240:20:21:0|1:16431152_G_A:0.040,0.030,0.047:7.562e-03,0.015,0.977	0/0:37,1:0.026:24,1:13,0:39:165,191:28:33:0|1:16431152_G_A
1	16431171	.	A	G	.	.	DP=82;ECNT=4;NLOD=6.34;N_ART_LOD=1.38;POP_AF=1.000e-03;P_GERMLINE=-3.045e+00;TLOD=7.65	GT:AD:AF:F1R2:F2R1:MBQ:MFRL:MMQ:MPOS:PGT:PID:SA_MAP_AF:SA_POST_PROB	0/1:43,3:0.065:24,3:19,0:40:162,193:20:20:0|1:16431152_G_A:0.040,0.061,0.065:0.014,9.152e-03,0.977	0/0:35,1:0.028:23,1:12,0:40:163,191:28:46:0|1:16431152_G_A
1	16431186	.	G	T	.	.	DP=77;ECNT=4;NLOD=5.13;N_ART_LOD=1.48;POP_AF=1.000e-03;P_GERMLINE=-1.846e+00;TLOD=7.69	GT:AD:AF:F1R2:F2R1:MBQ:MFRL:MMQ:MPOS:PGT:PID:SA_MAP_AF:SA_POST_PROB	0/1:42,3:0.067:25,3:17,0:40:162,193:20:27:0|1:16431152_G_A:0.040,0.061,0.067:0.020,7.486e-03,0.973	0/0:31,1:0.031:19,1:12,0:39:171,191:28:31:0|1:16431152_G_A
1	16531333	.	G	T	.	.	DP=117;ECNT=1;NLOD=14.45;N_ART_LOD=-1.690e+00;POP_AF=1.000e-03;P_GERMLINE=-1.367e+01;TLOD=3.48	GT:AD:AF:F1R2:F2R1:MBQ:MFRL:MMQ:MPOS:SA_MAP_AF:SA_POST_PROB	0/1:66,2:0.036:29,0:37,2:16:154,157:60:37:0.020,0.020,0.029:8.233e-03,6.589e-03,0.985	0/0:48,0:4.529e-05:17,0:31,0:0:164,0:0:0
1	16893000	.	T	G	.	.	DP=41;ECNT=2;NLOD=2.71;N_ART_LOD=-1.000e+00;POP_AF=1.000e-03;P_GERMLINE=-1.588e+00;TLOD=3.83	GT:AD:AF:F1R2:F2R1:MBQ:MFRL:MMQ:MPOS:SA_MAP_AF:SA_POST_PROB	0/1:25,2:0.144:12,2:13,0:40:223,291:35:20:0.071,0.00,0.074:0.010,0.024,0.966	0/0:9,0:3.527e-05:4,0:5,0:0:265,0:0:0
1	16893011	.	C	G	.	.	DP=40;ECNT=2;NLOD=2.41;N_ART_LOD=-9.542e-01;POP_AF=1.000e-03;P_GERMLINE=-1.377e+00;TLOD=3.75	GT:AD:AF:F1R2:F2R1:MBQ:MFRL:MMQ:MPOS:SA_MAP_AF:SA_POST_PROB	0/1:27,2:0.109:14,2:13,0:38:214,291:35:15:0.071,0.00,0.069:8.451e-03,0.028,0.963	0/0:8,0:5.985e-05:4,0:4,0:0:267,0:0:0
1	16903798	.	T	C	.	.	DP=123;ECNT=6;NLOD=12.35;N_ART_LOD=0.997;POP_AF=1.000e-03;P_GERMLINE=-1.123e+01;TLOD=3.82	GT:AD:AF:F1R2:F2R1:MBQ:MFRL:MMQ:MPOS:PGT:PID:SA_MAP_AF:SA_POST_PROB	0/1:65,2:0.030:26,1:39,1:40:187,220:31:30:0|1:16903798_T_C:0.030,0.00,0.030:2.257e-03,0.140,0.858	0/0:55,1:0.018:28,0:27,1:39:185,189:22:35:0|1:16903798_T_C
1	16903814	.	G	A	.	.	DP=119;ECNT=6;NLOD=5.83;N_ART_LOD=2.95;POP_AF=1.000e-03;P_GERMLINE=-2.535e+00;TLOD=9.35	GT:AD:AF:F1R2:F2R1:MBQ:MFRL:MMQ:MPOS:SA_MAP_AF:SA_POST_PROB	0/1:54,9:0.156:25,2:29,7:39:192,147:21:9:0.141,0.071,0.143:5.110e-03,0.096,0.899	0/0:49,4:0.084:24,2:25,2:39:188,148:21:6
1	16903848	.	T	A	.	.	DP=134;ECNT=6;NLOD=5.70;N_ART_LOD=2.95;POP_AF=1.000e-03;P_GERMLINE=-2.398e+00;TLOD=10.51	GT:AD:AF:F1R2:F2R1:MBQ:MFRL:MMQ:MPOS:SA_MAP_AF:SA_POST_PROB	0/1:57,9:0.185:28,2:29,7:40:190,147:21:43:0.131,0.101,0.136:0.014,0.014,0.972	0/0:49,4:0.118:20,2:29,2:40:188,148:21:40
1	16936484	.	G	A	.	.	DP=33;ECNT=1;NLOD=2.98;N_ART_LOD=0.777;POP_AF=1.000e-03;P_GERMLINE=-2.399e-01;TLOD=6.27	GT:AD:AF:F1R2:F2R1:MBQ:MFRL:MMQ:MPOS:SA_MAP_AF:SA_POST_PROB	0/1:7,2:0.253:5,1:2,1:40:169,193:60:18:0.192,0.192,0.222:0.021,0.023,0.956	0/0:21,1:0.081:12,0:9,1:30:189,109:59:20
1	16965863	.	ACAG	A	.	.	DP=53;ECNT=1;NLOD=5.11;N_ART_LOD=-1.011e+00;POP_AF=1.000e-03;P_GERMLINE=-1.814e+00;RPA=7,6;RU=CAG;STR;TLOD=9.25	GT:AD:AF:F1R2:F2R1:MBQ:MFRL:MMQ:MPOS:SA_MAP_AF:SA_POST_PROB	0/1:14,3:0.279:4,1:7,2:40:198,183:49:23:0.131,0.111,0.150:0.019,0.018,0.964	0/0:17,0:0.207:5,0:12,0:0:171,0:0:0
1	16973604	.	C	T	.	.	DP=659;ECNT=2;NLOD=33.86;N_ART_LOD=25.70;POP_AF=1.000e-03;P_GERMLINE=-3.056e+01;TLOD=38.70	GT:AD:AF:F1R2:F2R1:MBQ:MFRL:MMQ:MPOS:SA_MAP_AF:SA_POST_PROB	0/1:304,22:0.086:203,15:101,7:39:174,145:27:18:0.061,0.061,0.067:7.744e-03,3.876e-03,0.988	0/0:281,18:0.091:179,9:102,9:39:163,145:27:17
1	16974454	.	T	TGGGC	.	.	DP=530;ECNT=1;NLOD=43.34;N_ART_LOD=11.63;POP_AF=1.000e-03;P_GERMLINE=-4.004e+01;TLOD=14.35	GT:AD:AF:F1R2:F2R1:MBQ:MFRL:MMQ:MPOS:SA_MAP_AF:SA_POST_PROB	0/1:250,9:0.078:162,6:78,3:40:165,141:40:5:0.030,0.020,0.036:1.732e-03,0.030,0.968	0/0:221,6:0.060:139,2:75,4:40:165,178:43:5
1	17013871	.	C	T	.	.	DP=175;ECNT=1;NLOD=25.54;N_ART_LOD=-1.941e+00;POP_AF=1.000e-03;P_GERMLINE=-2.523e+01;TLOD=3.00	GT:AD:AF:F1R2:F2R1:MBQ:MFRL:MMQ:MPOS:SA_MAP_AF:SA_POST_PROB	0/1:80,2:0.053:33,1:47,1:38:169,154:44:20:0.020,0.020,0.024:3.188e-03,0.027,0.970	0/0:85,0:0.018:32,0:53,0:0:191,0:0:0
1	17029341	.	G	A	.	.	DP=132;ECNT=1;NLOD=19.94;N_ART_LOD=-1.850e+00;POP_AF=1.000e-03;P_GERMLINE=-1.953e+01;TLOD=3.10	GT:AD:AF:F1R2:F2R1:MBQ:MFRL:MMQ:MPOS:SA_MAP_AF:SA_POST_PROB	0/1:50,2:0.082:29,0:21,2:35:180,200:60:25:0.00,0.040,0.038:7.638e-03,0.022,0.970	0/0:67,0:0.058:45,0:22,0:0:166,0:0:0
1	17086010	.	T	C	.	.	DP=164;ECNT=2;NLOD=21.07;N_ART_LOD=-1.851e+00;POP_AF=1.000e-03;P_GERMLINE=-2.037e+01;TLOD=3.39	GT:AD:AF:F1R2:F2R1:MBQ:MFRL:MMQ:MPOS:SA_MAP_AF:SA_POST_PROB	0/1:91,2:0.027:38,0:53,2:27:173,223:42:23:0.00,0.020,0.022:0.128,1.696e-03,0.870	0/0:70,0:1.303e-04:25,0:45,0:0:159,0:0:0
1	17328837	.	C	T	.	.	DP=155;ECNT=1;NLOD=21.28;N_ART_LOD=-1.864e+00;POP_AF=1.000e-03;P_GERMLINE=-2.041e+01;TLOD=3.56	GT:AD:AF:F1R2:F2R1:MBQ:MFRL:MMQ:MPOS:SA_MAP_AF:SA_POST_PROB	0/1:70,2:0.083:22,2:48,0:40:171,159:60:10:0.020,0.020,0.028:0.016,4.274e-03,0.980	0/0:71,0:0.023:23,0:48,0:0:182,0:0:0
1	17655033	.	T	C	.	.	DP=14;ECNT=1;NLOD=2.41;N_ART_LOD=-9.738e-01;POP_AF=1.000e-03;P_GERMLINE=-1.949e+00;TLOD=3.16	GT:AD:AF:F1R2:F2R1:MBQ:MFRL:MMQ:MPOS:SA_MAP_AF:SA_POST_PROB	0/1:3,1:0.300:2,0:1,1:37:170,114:60:14:0.00,0.253,0.250:0.032,0.019,0.949	0/0:8,0:0.056:5,0:3,0:0:126,0:0:0
1	17684747	.	C	CA	.	.	DP=20;ECNT=1;NLOD=2.36;N_ART_LOD=-6.986e-01;POP_AF=1.000e-03;P_GERMLINE=-2.000e+00;RPA=10,11;RU=A;STR;TLOD=3.07	GT:AD:AF:F1R2:F2R1:MBQ:MFRL:MMQ:MPOS:SA_MAP_AF:SA_POST_PROB	0/1:9,2:0.209:5,1:4,1:37:161,196:60:33:0.162,0.141,0.182:0.016,0.029,0.955	0/0:8,0:0.013:3,0:4,0:0:168,0:0:0
1	18809196	.	C	A	.	.	DP=370;ECNT=1;NLOD=51.03;N_ART_LOD=-2.247e+00;POP_AF=1.000e-03;P_GERMLINE=-5.002e+01;TLOD=3.71	GT:AD:AF:F1R2:F2R1:MBQ:MFRL:MMQ:MPOS:SA_MAP_AF:SA_POST_PROB	0/1:176,3:0.038:85,0:91,3:38:176,128:60:9:0.010,0.010,0.017:4.142e-03,3.509e-03,0.992	0/0:170,0:0.037:71,0:99,0:0:172,0:0:0
1	19486804	.	GAA	G	.	.	DP=193;ECNT=1;NLOD=2.55;N_ART_LOD=2.07;POP_AF=1.000e-03;P_GERMLINE=-2.931e-01;RPA=14,12;RU=A;STR;TLOD=5.35	GT:AD:AF:F1R2:F2R1:MBQ:MFRL:MMQ:MPOS:SA_MAP_AF:SA_POST_PROB	0/1:61,5:0.266:13,1:36,3:34:183,222:60:31:0.051,0.00,0.053:7.002e-03,0.017,0.976	0/0:40,4:0.259:9,1:22,1:37:176,162:60:27
1	19683355	.	CT	C	.	.	DP=54;ECNT=1;NLOD=4.15;N_ART_LOD=-9.676e-01;POP_AF=1.000e-03;P_GERMLINE=-9.128e-01;RPA=12,11;RU=T;STR;TLOD=8.13	GT:AD:AF:F1R2:F2R1:MBQ:MFRL:MMQ:MPOS:SA_MAP_AF:SA_POST_PROB	0/1:17,7:0.347:9,3:8,2:39:215,263:60:26:0.212,0.00,0.208:0.017,0.030,0.953	0/0:14,0:0.172:7,0:7,0:0:191,0:0:0
1	19992895	.	A	G	.	.	DP=176;ECNT=1;NLOD=24.03;N_ART_LOD=-1.920e+00;POP_AF=1.000e-03;P_GERMLINE=-2.122e+01;TLOD=5.68	GT:AD:AF:F1R2:F2R1:MBQ:MFRL:MMQ:MPOS:SA_MAP_AF:SA_POST_PROB	0/1:83,3:0.062:33,1:50,2:40:163,121:60:20:0.030,0.020,0.035:9.404e-03,5.870e-03,0.985	0/0:80,0:0.031:29,0:51,0:0:171,0:0:0
1	20159768	.	A	G	.	.	DP=13;ECNT=1;NLOD=3.01;N_ART_LOD=-1.058e+00;POP_AF=1.000e-03;P_GERMLINE=-2.016e+00;TLOD=3.70	GT:AD:AF:F1R2:F2R1:MBQ:MFRL:MMQ:MPOS:SA_MAP_AF:SA_POST_PROB	0/1:1,1:0.500:1,1:0,0:40:203,155:60:20:0.00,0.505,0.500:0.032,0.021,0.947	0/0:10,0:0.046:6,0:4,0:0:155,0:0:0
1	20322296	.	A	G	.	.	DP=12;ECNT=1;NLOD=2.71;N_ART_LOD=-1.000e+00;POP_AF=1.000e-03;P_GERMLINE=-2.017e+00;TLOD=3.40	GT:AD:AF:F1R2:F2R1:MBQ:MFRL:MMQ:MPOS:SA_MAP_AF:SA_POST_PROB	0/1:2,1:0.333:0,1:2,0:40:116,108:60:7:0.00,0.333,0.333:0.029,0.021,0.949	0/0:9,0:4.414e-05:5,0:4,0:0:182,0:0:0
1	20393385	.	G	T	.	.	DP=17;ECNT=1;NLOD=2.71;N_ART_LOD=-1.000e+00;POP_AF=1.000e-03;P_GERMLINE=-1.570e-01;TLOD=6.15	GT:AD:AF:F1R2:F2R1:MBQ:MFRL:MMQ:MPOS:SA_MAP_AF:SA_POST_PROB	0/1:6,2:0.250:3,1:3,1:38:170,209:60:7:0.253,0.00,0.250:0.015,0.045,0.941	0/0:9,0:4.726e-05:5,0:4,0:0:175,0:0:0
1	20446233	.	C	CAT	.	.	DP=70;ECNT=1;NLOD=5.01;N_ART_LOD=-1.089e+00;POP_AF=1.000e-03;P_GERMLINE=-3.731e+00;RPA=8,9;RU=AT;STR;TLOD=3.99	GT:AD:AF:F1R2:F2R1:MBQ:MFRL:MMQ:MPOS:SA_MAP_AF:SA_POST_PROB	0/1:17,2:0.305:5,0:11,2:39:223,245:60:29:0.101,0.00,0.105:0.025,0.015,0.959	0/0:17,0:0.243:5,0:10,0:0:236,0:0:0
1	20860978	.	G	A	.	.	DP=24;ECNT=1;NLOD=2.41;N_ART_LOD=-9.738e-01;POP_AF=1.000e-03;P_GERMLINE=-1.672e-01;TLOD=5.57	GT:AD:AF:F1R2:F2R1:MBQ:MFRL:MMQ:MPOS:SA_MAP_AF:SA_POST_PROB	0/1:10,2:0.233:3,2:7,0:40:190,86:60:10:0.131,0.141,0.167:0.030,0.015,0.955	0/0:8,0:0.056:1,0:7,0:0:174,0:0:0
1	21014537	.	G	GT	.	.	DP=73;ECNT=1;NLOD=4.97;N_ART_LOD=-1.237e+00;POP_AF=1.000e-03;P_GERMLINE=-4.620e+00;RPA=10,11;RU=T;STR;TLOD=3.05	GT:AD:AF:F1R2:F2R1:MBQ:MFRL:MMQ:MPOS:SA_MAP_AF:SA_POST_PROB	0/1:30,3:0.218:8,0:22,3:28:242,187:60:18:0.091,0.00,0.091:0.022,0.014,0.964	0/0:19,1:0.137:10,1:9,0:28:220,155:60:17
1	21074151	.	G	GA	.	.	DP=297;ECNT=1;NLOD=18.77;N_ART_LOD=1.90;POP_AF=1.000e-03;P_GERMLINE=-1.614e+01;RPA=10,11;RU=A;STR;TLOD=5.43	GT:AD:AF:F1R2:F2R1:MBQ:MFRL:MMQ:MPOS:SA_MAP_AF:SA_POST_PROB	0/1:134,7:0.142:47,2:84,5:39:172,217:60:17:0.030,0.051,0.050:0.088,2.252e-03,0.910	0/0:88,3:0.149:35,2:49,1:38:168,159:60:47
1	21083763	.	CA	C	.	.	DB;DP=178;ECNT=1;NLOD=6.89;N_ART_LOD=2.87;POP_AF=1.000e-03;P_GERMLINE=-6.193e+00;RPA=10,9;RU=A;STR;TLOD=3.39	GT:AD:AF:F1R2:F2R1:MBQ:MFRL:MMQ:MPOS:SA_MAP_AF:SA_POST_PROB	0/1:87,4:0.128:37,1:48,3:37:198,190:60:22:0.040,0.00,0.044:7.032e-03,0.013,0.980	0/0:49,3:0.162:13,1:33,2:39:174,193:60:35
1	21175885	.	G	GT	.	.	DP=132;ECNT=1;NLOD=12.43;N_ART_LOD=-2.862e-01;POP_AF=1.000e-03;P_GERMLINE=-9.124e+00;RPA=10,11;RU=T;STR;TLOD=13.27	GT:AD:AF:F1R2:F2R1:MBQ:MFRL:MMQ:MPOS:SA_MAP_AF:SA_POST_PROB	0/1:63,10:0.167:35,7:26,3:39:196,171:60:17:0.101,0.131,0.137:0.012,0.024,0.964	0/0:50,1:0.042:19,0:29,1:39:185,154:60:16
1	21183819	.	TTG	T	.	.	DP=170;ECNT=1;NLOD=4.48;N_ART_LOD=5.26;POP_AF=1.000e-03;P_GERMLINE=-1.204e+00;RPA=9,8;RU=TG;STR;TLOD=8.94	GT:AD:AF:F1R2:F2R1:MBQ:MFRL:MMQ:MPOS:SA_MAP_AF:SA_POST_PROB	0/1:85,6:0.103:36,2:49,3:39:184,157:60:22:0.00,0.051,0.055:0.015,7.714e-03,0.977	0/0:59,5:0.118:26,2:33,1:40:193,120:60:7
1	21216253	.	A	G	.	.	DP=27;ECNT=1;NLOD=3.61;N_ART_LOD=-1.114e+00;POP_AF=1.000e-03;P_GERMLINE=-8.117e-01;TLOD=5.77	GT:AD:AF:F1R2:F2R1:MBQ:MFRL:MMQ:MPOS:SA_MAP_AF:SA_POST_PROB	0/1:13,2:0.133:5,2:8,0:39:148,126:50:26:0.111,0.101,0.133:0.016,0.022,0.962	0/0:12,0:1.244e-11:3,0:9,0:0:154,0:0:0
1	21276467	.	A	G	.	.	DP=153;ECNT=1;NLOD=19.99;N_ART_LOD=-1.839e+00;POP_AF=1.000e-03;P_GERMLINE=-1.923e+01;TLOD=3.46	GT:AD:AF:F1R2:F2R1:MBQ:MFRL:MMQ:MPOS:SA_MAP_AF:SA_POST_PROB	0/1:77,2:0.051:29,2:48,0:40:173,249:60:17:0.00,0.030,0.025:9.446e-03,5.759e-03,0.985	0/0:67,0:0.026:30,0:37,0:0:173,0:0:0
1	21287719	.	C	T	.	.	DP=18;ECNT=1;NLOD=3.61;N_ART_LOD=-1.114e+00;POP_AF=1.000e-03;P_GERMLINE=-1.344e+00;TLOD=5.03	GT:AD:AF:F1R2:F2R1:MBQ:MFRL:MMQ:MPOS:SA_MAP_AF:SA_POST_PROB	0/1:4,2:0.333:2,0:2,2:39:183,189:41:12:0.333,0.00,0.333:0.025,0.025,0.950	0/0:12,0:5.749e-05:8,0:4,0:0:148,0:0:0
1	21307743	.	A	T	.	.	DP=108;ECNT=1;NLOD=9.95;N_ART_LOD=-6.654e-01;POP_AF=1.000e-03;P_GERMLINE=-8.605e+00;TLOD=4.05	GT:AD:AF:F1R2:F2R1:MBQ:MFRL:MMQ:MPOS:SA_MAP_AF:SA_POST_PROB	0/1:57,6:0.128:9,2:17,2:38:203,197:60:11:0.051,0.091,0.100:0.067,5.859e-03,0.927	0/0:39,1:0.049:9,0:7,1:35:183,163:60:9
1	21314672	.	C	A	.	.	DP=65;ECNT=1;NLOD=6.58;N_ART_LOD=-1.361e+00;POP_AF=1.000e-03;P_GERMLINE=-5.002e+00;TLOD=4.28	GT:AD:AF:F1R2:F2R1:MBQ:MFRL:MMQ:MPOS:SA_MAP_AF:SA_POST_PROB	0/1:40,2:0.058:17,0:23,2:40:180,234:60:10:0.00,0.051,0.048:0.010,0.015,0.974	0/0:22,0:4.635e-03:10,0:12,0:0:194,0:0:0
1	21463009	.	C	CA	.	.	DP=23;ECNT=1;NLOD=3.01;N_ART_LOD=-7.922e-01;POP_AF=1.000e-03;P_GERMLINE=-2.664e+00;RPA=10,11;RU=A;STR;TLOD=3.04	GT:AD:AF:F1R2:F2R1:MBQ:MFRL:MMQ:MPOS:SA_MAP_AF:SA_POST_PROB	0/1:10,2:0.175:3,0:6,2:34:140,156:60:25:0.131,0.141,0.167:0.026,0.016,0.958	0/0:10,0:0.047:5,0:5,0:0:121,0:0:0
1	21503356	.	G	A	.	.	DP=717;ECNT=1;NLOD=100.65;N_ART_LOD=-2.534e+00;POP_AF=1.000e-03;P_GERMLINE=-9.939e+01;TLOD=3.96	GT:AD:AF:F1R2:F2R1:MBQ:MFRL:MMQ:MPOS:SA_MAP_AF:SA_POST_PROB	0/1:342,4:0.042:121,1:221,3:40:175,151:60:26:0.010,0.010,0.012:8.360e-03,1.094e-03,0.991	0/0:335,0:0.021:103,0:232,0:0:175,0:0:0
1	21583885	.	G	A	.	.	DP=142;ECNT=1;NLOD=17.16;N_ART_LOD=-1.773e+00;POP_AF=1.000e-03;P_GERMLINE=-1.647e+01;TLOD=3.38	GT:AD:AF:F1R2:F2R1:MBQ:MFRL:MMQ:MPOS:SA_MAP_AF:SA_POST_PROB	0/1:75,2:0.055:27,0:48,2:39:212,233:60:14:0.00,0.030,0.026:6.368e-03,0.012,0.982	0/0:57,0:0.025:24,0:33,0:0:192,0:0:0
1	21630513	.	T	TAA	.	.	DP=32;ECNT=1;NLOD=3.26;N_ART_LOD=-7.726e-01;POP_AF=1.000e-03;P_GERMLINE=-2.438e+00;RPA=12,14;RU=A;STR;TLOD=3.53	GT:AD:AF:F1R2:F2R1:MBQ:MFRL:MMQ:MPOS:SA_MAP_AF:SA_POST_PROB	0/1:11,2:0.225:5,1:1,1:40:156,224:54:28:0.00,0.131,0.133:0.040,0.012,0.948	0/0:11,0:0.160:3,0:7,0:0:155,0:0:0
1	21689790	.	ACCCAGC	A	.	.	DP=128;ECNT=1;NLOD=16.53;N_ART_LOD=-1.758e+00;POP_AF=1.000e-03;P_GERMLINE=-1.531e+01;RPA=3,2;RU=CCCAGC;STR;TLOD=3.92	GT:AD:AF:F1R2:F2R1:MBQ:MFRL:MMQ:MPOS:SA_MAP_AF:SA_POST_PROB	0/1:59,2:0.094:21,0:38,2:40:170,173:60:18:0.00,0.030,0.033:0.019,4.818e-03,0.976	0/0:55,0:0.026:18,0:37,0:0:175,0:0:0
1	21866253	.	T	C	.	.	DP=12;ECNT=1;NLOD=2.71;N_ART_LOD=-1.000e+00;POP_AF=1.000e-03;P_GERMLINE=-2.015e+00;TLOD=3.40	GT:AD:AF:F1R2:F2R1:MBQ:MFRL:MMQ:MPOS:SA_MAP_AF:SA_POST_PROB	0/1:2,1:0.334:1,1:1,0:40:253,90:60:17:0.00,0.333,0.333:0.025,0.025,0.950	0/0:9,0:4.182e-05:9,0:0,0:0:177,0:0:0
1	21924927	.	G	A	.	.	DP=538;ECNT=1;NLOD=69.09;N_ART_LOD=-2.370e+00;POP_AF=1.000e-03;P_GERMLINE=-6.752e+01;TLOD=4.28	GT:AD:AF:F1R2:F2R1:MBQ:MFRL:MMQ:MPOS:SA_MAP_AF:SA_POST_PROB	0/1:284,3:0.033:96,1:188,2:40:161,136:60:10:0.010,0.00,0.010:1.130e-03,0.012,0.987	0/0:230,0:0.018:92,0:138,0:0:161,0:0:0
1	21938435	.	G	T	.	.	DP=122;ECNT=1;NLOD=13.41;N_ART_LOD=-1.673e+00;POP_AF=1.000e-03;P_GERMLINE=-1.269e+01;TLOD=3.42	GT:AD:AF:F1R2:F2R1:MBQ:MFRL:MMQ:MPOS:SA_MAP_AF:SA_POST_PROB	0/1:68,2:0.060:20,1:48,1:39:219,161:60:12:0.020,0.020,0.029:4.671e-03,0.014,0.982	0/0:45,0:0.038:15,0:30,0:0:182,0:0:0
1	21978086	.	AAC	A	.	.	DB;DP=2097;ECNT=2;NLOD=153.55;N_ART_LOD=59.87;POP_AF=1.000e-03;P_GERMLINE=-1.503e+02;RPA=6,5;RU=AC;STR;TLOD=60.18	GT:AD:AF:F1R2:F2R1:MBQ:MFRL:MMQ:MPOS:SA_MAP_AF:SA_POST_PROB	0/1:892,32:0.096:296,13:549,19:39:165,173:60:29:0.030,0.030,0.036:0.012,1.063e-03,0.987	0/0:881,33:0.090:302,13:529,20:39:161,176:60:32
1	22065152	.	A	AT	.	.	DP=27;ECNT=1;NLOD=3.26;N_ART_LOD=-8.477e-01;POP_AF=1.000e-03;P_GERMLINE=-2.854e-01;RPA=12,13;RU=T;STR;TLOD=7.94	GT:AD:AF:F1R2:F2R1:MBQ:MFRL:MMQ:MPOS:SA_MAP_AF:SA_POST_PROB	0/1:6,4:0.437:2,3:2,1:39:134,158:60:35:0.00,0.404,0.400:0.061,0.015,0.925	0/0:11,0:0.115:4,0:6,0:0:150,0:0:0
1	22103444	.	GAA	G	.	.	DP=25;ECNT=1;NLOD=3.30;N_ART_LOD=-6.804e-01;POP_AF=1.000e-03;P_GERMLINE=-2.311e+00;RPA=14,12;RU=A;STR;TLOD=3.69	GT:AD:AF:F1R2:F2R1:MBQ:MFRL:MMQ:MPOS:SA_MAP_AF:SA_POST_PROB	0/1:8,2:0.269:3,1:3,1:40:205,189:60:41:0.00,0.172,0.167:0.028,0.017,0.955	0/0:11,0:0.044:3,0:6,0:0:157,0:0:0
1	22140923	.	C	T	.	.	DP=592;ECNT=1;NLOD=77.73;N_ART_LOD=-2.424e+00;POP_AF=1.000e-03;P_GERMLINE=-7.736e+01;TLOD=3.07	GT:AD:AF:F1R2:F2R1:MBQ:MFRL:MMQ:MPOS:SA_MAP_AF:SA_POST_PROB	0/1:304,3:0.029:137,3:167,0:38:171,197:60:10:0.010,0.010,9.772e-03:1.438e-03,4.284e-03,0.994	0/0:259,0:0.028:98,0:161,0:0:174,0:0:0
1	22174653	.	G	A	.	.	DP=125;ECNT=1;NLOD=14.10;N_ART_LOD=-1.685e+00;POP_AF=1.000e-03;P_GERMLINE=-1.322e+01;TLOD=3.58	GT:AD:AF:F1R2:F2R1:MBQ:MFRL:MMQ:MPOS:SA_MAP_AF:SA_POST_PROB	0/1:67,2:0.078:25,2:42,0:40:171,181:60:12:0.020,0.020,0.029:0.035,3.537e-03,0.961	0/0:47,0:0.013:23,0:24,0:0:182,0:0:0
1	22285949	.	A	ATGG	.	.	DP=32;ECNT=9;NLOD=3.62;N_ART_LOD=-1.128e+00;POP_AF=1.000e-03;P_GERMLINE=-4.864e-01;TLOD=9.39	GT:AD:AF:F1R2:F2R1:MBQ:MFRL:MMQ:MPOS:PGT:PID:SA_MAP_AF:SA_POST_PROB	0/1:14,3:0.210:3,2:11,1:40:160,0:23:5:0|1:22285949_A_ATGG:0.00,0.172,0.176:0.074,9.642e-03,0.916	0/0:12,0:0.038:4,0:8,0:0:159,0:0:0:0|1:22285949_A_ATGG
1	22285950	.	C	CA	.	.	DP=31;ECNT=9;NLOD=3.62;N_ART_LOD=-1.128e+00;POP_AF=1.000e-03;P_GERMLINE=-4.864e-01;TLOD=9.40	GT:AD:AF:F1R2:F2R1:MBQ:MFRL:MMQ:MPOS:PGT:PID:SA_MAP_AF:SA_POST_PROB	0/1:14,3:0.194:3,2:11,1:40:160,0:23:4:0|1:22285949_A_ATGG:0.00,0.172,0.176:0.074,9.642e-03,0.916	0/0:12,0:0.038:4,0:8,0:0:159,0:0:0:0|1:22285949_A_ATGG
1	22285955	.	C	G	.	.	DP=29;ECNT=9;NLOD=3.91;N_ART_LOD=-1.146e+00;POP_AF=1.000e-03;P_GERMLINE=-1.128e+00;TLOD=5.69	GT:AD:AF:F1R2:F2R1:MBQ:MFRL:MMQ:MPOS:PGT:PID:SA_MAP_AF:SA_POST_PROB	0/1:14,2:0.125:3,1:11,1:37:160,45:40:-1:0|1:22285949_A_ATGG:0.00,0.121,0.125:0.051,9.885e-03,0.939	0/0:13,0:2.919e-05:4,0:9,0:0:157,0:0:0:0|1:22285949_A_ATGG
1	22285957	.	T	C	.	.	DP=28;ECNT=9;NLOD=3.61;N_ART_LOD=-1.114e+00;POP_AF=1.000e-03;P_GERMLINE=-8.583e-01;TLOD=5.69	GT:AD:AF:F1R2:F2R1:MBQ:MFRL:MMQ:MPOS:PGT:PID:SA_MAP_AF:SA_POST_PROB	0/1:14,2:0.125:3,1:11,1:39:160,45:40:-2:0|1:22285949_A_ATGG:0.00,0.121,0.125:0.051,9.885e-03,0.939	0/0:12,0:2.899e-05:4,0:8,0:0:159,0:0:0:0|1:22285949_A_ATGG
1	22285959	.	G	C	.	.	DP=28;ECNT=9;NLOD=3.31;N_ART_LOD=-1.079e+00;POP_AF=1.000e-03;P_GERMLINE=-6.203e-01;TLOD=5.68	GT:AD:AF:F1R2:F2R1:MBQ:MFRL:MMQ:MPOS:PGT:PID:SA_MAP_AF:SA_POST_PROB	0/1:14,2:0.147:3,1:11,1:39:160,45:40:-3:0|1:22285949_A_ATGG:0.00,0.121,0.125:0.051,9.885e-03,0.939	0/0:11,0:3.162e-05:3,0:8,0:0:160,0:0:0:0|1:22285949_A_ATGG
1	22329065	.	G	C	.	.	DP=503;ECNT=3;NLOD=21.81;N_ART_LOD=22.98;POP_AF=1.000e-03;P_GERMLINE=-1.851e+01;TLOD=12.84	GT:AD:AF:F1R2:F2R1:MBQ:MFRL:MMQ:MPOS:PGT:PID:SA_MAP_AF:SA_POST_PROB	0/1:265,6:0.044:103,5:162,1:39:176,274:27:24:0|1:22329062_C_G:0.00,0.020,0.022:6.013e-03,4.464e-03,0.990	0/0:199,10:0.067:91,4:108,6:39:175,260:27:22:0|1:22329062_C_G
1	22338252	.	T	TA	.	.	DP=24;ECNT=1;NLOD=3.23;N_ART_LOD=-8.458e-01;POP_AF=1.000e-03;P_GERMLINE=-8.042e-01;RPA=13,14;RU=A;STR;TLOD=5.27	GT:AD:AF:F1R2:F2R1:MBQ:MFRL:MMQ:MPOS:SA_MAP_AF:SA_POST_PROB	0/1:7,3:0.319:4,3:1,0:37:158,106:60:45:0.273,0.263,0.300:0.029,0.019,0.952	0/0:11,0:0.121:3,0:6,0:0:195,0:0:0
1	22902609	.	CT	C	.	.	DP=235;ECNT=1;NLOD=23.40;N_ART_LOD=1.97;POP_AF=1.000e-03;P_GERMLINE=-2.268e+01;RPA=9,8;RU=T;STR;TLOD=3.42	GT:AD:AF:F1R2:F2R1:MBQ:MFRL:MMQ:MPOS:SA_MAP_AF:SA_POST_PROB	0/1:114,4:0.052:34,1:73,3:40:219,247:60:19:0.00,0.040,0.035:6.713e-03,0.015,0.978	0/0:105,3:0.051:38,0:58,3:40:212,160:60:7
1	23342230	.	C	CA	.	.	DP=228;ECNT=1;NLOD=8.49;N_ART_LOD=5.22;POP_AF=1.000e-03;P_GERMLINE=-5.186e+00;RPA=10,11;RU=A;STR;TLOD=21.22	GT:AD:AF:F1R2:F2R1:MBQ:MFRL:MMQ:MPOS:SA_MAP_AF:SA_POST_PROB	0/1:116,15:0.139:44,5:71,10:39:165,184:60:28:0.071,0.111,0.115:0.019,8.839e-03,0.972	0/0:70,5:0.138:26,1:42,4:39:162,154:60:17
1	23408923	.	ATT	A	.	.	DP=54;ECNT=1;NLOD=2.69;N_ART_LOD=-6.910e-01;POP_AF=1.000e-03;P_GERMLINE=-9.714e-02;RPA=16,14;RU=T;STR;TLOD=7.82	GT:AD:AF:F1R2:F2R1:MBQ:MFRL:MMQ:MPOS:SA_MAP_AF:SA_POST_PROB	0/1:15,4:0.361:3,3:9,1:38:231,204:60:25:0.202,0.00,0.200:0.019,0.026,0.955	0/0:9,0:0.202:1,0:6,0:0:220,0:0:0
1	23515672	.	CT	C	.	.	DP=16;ECNT=1;NLOD=2.31;N_ART_LOD=-9.477e-01;POP_AF=1.000e-03;P_GERMLINE=-1.852e+00;RPA=12,11;RU=T;STR;TLOD=3.17	GT:AD:AF:F1R2:F2R1:MBQ:MFRL:MMQ:MPOS:SA_MAP_AF:SA_POST_PROB	0/1:6,2:0.251:3,0:3,2:34:178,122:60:38:0.00,0.253,0.250:0.045,0.015,0.941	0/0:8,0:0.026:4,0:4,0:0:177,0:0:0
1	23519508	.	T	TAA	.	.	DP=252;ECNT=1;NLOD=14.78;N_ART_LOD=-2.257e-01;POP_AF=1.000e-03;P_GERMLINE=-1.148e+01;RPA=12,14;RU=A;STR;TLOD=10.07	GT:AD:AF:F1R2:F2R1:MBQ:MFRL:MMQ:MPOS:SA_MAP_AF:SA_POST_PROB	0/1:111,12:0.224:45,3:52,6:40:187,176:60:19:0.030,0.061,0.059:0.012,5.754e-03,0.982	0/0:61,1:0.111:20,1:32,0:35:180,177:60:0
1	23694492	.	C	T	.	.	DP=271;ECNT=1;NLOD=34.26;N_ART_LOD=0.249;POP_AF=1.000e-03;P_GERMLINE=-3.164e+01;TLOD=5.43	GT:AD:AF:F1R2:F2R1:MBQ:MFRL:MMQ:MPOS:SA_MAP_AF:SA_POST_PROB	0/1:129,3:0.045:51,1:78,2:39:159,131:60:27:0.020,0.010,0.023:4.791e-03,5.203e-03,0.990	0/0:128,1:0.024:47,1:81,0:40:170,131:60:27
1	23908221	.	CTTTT	C	.	.	DP=80;ECNT=1;NLOD=3.46;N_ART_LOD=-8.281e-01;POP_AF=1.000e-03;P_GERMLINE=-1.856e+00;RPA=22,18;RU=T;STR;TLOD=4.32	GT:AD:AF:F1R2:F2R1:MBQ:MFRL:MMQ:MPOS:SA_MAP_AF:SA_POST_PROB	0/1:8,6:0.480:0,2:0,1:27:0,176:60:34:0.202,0.202,0.231:0.038,0.015,0.947	0/0:12,0:0.347:2,0:2,0:0:200,0:0:0
1	24048029	.	T	C	.	.	DP=27;ECNT=6;NLOD=2.41;N_ART_LOD=-9.542e-01;POP_AF=1.000e-03;P_GERMLINE=-1.945e-01;TLOD=5.47	GT:AD:AF:F1R2:F2R1:MBQ:MFRL:MMQ:MPOS:PGT:PID:SA_MAP_AF:SA_POST_PROB	0/1:17,2:0.105:10,0:7,2:39:184,88:37:13:0|1:24048029_T_C:0.00,0.101,0.105:0.039,0.010,0.951	0/0:8,0:4.845e-14:4,0:4,0:0:151,0:0:0:0|1:24048029_T_C
1	24048033	.	G	C	.	.	DP=27;ECNT=6;NLOD=2.41;N_ART_LOD=-9.542e-01;POP_AF=1.000e-03;P_GERMLINE=-1.945e-01;TLOD=5.47	GT:AD:AF:F1R2:F2R1:MBQ:MFRL:MMQ:MPOS:PGT:PID:SA_MAP_AF:SA_POST_PROB	0/1:17,2:0.105:10,0:7,2:40:184,88:37:13:0|1:24048029_T_C:0.00,0.101,0.105:0.045,9.333e-03,0.946	0/0:8,0:4.845e-14:4,0:4,0:0:151,0:0:0:0|1:24048029_T_C
1	24048055	.	T	C	.	.	DP=22;ECNT=6;NLOD=2.41;N_ART_LOD=-9.542e-01;POP_AF=1.000e-03;P_GERMLINE=-1.147e-01;TLOD=5.87	GT:AD:AF:F1R2:F2R1:MBQ:MFRL:MMQ:MPOS:PGT:PID:SA_MAP_AF:SA_POST_PROB	0/1:12,2:0.143:6,0:6,2:40:191,88:37:21:0|1:24048029_T_C:0.121,0.121,0.143:0.019,0.019,0.962	0/0:8,0:2.234e-10:5,0:3,0:0:183,0:0:0:0|1:24048029_T_C
1	24048060	.	T	A	.	.	DP=20;ECNT=6;NLOD=2.41;N_ART_LOD=-9.542e-01;POP_AF=1.000e-03;P_GERMLINE=-9.257e-02;TLOD=6.07	GT:AD:AF:F1R2:F2R1:MBQ:MFRL:MMQ:MPOS:PGT:PID:SA_MAP_AF:SA_POST_PROB	0/1:10,2:0.167:5,0:5,2:40:205,88:37:16:0|1:24048029_T_C:0.141,0.141,0.167:0.020,0.020,0.960	0/0:8,0:2.234e-10:5,0:3,0:0:183,0:0:0:0|1:24048029_T_C
1	24086171	.	T	C	.	.	DP=156;ECNT=1;NLOD=19.47;N_ART_LOD=-1.824e+00;POP_AF=1.000e-03;P_GERMLINE=-1.867e+01;TLOD=3.50	GT:AD:AF:F1R2:F2R1:MBQ:MFRL:MMQ:MPOS:SA_MAP_AF:SA_POST_PROB	0/1:80,2:0.064:33,1:47,1:40:209,257:60:20:0.020,0.00,0.024:0.017,5.382e-03,0.977	0/0:65,0:0.018:25,0:40,0:0:201,0:0:0
1	24107570	.	T	A	.	.	DP=14;ECNT=3;NLOD=2.41;N_ART_LOD=-9.917e-01;POP_AF=1.000e-03;P_GERMLINE=-1.914e+00;TLOD=3.20	GT:AD:AF:F1R2:F2R1:MBQ:MFRL:MMQ:MPOS:PGT:PID:SA_MAP_AF:SA_POST_PROB	0/1:3,1:0.250:2,0:1,1:40:178,101:45:20:0|1:24107552_C_G:0.253,0.00,0.250:0.021,0.027,0.951	0/0:8,0:0.100:5,0:3,0:0:205,0:0:0:0|1:24107552_C_G
1	24120471	.	A	G	.	.	DP=578;ECNT=1;NLOD=78.84;N_ART_LOD=-2.426e+00;POP_AF=1.000e-03;P_GERMLINE=-7.773e+01;TLOD=3.81	GT:AD:AF:F1R2:F2R1:MBQ:MFRL:MMQ:MPOS:SA_MAP_AF:SA_POST_PROB	0/1:297,3:0.025:115,3:182,0:39:152,184:60:32:0.010,0.010,0.010:3.311e-03,1.753e-03,0.995	0/0:263,0:0.016:87,0:176,0:0:146,0:0:0
1	24124492	.	G	A	.	.	DP=170;ECNT=1;NLOD=22.78;N_ART_LOD=-1.898e+00;POP_AF=1.000e-03;P_GERMLINE=-2.206e+01;TLOD=3.42	GT:AD:AF:F1R2:F2R1:MBQ:MFRL:MMQ:MPOS:SA_MAP_AF:SA_POST_PROB	0/1:86,2:0.029:27,0:59,2:40:209,153:60:13:0.020,0.00,0.023:4.090e-03,0.012,0.984	0/0:76,0:0.033:26,0:50,0:0:222,0:0:0
1	24175455	.	A	ATT	.	.	DP=105;ECNT=1;NLOD=5.71;N_ART_LOD=-1.087e+00;POP_AF=1.000e-03;P_GERMLINE=-3.855e+00;RPA=13,15;RU=T;STR;TLOD=4.57	GT:AD:AF:F1R2:F2R1:MBQ:MFRL:MMQ:MPOS:SA_MAP_AF:SA_POST_PROB	0/1:31,4:0.246:7,1:19,2:40:240,208:60:21:0.081,0.00,0.081:0.025,0.012,0.962	0/0:19,0:0.318:5,0:9,0:0:202,0:0:0
1	24186460	.	A	AT	.	.	DP=261;ECNT=1;NLOD=9.81;N_ART_LOD=5.18;POP_AF=1.000e-03;P_GERMLINE=-6.538e+00;RPA=11,12;RU=T;STR;TLOD=7.16	GT:AD:AF:F1R2:F2R1:MBQ:MFRL:MMQ:MPOS:SA_MAP_AF:SA_POST_PROB	0/1:98,9:0.201:33,3:56,4:37:191,159:60:17:0.061,0.00,0.065:0.015,0.011,0.973	0/0:75,5:0.212:17,2:40,3:30:193,177:60:25
1	24428392	.	T	G	.	.	DP=11;ECNT=1;NLOD=2.71;N_ART_LOD=-1.000e+00;POP_AF=1.000e-03;P_GERMLINE=-1.719e+00;TLOD=3.70	GT:AD:AF:F1R2:F2R1:MBQ:MFRL:MMQ:MPOS:SA_MAP_AF:SA_POST_PROB	0/1:1,1:0.500:0,1:1,0:40:171,102:60:18:0.505,0.00,0.500:0.021,0.032,0.947	0/0:9,0:7.506e-05:7,0:2,0:0:187,0:0:0
1	24484186	.	C	T	.	.	DP=497;ECNT=1;NLOD=65.36;N_ART_LOD=-2.347e+00;POP_AF=1.000e-03;P_GERMLINE=-6.352e+01;TLOD=4.55	GT:AD:AF:F1R2:F2R1:MBQ:MFRL:MMQ:MPOS:SA_MAP_AF:SA_POST_PROB	0/1:256,3:0.034:99,0:157,3:40:160,156:60:29:0.00,0.010,0.012:0.012,1.267e-03,0.987	0/0:218,0:0.020:71,0:147,0:0:169,0:0:0
1	24507182	.	T	C	.	.	DP=331;ECNT=1;NLOD=34.09;N_ART_LOD=-1.319e+00;POP_AF=1.000e-03;P_GERMLINE=-3.102e+01;TLOD=6.15	GT:AD:AF:F1R2:F2R1:MBQ:MFRL:MMQ:MPOS:SA_MAP_AF:SA_POST_PROB	0/1:142,13:0.118:60,7:82,6:14:159,200:60:31:0.00,0.081,0.084:0.698,7.000e-04,0.301	0/0:144,9:0.098:53,2:91,7:14:149,196:60:33
1	24830901	.	G	A	.	.	DP=16;ECNT=1;NLOD=2.71;N_ART_LOD=-1.034e+00;POP_AF=1.000e-03;P_GERMLINE=-2.410e+00;TLOD=3.00	GT:AD:AF:F1R2:F2R1:MBQ:MFRL:MMQ:MPOS:SA_MAP_AF:SA_POST_PROB	0/1:4,1:0.200:2,0:2,1:40:144,144:60:3:0.202,0.00,0.200:0.017,0.035,0.949	0/0:9,0:0.091:5,0:4,0:0:168,0:0:0
1	25178023	.	C	T	.	.	DP=20;ECNT=5;NLOD=3.01;N_ART_LOD=-1.041e+00;POP_AF=1.000e-03;P_GERMLINE=-2.466e-01;TLOD=6.31	GT:AD:AF:F1R2:F2R1:MBQ:MFRL:MMQ:MPOS:PGT:PID:SA_MAP_AF:SA_POST_PROB	0/1:8,2:0.200:4,0:4,2:39:168,185:60:29:0|1:25178023_C_T:0.202,0.00,0.200:0.014,0.045,0.942	0/0:10,0:3.162e-05:5,0:5,0:0:197,0:0:0:0|1:25178023_C_T
1	25178024	.	C	G	.	.	DP=23;ECNT=5;NLOD=3.31;N_ART_LOD=-1.079e+00;POP_AF=1.000e-03;P_GERMLINE=-4.623e-01;TLOD=6.07	GT:AD:AF:F1R2:F2R1:MBQ:MFRL:MMQ:MPOS:PGT:PID:SA_MAP_AF:SA_POST_PROB	0/1:10,2:0.167:5,0:5,2:39:164,185:60:28:0|1:25178023_C_T:0.172,0.00,0.167:0.012,0.045,0.943	0/0:11,0:3.162e-05:5,0:6,0:0:200,0:0:0:0|1:25178023_C_T
1	25178029	.	T	C	.	.	DP=21;ECNT=5;NLOD=3.31;N_ART_LOD=-1.079e+00;POP_AF=1.000e-03;P_GERMLINE=-4.029e-01;TLOD=6.31	GT:AD:AF:F1R2:F2R1:MBQ:MFRL:MMQ:MPOS:PGT:PID:SA_MAP_AF:SA_POST_PROB	0/1:8,2:0.200:4,0:4,2:35:168,185:60:23:0|1:25178023_C_T:0.202,0.00,0.200:0.015,0.037,0.948	0/0:11,0:3.162e-05:4,0:7,0:0:200,0:0:0:0|1:25178023_C_T
1	25178036	.	A	G	.	.	DP=19;ECNT=5;NLOD=2.71;N_ART_LOD=-1.000e+00;POP_AF=1.000e-03;P_GERMLINE=-1.406e-01;TLOD=6.31	GT:AD:AF:F1R2:F2R1:MBQ:MFRL:MMQ:MPOS:PGT:PID:SA_MAP_AF:SA_POST_PROB	0/1:8,2:0.200:4,0:4,2:35:168,185:60:16:0|1:25178023_C_T:0.202,0.00,0.200:0.015,0.037,0.948	0/0:9,0:3.162e-05:3,0:6,0:0:194,0:0:0:0|1:25178023_C_T
1	25178051	.	T	TAGTAGTGA	.	.	DP=21;ECNT=5;NLOD=2.41;N_ART_LOD=-9.542e-01;POP_AF=1.000e-03;P_GERMLINE=-9.429e-02;TLOD=6.05	GT:AD:AF:F1R2:F2R1:MBQ:MFRL:MMQ:MPOS:PGT:PID:SA_MAP_AF:SA_POST_PROB	0/1:10,2:0.191:5,0:5,2:36:164,185:60:1:0|1:25178023_C_T:0.172,0.00,0.167:0.012,0.045,0.943	0/0:8,0:3.162e-05:3,0:5,0:0:199,0:0:0:0|1:25178023_C_T
1	26478699	.	A	G	.	.	DP=17;ECNT=1;NLOD=3.31;N_ART_LOD=-1.108e+00;POP_AF=1.000e-03;P_GERMLINE=-2.657e+00;TLOD=3.35	GT:AD:AF:F1R2:F2R1:MBQ:MFRL:MMQ:MPOS:SA_MAP_AF:SA_POST_PROB	0/1:2,1:0.375:1,0:1,1:40:222,117:60:20:0.333,0.00,0.333:0.019,0.036,0.946	0/0:11,0:0.077:4,0:7,0:0:209,0:0:0
1	26496482	.	G	A	.	.	DP=209;ECNT=1;NLOD=21.47;N_ART_LOD=0.389;POP_AF=1.000e-03;P_GERMLINE=-2.107e+01;TLOD=3.10	GT:AD:AF:F1R2:F2R1:MBQ:MFRL:MMQ:MPOS:SA_MAP_AF:SA_POST_PROB	0/1:109,2:0.037:38,1:71,1:40:183,205:60:7:0.010,0.010,0.018:3.394e-03,8.166e-03,0.988	0/0:85,1:0.056:35,0:50,1:38:169,162:60:20
1	26646634	.	T	C	.	.	DP=628;ECNT=1;NLOD=67.42;N_ART_LOD=-4.414e-01;POP_AF=1.000e-03;P_GERMLINE=-6.413e+01;TLOD=7.52	GT:AD:AF:F1R2:F2R1:MBQ:MFRL:MMQ:MPOS:SA_MAP_AF:SA_POST_PROB	0/1:311,9:0.070:88,5:222,4:27:159,204:60:4:0.020,0.030,0.028:7.861e-03,2.200e-03,0.990	0/0:250,5:0.065:84,1:166,4:14:156,223:60:5
1	26654722	.	C	T	.	.	DP=440;ECNT=1;NLOD=56.06;N_ART_LOD=-2.274e+00;POP_AF=1.000e-03;P_GERMLINE=-5.423e+01;TLOD=4.54	GT:AD:AF:F1R2:F2R1:MBQ:MFRL:MMQ:MPOS:SA_MAP_AF:SA_POST_PROB	0/1:229,3:0.040:76,1:153,2:39:185,210:60:20:0.00,0.010,0.013:7.333e-03,1.908e-03,0.991	0/0:189,1:0.019:77,1:112,0:16:176,169:60:20
1	26654867	.	CACAG	C	.	.	DB;DP=746;ECNT=1;NLOD=74.34;N_ART_LOD=4.39;POP_AF=1.000e-03;P_GERMLINE=-7.294e+01;RPA=4,3;RU=ACAG;STR;TLOD=4.10	GT:AD:AF:F1R2:F2R1:MBQ:MFRL:MMQ:MPOS:SA_MAP_AF:SA_POST_PROB	0/1:344,3:0.068:121,1:223,2:36:162,213:60:28:0.010,0.010,8.646e-03:1.920e-03,2.231e-03,0.996	0/0:290,3:0.094:108,2:182,1:40:169,152:60:38
1	26762484	.	A	G	.	.	DP=29;ECNT=1;NLOD=2.70;N_ART_LOD=-9.997e-01;POP_AF=1.000e-03;P_GERMLINE=-3.393e-01;TLOD=5.43	GT:AD:AF:F1R2:F2R1:MBQ:MFRL:MMQ:MPOS:SA_MAP_AF:SA_POST_PROB	0/1:17,2:0.125:5,0:12,2:37:211,116:60:16:0.081,0.081,0.105:0.017,0.016,0.967	0/0:9,0:1.397e-03:4,0:5,0:0:216,0:0:0
1	26842908	.	CT	C	.	.	DP=22;ECNT=1;NLOD=2.70;N_ART_LOD=-1.017e+00;POP_AF=1.000e-03;P_GERMLINE=-2.338e+00;RPA=11,10;RU=T;STR;TLOD=3.07	GT:AD:AF:F1R2:F2R1:MBQ:MFRL:MMQ:MPOS:SA_MAP_AF:SA_POST_PROB	0/1:7,2:0.307:2,0:5,2:38:132,186:60:34:0.222,0.00,0.222:0.017,0.034,0.949	0/0:9,0:0.051:3,0:6,0:0:154,0:0:0
1	26880636	.	G	A	.	.	DP=246;ECNT=1;NLOD=38.00;N_ART_LOD=-2.115e+00;POP_AF=1.000e-03;P_GERMLINE=-3.767e+01;TLOD=3.03	GT:AD:AF:F1R2:F2R1:MBQ:MFRL:MMQ:MPOS:SA_MAP_AF:SA_POST_PROB	0/1:108,2:0.031:35,1:73,1:40:174,131:60:25:0.010,0.010,0.018:3.043e-03,0.011,0.986	0/0:127,0:0.026:41,0:86,0:0:176,0:0:0
1	26981023	.	TA	T	.	.	DP=25;ECNT=1;NLOD=4.20;N_ART_LOD=-1.199e+00;POP_AF=1.000e-03;P_GERMLINE=-3.455e+00;RPA=9,8;RU=A;STR;TLOD=3.45	GT:AD:AF:F1R2:F2R1:MBQ:MFRL:MMQ:MPOS:SA_MAP_AF:SA_POST_PROB	0/1:7,2:0.223:2,0:5,2:28:157,233:60:27:0.192,0.182,0.222:0.018,0.027,0.955	0/0:14,0:0.064:4,0:10,0:0:161,0:0:0
1	27023450	.	AGCG	A	.	.	DB;DP=908;ECNT=1;NLOD=116.57;N_ART_LOD=-7.305e-01;POP_AF=1.000e-03;P_GERMLINE=-1.133e+02;RPA=4,3;RU=GCG;STR;TLOD=17.45	GT:AD:AF:F1R2:F2R1:MBQ:MFRL:MMQ:MPOS:SA_MAP_AF:SA_POST_PROB	0/1:367,8:0.107:151,1:216,7:40:173,198:60:34:0.020,0.020,0.021:2.850e-03,3.608e-03,0.994	0/0:402,1:0.058:182,1:220,0:40:164,144:60:32
1	27100181	.	CGCA	C	.	.	DP=665;ECNT=1;NLOD=37.00;N_ART_LOD=14.35;POP_AF=1.000e-03;P_GERMLINE=-3.370e+01;RPA=8,7;RU=GCA;STR;TLOD=14.15	GT:AD:AF:F1R2:F2R1:MBQ:MFRL:MMQ:MPOS:SA_MAP_AF:SA_POST_PROB	0/1:239,7:0.175:77,3:162,3:40:186,169:60:33:0.020,0.020,0.024:2.907e-03,5.101e-03,0.992	0/0:222,7:0.156:95,2:127,4:39:180,167:60:38
1	27248511	.	C	T	.	.	DP=174;ECNT=1;NLOD=22.78;N_ART_LOD=-1.891e+00;POP_AF=1.000e-03;P_GERMLINE=-2.221e+01;TLOD=3.27	GT:AD:AF:F1R2:F2R1:MBQ:MFRL:MMQ:MPOS:SA_MAP_AF:SA_POST_PROB	0/1:89,2:0.048:26,0:63,2:40:159,163:60:11:0.020,0.00,0.022:4.093e-03,0.011,0.985	0/0:76,0:0.015:28,0:48,0:0:156,0:0:0
1	27592140	.	T	TA	.	.	DP=23;ECNT=1;NLOD=3.56;N_ART_LOD=-8.683e-01;POP_AF=1.000e-03;P_GERMLINE=-3.179e+00;RPA=13,14;RU=A;STR;TLOD=3.08	GT:AD:AF:F1R2:F2R1:MBQ:MFRL:MMQ:MPOS:SA_MAP_AF:SA_POST_PROB	0/1:6,2:0.250:1,1:5,1:38:157,156:60:23:0.00,0.253,0.250:0.037,0.017,0.947	0/0:12,0:0.108:4,0:4,0:0:193,0:0:0
1	27630312	.	C	T	.	.	DP=469;ECNT=1;NLOD=51.22;N_ART_LOD=-1.766e-01;POP_AF=1.000e-03;P_GERMLINE=-4.962e+01;TLOD=4.30	GT:AD:AF:F1R2:F2R1:MBQ:MFRL:MMQ:MPOS:SA_MAP_AF:SA_POST_PROB	0/1:249,3:0.037:75,2:174,1:39:185,237:60:32:0.010,0.010,0.012:2.924e-03,2.671e-03,0.994	0/0:184,1:0.053:54,1:130,0:39:173,134:60:19
1	27875352	.	AAGG	A	.	.	DB;DP=320;ECNT=1;NLOD=17.58;N_ART_LOD=3.66;POP_AF=1.000e-03;P_GERMLINE=-1.428e+01;RPA=7,6;RU=AGG;STR;TLOD=12.00	GT:AD:AF:F1R2:F2R1:MBQ:MFRL:MMQ:MPOS:SA_MAP_AF:SA_POST_PROB	0/1:134,5:0.159:34,3:100,2:38:192,180:60:12:0.020,0.030,0.036:0.012,3.426e-03,0.985	0/0:87,2:0.180:38,1:49,1:37:204,235:60:15
1	27950387	.	G	A	.	.	DP=123;ECNT=1;NLOD=16.12;N_ART_LOD=-1.746e+00;POP_AF=1.000e-03;P_GERMLINE=-1.509e+01;TLOD=3.73	GT:AD:AF:F1R2:F2R1:MBQ:MFRL:MMQ:MPOS:SA_MAP_AF:SA_POST_PROB	0/1:62,2:0.054:28,1:34,1:40:227,198:60:22:0.030,0.00,0.031:0.014,7.245e-03,0.979	0/0:54,0:0.023:19,0:35,0:0:240,0:0:0
1	27984018	.	C	CT	.	.	DP=48;ECNT=1;NLOD=2.99;N_ART_LOD=0.394;POP_AF=1.000e-03;P_GERMLINE=-1.752e+00;RPA=11,12;RU=T;STR;TLOD=3.95	GT:AD:AF:F1R2:F2R1:MBQ:MFRL:MMQ:MPOS:SA_MAP_AF:SA_POST_PROB	0/1:18,3:0.236:9,3:7,0:35:162,220:60:28:0.101,0.131,0.143:0.026,0.013,0.961	0/0:18,1:0.101:11,0:6,1:38:179,184:60:29
1	27995822	.	G	A	.	.	DP=620;ECNT=1;NLOD=76.08;N_ART_LOD=-3.661e-01;POP_AF=1.000e-03;P_GERMLINE=-7.464e+01;TLOD=4.14	GT:AD:AF:F1R2:F2R1:MBQ:MFRL:MMQ:MPOS:SA_MAP_AF:SA_POST_PROB	0/1:307,3:0.051:131,2:176,1:40:178,186:60:28:0.010,0.00,9.677e-03:3.735e-03,2.658e-03,0.994	0/0:267,1:0.031:109,1:158,0:37:186,159:60:28
1	28086989	.	A	AT	.	.	DP=253;ECNT=1;NLOD=15.37;N_ART_LOD=3.46;POP_AF=1.000e-03;P_GERMLINE=-1.207e+01;RPA=10,11;RU=T;STR;TLOD=8.60	GT:AD:AF:F1R2:F2R1:MBQ:MFRL:MMQ:MPOS:SA_MAP_AF:SA_POST_PROB	0/1:128,8:0.108:41,3:84,5:40:178,156:60:26:0.00,0.061,0.058:0.079,2.901e-03,0.918	0/0:85,4:0.103:37,0:45,4:39:167,133:60:13
1	28151817	.	T	C	.	.	DP=25;ECNT=1;NLOD=3.61;N_ART_LOD=-1.114e+00;POP_AF=1.000e-03;P_GERMLINE=-1.055e+00;TLOD=5.39	GT:AD:AF:F1R2:F2R1:MBQ:MFRL:MMQ:MPOS:SA_MAP_AF:SA_POST_PROB	0/1:8,2:0.269:4,0:4,2:39:153,108:60:7:0.00,0.202,0.200:0.092,0.010,0.898	0/0:12,0:8.750e-05:6,0:6,0:0:132,0:0:0
1	28159447	.	A	AT	.	.	DP=142;ECNT=1;NLOD=3.25;N_ART_LOD=3.15;POP_AF=1.000e-03;P_GERMLINE=-2.178e+00;RPA=10,11;RU=T;STR;TLOD=3.78	GT:AD:AF:F1R2:F2R1:MBQ:MFRL:MMQ:MPOS:SA_MAP_AF:SA_POST_PROB	0/1:66,4:0.144:23,2:40,2:33:217,186:60:15:0.061,0.00,0.057:0.025,9.003e-03,0.966	0/0:36,3:0.207:16,1:19,2:39:202,227:60:43
1	28218895	.	C	T	.	.	DP=117;ECNT=1;NLOD=14.15;N_ART_LOD=-1.689e+00;POP_AF=1.000e-03;P_GERMLINE=-1.339e+01;TLOD=3.46	GT:AD:AF:F1R2:F2R1:MBQ:MFRL:MMQ:MPOS:SA_MAP_AF:SA_POST_PROB	0/1:66,2:0.031:20,1:46,1:39:214,193:60:20:0.030,0.00,0.029:0.025,5.865e-03,0.969	0/0:47,0:0.020:20,0:27,0:0:219,0:0:0
1	28233572	.	GA	G	.	.	DB;DP=319;ECNT=1;NLOD=9.62;N_ART_LOD=9.44;POP_AF=1.000e-03;P_GERMLINE=-6.315e+00;RPA=12,11;RU=A;STR;TLOD=37.24	GT:AD:AF:F1R2:F2R1:MBQ:MFRL:MMQ:MPOS:SA_MAP_AF:SA_POST_PROB	0/1:140,24:0.209:43,5:77,19:39:179,140:60:22:0.131,0.131,0.148:0.011,8.734e-03,0.980	0/0:99,8:0.148:27,1:56,7:31:169,191:60:23
1	28293144	.	CCTG	C	.	.	DP=281;ECNT=1;NLOD=38.77;N_ART_LOD=-2.133e+00;POP_AF=1.000e-03;P_GERMLINE=-3.587e+01;RPA=4,3;RU=CTG;STR;TLOD=5.81	GT:AD:AF:F1R2:F2R1:MBQ:MFRL:MMQ:MPOS:SA_MAP_AF:SA_POST_PROB	0/1:128,3:0.047:35,1:93,2:40:159,187:60:32:0.010,0.020,0.023:0.010,2.982e-03,0.987	0/0:129,0:0.049:44,0:85,0:0:163,0:0:0
1	28573293	.	G	GAA	.	.	DP=114;ECNT=1;NLOD=4.21;N_ART_LOD=-9.492e-01;POP_AF=1.000e-03;P_GERMLINE=-2.090e+00;RPA=11,13;RU=A;STR;TLOD=4.85	GT:AD:AF:F1R2:F2R1:MBQ:MFRL:MMQ:MPOS:SA_MAP_AF:SA_POST_PROB	0/1:39,4:0.278:14,0:24,4:37:219,307:60:29:0.071,0.00,0.066:0.025,0.010,0.965	0/0:20,1:0.252:8,1:12,0:16:238,227:60:34
1	28793239	.	T	C	.	.	DP=867;ECNT=1;NLOD=103.62;N_ART_LOD=1.32;POP_AF=1.000e-03;P_GERMLINE=-1.012e+02;TLOD=5.22	GT:AD:AF:F1R2:F2R1:MBQ:MFRL:MMQ:MPOS:SA_MAP_AF:SA_POST_PROB	0/1:441,5:0.048:154,2:287,3:39:170,191:60:35:0.010,0.010,0.011:2.799e-03,1.566e-03,0.996	0/0:381,2:0.042:147,2:234,0:39:171,123:60:32
1	28801787	.	A	AT	.	.	DP=33;ECNT=1;NLOD=2.45;N_ART_LOD=-6.453e-01;POP_AF=1.000e-03;P_GERMLINE=-5.778e-02;RPA=12,13;RU=T;STR;TLOD=8.86	GT:AD:AF:F1R2:F2R1:MBQ:MFRL:MMQ:MPOS:SA_MAP_AF:SA_POST_PROB	0/1:11,5:0.352:4,4:5,1:39:151,174:60:33:0.303,0.253,0.313:0.018,0.029,0.953	0/0:11,1:0.153:1,0:9,1:34:162,118:60:15
1	28807088	.	C	T	.	.	DP=828;ECNT=1;NLOD=103.06;N_ART_LOD=-2.246e+00;POP_AF=1.000e-03;P_GERMLINE=-1.020e+02;TLOD=3.80	GT:AD:AF:F1R2:F2R1:MBQ:MFRL:MMQ:MPOS:SA_MAP_AF:SA_POST_PROB	0/1:445,3:0.030:172,1:272,2:40:163,119:60:26:0.010,0.010,6.696e-03:1.988e-03,1.331e-03,0.997	0/0:343,0:0.023:124,0:219,0:0:161,0:0:0
1	28835178	.	G	A	.	.	DP=180;ECNT=3;NLOD=3.80;N_ART_LOD=10.00;POP_AF=1.000e-03;P_GERMLINE=-8.008e-01;TLOD=6.15	GT:AD:AF:F1R2:F2R1:MBQ:MFRL:MMQ:MPOS:PGT:PID:SA_MAP_AF:SA_POST_PROB	0/1:105,3:0.028:38,0:67,3:40:175,231:40:12:0|1:28835176_A_G:0.00,0.030,0.028:0.036,2.449e-03,0.961	0/0:68,4:0.056:23,3:45,1:40:184,153:40:22:0|1:28835176_A_G
1	28843271	.	C	CAG	.	.	DP=167;ECNT=1;NLOD=17.56;N_ART_LOD=-1.505e+00;POP_AF=1.000e-03;P_GERMLINE=-1.606e+01;RPA=8,9;RU=AG;STR;TLOD=4.20	GT:AD:AF:F1R2:F2R1:MBQ:MFRL:MMQ:MPOS:SA_MAP_AF:SA_POST_PROB	0/1:87,3:0.100:26,1:52,2:40:167,169:60:17:0.030,0.020,0.033:3.146e-03,0.028,0.969	0/0:60,0:0.055:22,0:31,0:0:168,0:0:0
1	28929961	.	TA	T	.	.	DP=301;ECNT=1;NLOD=5.27;N_ART_LOD=10.35;POP_AF=1.000e-03;P_GERMLINE=-1.978e+00;RPA=11,10;RU=A;STR;TLOD=16.89	GT:AD:AF:F1R2:F2R1:MBQ:MFRL:MMQ:MPOS:SA_MAP_AF:SA_POST_PROB	0/1:168,14:0.117:49,4:94,9:40:194,193:60:31:0.00,0.071,0.073:0.028,5.653e-03,0.967	0/0:89,9:0.135:30,6:41,2:39:189,152:60:6
1	28932902	.	C	G	.	.	DP=15;ECNT=1;NLOD=3.31;N_ART_LOD=-1.079e+00;POP_AF=1.000e-03;P_GERMLINE=-2.835e+00;TLOD=3.18	GT:AD:AF:F1R2:F2R1:MBQ:MFRL:MMQ:MPOS:SA_MAP_AF:SA_POST_PROB	0/1:3,1:0.250:2,0:1,1:40:235,154:60:6:0.00,0.253,0.250:0.023,0.025,0.952	0/0:11,0:3.592e-05:4,0:7,0:0:201,0:0:0
1	29019731	.	A	AT	.	.	DP=72;ECNT=1;NLOD=4.69;N_ART_LOD=-1.047e+00;POP_AF=1.000e-03;P_GERMLINE=-1.488e+00;RPA=15,16;RU=T;STR;TLOD=6.65	GT:AD:AF:F1R2:F2R1:MBQ:MFRL:MMQ:MPOS:SA_MAP_AF:SA_POST_PROB	0/1:22,5:0.321:6,2:10,3:37:237,201:60:18:0.182,0.00,0.185:0.022,0.022,0.956	0/0:16,0:0.225:4,0:9,0:0:226,0:0:0
1	29365877	.	C	T	.	.	DP=185;ECNT=1;NLOD=25.89;N_ART_LOD=-1.950e+00;POP_AF=1.000e-03;P_GERMLINE=-2.542e+01;TLOD=3.16	GT:AD:AF:F1R2:F2R1:MBQ:MFRL:MMQ:MPOS:SA_MAP_AF:SA_POST_PROB	0/1:90,2:0.035:40,0:50,2:39:170,115:60:13:0.020,0.00,0.022:4.324e-03,9.895e-03,0.986	0/0:86,0:0.028:33,0:53,0:0:166,0:0:0
1	29391775	.	T	C	.	.	DP=99;ECNT=1;NLOD=13.80;N_ART_LOD=-1.676e+00;POP_AF=1.000e-03;P_GERMLINE=-1.279e+01;TLOD=3.71	GT:AD:AF:F1R2:F2R1:MBQ:MFRL:MMQ:MPOS:SA_MAP_AF:SA_POST_PROB	0/1:50,2:0.039:22,2:28,0:38:212,302:60:20:0.040,0.00,0.038:0.019,7.932e-03,0.973	0/0:46,0:0.013:17,0:29,0:0:203,0:0:0
1	29475218	.	CCTT	C	.	.	DB;DP=574;ECNT=1;NLOD=18.63;N_ART_LOD=28.92;POP_AF=1.000e-03;P_GERMLINE=-1.533e+01;RPA=5,4;RU=CTT;STR;TLOD=8.68	GT:AD:AF:F1R2:F2R1:MBQ:MFRL:MMQ:MPOS:SA_MAP_AF:SA_POST_PROB	0/1:248,5:0.100:90,4:158,1:39:186,196:60:25:0.020,0.00,0.020:2.105e-03,0.011,0.986	0/0:216,11:0.123:90,7:126,4:40:190,201:60:21
1	29641871	.	G	A	.	.	DP=100;ECNT=1;NLOD=11.99;N_ART_LOD=-1.626e+00;POP_AF=1.000e-03;P_GERMLINE=-1.068e+01;TLOD=4.02	GT:AD:AF:F1R2:F2R1:MBQ:MFRL:MMQ:MPOS:SA_MAP_AF:SA_POST_PROB	0/1:52,2:0.065:18,0:34,2:40:202,198:60:12:0.030,0.020,0.037:4.095e-03,0.051,0.945	0/0:40,0:0.037:20,0:20,0:0:207,0:0:0
1	31191562	.	G	A	.	.	DP=131;ECNT=1;NLOD=19.47;N_ART_LOD=-1.828e+00;POP_AF=1.000e-03;P_GERMLINE=-1.899e+01;TLOD=3.18	GT:AD:AF:F1R2:F2R1:MBQ:MFRL:MMQ:MPOS:SA_MAP_AF:SA_POST_PROB	0/1:55,2:0.087:26,0:29,2:36:157,224:60:14:0.030,0.020,0.035:6.523e-03,0.011,0.982	0/0:66,0:0.026:25,0:41,0:0:178,0:0:0
1	31460185	.	A	G	.	.	DP=18;ECNT=1;NLOD=2.41;N_ART_LOD=-9.542e-01;POP_AF=1.000e-03;P_GERMLINE=-8.508e-02;TLOD=6.16	GT:AD:AF:F1R2:F2R1:MBQ:MFRL:MMQ:MPOS:SA_MAP_AF:SA_POST_PROB	0/1:8,2:0.200:6,1:2,1:40:203,145:60:19:0.202,0.00,0.200:0.017,0.032,0.952	0/0:8,0:4.073e-05:5,0:3,0:0:157,0:0:0
1	31580927	.	C	CT	.	.	DP=53;ECNT=1;NLOD=2.34;N_ART_LOD=0.550;POP_AF=1.000e-03;P_GERMLINE=-4.503e-02;RPA=11,12;RU=T;STR;TLOD=9.39	GT:AD:AF:F1R2:F2R1:MBQ:MFRL:MMQ:MPOS:SA_MAP_AF:SA_POST_PROB	0/1:22,7:0.238:3,5:19,1:40:190,203:60:41:0.00,0.202,0.207:0.023,0.022,0.955	0/0:18,2:0.157:6,0:10,2:28:172,258:60:13
1	31586431	.	T	TA	.	.	DP=25;ECNT=1;NLOD=2.66;N_ART_LOD=-7.401e-01;POP_AF=1.000e-03;P_GERMLINE=-1.341e+00;RPA=11,12;RU=A;STR;TLOD=4.05	GT:AD:AF:F1R2:F2R1:MBQ:MFRL:MMQ:MPOS:SA_MAP_AF:SA_POST_PROB	0/1:11,3:0.271:7,1:2,2:38:180,170:60:16:0.182,0.192,0.214:0.017,0.027,0.956	0/0:9,0:0.011:3,0:5,0:0:184,0:0:0
1	31616818	.	CAA	C	.	.	DP=17;ECNT=1;NLOD=2.37;N_ART_LOD=-8.256e-01;POP_AF=1.000e-03;P_GERMLINE=-1.097e-01;RPA=17,15;RU=A;STR;TLOD=5.83	GT:AD:AF:F1R2:F2R1:MBQ:MFRL:MMQ:MPOS:SA_MAP_AF:SA_POST_PROB	0/1:1,2:0.600:0,2:1,0:24:222,200:60:29:0.404,0.00,0.400:0.025,0.026,0.949	0/0:8,0:0.174:2,0:4,0:0:181,0:0:0
1	31760837	.	C	T	.	.	DP=11;ECNT=3;NLOD=2.41;N_ART_LOD=-9.542e-01;POP_AF=1.000e-03;P_GERMLINE=-1.696e+00;TLOD=3.42	GT:AD:AF:F1R2:F2R1:MBQ:MFRL:MMQ:MPOS:PGT:PID:SA_MAP_AF:SA_POST_PROB	0/1:2,1:0.333:0,0:2,1:40:92,75:49:23:0|1:31760837_C_T:0.333,0.00,0.333:0.021,0.029,0.949	0/0:8,0:1.186e-05:3,0:5,0:0:173,0:0:0:0|1:31760837_C_T
1	31760847	.	C	T	.	.	DP=11;ECNT=3;NLOD=2.41;N_ART_LOD=-9.542e-01;POP_AF=1.000e-03;P_GERMLINE=-1.696e+00;TLOD=3.42	GT:AD:AF:F1R2:F2R1:MBQ:MFRL:MMQ:MPOS:PGT:PID:SA_MAP_AF:SA_POST_PROB	0/1:2,1:0.333:1,0:1,1:39:130,75:49:13:0|1:31760837_C_T:0.333,0.00,0.333:0.019,0.036,0.946	0/0:8,0:7.907e-06:3,0:5,0:0:166,0:0:0:0|1:31760837_C_T
1	31760853	.	T	C	.	.	DP=11;ECNT=3;NLOD=2.41;N_ART_LOD=-9.542e-01;POP_AF=1.000e-03;P_GERMLINE=-1.696e+00;TLOD=3.42	GT:AD:AF:F1R2:F2R1:MBQ:MFRL:MMQ:MPOS:PGT:PID:SA_MAP_AF:SA_POST_PROB	0/1:2,1:0.333:1,0:1,1:34:130,75:49:7:0|1:31760837_C_T:0.333,0.00,0.333:0.019,0.036,0.946	0/0:8,0:7.907e-06:3,0:5,0:0:166,0:0:0:0|1:31760837_C_T
1	32201168	.	GC	G	.	.	DB;DP=1010;ECNT=1;NLOD=111.14;N_ART_LOD=0.970;POP_AF=1.000e-03;P_GERMLINE=-1.100e+02;RPA=8,7;RU=C;STR;TLOD=3.87	GT:AD:AF:F1R2:F2R1:MBQ:MFRL:MMQ:MPOS:SA_MAP_AF:SA_POST_PROB	0/1:496,8:0.058:174,2:302,6:40:178,213:60:16:0.020,0.010,0.016:9.410e-04,0.013,0.986	0/0:407,4:0.063:141,1:255,3:39:168,187:60:17
1	32208472	.	G	A	.	.	DP=92;ECNT=1;NLOD=14.40;N_ART_LOD=-1.693e+00;POP_AF=1.000e-03;P_GERMLINE=-1.290e+01;TLOD=4.21	GT:AD:AF:F1R2:F2R1:MBQ:MFRL:MMQ:MPOS:SA_MAP_AF:SA_POST_PROB	0/1:39,2:0.072:13,1:26,1:39:171,136:60:10:0.040,0.040,0.049:9.322e-03,0.012,0.978	0/0:48,0:0.012:11,0:37,0:0:160,0:0:0
1	32313471	.	A	G	.	.	DP=13;ECNT=1;NLOD=2.41;N_ART_LOD=-9.738e-01;POP_AF=1.000e-03;P_GERMLINE=-2.035e+00;TLOD=3.08	GT:AD:AF:F1R2:F2R1:MBQ:MFRL:MMQ:MPOS:SA_MAP_AF:SA_POST_PROB	0/1:3,1:0.250:3,1:0,0:39:169,128:60:17:0.253,0.00,0.250:0.021,0.027,0.951	0/0:8,0:0.056:4,0:4,0:0:208,0:0:0
1	32375886	.	A	AT	.	.	DP=95;ECNT=1;NLOD=5.90;N_ART_LOD=-1.118e+00;POP_AF=1.000e-03;P_GERMLINE=-4.061e+00;RPA=11,12;RU=T;STR;TLOD=4.56	GT:AD:AF:F1R2:F2R1:MBQ:MFRL:MMQ:MPOS:SA_MAP_AF:SA_POST_PROB	0/1:34,4:0.268:13,1:19,3:39:226,162:60:38:0.101,0.00,0.105:0.019,0.016,0.965	0/0:20,0:0.186:9,0:8,0:0:243,0:0:0
1	32495911	.	T	A	.	.	DP=104;ECNT=1;NLOD=11.09;N_ART_LOD=-1.584e+00;POP_AF=1.000e-03;P_GERMLINE=-1.023e+01;TLOD=3.57	GT:AD:AF:F1R2:F2R1:MBQ:MFRL:MMQ:MPOS:SA_MAP_AF:SA_POST_PROB	0/1:60,2:0.061:25,0:35,2:39:198,197:60:20:0.00,0.030,0.032:7.234e-03,0.015,0.977	0/0:37,0:0.016:10,0:27,0:0:183,0:0:0
1	32541440	.	G	GGT	.	.	DP=153;ECNT=1;NLOD=4.22;N_ART_LOD=0.751;POP_AF=1.000e-03;P_GERMLINE=-1.493e+00;RPA=12,13;RU=GT;STR;TLOD=5.58	GT:AD:AF:F1R2:F2R1:MBQ:MFRL:MMQ:MPOS:SA_MAP_AF:SA_POST_PROB	0/1:42,4:0.299:10,2:25,2:32:206,189:60:31:0.091,0.00,0.087:0.025,0.012,0.962	0/0:25,1:0.317:4,0:13,1:39:202,297:60:16
1	32594770	.	C	CT	.	.	DP=23;ECNT=1;NLOD=2.54;N_ART_LOD=-6.400e-01;POP_AF=1.000e-03;P_GERMLINE=-1.703e-01;RPA=12,13;RU=T;STR;TLOD=5.76	GT:AD:AF:F1R2:F2R1:MBQ:MFRL:MMQ:MPOS:SA_MAP_AF:SA_POST_PROB	0/1:5,3:0.417:2,3:2,0:36:220,174:60:37:0.323,0.354,0.375:0.025,0.023,0.952	0/0:9,0:0.155:5,0:1,0:0:161,0:0:0
1	32677345	.	C	T	.	.	DP=176;ECNT=1;NLOD=22.48;N_ART_LOD=-1.899e+00;POP_AF=1.000e-03;P_GERMLINE=-2.196e+01;TLOD=3.23	GT:AD:AF:F1R2:F2R1:MBQ:MFRL:MMQ:MPOS:SA_MAP_AF:SA_POST_PROB	0/1:86,2:0.048:34,1:52,1:40:184,130:60:1:0.020,0.00,0.023:2.142e-03,0.062,0.936	0/0:75,0:0.051:18,0:57,0:0:171,0:0:0
1	32691628	.	G	GA	.	.	DP=49;ECNT=1;NLOD=2.68;N_ART_LOD=0.453;POP_AF=1.000e-03;P_GERMLINE=-1.798e+00;RPA=11,12;RU=A;STR;TLOD=3.59	GT:AD:AF:F1R2:F2R1:MBQ:MFRL:MMQ:MPOS:SA_MAP_AF:SA_POST_PROB	0/1:24,3:0.163:9,1:11,2:40:202,191:60:13:0.00,0.111,0.111:0.019,0.017,0.964	0/0:17,1:0.087:6,0:9,1:27:217,359:60:7
1	33087567	.	G	GA	.	.	DP=67;ECNT=1;NLOD=3.31;N_ART_LOD=0.585;POP_AF=1.000e-03;P_GERMLINE=-6.619e-01;RPA=16,17;RU=A;STR;TLOD=5.59	GT:AD:AF:F1R2:F2R1:MBQ:MFRL:MMQ:MPOS:SA_MAP_AF:SA_POST_PROB	0/1:32,5:0.229:5,0:20,5:16:179,208:60:22:0.121,0.00,0.125:7.328e-03,0.065,0.928	0/0:19,1:0.092:3,0:7,1:30:179,110:60:22
1	33146113	.	C	CT	.	.	DP=299;ECNT=1;NLOD=17.40;N_ART_LOD=6.77;POP_AF=1.000e-03;P_GERMLINE=-1.411e+01;RPA=11,12;RU=T;STR;TLOD=7.74	GT:AD:AF:F1R2:F2R1:MBQ:MFRL:MMQ:MPOS:SA_MAP_AF:SA_POST_PROB	0/1:137,8:0.113:47,4:69,4:40:171,189:60:37:0.040,0.051,0.055:0.012,4.519e-03,0.983	0/0:116,7:0.119:48,2:50,5:39:167,105:60:28
1	33402334	.	GAAA	G	.	.	DP=77;ECNT=1;NLOD=2.29;N_ART_LOD=-3.307e-01;POP_AF=1.000e-03;P_GERMLINE=-8.632e-02;RPA=17,14;RU=A;STR;TLOD=5.90	GT:AD:AF:F1R2:F2R1:MBQ:MFRL:MMQ:MPOS:SA_MAP_AF:SA_POST_PROB	0/1:35,7:0.216:8,2:15,2:40:208,170:60:14:0.00,0.101,0.100:0.016,0.019,0.965	0/0:22,3:0.179:6,0:4,1:35:170,168:60:1
1	33494001	.	C	G	.	.	DP=12;ECNT=1;NLOD=2.71;N_ART_LOD=-1.000e+00;POP_AF=1.000e-03;P_GERMLINE=-2.015e+00;TLOD=3.40	GT:AD:AF:F1R2:F2R1:MBQ:MFRL:MMQ:MPOS:SA_MAP_AF:SA_POST_PROB	0/1:2,1:0.333:0,0:2,1:40:177,173:60:11:0.00,0.333,0.333:0.029,0.021,0.949	0/0:9,0:6.187e-05:6,0:3,0:0:162,0:0:0
1	33794741	.	C	A	.	.	DP=94;ECNT=1;NLOD=11.09;N_ART_LOD=-1.589e+00;POP_AF=1.000e-03;P_GERMLINE=-9.652e+00;TLOD=4.14	GT:AD:AF:F1R2:F2R1:MBQ:MFRL:MMQ:MPOS:SA_MAP_AF:SA_POST_PROB	0/1:48,2:0.086:22,1:26,1:40:187,124:60:15:0.040,0.00,0.040:0.014,9.256e-03,0.977	0/0:37,0:0.028:15,0:22,0:0:202,0:0:0
1	33838020	.	G	T	.	.	DP=82;ECNT=1;NLOD=11.99;N_ART_LOD=-1.621e+00;POP_AF=1.000e-03;P_GERMLINE=-1.158e+01;TLOD=3.11	GT:AD:AF:F1R2:F2R1:MBQ:MFRL:MMQ:MPOS:SA_MAP_AF:SA_POST_PROB	0/1:36,2:0.075:12,1:24,1:33:156,159:60:22:0.040,0.040,0.053:0.014,9.488e-03,0.977	0/0:40,0:0.026:15,0:25,0:0:165,0:0:0
1	34257982	.	C	T	.	.	DP=525;ECNT=1;NLOD=71.41;N_ART_LOD=-2.089e+00;POP_AF=1.000e-03;P_GERMLINE=-6.968e+01;TLOD=4.44	GT:AD:AF:F1R2:F2R1:MBQ:MFRL:MMQ:MPOS:SA_MAP_AF:SA_POST_PROB	0/1:253,4:0.048:95,2:158,2:39:173,139:60:8:0.010,0.010,0.016:1.231e-03,0.032,0.967	0/0:238,0:0.028:89,0:149,0:0:162,0:0:0
1	34372886	.	AT	A	.	.	DP=18;ECNT=1;NLOD=2.35;N_ART_LOD=-7.298e-01;POP_AF=1.000e-03;P_GERMLINE=-1.312e+00;RPA=15,14;RU=T;STR;TLOD=3.76	GT:AD:AF:F1R2:F2R1:MBQ:MFRL:MMQ:MPOS:SA_MAP_AF:SA_POST_PROB	0/1:3,2:0.450:1,0:1,2:37:154,170:60:24:0.364,0.364,0.400:0.023,0.027,0.950	0/0:8,0:0.112:4,0:2,0:0:208,0:0:0
1	35334758	.	CA	C	.	.	DP=300;ECNT=1;NLOD=26.50;N_ART_LOD=1.98;POP_AF=1.000e-03;P_GERMLINE=-2.598e+01;RPA=8,7;RU=A;STR;TLOD=3.22	GT:AD:AF:F1R2:F2R1:MBQ:MFRL:MMQ:MPOS:SA_MAP_AF:SA_POST_PROB	0/1:136,5:0.100:55,2:80,3:39:183,222:60:40:0.030,0.030,0.036:0.010,3.957e-03,0.986	0/0:116,3:0.087:39,1:72,2:39:178,166:60:47
1	35487220	.	C	CA	.	.	DP=18;ECNT=1;NLOD=2.32;N_ART_LOD=-9.862e-01;POP_AF=1.000e-03;P_GERMLINE=-1.702e+00;RPA=11,12;RU=A;STR;TLOD=3.33	GT:AD:AF:F1R2:F2R1:MBQ:MFRL:MMQ:MPOS:SA_MAP_AF:SA_POST_PROB	0/1:4,2:0.375:4,1:0,1:30:217,280:60:33:0.00,0.333,0.333:0.055,0.015,0.930	0/0:8,0:0.119:4,0:4,0:0:266,0:0:0
1	35562887	.	A	AT	.	.	DP=393;ECNT=1;NLOD=33.75;N_ART_LOD=2.38;POP_AF=1.000e-03;P_GERMLINE=-3.109e+01;RPA=9,10;RU=T;STR;TLOD=5.47	GT:AD:AF:F1R2:F2R1:MBQ:MFRL:MMQ:MPOS:SA_MAP_AF:SA_POST_PROB	0/1:207,7:0.067:93,4:113,3:40:187,163:60:29:0.030,0.030,0.033:3.083e-03,0.011,0.986	0/0:147,4:0.064:69,2:75,2:35:174,204:60:22
1	35826700	.	G	C	.	.	DP=22;ECNT=1;NLOD=2.41;N_ART_LOD=-9.542e-01;POP_AF=1.000e-03;P_GERMLINE=-5.224e-02;TLOD=13.05	GT:AD:AF:F1R2:F2R1:MBQ:MFRL:MMQ:MPOS:SA_MAP_AF:SA_POST_PROB	0/1:9,4:0.321:3,0:6,4:40:241,243:60:27:0.00,0.303,0.308:0.025,0.025,0.950	0/0:8,0:5.220e-05:2,0:6,0:0:258,0:0:0
1	36026585	.	G	A	.	.	DP=579;ECNT=1;NLOD=68.33;N_ART_LOD=-2.374e+00;POP_AF=1.000e-03;P_GERMLINE=-6.611e+01;TLOD=4.95	GT:AD:AF:F1R2:F2R1:MBQ:MFRL:MMQ:MPOS:SA_MAP_AF:SA_POST_PROB	0/1:299,4:0.058:99,0:200,4:37:179,178:60:10:0.010,0.010,0.013:2.161e-03,3.202e-03,0.995	0/0:227,0:0.041:76,0:151,0:0:179,0:0:0
1	36137451	.	C	A	.	.	DP=24;ECNT=1;NLOD=2.71;N_ART_LOD=-1.000e+00;POP_AF=1.000e-03;P_GERMLINE=-2.969e-01;TLOD=5.55	GT:AD:AF:F1R2:F2R1:MBQ:MFRL:MMQ:MPOS:SA_MAP_AF:SA_POST_PROB	0/1:13,2:0.147:10,1:3,1:39:185,183:60:20:0.00,0.131,0.133:0.040,0.012,0.948	0/0:9,0:4.743e-05:3,0:6,0:0:148,0:0:0
1	36203717	.	AT	A	.	.	DP=192;ECNT=2;NLOD=3.13;N_ART_LOD=2.64;POP_AF=1.000e-03;P_GERMLINE=-1.365e+00;RPA=1,-1;RU=TATAT;STR;TLOD=4.49	GT:AD:AF:F1R2:F2R1:MBQ:MFRL:MMQ:MPOS:SA_MAP_AF:SA_POST_PROB	0/1:69,13:0.251:12,0:44,8:40:195,219:60:37:0.101,0.00,0.103:9.515e-03,0.026,0.964	0/0:51,9:0.252:9,1:31,5:40:164,264:60:20
1	36209228	.	A	AT	.	.	DP=116;ECNT=1;NLOD=5.40;N_ART_LOD=-1.133e+00;POP_AF=1.000e-03;P_GERMLINE=-2.098e+00;RPA=12,13;RU=T;STR;TLOD=10.72	GT:AD:AF:F1R2:F2R1:MBQ:MFRL:MMQ:MPOS:SA_MAP_AF:SA_POST_PROB	0/1:29,8:0.365:9,5:18,3:39:228,210:60:32:0.212,0.00,0.216:0.019,0.027,0.954	0/0:18,0:0.265:6,0:11,0:0:245,0:0:0
1	36282431	.	G	A	.	.	DP=496;ECNT=3;NLOD=57.33;N_ART_LOD=-2.136e+00;POP_AF=1.000e-03;P_GERMLINE=-5.644e+01;TLOD=3.59	GT:AD:AF:F1R2:F2R1:MBQ:MFRL:MMQ:MPOS:SA_MAP_AF:SA_POST_PROB	0/1:234,9:0.060:82,1:152,8:27:169,226:60:13:0.00,0.040,0.037:0.035,2.304e-03,0.963	0/0:219,10:0.071:67,1:152,9:16:166,204:60:28
1	36499087	.	TA	T	.	.	DP=14;ECNT=1;NLOD=2.36;N_ART_LOD=-9.511e-01;POP_AF=1.000e-03;P_GERMLINE=-1.430e+00;RPA=11,10;RU=A;STR;TLOD=3.65	GT:AD:AF:F1R2:F2R1:MBQ:MFRL:MMQ:MPOS:SA_MAP_AF:SA_POST_PROB	0/1:4,2:0.348:2,1:2,1:40:187,181:60:21:0.00,0.333,0.333:0.030,0.021,0.949	0/0:8,0:0.012:8,0:0,0:0:165,0:0:0
1	36645197	.	ATCC	A	.	.	DB;DP=793;ECNT=1;NLOD=94.72;N_ART_LOD=1.68;POP_AF=1.000e-03;P_GERMLINE=-9.142e+01;RPA=5,4;RU=TCC;STR;TLOD=8.24	GT:AD:AF:F1R2:F2R1:MBQ:MFRL:MMQ:MPOS:SA_MAP_AF:SA_POST_PROB	0/1:377,5:0.054:128,2:249,3:37:148,120:60:22:0.010,0.010,0.013:3.209e-03,1.741e-03,0.995	0/0:343,2:0.047:132,1:211,1:40:148,153:60:23
1	36809698	.	A	C	.	.	DP=342;ECNT=1;NLOD=25.89;N_ART_LOD=4.40;POP_AF=1.000e-03;P_GERMLINE=-2.340e+01;TLOD=5.26	GT:AD:AF:F1R2:F2R1:MBQ:MFRL:MMQ:MPOS:SA_MAP_AF:SA_POST_PROB	0/1:143,8:0.113:48,2:88,6:14:170,228:60:19:0.010,0.051,0.054:0.986,1.984e-05,0.014	0/0:144,10:0.111:43,6:96,4:14:163,208:60:18
1	36859399	.	C	T	.	.	DP=225;ECNT=1;NLOD=30.10;N_ART_LOD=-2.012e+00;POP_AF=1.000e-03;P_GERMLINE=-2.975e+01;TLOD=3.05	GT:AD:AF:F1R2:F2R1:MBQ:MFRL:MMQ:MPOS:SA_MAP_AF:SA_POST_PROB	0/1:115,2:0.036:38,1:77,1:40:195,182:60:23:0.00,0.020,0.017:5.088e-03,6.503e-03,0.988	0/0:100,0:0.019:37,0:63,0:0:201,0:0:0
1	36872342	.	TTC	T	.	.	DP=30;ECNT=1;NLOD=2.40;N_ART_LOD=-9.909e-01;POP_AF=1.000e-03;P_GERMLINE=-1.044e+00;RPA=8,7;RU=TC;STR;TLOD=4.10	GT:AD:AF:F1R2:F2R1:MBQ:MFRL:MMQ:MPOS:SA_MAP_AF:SA_POST_PROB	0/1:15,2:0.176:6,1:9,1:40:175,176:60:26:0.091,0.091,0.118:0.017,0.018,0.965	0/0:8,0:0.101:2,0:6,0:0:189,0:0:0
1	37959644	.	G	A	.	.	DP=75;ECNT=1;NLOD=8.43;N_ART_LOD=-1.469e+00;POP_AF=1.000e-03;P_GERMLINE=-7.331e+00;TLOD=3.80	GT:AD:AF:F1R2:F2R1:MBQ:MFRL:MMQ:MPOS:SA_MAP_AF:SA_POST_PROB	0/1:41,2:0.076:14,0:27,2:38:175,310:50:11:0.051,0.00,0.047:4.199e-03,0.065,0.931	0/0:28,0:0.017:13,0:15,0:0:183,0:0:0
1	37995861	.	T	C	.	.	DP=11;ECNT=1;NLOD=2.41;N_ART_LOD=-9.542e-01;POP_AF=1.000e-03;P_GERMLINE=-1.718e+00;TLOD=3.40	GT:AD:AF:F1R2:F2R1:MBQ:MFRL:MMQ:MPOS:SA_MAP_AF:SA_POST_PROB	0/1:2,1:0.333:2,0:0,1:40:198,115:60:20:0.333,0.00,0.333:0.019,0.036,0.946	0/0:8,0:5.809e-05:6,0:2,0:0:175,0:0:0
1	38047568	.	CT	C	.	.	DP=27;ECNT=1;NLOD=5.11;N_ART_LOD=-1.255e+00;POP_AF=1.000e-03;P_GERMLINE=-4.798e+00;RPA=10,9;RU=T;STR;TLOD=3.01	GT:AD:AF:F1R2:F2R1:MBQ:MFRL:MMQ:MPOS:SA_MAP_AF:SA_POST_PROB	0/1:8,2:0.209:3,1:5,1:38:221,218:60:19:0.172,0.172,0.200:0.024,0.019,0.957	0/0:17,0:1.408e-03:8,0:9,0:0:215,0:0:0
1	38059286	.	G	A	.	.	DP=174;ECNT=1;NLOD=24.24;N_ART_LOD=-1.915e+00;POP_AF=1.000e-03;P_GERMLINE=-2.352e+01;TLOD=3.43	GT:AD:AF:F1R2:F2R1:MBQ:MFRL:MMQ:MPOS:SA_MAP_AF:SA_POST_PROB	0/1:85,2:0.049:27,2:58,0:40:176,171:60:18:0.00,0.020,0.023:0.011,4.443e-03,0.985	0/0:81,0:9.832e-03:35,0:46,0:0:172,0:0:0
1	38155687	.	G	GT	.	.	DP=30;ECNT=1;NLOD=3.31;N_ART_LOD=-1.094e+00;POP_AF=1.000e-03;P_GERMLINE=-3.309e-01;RPA=10,11;RU=T;STR;TLOD=6.88	GT:AD:AF:F1R2:F2R1:MBQ:MFRL:MMQ:MPOS:SA_MAP_AF:SA_POST_PROB	0/1:11,4:0.307:5,1:6,3:39:254,298:60:36:0.263,0.00,0.267:0.025,0.024,0.951	0/0:11,0:0.043:1,0:10,0:0:230,0:0:0
1	38292296	.	CT	C	.	.	DP=233;ECNT=1;NLOD=5.01;N_ART_LOD=5.39;POP_AF=1.000e-03;P_GERMLINE=-1.719e+00;RPA=13,12;RU=T;STR;TLOD=20.82	GT:AD:AF:F1R2:F2R1:MBQ:MFRL:MMQ:MPOS:SA_MAP_AF:SA_POST_PROB	0/1:88,20:0.260:25,8:33,9:39:172,164:60:35:0.121,0.152,0.165:0.062,5.068e-03,0.933	0/0:60,6:0.240:15,2:30,3:36:175,149:60:17
1	38293845	.	TA	T	.	.	DP=314;ECNT=1;NLOD=17.82;N_ART_LOD=5.52;POP_AF=1.000e-03;P_GERMLINE=-1.452e+01;RPA=13,12;RU=A;STR;TLOD=13.69	GT:AD:AF:F1R2:F2R1:MBQ:MFRL:MMQ:MPOS:SA_MAP_AF:SA_POST_PROB	0/1:155,13:0.125:23,6:85,6:38:172,130:60:18:0.071,0.061,0.076:3.379e-03,0.033,0.963	0/0:112,7:0.122:26,0:57,6:39:164,122:60:23
1	38301478	.	C	CT	.	.	DP=193;ECNT=1;NLOD=9.87;N_ART_LOD=2.44;POP_AF=1.000e-03;P_GERMLINE=-6.592e+00;RPA=12,13;RU=T;STR;TLOD=7.18	GT:AD:AF:F1R2:F2R1:MBQ:MFRL:MMQ:MPOS:SA_MAP_AF:SA_POST_PROB	0/1:60,7:0.249:27,5:24,2:37:190,218:60:22:0.101,0.00,0.104:0.013,0.020,0.967	0/0:61,4:0.206:19,1:28,3:37:186,186:60:17
1	38332057	.	T	TTCTC	.	.	DP=239;ECNT=2;NLOD=15.33;N_ART_LOD=3.57;POP_AF=1.000e-03;P_GERMLINE=-1.203e+01;RPA=11,13;RU=TC;STR;TLOD=17.16	GT:AD:AF:F1R2:F2R1:MBQ:MFRL:MMQ:MPOS:SA_MAP_AF:SA_POST_PROB	0/1:100,10:0.172:26,4:58,6:40:182,206:60:19:0.061,0.101,0.104:0.018,9.103e-03,0.973	0/0:81,4:0.109:29,2:43,2:37:167,201:60:12
1	38332072	.	TCTCTCTCACA	T	.	.	DP=264;ECNT=2;NLOD=13.72;N_ART_LOD=2.56;POP_AF=1.000e-03;P_GERMLINE=-1.057e+01;RPA=1,-1;RU=CTCTCTCACACACA;STR;TLOD=6.37	GT:AD:AF:F1R2:F2R1:MBQ:MFRL:MMQ:MPOS:SA_MAP_AF:SA_POST_PROB	0/1:110,5:0.148:40,4:64,0:39:191,211:60:29:0.00,0.040,0.036:9.002e-03,8.168e-03,0.983	0/0:68,2:0.211:22,1:32,1:39:200,184:60:22
1	38434009	.	C	T	.	.	DP=91;ECNT=1;NLOD=8.64;N_ART_LOD=-1.475e+00;POP_AF=1.000e-03;P_GERMLINE=-7.756e+00;TLOD=3.58	GT:AD:AF:F1R2:F2R1:MBQ:MFRL:MMQ:MPOS:SA_MAP_AF:SA_POST_PROB	0/1:60,2:0.034:20,0:40,2:39:245,235:60:16:0.030,0.00,0.032:0.025,6.348e-03,0.968	0/0:29,0:6.981e-03:12,0:17,0:0:224,0:0:0
1	39494666	.	CTT	C	.	.	DP=331;ECNT=1;NLOD=8.85;N_ART_LOD=3.90;POP_AF=1.000e-03;P_GERMLINE=-6.000e+00;RPA=15,13;RU=T;STR;TLOD=5.74	GT:AD:AF:F1R2:F2R1:MBQ:MFRL:MMQ:MPOS:SA_MAP_AF:SA_POST_PROB	0/1:104,4:0.253:8,3:7,1:27:211,227:60:19:0.040,0.00,0.037:5.344e-03,0.013,0.981	0/0:75,5:0.263:11,2:5,1:39:194,224:60:24
1	39751172	.	CTT	C	.	.	DP=47;ECNT=1;NLOD=6.20;N_ART_LOD=-8.564e-01;POP_AF=1.000e-03;P_GERMLINE=-3.998e+00;RPA=15,13;RU=T;STR;TLOD=4.94	GT:AD:AF:F1R2:F2R1:MBQ:MFRL:MMQ:MPOS:SA_MAP_AF:SA_POST_PROB	0/1:14,3:0.245:2,1:4,2:40:245,227:60:21:0.00,0.172,0.167:0.021,0.022,0.957	0/0:21,0:0.108:4,0:3,0:0:210,0:0:0
1	39792847	.	G	GT	.	.	DB;DP=162;ECNT=1;NLOD=14.18;N_ART_LOD=-3.330e-01;POP_AF=1.000e-03;P_GERMLINE=-1.195e+01;RPA=9,10;RU=T;STR;TLOD=4.97	GT:AD:AF:F1R2:F2R1:MBQ:MFRL:MMQ:MPOS:SA_MAP_AF:SA_POST_PROB	0/1:90,5:0.076:40,2:50,3:40:187,230:60:10:0.040,0.051,0.053:6.237e-03,0.016,0.978	0/0:56,1:0.060:27,1:27,0:27:177,120:60:1
1	39850850	.	G	C	.	.	DP=13;ECNT=2;NLOD=2.41;N_ART_LOD=-9.542e-01;POP_AF=1.000e-03;P_GERMLINE=-2.088e+00;TLOD=3.02	GT:AD:AF:F1R2:F2R1:MBQ:MFRL:MMQ:MPOS:PGT:PID:SA_MAP_AF:SA_POST_PROB	0/1:4,1:0.200:2,1:2,0:40:267,124:60:8:0|1:39850842_C_T:0.00,0.202,0.200:0.029,0.019,0.952	0/0:8,0:2.445e-05:2,0:6,0:0:215,0:0:0:0|1:39850842_C_T
1	39927500	.	G	C	.	.	DP=165;ECNT=1;NLOD=13.43;N_ART_LOD=0.927;POP_AF=1.000e-03;P_GERMLINE=-1.220e+01;TLOD=3.93	GT:AD:AF:F1R2:F2R1:MBQ:MFRL:MMQ:MPOS:SA_MAP_AF:SA_POST_PROB	0/1:83,5:0.117:39,0:44,5:22:189,210:60:13:0.00,0.061,0.057:0.017,7.337e-03,0.976	0/0:59,1:0.052:22,0:37,1:27:178,294:60:16
1	40777884	.	CT	C	.	.	DP=110;ECNT=1;NLOD=3.73;N_ART_LOD=3.57;POP_AF=1.000e-03;P_GERMLINE=-9.156e-01;RPA=15,14;RU=T;STR;TLOD=5.76	GT:AD:AF:F1R2:F2R1:MBQ:MFRL:MMQ:MPOS:SA_MAP_AF:SA_POST_PROB	0/1:30,4:0.288:7,1:6,3:39:158,245:60:18:0.101,0.091,0.121:9.709e-03,0.029,0.962	0/0:41,4:0.208:8,1:8,2:39:188,257:60:36
1	40859213	.	CTTTTT	C	.	.	DP=142;ECNT=1;NLOD=3.00;N_ART_LOD=-7.092e-01;POP_AF=1.000e-03;P_GERMLINE=-1.802e-01;RPA=22,17;RU=T;STR;TLOD=7.60	GT:AD:AF:F1R2:F2R1:MBQ:MFRL:MMQ:MPOS:SA_MAP_AF:SA_POST_PROB	0/1:25,5:0.391:1,1:3,3:27:176,199:60:22:0.212,0.00,0.211:0.015,0.036,0.949	0/0:13,1:0.398:1,0:1,0:0:208,0:0:0
1	41288098	.	T	G	.	.	DP=97;ECNT=1;NLOD=6.56;N_ART_LOD=-6.996e-01;POP_AF=1.000e-03;P_GERMLINE=-3.583e+00;TLOD=5.95	GT:AD:AF:F1R2:F2R1:MBQ:MFRL:MMQ:MPOS:SA_MAP_AF:SA_POST_PROB	0/1:44,6:0.166:16,1:28,5:14:188,211:60:20:0.121,0.00,0.120:7.408e-03,0.054,0.938	0/0:35,4:0.129:14,3:21,1:14:155,193:60:20
1	41456808	.	C	CTT	.	.	DP=207;ECNT=1;NLOD=10.34;N_ART_LOD=0.532;POP_AF=1.000e-03;P_GERMLINE=-8.557e+00;RPA=14,16;RU=T;STR;TLOD=4.49	GT:AD:AF:F1R2:F2R1:MBQ:MFRL:MMQ:MPOS:SA_MAP_AF:SA_POST_PROB	0/1:89,10:0.185:46,3:29,2:39:203,146:60:16:0.030,0.040,0.045:4.934e-03,0.020,0.975	0/0:60,3:0.157:24,0:24,1:40:165,166:60:37
1	41482935	.	C	T	.	.	DP=90;ECNT=1;NLOD=12.34;N_ART_LOD=-1.645e+00;POP_AF=1.000e-03;P_GERMLINE=-1.079e+01;TLOD=4.25	GT:AD:AF:F1R2:F2R1:MBQ:MFRL:MMQ:MPOS:SA_MAP_AF:SA_POST_PROB	0/1:41,2:0.059:11,1:30,1:40:168,181:60:27:0.00,0.051,0.047:0.016,8.106e-03,0.975	0/0:41,0:0.054:11,0:30,0:0:160,0:0:0
1	41483241	.	A	G	.	.	DP=78;ECNT=1;NLOD=11.05;N_ART_LOD=-1.583e+00;POP_AF=1.000e-03;P_GERMLINE=-1.053e+01;TLOD=3.21	GT:AD:AF:F1R2:F2R1:MBQ:MFRL:MMQ:MPOS:SA_MAP_AF:SA_POST_PROB	0/1:36,2:0.078:14,0:22,2:34:235,240:60:18:0.00,0.051,0.053:0.011,0.017,0.972	0/0:37,0:0.019:13,0:24,0:0:206,0:0:0
1	41483805	.	GTCC	G	.	.	DB;DP=317;ECNT=1;NLOD=18.92;N_ART_LOD=8.92;POP_AF=1.000e-03;P_GERMLINE=-1.562e+01;RPA=6,5;RU=TCC;STR;TLOD=14.37	GT:AD:AF:F1R2:F2R1:MBQ:MFRL:MMQ:MPOS:SA_MAP_AF:SA_POST_PROB	0/1:148,6:0.088:70,0:78,6:40:178,203:60:21:0.020,0.040,0.039:0.014,3.130e-03,0.983	0/0:119,4:0.104:44,1:75,3:40:182,174:60:32
1	41583025	.	T	C	.	.	DP=176;ECNT=4;NLOD=3.69;N_ART_LOD=12.99;POP_AF=1.000e-03;P_GERMLINE=-2.881e+00;TLOD=3.51	GT:AD:AF:F1R2:F2R1:MBQ:MFRL:MMQ:MPOS:PGT:PID:SA_MAP_AF:SA_POST_PROB	0/1:83,2:0.040:48,2:35,0:37:172,122:30:24:0|1:41583025_T_C:0.020,0.020,0.024:5.688e-03,6.630e-03,0.988	0/0:82,5:0.063:45,4:37,1:40:173,113:36:29:0|1:41583025_T_C
1	41583026	.	GC	G	.	.	DP=181;ECNT=4;NLOD=3.69;N_ART_LOD=12.98;POP_AF=1.000e-03;P_GERMLINE=-2.886e+00;RPA=3,2;RU=C;STR;TLOD=3.50	GT:AD:AF:F1R2:F2R1:MBQ:MFRL:MMQ:MPOS:PGT:PID:SA_MAP_AF:SA_POST_PROB	0/1:83,2:0.055:48,2:35,0:34:172,122:30:23:0|1:41583025_T_C:0.020,0.020,0.024:5.688e-03,6.630e-03,0.988	0/0:82,5:0.072:45,4:37,1:40:173,113:36:28:0|1:41583025_T_C
1	41583066	.	A	G	.	.	DP=167;ECNT=4;NLOD=5.82;N_ART_LOD=9.55;POP_AF=1.000e-03;P_GERMLINE=-2.525e+00;TLOD=10.82	GT:AD:AF:F1R2:F2R1:MBQ:MFRL:MMQ:MPOS:SA_MAP_AF:SA_POST_PROB	0/1:76,6:0.084:44,2:32,4:39:191,150:40:24:0.071,0.00,0.073:3.767e-03,0.090,0.907	0/0:74,4:0.080:32,2:42,2:40:175,129:47:9
1	41583087	.	G	T	.	.	DP=157;ECNT=4;NLOD=20.68;N_ART_LOD=-1.860e+00;POP_AF=1.000e-03;P_GERMLINE=-1.940e+01;TLOD=3.98	GT:AD:AF:F1R2:F2R1:MBQ:MFRL:MMQ:MPOS:SA_MAP_AF:SA_POST_PROB	0/1:73,5:0.085:40,3:33,2:32:206,160:40:5:0.061,0.040,0.064:7.616e-03,0.013,0.979	0/0:69,0:0.043:26,0:43,0:0:182,0:0:0
1	41979111	.	G	A	.	.	DP=205;ECNT=1;NLOD=25.89;N_ART_LOD=-1.958e+00;POP_AF=1.000e-03;P_GERMLINE=-2.555e+01;TLOD=3.03	GT:AD:AF:F1R2:F2R1:MBQ:MFRL:MMQ:MPOS:SA_MAP_AF:SA_POST_PROB	0/1:99,2:0.064:34,1:65,1:39:200,243:60:17:0.020,0.00,0.020:4.330e-03,8.401e-03,0.987	0/0:86,0:0.047:33,0:53,0:0:202,0:0:0
1	42047728	.	G	A	.	.	DP=742;ECNT=1;NLOD=106.88;N_ART_LOD=-2.563e+00;POP_AF=1.000e-03;P_GERMLINE=-1.060e+02;TLOD=3.62	GT:AD:AF:F1R2:F2R1:MBQ:MFRL:MMQ:MPOS:SA_MAP_AF:SA_POST_PROB	0/1:351,3:0.027:134,0:217,3:38:175,130:60:26:0.00,0.010,8.475e-03:0.015,7.925e-04,0.984	0/0:356,0:0.028:133,0:223,0:0:164,0:0:0
1	42208293	.	A	G	.	.	DP=30;ECNT=1;NLOD=4.47;N_ART_LOD=-1.202e+00;POP_AF=1.000e-03;P_GERMLINE=-1.588e+00;TLOD=5.81	GT:AD:AF:F1R2:F2R1:MBQ:MFRL:MMQ:MPOS:SA_MAP_AF:SA_POST_PROB	0/1:12,2:0.167:8,1:4,1:40:161,232:60:20:0.121,0.111,0.143:0.014,0.028,0.958	0/0:15,0:6.765e-03:12,0:3,0:0:150,0:0:0
1	43008946	.	CT	C	.	.	DP=40;ECNT=1;NLOD=2.78;N_ART_LOD=-9.016e-01;POP_AF=1.000e-03;P_GERMLINE=-1.470e-01;RPA=13,12;RU=T;STR;TLOD=6.46	GT:AD:AF:F1R2:F2R1:MBQ:MFRL:MMQ:MPOS:SA_MAP_AF:SA_POST_PROB	0/1:10,5:0.400:3,3:7,1:39:123,209:60:26:0.242,0.232,0.267:0.018,0.026,0.956	0/0:12,1:0.163:9,0:3,0:0:146,0:0:0
1	43063531	.	G	A	.	.	DP=18;ECNT=1;NLOD=3.01;N_ART_LOD=-1.041e+00;POP_AF=1.000e-03;P_GERMLINE=-2.165e-01;TLOD=6.58	GT:AD:AF:F1R2:F2R1:MBQ:MFRL:MMQ:MPOS:SA_MAP_AF:SA_POST_PROB	0/1:6,2:0.250:5,2:1,0:40:205,171:60:28:0.222,0.212,0.250:0.020,0.026,0.954	0/0:10,0:2.585e-11:6,0:4,0:0:150,0:0:0
1	43463751	.	T	C	.	.	DP=16;ECNT=5;NLOD=3.01;N_ART_LOD=-1.041e+00;POP_AF=1.000e-03;P_GERMLINE=-1.946e-01;TLOD=6.98	GT:AD:AF:F1R2:F2R1:MBQ:MFRL:MMQ:MPOS:PGT:PID:SA_MAP_AF:SA_POST_PROB	0/1:4,2:0.333:1,1:3,1:38:165,59281034:53:12:0|1:43463751_T_C:0.00,0.333,0.333:0.035,0.019,0.946	0/0:10,0:1.744e-11:6,0:4,0:0:188,0:0:0:0|1:43463751_T_C
1	43463753	.	C	T	.	.	DP=16;ECNT=5;NLOD=3.01;N_ART_LOD=-1.041e+00;POP_AF=1.000e-03;P_GERMLINE=-1.946e-01;TLOD=6.98	GT:AD:AF:F1R2:F2R1:MBQ:MFRL:MMQ:MPOS:PGT:PID:SA_MAP_AF:SA_POST_PROB	0/1:4,2:0.333:1,1:3,1:40:165,59281034:53:12:0|1:43463751_T_C:0.00,0.333,0.333:0.035,0.019,0.946	0/0:10,0:1.744e-11:6,0:4,0:0:188,0:0:0:0|1:43463751_T_C
1	43463754	.	A	G	.	.	DP=16;ECNT=5;NLOD=3.01;N_ART_LOD=-1.041e+00;POP_AF=1.000e-03;P_GERMLINE=-1.946e-01;TLOD=6.98	GT:AD:AF:F1R2:F2R1:MBQ:MFRL:MMQ:MPOS:PGT:PID:SA_MAP_AF:SA_POST_PROB	0/1:4,2:0.333:1,1:3,1:39:165,59281034:53:12:0|1:43463751_T_C:0.00,0.333,0.333:0.035,0.019,0.946	0/0:10,0:1.744e-11:6,0:4,0:0:188,0:0:0:0|1:43463751_T_C
1	43463757	.	CT	C	.	.	DP=16;ECNT=5;NLOD=3.01;N_ART_LOD=-1.041e+00;POP_AF=1.000e-03;P_GERMLINE=-1.946e-01;RPA=2,1;RU=T;STR;TLOD=6.98	GT:AD:AF:F1R2:F2R1:MBQ:MFRL:MMQ:MPOS:PGT:PID:SA_MAP_AF:SA_POST_PROB	0/1:4,2:0.333:1,1:3,1:40:165,59281034:53:12:0|1:43463751_T_C:0.00,0.333,0.333:0.035,0.019,0.946	0/0:10,0:1.744e-11:6,0:4,0:0:188,0:0:0:0|1:43463751_T_C
1	43463780	.	A	G	.	.	DP=14;ECNT=5;NLOD=2.71;N_ART_LOD=-1.000e+00;POP_AF=1.000e-03;P_GERMLINE=-2.387e+00;TLOD=3.02	GT:AD:AF:F1R2:F2R1:MBQ:MFRL:MMQ:MPOS:PGT:PID:SA_MAP_AF:SA_POST_PROB	0/1:4,1:0.200:1,0:3,1:40:165,198:49:31:0|1:43463751_T_C:0.00,0.202,0.200:0.029,0.019,0.952	0/0:9,0:6.467e-18:6,0:3,0:0:200,0:0:0:0|1:43463751_T_C
1	43526655	.	CA	C	.	.	DP=19;ECNT=1;NLOD=3.76;N_ART_LOD=-7.369e-01;POP_AF=1.000e-03;P_GERMLINE=-2.120e+00;RPA=12,11;RU=A;STR;TLOD=4.35	GT:AD:AF:F1R2:F2R1:MBQ:MFRL:MMQ:MPOS:SA_MAP_AF:SA_POST_PROB	0/1:3,2:0.423:0,0:2,2:27:134,156:60:36:0.364,0.364,0.400:0.027,0.023,0.950	0/0:13,0:0.060:6,0:2,0:0:191,0:0:0
1	43652281	.	CAAAAAA	C	.	.	DP=117;ECNT=1;NLOD=10.91;N_ART_LOD=-8.539e-01;POP_AF=1.000e-03;P_GERMLINE=-1.000e+01;RPA=23,17;RU=A;STR;TLOD=3.60	GT:AD:AF:F1R2:F2R1:MBQ:MFRL:MMQ:MPOS:SA_MAP_AF:SA_POST_PROB	0/1:45,2:0.124:0,1:9,1:24:205,296:60:20:0.071,0.00,0.067:5.905e-03,0.059,0.935	0/0:49,2:0.112:0,0:10,0:0:200,0:0:0
1	43779724	.	T	TTG	.	.	DP=371;ECNT=1;NLOD=21.40;N_ART_LOD=0.580;POP_AF=1.000e-03;P_GERMLINE=-2.091e+01;RPA=11,12;RU=TG;STR;TLOD=3.19	GT:AD:AF:F1R2:F2R1:MBQ:MFRL:MMQ:MPOS:SA_MAP_AF:SA_POST_PROB	0/1:139,4:0.212:53,3:67,1:40:186,115:60:22:0.020,0.020,0.027:9.232e-03,3.252e-03,0.988	0/0:89,2:0.206:29,0:44,2:40:172,182:60:26
1	43892254	.	T	C	.	.	DP=599;ECNT=1;NLOD=82.59;N_ART_LOD=-2.446e+00;POP_AF=1.000e-03;P_GERMLINE=-8.226e+01;TLOD=3.02	GT:AD:AF:F1R2:F2R1:MBQ:MFRL:MMQ:MPOS:SA_MAP_AF:SA_POST_PROB	0/1:296,3:0.038:105,2:191,1:40:185,144:60:28:0.010,0.00,0.010:2.706e-03,3.287e-03,0.994	0/0:275,0:0.016:100,0:175,0:0:179,0:0:0
1	43896859	.	A	G	.	.	DP=109;ECNT=1;NLOD=16.51;N_ART_LOD=-1.748e+00;POP_AF=1.000e-03;P_GERMLINE=-1.583e+01;TLOD=3.38	GT:AD:AF:F1R2:F2R1:MBQ:MFRL:MMQ:MPOS:SA_MAP_AF:SA_POST_PROB	0/1:51,2:0.046:23,2:28,0:37:239,400:60:13:0.00,0.040,0.038:0.050,3.734e-03,0.946	0/0:55,0:1.897e-03:27,0:28,0:0:220,0:0:0
1	43916306	.	C	T	.	.	DP=100;ECNT=1;NLOD=14.70;N_ART_LOD=-1.702e+00;POP_AF=1.000e-03;P_GERMLINE=-1.330e+01;TLOD=4.11	GT:AD:AF:F1R2:F2R1:MBQ:MFRL:MMQ:MPOS:SA_MAP_AF:SA_POST_PROB	0/1:46,2:0.062:17,1:29,1:40:255,295:60:6:0.040,0.00,0.042:0.012,0.011,0.978	0/0:49,0:0.012:21,0:28,0:0:254,0:0:0
1	44316170	.	CT	C	.	.	DP=35;ECNT=1;NLOD=5.11;N_ART_LOD=-1.265e+00;POP_AF=1.000e-03;P_GERMLINE=-4.593e+00;RPA=5,4;RU=T;STR;TLOD=3.22	GT:AD:AF:F1R2:F2R1:MBQ:MFRL:MMQ:MPOS:SA_MAP_AF:SA_POST_PROB	0/1:14,2:0.148:8,2:6,0:40:194,171:60:28:0.00,0.121,0.125:0.025,0.015,0.960	0/0:17,0:0.028:8,0:9,0:0:212,0:0:0
1	44360317	.	GT	G	.	.	DP=86;ECNT=1;NLOD=4.51;N_ART_LOD=-1.272e+00;POP_AF=1.000e-03;P_GERMLINE=-2.118e+00;RPA=12,11;RU=T;STR;TLOD=5.15	GT:AD:AF:F1R2:F2R1:MBQ:MFRL:MMQ:MPOS:SA_MAP_AF:SA_POST_PROB	0/1:27,5:0.288:9,1:18,4:40:229,191:60:16:0.152,0.00,0.156:0.017,0.024,0.959	0/0:18,1:0.257:4,0:14,1:27:179,198:60:45
1	44459318	.	CAA	C	.	.	DP=26;ECNT=1;NLOD=2.43;N_ART_LOD=-6.679e-01;POP_AF=1.000e-03;P_GERMLINE=-2.338e-01;RPA=18,16;RU=A;STR;TLOD=5.36	GT:AD:AF:F1R2:F2R1:MBQ:MFRL:MMQ:MPOS:SA_MAP_AF:SA_POST_PROB	0/1:7,3:0.394:1,1:3,2:36:260,220:60:13:0.253,0.273,0.300:0.022,0.024,0.954	0/0:8,0:0.135:1,0:4,0:0:230,0:0:0
1	44616594	.	G	C	.	.	DP=35;ECNT=1;NLOD=3.57;N_ART_LOD=-1.139e+00;POP_AF=1.000e-03;P_GERMLINE=-3.104e+00;TLOD=3.16	GT:AD:AF:F1R2:F2R1:MBQ:MFRL:MMQ:MPOS:SA_MAP_AF:SA_POST_PROB	0/1:16,2:0.167:10,0:6,2:29:184,207:60:15:0.111,0.00,0.111:0.017,0.021,0.962	0/0:12,0:0.079:4,0:8,0:0:186,0:0:0
1	44778706	.	C	A	.	.	DP=67;ECNT=1;NLOD=9.03;N_ART_LOD=-1.491e+00;POP_AF=1.000e-03;P_GERMLINE=-7.286e+00;TLOD=4.46	GT:AD:AF:F1R2:F2R1:MBQ:MFRL:MMQ:MPOS:SA_MAP_AF:SA_POST_PROB	0/1:35,2:0.054:13,0:22,2:16:189,156:60:20:0.040,0.040,0.054:6.518e-03,0.030,0.963	0/0:30,0:8.401e-06:11,0:19,0:0:178,0:0:0
1	44871090	.	C	T	.	.	DP=188;ECNT=1;NLOD=22.15;N_ART_LOD=-1.884e+00;POP_AF=1.000e-03;P_GERMLINE=-1.886e+01;TLOD=7.66	GT:AD:AF:F1R2:F2R1:MBQ:MFRL:MMQ:MPOS:SA_MAP_AF:SA_POST_PROB	0/1:100,4:0.063:57,4:43,0:36:163,163:60:36:0.030,0.030,0.038:7.387e-03,6.101e-03,0.987	0/0:74,0:0.029:41,0:33,0:0:158,0:0:0
1	45050672	.	A	G	.	.	DP=35;ECNT=1;NLOD=3.91;N_ART_LOD=-1.171e+00;POP_AF=1.000e-03;P_GERMLINE=-1.446e+00;TLOD=5.25	GT:AD:AF:F1R2:F2R1:MBQ:MFRL:MMQ:MPOS:SA_MAP_AF:SA_POST_PROB	0/1:18,2:0.100:4,1:14,1:40:164,139:60:20:0.00,0.101,0.100:0.023,0.014,0.963	0/0:13,0:0.067:5,0:8,0:0:131,0:0:0
1	45212979	.	C	CA	.	.	DP=210;ECNT=1;NLOD=2.53;N_ART_LOD=9.19;POP_AF=1.000e-03;P_GERMLINE=-6.881e-02;RPA=15,16;RU=A;STR;TLOD=7.88	GT:AD:AF:F1R2:F2R1:MBQ:MFRL:MMQ:MPOS:SA_MAP_AF:SA_POST_PROB	0/1:93,10:0.166:26,3:41,5:39:200,183:60:28:0.00,0.081,0.078:0.013,0.017,0.970	0/0:71,9:0.185:19,1:34,8:38:206,280:60:8
1	45271630	.	C	T	.	.	DP=590;ECNT=1;NLOD=77.34;N_ART_LOD=-2.423e+00;POP_AF=1.000e-03;P_GERMLINE=-7.646e+01;TLOD=3.58	GT:AD:AF:F1R2:F2R1:MBQ:MFRL:MMQ:MPOS:SA_MAP_AF:SA_POST_PROB	0/1:302,3:0.030:125,0:177,3:39:165,195:60:34:0.00,0.010,9.836e-03:6.705e-03,1.339e-03,0.992	0/0:258,0:0.030:124,0:134,0:0:169,0:0:0
1	45297557	.	G	A	.	.	DP=450;ECNT=1;NLOD=57.64;N_ART_LOD=-7.465e-01;POP_AF=1.000e-03;P_GERMLINE=-5.678e+01;TLOD=3.57	GT:AD:AF:F1R2:F2R1:MBQ:MFRL:MMQ:MPOS:SA_MAP_AF:SA_POST_PROB	0/1:227,3:0.031:78,1:149,2:40:200,279:60:14:0.010,0.010,0.013:4.646e-03,2.104e-03,0.993	0/0:204,1:0.023:80,0:124,1:34:199,162:60:46
1	45407181	.	C	CT	.	.	DP=565;ECNT=1;NLOD=47.80;N_ART_LOD=5.32;POP_AF=1.000e-03;P_GERMLINE=-4.716e+01;RPA=9,10;RU=T;STR;TLOD=3.34	GT:AD:AF:F1R2:F2R1:MBQ:MFRL:MMQ:MPOS:SA_MAP_AF:SA_POST_PROB	0/1:279,7:0.080:101,1:173,6:39:189,217:60:27:0.020,0.020,0.024:3.692e-03,5.280e-03,0.991	0/0:219,7:0.066:73,2:142,5:40:173,177:60:36
1	45424796	.	C	T	.	.	DP=120;ECNT=1;NLOD=11.95;N_ART_LOD=-1.620e+00;POP_AF=1.000e-03;P_GERMLINE=-1.098e+01;TLOD=3.67	GT:AD:AF:F1R2:F2R1:MBQ:MFRL:MMQ:MPOS:SA_MAP_AF:SA_POST_PROB	0/1:70,2:0.065:43,1:27,1:40:194,210:60:26:0.020,0.020,0.028:8.136e-03,6.128e-03,0.986	0/0:40,0:0.029:22,0:18,0:0:177,0:0:0
1	45431571	.	C	T	.	.	DP=15;ECNT=1;NLOD=3.01;N_ART_LOD=-1.041e+00;POP_AF=1.000e-03;P_GERMLINE=-2.687e+00;TLOD=3.02	GT:AD:AF:F1R2:F2R1:MBQ:MFRL:MMQ:MPOS:SA_MAP_AF:SA_POST_PROB	0/1:4,1:0.200:0,1:4,0:40:135,110:60:20:0.00,0.202,0.200:0.025,0.022,0.953	0/0:10,0:4.797e-05:4,0:6,0:0:169,0:0:0
1	45479481	.	A	G	.	.	DP=504;ECNT=1;NLOD=65.73;N_ART_LOD=-1.024e+00;POP_AF=1.000e-03;P_GERMLINE=-6.511e+01;TLOD=3.32	GT:AD:AF:F1R2:F2R1:MBQ:MFRL:MMQ:MPOS:SA_MAP_AF:SA_POST_PROB	0/1:224,3:0.072:71,1:153,2:39:182,183:60:20:0.010,0.010,0.013:6.202e-03,1.818e-03,0.992	0/0:230,1:0.039:72,0:158,1:35:189,243:60:2
1	45706756	.	C	T	.	.	DP=17;ECNT=1;NLOD=3.61;N_ART_LOD=-1.114e+00;POP_AF=1.000e-03;P_GERMLINE=-3.295e+00;TLOD=3.02	GT:AD:AF:F1R2:F2R1:MBQ:MFRL:MMQ:MPOS:SA_MAP_AF:SA_POST_PROB	0/1:4,1:0.220:1,0:3,1:40:193,149:60:18:0.00,0.202,0.200:0.029,0.019,0.952	0/0:12,0:4.935e-05:7,0:5,0:0:150,0:0:0
1	45719956	.	C	T	.	.	DP=12;ECNT=1;NLOD=2.41;N_ART_LOD=-9.542e-01;POP_AF=1.000e-03;P_GERMLINE=-1.859e+00;TLOD=3.25	GT:AD:AF:F1R2:F2R1:MBQ:MFRL:MMQ:MPOS:SA_MAP_AF:SA_POST_PROB	0/1:2,1:0.375:2,1:0,0:39:238,96:60:0:0.333,0.00,0.333:0.019,0.036,0.946	0/0:8,0:1.281e-04:4,0:4,0:0:126,0:0:0
1	45862348	.	A	T	.	.	DP=22;ECNT=2;NLOD=2.71;N_ART_LOD=-1.000e+00;POP_AF=1.000e-03;P_GERMLINE=-1.711e-01;TLOD=6.05	GT:AD:AF:F1R2:F2R1:MBQ:MFRL:MMQ:MPOS:PGT:PID:SA_MAP_AF:SA_POST_PROB	0/1:10,2:0.192:4,1:6,1:37:165,149:43:32:0|1:45862348_A_T:0.00,0.172,0.167:0.025,0.019,0.956	0/0:9,0:4.098e-05:5,0:4,0:0:201,0:0:0:0|1:45862348_A_T
1	45862349	.	C	T	.	.	DP=22;ECNT=2;NLOD=2.71;N_ART_LOD=-1.000e+00;POP_AF=1.000e-03;P_GERMLINE=-1.711e-01;TLOD=6.05	GT:AD:AF:F1R2:F2R1:MBQ:MFRL:MMQ:MPOS:PGT:PID:SA_MAP_AF:SA_POST_PROB	0/1:10,2:0.192:4,1:6,1:36:165,149:43:32:0|1:45862348_A_T:0.00,0.172,0.167:0.025,0.019,0.956	0/0:9,0:4.098e-05:5,0:4,0:0:201,0:0:0:0|1:45862348_A_T
1	46347863	.	C	CA	.	.	DP=97;ECNT=2;NLOD=4.76;N_ART_LOD=0.201;POP_AF=1.000e-03;P_GERMLINE=-1.949e+00;RPA=15,16;RU=A;STR;TLOD=5.68	GT:AD:AF:F1R2:F2R1:MBQ:MFRL:MMQ:MPOS:SA_MAP_AF:SA_POST_PROB	0/1:48,8:0.177:10,3:38,5:37:206,181:60:30:0.00,0.141,0.143:0.017,0.025,0.958	0/0:30,3:0.112:15,2:15,1:37:189,217:60:19
1	46504943	.	G	A	.	.	DP=17;ECNT=1;NLOD=2.71;N_ART_LOD=-1.000e+00;POP_AF=1.000e-03;P_GERMLINE=-1.474e+00;TLOD=3.95	GT:AD:AF:F1R2:F2R1:MBQ:MFRL:MMQ:MPOS:SA_MAP_AF:SA_POST_PROB	0/1:6,2:0.250:5,2:1,0:37:124,55:34:20:0.00,0.253,0.250:0.056,0.013,0.931	0/0:9,0:3.839e-05:2,0:7,0:0:172,0:0:0
1	46739974	.	ATT	A	.	.	DP=299;ECNT=1;NLOD=13.87;N_ART_LOD=1.47;POP_AF=1.000e-03;P_GERMLINE=-1.078e+01;RPA=14,12;RU=T;STR;TLOD=6.22	GT:AD:AF:F1R2:F2R1:MBQ:MFRL:MMQ:MPOS:SA_MAP_AF:SA_POST_PROB	0/1:93,5:0.240:38,2:39,3:38:196,239:60:19:0.040,0.00,0.045:7.038e-03,0.012,0.981	0/0:69,2:0.248:21,1:32,1:39:172,184:60:28
1	47046858	.	T	TA	.	.	DP=40;ECNT=1;NLOD=3.61;N_ART_LOD=-8.897e-01;POP_AF=1.000e-03;P_GERMLINE=-1.885e+00;RPA=10,11;RU=A;STR;TLOD=4.44	GT:AD:AF:F1R2:F2R1:MBQ:MFRL:MMQ:MPOS:SA_MAP_AF:SA_POST_PROB	0/1:17,3:0.216:9,0:6,3:30:152,133:60:16:0.111,0.131,0.150:0.018,0.019,0.964	0/0:12,0:0.126:10,0:2,0:0:172,0:0:0
1	47533391	.	T	TA	.	.	DP=141;ECNT=1;NLOD=8.58;N_ART_LOD=2.61;POP_AF=1.000e-03;P_GERMLINE=-6.832e+00;RPA=9,10;RU=A;STR;TLOD=4.46	GT:AD:AF:F1R2:F2R1:MBQ:MFRL:MMQ:MPOS:SA_MAP_AF:SA_POST_PROB	0/1:51,4:0.156:15,2:35,2:39:192,207:60:28:0.071,0.00,0.073:0.011,0.017,0.972	0/0:54,3:0.151:22,1:32,2:40:174,230:60:34
1	47581139	.	G	GA	.	.	DP=272;ECNT=1;NLOD=6.75;N_ART_LOD=9.24;POP_AF=1.000e-03;P_GERMLINE=-3.453e+00;RPA=11,12;RU=A;STR;TLOD=20.74	GT:AD:AF:F1R2:F2R1:MBQ:MFRL:MMQ:MPOS:SA_MAP_AF:SA_POST_PROB	0/1:133,16:0.159:56,8:60,8:39:189,163:60:16:0.081,0.101,0.107:0.015,7.173e-03,0.978	0/0:88,8:0.136:33,4:43,4:39:162,201:60:29
1	47685563	.	C	A	.	.	DP=133;ECNT=1;NLOD=15.30;N_ART_LOD=-1.746e+00;POP_AF=1.000e-03;P_GERMLINE=-1.459e+01;TLOD=3.41	GT:AD:AF:F1R2:F2R1:MBQ:MFRL:MMQ:MPOS:SA_MAP_AF:SA_POST_PROB	0/1:65,2:0.070:21,0:44,2:39:202,95:60:8:0.020,0.020,0.030:0.010,5.749e-03,0.984	0/0:51,0:0.077:17,0:34,0:0:176,0:0:0
1	47702578	.	C	T	.	.	DP=10;ECNT=1;NLOD=2.41;N_ART_LOD=-9.542e-01;POP_AF=1.000e-03;P_GERMLINE=-1.426e+00;TLOD=3.70	GT:AD:AF:F1R2:F2R1:MBQ:MFRL:MMQ:MPOS:SA_MAP_AF:SA_POST_PROB	0/1:1,1:0.500:1,0:0,1:40:169,104:60:31:0.00,0.505,0.500:0.032,0.021,0.947	0/0:8,0:9.646e-05:3,0:5,0:0:147,0:0:0
1	47711805	.	CT	C	.	.	DP=25;ECNT=1;NLOD=3.00;N_ART_LOD=-7.778e-01;POP_AF=1.000e-03;P_GERMLINE=-6.006e-01;RPA=11,10;RU=T;STR;TLOD=5.30	GT:AD:AF:F1R2:F2R1:MBQ:MFRL:MMQ:MPOS:SA_MAP_AF:SA_POST_PROB	0/1:9,3:0.301:3,1:5,2:39:172,175:60:32:0.222,0.253,0.273:0.027,0.019,0.954	0/0:10,0:2.852e-03:7,0:1,0:0:172,0:0:0
1	47809558	.	C	A	.	.	DP=19;ECNT=1;NLOD=2.38;N_ART_LOD=-9.725e-01;POP_AF=1.000e-03;P_GERMLINE=-5.068e-02;TLOD=7.63	GT:AD:AF:F1R2:F2R1:MBQ:MFRL:MMQ:MPOS:SA_MAP_AF:SA_POST_PROB	0/1:5,4:0.463:5,2:0,2:38:235,174:60:37:0.414,0.414,0.444:0.026,0.023,0.951	0/0:8,0:0.062:5,0:3,0:0:153,0:0:0
1	48340405	.	A	AAT	.	.	DP=23;ECNT=1;NLOD=2.63;N_ART_LOD=-7.403e-01;POP_AF=1.000e-03;P_GERMLINE=-8.153e-01;RPA=8,9;RU=AT;STR;TLOD=4.61	GT:AD:AF:F1R2:F2R1:MBQ:MFRL:MMQ:MPOS:SA_MAP_AF:SA_POST_PROB	0/1:10,2:0.236:5,2:3,0:39:200,186:60:15:0.141,0.131,0.167:0.018,0.023,0.959	0/0:9,0:0.018:2,0:6,0:0:171,0:0:0
1	48343677	.	GAA	G	.	.	DP=35;ECNT=1;NLOD=3.67;N_ART_LOD=-6.546e-01;POP_AF=1.000e-03;P_GERMLINE=-2.990e+00;RPA=15,13;RU=A;STR;TLOD=3.38	GT:AD:AF:F1R2:F2R1:MBQ:MFRL:MMQ:MPOS:SA_MAP_AF:SA_POST_PROB	0/1:11,2:0.262:2,2:6,0:40:152,157:60:26:0.00,0.121,0.125:0.061,9.172e-03,0.929	0/0:13,0:0.123:2,0:4,0:0:144,0:0:0
1	48365358	.	AGTG	A	.	.	DP=236;ECNT=1;NLOD=19.83;N_ART_LOD=2.37;POP_AF=1.000e-03;P_GERMLINE=-1.653e+01;RPA=6,5;RU=GTG;STR;TLOD=20.33	GT:AD:AF:F1R2:F2R1:MBQ:MFRL:MMQ:MPOS:SA_MAP_AF:SA_POST_PROB	0/1:124,9:0.080:80,6:44,3:39:165,135:60:21:0.061,0.051,0.068:4.309e-03,0.018,0.978	0/0:91,3:0.052:58,1:33,2:40:161,164:60:29
1	48925809	.	A	AT	.	.	DP=17;ECNT=1;NLOD=3.00;N_ART_LOD=-1.041e+00;POP_AF=1.000e-03;P_GERMLINE=-2.122e+00;RPA=10,11;RU=T;STR;TLOD=3.59	GT:AD:AF:F1R2:F2R1:MBQ:MFRL:MMQ:MPOS:SA_MAP_AF:SA_POST_PROB	0/1:4,2:0.357:2,0:2,2:36:206,261:60:22:0.293,0.303,0.333:0.028,0.021,0.951	0/0:10,0:1.514e-03:7,0:3,0:0:165,0:0:0
1	49056730	.	TAC	T	.	.	DP=268;ECNT=2;NLOD=25.46;N_ART_LOD=-1.226e-01;POP_AF=1.000e-03;P_GERMLINE=-2.239e+01;RPA=6,5;RU=AC;STR;TLOD=6.13	GT:AD:AF:F1R2:F2R1:MBQ:MFRL:MMQ:MPOS:SA_MAP_AF:SA_POST_PROB	0/1:97,4:0.148:33,1:64,3:40:179,194:60:28:0.040,0.00,0.040:8.159e-03,0.010,0.982	0/0:97,1:0.149:31,0:66,1:39:180,134:60:25
1	49056762	.	AC	A	.	.	DP=143;ECNT=2;NLOD=4.77;N_ART_LOD=4.75;POP_AF=1.000e-03;P_GERMLINE=-1.521e+00;RPA=9,8;RU=C;STR;TLOD=7.04	GT:AD:AF:F1R2:F2R1:MBQ:MFRL:MMQ:MPOS:SA_MAP_AF:SA_POST_PROB	0/1:45,5:0.188:15,1:30,4:35:198,169:60:27:0.101,0.00,0.100:0.019,0.015,0.966	0/0:54,5:0.196:16,0:37,5:35:184,182:60:34
1	49698108	.	A	C	.	.	DP=43;ECNT=1;NLOD=6.02;N_ART_LOD=-1.331e+00;POP_AF=1.000e-03;P_GERMLINE=-3.734e+00;TLOD=5.03	GT:AD:AF:F1R2:F2R1:MBQ:MFRL:MMQ:MPOS:SA_MAP_AF:SA_POST_PROB	0/1:20,2:0.091:15,1:5,1:39:177,103:60:12:0.091,0.00,0.091:9.427e-03,0.035,0.955	0/0:20,0:0.024:11,0:9,0:0:169,0:0:0
1	50477606	.	T	C	.	.	DP=23;ECNT=1;NLOD=2.41;N_ART_LOD=-9.542e-01;POP_AF=1.000e-03;P_GERMLINE=-7.513e-01;TLOD=4.45	GT:AD:AF:F1R2:F2R1:MBQ:MFRL:MMQ:MPOS:SA_MAP_AF:SA_POST_PROB	0/1:13,2:0.133:10,0:3,2:39:200,138:45:28:0.101,0.111,0.133:0.025,0.015,0.961	0/0:8,0:7.364e-08:3,0:5,0:0:167,0:0:0
1	50609981	.	T	C	.	.	DP=129;ECNT=2;NLOD=13.80;N_ART_LOD=-1.687e+00;POP_AF=1.000e-03;P_GERMLINE=-1.333e+01;TLOD=3.16	GT:AD:AF:F1R2:F2R1:MBQ:MFRL:MMQ:MPOS:SA_MAP_AF:SA_POST_PROB	0/1:70,2:0.070:27,0:43,2:38:227,303:60:28:0.00,0.030,0.028:5.915e-03,0.019,0.975	0/0:46,0:0.042:18,0:28,0:0:218,0:0:0
1	50610037	.	T	TA	.	.	DP=365;ECNT=2;NLOD=21.46;N_ART_LOD=6.37;POP_AF=1.000e-03;P_GERMLINE=-1.816e+01;RPA=11,12;RU=A;STR;TLOD=14.23	GT:AD:AF:F1R2:F2R1:MBQ:MFRL:MMQ:MPOS:SA_MAP_AF:SA_POST_PROB	0/1:180,14:0.118:59,3:100,11:39:192,211:60:29:0.061,0.061,0.072:3.704e-03,0.045,0.951	0/0:130,7:0.113:53,3:59,4:40:182,197:60:26
1	50666911	.	G	A	.	.	DP=211;ECNT=1;NLOD=28.49;N_ART_LOD=-1.996e+00;POP_AF=1.000e-03;P_GERMLINE=-2.649e+01;TLOD=4.72	GT:AD:AF:F1R2:F2R1:MBQ:MFRL:MMQ:MPOS:SA_MAP_AF:SA_POST_PROB	0/1:97,3:0.077:48,2:49,1:38:189,151:60:14:0.030,0.00,0.030:5.979e-03,9.562e-03,0.984	0/0:96,0:0.038:45,0:51,0:0:190,0:0:0
1	51090061	.	T	C	.	.	DP=27;ECNT=1;NLOD=3.01;N_ART_LOD=-1.041e+00;POP_AF=1.000e-03;P_GERMLINE=-4.720e-01;TLOD=5.55	GT:AD:AF:F1R2:F2R1:MBQ:MFRL:MMQ:MPOS:SA_MAP_AF:SA_POST_PROB	0/1:14,2:0.145:4,2:10,0:40:143,157:50:20:0.101,0.101,0.125:0.018,0.018,0.964	0/0:10,0:6.672e-06:4,0:6,0:0:133,0:0:0
1	51115638	.	AAG	A	.	.	DP=26;ECNT=1;NLOD=2.70;N_ART_LOD=-1.033e+00;POP_AF=1.000e-03;P_GERMLINE=-9.953e-02;RPA=7,6;RU=AG;STR;TLOD=7.63	GT:AD:AF:F1R2:F2R1:MBQ:MFRL:MMQ:MPOS:SA_MAP_AF:SA_POST_PROB	0/1:12,3:0.200:7,2:5,1:40:169,235:60:20:0.202,0.00,0.200:0.012,0.049,0.938	0/0:9,0:0.092:4,0:5,0:0:143,0:0:0
1	51228622	.	C	T	.	.	DP=17;ECNT=1;NLOD=3.91;N_ART_LOD=-1.159e+00;POP_AF=1.000e-03;P_GERMLINE=-3.186e+00;TLOD=3.43	GT:AD:AF:F1R2:F2R1:MBQ:MFRL:MMQ:MPOS:SA_MAP_AF:SA_POST_PROB	0/1:2,1:0.367:1,0:1,1:40:146,143:60:16:0.333,0.00,0.333:0.019,0.036,0.946	0/0:13,0:0.036:7,0:6,0:0:159,0:0:0
1	51425567	.	G	A	.	.	DP=145;ECNT=1;NLOD=19.28;N_ART_LOD=-1.822e+00;POP_AF=1.000e-03;P_GERMLINE=-1.605e+01;TLOD=6.70	GT:AD:AF:F1R2:F2R1:MBQ:MFRL:MMQ:MPOS:SA_MAP_AF:SA_POST_PROB	0/1:69,3:0.078:30,1:39,2:40:196,177:60:30:0.040,0.00,0.042:0.022,7.498e-03,0.971	0/0:64,0:0.022:18,0:46,0:0:211,0:0:0
1	51481466	.	C	CA	.	.	DP=35;ECNT=1;NLOD=3.56;N_ART_LOD=-7.091e-01;POP_AF=1.000e-03;P_GERMLINE=-2.184e+00;RPA=11,12;RU=A;STR;TLOD=4.09	GT:AD:AF:F1R2:F2R1:MBQ:MFRL:MMQ:MPOS:SA_MAP_AF:SA_POST_PROB	0/1:18,3:0.164:9,1:7,2:40:168,154:60:38:0.00,0.141,0.143:0.061,9.177e-03,0.930	0/0:12,0:0.047:7,0:4,0:0:191,0:0:0
1	51685871	.	C	CA	.	.	DP=18;ECNT=1;NLOD=2.28;N_ART_LOD=-6.978e-01;POP_AF=1.000e-03;P_GERMLINE=-4.359e-02;RPA=13,14;RU=A;STR;TLOD=6.95	GT:AD:AF:F1R2:F2R1:MBQ:MFRL:MMQ:MPOS:SA_MAP_AF:SA_POST_PROB	0/1:3,4:0.549:0,3:2,1:34:151,192:60:23:0.545,0.545,0.571:0.028,0.024,0.949	0/0:8,0:0.036:2,0:3,0:0:147,0:0:0
1	51767912	.	G	GC	.	.	DP=961;ECNT=1;NLOD=75.72;N_ART_LOD=4.13;POP_AF=1.000e-03;P_GERMLINE=-7.241e+01;RPA=10,11;RU=C;STR;TLOD=14.25	GT:AD:AF:F1R2:F2R1:MBQ:MFRL:MMQ:MPOS:SA_MAP_AF:SA_POST_PROB	0/1:360,15:0.190:104,5:215,9:36:176,169:60:31:0.040,0.00,0.039:3.220e-03,0.018,0.979	0/0:334,7:0.173:91,1:189,6:39:174,164:60:25
1	51818978	.	A	ATT	.	.	DP=24;ECNT=1;NLOD=2.41;N_ART_LOD=-7.145e-01;POP_AF=1.000e-03;P_GERMLINE=-8.639e-01;RPA=13,15;RU=T;STR;TLOD=4.32	GT:AD:AF:F1R2:F2R1:MBQ:MFRL:MMQ:MPOS:SA_MAP_AF:SA_POST_PROB	0/1:10,2:0.234:3,0:6,2:40:176,185:60:33:0.00,0.172,0.167:0.022,0.022,0.957	0/0:8,0:0.055:4,0:4,0:0:140,0:0:0
1	51822219	.	G	GA	.	.	DP=37;ECNT=1;NLOD=2.82;N_ART_LOD=-7.776e-01;POP_AF=1.000e-03;P_GERMLINE=-1.473e+00;RPA=12,13;RU=A;STR;TLOD=4.06	GT:AD:AF:F1R2:F2R1:MBQ:MFRL:MMQ:MPOS:SA_MAP_AF:SA_POST_PROB	0/1:22,4:0.180:12,1:6,3:40:252,227:60:17:0.00,0.152,0.154:0.018,0.025,0.957	0/0:10,0:0.041:2,0:5,0:0:239,0:0:0
1	51875320	.	G	A	.	.	DP=388;ECNT=1;NLOD=45.72;N_ART_LOD=-2.193e+00;POP_AF=1.000e-03;P_GERMLINE=-4.434e+01;TLOD=4.08	GT:AD:AF:F1R2:F2R1:MBQ:MFRL:MMQ:MPOS:SA_MAP_AF:SA_POST_PROB	0/1:212,3:0.045:76,0:136,3:38:178,197:60:8:0.010,0.010,0.014:4.296e-03,2.654e-03,0.993	0/0:152,0:0.023:49,0:103,0:0:175,0:0:0
1	51937328	.	C	CA	.	.	DB;DP=127;ECNT=1;NLOD=11.53;N_ART_LOD=-2.468e-01;POP_AF=1.000e-03;P_GERMLINE=-8.787e+00;RPA=10,11;RU=A;STR;TLOD=5.58	GT:AD:AF:F1R2:F2R1:MBQ:MFRL:MMQ:MPOS:SA_MAP_AF:SA_POST_PROB	0/1:62,5:0.117:28,0:33,5:39:169,137:60:14:0.061,0.061,0.075:7.345e-03,0.017,0.976	0/0:47,1:0.071:18,1:27,0:40:176,262:60:19
1	52242432	.	C	CT	.	.	DP=82;ECNT=1;NLOD=3.32;N_ART_LOD=1.36;POP_AF=1.000e-03;P_GERMLINE=-3.153e-01;RPA=14,15;RU=T;STR;TLOD=7.59	GT:AD:AF:F1R2:F2R1:MBQ:MFRL:MMQ:MPOS:SA_MAP_AF:SA_POST_PROB	0/1:39,7:0.208:20,5:9,2:40:200,163:60:18:0.131,0.131,0.152:9.773e-03,0.034,0.957	0/0:27,2:0.139:19,2:2,0:40:207,184:60:30
1	52403174	.	A	AT	.	.	DP=100;ECNT=1;NLOD=9.30;N_ART_LOD=-1.130e+00;POP_AF=1.000e-03;P_GERMLINE=-6.925e+00;RPA=12,13;RU=T;STR;TLOD=5.13	GT:AD:AF:F1R2:F2R1:MBQ:MFRL:MMQ:MPOS:SA_MAP_AF:SA_POST_PROB	0/1:29,4:0.278:7,1:16,3:39:202,201:60:23:0.111,0.091,0.121:0.026,0.012,0.963	0/0:32,0:0.176:10,0:15,0:0:202,0:0:0
1	52403290	.	T	C	.	.	DP=33;ECNT=1;NLOD=3.86;N_ART_LOD=-1.179e+00;POP_AF=1.000e-03;P_GERMLINE=-2.416e+00;TLOD=4.15	GT:AD:AF:F1R2:F2R1:MBQ:MFRL:MMQ:MPOS:SA_MAP_AF:SA_POST_PROB	0/1:12,2:0.194:3,0:9,2:34:289,117:23:16:0.111,0.121,0.143:0.039,0.012,0.949	0/0:14,1:0.109:6,1:8,0:27:219,321:60:2
1	52729416	.	G	T	.	.	DP=203;ECNT=1;NLOD=3.55;N_ART_LOD=8.87;POP_AF=1.000e-03;P_GERMLINE=-4.448e-01;TLOD=9.26	GT:AD:AF:F1R2:F2R1:MBQ:MFRL:MMQ:MPOS:SA_MAP_AF:SA_POST_PROB	0/1:87,8:0.150:36,1:51,7:16:155,150:60:15:0.081,0.00,0.084:3.825e-04,0.847,0.153	0/0:74,8:0.140:25,0:49,8:16:152,147:60:7
1	52912122	.	T	TA	.	.	DP=192;ECNT=1;NLOD=3.47;N_ART_LOD=4.37;POP_AF=1.000e-03;P_GERMLINE=-3.929e-01;RPA=11,12;RU=A;STR;TLOD=8.99	GT:AD:AF:F1R2:F2R1:MBQ:MFRL:MMQ:MPOS:SA_MAP_AF:SA_POST_PROB	0/1:86,10:0.201:24,1:49,9:33:206,165:60:29:0.101,0.071,0.104:0.012,0.013,0.974	0/0:44,4:0.215:12,2:25,2:34:201,221:60:29
1	52927295	.	T	TA	.	.	DB;DP=168;ECNT=1;NLOD=14.91;N_ART_LOD=-4.052e-01;POP_AF=1.000e-03;P_GERMLINE=-1.267e+01;RPA=10,11;RU=A;STR;TLOD=4.98	GT:AD:AF:F1R2:F2R1:MBQ:MFRL:MMQ:MPOS:SA_MAP_AF:SA_POST_PROB	0/1:78,5:0.134:35,2:41,3:37:174,224:60:15:0.051,0.051,0.060:9.465e-03,8.264e-03,0.982	0/0:59,1:0.091:21,1:30,0:40:173,215:60:42
1	52945409	.	G	A	.	.	DP=20;ECNT=1;NLOD=3.01;N_ART_LOD=-1.041e+00;POP_AF=1.000e-03;P_GERMLINE=-5.185e-01;TLOD=5.46	GT:AD:AF:F1R2:F2R1:MBQ:MFRL:MMQ:MPOS:SA_MAP_AF:SA_POST_PROB	0/1:7,2:0.250:3,1:4,1:36:176,103:60:15:0.00,0.222,0.222:0.025,0.022,0.953	0/0:10,0:5.555e-05:7,0:3,0:0:115,0:0:0
1	52991779	.	AT	A	.	.	DP=491;ECNT=1;NLOD=39.48;N_ART_LOD=0.195;POP_AF=1.000e-03;P_GERMLINE=-3.743e+01;RPA=8,7;RU=T;STR;TLOD=4.78	GT:AD:AF:F1R2:F2R1:MBQ:MFRL:MMQ:MPOS:SA_MAP_AF:SA_POST_PROB	0/1:252,6:0.102:91,3:151,3:40:198,268:60:29:0.020,0.010,0.024:4.566e-03,4.106e-03,0.991	0/0:150,2:0.097:49,0:95,2:38:191,134:60:13
1	53287092	.	G	GT	.	.	DP=254;ECNT=1;NLOD=12.68;N_ART_LOD=7.12;POP_AF=1.000e-03;P_GERMLINE=-1.144e+01;RPA=9,10;RU=T;STR;TLOD=3.94	GT:AD:AF:F1R2:F2R1:MBQ:MFRL:MMQ:MPOS:SA_MAP_AF:SA_POST_PROB	0/1:130,5:0.076:49,4:80,1:39:178,228:60:34:0.00,0.040,0.037:0.018,3.862e-03,0.978	0/0:96,6:0.082:39,1:55,5:40:162,159:60:26
1	53329698	.	C	T	.	.	DP=130;ECNT=1;NLOD=15.31;N_ART_LOD=-1.733e+00;POP_AF=1.000e-03;P_GERMLINE=-1.481e+01;TLOD=3.20	GT:AD:AF:F1R2:F2R1:MBQ:MFRL:MMQ:MPOS:SA_MAP_AF:SA_POST_PROB	0/1:69,2:0.050:28,1:41,1:38:193,145:60:6:0.00,0.030,0.028:0.012,5.542e-03,0.983	0/0:51,0:0.046:17,0:34,0:0:182,0:0:0
1	53543541	.	TCCAGC	T	.	.	DP=194;ECNT=1;NLOD=18.16;N_ART_LOD=-1.869e+00;POP_AF=1.000e-03;P_GERMLINE=-1.725e+01;RPA=3,2;RU=CCAGC;STR;TLOD=3.61	GT:AD:AF:F1R2:F2R1:MBQ:MFRL:MMQ:MPOS:SA_MAP_AF:SA_POST_PROB	0/1:74,2:0.145:32,1:42,1:40:204,191:60:44:0.030,0.00,0.026:0.017,5.783e-03,0.977	0/0:61,0:0.175:20,0:41,0:0:219,0:0:0
1	53547800	.	AGAG	A	.	.	DB;DP=229;ECNT=1;NLOD=14.10;N_ART_LOD=3.60;POP_AF=1.000e-03;P_GERMLINE=-1.357e+01;RPA=5,4;RU=GAG;STR;TLOD=3.23	GT:AD:AF:F1R2:F2R1:MBQ:MFRL:MMQ:MPOS:SA_MAP_AF:SA_POST_PROB	0/1:100,2:0.124:44,0:56,2:37:194,186:60:30:0.010,0.020,0.020:0.012,3.155e-03,0.985	0/0:75,2:0.132:30,1:45,1:40:168,185:60:26
1	53651682	.	A	G	.	.	DP=158;ECNT=3;NLOD=2.69;N_ART_LOD=9.76;POP_AF=1.000e-03;P_GERMLINE=-9.535e-02;TLOD=37.22	GT:AD:AF:F1R2:F2R1:MBQ:MFRL:MMQ:MPOS:PGT:PID:SA_MAP_AF:SA_POST_PROB	0/1:78,13:0.140:34,4:44,9:40:154,147:40:22:0|1:53651682_A_G:0.141,0.101,0.143:0.014,0.017,0.969	0/0:63,4:0.060:17,2:46,2:39:177,131:40:7:0|1:53651682_A_G
1	53651691	.	A	G	.	.	DP=132;ECNT=3;NLOD=8.16;N_ART_LOD=4.03;POP_AF=1.000e-03;P_GERMLINE=-4.856e+00;TLOD=20.43	GT:AD:AF:F1R2:F2R1:MBQ:MFRL:MMQ:MPOS:PGT:PID:SA_MAP_AF:SA_POST_PROB	0/1:67,8:0.103:27,2:40,6:40:157,157:39:17:0|1:53651682_A_G:0.101,0.081,0.107:0.019,0.011,0.970	0/0:55,2:0.035:12,1:43,1:32:178,131:40:3:0|1:53651682_A_G
1	53651693	.	A	G	.	.	DP=127;ECNT=3;NLOD=10.55;N_ART_LOD=1.09;POP_AF=1.000e-03;P_GERMLINE=-7.249e+00;TLOD=20.37	GT:AD:AF:F1R2:F2R1:MBQ:MFRL:MMQ:MPOS:PGT:PID:SA_MAP_AF:SA_POST_PROB	0/1:67,7:0.100:26,2:41,5:40:157,157:39:15:0|1:53651682_A_G:0.091,0.00,0.095:0.012,0.020,0.969	0/0:49,1:0.038:11,0:38,1:31:178,134:40:1:0|1:53651682_A_G
1	53677570	.	CT	C	.	.	DP=29;ECNT=1;NLOD=2.59;N_ART_LOD=-6.183e-01;POP_AF=1.000e-03;P_GERMLINE=-5.605e-01;RPA=11,10;RU=T;STR;TLOD=4.90	GT:AD:AF:F1R2:F2R1:MBQ:MFRL:MMQ:MPOS:SA_MAP_AF:SA_POST_PROB	0/1:15,3:0.174:4,2:8,1:40:149,190:60:23:0.131,0.162,0.176:0.024,0.016,0.960	0/0:9,0:0.115:2,0:4,0:0:186,0:0:0
1	53712557	.	TA	T	.	.	DP=484;ECNT=1;NLOD=17.03;N_ART_LOD=13.29;POP_AF=1.000e-03;P_GERMLINE=-1.373e+01;RPA=10,9;RU=A;STR;TLOD=12.22	GT:AD:AF:F1R2:F2R1:MBQ:MFRL:MMQ:MPOS:SA_MAP_AF:SA_POST_PROB	0/1:262,12:0.083:97,6:155,6:39:178,207:60:31:0.040,0.040,0.045:3.222e-03,0.013,0.984	0/0:157,14:0.118:53,3:94,9:40:174,146:60:30
1	53910821	.	CCT	C	.	.	DP=45;ECNT=1;NLOD=2.72;N_ART_LOD=1.19;POP_AF=1.000e-03;P_GERMLINE=-1.263e+00;RPA=6,5;RU=CT;STR;TLOD=4.18	GT:AD:AF:F1R2:F2R1:MBQ:MFRL:MMQ:MPOS:SA_MAP_AF:SA_POST_PROB	0/1:18,2:0.137:8,1:10,1:40:182,142:60:14:0.00,0.101,0.100:0.016,0.022,0.962	0/0:21,1:0.065:12,1:9,0:39:180,100:60:32
1	54283875	.	A	C	.	.	DP=32;ECNT=1;NLOD=3.01;N_ART_LOD=-1.058e+00;POP_AF=1.000e-03;P_GERMLINE=-4.922e-01;TLOD=5.51	GT:AD:AF:F1R2:F2R1:MBQ:MFRL:MMQ:MPOS:SA_MAP_AF:SA_POST_PROB	0/1:16,2:0.167:10,0:6,2:40:180,91:60:10:0.111,0.00,0.111:0.014,0.025,0.961	0/0:10,0:0.045:6,0:4,0:0:151,0:0:0
1	54284760	.	GA	G	.	.	DP=297;ECNT=1;NLOD=20.50;N_ART_LOD=4.72;POP_AF=1.000e-03;P_GERMLINE=-1.720e+01;RPA=10,9;RU=A;STR;TLOD=10.86	GT:AD:AF:F1R2:F2R1:MBQ:MFRL:MMQ:MPOS:SA_MAP_AF:SA_POST_PROB	0/1:127,11:0.129:59,4:61,6:40:178,157:60:17:0.071,0.051,0.074:4.475e-03,0.018,0.978	0/0:115,6:0.122:38,1:64,4:39:176,202:60:18
1	54395673	.	C	CAA	.	.	DP=100;ECNT=1;NLOD=3.88;N_ART_LOD=-7.934e-01;POP_AF=1.000e-03;P_GERMLINE=-3.384e+00;RPA=18,20;RU=A;STR;TLOD=3.20	GT:AD:AF:F1R2:F2R1:MBQ:MFRL:MMQ:MPOS:SA_MAP_AF:SA_POST_PROB	0/1:43,5:0.229:7,1:18,2:39:153,170:60:28:0.00,0.061,0.056:0.017,8.552e-03,0.975	0/0:22,2:0.192:2,0:12,0:0:160,0:0:0
1	54502395	.	GA	G	.	.	DB;DP=501;ECNT=1;NLOD=28.61;N_ART_LOD=5.30;POP_AF=1.000e-03;P_GERMLINE=-2.531e+01;RPA=10,9;RU=A;STR;TLOD=8.09	GT:AD:AF:F1R2:F2R1:MBQ:MFRL:MMQ:MPOS:SA_MAP_AF:SA_POST_PROB	0/1:238,9:0.133:81,3:148,6:39:177,195:60:40:0.030,0.030,0.037:5.440e-03,4.749e-03,0.990	0/0:147,6:0.135:43,3:95,3:39:171,179:60:24
1	54661276	.	C	A	.	.	DP=137;ECNT=1;NLOD=18.66;N_ART_LOD=-1.808e+00;POP_AF=1.000e-03;P_GERMLINE=-1.790e+01;TLOD=3.46	GT:AD:AF:F1R2:F2R1:MBQ:MFRL:MMQ:MPOS:SA_MAP_AF:SA_POST_PROB	0/1:65,2:0.064:23,0:42,2:39:185,215:60:14:0.030,0.00,0.030:7.054e-03,0.010,0.983	0/0:62,0:0.023:16,0:46,0:0:180,0:0:0
1	54861692	.	T	C	.	.	DP=18;ECNT=3;NLOD=3.61;N_ART_LOD=-1.128e+00;POP_AF=1.000e-03;P_GERMLINE=-3.289e+00;TLOD=3.02	GT:AD:AF:F1R2:F2R1:MBQ:MFRL:MMQ:MPOS:PGT:PID:SA_MAP_AF:SA_POST_PROB	0/1:4,1:0.200:1,0:3,1:37:218,112:60:16:0|1:54861692_T_C:0.00,0.202,0.200:0.035,0.017,0.949	0/0:12,0:0.038:5,0:7,0:0:190,0:0:0:0|1:54861692_T_C
1	54861693	.	G	A	.	.	DP=17;ECNT=3;NLOD=3.61;N_ART_LOD=-1.114e+00;POP_AF=1.000e-03;P_GERMLINE=-3.289e+00;TLOD=3.02	GT:AD:AF:F1R2:F2R1:MBQ:MFRL:MMQ:MPOS:PGT:PID:SA_MAP_AF:SA_POST_PROB	0/1:4,1:0.200:1,0:3,1:40:218,112:60:15:0|1:54861692_T_C:0.00,0.202,0.200:0.035,0.017,0.949	0/0:12,0:2.635e-05:5,0:7,0:0:190,0:0:0:0|1:54861692_T_C
1	54861701	.	T	TG	.	.	DP=18;ECNT=3;NLOD=3.91;N_ART_LOD=-1.146e+00;POP_AF=1.000e-03;P_GERMLINE=-3.589e+00;TLOD=3.02	GT:AD:AF:F1R2:F2R1:MBQ:MFRL:MMQ:MPOS:PGT:PID:SA_MAP_AF:SA_POST_PROB	0/1:4,1:0.200:2,0:2,1:37:208,112:60:7:0|1:54861692_T_C:0.00,0.202,0.200:0.043,0.015,0.943	0/0:13,0:3.301e-05:5,0:8,0:0:191,0:0:0:0|1:54861692_T_C
1	55091528	.	C	A	.	.	DP=13;ECNT=1;NLOD=2.96;N_ART_LOD=-1.039e+00;POP_AF=1.000e-03;P_GERMLINE=-2.268e+00;TLOD=3.40	GT:AD:AF:F1R2:F2R1:MBQ:MFRL:MMQ:MPOS:SA_MAP_AF:SA_POST_PROB	0/1:2,1:0.333:2,1:0,0:40:170,120:60:20:0.00,0.333,0.333:0.029,0.021,0.949	0/0:10,0:0.010:4,0:6,0:0:147,0:0:0
1	55129373	.	AAC	A	.	.	DP=77;ECNT=1;NLOD=2.96;N_ART_LOD=2.44;POP_AF=1.000e-03;P_GERMLINE=-1.915e+00;TLOD=3.75	GT:AD:AF:F1R2:F2R1:MBQ:MFRL:MMQ:MPOS:SA_MAP_AF:SA_POST_PROB	0/1:21,3:0.244:6,1:15,2:39:165,222:60:29:0.00,0.121,0.125:0.023,0.015,0.961	0/0:33,4:0.165:6,1:24,3:37:198,144:60:20
1	55130689	.	CA	C	.	.	DP=79;ECNT=1;NLOD=9.97;N_ART_LOD=-1.560e+00;POP_AF=1.000e-03;P_GERMLINE=-9.105e+00;RPA=8,7;RU=A;STR;TLOD=3.56	GT:AD:AF:F1R2:F2R1:MBQ:MFRL:MMQ:MPOS:SA_MAP_AF:SA_POST_PROB	0/1:37,3:0.078:19,0:18,3:40:194,234:60:10:0.00,0.071,0.075:0.013,0.019,0.968	0/0:34,1:0.072:12,0:22,1:37:203,288:60:42
1	55538666	.	T	A	.	.	DP=98;ECNT=1;NLOD=10.79;N_ART_LOD=-1.582e+00;POP_AF=1.000e-03;P_GERMLINE=-1.046e+01;TLOD=3.02	GT:AD:AF:F1R2:F2R1:MBQ:MFRL:MMQ:MPOS:SA_MAP_AF:SA_POST_PROB	0/1:53,2:0.070:13,1:40,1:35:218,239:60:20:0.040,0.00,0.036:0.022,7.279e-03,0.971	0/0:36,0:0.041:15,0:21,0:0:223,0:0:0
1	56544198	.	A	G	.	.	DP=14;ECNT=1;NLOD=2.71;N_ART_LOD=-1.000e+00;POP_AF=1.000e-03;P_GERMLINE=-2.387e+00;TLOD=3.02	GT:AD:AF:F1R2:F2R1:MBQ:MFRL:MMQ:MPOS:SA_MAP_AF:SA_POST_PROB	0/1:4,1:0.200:3,0:1,1:40:140,89:31:18:0.00,0.202,0.200:0.025,0.022,0.953	0/0:9,0:3.182e-05:5,0:4,0:0:201,0:0:0
1	57025229	.	ATTTT	A	.	.	DP=20;ECNT=1;NLOD=2.34;N_ART_LOD=-5.138e-01;POP_AF=1.000e-03;P_GERMLINE=-1.868e+00;RPA=16,12;RU=T;STR;TLOD=3.18	GT:AD:AF:F1R2:F2R1:MBQ:MFRL:MMQ:MPOS:SA_MAP_AF:SA_POST_PROB	0/1:5,1:0.309:0,1:0,0:40:0,109:60:37:0.00,0.202,0.200:0.029,0.019,0.952	0/0:8,0:0.116:0,0:1,0:0:230,0:0:0
1	57111199	.	C	T	.	.	DP=182;ECNT=1;NLOD=30.95;N_ART_LOD=-2.025e+00;POP_AF=1.000e-03;P_GERMLINE=-3.024e+01;TLOD=3.41	GT:AD:AF:F1R2:F2R1:MBQ:MFRL:MMQ:MPOS:SA_MAP_AF:SA_POST_PROB	0/1:68,2:0.055:29,0:39,2:39:169,114:60:14:0.020,0.020,0.029:0.036,3.482e-03,0.961	0/0:103,0:0.024:51,0:52,0:0:156,0:0:0
1	57192198	.	C	CT	.	.	DP=791;ECNT=1;NLOD=80.15;N_ART_LOD=-8.658e-01;POP_AF=1.000e-03;P_GERMLINE=-7.827e+01;RPA=8,9;RU=T;STR;TLOD=4.59	GT:AD:AF:F1R2:F2R1:MBQ:MFRL:MMQ:MPOS:SA_MAP_AF:SA_POST_PROB	0/1:400,8:0.074:142,2:256,6:40:171,185:60:26:0.010,0.020,0.020:0.020,1.023e-03,0.979	0/0:284,2:0.076:97,0:186,2:33:162,150:60:19
1	57233358	.	G	GA	.	.	DP=111;ECNT=1;NLOD=9.16;N_ART_LOD=-9.619e-02;POP_AF=1.000e-03;P_GERMLINE=-5.862e+00;RPA=10,11;RU=A;STR;TLOD=9.48	GT:AD:AF:F1R2:F2R1:MBQ:MFRL:MMQ:MPOS:SA_MAP_AF:SA_POST_PROB	0/1:58,7:0.130:23,3:32,4:40:254,265:60:20:0.00,0.111,0.108:0.020,0.014,0.967	0/0:39,1:0.061:11,1:27,0:40:255,227:60:25
1	57233740	.	A	G	.	.	DP=41;ECNT=1;NLOD=3.61;N_ART_LOD=-1.114e+00;POP_AF=1.000e-03;P_GERMLINE=-2.105e+00;TLOD=4.22	GT:AD:AF:F1R2:F2R1:MBQ:MFRL:MMQ:MPOS:SA_MAP_AF:SA_POST_PROB	0/1:26,2:0.091:3,2:23,0:37:264,238:60:6:0.071,0.00,0.071:0.025,0.012,0.963	0/0:12,0:6.244e-05:2,0:10,0:0:234,0:0:0
1	59041962	.	G	A	.	.	DP=950;ECNT=1;NLOD=110.72;N_ART_LOD=7.91;POP_AF=1.000e-03;P_GERMLINE=-1.074e+02;TLOD=7.83	GT:AD:AF:F1R2:F2R1:MBQ:MFRL:MMQ:MPOS:SA_MAP_AF:SA_POST_PROB	0/1:446,5:0.041:168,3:278,2:39:176,165:60:20:0.010,0.010,0.011:1.337e-03,3.219e-03,0.995	0/0:436,5:0.044:153,1:283,4:40:170,125:60:14
1	59248123	.	GGCT	G	.	.	DP=309;ECNT=1;NLOD=24.24;N_ART_LOD=3.41;POP_AF=1.000e-03;P_GERMLINE=-2.094e+01;RPA=5,4;RU=GCT;STR;TLOD=12.32	GT:AD:AF:F1R2:F2R1:MBQ:MFRL:MMQ:MPOS:SA_MAP_AF:SA_POST_PROB	0/1:117,5:0.149:35,2:82,3:40:204,210:60:39:0.040,0.030,0.041:7.690e-03,6.591e-03,0.986	0/0:109,2:0.145:34,0:75,2:40:195,273:60:40
1	60159682	.	A	AG	.	.	DP=45;ECNT=7;NLOD=3.03;N_ART_LOD=1.68;POP_AF=1.000e-03;P_GERMLINE=-1.851e-01;TLOD=9.30	GT:AD:AF:F1R2:F2R1:MBQ:MFRL:MMQ:MPOS:PGT:PID:SA_MAP_AF:SA_POST_PROB	0/1:15,3:0.184:7,1:8,2:39:189,107:40:37:0|1:60159682_A_AG:0.172,0.00,0.167:0.014,0.034,0.952	0/0:24,1:0.058:14,1:10,0:40:179,104:40:40:0|1:60159682_A_AG
1	60159689	.	A	T	.	.	DP=45;ECNT=7;NLOD=3.63;N_ART_LOD=1.62;POP_AF=1.000e-03;P_GERMLINE=-4.942e-01;TLOD=9.31	GT:AD:AF:F1R2:F2R1:MBQ:MFRL:MMQ:MPOS:PGT:PID:SA_MAP_AF:SA_POST_PROB	0/1:15,3:0.167:7,1:8,2:40:189,107:40:44:0|1:60159682_A_AG:0.172,0.00,0.167:0.014,0.034,0.952	0/0:26,1:0.037:14,1:12,0:39:179,104:40:47:0|1:60159682_A_AG
1	60159691	.	T	A	.	.	DP=44;ECNT=7;NLOD=3.63;N_ART_LOD=1.62;POP_AF=1.000e-03;P_GERMLINE=-4.941e-01;TLOD=9.41	GT:AD:AF:F1R2:F2R1:MBQ:MFRL:MMQ:MPOS:PGT:PID:SA_MAP_AF:SA_POST_PROB	0/1:14,3:0.176:6,1:8,2:38:192,107:40:46:0|1:60159682_A_AG:0.172,0.00,0.176:0.014,0.037,0.950	0/0:26,1:0.037:14,1:12,0:40:179,104:40:48:0|1:60159682_A_AG
1	60159712	.	G	A	.	.	DP=42;ECNT=7;NLOD=3.63;N_ART_LOD=1.62;POP_AF=1.000e-03;P_GERMLINE=-4.940e-01;TLOD=9.64	GT:AD:AF:F1R2:F2R1:MBQ:MFRL:MMQ:MPOS:PGT:PID:SA_MAP_AF:SA_POST_PROB	0/1:12,3:0.200:5,1:7,2:39:191,107:40:30:0|1:60159682_A_AG:0.202,0.00,0.200:0.019,0.027,0.955	0/0:26,1:0.037:13,1:13,0:39:179,104:40:27:0|1:60159682_A_AG
1	60228158	.	T	C	.	.	DP=146;ECNT=1;NLOD=17.41;N_ART_LOD=-1.774e+00;POP_AF=1.000e-03;P_GERMLINE=-1.662e+01;TLOD=3.49	GT:AD:AF:F1R2:F2R1:MBQ:MFRL:MMQ:MPOS:SA_MAP_AF:SA_POST_PROB	0/1:81,2:0.046:35,1:46,1:40:183,185:60:20:0.020,0.020,0.024:3.208e-03,0.025,0.972	0/0:58,0:0.010:18,0:40,0:0:186,0:0:0
1	60279793	.	A	G	.	.	DP=13;ECNT=1;NLOD=2.71;N_ART_LOD=-1.000e+00;POP_AF=1.000e-03;P_GERMLINE=-2.334e+00;TLOD=3.08	GT:AD:AF:F1R2:F2R1:MBQ:MFRL:MMQ:MPOS:SA_MAP_AF:SA_POST_PROB	0/1:3,1:0.250:1,0:2,1:39:139,106:60:20:0.253,0.00,0.250:0.021,0.027,0.951	0/0:9,0:3.622e-05:8,0:1,0:0:141,0:0:0
1	60466840	.	T	TA	.	.	DP=276;ECNT=1;NLOD=3.42;N_ART_LOD=10.52;POP_AF=1.000e-03;P_GERMLINE=-4.147e-01;RPA=13,14;RU=A;STR;TLOD=6.68	GT:AD:AF:F1R2:F2R1:MBQ:MFRL:MMQ:MPOS:SA_MAP_AF:SA_POST_PROB	0/1:120,9:0.168:26,5:72,3:25:180,191:60:29:0.051,0.051,0.063:7.266e-03,7.879e-03,0.985	0/0:86,11:0.196:19,5:49,6:36:170,182:60:20
1	60955869	.	G	A	.	.	DP=12;ECNT=1;NLOD=2.36;N_ART_LOD=-9.706e-01;POP_AF=1.000e-03;P_GERMLINE=-1.673e+00;TLOD=3.40	GT:AD:AF:F1R2:F2R1:MBQ:MFRL:MMQ:MPOS:SA_MAP_AF:SA_POST_PROB	0/1:2,1:0.333:0,0:2,1:40:149,148:60:13:0.333,0.00,0.333:0.025,0.025,0.950	0/0:8,0:0.067:5,0:3,0:0:179,0:0:0
1	61330929	.	A	AT	.	.	DP=90;ECNT=1;NLOD=5.40;N_ART_LOD=1.51;POP_AF=1.000e-03;P_GERMLINE=-2.186e+00;RPA=11,12;RU=T;STR;TLOD=6.68	GT:AD:AF:F1R2:F2R1:MBQ:MFRL:MMQ:MPOS:SA_MAP_AF:SA_POST_PROB	0/1:39,6:0.162:13,3:20,3:38:199,192:60:10:0.00,0.131,0.133:0.016,0.025,0.959	0/0:37,3:0.116:17,3:14,0:39:216,219:60:15
1	61548344	.	TTCTC	T	.	.	DP=334;ECNT=1;NLOD=10.47;N_ART_LOD=8.70;POP_AF=1.000e-03;P_GERMLINE=-7.173e+00;RPA=12,10;RU=TC;STR;TLOD=18.10	GT:AD:AF:F1R2:F2R1:MBQ:MFRL:MMQ:MPOS:SA_MAP_AF:SA_POST_PROB	0/1:126,9:0.171:43,1:59,7:40:162,160:60:26:0.040,0.051,0.058:7.280e-03,0.011,0.981	0/0:105,6:0.190:43,1:43,4:39:162,148:60:21
1	62587014	.	TA	T	.	.	DP=505;ECNT=1;NLOD=26.78;N_ART_LOD=6.31;POP_AF=1.000e-03;P_GERMLINE=-2.349e+01;RPA=12,11;RU=A;STR;TLOD=7.36	GT:AD:AF:F1R2:F2R1:MBQ:MFRL:MMQ:MPOS:SA_MAP_AF:SA_POST_PROB	0/1:220,6:0.185:15,1:22,5:38:165,181:60:35:0.020,0.020,0.027:0.011,2.514e-03,0.986	0/0:147,5:0.226:11,2:12,3:37:169,215:60:13
1	62996414	.	G	A	.	.	DP=69;ECNT=1;NLOD=11.14;N_ART_LOD=-1.590e+00;POP_AF=1.000e-03;P_GERMLINE=-9.134e+00;TLOD=4.72	GT:AD:AF:F1R2:F2R1:MBQ:MFRL:MMQ:MPOS:SA_MAP_AF:SA_POST_PROB	0/1:28,2:0.067:10,2:18,0:40:158,232:60:20:0.051,0.051,0.067:0.011,0.016,0.973	0/0:37,0:0.026:16,0:21,0:0:152,0:0:0
1	63024584	.	G	GT	.	.	DP=82;ECNT=1;NLOD=4.15;N_ART_LOD=1.49;POP_AF=1.000e-03;P_GERMLINE=-1.035e+00;RPA=12,13;RU=T;STR;TLOD=6.40	GT:AD:AF:F1R2:F2R1:MBQ:MFRL:MMQ:MPOS:SA_MAP_AF:SA_POST_PROB	0/1:37,5:0.189:16,3:13,2:39:222,225:60:20:0.00,0.121,0.119:0.015,0.025,0.960	0/0:30,2:0.088:12,0:14,2:40:215,157:60:17
1	63319954	.	CT	C	.	.	DP=15;ECNT=1;NLOD=2.36;N_ART_LOD=-6.984e-01;POP_AF=1.000e-03;P_GERMLINE=-1.742e+00;RPA=13,12;RU=T;STR;TLOD=3.33	GT:AD:AF:F1R2:F2R1:MBQ:MFRL:MMQ:MPOS:SA_MAP_AF:SA_POST_PROB	0/1:5,2:0.287:2,0:3,2:40:142,129:60:45:0.00,0.283,0.286:0.028,0.021,0.951	0/0:8,0:0.013:4,0:3,0:0:181,0:0:0
1	63453536	.	GAA	G	.	.	DP=60;ECNT=1;NLOD=6.35;N_ART_LOD=-9.819e-01;POP_AF=1.000e-03;P_GERMLINE=-5.666e+00;RPA=12,10;RU=A;STR;TLOD=3.39	GT:AD:AF:F1R2:F2R1:MBQ:MFRL:MMQ:MPOS:SA_MAP_AF:SA_POST_PROB	0/1:25,2:0.152:16,1:4,1:38:151,172:60:25:0.061,0.061,0.077:0.011,0.020,0.969	0/0:21,0:0.111:14,0:1,0:0:145,0:0:0
1	63749531	.	AGT	A	.	.	DP=29;ECNT=1;NLOD=4.82;N_ART_LOD=-1.230e+00;POP_AF=1.000e-03;P_GERMLINE=-1.529e+00;RPA=6,5;RU=GT;STR;TLOD=8.38	GT:AD:AF:F1R2:F2R1:MBQ:MFRL:MMQ:MPOS:SA_MAP_AF:SA_POST_PROB	0/1:8,3:0.308:4,2:4,1:40:152,198:60:6:0.222,0.253,0.273:0.027,0.019,0.954	0/0:16,0:1.370e-04:7,0:9,0:0:142,0:0:0
1	63910696	.	C	A	.	.	DP=36;ECNT=1;NLOD=5.42;N_ART_LOD=-1.298e+00;POP_AF=1.000e-03;P_GERMLINE=-2.703e+00;TLOD=5.54	GT:AD:AF:F1R2:F2R1:MBQ:MFRL:MMQ:MPOS:SA_MAP_AF:SA_POST_PROB	0/1:14,2:0.125:10,1:4,1:40:156,182:60:17:0.101,0.101,0.125:0.018,0.018,0.964	0/0:18,0:0.050:12,0:6,0:0:136,0:0:0
1	63958759	.	A	ACGCGCGCGCGCGCGCG	.	.	DP=23;ECNT=1;NLOD=3.33;N_ART_LOD=-5.136e-01;POP_AF=1.000e-03;P_GERMLINE=-3.178e-01;RPA=6,14;RU=CG;STR;TLOD=12.05	GT:AD:AF:F1R2:F2R1:MBQ:MFRL:MMQ:MPOS:SA_MAP_AF:SA_POST_PROB	0/1:7,4:0.364:3,0:2,4:38:177,160:60:15:0.444,0.00,0.444:0.019,0.040,0.942	0/0:11,0:0.039:4,0:4,0:0:143,0:0:0
1	65234250	.	ATGG	A	.	.	DP=291;ECNT=2;NLOD=25.90;N_ART_LOD=3.10;POP_AF=1.000e-03;P_GERMLINE=-2.324e+01;RPA=5,4;RU=TGG;STR;TLOD=5.47	GT:AD:AF:F1R2:F2R1:MBQ:MFRL:MMQ:MPOS:SA_MAP_AF:SA_POST_PROB	0/1:156,3:0.049:63,1:93,2:39:162,193:60:37:0.010,0.020,0.019:4.361e-03,4.135e-03,0.992	0/0:114,2:0.041:44,0:70,2:40:159,156:60:22
1	65311365	.	G	A	.	.	DP=108;ECNT=1;NLOD=14.36;N_ART_LOD=-1.697e+00;POP_AF=1.000e-03;P_GERMLINE=-1.307e+01;TLOD=3.99	GT:AD:AF:F1R2:F2R1:MBQ:MFRL:MMQ:MPOS:SA_MAP_AF:SA_POST_PROB	0/1:50,2:0.088:22,0:28,2:40:192,281:60:20:0.040,0.00,0.038:0.017,8.239e-03,0.975	0/0:48,0:0.024:23,0:25,0:0:206,0:0:0
1	65662543	.	A	G	.	.	DP=38;ECNT=1;NLOD=3.61;N_ART_LOD=-1.141e+00;POP_AF=1.000e-03;P_GERMLINE=-1.238e+00;TLOD=5.16	GT:AD:AF:F1R2:F2R1:MBQ:MFRL:MMQ:MPOS:SA_MAP_AF:SA_POST_PROB	0/1:21,2:0.104:13,1:8,1:40:180,225:60:13:0.061,0.071,0.087:0.027,0.010,0.963	0/0:12,0:0.072:8,0:4,0:0:181,0:0:0
1	65775330	.	A	AT	.	.	DP=47;ECNT=1;NLOD=3.60;N_ART_LOD=0.189;POP_AF=1.000e-03;P_GERMLINE=-3.003e+00;RPA=15,16;RU=T;STR;TLOD=3.30	GT:AD:AF:F1R2:F2R1:MBQ:MFRL:MMQ:MPOS:SA_MAP_AF:SA_POST_PROB	0/1:18,3:0.169:8,2:8,1:34:201,241:60:35:0.00,0.141,0.143:0.018,0.025,0.957	0/0:20,1:0.143:7,1:7,0:39:207,280:60:24
1	67154730	.	CAAAAAA	C	.	.	DP=427;ECNT=2;NLOD=30.07;N_ART_LOD=0.442;POP_AF=1.000e-03;P_GERMLINE=-2.935e+01;RPA=17,11;RU=A;STR;TLOD=3.43	GT:AD:AF:F1R2:F2R1:MBQ:MFRL:MMQ:MPOS:SA_MAP_AF:SA_POST_PROB	0/1:183,13:0.140:10,1:8,2:39:159,213:60:9:0.010,0.010,0.016:2.797e-03,5.651e-03,0.992	0/0:149,11:0.175:3,1:8,0:39:205,183:60:49
1	67154761	.	C	T	.	.	DP=636;ECNT=2;NLOD=85.45;N_ART_LOD=-2.467e+00;POP_AF=1.000e-03;P_GERMLINE=-8.471e+01;TLOD=3.43	GT:AD:AF:F1R2:F2R1:MBQ:MFRL:MMQ:MPOS:SA_MAP_AF:SA_POST_PROB	0/1:313,3:0.042:149,1:164,2:37:166,203:60:21:0.010,0.010,9.494e-03:1.208e-03,5.719e-03,0.993	0/0:287,0:0.032:123,0:164,0:0:158,0:0:0
1	67206943	.	G	GT	.	.	DP=250;ECNT=1;NLOD=21.29;N_ART_LOD=0.661;POP_AF=1.000e-03;P_GERMLINE=-1.865e+01;RPA=9,10;RU=T;STR;TLOD=5.44	GT:AD:AF:F1R2:F2R1:MBQ:MFRL:MMQ:MPOS:SA_MAP_AF:SA_POST_PROB	0/1:137,8:0.089:40,1:97,5:40:186,210:60:7:0.030,0.040,0.041:6.224e-03,7.954e-03,0.986	0/0:88,2:0.040:37,1:50,1:40:181,171:60:16
1	67303492	.	A	G	.	.	DP=496;ECNT=1;NLOD=57.95;N_ART_LOD=-2.300e+00;POP_AF=1.000e-03;P_GERMLINE=-5.761e+01;TLOD=3.05	GT:AD:AF:F1R2:F2R1:MBQ:MFRL:MMQ:MPOS:SA_MAP_AF:SA_POST_PROB	0/1:275,3:0.032:112,0:163,3:40:178,147:60:1:0.010,0.010,0.011:0.041,8.900e-04,0.958	0/0:193,0:0.033:67,0:126,0:0:180,0:0:0
1	67792626	.	TTTTA	T	.	.	DP=72;ECNT=1;NLOD=3.82;N_ART_LOD=-1.287e+00;POP_AF=1.000e-03;P_GERMLINE=-1.188e+00;RPA=8,7;RU=TTTA;STR;TLOD=5.47	GT:AD:AF:F1R2:F2R1:MBQ:MFRL:MMQ:MPOS:SA_MAP_AF:SA_POST_PROB	0/1:15,2:0.353:9,1:6,1:35:237,301:60:35:0.121,0.00,0.118:0.025,0.016,0.958	0/0:13,0:0.280:6,0:7,0:0:240,0:0:0
1	68464203	.	A	G	.	.	DP=13;ECNT=1;NLOD=2.41;N_ART_LOD=-9.542e-01;POP_AF=1.000e-03;P_GERMLINE=-2.088e+00;TLOD=3.02	GT:AD:AF:F1R2:F2R1:MBQ:MFRL:MMQ:MPOS:SA_MAP_AF:SA_POST_PROB	0/1:4,1:0.200:3,0:1,1:39:127,132:50:6:0.00,0.202,0.200:0.029,0.019,0.952	0/0:8,0:5.389e-06:6,0:2,0:0:164,0:0:0
1	68523894	.	G	T	.	.	DP=159;ECNT=2;NLOD=3.52;N_ART_LOD=9.67;POP_AF=1.000e-03;P_GERMLINE=-4.259e-01;TLOD=12.61	GT:AD:AF:F1R2:F2R1:MBQ:MFRL:MMQ:MPOS:SA_MAP_AF:SA_POST_PROB	0/1:63,7:0.132:39,4:24,3:40:172,159:31:20:0.101,0.00,0.100:5.652e-03,0.064,0.931	0/0:72,6:0.102:44,5:28,1:40:174,162:27:20
1	68914194	.	C	A	.	.	DP=39;ECNT=1;NLOD=4.82;N_ART_LOD=-1.241e+00;POP_AF=1.000e-03;P_GERMLINE=-2.268e+00;TLOD=5.33	GT:AD:AF:F1R2:F2R1:MBQ:MFRL:MMQ:MPOS:SA_MAP_AF:SA_POST_PROB	0/1:18,2:0.136:7,1:11,1:40:206,309:60:20:0.00,0.101,0.100:0.015,0.025,0.960	0/0:16,0:0.029:7,0:9,0:0:225,0:0:0
1	69817767	.	G	A	.	.	DP=11;ECNT=1;NLOD=2.41;N_ART_LOD=-9.542e-01;POP_AF=1.000e-03;P_GERMLINE=-1.478e+00;TLOD=3.65	GT:AD:AF:F1R2:F2R1:MBQ:MFRL:MMQ:MPOS:SA_MAP_AF:SA_POST_PROB	0/1:1,1:0.500:1,0:0,1:40:221,102:60:20:0.00,0.505,0.500:0.032,0.021,0.947	0/0:8,0:5.861e-05:2,0:6,0:0:132,0:0:0
1	70504282	.	T	C	.	.	DP=930;ECNT=1;NLOD=122.44;N_ART_LOD=-2.621e+00;POP_AF=1.000e-03;P_GERMLINE=-1.219e+02;TLOD=3.27	GT:AD:AF:F1R2:F2R1:MBQ:MFRL:MMQ:MPOS:SA_MAP_AF:SA_POST_PROB	0/1:482,3:0.023:174,0:308,3:39:179,196:60:29:0.010,0.010,6.186e-03:8.541e-04,3.297e-03,0.996	0/0:408,0:0.028:158,0:250,0:0:172,0:0:0
1	70710586	.	C	T	.	.	DP=174;ECNT=1;NLOD=21.19;N_ART_LOD=-1.878e+00;POP_AF=1.000e-03;P_GERMLINE=-2.066e+01;TLOD=3.23	GT:AD:AF:F1R2:F2R1:MBQ:MFRL:MMQ:MPOS:SA_MAP_AF:SA_POST_PROB	0/1:86,2:0.065:30,2:56,0:39:202,131:60:12:0.020,0.00,0.023:0.019,4.914e-03,0.976	0/0:72,0:0.061:27,0:45,0:0:197,0:0:0
1	70805791	.	C	A	.	.	DP=10;ECNT=1;NLOD=2.41;N_ART_LOD=-9.542e-01;POP_AF=1.000e-03;P_GERMLINE=-1.427e+00;TLOD=3.70	GT:AD:AF:F1R2:F2R1:MBQ:MFRL:MMQ:MPOS:SA_MAP_AF:SA_POST_PROB	0/1:1,1:0.500:0,0:1,1:40:200,95:60:20:0.495,0.00,0.500:0.025,0.027,0.948	0/0:8,0:5.586e-05:2,0:6,0:0:192,0:0:0
1	70883508	.	C	A	.	.	DP=75;ECNT=1;NLOD=10.70;N_ART_LOD=-1.566e+00;POP_AF=1.000e-03;P_GERMLINE=-8.996e+00;TLOD=4.41	GT:AD:AF:F1R2:F2R1:MBQ:MFRL:MMQ:MPOS:SA_MAP_AF:SA_POST_PROB	0/1:36,2:0.064:16,0:20,2:40:215,226:60:20:0.00,0.051,0.053:0.012,0.015,0.973	0/0:36,0:8.441e-03:11,0:25,0:0:194,0:0:0
1	70996074	.	TAA	T	.	.	DP=101;ECNT=1;NLOD=11.40;N_ART_LOD=-1.164e+00;POP_AF=1.000e-03;P_GERMLINE=-1.106e+01;RPA=11,9;RU=A;STR;TLOD=3.04	GT:AD:AF:F1R2:F2R1:MBQ:MFRL:MMQ:MPOS:SA_MAP_AF:SA_POST_PROB	0/1:52,2:0.081:21,2:9,0:40:218,240:60:16:0.00,0.040,0.036:7.824e-03,0.017,0.975	0/0:38,0:0.050:19,0:5,0:0:245,0:0:0
1	73856327	.	CTCT	C	.	.	DP=42;ECNT=1;NLOD=5.70;N_ART_LOD=-1.350e+00;POP_AF=1.000e-03;P_GERMLINE=-2.698e+00;RPA=5,4;RU=TCT;STR;TLOD=6.01	GT:AD:AF:F1R2:F2R1:MBQ:MFRL:MMQ:MPOS:SA_MAP_AF:SA_POST_PROB	0/1:10,2:0.266:6,1:4,1:40:185,143:60:35:0.172,0.00,0.167:0.017,0.028,0.955	0/0:19,0:0.121:13,0:6,0:0:176,0:0:0
1	74549888	.	A	AT	.	.	DP=315;ECNT=1;NLOD=31.81;N_ART_LOD=-1.777e+00;POP_AF=1.000e-03;P_GERMLINE=-2.930e+01;RPA=9,10;RU=T;STR;TLOD=5.29	GT:AD:AF:F1R2:F2R1:MBQ:MFRL:MMQ:MPOS:SA_MAP_AF:SA_POST_PROB	0/1:139,6:0.135:54,1:82,5:40:182,155:60:26:0.030,0.030,0.041:0.020,3.451e-03,0.977	0/0:106,0:0.106:40,0:63,0:0:181,0:0:0
1	74575212	.	G	GT	.	.	DP=92;ECNT=1;NLOD=9.59;N_ART_LOD=-1.112e+00;POP_AF=1.000e-03;P_GERMLINE=-8.170e+00;RPA=9,10;RU=T;STR;TLOD=4.12	GT:AD:AF:F1R2:F2R1:MBQ:MFRL:MMQ:MPOS:SA_MAP_AF:SA_POST_PROB	0/1:34,5:0.210:13,2:21,2:27:184,203:60:31:0.081,0.091,0.103:0.022,9.699e-03,0.969	0/0:32,0:0.122:12,0:19,0:0:193,0:0:0
1	74716515	.	CTT	C	.	.	DP=289;ECNT=1;NLOD=11.07;N_ART_LOD=3.16;POP_AF=1.000e-03;P_GERMLINE=-7.764e+00;RPA=16,14;RU=T;STR;TLOD=9.14	GT:AD:AF:F1R2:F2R1:MBQ:MFRL:MMQ:MPOS:SA_MAP_AF:SA_POST_PROB	0/1:70,8:0.306:12,5:11,3:27:181,197:60:28:0.091,0.081,0.103:0.013,0.011,0.976	0/0:73,5:0.264:7,2:13,3:28:201,178:60:33
1	74818936	.	G	GT	.	.	DB;DP=129;ECNT=1;NLOD=11.38;N_ART_LOD=1.00;POP_AF=1.000e-03;P_GERMLINE=-1.002e+01;RPA=10,11;RU=T;STR;TLOD=4.06	GT:AD:AF:F1R2:F2R1:MBQ:MFRL:MMQ:MPOS:SA_MAP_AF:SA_POST_PROB	0/1:59,4:0.082:26,1:30,3:40:194,173:60:13:0.00,0.061,0.063:0.012,0.014,0.974	0/0:55,2:0.091:22,1:30,1:39:197,214:60:18
1	74834806	.	AAAAT	A	.	.	DP=229;ECNT=1;NLOD=26.66;N_ART_LOD=-1.993e+00;POP_AF=1.000e-03;P_GERMLINE=-2.608e+01;RPA=4,3;RU=AAAT;STR;TLOD=3.28	GT:AD:AF:F1R2:F2R1:MBQ:MFRL:MMQ:MPOS:SA_MAP_AF:SA_POST_PROB	0/1:97,2:0.102:36,0:61,2:40:189,176:60:24:0.020,0.00,0.020:2.318e-03,0.029,0.969	0/0:89,0:0.097:31,0:58,0:0:175,0:0:0
1	75042626	.	T	TA	.	.	DP=207;ECNT=1;NLOD=6.11;N_ART_LOD=4.59;POP_AF=1.000e-03;P_GERMLINE=-2.894e+00;RPA=14,15;RU=A;STR;TLOD=6.67	GT:AD:AF:F1R2:F2R1:MBQ:MFRL:MMQ:MPOS:SA_MAP_AF:SA_POST_PROB	0/1:72,7:0.237:10,1:40,6:39:200,192:60:39:0.081,0.071,0.089:0.029,6.419e-03,0.964	0/0:59,5:0.223:13,1:32,4:38:192,190:60:27
1	75614380	.	C	CT	.	.	DP=617;ECNT=1;NLOD=40.61;N_ART_LOD=3.95;POP_AF=1.000e-03;P_GERMLINE=-3.733e+01;RPA=14,15;RU=T;STR;TLOD=7.37	GT:AD:AF:F1R2:F2R1:MBQ:MFRL:MMQ:MPOS:SA_MAP_AF:SA_POST_PROB	0/1:179,7:0.252:13,2:13,5:36:190,181:60:24:0.040,0.020,0.038:9.035e-03,4.988e-03,0.986	0/0:197,5:0.260:18,2:11,3:31:180,209:60:18
1	75688156	.	GA	G	.	.	DB;DP=420;ECNT=1;NLOD=34.09;N_ART_LOD=2.35;POP_AF=1.000e-03;P_GERMLINE=-3.355e+01;RPA=10,9;RU=A;STR;TLOD=3.24	GT:AD:AF:F1R2:F2R1:MBQ:MFRL:MMQ:MPOS:SA_MAP_AF:SA_POST_PROB	0/1:179,6:0.119:59,5:112,1:39:187,219:60:32:0.030,0.020,0.033:8.795e-03,4.451e-03,0.987	0/0:149,4:0.132:52,0:83,4:40:184,237:60:24
1	76212474	.	G	T	.	.	DP=30;ECNT=1;NLOD=3.61;N_ART_LOD=-1.141e+00;POP_AF=1.000e-03;P_GERMLINE=-9.170e-01;TLOD=5.59	GT:AD:AF:F1R2:F2R1:MBQ:MFRL:MMQ:MPOS:SA_MAP_AF:SA_POST_PROB	0/1:12,2:0.188:5,2:7,0:39:183,217:60:20:0.141,0.00,0.143:8.987e-03,0.080,0.911	0/0:12,0:0.072:7,0:5,0:0:192,0:0:0
1	76257074	.	AT	A	.	.	DP=340;ECNT=1;NLOD=9.88;N_ART_LOD=10.59;POP_AF=1.000e-03;P_GERMLINE=-6.582e+00;RPA=14,13;RU=T;STR;TLOD=24.27	GT:AD:AF:F1R2:F2R1:MBQ:MFRL:MMQ:MPOS:SA_MAP_AF:SA_POST_PROB	0/1:138,22:0.195:54,8:63,11:39:181,191:60:33:0.111,0.091,0.121:4.104e-03,0.038,0.958	0/0:116,12:0.177:36,3:53,7:40:164,166:60:22
1	76308342	.	G	A	.	.	DP=184;ECNT=2;NLOD=3.69;N_ART_LOD=12.98;POP_AF=1.000e-03;P_GERMLINE=-2.996e+00;TLOD=3.39	GT:AD:AF:F1R2:F2R1:MBQ:MFRL:MMQ:MPOS:PGT:PID:SA_MAP_AF:SA_POST_PROB	0/1:91,2:0.032:57,1:34,1:39:179,130:32:40:0|1:76308342_G_A:0.00,0.020,0.022:0.015,3.229e-03,0.982	0/0:82,5:0.067:51,3:31,2:40:159,136:26:33:0|1:76308342_G_A
1	76446504	.	T	C	.	.	DP=10;ECNT=1;NLOD=2.41;N_ART_LOD=-9.542e-01;POP_AF=1.000e-03;P_GERMLINE=-1.405e+00;TLOD=3.72	GT:AD:AF:F1R2:F2R1:MBQ:MFRL:MMQ:MPOS:SA_MAP_AF:SA_POST_PROB	0/1:1,1:0.500:1,0:0,1:39:331,158:22:20:0.00,0.505,0.500:0.032,0.021,0.947	0/0:8,0:5.658e-06:4,0:4,0:0:151,0:0:0
1	78001764	.	C	CT	.	.	DP=121;ECNT=1;NLOD=8.69;N_ART_LOD=-1.140e+00;POP_AF=1.000e-03;P_GERMLINE=-5.393e+00;RPA=14,15;RU=T;STR;TLOD=7.88	GT:AD:AF:F1R2:F2R1:MBQ:MFRL:MMQ:MPOS:SA_MAP_AF:SA_POST_PROB	0/1:29,6:0.339:13,3:8,3:40:193,185:60:27:0.141,0.152,0.171:0.026,0.012,0.962	0/0:30,0:0.237:14,0:8,0:0:180,0:0:0
1	78216088	.	C	T	.	.	DP=20;ECNT=1;NLOD=2.71;N_ART_LOD=-1.018e+00;POP_AF=1.000e-03;P_GERMLINE=-2.923e-01;TLOD=5.56	GT:AD:AF:F1R2:F2R1:MBQ:MFRL:MMQ:MPOS:SA_MAP_AF:SA_POST_PROB	0/1:8,2:0.200:2,2:6,0:37:205,127:60:14:0.00,0.202,0.200:0.037,0.015,0.948	0/0:9,0:0.050:3,0:6,0:0:194,0:0:0
1	78413053	.	C	T	.	.	DP=78;ECNT=1;NLOD=6.02;N_ART_LOD=-1.348e+00;POP_AF=1.000e-03;P_GERMLINE=-4.628e+00;TLOD=4.10	GT:AD:AF:F1R2:F2R1:MBQ:MFRL:MMQ:MPOS:SA_MAP_AF:SA_POST_PROB	0/1:50,2:0.064:20,0:30,2:40:231,222:60:13:0.00,0.040,0.038:7.355e-03,0.025,0.967	0/0:20,0:0.065:5,0:15,0:0:225,0:0:0
1	78494621	.	G	T	.	.	DP=11;ECNT=1;NLOD=2.71;N_ART_LOD=-1.000e+00;POP_AF=1.000e-03;P_GERMLINE=-2.209e+00;TLOD=3.20	GT:AD:AF:F1R2:F2R1:MBQ:MFRL:MMQ:MPOS:SA_MAP_AF:SA_POST_PROB	0/1:1,1:0.500:1,1:0,0:38:278,111:60:0:0.00,0.505,0.500:0.032,0.021,0.947	0/0:9,0:4.727e-05:4,0:5,0:0:171,0:0:0
1	78516411	.	T	C	.	.	DP=13;ECNT=1;NLOD=2.41;N_ART_LOD=-9.542e-01;POP_AF=1.000e-03;P_GERMLINE=-2.088e+00;TLOD=3.02	GT:AD:AF:F1R2:F2R1:MBQ:MFRL:MMQ:MPOS:SA_MAP_AF:SA_POST_PROB	0/1:4,1:0.200:2,1:2,0:39:191,90:60:4:0.202,0.00,0.200:0.017,0.035,0.949	0/0:8,0:6.691e-05:4,0:4,0:0:155,0:0:0
1	78537158	.	G	GT	.	.	DP=54;ECNT=1;NLOD=6.53;N_ART_LOD=-1.079e+00;POP_AF=1.000e-03;P_GERMLINE=-5.955e+00;RPA=11,12;RU=T;STR;TLOD=3.27	GT:AD:AF:F1R2:F2R1:MBQ:MFRL:MMQ:MPOS:SA_MAP_AF:SA_POST_PROB	0/1:26,3:0.142:20,0:6,3:39:162,233:60:29:0.00,0.101,0.103:0.040,8.839e-03,0.952	0/0:22,0:9.765e-03:9,0:11,0:0:144,0:0:0
1	81674933	.	CA	C	.	.	DP=90;ECNT=1;NLOD=11.37;N_ART_LOD=-1.323e+00;POP_AF=1.000e-03;P_GERMLINE=-8.069e+00;RPA=10,9;RU=A;STR;TLOD=9.19	GT:AD:AF:F1R2:F2R1:MBQ:MFRL:MMQ:MPOS:SA_MAP_AF:SA_POST_PROB	0/1:36,6:0.184:12,2:22,4:40:178,186:60:16:0.131,0.121,0.146:0.024,0.011,0.965	0/0:38,0:0.062:10,0:27,0:0:178,0:0:0
1	82000111	.	T	C	.	.	DP=11;ECNT=1;NLOD=2.41;N_ART_LOD=-9.542e-01;POP_AF=1.000e-03;P_GERMLINE=-1.718e+00;TLOD=3.40	GT:AD:AF:F1R2:F2R1:MBQ:MFRL:MMQ:MPOS:SA_MAP_AF:SA_POST_PROB	0/1:2,1:0.333:2,0:0,1:40:219,122:60:17:0.00,0.333,0.333:0.029,0.021,0.949	0/0:8,0:4.880e-05:2,0:6,0:0:217,0:0:0
1	83326889	.	C	CA	.	.	DP=26;ECNT=1;NLOD=3.22;N_ART_LOD=-8.383e-01;POP_AF=1.000e-03;P_GERMLINE=-2.633e-01;RPA=12,13;RU=A;STR;TLOD=11.00	GT:AD:AF:F1R2:F2R1:MBQ:MFRL:MMQ:MPOS:SA_MAP_AF:SA_POST_PROB	0/1:6,6:0.507:1,5:3,1:33:225,161:60:33:0.444,0.495,0.500:0.031,0.021,0.948	0/0:11,0:0.092:6,0:3,0:0:153,0:0:0
1	84543781	.	TCGC	T	.	.	DP=164;ECNT=1;NLOD=15.65;N_ART_LOD=0.831;POP_AF=1.000e-03;P_GERMLINE=-1.242e+01;RPA=8,7;RU=CGC;STR;TLOD=6.72	GT:AD:AF:F1R2:F2R1:MBQ:MFRL:MMQ:MPOS:SA_MAP_AF:SA_POST_PROB	0/1:74,3:0.121:43,3:31,0:40:185,171:60:43:0.030,0.020,0.039:3.251e-03,0.045,0.952	0/0:66,1:0.043:38,0:28,1:35:187,273:60:48
1	84971860	.	C	T	.	.	DP=590;ECNT=1;NLOD=85.04;N_ART_LOD=-2.165e+00;POP_AF=1.000e-03;P_GERMLINE=-8.309e+01;TLOD=4.67	GT:AD:AF:F1R2:F2R1:MBQ:MFRL:MMQ:MPOS:SA_MAP_AF:SA_POST_PROB	0/1:269,3:0.042:106,2:156,1:40:156,149:60:28:0.010,0.010,0.011:4.898e-03,1.653e-03,0.993	0/0:284,0:0.032:98,0:178,0:0:170,0:0:0
1	85018771	.	GA	G	.	.	DB;DP=136;ECNT=1;NLOD=6.85;N_ART_LOD=3.13;POP_AF=1.000e-03;P_GERMLINE=-5.368e+00;RPA=10,9;RU=A;STR;TLOD=4.19	GT:AD:AF:F1R2:F2R1:MBQ:MFRL:MMQ:MPOS:SA_MAP_AF:SA_POST_PROB	0/1:69,4:0.111:23,3:42,1:40:174,172:60:19:0.051,0.040,0.055:8.873e-03,9.785e-03,0.981	0/0:49,3:0.080:17,0:28,3:39:177,211:60:22
1	85113040	.	T	G	.	.	DP=70;ECNT=1;NLOD=6.62;N_ART_LOD=-1.378e+00;POP_AF=1.000e-03;P_GERMLINE=-5.899e+00;TLOD=3.42	GT:AD:AF:F1R2:F2R1:MBQ:MFRL:MMQ:MPOS:SA_MAP_AF:SA_POST_PROB	0/1:42,2:0.070:11,1:31,1:36:241,275:60:20:0.00,0.051,0.045:8.421e-03,0.025,0.966	0/0:22,0:0.042:12,0:10,0:0:244,0:0:0
1	85403832	.	T	A	.	.	DP=142;ECNT=1;NLOD=14.51;N_ART_LOD=-1.710e+00;POP_AF=1.000e-03;P_GERMLINE=-1.385e+01;TLOD=3.36	GT:AD:AF:F1R2:F2R1:MBQ:MFRL:MMQ:MPOS:SA_MAP_AF:SA_POST_PROB	0/1:83,2:0.049:29,1:54,1:40:195,182:60:16:0.020,0.00,0.024:0.026,4.826e-03,0.970	0/0:48,0:0.046:23,0:25,0:0:202,0:0:0
1	85418389	.	G	A	.	.	DP=36;ECNT=1;NLOD=3.57;N_ART_LOD=-1.112e+00;POP_AF=1.000e-03;P_GERMLINE=-1.774e+00;TLOD=4.51	GT:AD:AF:F1R2:F2R1:MBQ:MFRL:MMQ:MPOS:SA_MAP_AF:SA_POST_PROB	0/1:20,2:0.125:6,1:14,1:37:269,241:60:17:0.091,0.00,0.091:0.025,0.014,0.961	0/0:12,0:8.434e-03:8,0:4,0:0:265,0:0:0
1	85575838	.	TAA	T	.	.	DP=494;ECNT=1;NLOD=2.65;N_ART_LOD=13.37;POP_AF=1.000e-03;P_GERMLINE=-8.757e-02;RPA=14,12;RU=A;STR;TLOD=19.86	GT:AD:AF:F1R2:F2R1:MBQ:MFRL:MMQ:MPOS:SA_MAP_AF:SA_POST_PROB	0/1:138,17:0.284:44,5:63,8:38:186,174:60:23:0.071,0.051,0.072:0.012,6.619e-03,0.981	0/0:118,11:0.253:40,2:40,7:39:192,155:60:21
1	86377124	.	G	GA	.	.	DB;DP=558;ECNT=1;NLOD=40.94;N_ART_LOD=1.63;POP_AF=1.000e-03;P_GERMLINE=-3.764e+01;RPA=9,10;RU=A;STR;TLOD=12.57	GT:AD:AF:F1R2:F2R1:MBQ:MFRL:MMQ:MPOS:SA_MAP_AF:SA_POST_PROB	0/1:295,13:0.105:121,5:171,8:39:166,152:60:20:0.040,0.030,0.042:3.174e-03,6.337e-03,0.990	0/0:169,4:0.093:75,1:93,3:38:153,201:60:26
1	86453265	.	CTCT	C	.	.	DB;DP=150;ECNT=1;NLOD=14.13;N_ART_LOD=0.886;POP_AF=1.000e-03;P_GERMLINE=-1.082e+01;RPA=5,4;RU=TCT;STR;TLOD=13.37	GT:AD:AF:F1R2:F2R1:MBQ:MFRL:MMQ:MPOS:SA_MAP_AF:SA_POST_PROB	0/1:70,5:0.094:36,1:34,4:39:176,132:60:41:0.051,0.061,0.067:7.970e-03,0.012,0.980	0/0:61,1:0.072:29,1:32,0:39:177,175:60:47
1	86472920	.	CCCA	C	.	.	DP=166;ECNT=1;NLOD=3.96;N_ART_LOD=10.09;POP_AF=1.000e-03;P_GERMLINE=-3.124e+00;RPA=8,7;RU=CCA;STR;TLOD=3.53	GT:AD:AF:F1R2:F2R1:MBQ:MFRL:MMQ:MPOS:SA_MAP_AF:SA_POST_PROB	0/1:81,2:0.057:35,1:46,1:40:164,132:60:31:0.020,0.020,0.024:4.663e-03,9.119e-03,0.986	0/0:69,4:0.078:21,2:48,2:38:162,124:60:21
1	86842103	.	T	TA	.	.	DB;DP=180;ECNT=1;NLOD=11.78;N_ART_LOD=0.932;POP_AF=1.000e-03;P_GERMLINE=-8.590e+00;RPA=10,11;RU=A;STR;TLOD=6.52	GT:AD:AF:F1R2:F2R1:MBQ:MFRL:MMQ:MPOS:SA_MAP_AF:SA_POST_PROB	0/1:74,6:0.188:28,3:43,3:40:183,221:60:25:0.071,0.051,0.075:0.018,8.119e-03,0.974	0/0:56,2:0.127:15,1:40,1:38:184,176:60:41
1	87204572	.	C	A	.	.	DP=16;ECNT=1;NLOD=3.31;N_ART_LOD=-1.079e+00;POP_AF=1.000e-03;P_GERMLINE=-2.994e+00;TLOD=3.02	GT:AD:AF:F1R2:F2R1:MBQ:MFRL:MMQ:MPOS:SA_MAP_AF:SA_POST_PROB	0/1:4,1:0.220:4,0:0,1:40:181,137:60:16:0.00,0.202,0.200:0.029,0.019,0.952	0/0:11,0:6.950e-05:6,0:5,0:0:184,0:0:0
1	88401330	.	G	GT	.	.	DP=21;ECNT=1;NLOD=2.61;N_ART_LOD=-6.015e-01;POP_AF=1.000e-03;P_GERMLINE=-2.264e+00;RPA=12,13;RU=T;STR;TLOD=3.05	GT:AD:AF:F1R2:F2R1:MBQ:MFRL:MMQ:MPOS:SA_MAP_AF:SA_POST_PROB	0/1:9,2:0.231:5,2:2,0:39:168,237:60:18:0.162,0.141,0.182:0.014,0.035,0.951	0/0:9,0:0.024:2,0:5,0:0:140,0:0:0
1	89236260	.	CT	C	.	.	DP=124;ECNT=1;NLOD=4.89;N_ART_LOD=0.298;POP_AF=1.000e-03;P_GERMLINE=-1.598e+00;RPA=14,13;RU=T;STR;TLOD=9.12	GT:AD:AF:F1R2:F2R1:MBQ:MFRL:MMQ:MPOS:SA_MAP_AF:SA_POST_PROB	0/1:39,6:0.301:13,2:15,4:37:245,180:60:31:0.152,0.00,0.154:0.025,0.018,0.957	0/0:27,2:0.222:8,0:12,1:15:181,177:60:37
1	89289954	.	A	AT	.	.	DP=144;ECNT=1;NLOD=10.74;N_ART_LOD=0.819;POP_AF=1.000e-03;P_GERMLINE=-7.699e+00;RPA=11,12;RU=T;STR;TLOD=6.09	GT:AD:AF:F1R2:F2R1:MBQ:MFRL:MMQ:MPOS:SA_MAP_AF:SA_POST_PROB	0/1:73,6:0.103:37,1:35,5:40:178,157:60:31:0.051,0.071,0.076:0.011,0.011,0.978	0/0:52,2:0.089:23,1:26,1:38:178,208:60:33
1	89298290	.	ATTG	A	.	.	DP=87;ECNT=1;NLOD=2.70;N_ART_LOD=1.69;POP_AF=1.000e-03;P_GERMLINE=-1.002e-01;RPA=8,7;RU=TTG;STR;TLOD=7.48	GT:AD:AF:F1R2:F2R1:MBQ:MFRL:MMQ:MPOS:SA_MAP_AF:SA_POST_PROB	0/1:47,3:0.123:20,2:27,1:38:197,174:60:40:0.00,0.061,0.060:0.012,0.015,0.973	0/0:23,1:0.122:9,1:14,0:39:190,160:60:30
1	89401805	.	G	A	.	.	DP=187;ECNT=1;NLOD=21.32;N_ART_LOD=-1.867e+00;POP_AF=1.000e-03;P_GERMLINE=-2.087e+01;TLOD=3.15	GT:AD:AF:F1R2:F2R1:MBQ:MFRL:MMQ:MPOS:SA_MAP_AF:SA_POST_PROB	0/1:106,2:0.037:32,1:74,1:40:164,152:60:24:0.010,0.010,0.019:3.546e-03,8.042e-03,0.988	0/0:71,0:0.028:26,0:45,0:0:164,0:0:0
1	89449508	.	A	AT	.	.	DP=316;ECNT=1;NLOD=17.72;N_ART_LOD=6.73;POP_AF=1.000e-03;P_GERMLINE=-1.442e+01;RPA=11,12;RU=T;STR;TLOD=11.76	GT:AD:AF:F1R2:F2R1:MBQ:MFRL:MMQ:MPOS:SA_MAP_AF:SA_POST_PROB	0/1:140,12:0.129:41,3:73,7:40:164,210:60:28:0.020,0.061,0.066:0.139,2.179e-03,0.859	0/0:122,9:0.135:43,3:62,4:39:167,179:60:15
1	89637583	.	G	A	.	.	DP=631;ECNT=1;NLOD=72.70;N_ART_LOD=-4.506e-01;POP_AF=1.000e-03;P_GERMLINE=-7.183e+01;TLOD=3.57	GT:AD:AF:F1R2:F2R1:MBQ:MFRL:MMQ:MPOS:SA_MAP_AF:SA_POST_PROB	0/1:340,3:0.035:120,3:220,0:39:163,178:60:33:0.010,0.010,8.746e-03:2.008e-03,2.186e-03,0.996	0/0:256,1:0.032:101,1:155,0:39:159,277:60:10
1	90058242	.	GT	G	.	.	DP=154;ECNT=1;NLOD=7.40;N_ART_LOD=3.43;POP_AF=1.000e-03;P_GERMLINE=-4.096e+00;RPA=13,12;RU=T;STR;TLOD=9.73	GT:AD:AF:F1R2:F2R1:MBQ:MFRL:MMQ:MPOS:SA_MAP_AF:SA_POST_PROB	0/1:79,7:0.134:13,2:17,5:40:177,214:60:29:0.00,0.081,0.084:0.014,0.015,0.970	0/0:53,3:0.180:4,0:8,3:39:200,167:60:38
1	90446795	.	T	C	.	.	DP=22;ECNT=1;NLOD=3.31;N_ART_LOD=-1.079e+00;POP_AF=1.000e-03;P_GERMLINE=-1.280e+00;TLOD=4.78	GT:AD:AF:F1R2:F2R1:MBQ:MFRL:MMQ:MPOS:SA_MAP_AF:SA_POST_PROB	0/1:8,2:0.227:5,1:3,1:39:140,125:60:8:0.172,0.162,0.200:0.015,0.034,0.951	0/0:11,0:1.025e-04:6,0:5,0:0:158,0:0:0
1	90459625	.	A	G	.	.	DP=184;ECNT=1;NLOD=23.48;N_ART_LOD=-1.898e+00;POP_AF=1.000e-03;P_GERMLINE=-2.300e+01;TLOD=3.18	GT:AD:AF:F1R2:F2R1:MBQ:MFRL:MMQ:MPOS:SA_MAP_AF:SA_POST_PROB	0/1:95,2:0.063:26,1:69,1:40:181,134:60:9:0.00,0.020,0.021:0.040,2.160e-03,0.958	0/0:78,0:5.543e-05:27,0:51,0:0:182,0:0:0
1	91182116	.	G	A	.	.	DP=131;ECNT=1;NLOD=21.28;N_ART_LOD=-1.867e+00;POP_AF=1.000e-03;P_GERMLINE=-2.051e+01;TLOD=3.47	GT:AD:AF:F1R2:F2R1:MBQ:MFRL:MMQ:MPOS:SA_MAP_AF:SA_POST_PROB	0/1:51,2:0.063:21,1:30,1:37:179,199:60:18:0.00,0.040,0.038:0.012,8.594e-03,0.980	0/0:71,0:0.029:29,0:42,0:0:173,0:0:0
1	91182381	.	GGGC	G	.	.	DB;DP=186;ECNT=2;NLOD=15.61;N_ART_LOD=3.54;POP_AF=1.000e-03;P_GERMLINE=-1.464e+01;RPA=5,4;RU=GGC;STR;TLOD=3.66	GT:AD:AF:F1R2:F2R1:MBQ:MFRL:MMQ:MPOS:SA_MAP_AF:SA_POST_PROB	0/1:71,2:0.135:25,0:46,2:40:184,132:60:37:0.00,0.030,0.027:0.014,4.697e-03,0.982	0/0:80,2:0.078:25,0:55,2:40:184,270:60:27
1	91182461	.	CCGG	C	.	.	DB;DP=354;ECNT=2;NLOD=43.36;N_ART_LOD=0.074;POP_AF=1.000e-03;P_GERMLINE=-4.137e+01;RPA=4,3;RU=CGG;STR;TLOD=4.71	GT:AD:AF:F1R2:F2R1:MBQ:MFRL:MMQ:MPOS:SA_MAP_AF:SA_POST_PROB	0/1:152,3:0.073:59,0:93,3:40:167,187:60:19:0.020,0.010,0.019:2.930e-03,6.901e-03,0.990	0/0:159,2:0.063:67,1:92,1:40:163,206:60:21
1	91402917	.	T	TA	.	.	DP=49;ECNT=1;NLOD=4.98;N_ART_LOD=-9.773e-01;POP_AF=1.000e-03;P_GERMLINE=-1.691e+00;RPA=11,12;RU=A;STR;TLOD=10.18	GT:AD:AF:F1R2:F2R1:MBQ:MFRL:MMQ:MPOS:SA_MAP_AF:SA_POST_PROB	0/1:20,7:0.294:6,5:14,2:39:282,219:60:29:0.212,0.253,0.259:0.015,0.036,0.949	0/0:17,0:0.017:5,0:9,0:0:219,0:0:0
1	91581523	.	G	T	.	.	DP=11;ECNT=1;NLOD=2.41;N_ART_LOD=-9.542e-01;POP_AF=1.000e-03;P_GERMLINE=-2.013e+00;TLOD=3.10	GT:AD:AF:F1R2:F2R1:MBQ:MFRL:MMQ:MPOS:SA_MAP_AF:SA_POST_PROB	0/1:2,1:0.333:1,0:1,1:37:154,96:60:14:0.333,0.00,0.333:0.021,0.029,0.949	0/0:8,0:9.361e-05:1,0:7,0:0:168,0:0:0
1	91850794	.	G	GA	.	.	DB;DP=212;ECNT=1;NLOD=21.34;N_ART_LOD=-1.584e+00;POP_AF=1.000e-03;P_GERMLINE=-1.964e+01;RPA=9,10;RU=A;STR;TLOD=4.41	GT:AD:AF:F1R2:F2R1:MBQ:MFRL:MMQ:MPOS:SA_MAP_AF:SA_POST_PROB	0/1:106,5:0.120:41,1:63,4:35:176,148:60:19:0.040,0.020,0.045:4.518e-03,0.014,0.982	0/0:71,0:0.057:24,0:47,0:0:173,0:0:0
1	92080259	.	G	A	.	.	DP=12;ECNT=1;NLOD=2.41;N_ART_LOD=-9.738e-01;POP_AF=1.000e-03;P_GERMLINE=-1.718e+00;TLOD=3.40	GT:AD:AF:F1R2:F2R1:MBQ:MFRL:MMQ:MPOS:SA_MAP_AF:SA_POST_PROB	0/1:2,1:0.333:2,0:0,1:40:208,106:60:15:0.00,0.333,0.333:0.036,0.019,0.946	0/0:8,0:0.056:5,0:3,0:0:153,0:0:0
1	92108274	.	TAA	T	.	.	DP=161;ECNT=1;NLOD=9.64;N_ART_LOD=0.333;POP_AF=1.000e-03;P_GERMLINE=-6.624e+00;RPA=13,11;RU=A;STR;TLOD=6.03	GT:AD:AF:F1R2:F2R1:MBQ:MFRL:MMQ:MPOS:SA_MAP_AF:SA_POST_PROB	0/1:72,4:0.161:10,3:28,1:35:184,191:60:23:0.051,0.030,0.049:5.188e-03,0.016,0.979	0/0:44,1:0.161:10,0:18,1:27:186,132:60:4
1	92447227	.	GAGC	G	.	.	DP=338;ECNT=1;NLOD=28.43;N_ART_LOD=0.541;POP_AF=1.000e-03;P_GERMLINE=-2.513e+01;RPA=7,6;RU=AGC;STR;TLOD=11.43	GT:AD:AF:F1R2:F2R1:MBQ:MFRL:MMQ:MPOS:SA_MAP_AF:SA_POST_PROB	0/1:148,5:0.136:73,1:75,4:40:180,185:60:25:0.030,0.010,0.033:2.689e-03,0.017,0.980	0/0:108,1:0.123:43,1:65,0:40:178,138:60:26
1	92467716	.	A	AT	.	.	DP=395;ECNT=1;NLOD=15.99;N_ART_LOD=7.23;POP_AF=1.000e-03;P_GERMLINE=-1.269e+01;RPA=10,11;RU=T;STR;TLOD=15.30	GT:AD:AF:F1R2:F2R1:MBQ:MFRL:MMQ:MPOS:SA_MAP_AF:SA_POST_PROB	0/1:167,13:0.173:69,4:97,9:39:183,143:60:14:0.071,0.040,0.072:3.895e-03,0.022,0.974	0/0:112,7:0.175:44,2:64,5:39:154,210:60:14
1	92642740	.	ACAG	A	.	.	DB;DP=551;ECNT=1;NLOD=49.22;N_ART_LOD=2.42;POP_AF=1.000e-03;P_GERMLINE=-4.592e+01;RPA=5,4;RU=CAG;STR;TLOD=9.06	GT:AD:AF:F1R2:F2R1:MBQ:MFRL:MMQ:MPOS:SA_MAP_AF:SA_POST_PROB	0/1:277,6:0.089:118,2:159,4:37:183,156:60:22:0.020,0.020,0.021:3.290e-03,3.539e-03,0.993	0/0:192,2:0.073:68,0:124,2:39:180,160:60:41
1	92941515	.	A	G	.	.	DP=75;ECNT=1;NLOD=11.44;N_ART_LOD=-1.596e+00;POP_AF=1.000e-03;P_GERMLINE=-1.079e+01;TLOD=3.35	GT:AD:AF:F1R2:F2R1:MBQ:MFRL:MMQ:MPOS:SA_MAP_AF:SA_POST_PROB	0/1:32,2:0.083:17,1:15,1:34:210,252:60:20:0.00,0.061,0.059:0.010,0.025,0.964	0/0:38,0:0.013:17,0:21,0:0:221,0:0:0
1	92979088	.	ATATATATATATATATATATATATATATATATATATG	A	.	.	DP=41;ECNT=1;NLOD=3.56;N_ART_LOD=-1.220e+00;POP_AF=1.000e-03;P_GERMLINE=-2.104e+00;TLOD=4.17	GT:AD:AF:F1R2:F2R1:MBQ:MFRL:MMQ:MPOS:SA_MAP_AF:SA_POST_PROB	0/1:9,3:0.326:5,1:4,2:40:210,319:60:28:0.00,0.253,0.250:0.023,0.025,0.952	0/0:12,0:0.230:5,0:7,0:0:240,0:0:0
1	93234444	.	C	A	.	.	DP=12;ECNT=1;NLOD=2.41;N_ART_LOD=-9.542e-01;POP_AF=1.000e-03;P_GERMLINE=-1.938e+00;TLOD=3.17	GT:AD:AF:F1R2:F2R1:MBQ:MFRL:MMQ:MPOS:SA_MAP_AF:SA_POST_PROB	0/1:3,1:0.250:0,0:3,1:40:234,110:60:11:0.00,0.253,0.250:0.039,0.017,0.944	0/0:8,0:6.100e-05:4,0:4,0:0:178,0:0:0
1	93306206	.	C	CT	.	.	DP=318;ECNT=1;NLOD=24.77;N_ART_LOD=2.81;POP_AF=1.000e-03;P_GERMLINE=-2.413e+01;RPA=9,10;RU=T;STR;TLOD=3.34	GT:AD:AF:F1R2:F2R1:MBQ:MFRL:MMQ:MPOS:SA_MAP_AF:SA_POST_PROB	0/1:166,5:0.073:52,2:110,3:40:179,167:60:22:0.00,0.030,0.029:0.020,2.661e-03,0.978	0/0:117,4:0.072:37,2:76,2:39:175,203:60:25
1	93380331	.	G	GA	.	.	DP=38;ECNT=1;NLOD=2.40;N_ART_LOD=0.613;POP_AF=1.000e-03;P_GERMLINE=-1.976e+00;RPA=13,14;RU=A;STR;TLOD=3.13	GT:AD:AF:F1R2:F2R1:MBQ:MFRL:MMQ:MPOS:SA_MAP_AF:SA_POST_PROB	0/1:12,3:0.246:3,3:6,0:28:129,116:60:29:0.182,0.162,0.200:0.024,0.018,0.958	0/0:17,2:0.152:4,0:8,1:16:122,206:60:11
1	93583422	.	TA	T	.	.	DP=18;ECNT=1;NLOD=3.24;N_ART_LOD=-8.126e-01;POP_AF=1.000e-03;P_GERMLINE=-1.820e+00;RPA=10,9;RU=A;STR;TLOD=4.13	GT:AD:AF:F1R2:F2R1:MBQ:MFRL:MMQ:MPOS:SA_MAP_AF:SA_POST_PROB	0/1:3,2:0.429:1,2:2,0:40:169,185:60:20:0.364,0.374,0.400:0.032,0.020,0.948	0/0:11,0:0.014:5,0:4,0:0:171,0:0:0
1	93583818	.	C	CT	.	.	DP=40;ECNT=2;NLOD=4.07;N_ART_LOD=-7.634e-01;POP_AF=1.000e-03;P_GERMLINE=-3.519e+00;RPA=19,20;RU=T;STR;TLOD=3.25	GT:AD:AF:F1R2:F2R1:MBQ:MFRL:MMQ:MPOS:SA_MAP_AF:SA_POST_PROB	0/1:21,3:0.163:4,2:1,1:40:237,226:60:23:0.00,0.131,0.130:0.017,0.025,0.958	0/0:14,0:0.055:1,0:0,0:0:251,0:0:0
1	94009524	.	C	CT	.	.	DP=138;ECNT=1;NLOD=8.67;N_ART_LOD=1.22;POP_AF=1.000e-03;P_GERMLINE=-5.366e+00;RPA=10,11;RU=T;STR;TLOD=14.66	GT:AD:AF:F1R2:F2R1:MBQ:MFRL:MMQ:MPOS:SA_MAP_AF:SA_POST_PROB	0/1:66,10:0.174:28,3:36,7:38:189,195:60:27:0.051,0.131,0.132:0.050,6.285e-03,0.944	0/0:46,2:0.091:15,0:29,2:39:177,155:60:33
1	94037057	.	G	GA	.	.	DP=128;ECNT=1;NLOD=9.65;N_ART_LOD=-1.085e-01;POP_AF=1.000e-03;P_GERMLINE=-7.238e+00;RPA=10,11;RU=A;STR;TLOD=5.17	GT:AD:AF:F1R2:F2R1:MBQ:MFRL:MMQ:MPOS:SA_MAP_AF:SA_POST_PROB	0/1:74,5:0.096:38,2:35,3:39:184,174:60:9:0.00,0.061,0.063:0.020,7.315e-03,0.973	0/0:41,1:0.044:10,0:28,1:35:170,138:60:3
1	94108783	.	CA	C	.	.	DP=31;ECNT=1;NLOD=3.09;N_ART_LOD=-6.993e-01;POP_AF=1.000e-03;P_GERMLINE=-2.678e+00;RPA=12,11;RU=A;STR;TLOD=3.11	GT:AD:AF:F1R2:F2R1:MBQ:MFRL:MMQ:MPOS:SA_MAP_AF:SA_POST_PROB	0/1:10,3:0.306:2,1:5,1:40:151,179:60:22:0.00,0.152,0.154:0.041,0.012,0.947	0/0:11,0:0.141:3,0:3,0:0:208,0:0:0
1	95368574	.	TAA	T	.	.	DP=156;ECNT=1;NLOD=3.01;N_ART_LOD=4.15;POP_AF=1.000e-03;P_GERMLINE=-1.793e-01;RPA=14,12;RU=A;STR;TLOD=9.48	GT:AD:AF:F1R2:F2R1:MBQ:MFRL:MMQ:MPOS:SA_MAP_AF:SA_POST_PROB	0/1:66,6:0.153:11,2:44,4:38:172,187:60:13:0.061,0.061,0.078:6.438e-03,0.022,0.971	0/0:49,4:0.174:10,1:27,3:38:181,165:60:28
1	97279079	.	C	CT	.	.	DP=249;ECNT=1;NLOD=20.20;N_ART_LOD=-1.437e+00;POP_AF=1.000e-03;P_GERMLINE=-1.712e+01;RPA=10,11;RU=T;STR;TLOD=6.19	GT:AD:AF:F1R2:F2R1:MBQ:MFRL:MMQ:MPOS:SA_MAP_AF:SA_POST_PROB	0/1:96,6:0.209:32,0:59,6:35:184,176:60:23:0.061,0.00,0.059:0.015,0.010,0.974	0/0:68,0:0.152:24,0:38,0:0:184,0:0:0
1	98082557	.	A	T	.	.	DP=14;ECNT=1;NLOD=2.71;N_ART_LOD=-1.000e+00;POP_AF=1.000e-03;P_GERMLINE=-2.270e+00;TLOD=3.14	GT:AD:AF:F1R2:F2R1:MBQ:MFRL:MMQ:MPOS:SA_MAP_AF:SA_POST_PROB	0/1:3,1:0.300:2,1:1,0:40:282,165:60:15:0.00,0.253,0.250:0.027,0.021,0.951	0/0:9,0:4.452e-05:5,0:4,0:0:191,0:0:0
1	98349390	.	C	CAAA	.	.	DP=363;ECNT=1;NLOD=5.03;N_ART_LOD=1.32;POP_AF=1.000e-03;P_GERMLINE=-3.428e+00;RPA=11,14;RU=A;STR;TLOD=4.31	GT:AD:AF:F1R2:F2R1:MBQ:MFRL:MMQ:MPOS:SA_MAP_AF:SA_POST_PROB	0/1:143,27:0.272:8,2:12,2:36:183,148:60:29:0.00,0.020,0.024:0.115,1.316e-03,0.884	0/0:112,20:0.259:8,0:14,2:21:158,187:60:25
1	99156755	.	A	AT	.	.	DP=249;ECNT=1;NLOD=20.01;N_ART_LOD=-4.628e-01;POP_AF=1.000e-03;P_GERMLINE=-1.887e+01;RPA=10,11;RU=T;STR;TLOD=3.84	GT:AD:AF:F1R2:F2R1:MBQ:MFRL:MMQ:MPOS:SA_MAP_AF:SA_POST_PROB	0/1:133,5:0.112:51,2:79,3:39:165,171:60:19:0.00,0.040,0.036:0.275,1.270e-03,0.724	0/0:76,1:0.068:24,1:47,0:30:157,285:60:45
1	100088096	.	A	G	.	.	DP=19;ECNT=1;NLOD=4.21;N_ART_LOD=-1.188e+00;POP_AF=1.000e-03;P_GERMLINE=-3.717e+00;TLOD=3.20	GT:AD:AF:F1R2:F2R1:MBQ:MFRL:MMQ:MPOS:SA_MAP_AF:SA_POST_PROB	0/1:3,1:0.275:2,0:1,1:40:127,135:60:20:0.253,0.00,0.250:0.017,0.039,0.944	0/0:14,0:0.033:10,0:4,0:0:140,0:0:0
1	100133438	.	C	CT	.	.	DP=67;ECNT=1;NLOD=3.76;N_ART_LOD=-8.364e-01;POP_AF=1.000e-03;P_GERMLINE=-1.338e+00;RPA=14,15;RU=T;STR;TLOD=5.21	GT:AD:AF:F1R2:F2R1:MBQ:MFRL:MMQ:MPOS:SA_MAP_AF:SA_POST_PROB	0/1:17,5:0.354:6,0:8,4:34:257,203:60:33:0.131,0.162,0.182:0.083,8.824e-03,0.908	0/0:13,0:0.273:5,0:4,0:0:246,0:0:0
1	100184963	.	CAAAAA	C	.	.	DP=76;ECNT=1;NLOD=7.72;N_ART_LOD=-9.014e-01;POP_AF=1.000e-03;P_GERMLINE=-5.472e+00;RPA=20,15;RU=A;STR;TLOD=4.99	GT:AD:AF:F1R2:F2R1:MBQ:MFRL:MMQ:MPOS:SA_MAP_AF:SA_POST_PROB	0/1:39,2:0.095:3,1:7,1:39:198,187:60:8:0.00,0.061,0.061:0.011,0.022,0.967	0/0:26,0:0.087:2,0:6,0:0:196,0:0:0
1	100336192	.	C	T	.	.	DP=185;ECNT=1;NLOD=21.58;N_ART_LOD=-1.880e+00;POP_AF=1.000e-03;P_GERMLINE=-2.116e+01;TLOD=3.12	GT:AD:AF:F1R2:F2R1:MBQ:MFRL:MMQ:MPOS:SA_MAP_AF:SA_POST_PROB	0/1:100,2:0.039:26,0:74,2:40:226,230:60:19:0.020,0.00,0.020:0.010,4.957e-03,0.985	0/0:72,0:0.047:29,0:43,0:0:206,0:0:0
1	100381109	.	AT	A	.	.	DP=110;ECNT=1;NLOD=2.70;N_ART_LOD=2.35;POP_AF=1.000e-03;P_GERMLINE=-9.966e-02;RPA=13,12;RU=T;STR;TLOD=7.59	GT:AD:AF:F1R2:F2R1:MBQ:MFRL:MMQ:MPOS:SA_MAP_AF:SA_POST_PROB	0/1:40,5:0.258:8,4:7,1:39:225,232:60:37:0.111,0.00,0.111:0.019,0.017,0.964	0/0:27,2:0.267:2,0:6,2:37:211,261:60:34
1	100626182	.	CTTTT	C	.	.	DP=234;ECNT=1;NLOD=19.86;N_ART_LOD=1.10;POP_AF=1.000e-03;P_GERMLINE=-1.925e+01;RPA=14,10;RU=T;STR;TLOD=3.31	GT:AD:AF:F1R2:F2R1:MBQ:MFRL:MMQ:MPOS:SA_MAP_AF:SA_POST_PROB	0/1:79,4:0.179:12,0:33,2:40:194,176:60:29:0.030,0.00,0.027:0.010,6.934e-03,0.983	0/0:81,1:0.169:16,0:26,1:40:188,208:60:21
1	100645283	.	GA	G	.	.	DP=16;ECNT=1;NLOD=2.40;N_ART_LOD=-6.013e-01;POP_AF=1.000e-03;P_GERMLINE=-6.796e-01;RPA=15,14;RU=A;STR;TLOD=4.54	GT:AD:AF:F1R2:F2R1:MBQ:MFRL:MMQ:MPOS:SA_MAP_AF:SA_POST_PROB	0/1:5,2:0.350:0,0:0,2:16:0,177:60:22:0.333,0.00,0.333:0.021,0.030,0.949	0/0:9,0:0.074:1,0:1,0:0:193,0:0:0
1	100671865	.	T	TA	.	.	DP=265;ECNT=3;NLOD=3.09;N_ART_LOD=8.17;POP_AF=1.000e-03;P_GERMLINE=-6.177e-01;TLOD=5.39	GT:AD:AF:F1R2:F2R1:MBQ:MFRL:MMQ:MPOS:SA_MAP_AF:SA_POST_PROB	0/1:122,10:0.153:41,3:77,7:38:170,170:60:27:0.061,0.061,0.076:0.013,5.819e-03,0.982	0/0:68,8:0.209:31,3:35,5:40:180,180:60:31
1	100733207	.	GT	G	.	.	DP=705;ECNT=1;NLOD=43.48;N_ART_LOD=2.80;POP_AF=1.000e-03;P_GERMLINE=-4.018e+01;RPA=14,13;RU=T;STR;TLOD=8.59	GT:AD:AF:F1R2:F2R1:MBQ:MFRL:MMQ:MPOS:SA_MAP_AF:SA_POST_PROB	0/1:269,11:0.235:15,2:15,7:39:163,151:60:36:0.030,0.030,0.033:3.328e-03,5.203e-03,0.991	0/0:198,5:0.228:8,2:8,1:39:152,142:60:20
1	100740327	.	T	C	.	.	DP=149;ECNT=1;NLOD=13.55;N_ART_LOD=-1.671e+00;POP_AF=1.000e-03;P_GERMLINE=-1.307e+01;TLOD=3.18	GT:AD:AF:F1R2:F2R1:MBQ:MFRL:MMQ:MPOS:SA_MAP_AF:SA_POST_PROB	0/1:96,2:0.041:47,0:49,2:40:198,219:60:13:0.00,0.020,0.020:5.799e-03,7.787e-03,0.986	0/0:45,0:0.021:17,0:28,0:0:202,0:0:0
1	100817553	.	TGTGTGTGC	T	.	.	DP=28;ECNT=1;NLOD=3.60;N_ART_LOD=-1.152e+00;POP_AF=1.000e-03;P_GERMLINE=-1.493e+00;TLOD=4.85	GT:AD:AF:F1R2:F2R1:MBQ:MFRL:MMQ:MPOS:SA_MAP_AF:SA_POST_PROB	0/1:9,2:0.224:1,0:8,2:40:223,288:60:26:0.182,0.00,0.182:0.025,0.020,0.954	0/0:12,0:0.101:7,0:5,0:0:204,0:0:0
1	100819424	.	G	GT	.	.	DB;DP=348;ECNT=1;NLOD=23.09;N_ART_LOD=2.61;POP_AF=1.000e-03;P_GERMLINE=-1.981e+01;RPA=9,10;RU=T;STR;TLOD=7.23	GT:AD:AF:F1R2:F2R1:MBQ:MFRL:MMQ:MPOS:SA_MAP_AF:SA_POST_PROB	0/1:179,9:0.095:69,4:110,5:40:176,146:60:18:0.020,0.051,0.048:0.022,3.029e-03,0.975	0/0:111,4:0.113:41,2:70,2:40:164,148:60:30
1	101089504	.	GACACAC	G	.	.	DP=24;ECNT=1;NLOD=3.56;N_ART_LOD=-7.308e-01;POP_AF=1.000e-03;P_GERMLINE=-3.086e+00;RPA=20,17;RU=AC;STR;TLOD=3.18	GT:AD:AF:F1R2:F2R1:MBQ:MFRL:MMQ:MPOS:SA_MAP_AF:SA_POST_PROB	0/1:5,1:0.254:1,0:3,1:39:152,106:60:28:0.00,0.202,0.200:0.022,0.025,0.953	0/0:12,0:0.129:6,0:3,0:0:139,0:0:0
1	101108155	.	CA	C	.	.	DP=18;ECNT=1;NLOD=2.40;N_ART_LOD=-9.912e-01;POP_AF=1.000e-03;P_GERMLINE=-1.292e+00;RPA=7,6;RU=A;STR;TLOD=3.83	GT:AD:AF:F1R2:F2R1:MBQ:MFRL:MMQ:MPOS:SA_MAP_AF:SA_POST_PROB	0/1:6,2:0.250:2,1:4,1:40:185,189:54:30:0.00,0.253,0.250:0.037,0.017,0.947	0/0:8,0:0.101:4,0:4,0:0:180,0:0:0
1	101456192	.	T	TA	.	.	DB;DP=471;ECNT=1;NLOD=32.08;N_ART_LOD=6.20;POP_AF=1.000e-03;P_GERMLINE=-3.067e+01;RPA=10,11;RU=A;STR;TLOD=4.11	GT:AD:AF:F1R2:F2R1:MBQ:MFRL:MMQ:MPOS:SA_MAP_AF:SA_POST_PROB	0/1:197,6:0.119:80,1:107,5:39:186,159:60:20:0.030,0.010,0.030:2.983e-03,9.133e-03,0.988	0/0:168,7:0.148:42,2:105,5:39:170,212:60:24
1	102073908	.	A	G	.	.	DP=10;ECNT=1;NLOD=2.41;N_ART_LOD=-9.542e-01;POP_AF=1.000e-03;P_GERMLINE=-1.522e+00;TLOD=3.60	GT:AD:AF:F1R2:F2R1:MBQ:MFRL:MMQ:MPOS:SA_MAP_AF:SA_POST_PROB	0/1:1,1:0.500:0,1:1,0:39:289,99:60:10:0.495,0.00,0.500:0.025,0.027,0.948	0/0:8,0:1.385e-04:3,0:5,0:0:200,0:0:0
1	102456345	.	C	T	.	.	DP=21;ECNT=2;NLOD=2.41;N_ART_LOD=-9.542e-01;POP_AF=1.000e-03;P_GERMLINE=-1.029e-01;TLOD=5.96	GT:AD:AF:F1R2:F2R1:MBQ:MFRL:MMQ:MPOS:PGT:PID:SA_MAP_AF:SA_POST_PROB	0/1:11,2:0.154:5,1:6,1:40:185,100:46:23:0|1:102456345_C_T:0.00,0.152,0.154:0.059,0.010,0.930	0/0:8,0:2.783e-05:4,0:4,0:0:159,0:0:0:0|1:102456345_C_T
1	102456346	.	C	G	.	.	DP=21;ECNT=2;NLOD=2.41;N_ART_LOD=-9.542e-01;POP_AF=1.000e-03;P_GERMLINE=-1.029e-01;TLOD=5.96	GT:AD:AF:F1R2:F2R1:MBQ:MFRL:MMQ:MPOS:PGT:PID:SA_MAP_AF:SA_POST_PROB	0/1:11,2:0.154:5,1:6,1:40:185,100:46:22:0|1:102456345_C_T:0.00,0.152,0.154:0.059,0.010,0.930	0/0:8,0:2.783e-05:4,0:4,0:0:159,0:0:0:0|1:102456345_C_T
1	103468855	.	T	TA	.	.	DB;DP=315;ECNT=1;NLOD=11.68;N_ART_LOD=9.57;POP_AF=1.000e-03;P_GERMLINE=-8.377e+00;RPA=12,13;RU=A;STR;TLOD=10.92	GT:AD:AF:F1R2:F2R1:MBQ:MFRL:MMQ:MPOS:SA_MAP_AF:SA_POST_PROB	0/1:125,10:0.159:44,5:62,5:38:160,186:60:31:0.071,0.061,0.074:7.299e-03,9.182e-03,0.984	0/0:117,11:0.164:36,4:64,5:36:172,183:60:20
1	103473925	.	C	CA	.	.	DP=291;ECNT=1;NLOD=14.15;N_ART_LOD=7.44;POP_AF=1.000e-03;P_GERMLINE=-1.326e+01;RPA=10,11;RU=A;STR;TLOD=3.59	GT:AD:AF:F1R2:F2R1:MBQ:MFRL:MMQ:MPOS:SA_MAP_AF:SA_POST_PROB	0/1:150,6:0.069:53,1:93,5:39:188,166:60:23:0.020,0.040,0.038:6.421e-03,6.511e-03,0.987	0/0:106,7:0.108:41,2:61,5:40:184,172:60:20
1	103496805	.	GAAA	G	.	.	DP=356;ECNT=1;NLOD=19.32;N_ART_LOD=-1.484e+00;POP_AF=1.000e-03;P_GERMLINE=-1.711e+01;RPA=13,10;RU=A;STR;TLOD=4.95	GT:AD:AF:F1R2:F2R1:MBQ:MFRL:MMQ:MPOS:SA_MAP_AF:SA_POST_PROB	0/1:115,26:0.290:2,1:11,3:32:180,201:60:28:0.030,0.00,0.029:4.575e-03,0.010,0.985	0/0:123,15:0.225:3,0:6,1:34:174,316:60:27
1	103573517	.	CTT	C	.	.	DP=88;ECNT=1;NLOD=7.86;N_ART_LOD=-8.656e-01;POP_AF=1.000e-03;P_GERMLINE=-4.557e+00;RPA=14,12;RU=T;STR;TLOD=9.54	GT:AD:AF:F1R2:F2R1:MBQ:MFRL:MMQ:MPOS:SA_MAP_AF:SA_POST_PROB	0/1:25,6:0.277:5,4:8,2:39:219,211:60:12:0.00,0.152,0.154:0.032,0.013,0.955	0/0:33,1:0.170:5,0:9,1:38:197,208:60:39
1	107946324	.	CAAA	C	.	.	DP=647;ECNT=1;NLOD=38.35;N_ART_LOD=4.73;POP_AF=1.000e-03;P_GERMLINE=-3.505e+01;RPA=16,13;RU=A;STR;TLOD=9.68	GT:AD:AF:F1R2:F2R1:MBQ:MFRL:MMQ:MPOS:SA_MAP_AF:SA_POST_PROB	0/1:259,33:0.185:15,1:31,8:39:163,146:60:31:0.020,0.030,0.033:4.749e-03,3.669e-03,0.992	0/0:263,27:0.157:13,2:33,3:35:156,196:60:20
1	108728580	.	T	TA	.	.	DP=142;ECNT=1;NLOD=5.13;N_ART_LOD=1.57;POP_AF=1.000e-03;P_GERMLINE=-3.811e+00;RPA=9,10;RU=A;STR;TLOD=4.02	GT:AD:AF:F1R2:F2R1:MBQ:MFRL:MMQ:MPOS:SA_MAP_AF:SA_POST_PROB	0/1:63,4:0.165:30,0:31,4:40:186,204:60:37:0.061,0.00,0.060:0.010,0.014,0.976	0/0:34,2:0.209:16,1:18,1:38:191,192:60:33
1	109193089	.	G	A	.	.	DP=147;ECNT=1;NLOD=15.95;N_ART_LOD=-1.743e+00;POP_AF=1.000e-03;P_GERMLINE=-1.530e+01;TLOD=3.36	GT:AD:AF:F1R2:F2R1:MBQ:MFRL:MMQ:MPOS:SA_MAP_AF:SA_POST_PROB	0/1:83,2:0.056:33,1:50,1:40:199,224:60:17:0.010,0.020,0.024:0.030,2.998e-03,0.967	0/0:53,0:0.027:18,0:35,0:0:237,0:0:0
1	109200268	.	CA	C	.	.	DP=210;ECNT=1;NLOD=6.82;N_ART_LOD=3.82;POP_AF=1.000e-03;P_GERMLINE=-3.520e+00;RPA=13,12;RU=A;STR;TLOD=8.28	GT:AD:AF:F1R2:F2R1:MBQ:MFRL:MMQ:MPOS:SA_MAP_AF:SA_POST_PROB	0/1:73,9:0.233:25,3:30,4:35:206,203:60:28:0.081,0.061,0.088:0.026,8.031e-03,0.966	0/0:61,6:0.223:23,3:24,1:40:197,121:60:19
1	109255687	.	CT	C	.	.	DB;DP=205;ECNT=1;NLOD=11.96;N_ART_LOD=1.26;POP_AF=1.000e-03;P_GERMLINE=-8.656e+00;RPA=10,9;RU=T;STR;TLOD=8.88	GT:AD:AF:F1R2:F2R1:MBQ:MFRL:MMQ:MPOS:SA_MAP_AF:SA_POST_PROB	0/1:86,7:0.202:26,0:50,7:39:191,207:60:20:0.071,0.00,0.075:8.068e-03,0.021,0.971	0/0:58,2:0.142:20,0:28,2:34:195,202:60:40
1	109274941	.	G	A	.	.	DP=13;ECNT=1;NLOD=2.71;N_ART_LOD=-1.000e+00;POP_AF=1.000e-03;P_GERMLINE=-2.177e+00;TLOD=3.23	GT:AD:AF:F1R2:F2R1:MBQ:MFRL:MMQ:MPOS:SA_MAP_AF:SA_POST_PROB	0/1:2,1:0.375:2,1:0,0:39:157,122:60:2:0.00,0.333,0.333:0.029,0.021,0.949	0/0:9,0:4.068e-05:2,0:7,0:0:180,0:0:0
1	109339414	.	G	GT	.	.	DP=212;ECNT=1;NLOD=10.27;N_ART_LOD=1.77;POP_AF=1.000e-03;P_GERMLINE=-7.130e+00;RPA=12,13;RU=T;STR;TLOD=6.35	GT:AD:AF:F1R2:F2R1:MBQ:MFRL:MMQ:MPOS:SA_MAP_AF:SA_POST_PROB	0/1:78,5:0.246:10,2:13,3:39:216,179:60:20:0.061,0.00,0.060:0.025,9.162e-03,0.965	0/0:58,3:0.239:10,0:9,3:35:211,139:60:15
1	109350198	.	GTT	G	.	.	DP=179;ECNT=1;NLOD=2.51;N_ART_LOD=2.55;POP_AF=1.000e-03;P_GERMLINE=-1.582e+00;RPA=17,15;RU=T;STR;TLOD=3.64	GT:AD:AF:F1R2:F2R1:MBQ:MFRL:MMQ:MPOS:SA_MAP_AF:SA_POST_PROB	0/1:37,5:0.336:19,0:7,3:15:211,247:60:45:0.071,0.00,0.068:0.025,0.011,0.964	0/0:30,2:0.333:9,1:8,1:26:204,197:60:40
1	109650347	.	C	CA	.	.	DP=22;ECNT=1;NLOD=3.27;N_ART_LOD=-1.106e+00;POP_AF=1.000e-03;P_GERMLINE=-6.535e-01;RPA=11,12;RU=A;STR;TLOD=5.55	GT:AD:AF:F1R2:F2R1:MBQ:MFRL:MMQ:MPOS:SA_MAP_AF:SA_POST_PROB	0/1:4,3:0.444:3,1:1,2:40:182,226:60:14:0.00,0.424,0.429:0.039,0.019,0.942	0/0:11,0:0.085:5,0:6,0:0:194,0:0:0
1	109742505	.	G	A	.	.	DP=104;ECNT=1;NLOD=14.05;N_ART_LOD=-1.695e+00;POP_AF=1.000e-03;P_GERMLINE=-1.318e+01;TLOD=3.57	GT:AD:AF:F1R2:F2R1:MBQ:MFRL:MMQ:MPOS:SA_MAP_AF:SA_POST_PROB	0/1:47,2:0.079:16,0:31,2:37:206,163:60:23:0.030,0.020,0.041:4.202e-03,0.067,0.929	0/0:47,0:0.043:13,0:34,0:0:225,0:0:0
1	109814739	.	C	T	.	.	DP=117;ECNT=1;NLOD=16.51;N_ART_LOD=-1.764e+00;POP_AF=1.000e-03;P_GERMLINE=-1.536e+01;TLOD=3.85	GT:AD:AF:F1R2:F2R1:MBQ:MFRL:MMQ:MPOS:SA_MAP_AF:SA_POST_PROB	0/1:52,2:0.063:24,0:28,2:39:231,229:60:21:0.00,0.040,0.037:7.129e-03,0.025,0.967	0/0:55,0:0.043:29,0:26,0:0:225,0:0:0
1	110050613	.	G	A	.	.	DP=964;ECNT=2;NLOD=124.29;N_ART_LOD=-2.329e+00;POP_AF=1.000e-03;P_GERMLINE=-1.238e+02;TLOD=3.14	GT:AD:AF:F1R2:F2R1:MBQ:MFRL:MMQ:MPOS:SA_MAP_AF:SA_POST_PROB	0/1:497,3:0.032:193,2:304,1:40:165,191:60:5:0.010,0.010,5.964e-03:1.879e-03,1.137e-03,0.997	0/0:414,0:0.030:159,0:255,0:0:165,0:0:0
1	110050623	.	TGGTGTCACCCACACCTTGGTCATCCCTTGCTGCTTGGTGTCACACTTGATGATCAA	T	.	.	DP=1169;ECNT=2;NLOD=129.25;N_ART_LOD=1.31;POP_AF=1.000e-03;P_GERMLINE=-1.259e+02;TLOD=8.20	GT:AD:AF:F1R2:F2R1:MBQ:MFRL:MMQ:MPOS:SA_MAP_AF:SA_POST_PROB	0/1:555,5:0.076:194,3:361,2:16:181,244:60:29:0.010,0.00,8.929e-03:5.655e-04,0.025,0.974	0/0:472,2:0.069:174,2:298,0:35:174,192:60:28
1	110169083	.	T	C	.	.	DP=218;ECNT=1;NLOD=32.37;N_ART_LOD=-2.045e+00;POP_AF=1.000e-03;P_GERMLINE=-3.190e+01;TLOD=3.17	GT:AD:AF:F1R2:F2R1:MBQ:MFRL:MMQ:MPOS:SA_MAP_AF:SA_POST_PROB	0/1:96,2:0.054:31,2:65,0:40:191,177:60:12:0.00,0.020,0.020:0.125,1.622e-03,0.873	0/0:108,0:0.025:31,0:77,0:0:178,0:0:0
1	110206195	.	G	A	.	.	DP=15;ECNT=1;NLOD=2.41;N_ART_LOD=-9.542e-01;POP_AF=1.000e-03;P_GERMLINE=-8.038e-02;TLOD=6.23	GT:AD:AF:F1R2:F2R1:MBQ:MFRL:MMQ:MPOS:SA_MAP_AF:SA_POST_PROB	0/1:5,2:0.286:4,1:1,1:38:208,174:60:19:0.253,0.253,0.286:0.022,0.025,0.953	0/0:8,0:7.077e-05:5,0:3,0:0:161,0:0:0
1	110340053	.	C	T	.	.	DP=38;ECNT=1;NLOD=6.32;N_ART_LOD=-1.351e+00;POP_AF=1.000e-03;P_GERMLINE=-4.711e+00;TLOD=4.32	GT:AD:AF:F1R2:F2R1:MBQ:MFRL:MMQ:MPOS:SA_MAP_AF:SA_POST_PROB	0/1:13,2:0.156:7,1:6,1:33:166,156:60:20:0.111,0.111,0.133:0.019,0.018,0.963	0/0:21,0:0.023:7,0:14,0:0:144,0:0:0
1	110906426	.	CA	C	.	.	DB;DP=468;ECNT=1;NLOD=35.54;N_ART_LOD=7.16;POP_AF=1.000e-03;P_GERMLINE=-3.494e+01;RPA=9,8;RU=A;STR;TLOD=3.30	GT:AD:AF:F1R2:F2R1:MBQ:MFRL:MMQ:MPOS:SA_MAP_AF:SA_POST_PROB	0/1:246,5:0.044:99,0:136,5:35:169,138:60:18:0.020,0.020,0.021:2.209e-03,7.746e-03,0.990	0/0:182,7:0.076:79,1:94,6:40:157,207:60:22
1	111106091	.	G	T	.	.	DP=15;ECNT=1;NLOD=3.31;N_ART_LOD=-1.079e+00;POP_AF=1.000e-03;P_GERMLINE=-2.935e+00;TLOD=3.08	GT:AD:AF:F1R2:F2R1:MBQ:MFRL:MMQ:MPOS:SA_MAP_AF:SA_POST_PROB	0/1:3,1:0.250:2,1:1,0:39:180,112:60:8:0.253,0.00,0.250:0.017,0.039,0.944	0/0:11,0:5.011e-05:9,0:2,0:0:192,0:0:0
1	111248421	.	G	T	.	.	DP=10;ECNT=1;NLOD=2.41;N_ART_LOD=-9.542e-01;POP_AF=1.000e-03;P_GERMLINE=-1.717e+00;TLOD=3.40	GT:AD:AF:F1R2:F2R1:MBQ:MFRL:MMQ:MPOS:SA_MAP_AF:SA_POST_PROB	0/1:1,1:0.500:0,1:1,0:37:170,146:60:11:0.505,0.00,0.500:0.021,0.032,0.947	0/0:8,0:4.425e-05:5,0:3,0:0:202,0:0:0
1	111390624	.	A	ATT	.	.	DP=295;ECNT=1;NLOD=14.13;N_ART_LOD=-2.161e-01;POP_AF=1.000e-03;P_GERMLINE=-1.082e+01;RPA=17,19;RU=T;STR;TLOD=9.63	GT:AD:AF:F1R2:F2R1:MBQ:MFRL:MMQ:MPOS:SA_MAP_AF:SA_POST_PROB	0/1:75,18:0.344:9,5:3,3:39:177,185:60:33:0.030,0.061,0.061:0.014,5.693e-03,0.981	0/0:77,5:0.241:10,1:5,0:39:169,230:60:42
1	111860347	.	G	A	.	.	DP=124;ECNT=1;NLOD=16.21;N_ART_LOD=-1.747e+00;POP_AF=1.000e-03;P_GERMLINE=-1.566e+01;TLOD=3.25	GT:AD:AF:F1R2:F2R1:MBQ:MFRL:MMQ:MPOS:SA_MAP_AF:SA_POST_PROB	0/1:61,2:0.071:23,1:38,1:37:197,150:60:11:0.020,0.020,0.032:0.014,5.118e-03,0.980	0/0:54,0:0.020:21,0:33,0:0:153,0:0:0
1	111893788	.	G	GT	.	.	DP=129;ECNT=1;NLOD=6.55;N_ART_LOD=0.184;POP_AF=1.000e-03;P_GERMLINE=-4.055e+00;RPA=20,21;RU=T;STR;TLOD=5.27	GT:AD:AF:F1R2:F2R1:MBQ:MFRL:MMQ:MPOS:SA_MAP_AF:SA_POST_PROB	0/1:46,5:0.292:7,1:5,4:36:223,206:60:36:0.061,0.061,0.075:4.931e-03,0.054,0.941	0/0:35,2:0.234:5,1:2,0:40:215,199:60:32
1	111992408	.	G	A	.	.	DP=287;ECNT=1;NLOD=38.46;N_ART_LOD=-2.122e+00;POP_AF=1.000e-03;P_GERMLINE=-3.666e+01;TLOD=4.51	GT:AD:AF:F1R2:F2R1:MBQ:MFRL:MMQ:MPOS:SA_MAP_AF:SA_POST_PROB	0/1:138,3:0.054:53,1:85,2:39:190,144:60:12:0.020,0.010,0.021:2.002e-03,0.025,0.973	0/0:129,0:0.032:51,0:78,0:0:189,0:0:0
1	112016254	.	A	G	.	.	DP=13;ECNT=1;NLOD=2.41;N_ART_LOD=-9.738e-01;POP_AF=1.000e-03;P_GERMLINE=-1.936e+00;TLOD=3.18	GT:AD:AF:F1R2:F2R1:MBQ:MFRL:MMQ:MPOS:SA_MAP_AF:SA_POST_PROB	0/1:3,1:0.250:2,1:1,0:40:166,61:60:20:0.00,0.253,0.250:0.032,0.019,0.949	0/0:8,0:0.056:5,0:3,0:0:166,0:0:0
1	112389040	.	TCTG	T	.	.	DP=83;ECNT=1;NLOD=5.50;N_ART_LOD=1.42;POP_AF=1.000e-03;P_GERMLINE=-2.204e+00;RPA=12,11;RU=CTG;STR;TLOD=11.51	GT:AD:AF:F1R2:F2R1:MBQ:MFRL:MMQ:MPOS:SA_MAP_AF:SA_POST_PROB	0/1:25,4:0.225:14,1:11,3:40:140,121:60:28:0.131,0.081,0.138:9.271e-03,0.039,0.952	0/0:35,2:0.133:24,2:11,0:40:183,99:60:19
1	112895467	.	TTCC	T	.	.	DP=91;ECNT=1;NLOD=9.62;N_ART_LOD=-1.529e+00;POP_AF=1.000e-03;P_GERMLINE=-8.191e+00;RPA=4,3;RU=TCC;STR;TLOD=4.14	GT:AD:AF:F1R2:F2R1:MBQ:MFRL:MMQ:MPOS:SA_MAP_AF:SA_POST_PROB	0/1:50,2:0.079:28,0:22,2:39:158,166:60:44:0.030,0.030,0.038:8.589e-03,9.420e-03,0.982	0/0:32,0:0.030:9,0:23,0:0:139,0:0:0
1	113212123	.	T	TA	.	.	DB;DP=197;ECNT=1;NLOD=14.91;N_ART_LOD=-2.530e-01;POP_AF=1.000e-03;P_GERMLINE=-1.161e+01;RPA=9,10;RU=A;STR;TLOD=8.20	GT:AD:AF:F1R2:F2R1:MBQ:MFRL:MMQ:MPOS:SA_MAP_AF:SA_POST_PROB	0/1:96,7:0.137:37,3:58,4:40:174,181:60:34:0.051,0.061,0.068:0.022,4.547e-03,0.973	0/0:58,1:0.120:30,0:28,1:39:171,196:60:44
1	113278237	.	T	C	.	.	DP=13;ECNT=1;NLOD=2.71;N_ART_LOD=-1.000e+00;POP_AF=1.000e-03;P_GERMLINE=-2.235e+00;TLOD=3.18	GT:AD:AF:F1R2:F2R1:MBQ:MFRL:MMQ:MPOS:SA_MAP_AF:SA_POST_PROB	0/1:3,1:0.250:3,0:0,1:40:131,95:60:10:0.253,0.00,0.250:0.025,0.023,0.952	0/0:9,0:5.733e-05:5,0:4,0:0:197,0:0:0
1	113301074	.	TGA	T	.	.	DP=77;ECNT=1;NLOD=5.86;N_ART_LOD=-8.930e-01;POP_AF=1.000e-03;P_GERMLINE=-2.612e+00;RPA=13,12;RU=GA;STR;TLOD=6.93	GT:AD:AF:F1R2:F2R1:MBQ:MFRL:MMQ:MPOS:SA_MAP_AF:SA_POST_PROB	0/1:22,6:0.299:11,3:8,0:39:179,162:60:44:0.111,0.091,0.120:0.015,0.018,0.967	0/0:21,1:0.236:12,0:2,0:0:146,0:0:0
1	113329925	.	C	CA	.	.	DP=25;ECNT=1;NLOD=3.18;N_ART_LOD=-8.383e-01;POP_AF=1.000e-03;P_GERMLINE=-1.833e+00;RPA=14,15;RU=A;STR;TLOD=4.06	GT:AD:AF:F1R2:F2R1:MBQ:MFRL:MMQ:MPOS:SA_MAP_AF:SA_POST_PROB	0/1:9,3:0.251:7,2:2,1:34:153,153:60:23:0.202,0.232,0.250:0.025,0.020,0.956	0/0:11,0:0.099:2,0:6,0:0:193,0:0:0
1	113330291	.	C	A	.	.	DP=13;ECNT=1;NLOD=2.41;N_ART_LOD=-9.542e-01;POP_AF=1.000e-03;P_GERMLINE=-2.110e+00;TLOD=3.00	GT:AD:AF:F1R2:F2R1:MBQ:MFRL:MMQ:MPOS:SA_MAP_AF:SA_POST_PROB	0/1:4,1:0.200:2,0:2,1:40:248,104:60:20:0.202,0.00,0.200:0.025,0.022,0.953	0/0:8,0:5.372e-05:3,0:5,0:0:200,0:0:0
1	113493482	.	C	A	.	.	DP=12;ECNT=1;NLOD=2.71;N_ART_LOD=-1.000e+00;POP_AF=1.000e-03;P_GERMLINE=-2.015e+00;TLOD=3.40	GT:AD:AF:F1R2:F2R1:MBQ:MFRL:MMQ:MPOS:SA_MAP_AF:SA_POST_PROB	0/1:2,1:0.333:1,0:1,1:40:128,117:60:15:0.00,0.333,0.333:0.025,0.025,0.950	0/0:9,0:7.326e-05:2,0:7,0:0:155,0:0:0
1	113560810	.	T	TA	.	.	DP=25;ECNT=1;NLOD=2.33;N_ART_LOD=-7.458e-01;POP_AF=1.000e-03;P_GERMLINE=-1.989e+00;RPA=11,12;RU=A;STR;TLOD=3.04	GT:AD:AF:F1R2:F2R1:MBQ:MFRL:MMQ:MPOS:SA_MAP_AF:SA_POST_PROB	0/1:11,3:0.215:4,0:6,3:30:160,184:60:16:0.202,0.152,0.214:0.014,0.038,0.949	0/0:8,0:0.153:4,0:2,0:0:197,0:0:0
1	113561115	.	C	CA	.	.	DP=50;ECNT=1;NLOD=5.41;N_ART_LOD=-1.315e+00;POP_AF=1.000e-03;P_GERMLINE=-2.663e+00;RPA=10,11;RU=A;STR;TLOD=5.59	GT:AD:AF:F1R2:F2R1:MBQ:MFRL:MMQ:MPOS:SA_MAP_AF:SA_POST_PROB	0/1:23,4:0.165:10,2:13,2:39:166,183:60:13:0.121,0.121,0.148:0.016,0.018,0.966	0/0:18,0:0.092:13,0:5,0:0:173,0:0:0
1	113633876	.	C	CT	.	.	DP=98;ECNT=1;NLOD=7.36;N_ART_LOD=-2.261e-01;POP_AF=1.000e-03;P_GERMLINE=-4.357e+00;RPA=9,10;RU=T;STR;TLOD=6.01	GT:AD:AF:F1R2:F2R1:MBQ:MFRL:MMQ:MPOS:SA_MAP_AF:SA_POST_PROB	0/1:50,5:0.126:21,1:29,4:39:178,156:60:18:0.061,0.081,0.091:0.013,0.012,0.975	0/0:33,1:0.080:7,0:26,1:36:155,247:60:31
1	113635952	.	AT	A	.	.	DB;DP=185;ECNT=1;NLOD=11.70;N_ART_LOD=2.42;POP_AF=1.000e-03;P_GERMLINE=-9.262e+00;RPA=10,9;RU=T;STR;TLOD=5.21	GT:AD:AF:F1R2:F2R1:MBQ:MFRL:MMQ:MPOS:SA_MAP_AF:SA_POST_PROB	0/1:88,6:0.125:39,4:47,2:40:222,211:60:35:0.00,0.061,0.065:0.059,3.894e-03,0.937	0/0:65,3:0.097:25,2:33,1:40:186,224:60:27
1	113908405	.	C	T	.	.	DP=12;ECNT=1;NLOD=2.41;N_ART_LOD=-9.738e-01;POP_AF=1.000e-03;P_GERMLINE=-1.689e+00;TLOD=3.43	GT:AD:AF:F1R2:F2R1:MBQ:MFRL:MMQ:MPOS:SA_MAP_AF:SA_POST_PROB	0/1:2,1:0.367:0,0:2,1:40:125,109:60:20:0.333,0.00,0.333:0.021,0.029,0.949	0/0:8,0:0.056:6,0:2,0:0:174,0:0:0
1	113993368	.	A	G	.	.	DP=374;ECNT=1;NLOD=55.38;N_ART_LOD=-2.274e+00;POP_AF=1.000e-03;P_GERMLINE=-5.309e+01;TLOD=5.03	GT:AD:AF:F1R2:F2R1:MBQ:MFRL:MMQ:MPOS:SA_MAP_AF:SA_POST_PROB	0/1:172,3:0.039:56,1:116,2:39:169,122:60:20:0.010,0.020,0.017:9.068e-03,2.157e-03,0.989	0/0:184,0:0.018:58,0:126,0:0:155,0:0:0
1	114123141	.	CT	C	.	.	DB;DP=176;ECNT=1;NLOD=13.88;N_ART_LOD=-3.237e-01;POP_AF=1.000e-03;P_GERMLINE=-1.080e+01;RPA=10,9;RU=T;STR;TLOD=6.18	GT:AD:AF:F1R2:F2R1:MBQ:MFRL:MMQ:MPOS:SA_MAP_AF:SA_POST_PROB	0/1:105,6:0.080:42,2:58,4:40:179,195:60:16:0.00,0.051,0.055:0.015,7.349e-03,0.977	0/0:55,1:0.047:22,0:27,1:35:175,248:60:1
1	114192033	.	G	GT	.	.	DP=457;ECNT=1;NLOD=19.87;N_ART_LOD=10.15;POP_AF=1.000e-03;P_GERMLINE=-1.933e+01;RPA=9,10;RU=T;STR;TLOD=3.24	GT:AD:AF:F1R2:F2R1:MBQ:MFRL:MMQ:MPOS:SA_MAP_AF:SA_POST_PROB	0/1:191,5:0.144:74,2:115,3:40:180,145:60:30:0.030,0.00,0.026:5.378e-03,6.853e-03,0.988	0/0:143,9:0.160:51,2:91,7:40:181,152:60:23
1	114224782	.	ATT	A	.	.	DP=709;ECNT=1;NLOD=10.65;N_ART_LOD=24.42;POP_AF=1.000e-03;P_GERMLINE=-7.353e+00;RPA=16,14;RU=T;STR;TLOD=18.99	GT:AD:AF:F1R2:F2R1:MBQ:MFRL:MMQ:MPOS:SA_MAP_AF:SA_POST_PROB	0/1:265,16:0.165:39,7:69,6:39:177,139:60:8:0.030,0.040,0.043:5.036e-03,6.049e-03,0.989	0/0:233,21:0.201:35,5:48,11:39:169,163:60:29
1	114301501	.	C	CA	.	.	DP=51;ECNT=1;NLOD=3.12;N_ART_LOD=0.510;POP_AF=1.000e-03;P_GERMLINE=-1.511e+00;RPA=9,10;RU=A;STR;TLOD=4.33	GT:AD:AF:F1R2:F2R1:MBQ:MFRL:MMQ:MPOS:SA_MAP_AF:SA_POST_PROB	0/1:19,3:0.207:7,1:11,2:35:257,238:60:16:0.131,0.00,0.130:0.025,0.017,0.958	0/0:19,1:0.130:5,0:13,1:34:242,268:60:47
1	114427877	.	C	CA	.	.	DP=25;ECNT=1;NLOD=2.29;N_ART_LOD=-7.459e-01;POP_AF=1.000e-03;P_GERMLINE=-1.881e+00;RPA=11,12;RU=A;STR;TLOD=3.11	GT:AD:AF:F1R2:F2R1:MBQ:MFRL:MMQ:MPOS:SA_MAP_AF:SA_POST_PROB	0/1:8,2:0.283:2,0:4,2:35:152,122:60:24:0.172,0.172,0.200:0.019,0.024,0.957	0/0:8,0:0.189:2,0:3,0:0:176,0:0:0
1	114940632	.	C	CA	.	.	DP=143;ECNT=1;NLOD=3.55;N_ART_LOD=3.83;POP_AF=1.000e-03;P_GERMLINE=-2.922e+00;RPA=12,13;RU=A;STR;TLOD=3.33	GT:AD:AF:F1R2:F2R1:MBQ:MFRL:MMQ:MPOS:SA_MAP_AF:SA_POST_PROB	0/1:66,3:0.194:5,0:9,3:34:203,206:60:25:0.040,0.00,0.043:0.014,9.010e-03,0.977	0/0:39,3:0.234:4,1:8,2:34:225,194:60:17
1	114945310	.	G	GA	.	.	DP=444;ECNT=1;NLOD=38.32;N_ART_LOD=-1.310e-01;POP_AF=1.000e-03;P_GERMLINE=-3.503e+01;RPA=9,10;RU=A;STR;TLOD=7.85	GT:AD:AF:F1R2:F2R1:MBQ:MFRL:MMQ:MPOS:SA_MAP_AF:SA_POST_PROB	0/1:234,9:0.091:112,2:120,7:40:187,163:60:22:0.030,0.030,0.037:2.974e-03,0.016,0.981	0/0:145,2:0.082:55,1:85,1:38:163,176:60:25
1	114946928	.	C	CT	.	.	DP=26;ECNT=1;NLOD=3.86;N_ART_LOD=-7.372e-01;POP_AF=1.000e-03;P_GERMLINE=-3.483e+00;RPA=11,12;RU=T;STR;TLOD=3.08	GT:AD:AF:F1R2:F2R1:MBQ:MFRL:MMQ:MPOS:SA_MAP_AF:SA_POST_PROB	0/1:8,2:0.258:5,1:2,1:40:193,126:60:32:0.00,0.202,0.200:0.045,0.014,0.942	0/0:13,0:0.044:5,0:7,0:0:156,0:0:0
1	115048887	.	T	C	.	.	DP=13;ECNT=3;NLOD=2.41;N_ART_LOD=-9.542e-01;POP_AF=1.000e-03;P_GERMLINE=-2.088e+00;TLOD=3.02	GT:AD:AF:F1R2:F2R1:MBQ:MFRL:MMQ:MPOS:PGT:PID:SA_MAP_AF:SA_POST_PROB	0/1:4,1:0.200:0,0:4,1:40:187,97:21:29:0|1:115048887_T_C:0.00,0.202,0.200:0.029,0.019,0.952	0/0:8,0:1.213e-08:4,0:4,0:0:187,0:0:0:0|1:115048887_T_C
1	115048888	.	C	A	.	.	DP=13;ECNT=3;NLOD=2.41;N_ART_LOD=-9.542e-01;POP_AF=1.000e-03;P_GERMLINE=-2.088e+00;TLOD=3.02	GT:AD:AF:F1R2:F2R1:MBQ:MFRL:MMQ:MPOS:PGT:PID:SA_MAP_AF:SA_POST_PROB	0/1:4,1:0.200:0,0:4,1:40:187,97:21:28:0|1:115048887_T_C:0.00,0.202,0.200:0.029,0.019,0.952	0/0:8,0:1.213e-08:4,0:4,0:0:187,0:0:0:0|1:115048887_T_C
1	115048896	.	G	C	.	.	DP=13;ECNT=3;NLOD=2.41;N_ART_LOD=-9.542e-01;POP_AF=1.000e-03;P_GERMLINE=-2.088e+00;TLOD=3.02	GT:AD:AF:F1R2:F2R1:MBQ:MFRL:MMQ:MPOS:PGT:PID:SA_MAP_AF:SA_POST_PROB	0/1:4,1:0.200:0,0:4,1:40:187,97:21:20:0|1:115048887_T_C:0.00,0.202,0.200:0.029,0.019,0.952	0/0:8,0:5.263e-06:4,0:4,0:0:187,0:0:0:0|1:115048887_T_C
1	115172199	.	C	A	.	.	DP=15;ECNT=1;NLOD=3.01;N_ART_LOD=-1.058e+00;POP_AF=1.000e-03;P_GERMLINE=-2.535e+00;TLOD=3.18	GT:AD:AF:F1R2:F2R1:MBQ:MFRL:MMQ:MPOS:SA_MAP_AF:SA_POST_PROB	0/1:3,1:0.250:1,0:2,1:40:137,157:60:19:0.253,0.00,0.250:0.021,0.027,0.951	0/0:10,0:0.046:5,0:5,0:0:147,0:0:0
1	115262366	.	G	GA	.	.	DP=456;ECNT=1;NLOD=15.81;N_ART_LOD=11.68;POP_AF=1.000e-03;P_GERMLINE=-1.331e+01;RPA=10,11;RU=A;STR;TLOD=5.27	GT:AD:AF:F1R2:F2R1:MBQ:MFRL:MMQ:MPOS:SA_MAP_AF:SA_POST_PROB	0/1:216,7:0.131:93,2:117,5:34:167,165:60:26:0.030,0.020,0.031:4.292e-03,4.486e-03,0.991	0/0:137,10:0.141:38,2:92,8:36:173,169:60:28
1	115267916	.	T	C	.	.	DP=1133;ECNT=1;NLOD=128.23;N_ART_LOD=-5.210e-01;POP_AF=1.000e-03;P_GERMLINE=-1.277e+02;TLOD=3.18	GT:AD:AF:F1R2:F2R1:MBQ:MFRL:MMQ:MPOS:SA_MAP_AF:SA_POST_PROB	0/1:638,3:0.026:218,0:394,3:40:170,246:60:22:0.010,0.010,4.878e-03:1.123e-03,1.275e-03,0.998	0/0:441,1:0.029:147,0:277,1:40:166,97:60:14
1	115280193	.	C	CA	.	.	DP=548;ECNT=1;NLOD=4.09;N_ART_LOD=24.80;POP_AF=1.000e-03;P_GERMLINE=-8.579e-01;RPA=13,14;RU=A;STR;TLOD=19.37	GT:AD:AF:F1R2:F2R1:MBQ:MFRL:MMQ:MPOS:SA_MAP_AF:SA_POST_PROB	0/1:211,19:0.198:67,6:110,11:38:180,161:60:30:0.051,0.071,0.074:0.101,1.969e-03,0.897	0/0:177,22:0.193:56,7:91,13:34:182,179:60:25
1	115437969	.	T	C	.	.	DP=245;ECNT=2;NLOD=27.00;N_ART_LOD=-1.969e+00;POP_AF=1.000e-03;P_GERMLINE=-2.540e+01;TLOD=4.31	GT:AD:AF:F1R2:F2R1:MBQ:MFRL:MMQ:MPOS:SA_MAP_AF:SA_POST_PROB	0/1:139,3:0.049:69,3:70,0:39:173,199:60:33:0.010,0.020,0.021:4.591e-03,4.830e-03,0.991	0/0:90,0:0.028:35,0:55,0:0:169,0:0:0
1	115438047	.	A	AT	.	.	DP=247;ECNT=2;NLOD=15.29;N_ART_LOD=1.03;POP_AF=1.000e-03;P_GERMLINE=-1.242e+01;RPA=10,11;RU=T;STR;TLOD=5.77	GT:AD:AF:F1R2:F2R1:MBQ:MFRL:MMQ:MPOS:SA_MAP_AF:SA_POST_PROB	0/1:114,7:0.145:53,5:58,1:40:172,180:60:25:0.040,0.040,0.050:7.253e-03,7.057e-03,0.986	0/0:79,4:0.118:28,1:46,1:39:173,158:60:19
1	116536798	.	CCCA	C	.	.	DP=127;ECNT=1;NLOD=3.93;N_ART_LOD=4.39;POP_AF=1.000e-03;P_GERMLINE=-7.167e-01;RPA=7,6;RU=CCA;STR;TLOD=9.03	GT:AD:AF:F1R2:F2R1:MBQ:MFRL:MMQ:MPOS:SA_MAP_AF:SA_POST_PROB	0/1:67,4:0.107:31,2:36,2:40:169,203:60:31:0.051,0.040,0.056:5.498e-03,0.020,0.975	0/0:41,2:0.086:24,0:17,2:34:162,165:60:16
1	116933115	.	CT	C	.	.	DP=113;ECNT=1;NLOD=3.01;N_ART_LOD=1.77;POP_AF=1.000e-03;P_GERMLINE=-8.279e-01;RPA=12,11;RU=T;STR;TLOD=4.99	GT:AD:AF:F1R2:F2R1:MBQ:MFRL:MMQ:MPOS:SA_MAP_AF:SA_POST_PROB	0/1:52,6:0.171:11,4:29,2:35:201,210:60:42:0.101,0.081,0.107:0.024,0.010,0.966	0/0:33,3:0.175:7,1:18,1:39:203,158:60:13
1	117075585	.	G	A	.	.	DP=78;ECNT=1;NLOD=10.53;N_ART_LOD=-1.567e+00;POP_AF=1.000e-03;P_GERMLINE=-8.782e+00;TLOD=4.46	GT:AD:AF:F1R2:F2R1:MBQ:MFRL:MMQ:MPOS:SA_MAP_AF:SA_POST_PROB	0/1:34,2:0.112:11,0:23,2:40:206,213:60:20:0.061,0.00,0.056:8.522e-03,0.020,0.971	0/0:35,0:0.027:14,0:21,0:0:226,0:0:0
1	117102686	.	T	TA	.	.	DP=101;ECNT=1;NLOD=2.71;N_ART_LOD=1.89;POP_AF=1.000e-03;P_GERMLINE=-2.299e+00;RPA=9,10;RU=A;STR;TLOD=3.11	GT:AD:AF:F1R2:F2R1:MBQ:MFRL:MMQ:MPOS:SA_MAP_AF:SA_POST_PROB	0/1:39,3:0.214:17,0:21,3:39:179,276:60:38:0.071,0.00,0.071:0.022,0.012,0.966	0/0:26,2:0.192:5,1:18,1:33:169,156:60:25
1	117630917	.	T	C	.	.	DP=30;ECNT=1;NLOD=4.52;N_ART_LOD=-1.204e+00;POP_AF=1.000e-03;P_GERMLINE=-3.090e+00;TLOD=4.13	GT:AD:AF:F1R2:F2R1:MBQ:MFRL:MMQ:MPOS:SA_MAP_AF:SA_POST_PROB	0/1:13,2:0.133:8,0:5,2:39:170,105:39:20:0.111,0.111,0.133:0.019,0.018,0.963	0/0:15,0:5.797e-05:11,0:4,0:0:134,0:0:0
1	117664431	.	C	T	.	.	DP=694;ECNT=1;NLOD=94.24;N_ART_LOD=-2.508e+00;POP_AF=1.000e-03;P_GERMLINE=-9.304e+01;TLOD=3.90	GT:AD:AF:F1R2:F2R1:MBQ:MFRL:MMQ:MPOS:SA_MAP_AF:SA_POST_PROB	0/1:334,4:0.046:106,2:228,2:39:170,163:60:19:0.00,0.010,0.012:7.088e-03,1.463e-03,0.991	0/0:314,1:0.028:107,0:207,1:36:163,304:60:0
1	117753467	.	A	G	.	.	DP=165;ECNT=1;NLOD=19.73;N_ART_LOD=-1.844e+00;POP_AF=1.000e-03;P_GERMLINE=-1.906e+01;TLOD=3.36	GT:AD:AF:F1R2:F2R1:MBQ:MFRL:MMQ:MPOS:SA_MAP_AF:SA_POST_PROB	0/1:82,2:0.065:27,0:55,2:40:175,202:60:17:0.020,0.00,0.024:3.979e-03,0.013,0.983	0/0:66,0:0.052:27,0:39,0:0:164,0:0:0
1	118454707	.	G	A	.	.	DP=451;ECNT=1;NLOD=61.31;N_ART_LOD=-2.320e+00;POP_AF=1.000e-03;P_GERMLINE=-5.826e+01;TLOD=6.12	GT:AD:AF:F1R2:F2R1:MBQ:MFRL:MMQ:MPOS:SA_MAP_AF:SA_POST_PROB	0/1:224,4:0.038:91,1:133,3:40:167,190:60:16:0.020,0.00,0.018:1.614e-03,0.017,0.981	0/0:204,0:0.022:77,0:127,0:0:168,0:0:0
1	118514723	.	T	TA	.	.	DP=197;ECNT=1;NLOD=7.29;N_ART_LOD=3.67;POP_AF=1.000e-03;P_GERMLINE=-3.984e+00;RPA=12,13;RU=A;STR;TLOD=11.87	GT:AD:AF:F1R2:F2R1:MBQ:MFRL:MMQ:MPOS:SA_MAP_AF:SA_POST_PROB	0/1:68,9:0.240:12,4:42,5:37:214,219:60:32:0.121,0.00,0.117:0.025,0.015,0.960	0/0:57,4:0.218:11,2:36,2:35:206,205:60:29
1	118524060	.	T	C	.	.	DP=120;ECNT=1;NLOD=15.26;N_ART_LOD=-1.719e+00;POP_AF=1.000e-03;P_GERMLINE=-1.420e+01;TLOD=3.76	GT:AD:AF:F1R2:F2R1:MBQ:MFRL:MMQ:MPOS:SA_MAP_AF:SA_POST_PROB	0/1:60,2:0.074:30,0:30,2:40:179,272:60:20:0.030,0.00,0.032:8.160e-03,9.954e-03,0.982	0/0:51,0:0.014:26,0:25,0:0:186,0:0:0
1	118623681	.	T	TACAC	.	.	DP=106;ECNT=1;NLOD=4.35;N_ART_LOD=-1.143e+00;POP_AF=1.000e-03;P_GERMLINE=-1.084e+00;RPA=16,18;RU=AC;STR;TLOD=9.69	GT:AD:AF:F1R2:F2R1:MBQ:MFRL:MMQ:MPOS:SA_MAP_AF:SA_POST_PROB	0/1:26,7:0.356:7,5:12,1:40:166,195:60:33:0.00,0.111,0.111:0.018,0.017,0.965	0/0:22,1:0.256:7,0:11,0:0:203,0:0:0
1	119808099	.	G	A	.	.	DP=12;ECNT=1;NLOD=2.41;N_ART_LOD=-9.542e-01;POP_AF=1.000e-03;P_GERMLINE=-2.035e+00;TLOD=3.08	GT:AD:AF:F1R2:F2R1:MBQ:MFRL:MMQ:MPOS:SA_MAP_AF:SA_POST_PROB	0/1:3,1:0.250:1,1:2,0:39:167,110:60:6:0.00,0.253,0.250:0.027,0.021,0.951	0/0:8,0:1.092e-04:5,0:3,0:0:159,0:0:0
1	120147923	.	G	A	.	.	DP=303;ECNT=1;NLOD=39.59;N_ART_LOD=-2.140e+00;POP_AF=1.000e-03;P_GERMLINE=-3.710e+01;TLOD=5.27	GT:AD:AF:F1R2:F2R1:MBQ:MFRL:MMQ:MPOS:SA_MAP_AF:SA_POST_PROB	0/1:141,3:0.068:54,0:87,3:39:190,189:60:18:0.020,0.010,0.021:2.159e-03,0.018,0.980	0/0:132,0:0.044:57,0:75,0:0:171,0:0:0
1	120293586	.	A	G	.	.	DP=111;ECNT=1;NLOD=13.43;N_ART_LOD=-1.676e+00;POP_AF=1.000e-03;P_GERMLINE=-1.230e+01;TLOD=3.84	GT:AD:AF:F1R2:F2R1:MBQ:MFRL:MMQ:MPOS:SA_MAP_AF:SA_POST_PROB	0/1:57,2:0.058:15,0:42,2:40:210,176:60:19:0.020,0.030,0.034:0.026,4.440e-03,0.970	0/0:45,0:0.044:21,0:24,0:0:201,0:0:0
1	120767596	.	G	A	.	.	DP=24;ECNT=1;NLOD=3.31;N_ART_LOD=-1.108e+00;POP_AF=1.000e-03;P_GERMLINE=-1.786e+00;TLOD=4.24	GT:AD:AF:F1R2:F2R1:MBQ:MFRL:MMQ:MPOS:SA_MAP_AF:SA_POST_PROB	0/1:7,3:0.309:2,1:5,2:35:181,164:27:8:0.303,0.00,0.300:0.021,0.028,0.950	0/0:11,0:0.077:5,0:6,0:0:178,0:0:0
1	121306721	.	C	CT	.	.	DP=353;ECNT=1;NLOD=21.59;N_ART_LOD=5.12;POP_AF=1.000e-03;P_GERMLINE=-1.829e+01;RPA=10,11;RU=T;STR;TLOD=9.52	GT:AD:AF:F1R2:F2R1:MBQ:MFRL:MMQ:MPOS:SA_MAP_AF:SA_POST_PROB	0/1:147,9:0.145:66,3:78,6:39:204,187:49:23:0.040,0.051,0.058:0.036,3.009e-03,0.961	0/0:122,6:0.145:45,2:66,4:40:191,154:47:21
1	121351967	.	G	C	.	.	DP=34;ECNT=1;NLOD=4.81;N_ART_LOD=-1.230e+00;POP_AF=1.000e-03;P_GERMLINE=-3.920e+00;TLOD=3.59	GT:AD:AF:F1R2:F2R1:MBQ:MFRL:MMQ:MPOS:SA_MAP_AF:SA_POST_PROB	0/1:16,2:0.111:10,1:6,1:40:141,119:31:22:0.091,0.091,0.111:0.014,0.021,0.965	0/0:16,0:2.443e-04:7,0:9,0:0:167,0:0:0
1	121354379	.	A	T	.	.	DP=31;ECNT=1;NLOD=3.31;N_ART_LOD=-1.079e+00;POP_AF=1.000e-03;P_GERMLINE=-3.062e-01;TLOD=8.76	GT:AD:AF:F1R2:F2R1:MBQ:MFRL:MMQ:MPOS:SA_MAP_AF:SA_POST_PROB	0/1:17,3:0.155:8,2:9,1:39:189,144:60:40:0.111,0.131,0.150:0.020,0.017,0.964	0/0:11,0:8.798e-05:5,0:6,0:0:177,0:0:0
1	121483367	.	G	C	.	.	DP=120;ECNT=4;NLOD=3.92;N_ART_LOD=7.00;POP_AF=1.000e-03;P_GERMLINE=-2.911e+00;TLOD=3.72	GT:AD:AF:F1R2:F2R1:MBQ:MFRL:MMQ:MPOS:SA_MAP_AF:SA_POST_PROB	0/1:58,2:0.049:33,0:25,2:40:155,167:41:18:0.020,0.030,0.033:0.011,6.228e-03,0.983	0/0:54,3:0.060:25,3:29,0:39:154,123:60:27
1	121483405	.	T	C	.	.	DP=94;ECNT=4;NLOD=16.25;N_ART_LOD=-1.740e+00;POP_AF=1.000e-03;P_GERMLINE=-1.495e+01;TLOD=4.01	GT:AD:AF:F1R2:F2R1:MBQ:MFRL:MMQ:MPOS:SA_MAP_AF:SA_POST_PROB	0/1:36,2:0.078:24,2:12,0:38:163,132:45:46:0.051,0.00,0.053:8.535e-03,0.018,0.973	0/0:54,0:1.698e-04:27,0:27,0:0:156,0:0:0
1	121484430	.	G	C	.	.	DP=750;ECNT=7;NLOD=77.72;N_ART_LOD=-1.122e-01;POP_AF=1.000e-03;P_GERMLINE=-7.604e+01;TLOD=4.39	GT:AD:AF:F1R2:F2R1:MBQ:MFRL:MMQ:MPOS:SA_MAP_AF:SA_POST_PROB	0/1:438,4:0.026:221,3:217,1:39:169,161:60:28:0.00,0.010,9.029e-03:6.398e-03,1.038e-03,0.993	0/0:273,1:0.036:128,1:145,0:40:161,90:60:31
1	121484433	.	T	C	.	.	DP=805;ECNT=7;NLOD=87.69;N_ART_LOD=-4.797e-01;POP_AF=1.000e-03;P_GERMLINE=-8.737e+01;TLOD=3.01	GT:AD:AF:F1R2:F2R1:MBQ:MFRL:MMQ:MPOS:SA_MAP_AF:SA_POST_PROB	0/1:467,3:0.023:234,1:233,2:40:169,139:60:6:0.010,0.010,6.383e-03:1.350e-03,1.884e-03,0.997	0/0:306,1:0.023:140,1:166,0:38:160,79:60:16
1	121484439	.	G	A	.	.	DP=879;ECNT=7;NLOD=96.69;N_ART_LOD=-2.617e-01;POP_AF=1.000e-03;P_GERMLINE=-9.589e+01;TLOD=3.50	GT:AD:AF:F1R2:F2R1:MBQ:MFRL:MMQ:MPOS:PGT:PID:SA_MAP_AF:SA_POST_PROB	0/1:512,3:0.023:262,1:250,2:40:168,152:60:22:0|1:121484427_C_A:0.00,0.010,5.792e-03:3.686e-03,8.589e-04,0.995	0/0:335,1:0.017:152,0:182,1:39:157,190:60:22:0|1:121484427_C_A
1	121484441	.	A	T	.	.	DP=916;ECNT=7;NLOD=80.22;N_ART_LOD=1.42;POP_AF=1.000e-03;P_GERMLINE=-7.939e+01;TLOD=3.53	GT:AD:AF:F1R2:F2R1:MBQ:MFRL:MMQ:MPOS:SA_MAP_AF:SA_POST_PROB	0/1:461,3:0.096:213,1:211,2:40:157,145:60:20:0.00,0.010,5.660e-03:3.573e-03,8.451e-04,0.996	0/0:300,2:0.100:122,2:148,0:37:148,152:60:20
1	121484499	.	G	C	.	.	DP=753;ECNT=32;NLOD=92.67;N_ART_LOD=-2.195e+00;POP_AF=1.000e-03;P_GERMLINE=-8.937e+01;TLOD=8.48	GT:AD:AF:F1R2:F2R1:MBQ:MFRL:MMQ:MPOS:SA_MAP_AF:SA_POST_PROB	0/1:422,5:0.024:216,2:206,3:40:158,122:60:39:0.010,0.010,0.012:0.014,8.249e-04,0.985	0/0:308,0:0.013:139,0:169,0:0:151,0:0:0
1	121484526	.	C	G	.	.	DP=860;ECNT=32;NLOD=96.70;N_ART_LOD=4.30;POP_AF=1.000e-03;P_GERMLINE=-9.340e+01;TLOD=10.84	GT:AD:AF:F1R2:F2R1:MBQ:MFRL:MMQ:MPOS:SA_MAP_AF:SA_POST_PROB	0/1:483,6:0.014:248,2:229,4:40:158,170:60:38:0.010,0.010,0.012:1.380e-03,3.244e-03,0.995	0/0:363,3:0.012:172,3:187,0:40:153,147:60:43
1	121484527	.	G	A	.	.	DP=865;ECNT=32;NLOD=109.90;N_ART_LOD=-2.567e+00;POP_AF=1.000e-03;P_GERMLINE=-1.066e+02;TLOD=7.96	GT:AD:AF:F1R2:F2R1:MBQ:MFRL:MMQ:MPOS:SA_MAP_AF:SA_POST_PROB	0/1:481,5:0.018:247,4:234,1:40:158,145:60:22:0.010,0.010,0.010:9.723e-04,5.348e-03,0.994	0/0:365,0:9.462e-03:174,0:191,0:0:153,0:0:0
1	121484532	.	G	T	.	.	DP=883;ECNT=32;NLOD=96.93;N_ART_LOD=3.09;POP_AF=1.000e-03;P_GERMLINE=-9.614e+01;TLOD=3.49	GT:AD:AF:F1R2:F2R1:MBQ:MFRL:MMQ:MPOS:SA_MAP_AF:SA_POST_PROB	0/1:485,9:0.025:249,6:236,3:40:158,162:55:1:0.020,0.010,0.018:1.123e-03,9.243e-03,0.990	0/0:366,7:0.028:170,1:196,6:39:151,169:53:2
1	121484551	.	G	T	.	.	DP=995;ECNT=32;NLOD=114.61;N_ART_LOD=3.49;POP_AF=1.000e-03;P_GERMLINE=-1.120e+02;TLOD=5.37	GT:AD:AF:F1R2:F2R1:MBQ:MFRL:MMQ:MPOS:SA_MAP_AF:SA_POST_PROB	0/1:527,4:0.023:276,2:251,2:39:155,205:55:21:0.010,0.010,7.533e-03:1.782e-03,1.324e-03,0.997	0/0:423,3:0.032:201,1:222,2:39:153,147:49:45
1	121484554	.	A	C	.	.	DP=1008;ECNT=32;NLOD=114.84;N_ART_LOD=5.87;POP_AF=1.000e-03;P_GERMLINE=-1.136e+02;TLOD=3.98	GT:AD:AF:F1R2:F2R1:MBQ:MFRL:MMQ:MPOS:SA_MAP_AF:SA_POST_PROB	0/1:548,4:0.013:285,3:262,1:38:154,119:50:30:0.010,0.010,7.260e-03:9.322e-04,2.870e-03,0.996	0/0:436,4:0.021:205,2:231,2:40:152,162:55:21
1	121484558	.	C	T	.	.	DP=1054;ECNT=32;NLOD=49.39;N_ART_LOD=55.46;POP_AF=1.000e-03;P_GERMLINE=-4.608e+01;TLOD=53.39	GT:AD:AF:F1R2:F2R1:MBQ:MFRL:MMQ:MPOS:PGT:PID:SA_MAP_AF:SA_POST_PROB	0/1:555,21:0.036:291,9:264,12:40:154,133:40:23:0|1:121484558_C_T:0.030,0.030,0.036:3.249e-03,2.784e-03,0.994	0/0:457,21:0.044:218,10:239,11:40:153,138:40:8:0|1:121484558_C_T
1	121484594	.	C	G	.	.	DP=1477;ECNT=32;NLOD=190.33;N_ART_LOD=-1.239e+00;POP_AF=1.000e-03;P_GERMLINE=-1.895e+02;TLOD=3.56	GT:AD:AF:F1R2:F2R1:MBQ:MFRL:MMQ:MPOS:SA_MAP_AF:SA_POST_PROB	0/1:812,4:0.011:414,2:398,2:40:147,125:60:34:0.010,0.010,4.902e-03:9.494e-04,1.068e-03,0.998	0/0:646,1:5.558e-03:306,1:340,0:39:150,210:60:11
1	121484595	.	T	C	.	.	DP=1500;ECNT=32;NLOD=151.32;N_ART_LOD=19.25;POP_AF=1.000e-03;P_GERMLINE=-1.480e+02;TLOD=11.83	GT:AD:AF:F1R2:F2R1:MBQ:MFRL:MMQ:MPOS:SA_MAP_AF:SA_POST_PROB	0/1:822,7:0.015:420,1:402,6:40:147,156:60:32:0.010,0.010,8.444e-03:9.205e-04,1.888e-03,0.997	0/0:640,11:0.025:303,6:337,5:39:151,139:60:20
1	121484596	.	GCT	G	.	.	DP=1587;ECNT=32;NLOD=190.82;N_ART_LOD=2.68;POP_AF=1.000e-03;P_GERMLINE=-1.875e+02;RPA=2,1;RU=CT;STR;TLOD=9.95	GT:AD:AF:F1R2:F2R1:MBQ:MFRL:MMQ:MPOS:PGT:PID:SA_MAP_AF:SA_POST_PROB	0/1:855,7:0.021:435,4:420,3:39:147,206:47:7:0|1:121484596_GCT_G:0.010,0.010,8.092e-03:6.163e-04,3.826e-03,0.996	0/0:674,3:0.023:322,1:352,2:39:150,190:47:40:0|1:121484596_GCT_G
1	121484601	.	G	GCA	.	.	DP=1584;ECNT=32;NLOD=194.43;N_ART_LOD=2.37;POP_AF=1.000e-03;P_GERMLINE=-1.911e+02;TLOD=9.67	GT:AD:AF:F1R2:F2R1:MBQ:MFRL:MMQ:MPOS:PGT:PID:SA_MAP_AF:SA_POST_PROB	0/1:850,7:0.021:431,4:419,3:0:146,206:47:0:0|1:121484596_GCT_G:0.010,0.010,8.168e-03:6.420e-04,3.573e-03,0.996	0/0:686,3:0.015:330,1:356,2:0:150,190:47:0:0|1:121484596_GCT_G
1	121484626	.	G	T	.	.	DP=2008;ECNT=32;NLOD=207.56;N_ART_LOD=21.45;POP_AF=1.000e-03;P_GERMLINE=-2.043e+02;TLOD=22.00	GT:AD:AF:F1R2:F2R1:MBQ:MFRL:MMQ:MPOS:SA_MAP_AF:SA_POST_PROB	0/1:1097,13:0.020:542,9:555,4:39:145,170:60:16:0.010,0.010,0.012:8.818e-04,2.072e-03,0.997	0/0:846,13:0.027:428,6:418,7:39:148,131:60:14
1	121484638	.	T	C	.	.	DP=2078;ECNT=32;NLOD=258.88;N_ART_LOD=1.81;POP_AF=1.000e-03;P_GERMLINE=-2.582e+02;TLOD=3.37	GT:AD:AF:F1R2:F2R1:MBQ:MFRL:MMQ:MPOS:SA_MAP_AF:SA_POST_PROB	0/1:1152,4:8.038e-03:572,2:580,2:40:146,169:60:23:0.010,0.010,3.460e-03:8.540e-04,6.110e-04,0.999	0/0:900,3:8.509e-03:466,0:434,3:40:148,208:60:21
1	121484661	.	A	C	.	.	DP=2120;ECNT=13;NLOD=117.76;N_ART_LOD=83.89;POP_AF=1.000e-03;P_GERMLINE=-1.145e+02;TLOD=140.11	GT:AD:AF:F1R2:F2R1:MBQ:MFRL:MMQ:MPOS:SA_MAP_AF:SA_POST_PROB	0/1:1084,58:0.068:535,25:549,33:39:150,150:60:29:0.040,0.051,0.051:0.015,1.052e-03,0.984	0/0:860,37:0.060:436,16:424,21:39:152,174:60:15
1	121484722	.	G	GGA	.	.	DP=1800;ECNT=13;NLOD=199.16;N_ART_LOD=13.61;POP_AF=1.000e-03;P_GERMLINE=-1.959e+02;TLOD=31.87	GT:AD:AF:F1R2:F2R1:MBQ:MFRL:MMQ:MPOS:SA_MAP_AF:SA_POST_PROB	0/1:930,18:0.040:440,11:459,7:39:164,155:60:23:0.020,0.020,0.020:1.947e-03,1.649e-03,0.996	0/0:769,8:0.030:375,6:363,2:40:164,143:60:14
1	121484725	.	T	A	.	.	DP=1788;ECNT=13;NLOD=232.24;N_ART_LOD=0.450;POP_AF=1.000e-03;P_GERMLINE=-2.295e+02;TLOD=5.54	GT:AD:AF:F1R2:F2R1:MBQ:MFRL:MMQ:MPOS:SA_MAP_AF:SA_POST_PROB	0/1:954,5:0.013:463,4:491,1:40:163,188:40:33:0.010,0.010,5.214e-03:4.935e-04,2.909e-03,0.997	0/0:797,2:9.008e-03:410,1:387,1:40:162,141:49:8
1	121484727	.	TTC	T	.	.	DP=1834;ECNT=13;NLOD=196.44;N_ART_LOD=8.36;POP_AF=1.000e-03;P_GERMLINE=-1.931e+02;RPA=2,1;RU=TC;STR;TLOD=15.05	GT:AD:AF:F1R2:F2R1:MBQ:MFRL:MMQ:MPOS:SA_MAP_AF:SA_POST_PROB	0/1:877,10:0.071:394,5:418,5:40:165,143:60:26:0.010,0.010,0.011:1.689e-03,1.144e-03,0.997	0/0:735,6:0.064:348,5:325,1:40:163,161:58:15
1	121484731	.	CA	C	.	.	DP=1808;ECNT=13;NLOD=217.47;N_ART_LOD=0.517;POP_AF=1.000e-03;P_GERMLINE=-2.142e+02;TLOD=6.80	GT:AD:AF:F1R2:F2R1:MBQ:MFRL:MMQ:MPOS:SA_MAP_AF:SA_POST_PROB	0/1:923,7:0.040:439,5:484,2:39:163,193:60:23:0.010,0.010,7.527e-03:1.876e-03,7.701e-04,0.997	0/0:751,2:0.041:384,1:367,1:40:162,136:60:33
1	121484771	.	T	C	.	.	DP=1922;ECNT=15;NLOD=119.95;N_ART_LOD=69.10;POP_AF=1.000e-03;P_GERMLINE=-1.167e+02;TLOD=140.66	GT:AD:AF:F1R2:F2R1:MBQ:MFRL:MMQ:MPOS:SA_MAP_AF:SA_POST_PROB	0/1:981,55:0.072:472,30:509,25:39:160,173:60:27:0.051,0.040,0.053:1.127e-03,0.015,0.984	0/0:789,30:0.050:394,17:395,13:39:157,162:49:30
1	121484801	.	C	G	.	.	DP=1959;ECNT=15;NLOD=122.06;N_ART_LOD=70.43;POP_AF=1.000e-03;P_GERMLINE=-1.188e+02;TLOD=83.51	GT:AD:AF:F1R2:F2R1:MBQ:MFRL:MMQ:MPOS:SA_MAP_AF:SA_POST_PROB	0/1:1018,36:0.049:502,22:516,14:39:159,174:60:24:0.030,0.030,0.034:1.576e-03,3.257e-03,0.995	0/0:803,30:0.057:381,20:422,10:40:155,150:60:21
1	121484856	.	A	T	.	.	DP=1722;ECNT=15;NLOD=129.78;N_ART_LOD=39.56;POP_AF=1.000e-03;P_GERMLINE=-1.265e+02;TLOD=13.77	GT:AD:AF:F1R2:F2R1:MBQ:MFRL:MMQ:MPOS:SA_MAP_AF:SA_POST_PROB	0/1:957,10:0.025:487,5:470,5:39:159,125:60:5:0.010,0.010,0.010:2.428e-03,8.119e-04,0.997	0/0:679,20:0.047:335,12:344,8:39:159,132:60:6
1	121484966	.	G	C	.	.	DP=2058;ECNT=23;NLOD=224.40;N_ART_LOD=15.36;POP_AF=1.000e-03;P_GERMLINE=-2.211e+02;TLOD=20.71	GT:AD:AF:F1R2:F2R1:MBQ:MFRL:MMQ:MPOS:SA_MAP_AF:SA_POST_PROB	0/1:1150,12:0.016:560,5:590,7:40:156,163:48:19:0.010,0.010,0.010:1.018e-03,1.374e-03,0.998	0/0:867,9:0.014:421,4:446,5:39:154,171:60:16
1	121484992	.	T	G	.	.	DP=1898;ECNT=23;NLOD=226.48;N_ART_LOD=4.84;POP_AF=1.000e-03;P_GERMLINE=-2.233e+02;TLOD=6.46	GT:AD:AF:F1R2:F2R1:MBQ:MFRL:MMQ:MPOS:PGT:PID:SA_MAP_AF:SA_POST_PROB	0/1:1049,5:0.014:502,1:547,4:40:159,119:60:33:0|1:121484992_T_G:0.010,0.010,4.744e-03:3.986e-04,3.627e-03,0.996	0/0:809,4:0.013:417,3:392,1:40:157,169:60:27:0|1:121484992_T_G
1	121485000	.	C	G	.	.	DP=1832;ECNT=23;NLOD=232.91;N_ART_LOD=-1.288e+00;POP_AF=1.000e-03;P_GERMLINE=-2.313e+02;TLOD=4.34	GT:AD:AF:F1R2:F2R1:MBQ:MFRL:MMQ:MPOS:PGT:PID:SA_MAP_AF:SA_POST_PROB	0/1:1021,4:0.011:489,0:532,4:40:160,181:60:15:0|1:121485000_C_G:0.010,0.010,3.902e-03:4.262e-04,2.241e-03,0.997	0/0:788,1:4.074e-03:402,1:386,0:40:158,130:48:43:0|1:121485000_C_G
1	121485007	.	T	C	.	.	DP=1818;ECNT=23;NLOD=228.95;N_ART_LOD=-1.397e+00;POP_AF=1.000e-03;P_GERMLINE=-2.286e+02;TLOD=3.05	GT:AD:AF:F1R2:F2R1:MBQ:MFRL:MMQ:MPOS:SA_MAP_AF:SA_POST_PROB	0/1:997,4:0.017:478,3:519,1:40:161,163:60:29:0.010,0.010,3.996e-03:7.843e-04,8.666e-04,0.998	0/0:774,1:0.011:395,0:379,1:39:157,124:60:6
1	121485010	.	G	T	.	.	DP=1826;ECNT=23;NLOD=216.88;N_ART_LOD=6.82;POP_AF=1.000e-03;P_GERMLINE=-2.137e+02;TLOD=6.54	GT:AD:AF:F1R2:F2R1:MBQ:MFRL:MMQ:MPOS:PGT:PID:SA_MAP_AF:SA_POST_PROB	0/1:1018,5:7.042e-03:489,1:529,4:40:161,119:60:43:0|1:121484992_T_G:0.010,0.010,4.888e-03:4.105e-04,3.731e-03,0.996	0/0:789,5:9.436e-03:402,3:387,2:38:157,186:60:39:0|1:121484992_T_G
1	121485013	.	A	T	.	.	DP=1793;ECNT=23;NLOD=231.80;N_ART_LOD=-1.283e+00;POP_AF=1.000e-03;P_GERMLINE=-2.301e+02;TLOD=4.38	GT:AD:AF:F1R2:F2R1:MBQ:MFRL:MMQ:MPOS:PGT:PID:SA_MAP_AF:SA_POST_PROB	0/1:1003,4:4.497e-03:474,0:529,4:40:160,181:60:28:0|1:121485000_C_G:0.010,0.010,3.972e-03:4.499e-04,2.098e-03,0.997	0/0:784,1:1.307e-03:408,1:376,0:40:159,130:48:30:0|1:121485000_C_G
1	121485090	.	A	G	.	.	DP=1473;ECNT=26;NLOD=128.03;N_ART_LOD=28.75;POP_AF=1.000e-03;P_GERMLINE=-1.247e+02;TLOD=49.52	GT:AD:AF:F1R2:F2R1:MBQ:MFRL:MMQ:MPOS:SA_MAP_AF:SA_POST_PROB	0/1:781,23:0.047:384,10:397,13:40:158,145:60:25:0.020,0.030,0.029:1.773e-03,3.307e-03,0.995	0/0:605,13:0.036:313,6:292,7:40:154,138:60:21
1	121485378	.	C	A	.	.	DP=1208;ECNT=12;NLOD=108.14;N_ART_LOD=0.913;POP_AF=1.000e-03;P_GERMLINE=-1.070e+02;TLOD=3.84	GT:AD:AF:F1R2:F2R1:MBQ:MFRL:MMQ:MPOS:SA_MAP_AF:SA_POST_PROB	0/1:595,7:0.098:289,2:300,5:40:144,101:60:9:0.010,0.010,0.012:2.985e-03,1.375e-03,0.996	0/0:406,6:0.103:201,2:204,4:16:137,114:56:17
1	121485431	.	A	ATTCTCAGTAAC	.	.	DP=433;ECNT=12;NLOD=15.27;N_ART_LOD=14.02;POP_AF=1.000e-03;P_GERMLINE=-1.197e+01;TLOD=10.13	GT:AD:AF:F1R2:F2R1:MBQ:MFRL:MMQ:MPOS:PGT:PID:SA_MAP_AF:SA_POST_PROB	0/1:194,5:0.124:88,3:106,2:40:134,132:60:2:0|1:121485400_G_A:0.030,0.00,0.025:2.827e-03,0.012,0.985	0/0:131,6:0.154:61,2:70,4:40:127,118:60:2:0|1:121485400_G_A
1	142535645	.	C	T	.	.	DP=21;ECNT=1;NLOD=3.31;N_ART_LOD=-1.079e+00;POP_AF=1.000e-03;P_GERMLINE=-4.086e-01;TLOD=6.28	GT:AD:AF:F1R2:F2R1:MBQ:MFRL:MMQ:MPOS:SA_MAP_AF:SA_POST_PROB	0/1:7,2:0.250:3,0:4,2:40:158,128:54:5:0.222,0.00,0.222:0.025,0.022,0.953	0/0:11,0:3.494e-05:6,0:5,0:0:164,0:0:0
1	142537297	.	G	A	.	.	DP=43;ECNT=9;NLOD=4.21;N_ART_LOD=-1.176e+00;POP_AF=1.000e-03;P_GERMLINE=-2.036e+00;TLOD=4.91	GT:AD:AF:F1R2:F2R1:MBQ:MFRL:MMQ:MPOS:SA_MAP_AF:SA_POST_PROB	0/1:27,2:0.069:11,2:16,0:40:182,150:36:4:0.071,0.00,0.069:8.451e-03,0.028,0.963	0/0:14,0:8.720e-05:8,0:6,0:0:141,0:0:0
1	142537323	.	G	C	.	.	DP=34;ECNT=9;NLOD=2.71;N_ART_LOD=-1.000e+00;POP_AF=1.000e-03;P_GERMLINE=-5.117e-01;TLOD=5.11	GT:AD:AF:F1R2:F2R1:MBQ:MFRL:MMQ:MPOS:PGT:PID:SA_MAP_AF:SA_POST_PROB	0/1:23,2:0.080:8,1:15,1:40:183,199:40:39:0|1:142537321_G_T:0.081,0.00,0.080:0.010,0.026,0.964	0/0:9,0:3.401e-05:6,0:3,0:0:218,0:0:0:0|1:142537321_G_T
1	142537324	.	TGAAATG	T	.	.	DP=37;ECNT=9;NLOD=3.31;N_ART_LOD=-1.079e+00;POP_AF=1.000e-03;P_GERMLINE=-3.059e-01;TLOD=20.33	GT:AD:AF:F1R2:F2R1:MBQ:MFRL:MMQ:MPOS:PGT:PID:SA_MAP_AF:SA_POST_PROB	0/1:19,6:0.250:7,1:12,5:39:182,183:60:22:0|1:142537324_TGAAATG_T:0.222,0.202,0.240:0.021,0.019,0.960	0/0:11,0:3.162e-05:7,0:4,0:0:232,0:0:0:0|1:142537324_TGAAATG_T
1	142537332	.	AATGG	A	.	.	DP=33;ECNT=9;NLOD=2.88;N_ART_LOD=-1.033e+00;POP_AF=1.000e-03;P_GERMLINE=-1.405e-01;TLOD=16.71	GT:AD:AF:F1R2:F2R1:MBQ:MFRL:MMQ:MPOS:PGT:PID:SA_MAP_AF:SA_POST_PROB	0/1:17,5:0.239:8,1:9,4:39:183,219:60:0:0|1:142537324_TGAAATG_T:0.212,0.172,0.227:0.018,0.024,0.959	0/0:10,0:0.025:6,0:4,0:0:256,0:0:0:0|1:142537324_TGAAATG_T
1	142537350	.	G	A	.	.	DP=29;ECNT=9;NLOD=2.41;N_ART_LOD=-9.542e-01;POP_AF=1.000e-03;P_GERMLINE=-5.235e-02;TLOD=8.66	GT:AD:AF:F1R2:F2R1:MBQ:MFRL:MMQ:MPOS:SA_MAP_AF:SA_POST_PROB	0/1:18,3:0.143:8,2:10,1:39:171,225:60:9:0.121,0.111,0.143:0.024,0.014,0.962	0/0:8,0:3.162e-05:6,0:2,0:0:286,0:0:0
1	142537499	.	A	G	.	.	DP=49;ECNT=6;NLOD=5.72;N_ART_LOD=-1.301e+00;POP_AF=1.000e-03;P_GERMLINE=-3.513e+00;TLOD=4.94	GT:AD:AF:F1R2:F2R1:MBQ:MFRL:MMQ:MPOS:PGT:PID:SA_MAP_AF:SA_POST_PROB	0/1:26,2:0.099:16,2:10,0:40:177,142:60:23:0|1:142537499_A_G:0.051,0.051,0.071:0.014,0.014,0.973	0/0:19,0:4.390e-05:11,0:8,0:0:174,0:0:0:0|1:142537499_A_G
1	142537502	.	T	G	.	.	DP=48;ECNT=6;NLOD=5.72;N_ART_LOD=-1.301e+00;POP_AF=1.000e-03;P_GERMLINE=-3.470e+00;TLOD=4.99	GT:AD:AF:F1R2:F2R1:MBQ:MFRL:MMQ:MPOS:PGT:PID:SA_MAP_AF:SA_POST_PROB	0/1:25,2:0.102:15,2:10,0:40:175,142:60:26:0|1:142537499_A_G:0.061,0.061,0.074:0.013,0.014,0.972	0/0:19,0:4.546e-05:10,0:9,0:0:173,0:0:0:0|1:142537499_A_G
1	142537552	.	T	A	.	.	DP=48;ECNT=5;NLOD=6.62;N_ART_LOD=-1.362e+00;POP_AF=1.000e-03;P_GERMLINE=-4.311e+00;TLOD=5.06	GT:AD:AF:F1R2:F2R1:MBQ:MFRL:MMQ:MPOS:PGT:PID:SA_MAP_AF:SA_POST_PROB	0/1:24,2:0.077:13,0:11,2:37:167,180:48:15:0|1:142537528_T_G:0.081,0.00,0.077:9.505e-03,0.027,0.963	0/0:22,0:2.731e-05:12,0:10,0:0:166,0:0:0:0|1:142537528_T_G
1	142537566	.	A	T	.	.	DP=46;ECNT=5;NLOD=6.02;N_ART_LOD=-1.041e+00;POP_AF=1.000e-03;P_GERMLINE=-3.478e+00;TLOD=5.32	GT:AD:AF:F1R2:F2R1:MBQ:MFRL:MMQ:MPOS:PGT:PID:SA_MAP_AF:SA_POST_PROB	0/1:23,2:0.096:11,0:11,2:37:185,180:48:15:0|1:142537528_T_G:0.081,0.00,0.080:0.010,0.026,0.964	0/0:20,0:2.688e-05:10,0:10,0:0:148,0:0:0:0|1:142537528_T_G
1	142537569	.	AATGTG	A	.	.	DP=44;ECNT=5;NLOD=6.02;N_ART_LOD=-1.322e+00;POP_AF=1.000e-03;P_GERMLINE=-3.616e+00;TLOD=5.16	GT:AD:AF:F1R2:F2R1:MBQ:MFRL:MMQ:MPOS:PGT:PID:SA_MAP_AF:SA_POST_PROB	0/1:22,2:0.083:10,0:12,2:40:173,180:48:15:0|1:142537528_T_G:0.081,0.00,0.083:0.010,0.028,0.962	0/0:20,0:2.688e-05:10,0:10,0:0:155,0:0:0:0|1:142537528_T_G
1	142538607	.	C	A	.	.	DP=15;ECNT=9;NLOD=3.01;N_ART_LOD=-1.041e+00;POP_AF=1.000e-03;P_GERMLINE=-1.881e-01;TLOD=7.22	GT:AD:AF:F1R2:F2R1:MBQ:MFRL:MMQ:MPOS:PGT:PID:SA_MAP_AF:SA_POST_PROB	0/1:3,2:0.400:2,0:1,2:40:322,247:60:18:0|1:142538605_C_G:0.374,0.364,0.400:0.020,0.032,0.948	0/0:10,0:3.162e-05:8,0:2,0:0:190,0:0:0:0|1:142538605_C_G
1	142538699	.	GGAATGGAAAA	G	.	.	DP=50;ECNT=9;NLOD=3.93;N_ART_LOD=1.59;POP_AF=1.000e-03;P_GERMLINE=-1.362e+00;TLOD=5.38	GT:AD:AF:F1R2:F2R1:MBQ:MFRL:MMQ:MPOS:PGT:PID:SA_MAP_AF:SA_POST_PROB	0/1:19,3:0.122:8,2:11,1:36:159,109:60:26:0|1:142538699_GGAATGGAAAA_G:0.00,0.141,0.136:0.028,0.014,0.958	0/0:27,1:0.036:16,0:11,1:39:177,172:49:24:0|1:142538699_GGAATGGAAAA_G
1	142538724	.	A	C	.	.	DP=54;ECNT=9;NLOD=4.83;N_ART_LOD=1.50;POP_AF=1.000e-03;P_GERMLINE=-2.381e+00;TLOD=5.22	GT:AD:AF:F1R2:F2R1:MBQ:MFRL:MMQ:MPOS:PGT:PID:SA_MAP_AF:SA_POST_PROB	0/1:21,2:0.087:8,1:13,1:40:151,140:60:19:0|1:142538699_GGAATGGAAAA_G:0.00,0.091,0.087:0.018,0.015,0.966	0/0:30,1:0.032:16,0:14,1:40:160,172:49:48:0|1:142538699_GGAATGGAAAA_G
1	142538727	.	A	C	.	.	DP=54;ECNT=9;NLOD=4.23;N_ART_LOD=1.78;POP_AF=1.000e-03;P_GERMLINE=-1.574e+00;TLOD=5.48	GT:AD:AF:F1R2:F2R1:MBQ:MFRL:MMQ:MPOS:PGT:PID:SA_MAP_AF:SA_POST_PROB	0/1:20,2:0.109:7,1:11,1:39:155,140:60:19:0|1:142538699_GGAATGGAAAA_G:0.00,0.091,0.095:0.024,0.013,0.963	0/0:28,1:0.065:16,0:10,1:38:156,172:49:45:0|1:142538699_GGAATGGAAAA_G
1	142538755	.	A	C	.	.	DP=68;ECNT=9;NLOD=7.23;N_ART_LOD=1.31;POP_AF=1.000e-03;P_GERMLINE=-5.051e+00;TLOD=4.91	GT:AD:AF:F1R2:F2R1:MBQ:MFRL:MMQ:MPOS:PGT:PID:SA_MAP_AF:SA_POST_PROB	0/1:27,2:0.069:11,1:16,1:40:151,140:60:19:0|1:142538699_GGAATGGAAAA_G:0.00,0.071,0.069:0.039,7.175e-03,0.954	0/0:38,1:0.026:20,0:18,1:38:156,172:49:17:0|1:142538699_GGAATGGAAAA_G
1	142540702	.	A	G	.	.	DP=17;ECNT=3;NLOD=3.31;N_ART_LOD=-1.079e+00;POP_AF=1.000e-03;P_GERMLINE=-3.284e-01;TLOD=6.98	GT:AD:AF:F1R2:F2R1:MBQ:MFRL:MMQ:MPOS:PGT:PID:SA_MAP_AF:SA_POST_PROB	0/1:4,2:0.333:2,1:2,1:39:169,191:40:43:0|1:142540702_A_G:0.293,0.303,0.333:0.034,0.018,0.948	0/0:11,0:3.178e-05:5,0:6,0:0:187,0:0:0:0|1:142540702_A_G
1	142540735	.	T	A	.	.	DP=20;ECNT=3;NLOD=3.61;N_ART_LOD=-1.114e+00;POP_AF=1.000e-03;P_GERMLINE=-5.515e-01;TLOD=6.60	GT:AD:AF:F1R2:F2R1:MBQ:MFRL:MMQ:MPOS:PGT:PID:SA_MAP_AF:SA_POST_PROB	0/1:6,2:0.250:3,1:3,1:40:210,191:40:23:0|1:142540702_A_G:0.212,0.222,0.250:0.031,0.018,0.952	0/0:12,0:3.162e-05:5,0:7,0:0:189,0:0:0:0|1:142540702_A_G
1	142540749	.	C	G	.	.	DP=18;ECNT=3;NLOD=2.41;N_ART_LOD=-7.781e-01;POP_AF=1.000e-03;P_GERMLINE=-6.006e-02;TLOD=6.80	GT:AD:AF:F1R2:F2R1:MBQ:MFRL:MMQ:MPOS:PGT:PID:SA_MAP_AF:SA_POST_PROB	0/1:5,2:0.311:2,1:3,1:40:228,191:40:9:0|1:142540702_A_G:0.212,0.222,0.250:0.031,0.018,0.952	0/0:8,0:0.100:4,0:4,0:0:218,0:0:0:0|1:142540702_A_G
1	142582211	.	G	A	.	.	DP=33;ECNT=2;NLOD=4.51;N_ART_LOD=-1.204e+00;POP_AF=1.000e-03;P_GERMLINE=-1.238e+00;TLOD=9.31	GT:AD:AF:F1R2:F2R1:MBQ:MFRL:MMQ:MPOS:SA_MAP_AF:SA_POST_PROB	0/1:15,3:0.167:8,2:7,1:40:180,165:41:8:0.121,0.152,0.167:0.026,0.015,0.960	0/0:15,0:2.574e-04:7,0:8,0:0:154,0:0:0
1	142601681	.	T	C	.	.	DP=38;ECNT=3;NLOD=6.32;N_ART_LOD=-1.351e+00;POP_AF=1.000e-03;P_GERMLINE=-5.107e+00;TLOD=3.92	GT:AD:AF:F1R2:F2R1:MBQ:MFRL:MMQ:MPOS:SA_MAP_AF:SA_POST_PROB	0/1:13,2:0.156:5,2:8,0:40:168,213:36:12:0.101,0.111,0.133:0.022,0.016,0.962	0/0:21,0:0.023:10,0:11,0:0:162,0:0:0
1	142601685	.	G	A	.	.	DP=38;ECNT=3;NLOD=6.62;N_ART_LOD=-1.362e+00;POP_AF=1.000e-03;P_GERMLINE=-5.384e+00;TLOD=3.94	GT:AD:AF:F1R2:F2R1:MBQ:MFRL:MMQ:MPOS:PGT:PID:SA_MAP_AF:SA_POST_PROB	0/1:13,2:0.156:5,2:8,0:40:168,213:31:20:0|1:142601685_G_A:0.131,0.00,0.133:0.014,0.030,0.956	0/0:22,0:4.016e-05:10,0:12,0:0:164,0:0:0:0|1:142601685_G_A
1	142613056	.	G	A	.	.	DP=46;ECNT=7;NLOD=6.62;N_ART_LOD=-1.362e+00;POP_AF=1.000e-03;P_GERMLINE=-4.218e+00;TLOD=5.16	GT:AD:AF:F1R2:F2R1:MBQ:MFRL:MMQ:MPOS:PGT:PID:SA_MAP_AF:SA_POST_PROB	0/1:22,2:0.083:8,1:14,1:39:201,201:33:20:0|1:142613040_G_A:0.081,0.00,0.083:8.884e-03,0.035,0.957	0/0:22,0:3.446e-05:9,0:13,0:0:188,0:0:0:0|1:142613040_G_A
1	142613063	.	C	A	.	.	DP=47;ECNT=7;NLOD=6.87;N_ART_LOD=-1.388e+00;POP_AF=1.000e-03;P_GERMLINE=-4.356e+00;TLOD=5.29	GT:AD:AF:F1R2:F2R1:MBQ:MFRL:MMQ:MPOS:PGT:PID:SA_MAP_AF:SA_POST_PROB	0/1:20,2:0.123:8,1:12,1:40:146,265:31:47:0|1:142613063_C_A:0.091,0.00,0.091:0.010,0.031,0.959	0/0:24,0:0.028:11,0:13,0:0:188,0:0:0:0|1:142613063_C_A
1	142613065	.	A	G	.	.	DP=45;ECNT=7;NLOD=5.97;N_ART_LOD=-1.336e+00;POP_AF=1.000e-03;P_GERMLINE=-3.386e+00;TLOD=5.37	GT:AD:AF:F1R2:F2R1:MBQ:MFRL:MMQ:MPOS:PGT:PID:SA_MAP_AF:SA_POST_PROB	0/1:19,3:0.121:8,1:11,2:35:161,142:40:3:0|1:142613040_G_A:0.141,0.00,0.136:9.919e-03,0.048,0.942	0/0:21,2:0.058:9,1:12,1:35:188,186:40:1:0|1:142613040_G_A
1	142613067	.	A	G	.	.	DP=46;ECNT=7;NLOD=6.87;N_ART_LOD=-1.388e+00;POP_AF=1.000e-03;P_GERMLINE=-4.349e+00;TLOD=5.30	GT:AD:AF:F1R2:F2R1:MBQ:MFRL:MMQ:MPOS:PGT:PID:SA_MAP_AF:SA_POST_PROB	0/1:20,2:0.106:8,1:12,1:39:146,265:31:43:0|1:142613063_C_A:0.091,0.00,0.091:0.010,0.031,0.959	0/0:24,0:0.028:10,0:14,0:0:188,0:0:0:0|1:142613063_C_A
1	142613085	.	A	T	.	.	DP=47;ECNT=7;NLOD=7.53;N_ART_LOD=-1.415e+00;POP_AF=1.000e-03;P_GERMLINE=-4.224e+00;TLOD=12.77	GT:AD:AF:F1R2:F2R1:MBQ:MFRL:MMQ:MPOS:PGT:PID:SA_MAP_AF:SA_POST_PROB	0/1:18,4:0.182:7,1:11,3:39:152,189:40:25:0|1:142613085_A_T:0.172,0.121,0.182:0.012,0.035,0.953	0/0:25,0:3.247e-05:9,0:16,0:0:176,0:0:0:0|1:142613085_A_T
1	142632956	.	A	ATTC	.	.	DP=32;ECNT=7;NLOD=3.90;N_ART_LOD=-1.146e+00;POP_AF=1.000e-03;P_GERMLINE=-6.991e-01;TLOD=23.08	GT:AD:AF:F1R2:F2R1:MBQ:MFRL:MMQ:MPOS:SA_MAP_AF:SA_POST_PROB	0/1:11,7:0.394:7,3:4,4:34:190,140:57:30:0.374,0.303,0.389:0.012,0.072,0.916	0/0:13,0:1.708e-03:7,0:6,0:0:172,0:0:0
1	142633063	.	C	A	.	.	DP=36;ECNT=7;NLOD=6.62;N_ART_LOD=-1.362e+00;POP_AF=1.000e-03;P_GERMLINE=-3.695e+00;TLOD=5.87	GT:AD:AF:F1R2:F2R1:MBQ:MFRL:MMQ:MPOS:PGT:PID:SA_MAP_AF:SA_POST_PROB	0/1:12,2:0.143:6,1:6,1:40:140,201:40:45:0|1:142633041_T_C:0.141,0.00,0.143:0.017,0.025,0.958	0/0:22,0:3.420e-05:12,0:10,0:0:156,0:0:0:0|1:142633041_T_C
1	142633075	.	C	A	.	.	DP=31;ECNT=7;NLOD=5.72;N_ART_LOD=-1.301e+00;POP_AF=1.000e-03;P_GERMLINE=-2.688e+00;TLOD=6.07	GT:AD:AF:F1R2:F2R1:MBQ:MFRL:MMQ:MPOS:PGT:PID:SA_MAP_AF:SA_POST_PROB	0/1:10,2:0.167:2,1:8,1:33:179,201:40:33:0|1:142633041_T_C:0.172,0.00,0.167:0.015,0.032,0.953	0/0:19,0:3.162e-05:10,0:9,0:0:152,0:0:0:0|1:142633041_T_C
1	142633079	.	GC	G	.	.	DP=29;ECNT=7;NLOD=5.42;N_ART_LOD=-1.279e+00;POP_AF=1.000e-03;P_GERMLINE=-2.339e+00;RPA=2,1;RU=C;STR;TLOD=6.18	GT:AD:AF:F1R2:F2R1:MBQ:MFRL:MMQ:MPOS:PGT:PID:SA_MAP_AF:SA_POST_PROB	0/1:9,2:0.182:1,1:8,1:32:145,201:40:29:0|1:142633041_T_C:0.182,0.00,0.182:0.017,0.030,0.953	0/0:18,0:3.162e-05:9,0:9,0:0:152,0:0:0:0|1:142633041_T_C
1	142644823	.	C	CTG	.	.	DP=57;ECNT=2;NLOD=3.63;N_ART_LOD=1.61;POP_AF=1.000e-03;P_GERMLINE=-1.453e+00;TLOD=4.92	GT:AD:AF:F1R2:F2R1:MBQ:MFRL:MMQ:MPOS:SA_MAP_AF:SA_POST_PROB	0/1:26,2:0.086:12,1:14,1:40:136,147:42:38:0.051,0.061,0.071:0.015,0.013,0.973	0/0:26,1:0.054:6,0:20,1:39:190,148:23:41
1	142655262	.	C	T	.	.	DP=106;ECNT=1;NLOD=16.18;N_ART_LOD=-1.746e+00;POP_AF=1.000e-03;P_GERMLINE=-1.345e+01;TLOD=5.57	GT:AD:AF:F1R2:F2R1:MBQ:MFRL:MMQ:MPOS:SA_MAP_AF:SA_POST_PROB	0/1:47,3:0.072:22,1:25,2:40:165,178:40:12:0.051,0.040,0.060:9.462e-03,0.012,0.978	0/0:54,0:0.021:37,0:17,0:0:138,0:0:0
1	142782123	.	A	C	.	.	DP=57;ECNT=1;NLOD=3.65;N_ART_LOD=1.58;POP_AF=1.000e-03;P_GERMLINE=-2.418e+00;TLOD=3.93	GT:AD:AF:F1R2:F2R1:MBQ:MFRL:MMQ:MPOS:SA_MAP_AF:SA_POST_PROB	0/1:24,2:0.096:12,2:12,0:40:171,122:27:17:0.00,0.081,0.077:0.021,0.012,0.967	0/0:26,1:0.084:11,1:15,0:40:170,127:47:13
1	142782246	.	G	A	.	.	DP=91;ECNT=1;NLOD=3.42;N_ART_LOD=5.89;POP_AF=1.000e-03;P_GERMLINE=-1.955e+00;TLOD=4.18	GT:AD:AF:F1R2:F2R1:MBQ:MFRL:MMQ:MPOS:SA_MAP_AF:SA_POST_PROB	0/1:34,2:0.079:17,2:17,0:40:166,120:42:11:0.040,0.040,0.056:0.013,0.010,0.976	0/0:48,3:0.076:33,2:15,1:40:147,167:40:12
1	142815043	.	C	T	.	.	DP=37;ECNT=1;NLOD=2.54;N_ART_LOD=0.348;POP_AF=1.000e-03;P_GERMLINE=-6.356e-01;TLOD=4.74	GT:AD:AF:F1R2:F2R1:MBQ:MFRL:MMQ:MPOS:SA_MAP_AF:SA_POST_PROB	0/1:16,3:0.158:8,0:8,3:39:171,127:24:5:0.00,0.162,0.158:0.029,0.015,0.956	0/0:17,1:0.056:9,1:8,0:40:165,130:24:19
1	143274007	.	G	A	.	.	DP=25;ECNT=2;NLOD=3.31;N_ART_LOD=-1.079e+00;POP_AF=1.000e-03;P_GERMLINE=-3.088e-01;TLOD=7.79	GT:AD:AF:F1R2:F2R1:MBQ:MFRL:MMQ:MPOS:SA_MAP_AF:SA_POST_PROB	0/1:11,3:0.214:6,1:5,2:40:169,118:60:12:0.172,0.192,0.214:0.024,0.018,0.958	0/0:11,0:3.059e-04:5,0:6,0:0:165,0:0:0
1	143283264	.	G	T	.	.	DP=212;ECNT=4;NLOD=20.15;N_ART_LOD=6.15;POP_AF=1.000e-03;P_GERMLINE=-1.685e+01;TLOD=12.69	GT:AD:AF:F1R2:F2R1:MBQ:MFRL:MMQ:MPOS:PGT:PID:SA_MAP_AF:SA_POST_PROB	0/1:86,5:0.080:39,3:47,2:40:167,186:40:8:0|1:143283257_G_A:0.040,0.040,0.055:6.048e-03,0.013,0.981	0/0:111,4:0.037:58,2:53,2:38:167,150:40:37:0|1:143283257_G_A
1	143403664	.	T	C	.	.	DP=112;ECNT=4;NLOD=9.64;N_ART_LOD=1.14;POP_AF=1.000e-03;P_GERMLINE=-8.426e+00;TLOD=3.92	GT:AD:AF:F1R2:F2R1:MBQ:MFRL:MMQ:MPOS:PGT:PID:SA_MAP_AF:SA_POST_PROB	0/1:60,2:0.047:24,1:36,1:40:213,227:25:23:0|1:143403664_T_C:0.030,0.00,0.032:0.014,7.477e-03,0.978	0/0:46,1:0.032:15,1:31,0:39:207,164:21:4:0|1:143403664_T_C
1	143403665	.	C	T	.	.	DP=110;ECNT=4;NLOD=9.34;N_ART_LOD=1.17;POP_AF=1.000e-03;P_GERMLINE=-8.125e+00;TLOD=3.92	GT:AD:AF:F1R2:F2R1:MBQ:MFRL:MMQ:MPOS:PGT:PID:SA_MAP_AF:SA_POST_PROB	0/1:60,2:0.047:24,1:36,1:40:213,227:25:22:0|1:143403664_T_C:0.030,0.00,0.032:0.014,7.477e-03,0.978	0/0:45,1:0.022:15,1:30,0:35:208,164:21:3:0|1:143403664_T_C
1	143419411	.	G	C	.	.	DP=43;ECNT=1;NLOD=2.24;N_ART_LOD=1.16;POP_AF=1.000e-03;P_GERMLINE=-1.332e+00;TLOD=3.62	GT:AD:AF:F1R2:F2R1:MBQ:MFRL:MMQ:MPOS:SA_MAP_AF:SA_POST_PROB	0/1:20,2:0.109:10,2:10,0:40:173,194:36:41:0.071,0.071,0.091:0.023,0.011,0.966	0/0:19,1:0.051:12,0:7,1:40:175,211:33:26
1	143479565	.	G	C	.	.	DP=21;ECNT=3;NLOD=2.71;N_ART_LOD=-1.000e+00;POP_AF=1.000e-03;P_GERMLINE=-9.890e-02;TLOD=10.19	GT:AD:AF:F1R2:F2R1:MBQ:MFRL:MMQ:MPOS:PGT:PID:SA_MAP_AF:SA_POST_PROB	0/1:8,3:0.292:2,2:6,1:39:153,98:42:20:0|1:143479565_G_C:0.273,0.00,0.273:0.013,0.057,0.930	0/0:9,0:1.562e-05:7,0:2,0:0:183,0:0:0:0|1:143479565_G_C
1	143479566	.	T	A	.	.	DP=21;ECNT=3;NLOD=2.71;N_ART_LOD=-1.000e+00;POP_AF=1.000e-03;P_GERMLINE=-9.890e-02;TLOD=10.19	GT:AD:AF:F1R2:F2R1:MBQ:MFRL:MMQ:MPOS:PGT:PID:SA_MAP_AF:SA_POST_PROB	0/1:8,3:0.292:2,2:6,1:40:153,98:42:21:0|1:143479565_G_C:0.273,0.00,0.273:0.013,0.057,0.930	0/0:9,0:1.562e-05:7,0:2,0:0:183,0:0:0:0|1:143479565_G_C
1	143479592	.	C	T	.	.	DP=20;ECNT=3;NLOD=2.71;N_ART_LOD=-9.998e-01;POP_AF=1.000e-03;P_GERMLINE=-9.853e-02;TLOD=8.63	GT:AD:AF:F1R2:F2R1:MBQ:MFRL:MMQ:MPOS:SA_MAP_AF:SA_POST_PROB	0/1:8,3:0.273:2,2:6,1:40:153,98:42:13:0.273,0.00,0.273:0.017,0.038,0.946	0/0:9,0:7.145e-04:7,0:2,0:0:183,0:0:0
1	144530069	.	G	T	.	.	DP=115;ECNT=1;NLOD=3.38;N_ART_LOD=7.23;POP_AF=1.000e-03;P_GERMLINE=-4.369e-01;TLOD=6.35	GT:AD:AF:F1R2:F2R1:MBQ:MFRL:MMQ:MPOS:SA_MAP_AF:SA_POST_PROB	0/1:49,3:0.097:24,3:25,0:40:163,172:60:21:0.061,0.00,0.058:4.030e-03,0.077,0.919	0/0:53,3:0.071:25,3:28,0:40:167,172:60:21
1	144596088	.	G	A	.	.	DP=175;ECNT=2;NLOD=11.22;N_ART_LOD=5.38;POP_AF=1.000e-03;P_GERMLINE=-7.925e+00;TLOD=7.94	GT:AD:AF:F1R2:F2R1:MBQ:MFRL:MMQ:MPOS:SA_MAP_AF:SA_POST_PROB	0/1:80,4:0.094:28,2:52,2:36:168,136:40:11:0.00,0.051,0.048:0.078,2.962e-03,0.919	0/0:75,3:0.064:26,3:49,0:35:165,123:40:3
1	144621623	.	G	T	.	.	DP=110;ECNT=1;NLOD=6.85;N_ART_LOD=2.55;POP_AF=1.000e-03;P_GERMLINE=-3.544e+00;TLOD=13.20	GT:AD:AF:F1R2:F2R1:MBQ:MFRL:MMQ:MPOS:SA_MAP_AF:SA_POST_PROB	0/1:49,8:0.171:25,3:24,5:39:143,114:25:9:0.141,0.071,0.140:8.277e-03,0.035,0.957	0/0:45,2:0.054:22,1:23,1:34:161,225:32:18
1	144678797	.	AT	A	.	.	DP=35;ECNT=1;NLOD=4.19;N_ART_LOD=-7.548e-01;POP_AF=1.000e-03;P_GERMLINE=-3.111e+00;RPA=12,11;RU=T;STR;TLOD=3.78	GT:AD:AF:F1R2:F2R1:MBQ:MFRL:MMQ:MPOS:SA_MAP_AF:SA_POST_PROB	0/1:11,2:0.248:3,2:0,0:38:145,157:53:27:0.00,0.152,0.154:0.026,0.017,0.957	0/0:16,0:0.168:1,0:0,0:0:268,0:0:0
1	144918011	.	T	TA	.	.	DP=239;ECNT=1;NLOD=8.27;N_ART_LOD=5.38;POP_AF=1.000e-03;P_GERMLINE=-4.970e+00;RPA=10,11;RU=A;STR;TLOD=11.72	GT:AD:AF:F1R2:F2R1:MBQ:MFRL:MMQ:MPOS:SA_MAP_AF:SA_POST_PROB	0/1:90,10:0.220:43,6:45,4:36:196,208:60:25:0.091,0.081,0.100:0.057,7.099e-03,0.936	0/0:70,5:0.167:28,2:37,3:31:198,185:60:21
1	144923886	.	AT	A	.	.	DP=596;ECNT=1;NLOD=47.29;N_ART_LOD=5.74;POP_AF=1.000e-03;P_GERMLINE=-4.639e+01;RPA=10,9;RU=T;STR;TLOD=3.60	GT:AD:AF:F1R2:F2R1:MBQ:MFRL:MMQ:MPOS:SA_MAP_AF:SA_POST_PROB	0/1:247,7:0.130:79,5:152,2:38:209,174:60:9:0.020,0.020,0.029:0.020,2.239e-03,0.977	0/0:218,7:0.118:72,3:135,4:40:202,199:60:12
1	144954093	.	T	A	.	.	DP=56;ECNT=1;NLOD=5.15;N_ART_LOD=-1.640e-01;POP_AF=1.000e-03;P_GERMLINE=-3.105e+00;TLOD=4.77	GT:AD:AF:F1R2:F2R1:MBQ:MFRL:MMQ:MPOS:SA_MAP_AF:SA_POST_PROB	0/1:27,2:0.069:13,2:14,0:40:165,186:49:25:0.071,0.00,0.069:6.166e-03,0.057,0.937	0/0:25,1:0.056:15,0:10,1:40:153,200:22:21
1	144969917	.	C	T	.	.	DP=37;ECNT=2;NLOD=4.21;N_ART_LOD=-1.176e+00;POP_AF=1.000e-03;P_GERMLINE=-3.219e+00;TLOD=3.70	GT:AD:AF:F1R2:F2R1:MBQ:MFRL:MMQ:MPOS:PGT:PID:SA_MAP_AF:SA_POST_PROB	0/1:21,2:0.087:9,0:12,2:40:225,122:25:20:0|1:144969917_C_T:0.071,0.071,0.087:0.013,0.017,0.969	0/0:14,0:1.141e-06:8,0:6,0:0:162,0:0:0:0|1:144969917_C_T
1	144969918	.	A	G	.	.	DP=37;ECNT=2;NLOD=4.21;N_ART_LOD=-1.176e+00;POP_AF=1.000e-03;P_GERMLINE=-3.219e+00;TLOD=3.70	GT:AD:AF:F1R2:F2R1:MBQ:MFRL:MMQ:MPOS:PGT:PID:SA_MAP_AF:SA_POST_PROB	0/1:21,2:0.087:9,0:12,2:37:225,122:25:21:0|1:144969917_C_T:0.071,0.071,0.087:0.013,0.017,0.969	0/0:14,0:4.757e-05:9,0:5,0:0:172,0:0:0:0|1:144969917_C_T
1	145000016	.	G	GA	.	.	DP=72;ECNT=1;NLOD=3.74;N_ART_LOD=0.508;POP_AF=1.000e-03;P_GERMLINE=-5.723e-01;RPA=11,12;RU=A;STR;TLOD=10.42	GT:AD:AF:F1R2:F2R1:MBQ:MFRL:MMQ:MPOS:SA_MAP_AF:SA_POST_PROB	0/1:21,6:0.348:3,3:10,3:38:195,172:60:20:0.141,0.162,0.176:0.021,0.014,0.965	0/0:23,1:0.190:5,0:8,1:34:154,197:60:20
1	145014186	.	G	GAA	.	.	DP=2247;ECNT=3;NLOD=165.38;N_ART_LOD=7.82;POP_AF=1.000e-03;P_GERMLINE=-1.621e+02;RPA=12,14;RU=A;STR;TLOD=9.80	GT:AD:AF:F1R2:F2R1:MBQ:MFRL:MMQ:MPOS:SA_MAP_AF:SA_POST_PROB	0/1:786,21:0.183:196,5:413,7:36:181,152:60:16:0.010,0.010,0.013:6.620e-04,8.590e-03,0.991	0/0:760,23:0.183:205,5:387,6:38:174,193:60:16
1	145014316	.	T	TA	.	.	DP=3048;ECNT=3;NLOD=330.14;N_ART_LOD=2.65;POP_AF=1.000e-03;P_GERMLINE=-3.277e+02;RPA=8,9;RU=A;STR;TLOD=5.20	GT:AD:AF:F1R2:F2R1:MBQ:MFRL:MMQ:MPOS:SA_MAP_AF:SA_POST_PROB	0/1:1388,14:0.081:513,4:868,10:40:173,167:60:31:0.010,0.010,9.986e-03:2.921e-03,6.233e-04,0.996	0/0:1186,11:0.084:458,2:723,9:40:175,199:60:22
1	145038226	.	G	T	.	.	DP=134;ECNT=1;NLOD=19.52;N_ART_LOD=-1.527e+00;POP_AF=1.000e-03;P_GERMLINE=-1.914e+01;TLOD=3.08	GT:AD:AF:F1R2:F2R1:MBQ:MFRL:MMQ:MPOS:SA_MAP_AF:SA_POST_PROB	0/1:63,2:0.052:28,2:35,0:35:159,106:60:16:0.020,0.020,0.030:7.798e-03,7.228e-03,0.985	0/0:65,0:9.151e-03:26,0:39,0:0:139,0:0:0
1	145044039	.	C	CA	.	.	DP=46;ECNT=1;NLOD=2.33;N_ART_LOD=0.479;POP_AF=1.000e-03;P_GERMLINE=-4.446e-02;RPA=11,12;RU=A;STR;TLOD=9.41	GT:AD:AF:F1R2:F2R1:MBQ:MFRL:MMQ:MPOS:SA_MAP_AF:SA_POST_PROB	0/1:8,5:0.428:6,3:2,2:40:200,160:60:44:0.303,0.374,0.385:0.044,0.016,0.941	0/0:16,1:0.207:8,1:6,0:35:161,232:60:45
1	145067369	.	GA	G	.	.	DP=56;ECNT=1;NLOD=6.68;N_ART_LOD=-1.008e+00;POP_AF=1.000e-03;P_GERMLINE=-4.161e+00;RPA=12,11;RU=A;STR;TLOD=5.29	GT:AD:AF:F1R2:F2R1:MBQ:MFRL:MMQ:MPOS:SA_MAP_AF:SA_POST_PROB	0/1:18,4:0.256:3,2:7,1:39:214,127:60:23:0.091,0.131,0.143:0.034,0.011,0.955	0/0:25,1:0.125:4,0:11,0:0:182,0:0:0
1	145073411	.	G	GAAA	.	.	DP=42;ECNT=1;NLOD=2.90;N_ART_LOD=-5.897e-01;POP_AF=1.000e-03;P_GERMLINE=-7.841e-01;RPA=15,18;RU=A;STR;TLOD=4.93	GT:AD:AF:F1R2:F2R1:MBQ:MFRL:MMQ:MPOS:SA_MAP_AF:SA_POST_PROB	0/1:11,2:0.310:2,0:5,2:38:194,175:60:27:0.00,0.152,0.154:0.041,0.012,0.947	0/0:11,1:0.231:2,0:5,0:0:181,0:0:0
1	145073539	.	GAGAAAT	G	.	.	DP=26;ECNT=3;NLOD=3.31;N_ART_LOD=-1.108e+00;POP_AF=1.000e-03;P_GERMLINE=-3.215e-01;TLOD=7.08	GT:AD:AF:F1R2:F2R1:MBQ:MFRL:MMQ:MPOS:PGT:PID:SA_MAP_AF:SA_POST_PROB	0/1:9,3:0.269:3,1:6,2:40:194,204:60:24:0|1:145073539_GAGAAAT_G:0.253,0.00,0.250:0.011,0.083,0.906	0/0:11,0:0.077:7,0:4,0:0:124,0:0:0:0|1:145073539_GAGAAAT_G
1	145073551	.	G	T	.	.	DP=27;ECNT=3;NLOD=3.01;N_ART_LOD=-1.072e+00;POP_AF=1.000e-03;P_GERMLINE=-1.950e-01;TLOD=6.92	GT:AD:AF:F1R2:F2R1:MBQ:MFRL:MMQ:MPOS:PGT:PID:SA_MAP_AF:SA_POST_PROB	0/1:10,3:0.267:3,1:7,2:0:175,204:60:0:0|1:145073539_GAGAAAT_G:0.232,0.00,0.231:0.011,0.074,0.915	0/0:10,0:0.084:6,0:4,0:0:125,0:0:0:0|1:145073539_GAGAAAT_G
1	145079200	.	CA	C	.	.	DP=162;ECNT=4;NLOD=8.35;N_ART_LOD=0.292;POP_AF=1.000e-03;P_GERMLINE=-5.726e+00;RPA=10,9;RU=A;STR;TLOD=5.42	GT:AD:AF:F1R2:F2R1:MBQ:MFRL:MMQ:MPOS:SA_MAP_AF:SA_POST_PROB	0/1:45,4:0.304:20,3:10,1:40:175,177:60:20:0.00,0.051,0.048:0.016,6.432e-03,0.978	0/0:37,1:0.226:22,1:10,0:40:175,191:60:21
1	145109293	.	GA	G	.	.	DP=73;ECNT=1;NLOD=7.06;N_ART_LOD=0.078;POP_AF=1.000e-03;P_GERMLINE=-4.611e+00;RPA=11,10;RU=A;STR;TLOD=5.21	GT:AD:AF:F1R2:F2R1:MBQ:MFRL:MMQ:MPOS:SA_MAP_AF:SA_POST_PROB	0/1:34,4:0.110:17,3:15,1:37:287,321:60:15:0.081,0.091,0.105:0.012,0.019,0.969	0/0:32,1:0.061:12,1:16,0:40:255,306:60:6
1	145115573	.	C	T	.	.	DP=124;ECNT=3;NLOD=11.49;N_ART_LOD=-1.611e+00;POP_AF=1.000e-03;P_GERMLINE=-8.184e+00;TLOD=23.21	GT:AD:AF:F1R2:F2R1:MBQ:MFRL:MMQ:MPOS:PGT:PID:SA_MAP_AF:SA_POST_PROB	0/1:73,8:0.108:28,1:45,7:40:280,300:60:30:0|1:145115556_A_C:0.00,0.101,0.099:0.016,0.017,0.967	0/0:38,0:0.046:12,0:26,0:0:267,0:0:0:0|1:145115556_A_C
1	145139581	.	CCTG	C	.	.	DP=116;ECNT=2;NLOD=13.41;N_ART_LOD=-1.415e+00;POP_AF=1.000e-03;P_GERMLINE=-1.142e+01;RPA=6,5;RU=CTG;STR;TLOD=4.71	GT:AD:AF:F1R2:F2R1:MBQ:MFRL:MMQ:MPOS:SA_MAP_AF:SA_POST_PROB	0/1:37,2:0.199:21,0:16,2:39:179,522:49:46:0.040,0.040,0.050:0.014,8.780e-03,0.977	0/0:45,0:0.116:30,0:15,0:0:179,0:0:0
1	145145504	.	CA	C	.	.	DP=57;ECNT=1;NLOD=6.61;N_ART_LOD=-1.369e+00;POP_AF=1.000e-03;P_GERMLINE=-5.815e+00;RPA=10,9;RU=A;STR;TLOD=3.49	GT:AD:AF:F1R2:F2R1:MBQ:MFRL:MMQ:MPOS:SA_MAP_AF:SA_POST_PROB	0/1:27,3:0.151:12,1:15,2:40:185,217:47:24:0.091,0.071,0.100:0.015,0.015,0.970	0/0:22,0:0.023:13,0:9,0:0:176,0:0:0
1	145204552	.	A	G	.	.	DP=113;ECNT=1;NLOD=13.54;N_ART_LOD=-1.667e+00;POP_AF=1.000e-03;P_GERMLINE=-1.285e+01;TLOD=3.39	GT:AD:AF:F1R2:F2R1:MBQ:MFRL:MMQ:MPOS:SA_MAP_AF:SA_POST_PROB	0/1:64,2:0.037:23,1:41,1:38:138,153:60:20:0.020,0.020,0.030:7.503e-03,7.503e-03,0.985	0/0:45,0:0.011:18,0:27,0:0:173,0:0:0
1	145209666	.	C	T	.	.	DP=791;ECNT=1;NLOD=87.86;N_ART_LOD=1.30;POP_AF=1.000e-03;P_GERMLINE=-8.456e+01;TLOD=9.11	GT:AD:AF:F1R2:F2R1:MBQ:MFRL:MMQ:MPOS:SA_MAP_AF:SA_POST_PROB	0/1:341,6:0.095:210,3:131,3:39:213,147:49:7:0.00,0.020,0.017:5.689e-03,2.846e-03,0.991	0/0:324,4:0.072:212,2:112,2:35:205,153:27:3
1	145255628	.	T	C	.	.	DP=142;ECNT=2;NLOD=18.96;N_ART_LOD=-1.806e+00;POP_AF=1.000e-03;P_GERMLINE=-1.843e+01;TLOD=3.24	GT:AD:AF:F1R2:F2R1:MBQ:MFRL:MMQ:MPOS:PGT:PID:SA_MAP_AF:SA_POST_PROB	0/1:77,2:0.025:34,2:43,0:38:167,256:27:5:0|1:145255621_G_A:0.030,0.00,0.025:4.706e-03,0.012,0.984	0/0:63,0:4.728e-05:23,0:40,0:0:166,0:0:0:0|1:145255621_G_A
1	145323668	.	G	C	.	.	DP=1386;ECNT=3;NLOD=82.50;N_ART_LOD=59.43;POP_AF=1.000e-03;P_GERMLINE=-7.920e+01;TLOD=49.94	GT:AD:AF:F1R2:F2R1:MBQ:MFRL:MMQ:MPOS:SA_MAP_AF:SA_POST_PROB	0/1:701,22:0.041:313,12:388,10:39:142,105:54:10:0.020,0.030,0.030:2.823e-03,2.417e-03,0.995	0/0:605,25:0.054:242,10:363,15:40:141,102:54:11
1	145323755	.	C	A	.	.	DP=620;ECNT=3;NLOD=16.56;N_ART_LOD=40.58;POP_AF=1.000e-03;P_GERMLINE=-1.326e+01;TLOD=43.26	GT:AD:AF:F1R2:F2R1:MBQ:MFRL:MMQ:MPOS:SA_MAP_AF:SA_POST_PROB	0/1:249,19:0.114:112,11:137,8:40:142,104:55:8:0.040,0.071,0.071:1.000,1.296e-08,1.116e-05	0/0:271,18:0.108:111,7:160,11:40:143,104:55:7
1	145352424	.	TTC	T	.	.	DP=23;ECNT=1;NLOD=2.40;N_ART_LOD=-9.733e-01;POP_AF=1.000e-03;P_GERMLINE=-7.167e-02;RPA=8,7;RU=TC;STR;TLOD=6.37	GT:AD:AF:F1R2:F2R1:MBQ:MFRL:MMQ:MPOS:SA_MAP_AF:SA_POST_PROB	0/1:8,3:0.323:5,0:3,3:27:157,149:20:24:0.222,0.253,0.273:0.027,0.019,0.954	0/0:8,0:0.057:4,0:4,0:0:155,0:0:0
1	145415368	.	CGAG	C	.	.	DB;DP=883;ECNT=1;NLOD=79.17;N_ART_LOD=11.32;POP_AF=1.000e-03;P_GERMLINE=-7.596e+01;RPA=6,5;RU=GAG;STR;TLOD=6.65	GT:AD:AF:F1R2:F2R1:MBQ:MFRL:MMQ:MPOS:SA_MAP_AF:SA_POST_PROB	0/1:343,4:0.120:119,1:224,3:38:194,226:60:43:0.010,0.010,0.012:1.809e-03,3.025e-03,0.995	0/0:346,6:0.114:116,2:230,4:40:203,190:60:27
1	145443135	.	CGT	C	.	.	DP=295;ECNT=1;NLOD=15.31;N_ART_LOD=11.64;POP_AF=1.000e-03;P_GERMLINE=-1.201e+01;RPA=7,6;RU=GT;STR;TLOD=21.74	GT:AD:AF:F1R2:F2R1:MBQ:MFRL:MMQ:MPOS:SA_MAP_AF:SA_POST_PROB	0/1:138,10:0.099:100,6:35,4:39:162,175:60:20:0.061,0.061,0.068:7.721e-03,7.102e-03,0.985	0/0:122,6:0.074:85,3:34,3:39:156,161:60:31
1	145459992	.	A	G	.	.	DP=161;ECNT=1;NLOD=23.50;N_ART_LOD=-1.895e+00;POP_AF=1.000e-03;P_GERMLINE=-2.285e+01;TLOD=3.35	GT:AD:AF:F1R2:F2R1:MBQ:MFRL:MMQ:MPOS:SA_MAP_AF:SA_POST_PROB	0/1:72,2:0.051:36,1:36,1:39:228,201:60:15:0.00,0.030,0.027:8.211e-03,7.769e-03,0.984	0/0:81,1:0.027:38,0:43,1:15:221,259:60:20
1	145503818	.	G	A	.	.	DP=46;ECNT=1;NLOD=5.42;N_ART_LOD=-1.279e+00;POP_AF=1.000e-03;P_GERMLINE=-3.391e+00;TLOD=4.75	GT:AD:AF:F1R2:F2R1:MBQ:MFRL:MMQ:MPOS:SA_MAP_AF:SA_POST_PROB	0/1:26,2:0.071:13,2:13,0:40:176,123:60:22:0.051,0.061,0.071:0.017,0.011,0.972	0/0:18,0:2.833e-06:14,0:4,0:0:182,0:0:0
1	145515057	.	CAAAA	C	.	.	DP=140;ECNT=1;NLOD=6.65;N_ART_LOD=4.32;POP_AF=1.000e-03;P_GERMLINE=-4.859e+00;RPA=14,10;RU=A;STR;TLOD=4.50	GT:AD:AF:F1R2:F2R1:MBQ:MFRL:MMQ:MPOS:SA_MAP_AF:SA_POST_PROB	0/1:52,4:0.172:10,0:23,2:27:196,268:60:39:0.00,0.040,0.043:9.038e-03,0.017,0.974	0/0:51,2:0.143:3,2:19,0:37:221,207:60:20
1	145534121	.	AC	A	.	.	DP=3291;ECNT=1;NLOD=418.64;N_ART_LOD=4.67;POP_AF=1.000e-03;P_GERMLINE=-4.167e+02;RPA=7,6;RU=C;STR;TLOD=4.67	GT:AD:AF:F1R2:F2R1:MBQ:MFRL:MMQ:MPOS:SA_MAP_AF:SA_POST_PROB	0/1:1499,11:0.051:498,4:954,7:40:161,147:60:26:0.010,0.010,7.498e-03:0.027,2.693e-04,0.973	0/0:1497,11:0.047:549,3:907,8:39:161,168:60:20
1	145538364	.	C	A	.	.	DP=617;ECNT=1;NLOD=82.63;N_ART_LOD=-2.449e+00;POP_AF=1.000e-03;P_GERMLINE=-8.172e+01;TLOD=3.62	GT:AD:AF:F1R2:F2R1:MBQ:MFRL:MMQ:MPOS:SA_MAP_AF:SA_POST_PROB	0/1:303,3:0.046:126,1:177,2:40:174,118:60:25:0.010,0.00,9.804e-03:1.600e-03,5.087e-03,0.993	0/0:275,0:0.022:113,0:162,0:0:169,0:0:0
1	145559010	.	C	CGT	.	.	DP=1123;ECNT=1;NLOD=86.49;N_ART_LOD=3.72;POP_AF=1.000e-03;P_GERMLINE=-8.588e+01;RPA=8,9;RU=GT;STR;TLOD=3.31	GT:AD:AF:F1R2:F2R1:MBQ:MFRL:MMQ:MPOS:SA_MAP_AF:SA_POST_PROB	0/1:350,4:0.192:128,1:203,3:39:188,163:60:22:0.010,0.010,0.011:4.438e-03,1.691e-03,0.994	0/0:340,5:0.214:127,1:185,4:39:188,124:60:40
1	145559865	.	C	T	.	.	DP=63;ECNT=2;NLOD=8.73;N_ART_LOD=-1.477e+00;POP_AF=1.000e-03;P_GERMLINE=-6.718e+00;TLOD=4.73	GT:AD:AF:F1R2:F2R1:MBQ:MFRL:MMQ:MPOS:SA_MAP_AF:SA_POST_PROB	0/1:30,2:0.091:17,1:13,1:40:254,326:60:15:0.00,0.061,0.063:0.018,0.011,0.971	0/0:29,0:9.894e-05:12,0:17,0:0:236,0:0:0
1	145559918	.	CA	C	.	.	DP=140;ECNT=2;NLOD=5.52;N_ART_LOD=2.72;POP_AF=1.000e-03;P_GERMLINE=-2.222e+00;RPA=13,12;RU=A;STR;TLOD=12.66	GT:AD:AF:F1R2:F2R1:MBQ:MFRL:MMQ:MPOS:SA_MAP_AF:SA_POST_PROB	0/1:60,12:0.221:15,4:28,5:39:213,222:60:15:0.00,0.131,0.129:0.018,0.019,0.963	0/0:49,5:0.142:13,0:20,3:40:244,171:60:34
1	145561742	.	G	A	.	.	DP=1894;ECNT=1;NLOD=272.61;N_ART_LOD=-2.966e+00;POP_AF=1.000e-03;P_GERMLINE=-2.709e+02;TLOD=4.41	GT:AD:AF:F1R2:F2R1:MBQ:MFRL:MMQ:MPOS:SA_MAP_AF:SA_POST_PROB	0/1:904,4:0.026:294,1:610,3:40:190,230:60:39:0.010,0.010,4.405e-03:2.180e-03,5.275e-04,0.997	0/0:908,0:0.023:308,0:600,0:0:186,0:0:0
1	145563641	.	C	A	.	.	DP=71;ECNT=1;NLOD=8.73;N_ART_LOD=-1.489e+00;POP_AF=1.000e-03;P_GERMLINE=-7.555e+00;TLOD=3.88	GT:AD:AF:F1R2:F2R1:MBQ:MFRL:MMQ:MPOS:SA_MAP_AF:SA_POST_PROB	0/1:37,2:0.065:19,1:18,1:37:131,113:60:12:0.040,0.040,0.051:0.012,0.010,0.978	0/0:29,0:0.032:21,0:8,0:0:134,0:0:0
1	145604302	.	CT	C	.	.	DP=28;ECNT=1;NLOD=2.37;N_ART_LOD=-6.268e-01;POP_AF=1.000e-03;P_GERMLINE=-6.938e-02;RPA=12,11;RU=T;STR;TLOD=6.31	GT:AD:AF:F1R2:F2R1:MBQ:MFRL:MMQ:MPOS:SA_MAP_AF:SA_POST_PROB	0/1:13,3:0.267:1,1:1,2:39:126,218:60:28:0.192,0.00,0.188:0.011,0.055,0.934	0/0:9,0:0.159:0,0:1,0:0:182,0:0:0
1	145650500	.	G	A	.	.	DP=1190;ECNT=1;NLOD=140.52;N_ART_LOD=-1.729e-01;POP_AF=1.000e-03;P_GERMLINE=-1.387e+02;TLOD=4.54	GT:AD:AF:F1R2:F2R1:MBQ:MFRL:MMQ:MPOS:SA_MAP_AF:SA_POST_PROB	0/1:646,4:0.028:272,3:374,1:40:166,190:60:11:0.010,0.00,6.154e-03:5.356e-04,8.939e-03,0.991	0/0:491,2:0.025:189,0:302,2:33:157,148:60:25
1	145787348	.	C	A	.	.	DP=15;ECNT=1;NLOD=2.41;N_ART_LOD=-9.917e-01;POP_AF=1.000e-03;P_GERMLINE=-2.093e+00;TLOD=3.02	GT:AD:AF:F1R2:F2R1:MBQ:MFRL:MMQ:MPOS:SA_MAP_AF:SA_POST_PROB	0/1:4,1:0.220:0,0:4,1:40:91,76:60:20:0.202,0.00,0.200:0.017,0.035,0.949	0/0:8,0:0.100:4,0:4,0:0:199,0:0:0
1	145832728	.	CA	C	.	.	DP=26;ECNT=1;NLOD=2.67;N_ART_LOD=-6.482e-01;POP_AF=1.000e-03;P_GERMLINE=-2.132e+00;RPA=16,15;RU=A;STR;TLOD=3.25	GT:AD:AF:F1R2:F2R1:MBQ:MFRL:MMQ:MPOS:SA_MAP_AF:SA_POST_PROB	0/1:11,2:0.255:1,1:1,1:35:105,153:60:17:0.141,0.131,0.167:0.013,0.036,0.950	0/0:10,0:0.112:2,0:0,0:0:222,0:0:0
1	146723438	.	A	G	.	.	DP=28;ECNT=1;NLOD=3.44;N_ART_LOD=-1.131e+00;POP_AF=1.000e-03;P_GERMLINE=-1.545e+00;TLOD=4.62	GT:AD:AF:F1R2:F2R1:MBQ:MFRL:MMQ:MPOS:SA_MAP_AF:SA_POST_PROB	0/1:12,2:0.143:5,1:7,1:34:169,193:60:14:0.121,0.111,0.143:0.016,0.024,0.960	0/0:12,0:0.095:8,0:4,0:0:134,0:0:0
1	146737572	.	A	AT	.	.	DB;DP=808;ECNT=1;NLOD=60.72;N_ART_LOD=13.65;POP_AF=1.000e-03;P_GERMLINE=-5.742e+01;RPA=9,10;RU=T;STR;TLOD=12.46	GT:AD:AF:F1R2:F2R1:MBQ:MFRL:MMQ:MPOS:SA_MAP_AF:SA_POST_PROB	0/1:398,15:0.077:151,2:241,13:39:174,171:60:21:0.030,0.030,0.036:3.094e-03,4.514e-03,0.992	0/0:324,15:0.071:126,5:192,10:40:163,167:60:33
1	146991591	.	A	AT	.	.	DP=52;ECNT=1;NLOD=2.26;N_ART_LOD=0.705;POP_AF=1.000e-03;P_GERMLINE=-1.132e+00;RPA=13,14;RU=T;STR;TLOD=3.87	GT:AD:AF:F1R2:F2R1:MBQ:MFRL:MMQ:MPOS:SA_MAP_AF:SA_POST_PROB	0/1:20,4:0.213:8,0:9,3:39:174,108:60:35:0.091,0.111,0.125:0.016,0.018,0.966	0/0:16,1:0.209:4,1:8,0:35:147,117:60:16
1	147038226	.	A	T	.	.	DP=45;ECNT=1;NLOD=5.72;N_ART_LOD=-1.319e+00;POP_AF=1.000e-03;P_GERMLINE=-3.357e+00;TLOD=5.11	GT:AD:AF:F1R2:F2R1:MBQ:MFRL:MMQ:MPOS:SA_MAP_AF:SA_POST_PROB	0/1:22,2:0.083:10,1:12,1:40:156,179:60:12:0.081,0.00,0.083:6.624e-03,0.070,0.923	0/0:19,0:0.048:14,0:5,0:0:130,0:0:0
1	147091500	.	AC	A	.	.	DB;DP=1070;ECNT=1;NLOD=123.04;N_ART_LOD=3.81;POP_AF=1.000e-03;P_GERMLINE=-1.219e+02;RPA=8,7;RU=C;STR;TLOD=3.85	GT:AD:AF:F1R2:F2R1:MBQ:MFRL:MMQ:MPOS:SA_MAP_AF:SA_POST_PROB	0/1:469,7:0.065:165,0:304,7:39:191,157:60:27:0.010,0.010,0.015:9.264e-04,0.011,0.988	0/0:474,7:0.070:174,4:300,3:40:196,160:60:12
1	147125250	.	G	GT	.	.	DP=96;ECNT=1;NLOD=10.18;N_ART_LOD=0.854;POP_AF=1.000e-03;P_GERMLINE=-9.828e+00;RPA=11,12;RU=T;STR;TLOD=3.05	GT:AD:AF:F1R2:F2R1:MBQ:MFRL:MMQ:MPOS:SA_MAP_AF:SA_POST_PROB	0/1:29,3:0.167:14,1:15,2:39:162,155:47:13:0.00,0.091,0.094:0.037,8.371e-03,0.954	0/0:50,2:0.083:23,1:25,1:39:164,203:34:33
1	147127328	.	C	G	.	.	DP=740;ECNT=1;NLOD=52.28;N_ART_LOD=31.71;POP_AF=1.000e-03;P_GERMLINE=-4.898e+01;TLOD=42.04	GT:AD:AF:F1R2:F2R1:MBQ:MFRL:MMQ:MPOS:SA_MAP_AF:SA_POST_PROB	0/1:325,17:0.074:112,6:213,11:39:162,181:60:27:0.040,0.040,0.050:3.098e-03,6.850e-03,0.990	0/0:353,13:0.054:129,5:224,8:40:157,152:60:19
1	147150210	.	G	A	.	.	DP=104;ECNT=1;NLOD=15.31;N_ART_LOD=-1.723e+00;POP_AF=1.000e-03;P_GERMLINE=-1.386e+01;TLOD=4.15	GT:AD:AF:F1R2:F2R1:MBQ:MFRL:MMQ:MPOS:SA_MAP_AF:SA_POST_PROB	0/1:48,2:0.049:23,2:25,0:40:170,181:60:20:0.030,0.030,0.040:0.014,6.875e-03,0.980	0/0:51,0:0.021:25,0:26,0:0:168,0:0:0
1	147231015	.	G	A	.	.	DP=2392;ECNT=2;NLOD=374.29;N_ART_LOD=-3.106e+00;POP_AF=1.000e-03;P_GERMLINE=-3.738e+02;TLOD=3.19	GT:AD:AF:F1R2:F2R1:MBQ:MFRL:MMQ:MPOS:SA_MAP_AF:SA_POST_PROB	0/1:1023,5:0.031:370,1:653,4:40:181,94:60:14:0.010,0.010,4.864e-03:6.540e-04,1.282e-03,0.998	0/0:1247,0:0.027:450,0:797,0:0:175,0:0:0
1	147231046	.	G	A	.	.	DP=2331;ECNT=2;NLOD=341.89;N_ART_LOD=-1.487e+00;POP_AF=1.000e-03;P_GERMLINE=-3.405e+02;TLOD=4.11	GT:AD:AF:F1R2:F2R1:MBQ:MFRL:MMQ:MPOS:SA_MAP_AF:SA_POST_PROB	0/1:1034,4:0.033:406,2:628,2:40:185,170:60:29:0.010,0.010,3.854e-03:1.964e-03,4.442e-04,0.998	0/0:1162,2:0.031:451,1:711,1:36:179,190:60:15
1	147360933	.	A	AT	.	.	DP=83;ECNT=1;NLOD=11.09;N_ART_LOD=-1.616e+00;POP_AF=1.000e-03;P_GERMLINE=-8.846e+00;RPA=10,11;RU=T;STR;TLOD=4.98	GT:AD:AF:F1R2:F2R1:MBQ:MFRL:MMQ:MPOS:SA_MAP_AF:SA_POST_PROB	0/1:28,4:0.185:17,3:11,1:37:174,215:60:22:0.111,0.101,0.125:0.012,0.020,0.968	0/0:37,0:0.092:22,0:15,0:0:161,0:0:0
1	147381397	.	GA	G	.	.	DP=1013;ECNT=1;NLOD=69.17;N_ART_LOD=11.82;POP_AF=1.000e-03;P_GERMLINE=-6.597e+01;RPA=13,12;RU=A;STR;TLOD=6.57	GT:AD:AF:F1R2:F2R1:MBQ:MFRL:MMQ:MPOS:SA_MAP_AF:SA_POST_PROB	0/1:337,11:0.222:25,4:41,3:34:191,155:60:21:0.020,0.010,0.021:9.885e-03,2.380e-03,0.988	0/0:356,14:0.216:13,1:29,9:31:187,203:60:24
1	148553335	.	A	G	.	.	DP=78;ECNT=3;NLOD=4.55;N_ART_LOD=4.34;POP_AF=1.000e-03;P_GERMLINE=-3.780e+00;TLOD=3.47	GT:AD:AF:F1R2:F2R1:MBQ:MFRL:MMQ:MPOS:PGT:PID:SA_MAP_AF:SA_POST_PROB	0/1:31,2:0.061:21,0:10,2:40:148,257:32:9:0|1:148553320_A_G:0.051,0.051,0.061:0.013,0.012,0.975	0/0:43,2:0.044:18,0:25,2:40:162,283:25:29:0|1:148553320_A_G
1	148553340	.	G	A	.	.	DP=74;ECNT=3;NLOD=4.24;N_ART_LOD=4.37;POP_AF=1.000e-03;P_GERMLINE=-3.355e+00;TLOD=3.59	GT:AD:AF:F1R2:F2R1:MBQ:MFRL:MMQ:MPOS:PGT:PID:SA_MAP_AF:SA_POST_PROB	0/1:28,2:0.067:20,0:8,2:37:147,257:32:4:0|1:148553320_A_G:0.051,0.051,0.067:0.012,0.014,0.974	0/0:42,2:0.045:16,0:26,2:40:163,283:25:24:0|1:148553320_A_G
1	148639047	.	A	G	.	.	DP=49;ECNT=1;NLOD=4.37;N_ART_LOD=0.921;POP_AF=1.000e-03;P_GERMLINE=-3.584e+00;TLOD=3.49	GT:AD:AF:F1R2:F2R1:MBQ:MFRL:MMQ:MPOS:SA_MAP_AF:SA_POST_PROB	0/1:13,2:0.207:3,1:10,1:37:169,114:37:25:0.091,0.091,0.111:0.021,0.014,0.965	0/0:26,1:0.084:11,0:15,1:28:153,120:51:40
1	148683373	.	G	A	.	.	DP=79;ECNT=5;NLOD=2.87;N_ART_LOD=3.86;POP_AF=1.000e-03;P_GERMLINE=-1.148e+00;TLOD=4.46	GT:AD:AF:F1R2:F2R1:MBQ:MFRL:MMQ:MPOS:PGT:PID:SA_MAP_AF:SA_POST_PROB	0/1:39,2:0.049:17,1:22,1:39:183,115:30:19:0|1:148683373_G_A:0.040,0.030,0.049:7.735e-03,0.016,0.976	0/0:35,2:0.066:15,0:20,2:35:179,160:27:10:0|1:148683373_G_A
1	148683379	.	G	T	.	.	DP=88;ECNT=5;NLOD=4.07;N_ART_LOD=3.73;POP_AF=1.000e-03;P_GERMLINE=-2.420e+00;TLOD=4.36	GT:AD:AF:F1R2:F2R1:MBQ:MFRL:MMQ:MPOS:PGT:PID:SA_MAP_AF:SA_POST_PROB	0/1:42,2:0.065:18,1:24,1:39:182,115:30:25:0|1:148683373_G_A:0.040,0.030,0.045:7.034e-03,0.017,0.976	0/0:39,2:0.060:17,0:22,2:28:179,160:27:16:0|1:148683373_G_A
1	148683464	.	AC	A	.	.	DP=73;ECNT=5;NLOD=11.55;N_ART_LOD=-1.334e+00;POP_AF=1.000e-03;P_GERMLINE=-1.087e+01;RPA=3,2;RU=C;STR;TLOD=3.38	GT:AD:AF:F1R2:F2R1:MBQ:MFRL:MMQ:MPOS:SA_MAP_AF:SA_POST_PROB	0/1:25,2:0.117:7,0:18,2:40:171,165:43:15:0.071,0.00,0.071:0.011,0.021,0.968	0/0:39,0:0.055:13,0:25,0:0:161,0:0:0
1	148851931	.	TC	T	.	.	DP=23;ECNT=1;NLOD=2.71;N_ART_LOD=-1.000e+00;POP_AF=1.000e-03;P_GERMLINE=-9.890e-02;RPA=7,6;RU=C;STR;TLOD=9.76	GT:AD:AF:F1R2:F2R1:MBQ:MFRL:MMQ:MPOS:SA_MAP_AF:SA_POST_PROB	0/1:11,3:0.214:7,2:4,1:39:228,150:40:7:0.00,0.212,0.214:0.022,0.025,0.953	0/0:9,0:3.162e-05:3,0:6,0:0:194,0:0:0
1	148859512	.	C	A	.	.	DP=142;ECNT=1;NLOD=7.58;N_ART_LOD=6.91;POP_AF=1.000e-03;P_GERMLINE=-6.516e+00;TLOD=3.76	GT:AD:AF:F1R2:F2R1:MBQ:MFRL:MMQ:MPOS:SA_MAP_AF:SA_POST_PROB	0/1:68,2:0.035:31,0:37,2:0:175,83:35:0:0.030,0.00,0.029:3.657e-03,0.024,0.973	0/0:67,3:0.049:34,1:33,2:35:161,194:40:2
1	148890177	.	A	ATT	.	.	DP=297;ECNT=1;NLOD=9.10;N_ART_LOD=15.23;POP_AF=1.000e-03;P_GERMLINE=-5.796e+00;RPA=11,13;RU=T;STR;TLOD=23.92	GT:AD:AF:F1R2:F2R1:MBQ:MFRL:MMQ:MPOS:SA_MAP_AF:SA_POST_PROB	0/1:135,13:0.114:78,8:56,5:38:173,257:30:21:0.051,0.081,0.088:0.028,4.113e-03,0.968	0/0:119,8:0.098:72,7:44,1:35:162,217:32:7
1	148896554	.	A	AGTG	.	.	DP=17;ECNT=2;NLOD=2.41;N_ART_LOD=-7.148e-01;POP_AF=1.000e-03;P_GERMLINE=-7.253e-01;TLOD=4.49	GT:AD:AF:F1R2:F2R1:MBQ:MFRL:MMQ:MPOS:PGT:PID:SA_MAP_AF:SA_POST_PROB	0/1:6,2:0.250:4,1:1,1:39:200,205:47:39:0|1:148896554_A_AGTG:0.00,0.283,0.286:0.028,0.021,0.951	0/0:8,0:0.055:7,0:1,0:0:205,0:0:0:0|1:148896554_A_AGTG
1	148902350	.	G	A	.	.	DP=873;ECNT=2;NLOD=147.79;N_ART_LOD=-2.696e+00;POP_AF=1.000e-03;P_GERMLINE=-1.470e+02;TLOD=3.47	GT:AD:AF:F1R2:F2R1:MBQ:MFRL:MMQ:MPOS:SA_MAP_AF:SA_POST_PROB	0/1:360,3:0.020:137,0:223,3:40:166,125:57:7:0.010,0.010,8.264e-03:1.231e-03,3.639e-03,0.995	0/0:492,0:0.011:190,0:302,0:0:164,0:0:0
1	148933510	.	G	A	.	.	DP=105;ECNT=1;NLOD=15.65;N_ART_LOD=-1.731e+00;POP_AF=1.000e-03;P_GERMLINE=-1.327e+01;TLOD=5.14	GT:AD:AF:F1R2:F2R1:MBQ:MFRL:MMQ:MPOS:SA_MAP_AF:SA_POST_PROB	0/1:44,4:0.112:20,3:24,1:37:179,141:27:4:0.081,0.051,0.083:9.823e-03,0.016,0.974	0/0:52,0:0.019:26,0:26,0:0:169,0:0:0
1	148940140	.	T	TA	.	.	DP=254;ECNT=1;NLOD=3.12;N_ART_LOD=9.28;POP_AF=1.000e-03;P_GERMLINE=-2.188e-01;RPA=15,16;RU=A;STR;TLOD=10.27	GT:AD:AF:F1R2:F2R1:MBQ:MFRL:MMQ:MPOS:SA_MAP_AF:SA_POST_PROB	0/1:69,12:0.286:27,5:23,4:36:185,182:44:24:0.111,0.081,0.113:0.013,0.014,0.973	0/0:72,8:0.273:17,3:25,5:32:179,184:48:24
1	148944037	.	G	GA	.	.	DP=90;ECNT=1;NLOD=3.14;N_ART_LOD=2.73;POP_AF=1.000e-03;P_GERMLINE=-8.655e-01;RPA=13,14;RU=A;STR;TLOD=5.08	GT:AD:AF:F1R2:F2R1:MBQ:MFRL:MMQ:MPOS:SA_MAP_AF:SA_POST_PROB	0/1:23,4:0.242:11,0:10,4:35:179,182:60:31:0.131,0.111,0.148:0.019,0.017,0.965	0/0:34,3:0.220:12,3:18,0:16:155,129:51:34
1	149024804	.	G	A	.	.	DP=28;ECNT=3;NLOD=4.21;N_ART_LOD=-1.200e+00;POP_AF=1.000e-03;P_GERMLINE=-9.629e-01;TLOD=10.04	GT:AD:AF:F1R2:F2R1:MBQ:MFRL:MMQ:MPOS:SA_MAP_AF:SA_POST_PROB	0/1:9,3:0.250:4,0:5,3:38:181,257:40:8:0.00,0.253,0.250:0.036,0.017,0.948	0/0:14,0:0.063:6,0:8,0:0:165,0:0:0
1	149037516	.	G	T	.	.	DP=33;ECNT=1;NLOD=3.87;N_ART_LOD=-1.157e+00;POP_AF=1.000e-03;P_GERMLINE=-1.266e+00;TLOD=5.43	GT:AD:AF:F1R2:F2R1:MBQ:MFRL:MMQ:MPOS:SA_MAP_AF:SA_POST_PROB	0/1:17,2:0.111:10,2:7,0:40:240,238:57:13:0.00,0.101,0.105:0.015,0.025,0.959	0/0:13,0:0.043:7,0:6,0:0:235,0:0:0
1	149171663	.	T	C	.	.	DP=23;ECNT=1;NLOD=2.41;N_ART_LOD=-9.542e-01;POP_AF=1.000e-03;P_GERMLINE=-1.685e+00;TLOD=3.43	GT:AD:AF:F1R2:F2R1:MBQ:MFRL:MMQ:MPOS:SA_MAP_AF:SA_POST_PROB	0/1:13,2:0.133:6,1:7,1:40:149,122:29:20:0.111,0.101,0.133:0.015,0.025,0.961	0/0:8,0:1.443e-04:1,0:7,0:0:160,0:0:0
1	149207115	.	TAA	T	.	.	DP=27;ECNT=1;NLOD=3.61;N_ART_LOD=-1.140e+00;POP_AF=1.000e-03;P_GERMLINE=-4.869e-01;RPA=16,14;RU=A;STR;TLOD=7.57	GT:AD:AF:F1R2:F2R1:MBQ:MFRL:MMQ:MPOS:SA_MAP_AF:SA_POST_PROB	0/1:7,3:0.345:2,0:5,3:39:169,196:60:20:0.303,0.00,0.300:0.025,0.025,0.950	0/0:12,0:0.072:8,0:4,0:0:170,0:0:0
1	149210806	.	A	C	.	.	DP=14;ECNT=2;NLOD=2.71;N_ART_LOD=-1.000e+00;POP_AF=1.000e-03;P_GERMLINE=-2.387e+00;TLOD=3.02	GT:AD:AF:F1R2:F2R1:MBQ:MFRL:MMQ:MPOS:PGT:PID:SA_MAP_AF:SA_POST_PROB	0/1:4,1:0.200:0,0:4,1:36:194,246:40:22:0|1:149210803_A_C:0.00,0.202,0.200:0.029,0.019,0.952	0/0:9,0:3.162e-05:2,0:7,0:0:148,0:0:0:0|1:149210803_A_C
1	149224224	.	G	A	.	.	DP=15;ECNT=2;NLOD=3.01;N_ART_LOD=-1.041e+00;POP_AF=1.000e-03;P_GERMLINE=-2.687e+00;TLOD=3.02	GT:AD:AF:F1R2:F2R1:MBQ:MFRL:MMQ:MPOS:PGT:PID:SA_MAP_AF:SA_POST_PROB	0/1:4,1:0.200:3,0:1,1:38:177,112:40:25:0|1:149224224_G_A:0.202,0.00,0.200:0.019,0.029,0.952	0/0:10,0:3.743e-05:6,0:4,0:0:163,0:0:0:0|1:149224224_G_A
1	149224233	.	C	CT	.	.	DP=15;ECNT=2;NLOD=2.71;N_ART_LOD=-1.018e+00;POP_AF=1.000e-03;P_GERMLINE=-2.388e+00;TLOD=3.02	GT:AD:AF:F1R2:F2R1:MBQ:MFRL:MMQ:MPOS:PGT:PID:SA_MAP_AF:SA_POST_PROB	0/1:4,1:0.200:3,0:1,1:40:177,112:40:34:0|1:149224224_G_A:0.202,0.00,0.200:0.019,0.029,0.952	0/0:9,0:0.050:6,0:3,0:0:150,0:0:0:0|1:149224224_G_A
1	149793988	.	A	G	.	.	DP=35;ECNT=1;NLOD=4.82;N_ART_LOD=-1.230e+00;POP_AF=1.000e-03;P_GERMLINE=-3.376e+00;TLOD=4.14	GT:AD:AF:F1R2:F2R1:MBQ:MFRL:MMQ:MPOS:SA_MAP_AF:SA_POST_PROB	0/1:17,2:0.105:6,0:11,2:30:150,130:27:20:0.091,0.081,0.105:0.011,0.032,0.957	0/0:16,0:8.395e-05:6,0:10,0:0:174,0:0:0
1	149858461	.	C	A	.	.	DP=778;ECNT=1;NLOD=106.75;N_ART_LOD=-2.563e+00;POP_AF=1.000e-03;P_GERMLINE=-1.061e+02;TLOD=3.38	GT:AD:AF:F1R2:F2R1:MBQ:MFRL:MMQ:MPOS:SA_MAP_AF:SA_POST_PROB	0/1:378,3:0.032:165,1:213,2:39:169,143:60:31:0.010,0.010,7.874e-03:1.097e-03,6.370e-03,0.993	0/0:355,0:0.031:141,0:214,0:0:184,0:0:0
1	149868015	.	TCCA	T	.	.	DP=120;ECNT=1;NLOD=12.62;N_ART_LOD=-1.658e+00;POP_AF=1.000e-03;P_GERMLINE=-9.367e+00;RPA=6,5;RU=CCA;STR;TLOD=6.97	GT:AD:AF:F1R2:F2R1:MBQ:MFRL:MMQ:MPOS:SA_MAP_AF:SA_POST_PROB	0/1:64,3:0.077:19,1:45,2:39:180,208:60:31:0.030,0.040,0.045:6.453e-03,0.014,0.980	0/0:42,0:0.063:13,0:29,0:0:167,0:0:0
1	149883405	.	A	G	.	.	DP=1074;ECNT=1;NLOD=141.80;N_ART_LOD=-2.685e+00;POP_AF=1.000e-03;P_GERMLINE=-1.413e+02;TLOD=3.23	GT:AD:AF:F1R2:F2R1:MBQ:MFRL:MMQ:MPOS:SA_MAP_AF:SA_POST_PROB	0/1:555,3:0.023:213,1:342,2:40:160,175:60:16:0.010,0.00,5.376e-03:5.302e-04,8.957e-03,0.991	0/0:472,0:0.027:134,0:338,0:0:160,0:0:0
1	149908374	.	CCCT	C	.	.	DP=2128;ECNT=1;NLOD=233.28;N_ART_LOD=24.01;POP_AF=1.000e-03;P_GERMLINE=-2.300e+02;RPA=5,4;RU=CCT;STR;TLOD=40.21	GT:AD:AF:F1R2:F2R1:MBQ:MFRL:MMQ:MPOS:SA_MAP_AF:SA_POST_PROB	0/1:981,26:0.059:340,9:581,17:39:153,158:60:28:0.030,0.020,0.027:7.111e-04,0.026,0.973	0/0:969,18:0.046:348,10:558,8:39:153,144:60:24
1	149931137	.	C	CA	.	.	DP=44;ECNT=1;NLOD=4.47;N_ART_LOD=-9.480e-01;POP_AF=1.000e-03;P_GERMLINE=-2.861e+00;RPA=10,11;RU=A;STR;TLOD=4.31	GT:AD:AF:F1R2:F2R1:MBQ:MFRL:MMQ:MPOS:SA_MAP_AF:SA_POST_PROB	0/1:20,3:0.202:8,1:8,2:40:215,193:60:34:0.00,0.131,0.130:0.045,9.953e-03,0.946	0/0:15,0:0.065:8,0:6,0:0:195,0:0:0
1	149946795	.	CT	C	.	.	DP=52;ECNT=1;NLOD=5.32;N_ART_LOD=-1.025e+00;POP_AF=1.000e-03;P_GERMLINE=-3.787e+00;RPA=11,10;RU=T;STR;TLOD=4.24	GT:AD:AF:F1R2:F2R1:MBQ:MFRL:MMQ:MPOS:SA_MAP_AF:SA_POST_PROB	0/1:20,3:0.235:8,2:9,1:39:159,161:60:15:0.131,0.00,0.130:8.070e-03,0.072,0.920	0/0:18,0:0.081:11,0:5,0:0:149,0:0:0
1	150004678	.	GGAA	G	.	.	DP=145;ECNT=1;NLOD=14.72;N_ART_LOD=-1.733e+00;POP_AF=1.000e-03;P_GERMLINE=-1.435e+01;RPA=6,5;RU=GAA;STR;TLOD=3.07	GT:AD:AF:F1R2:F2R1:MBQ:MFRL:MMQ:MPOS:SA_MAP_AF:SA_POST_PROB	0/1:69,2:0.111:26,0:43,2:37:161,195:60:34:0.00,0.030,0.028:0.019,3.954e-03,0.977	0/0:49,0:0.086:18,0:31,0:0:152,0:0:0
1	150019928	.	T	A	.	.	DP=44;ECNT=1;NLOD=6.91;N_ART_LOD=-1.104e+00;POP_AF=1.000e-03;P_GERMLINE=-4.637e+00;TLOD=5.01	GT:AD:AF:F1R2:F2R1:MBQ:MFRL:MMQ:MPOS:SA_MAP_AF:SA_POST_PROB	0/1:18,2:0.100:7,1:9,1:37:172,128:60:20:0.091,0.091,0.111:0.014,0.021,0.965	0/0:23,0:0.023:11,0:5,0:0:171,0:0:0
1	150031369	.	CTT	C	.	.	DP=35;ECNT=1;NLOD=4.23;N_ART_LOD=-6.985e-01;POP_AF=1.000e-03;P_GERMLINE=-1.326e+00;RPA=13,11;RU=T;STR;TLOD=5.87	GT:AD:AF:F1R2:F2R1:MBQ:MFRL:MMQ:MPOS:SA_MAP_AF:SA_POST_PROB	0/1:12,3:0.261:4,2:5,1:36:204,177:60:23:0.162,0.00,0.158:0.011,0.044,0.945	0/0:14,0:0.062:6,0:6,0:0:155,0:0:0
1	150054596	.	CAAA	C	.	.	DP=151;ECNT=1;NLOD=10.48;N_ART_LOD=1.27;POP_AF=1.000e-03;P_GERMLINE=-8.497e+00;RPA=17,14;RU=A;STR;TLOD=4.70	GT:AD:AF:F1R2:F2R1:MBQ:MFRL:MMQ:MPOS:SA_MAP_AF:SA_POST_PROB	0/1:84,5:0.104:14,1:37,2:39:260,215:60:19:0.00,0.040,0.035:6.679e-03,0.019,0.974	0/0:50,1:0.061:3,0:20,1:40:233,297:60:8
1	150102005	.	A	AT	.	.	DP=58;ECNT=1;NLOD=5.15;N_ART_LOD=-6.946e-01;POP_AF=1.000e-03;P_GERMLINE=-2.022e+00;RPA=16,17;RU=T;STR;TLOD=6.34	GT:AD:AF:F1R2:F2R1:MBQ:MFRL:MMQ:MPOS:SA_MAP_AF:SA_POST_PROB	0/1:23,6:0.281:8,2:4,3:39:161,152:60:24:0.141,0.162,0.179:0.021,0.015,0.964	0/0:18,0:0.135:4,0:8,0:0:129,0:0:0
1	150139878	.	CAA	C	.	.	DP=36;ECNT=1;NLOD=4.19;N_ART_LOD=-7.064e-01;POP_AF=1.000e-03;P_GERMLINE=-1.750e+00;RPA=15,13;RU=A;STR;TLOD=5.21	GT:AD:AF:F1R2:F2R1:MBQ:MFRL:MMQ:MPOS:SA_MAP_AF:SA_POST_PROB	0/1:10,3:0.313:3,1:7,2:27:156,152:60:29:0.152,0.121,0.167:0.013,0.029,0.957	0/0:14,0:0.093:2,0:6,0:0:171,0:0:0
1	150152443	.	CTT	C	.	.	DP=20;ECNT=1;NLOD=2.70;N_ART_LOD=-7.552e-01;POP_AF=1.000e-03;P_GERMLINE=-5.887e-01;RPA=14,12;RU=T;STR;TLOD=4.98	GT:AD:AF:F1R2:F2R1:MBQ:MFRL:MMQ:MPOS:SA_MAP_AF:SA_POST_PROB	0/1:7,2:0.249:3,1:4,1:40:162,173:60:43:0.00,0.222,0.222:0.029,0.019,0.952	0/0:9,0:0.052:7,0:0,0:0:228,0:0:0
1	150157072	.	C	T	.	.	DP=24;ECNT=1;NLOD=5.58;N_ART_LOD=-1.297e+00;POP_AF=1.000e-03;P_GERMLINE=-5.140e+00;TLOD=3.14	GT:AD:AF:F1R2:F2R1:MBQ:MFRL:MMQ:MPOS:SA_MAP_AF:SA_POST_PROB	0/1:3,1:0.300:1,1:2,0:40:119,98:60:10:0.00,0.253,0.250:0.032,0.019,0.949	0/0:19,0:0.016:12,0:7,0:0:162,0:0:0
1	150194914	.	T	TA	.	.	DP=31;ECNT=1;NLOD=3.27;N_ART_LOD=-1.106e+00;POP_AF=1.000e-03;P_GERMLINE=-1.555e+00;RPA=10,11;RU=A;STR;TLOD=4.43	GT:AD:AF:F1R2:F2R1:MBQ:MFRL:MMQ:MPOS:SA_MAP_AF:SA_POST_PROB	0/1:13,3:0.223:8,2:5,1:34:148,150:60:18:0.172,0.141,0.188:0.016,0.027,0.958	0/0:11,0:0.085:7,0:4,0:0:156,0:0:0
1	150199258	.	C	CT	.	.	DP=115;ECNT=1;NLOD=6.23;N_ART_LOD=-8.884e-01;POP_AF=1.000e-03;P_GERMLINE=-2.931e+00;RPA=12,13;RU=T;STR;TLOD=9.62	GT:AD:AF:F1R2:F2R1:MBQ:MFRL:MMQ:MPOS:SA_MAP_AF:SA_POST_PROB	0/1:45,9:0.268:14,5:27,3:36:254,269:60:30:0.152,0.00,0.148:0.025,0.017,0.958	0/0:21,0:0.230:7,0:12,0:0:257,0:0:0
1	150208411	.	TAC	T	.	.	DP=96;ECNT=1;NLOD=12.28;N_ART_LOD=-1.694e+00;POP_AF=1.000e-03;P_GERMLINE=-1.085e+01;RPA=6,5;RU=AC;STR;TLOD=4.13	GT:AD:AF:F1R2:F2R1:MBQ:MFRL:MMQ:MPOS:SA_MAP_AF:SA_POST_PROB	0/1:19,2:0.268:7,1:12,1:36:292,286:60:20:0.091,0.00,0.095:0.022,0.015,0.963	0/0:41,0:0.160:14,0:27,0:0:292,0:0:0
1	150259074	.	G	A	.	.	DP=2535;ECNT=1;NLOD=329.69;N_ART_LOD=-2.751e+00;POP_AF=1.000e-03;P_GERMLINE=-3.284e+02;TLOD=3.97	GT:AD:AF:F1R2:F2R1:MBQ:MFRL:MMQ:MPOS:SA_MAP_AF:SA_POST_PROB	0/1:1273,5:0.041:485,3:788,2:40:176,177:60:13:0.010,0.010,3.912e-03:8.456e-04,6.199e-04,0.999	0/0:1098,0:0.028:427,0:670,0:0:167,0:0:0
1	150267040	.	C	T	.	.	DP=141;ECNT=1;NLOD=12.25;N_ART_LOD=-1.663e+00;POP_AF=1.000e-03;P_GERMLINE=-1.161e+01;TLOD=3.34	GT:AD:AF:F1R2:F2R1:MBQ:MFRL:MMQ:MPOS:SA_MAP_AF:SA_POST_PROB	0/1:84,2:0.045:35,1:49,1:40:194,228:60:20:0.020,0.020,0.023:0.017,3.398e-03,0.979	0/0:41,0:0.102:22,0:19,0:0:197,0:0:0
1	150281167	.	T	A	.	.	DP=207;ECNT=1;NLOD=27.04;N_ART_LOD=-1.967e+00;POP_AF=1.000e-03;P_GERMLINE=-2.672e+01;TLOD=3.02	GT:AD:AF:F1R2:F2R1:MBQ:MFRL:MMQ:MPOS:SA_MAP_AF:SA_POST_PROB	0/1:109,2:0.027:29,2:80,0:40:239,159:60:6:0.010,0.010,0.018:2.071e-03,0.056,0.942	0/0:90,0:0.023:31,0:59,0:0:232,0:0:0
1	150284013	.	C	T	.	.	DP=213;ECNT=1;NLOD=29.71;N_ART_LOD=-2.007e+00;POP_AF=1.000e-03;P_GERMLINE=-2.929e+01;TLOD=3.12	GT:AD:AF:F1R2:F2R1:MBQ:MFRL:MMQ:MPOS:SA_MAP_AF:SA_POST_PROB	0/1:100,2:0.056:33,2:67,0:40:232,197:60:20:0.00,0.020,0.020:5.288e-03,8.650e-03,0.986	0/0:99,0:0.021:39,0:60,0:0:223,0:0:0
1	150310549	.	CAA	C	.	.	DP=112;ECNT=1;NLOD=6.73;N_ART_LOD=-8.210e-01;POP_AF=1.000e-03;P_GERMLINE=-3.428e+00;RPA=16,14;RU=A;STR;TLOD=10.34	GT:AD:AF:F1R2:F2R1:MBQ:MFRL:MMQ:MPOS:SA_MAP_AF:SA_POST_PROB	0/1:54,6:0.169:11,2:27,4:40:246,237:60:17:0.00,0.091,0.092:0.015,0.017,0.968	0/0:28,1:0.163:4,0:15,1:40:215,194:60:13
1	150452712	.	C	CT	.	.	DP=25;ECNT=1;NLOD=2.88;N_ART_LOD=-7.919e-01;POP_AF=1.000e-03;P_GERMLINE=-4.461e-01;RPA=12,13;RU=T;STR;TLOD=5.43	GT:AD:AF:F1R2:F2R1:MBQ:MFRL:MMQ:MPOS:SA_MAP_AF:SA_POST_PROB	0/1:9,4:0.322:4,2:4,2:39:166,153:60:36:0.00,0.303,0.308:0.034,0.019,0.948	0/0:10,0:0.072:3,0:4,0:0:160,0:0:0
1	150454357	.	C	CT	.	.	DP=94;ECNT=1;NLOD=9.34;N_ART_LOD=-8.622e-02;POP_AF=1.000e-03;P_GERMLINE=-8.765e+00;RPA=10,11;RU=T;STR;TLOD=3.27	GT:AD:AF:F1R2:F2R1:MBQ:MFRL:MMQ:MPOS:SA_MAP_AF:SA_POST_PROB	0/1:36,3:0.178:14,2:18,1:34:172,208:60:17:0.071,0.051,0.077:7.779e-03,0.024,0.968	0/0:40,1:0.066:17,1:19,0:35:169,242:60:1
1	150464268	.	AT	A	.	.	DP=387;ECNT=1;NLOD=2.74;N_ART_LOD=11.76;POP_AF=1.000e-03;P_GERMLINE=-1.044e-01;RPA=12,11;RU=T;STR;TLOD=24.48	GT:AD:AF:F1R2:F2R1:MBQ:MFRL:MMQ:MPOS:SA_MAP_AF:SA_POST_PROB	0/1:134,20:0.261:36,5:72,12:39:231,233:60:22:0.111,0.00,0.116:0.017,0.017,0.966	0/0:88,10:0.263:27,3:45,6:39:230,203:60:19
1	150512715	.	AAG	A	.	.	DP=100;ECNT=1;NLOD=2.84;N_ART_LOD=3.27;POP_AF=1.000e-03;P_GERMLINE=-1.294e-01;RPA=9,8;RU=AG;STR;TLOD=9.70	GT:AD:AF:F1R2:F2R1:MBQ:MFRL:MMQ:MPOS:SA_MAP_AF:SA_POST_PROB	0/1:42,5:0.158:16,1:26,4:34:168,149:60:22:0.071,0.101,0.106:0.015,0.013,0.972	0/0:34,3:0.163:12,1:22,1:39:146,138:60:39
1	150514584	.	AG	A	.	.	DP=107;ECNT=1;NLOD=7.44;N_ART_LOD=4.84;POP_AF=1.000e-03;P_GERMLINE=-7.052e+00;TLOD=3.09	GT:AD:AF:F1R2:F2R1:MBQ:MFRL:MMQ:MPOS:SA_MAP_AF:SA_POST_PROB	0/1:37,3:0.094:21,0:16,3:36:169,221:51:48:0.071,0.051,0.075:9.653e-03,0.016,0.974	0/0:59,3:0.069:28,1:31,2:39:165,135:39:11
1	150524367	.	CAAA	C	.	.	DP=481;ECNT=2;NLOD=3.60;N_ART_LOD=16.13;POP_AF=1.000e-03;P_GERMLINE=-2.138e+00;RPA=15,12;RU=A;STR;TLOD=4.16	GT:AD:AF:F1R2:F2R1:MBQ:MFRL:MMQ:MPOS:SA_MAP_AF:SA_POST_PROB	0/1:193,24:0.171:29,0:81,4:40:164,109:60:17:0.010,0.020,0.020:4.864e-03,3.222e-03,0.992	0/0:172,18:0.169:26,4:60,5:39:171,188:60:18
1	150524393	.	T	G	.	.	DP=601;ECNT=2;NLOD=75.59;N_ART_LOD=-2.408e+00;POP_AF=1.000e-03;P_GERMLINE=-7.513e+01;TLOD=3.17	GT:AD:AF:F1R2:F2R1:MBQ:MFRL:MMQ:MPOS:SA_MAP_AF:SA_POST_PROB	0/1:305,9:0.052:89,1:216,8:15:159,190:60:18:0.00,0.030,0.029:0.289,7.522e-04,0.710	0/0:258,2:0.038:87,0:171,2:15:164,181:60:24
1	150551491	.	GTCC	G	.	.	DB;DP=2975;ECNT=1;NLOD=294.76;N_ART_LOD=40.90;POP_AF=1.000e-03;P_GERMLINE=-2.915e+02;RPA=4,3;RU=TCC;STR;TLOD=34.80	GT:AD:AF:F1R2:F2R1:MBQ:MFRL:MMQ:MPOS:SA_MAP_AF:SA_POST_PROB	0/1:1296,17:0.080:452,5:776,12:39:175,177:60:31:0.010,0.010,0.014:6.612e-04,3.904e-03,0.995	0/0:1248,19:0.079:453,8:733,11:39:177,159:60:35
1	150555903	.	C	CA	.	.	DP=65;ECNT=1;NLOD=2.42;N_ART_LOD=1.43;POP_AF=1.000e-03;P_GERMLINE=-1.690e+00;RPA=13,14;RU=A;STR;TLOD=3.44	GT:AD:AF:F1R2:F2R1:MBQ:MFRL:MMQ:MPOS:SA_MAP_AF:SA_POST_PROB	0/1:27,3:0.179:10,0:9,3:39:187,176:60:33:0.071,0.081,0.100:0.012,0.020,0.968	0/0:23,2:0.172:9,1:7,1:40:174,186:60:21
1	150560692	.	CAA	C	.	.	DP=41;ECNT=1;NLOD=2.40;N_ART_LOD=-4.243e-01;POP_AF=1.000e-03;P_GERMLINE=-2.056e+00;RPA=19,17;RU=A;STR;TLOD=3.05	GT:AD:AF:F1R2:F2R1:MBQ:MFRL:MMQ:MPOS:SA_MAP_AF:SA_POST_PROB	0/1:7,2:0.401:0,0:1,2:37:113,129:60:23:0.00,0.131,0.133:0.057,9.824e-03,0.933	0/0:8,0:0.251:1,0:2,0:0:174,0:0:0
1	150583473	.	A	T	.	.	DP=47;ECNT=1;NLOD=4.52;N_ART_LOD=-1.216e+00;POP_AF=1.000e-03;P_GERMLINE=-1.640e+00;TLOD=5.80	GT:AD:AF:F1R2:F2R1:MBQ:MFRL:MMQ:MPOS:SA_MAP_AF:SA_POST_PROB	0/1:23,3:0.177:17,3:6,0:39:148,156:60:25:0.081,0.101,0.115:0.022,0.012,0.966	0/0:15,0:0.031:11,0:4,0:0:166,0:0:0
1	150601454	.	G	GT	.	.	DP=2696;ECNT=1;NLOD=257.32;N_ART_LOD=17.45;POP_AF=1.000e-03;P_GERMLINE=-2.540e+02;RPA=9,10;RU=T;STR;TLOD=16.31	GT:AD:AF:F1R2:F2R1:MBQ:MFRL:MMQ:MPOS:SA_MAP_AF:SA_POST_PROB	0/1:1237,25:0.086:561,8:666,17:39:173,155:60:21:0.020,0.020,0.020:8.004e-04,4.852e-03,0.994	0/0:1062,25:0.082:453,13:598,12:40:170,169:60:30
1	150617001	.	C	CT	.	.	DP=33;ECNT=1;NLOD=2.44;N_ART_LOD=-6.203e-01;POP_AF=1.000e-03;P_GERMLINE=-1.117e-01;RPA=14,15;RU=T;STR;TLOD=5.95	GT:AD:AF:F1R2:F2R1:MBQ:MFRL:MMQ:MPOS:SA_MAP_AF:SA_POST_PROB	0/1:12,5:0.316:7,3:3,1:40:183,147:60:36:0.00,0.232,0.235:0.047,0.013,0.940	0/0:11,1:0.156:5,0:4,0:0:210,0:0:0
1	150692541	.	C	CAT	.	.	DP=46;ECNT=1;NLOD=4.53;N_ART_LOD=-1.275e+00;POP_AF=1.000e-03;P_GERMLINE=-3.230e+00;RPA=6,7;RU=AT;STR;TLOD=4.01	GT:AD:AF:F1R2:F2R1:MBQ:MFRL:MMQ:MPOS:SA_MAP_AF:SA_POST_PROB	0/1:17,2:0.187:6,2:11,0:27:140,221:60:11:0.101,0.00,0.105:0.011,0.034,0.955	0/0:15,0:0.158:10,0:5,0:0:154,0:0:0
1	150726906	.	CT	C	.	.	DP=27;ECNT=1;NLOD=2.87;N_ART_LOD=-6.211e-01;POP_AF=1.000e-03;P_GERMLINE=-1.961e+00;RPA=15,14;RU=T;STR;TLOD=3.61	GT:AD:AF:F1R2:F2R1:MBQ:MFRL:MMQ:MPOS:SA_MAP_AF:SA_POST_PROB	0/1:3,3:0.501:2,1:0,1:37:242,198:60:28:0.303,0.303,0.333:0.024,0.024,0.952	0/0:10,0:0.206:4,0:3,0:0:153,0:0:0
1	150785496	.	G	A	.	.	DP=30;ECNT=1;NLOD=2.71;N_ART_LOD=-1.034e+00;POP_AF=1.000e-03;P_GERMLINE=-1.846e-01;TLOD=5.97	GT:AD:AF:F1R2:F2R1:MBQ:MFRL:MMQ:MPOS:SA_MAP_AF:SA_POST_PROB	0/1:14,3:0.205:7,2:7,1:40:289,299:60:15:0.00,0.172,0.176:0.020,0.025,0.955	0/0:9,0:0.091:2,0:7,0:0:269,0:0:0
1	150801842	.	G	GA	.	.	DP=256;ECNT=1;NLOD=17.25;N_ART_LOD=1.94;POP_AF=1.000e-03;P_GERMLINE=-1.457e+01;RPA=9,10;RU=A;STR;TLOD=5.50	GT:AD:AF:F1R2:F2R1:MBQ:MFRL:MMQ:MPOS:SA_MAP_AF:SA_POST_PROB	0/1:129,6:0.105:45,2:83,4:39:206,188:60:9:0.040,0.020,0.044:2.222e-03,0.070,0.927	0/0:83,3:0.106:25,2:57,1:40:212,257:60:23
1	150825757	.	CA	C	.	.	DP=802;ECNT=1;NLOD=14.62;N_ART_LOD=35.42;POP_AF=1.000e-03;P_GERMLINE=-1.132e+01;RPA=11,10;RU=A;STR;TLOD=46.53	GT:AD:AF:F1R2:F2R1:MBQ:MFRL:MMQ:MPOS:SA_MAP_AF:SA_POST_PROB	0/1:393,38:0.123:99,18:252,17:40:175,180:60:22:0.061,0.081,0.083:8.210e-03,7.186e-03,0.985	0/0:280,29:0.143:63,9:169,17:39:180,172:60:25
1	150839724	.	A	C	.	.	DP=25;ECNT=1;NLOD=4.17;N_ART_LOD=-1.174e+00;POP_AF=1.000e-03;P_GERMLINE=-2.729e+00;TLOD=4.14	GT:AD:AF:F1R2:F2R1:MBQ:MFRL:MMQ:MPOS:SA_MAP_AF:SA_POST_PROB	0/1:9,2:0.182:4,2:5,0:14:190,132:60:29:0.152,0.152,0.182:0.019,0.022,0.958	0/0:14,0:7.506e-03:8,0:6,0:0:150,0:0:0
1	150874400	.	T	TA	.	.	DP=25;ECNT=1;NLOD=2.37;N_ART_LOD=-7.592e-01;POP_AF=1.000e-03;P_GERMLINE=-2.012e+00;RPA=13,14;RU=A;STR;TLOD=3.06	GT:AD:AF:F1R2:F2R1:MBQ:MFRL:MMQ:MPOS:SA_MAP_AF:SA_POST_PROB	0/1:8,2:0.290:1,2:4,0:35:135,273:60:34:0.172,0.172,0.200:0.019,0.024,0.957	0/0:8,0:0.175:3,0:4,0:0:163,0:0:0
1	150893691	.	C	CA	.	.	DP=47;ECNT=1;NLOD=5.97;N_ART_LOD=-1.376e+00;POP_AF=1.000e-03;P_GERMLINE=-4.507e+00;RPA=10,11;RU=A;STR;TLOD=4.17	GT:AD:AF:F1R2:F2R1:MBQ:MFRL:MMQ:MPOS:SA_MAP_AF:SA_POST_PROB	0/1:16,3:0.180:6,2:10,1:39:174,158:60:24:0.141,0.111,0.158:0.013,0.031,0.957	0/0:20,0:0.134:8,0:12,0:0:182,0:0:0
1	150914922	.	CAA	C	.	.	DP=512;ECNT=1;NLOD=22.93;N_ART_LOD=8.39;POP_AF=1.000e-03;P_GERMLINE=-1.963e+01;RPA=16,14;RU=A;STR;TLOD=16.04	GT:AD:AF:F1R2:F2R1:MBQ:MFRL:MMQ:MPOS:SA_MAP_AF:SA_POST_PROB	0/1:189,17:0.197:38,1:94,11:40:207,202:60:35:0.00,0.051,0.052:0.012,8.146e-03,0.980	0/0:160,9:0.168:39,1:75,6:39:202,192:60:29
1	150915291	.	C	T	.	.	DP=683;ECNT=1;NLOD=74.26;N_ART_LOD=-2.105e+00;POP_AF=1.000e-03;P_GERMLINE=-7.364e+01;TLOD=3.32	GT:AD:AF:F1R2:F2R1:MBQ:MFRL:MMQ:MPOS:SA_MAP_AF:SA_POST_PROB	0/1:393,3:0.039:155,0:238,3:39:193,147:60:25:0.00,0.010,7.557e-03:4.316e-03,1.181e-03,0.995	0/0:247,0:0.028:92,0:155,0:0:189,0:0:0
1	150974464	.	CT	C	.	.	DP=99;ECNT=1;NLOD=4.69;N_ART_LOD=0.526;POP_AF=1.000e-03;P_GERMLINE=-3.629e+00;RPA=12,11;RU=T;STR;TLOD=3.77	GT:AD:AF:F1R2:F2R1:MBQ:MFRL:MMQ:MPOS:SA_MAP_AF:SA_POST_PROB	0/1:26,3:0.284:6,1:17,2:40:256,259:60:35:0.091,0.081,0.103:0.019,0.013,0.968	0/0:28,2:0.243:7,1:10,1:38:258,347:60:27
1	150996971	.	C	CA	.	.	DP=337;ECNT=1;NLOD=3.40;N_ART_LOD=16.69;POP_AF=1.000e-03;P_GERMLINE=-3.542e-01;RPA=11,12;RU=A;STR;TLOD=34.53	GT:AD:AF:F1R2:F2R1:MBQ:MFRL:MMQ:MPOS:SA_MAP_AF:SA_POST_PROB	0/1:149,24:0.185:52,3:76,21:40:207,211:60:23:0.00,0.141,0.139:0.036,9.420e-03,0.955	0/0:119,14:0.149:41,5:62,9:40:193,184:60:22
1	151001615	.	CT	C	.	.	DP=89;ECNT=1;NLOD=3.21;N_ART_LOD=0.435;POP_AF=1.000e-03;P_GERMLINE=-2.865e-01;RPA=13,12;RU=T;STR;TLOD=6.79	GT:AD:AF:F1R2:F2R1:MBQ:MFRL:MMQ:MPOS:SA_MAP_AF:SA_POST_PROB	0/1:29,7:0.303:14,2:10,3:38:277,294:60:25:0.141,0.00,0.139:0.025,0.017,0.958	0/0:19,1:0.252:6,1:9,0:39:258,273:60:16
1	151005564	.	CT	C	.	.	DP=53;ECNT=1;NLOD=3.00;N_ART_LOD=0.483;POP_AF=1.000e-03;P_GERMLINE=-2.258e+00;RPA=14,13;RU=T;STR;TLOD=3.44	GT:AD:AF:F1R2:F2R1:MBQ:MFRL:MMQ:MPOS:SA_MAP_AF:SA_POST_PROB	0/1:27,3:0.132:11,3:8,0:40:191,167:60:15:0.111,0.00,0.111:6.429e-03,0.098,0.896	0/0:18,1:0.124:7,1:9,0:27:144,101:60:17
1	151017254	.	G	GTT	.	.	DP=319;ECNT=1;NLOD=24.37;N_ART_LOD=-1.170e+00;POP_AF=1.000e-03;P_GERMLINE=-2.312e+01;RPA=12,14;RU=T;STR;TLOD=3.95	GT:AD:AF:F1R2:F2R1:MBQ:MFRL:MMQ:MPOS:SA_MAP_AF:SA_POST_PROB	0/1:141,5:0.130:50,2:63,2:40:197,191:60:29:0.00,0.030,0.025:5.388e-03,9.719e-03,0.985	0/0:107,3:0.137:33,1:54,0:31:208,235:60:43
1	151044238	.	G	A	.	.	DP=15;ECNT=1;NLOD=3.31;N_ART_LOD=-1.079e+00;POP_AF=1.000e-03;P_GERMLINE=-2.935e+00;TLOD=3.08	GT:AD:AF:F1R2:F2R1:MBQ:MFRL:MMQ:MPOS:SA_MAP_AF:SA_POST_PROB	0/1:3,1:0.250:2,0:1,1:39:150,129:60:20:0.253,0.00,0.250:0.019,0.032,0.949	0/0:11,0:4.891e-05:6,0:5,0:0:120,0:0:0
1	151051261	.	G	C	.	.	DP=16;ECNT=1;NLOD=3.31;N_ART_LOD=-1.079e+00;POP_AF=1.000e-03;P_GERMLINE=-2.988e+00;TLOD=3.02	GT:AD:AF:F1R2:F2R1:MBQ:MFRL:MMQ:MPOS:SA_MAP_AF:SA_POST_PROB	0/1:4,1:0.200:2,0:2,1:40:204,60:27:18:0.202,0.00,0.200:0.022,0.025,0.953	0/0:11,0:1.070e-08:5,0:6,0:0:217,0:0:0
1	151070252	.	CAAAA	C	.	.	DP=622;ECNT=1;NLOD=45.90;N_ART_LOD=-4.409e-02;POP_AF=1.000e-03;P_GERMLINE=-4.505e+01;RPA=14,10;RU=A;STR;TLOD=3.56	GT:AD:AF:F1R2:F2R1:MBQ:MFRL:MMQ:MPOS:SA_MAP_AF:SA_POST_PROB	0/1:277,10:0.142:18,1:28,2:40:192,195:60:12:0.010,0.010,9.524e-03:1.115e-03,0.019,0.980	0/0:192,8:0.136:16,0:16,1:39:180,354:60:12
1	151144314	.	C	CTT	.	.	DP=187;ECNT=1;NLOD=2.85;N_ART_LOD=-9.640e-01;POP_AF=1.000e-03;P_GERMLINE=-2.238e+00;RPA=15,17;RU=T;STR;TLOD=3.32	GT:AD:AF:F1R2:F2R1:MBQ:MFRL:MMQ:MPOS:SA_MAP_AF:SA_POST_PROB	0/1:48,4:0.305:20,2:18,1:15:214,163:60:18:0.051,0.00,0.051:0.019,9.274e-03,0.972	0/0:24,2:0.361:7,0:9,0:0:222,0:0:0
1	151149218	.	G	A	.	.	DP=540;ECNT=1;NLOD=74.16;N_ART_LOD=-2.402e+00;POP_AF=1.000e-03;P_GERMLINE=-7.237e+01;TLOD=4.50	GT:AD:AF:F1R2:F2R1:MBQ:MFRL:MMQ:MPOS:SA_MAP_AF:SA_POST_PROB	0/1:261,3:0.044:96,1:165,2:40:173,235:60:25:0.010,0.010,0.011:3.637e-03,2.013e-03,0.994	0/0:247,0:0.023:85,0:162,0:0:172,0:0:0
1	151150318	.	C	CA	.	.	DP=76;ECNT=1;NLOD=5.97;N_ART_LOD=0.304;POP_AF=1.000e-03;P_GERMLINE=-2.672e+00;RPA=13,14;RU=A;STR;TLOD=11.18	GT:AD:AF:F1R2:F2R1:MBQ:MFRL:MMQ:MPOS:SA_MAP_AF:SA_POST_PROB	0/1:26,7:0.275:5,1:15,6:39:252,199:60:12:0.162,0.202,0.212:0.021,0.018,0.961	0/0:31,2:0.124:7,2:18,0:38:248,316:60:5
1	151157066	.	CT	C	.	.	DP=143;ECNT=1;NLOD=6.61;N_ART_LOD=0.020;POP_AF=1.000e-03;P_GERMLINE=-4.717e+00;RPA=13,12;RU=T;STR;TLOD=4.61	GT:AD:AF:F1R2:F2R1:MBQ:MFRL:MMQ:MPOS:SA_MAP_AF:SA_POST_PROB	0/1:33,6:0.323:15,0:13,4:15:205,190:60:17:0.111,0.00,0.111:0.015,0.020,0.965	0/0:36,3:0.263:10,0:16,1:15:239,363:60:16
1	151176005	.	C	CA	.	.	DP=22;ECNT=1;NLOD=2.56;N_ART_LOD=-6.231e-01;POP_AF=1.000e-03;P_GERMLINE=-2.070e+00;RPA=14,15;RU=A;STR;TLOD=3.19	GT:AD:AF:F1R2:F2R1:MBQ:MFRL:MMQ:MPOS:SA_MAP_AF:SA_POST_PROB	0/1:6,2:0.328:2,1:2,1:32:175,164:60:32:0.222,0.212,0.250:0.018,0.031,0.952	0/0:9,0:0.152:0,0:5,0:0:138,0:0:0
1	151196712	.	C	T	.	.	DP=1829;ECNT=2;NLOD=153.47;N_ART_LOD=18.95;POP_AF=1.000e-03;P_GERMLINE=-1.502e+02;TLOD=22.50	GT:AD:AF:F1R2:F2R1:MBQ:MFRL:MMQ:MPOS:SA_MAP_AF:SA_POST_PROB	0/1:998,22:0.053:392,14:606,8:40:163,181:60:18:0.020,0.020,0.022:3.092e-03,1.196e-03,0.996	0/0:686,19:0.055:288,7:398,12:39:164,183:60:28
1	151211752	.	C	CT	.	.	DP=89;ECNT=1;NLOD=2.97;N_ART_LOD=0.396;POP_AF=1.000e-03;P_GERMLINE=-9.705e-01;RPA=14,15;RU=T;STR;TLOD=4.77	GT:AD:AF:F1R2:F2R1:MBQ:MFRL:MMQ:MPOS:SA_MAP_AF:SA_POST_PROB	0/1:25,4:0.333:11,1:8,3:33:224,199:60:25:0.141,0.00,0.138:0.017,0.022,0.961	0/0:18,1:0.236:6,0:7,1:34:210,193:60:15
1	151233324	.	ATT	A	.	.	DP=36;ECNT=1;NLOD=2.72;N_ART_LOD=-7.812e-01;POP_AF=1.000e-03;P_GERMLINE=-1.398e-01;RPA=17,15;RU=T;STR;TLOD=6.36	GT:AD:AF:F1R2:F2R1:MBQ:MFRL:MMQ:MPOS:SA_MAP_AF:SA_POST_PROB	0/1:6,4:0.441:2,2:2,2:39:201,178:60:35:0.293,0.303,0.333:0.031,0.018,0.951	0/0:9,0:0.263:5,0:1,0:0:138,0:0:0
1	151236140	.	TA	T	.	.	DP=36;ECNT=1;NLOD=5.11;N_ART_LOD=-1.275e+00;POP_AF=1.000e-03;P_GERMLINE=-3.824e+00;RPA=8,7;RU=A;STR;TLOD=3.99	GT:AD:AF:F1R2:F2R1:MBQ:MFRL:MMQ:MPOS:SA_MAP_AF:SA_POST_PROB	0/1:11,2:0.238:6,0:5,2:28:213,328:57:31:0.121,0.131,0.154:0.031,0.014,0.955	0/0:17,0:0.054:8,0:9,0:0:236,0:0:0
1	151252905	.	C	T	.	.	DP=71;ECNT=1;NLOD=11.90;N_ART_LOD=-1.615e+00;POP_AF=1.000e-03;P_GERMLINE=-1.038e+01;TLOD=4.23	GT:AD:AF:F1R2:F2R1:MBQ:MFRL:MMQ:MPOS:SA_MAP_AF:SA_POST_PROB	0/1:28,2:0.070:10,0:18,2:37:190,138:55:12:0.00,0.071,0.067:0.080,5.348e-03,0.915	0/0:40,0:0.020:23,0:17,0:0:186,0:0:0
1	151398664	.	C	CT	.	.	DP=21;ECNT=1;NLOD=2.91;N_ART_LOD=-6.680e-01;POP_AF=1.000e-03;P_GERMLINE=-5.044e-01;RPA=16,17;RU=T;STR;TLOD=5.36	GT:AD:AF:F1R2:F2R1:MBQ:MFRL:MMQ:MPOS:SA_MAP_AF:SA_POST_PROB	0/1:4,3:0.467:1,3:1,0:40:133,266:60:36:0.00,0.424,0.429:0.027,0.025,0.948	0/0:10,0:0.065:6,0:2,0:0:169,0:0:0
1	151404545	.	T	C	.	.	DP=20;ECNT=1;NLOD=2.41;N_ART_LOD=-9.542e-01;POP_AF=1.000e-03;P_GERMLINE=-1.076e-01;TLOD=5.92	GT:AD:AF:F1R2:F2R1:MBQ:MFRL:MMQ:MPOS:SA_MAP_AF:SA_POST_PROB	0/1:10,2:0.167:5,1:5,1:40:198,207:60:20:0.141,0.131,0.167:0.013,0.036,0.950	0/0:8,0:1.212e-04:3,0:5,0:0:194,0:0:0
1	151492610	.	C	CT	.	.	DB;DP=260;ECNT=1;NLOD=3.07;N_ART_LOD=13.20;POP_AF=1.000e-03;P_GERMLINE=-2.058e-01;RPA=10,11;RU=T;STR;TLOD=7.36	GT:AD:AF:F1R2:F2R1:MBQ:MFRL:MMQ:MPOS:SA_MAP_AF:SA_POST_PROB	0/1:117,7:0.113:53,5:61,2:37:182,193:60:28:0.030,0.051,0.056:9.393e-03,7.644e-03,0.983	0/0:97,11:0.141:44,3:51,7:38:156,173:60:21
1	151506644	.	A	G	.	.	DP=601;ECNT=1;NLOD=78.91;N_ART_LOD=-5.181e-01;POP_AF=1.000e-03;P_GERMLINE=-7.744e+01;TLOD=4.18	GT:AD:AF:F1R2:F2R1:MBQ:MFRL:MMQ:MPOS:SA_MAP_AF:SA_POST_PROB	0/1:301,3:0.021:116,2:185,1:40:166,173:60:20:0.010,0.010,9.868e-03:6.658e-03,1.199e-03,0.992	0/0:276,1:0.028:99,0:177,1:39:165,294:60:20
1	151550920	.	G	T	.	.	DP=14;ECNT=1;NLOD=2.71;N_ART_LOD=-1.018e+00;POP_AF=1.000e-03;P_GERMLINE=-2.235e+00;TLOD=3.18	GT:AD:AF:F1R2:F2R1:MBQ:MFRL:MMQ:MPOS:SA_MAP_AF:SA_POST_PROB	0/1:3,1:0.250:0,1:3,0:40:216,150:60:8:0.253,0.00,0.250:0.019,0.032,0.949	0/0:9,0:0.050:5,0:4,0:0:135,0:0:0
1	151753841	.	TAC	T	.	.	DP=552;ECNT=1;NLOD=38.18;N_ART_LOD=14.54;POP_AF=1.000e-03;P_GERMLINE=-3.488e+01;RPA=6,5;RU=AC;STR;TLOD=9.34	GT:AD:AF:F1R2:F2R1:MBQ:MFRL:MMQ:MPOS:SA_MAP_AF:SA_POST_PROB	0/1:258,6:0.068:111,5:147,1:39:183,194:60:12:0.00,0.020,0.023:5.226e-03,6.243e-03,0.989	0/0:223,8:0.089:92,2:131,6:40:191,173:60:14
1	151789613	.	C	T	.	.	DP=206;ECNT=1;NLOD=15.65;N_ART_LOD=1.86;POP_AF=1.000e-03;P_GERMLINE=-1.254e+01;TLOD=6.24	GT:AD:AF:F1R2:F2R1:MBQ:MFRL:MMQ:MPOS:SA_MAP_AF:SA_POST_PROB	0/1:97,4:0.099:42,4:55,0:35:195,188:60:31:0.00,0.040,0.040:7.489e-03,0.015,0.977	0/0:74,2:0.106:34,1:40,1:34:200,175:58:43
1	151827133	.	G	A	.	.	DP=62;ECNT=1;NLOD=6.62;N_ART_LOD=-1.378e+00;POP_AF=1.000e-03;P_GERMLINE=-5.617e+00;TLOD=3.71	GT:AD:AF:F1R2:F2R1:MBQ:MFRL:MMQ:MPOS:SA_MAP_AF:SA_POST_PROB	0/1:33,2:0.092:17,2:16,0:36:156,137:60:5:0.00,0.061,0.057:0.029,6.918e-03,0.964	0/0:22,0:0.042:11,0:11,0:0:165,0:0:0
1	151838970	.	A	AT	.	.	DP=19;ECNT=1;NLOD=2.32;N_ART_LOD=-7.224e-01;POP_AF=1.000e-03;P_GERMLINE=-1.933e+00;RPA=12,13;RU=T;STR;TLOD=3.09	GT:AD:AF:F1R2:F2R1:MBQ:MFRL:MMQ:MPOS:SA_MAP_AF:SA_POST_PROB	0/1:7,2:0.233:5,0:1,2:27:175,289:60:32:0.192,0.182,0.222:0.016,0.032,0.951	0/0:8,0:0.119:4,0:2,0:0:195,0:0:0
1	151855805	.	G	T	.	.	DP=31;ECNT=1;NLOD=3.91;N_ART_LOD=-1.171e+00;POP_AF=1.000e-03;P_GERMLINE=-1.896e+00;TLOD=4.74	GT:AD:AF:F1R2:F2R1:MBQ:MFRL:MMQ:MPOS:SA_MAP_AF:SA_POST_PROB	0/1:14,2:0.125:7,2:7,0:36:183,121:60:20:0.121,0.00,0.125:9.885e-03,0.051,0.939	0/0:13,0:0.067:6,0:7,0:0:137,0:0:0
1	152021391	.	TA	T	.	.	DP=55;ECNT=1;NLOD=3.15;N_ART_LOD=0.701;POP_AF=1.000e-03;P_GERMLINE=-6.332e-01;RPA=11,10;RU=A;STR;TLOD=5.44	GT:AD:AF:F1R2:F2R1:MBQ:MFRL:MMQ:MPOS:SA_MAP_AF:SA_POST_PROB	0/1:23,4:0.176:15,2:5,2:40:142,176:60:26:0.00,0.152,0.148:0.057,9.218e-03,0.934	0/0:21,2:0.135:14,1:6,1:37:163,142:60:13
1	152080924	.	C	T	.	.	DP=1999;ECNT=1;NLOD=287.30;N_ART_LOD=-1.504e+00;POP_AF=1.000e-03;P_GERMLINE=-2.862e+02;TLOD=3.84	GT:AD:AF:F1R2:F2R1:MBQ:MFRL:MMQ:MPOS:SA_MAP_AF:SA_POST_PROB	0/1:913,4:0.044:339,2:574,2:40:181,212:60:26:0.010,0.00,4.362e-03:4.899e-04,3.496e-03,0.996	0/0:993,1:0.036:352,0:641,1:40:179,174:60:24
1	152111348	.	A	T	.	.	DP=36;ECNT=1;NLOD=5.67;N_ART_LOD=-1.318e+00;POP_AF=1.000e-03;P_GERMLINE=-2.374e+00;TLOD=8.67	GT:AD:AF:F1R2:F2R1:MBQ:MFRL:MMQ:MPOS:SA_MAP_AF:SA_POST_PROB	0/1:11,3:0.233:6,0:5,3:39:177,234:50:17:0.172,0.192,0.214:0.021,0.021,0.958	0/0:19,0:0.052:8,0:11,0:0:143,0:0:0
1	152127844	.	TTGTC	T	.	.	DP=2465;ECNT=2;NLOD=299.88;N_ART_LOD=-2.308e+00;POP_AF=1.000e-03;P_GERMLINE=-2.966e+02;RPA=3,2;RU=TGTC;STR;TLOD=7.36	GT:AD:AF:F1R2:F2R1:MBQ:MFRL:MMQ:MPOS:SA_MAP_AF:SA_POST_PROB	0/1:1223,6:0.046:462,0:761,6:40:175,131:60:37:0.010,0.010,4.882e-03:4.513e-04,2.088e-03,0.997	0/0:989,1:0.048:339,0:650,1:27:170,232:60:11
1	152128384	.	TTGTC	T	.	.	DP=3624;ECNT=1;NLOD=426.72;N_ART_LOD=-9.087e-01;POP_AF=1.000e-03;P_GERMLINE=-4.262e+02;RPA=3,2;RU=TGTC;STR;TLOD=3.25	GT:AD:AF:F1R2:F2R1:MBQ:MFRL:MMQ:MPOS:SA_MAP_AF:SA_POST_PROB	0/1:1670,4:0.069:687,3:983,1:40:182,182:60:21:0.010,0.010,2.389e-03:3.921e-04,6.599e-04,0.999	0/0:1450,2:0.075:563,1:887,1:37:176,160:60:9
1	152186708	.	C	T	.	.	DP=1599;ECNT=1;NLOD=73.06;N_ART_LOD=68.48;POP_AF=1.000e-03;P_GERMLINE=-6.976e+01;TLOD=41.43	GT:AD:AF:F1R2:F2R1:MBQ:MFRL:MMQ:MPOS:SA_MAP_AF:SA_POST_PROB	0/1:738,38:0.073:309,17:429,21:40:181,191:24:33:0.051,0.020,0.049:4.839e-08,1.000,1.012e-04	0/0:702,53:0.092:292,23:410,30:39:182,197:24:27
1	152187437	.	A	G	.	.	DP=353;ECNT=2;NLOD=13.69;N_ART_LOD=16.22;POP_AF=1.000e-03;P_GERMLINE=-1.039e+01;TLOD=14.91	GT:AD:AF:F1R2:F2R1:MBQ:MFRL:MMQ:MPOS:SA_MAP_AF:SA_POST_PROB	0/1:151,13:0.105:53,7:98,6:39:260,301:24:16:0.00,0.081,0.079:0.014,0.013,0.973	0/0:158,13:0.102:55,7:103,6:40:240,281:24:33
1	152191448	.	C	G	.	.	DP=1074;ECNT=1;NLOD=14.63;N_ART_LOD=86.43;POP_AF=1.000e-03;P_GERMLINE=-1.133e+01;TLOD=90.21	GT:AD:AF:F1R2:F2R1:MBQ:MFRL:MMQ:MPOS:SA_MAP_AF:SA_POST_PROB	0/1:467,33:0.087:190,11:277,22:40:204,225:60:23:0.061,0.061,0.066:3.751e-03,4.839e-03,0.991	0/0:487,33:0.089:175,11:312,22:40:211,203:60:25
1	152324557	.	CTG	C	.	.	DP=2547;ECNT=1;NLOD=274.50;N_ART_LOD=14.75;POP_AF=1.000e-03;P_GERMLINE=-2.738e+02;RPA=5,4;RU=TG;STR;TLOD=3.38	GT:AD:AF:F1R2:F2R1:MBQ:MFRL:MMQ:MPOS:SA_MAP_AF:SA_POST_PROB	0/1:1139,5:0.076:410,1:729,4:39:182,159:60:22:0.010,0.010,4.371e-03:8.335e-04,7.834e-04,0.998	0/0:1050,12:0.072:361,3:689,9:39:181,196:60:33
1	152353108	.	G	C	.	.	DP=107;ECNT=11;NLOD=15.65;N_ART_LOD=-1.724e+00;POP_AF=1.000e-03;P_GERMLINE=-1.235e+01;TLOD=10.72	GT:AD:AF:F1R2:F2R1:MBQ:MFRL:MMQ:MPOS:PGT:PID:SA_MAP_AF:SA_POST_PROB	0/1:51,4:0.073:32,3:19,1:40:186,96:43:42:0|1:152353084_A_G:0.071,0.020,0.073:2.633e-03,0.301,0.696	0/0:52,0:2.622e-05:33,0:19,0:0:173,0:0:0:0|1:152353084_A_G
1	152353109	.	A	G	.	.	DP=107;ECNT=11;NLOD=15.65;N_ART_LOD=-1.724e+00;POP_AF=1.000e-03;P_GERMLINE=-1.235e+01;TLOD=10.72	GT:AD:AF:F1R2:F2R1:MBQ:MFRL:MMQ:MPOS:PGT:PID:SA_MAP_AF:SA_POST_PROB	0/1:51,4:0.073:31,3:20,1:40:186,96:43:43:0|1:152353084_A_G:0.071,0.030,0.073:2.898e-03,0.248,0.749	0/0:52,0:2.622e-05:33,0:19,0:0:173,0:0:0:0|1:152353084_A_G
1	152353117	.	G	A	.	.	DP=126;ECNT=11;NLOD=18.36;N_ART_LOD=-1.792e+00;POP_AF=1.000e-03;P_GERMLINE=-1.506e+01;TLOD=10.35	GT:AD:AF:F1R2:F2R1:MBQ:MFRL:MMQ:MPOS:PGT:PID:SA_MAP_AF:SA_POST_PROB	0/1:61,4:0.062:37,3:24,1:40:185,96:43:46:0|1:152353084_A_G:0.061,0.020,0.062:2.563e-03,0.236,0.761	0/0:61,0:2.701e-05:40,0:21,0:0:173,0:0:0:0|1:152353084_A_G
1	152353120	.	A	G	.	.	DP=134;ECNT=11;NLOD=19.57;N_ART_LOD=-1.825e+00;POP_AF=1.000e-03;P_GERMLINE=-1.626e+01;TLOD=10.28	GT:AD:AF:F1R2:F2R1:MBQ:MFRL:MMQ:MPOS:PGT:PID:SA_MAP_AF:SA_POST_PROB	0/1:63,4:0.060:38,3:25,1:40:185,96:43:45:0|1:152353084_A_G:0.061,0.020,0.060:2.768e-03,0.181,0.817	0/0:65,0:0.015:42,0:23,0:0:165,0:0:0:0|1:152353084_A_G
1	152353121	.	G	A	.	.	DP=134;ECNT=11;NLOD=19.57;N_ART_LOD=-1.825e+00;POP_AF=1.000e-03;P_GERMLINE=-1.626e+01;TLOD=10.28	GT:AD:AF:F1R2:F2R1:MBQ:MFRL:MMQ:MPOS:PGT:PID:SA_MAP_AF:SA_POST_PROB	0/1:63,4:0.060:37,3:26,1:40:185,96:43:44:0|1:152353084_A_G:0.061,0.020,0.060:2.915e-03,0.155,0.842	0/0:65,0:0.015:42,0:23,0:0:165,0:0:0:0|1:152353084_A_G
1	152353132	.	T	A	.	.	DP=152;ECNT=11;NLOD=21.67;N_ART_LOD=-1.871e+00;POP_AF=1.000e-03;P_GERMLINE=-1.837e+01;TLOD=8.50	GT:AD:AF:F1R2:F2R1:MBQ:MFRL:MMQ:MPOS:SA_MAP_AF:SA_POST_PROB	0/1:69,4:0.081:43,3:26,1:39:182,96:43:33:0.051,0.020,0.055:3.229e-03,0.082,0.915	0/0:72,0:0.020:46,0:26,0:0:161,0:0:0
1	152760167	.	C	T	.	.	DP=152;ECNT=1;NLOD=22.14;N_ART_LOD=-1.879e+00;POP_AF=1.000e-03;P_GERMLINE=-2.180e+01;TLOD=3.04	GT:AD:AF:F1R2:F2R1:MBQ:MFRL:MMQ:MPOS:SA_MAP_AF:SA_POST_PROB	0/1:72,2:0.041:27,1:45,1:37:178,204:60:8:0.020,0.020,0.027:0.011,4.786e-03,0.984	0/0:74,0:0.017:22,0:52,0:0:178,0:0:0
1	152944389	.	GGCA	G	.	.	DP=712;ECNT=1;NLOD=97.39;N_ART_LOD=4.00;POP_AF=1.000e-03;P_GERMLINE=-9.412e+01;RPA=4,3;RU=GCA;STR;TLOD=7.09	GT:AD:AF:F1R2:F2R1:MBQ:MFRL:MMQ:MPOS:SA_MAP_AF:SA_POST_PROB	0/1:282,4:0.059:105,1:177,3:39:197,229:60:35:0.010,0.010,0.014:1.114e-03,0.030,0.969	0/0:366,3:0.044:135,0:231,3:39:191,149:60:37
1	153177106	.	G	A	.	.	DP=153;ECNT=1;NLOD=14.09;N_ART_LOD=0.888;POP_AF=1.000e-03;P_GERMLINE=-1.355e+01;TLOD=3.24	GT:AD:AF:F1R2:F2R1:MBQ:MFRL:MMQ:MPOS:SA_MAP_AF:SA_POST_PROB	0/1:84,2:0.050:43,2:41,0:39:247,196:60:15:0.00,0.020,0.023:5.144e-03,0.017,0.978	0/0:61,1:0.019:28,0:33,1:40:234,308:60:4
1	153352918	.	G	GA	.	.	DP=124;ECNT=1;NLOD=2.33;N_ART_LOD=5.75;POP_AF=1.000e-03;P_GERMLINE=-3.498e-01;RPA=13,14;RU=A;STR;TLOD=4.98	GT:AD:AF:F1R2:F2R1:MBQ:MFRL:MMQ:MPOS:SA_MAP_AF:SA_POST_PROB	0/1:61,5:0.116:28,3:21,2:36:168,201:60:8:0.00,0.081,0.076:0.020,9.015e-03,0.971	0/0:48,5:0.125:24,4:11,1:39:167,247:60:20
1	153455841	.	G	A	.	.	DP=41;ECNT=1;NLOD=5.07;N_ART_LOD=-1.264e+00;POP_AF=1.000e-03;P_GERMLINE=-4.150e+00;TLOD=3.62	GT:AD:AF:F1R2:F2R1:MBQ:MFRL:MMQ:MPOS:SA_MAP_AF:SA_POST_PROB	0/1:20,2:0.109:12,2:8,0:32:196,138:60:8:0.00,0.091,0.091:0.063,7.339e-03,0.930	0/0:17,0:0.033:10,0:7,0:0:173,0:0:0
1	153459479	.	CA	C	.	.	DP=49;ECNT=1;NLOD=5.18;N_ART_LOD=0.240;POP_AF=1.000e-03;P_GERMLINE=-3.746e+00;RPA=12,11;RU=A;STR;TLOD=4.13	GT:AD:AF:F1R2:F2R1:MBQ:MFRL:MMQ:MPOS:SA_MAP_AF:SA_POST_PROB	0/1:19,3:0.138:10,3:8,0:40:167,120:60:28:0.111,0.121,0.143:0.013,0.027,0.959	0/0:26,1:0.049:10,0:12,1:40:151,137:60:8
1	153507651	.	A	G	.	.	DP=708;ECNT=1;NLOD=100.21;N_ART_LOD=-2.532e+00;POP_AF=1.000e-03;P_GERMLINE=-9.704e+01;TLOD=6.44	GT:AD:AF:F1R2:F2R1:MBQ:MFRL:MMQ:MPOS:SA_MAP_AF:SA_POST_PROB	0/1:334,4:0.045:150,2:184,2:40:165,232:60:35:0.010,0.010,0.012:9.021e-04,0.019,0.980	0/0:334,0:0.021:154,0:180,0:0:169,0:0:0
1	153516162	.	G	GA	.	.	DP=81;ECNT=1;NLOD=3.55;N_ART_LOD=3.32;POP_AF=1.000e-03;P_GERMLINE=-4.563e-01;RPA=10,11;RU=A;STR;TLOD=7.42	GT:AD:AF:F1R2:F2R1:MBQ:MFRL:MMQ:MPOS:SA_MAP_AF:SA_POST_PROB	0/1:31,5:0.182:10,1:20,4:39:233,228:60:18:0.00,0.141,0.139:0.018,0.022,0.960	0/0:37,3:0.089:17,2:18,1:37:207,168:60:18
1	153579570	.	TCTG	T	.	.	DP=188;ECNT=1;NLOD=6.12;N_ART_LOD=7.10;POP_AF=1.000e-03;P_GERMLINE=-2.820e+00;RPA=10,9;RU=CTG;STR;TLOD=16.15	GT:AD:AF:F1R2:F2R1:MBQ:MFRL:MMQ:MPOS:SA_MAP_AF:SA_POST_PROB	0/1:75,6:0.172:41,5:34,1:38:168,155:60:25:0.061,0.061,0.073:9.879e-03,9.023e-03,0.981	0/0:62,3:0.147:32,3:29,0:40:167,124:60:40
1	153693617	.	G	GT	.	.	DP=38;ECNT=1;NLOD=2.71;N_ART_LOD=-1.018e+00;POP_AF=1.000e-03;P_GERMLINE=-1.576e+00;RPA=10,11;RU=T;STR;TLOD=3.84	GT:AD:AF:F1R2:F2R1:MBQ:MFRL:MMQ:MPOS:SA_MAP_AF:SA_POST_PROB	0/1:18,3:0.232:7,2:11,1:36:171,194:60:13:0.141,0.00,0.143:0.012,0.038,0.950	0/0:9,0:0.051:5,0:4,0:0:164,0:0:0
1	153733986	.	CA	C	.	.	DP=976;ECNT=1;NLOD=94.30;N_ART_LOD=3.22;POP_AF=1.000e-03;P_GERMLINE=-9.101e+01;RPA=9,8;RU=A;STR;TLOD=7.32	GT:AD:AF:F1R2:F2R1:MBQ:MFRL:MMQ:MPOS:SA_MAP_AF:SA_POST_PROB	0/1:507,10:0.058:176,3:306,7:40:178,162:60:23:0.010,0.020,0.020:5.351e-03,1.960e-03,0.993	0/0:370,6:0.068:137,4:210,2:38:171,208:60:26
1	153748613	.	GGC	G	.	.	DB;DP=76;ECNT=1;NLOD=2.96;N_ART_LOD=1.16;POP_AF=1.000e-03;P_GERMLINE=-2.165e-01;RPA=6,5;RU=GC;STR;TLOD=6.38	GT:AD:AF:F1R2:F2R1:MBQ:MFRL:MMQ:MPOS:SA_MAP_AF:SA_POST_PROB	0/1:33,3:0.189:11,1:22,2:38:188,159:60:23:0.081,0.00,0.083:0.019,0.014,0.967	0/0:22,1:0.139:5,0:17,1:40:189,186:60:29
1	153791120	.	TA	T	.	.	DP=274;ECNT=1;NLOD=12.19;N_ART_LOD=6.53;POP_AF=1.000e-03;P_GERMLINE=-1.106e+01;RPA=10,9;RU=A;STR;TLOD=3.83	GT:AD:AF:F1R2:F2R1:MBQ:MFRL:MMQ:MPOS:SA_MAP_AF:SA_POST_PROB	0/1:150,6:0.072:40,4:99,2:39:208,215:60:12:0.030,0.040,0.040:4.292e-03,0.018,0.978	0/0:92,6:0.101:36,1:47,5:37:199,212:60:8
1	153851420	.	A	ATT	.	.	DP=47;ECNT=1;NLOD=5.97;N_ART_LOD=-9.203e-01;POP_AF=1.000e-03;P_GERMLINE=-5.650e+00;RPA=11,13;RU=T;STR;TLOD=3.02	GT:AD:AF:F1R2:F2R1:MBQ:MFRL:MMQ:MPOS:SA_MAP_AF:SA_POST_PROB	0/1:16,3:0.242:9,1:7,1:38:212,197:60:37:0.071,0.071,0.091:0.015,0.015,0.969	0/0:20,0:0.049:7,0:10,0:0:186,0:0:0
1	153867039	.	TA	T	.	.	DP=34;ECNT=1;NLOD=2.70;N_ART_LOD=-1.033e+00;POP_AF=1.000e-03;P_GERMLINE=-1.310e+00;RPA=10,9;RU=A;STR;TLOD=4.12	GT:AD:AF:F1R2:F2R1:MBQ:MFRL:MMQ:MPOS:SA_MAP_AF:SA_POST_PROB	0/1:18,3:0.175:9,1:9,2:37:153,138:60:25:0.111,0.131,0.143:0.019,0.017,0.964	0/0:9,0:0.092:5,0:4,0:0:169,0:0:0
1	153889875	.	CT	C	.	.	DP=35;ECNT=1;NLOD=3.85;N_ART_LOD=-9.065e-01;POP_AF=1.000e-03;P_GERMLINE=-2.250e+00;RPA=13,12;RU=T;STR;TLOD=4.31	GT:AD:AF:F1R2:F2R1:MBQ:MFRL:MMQ:MPOS:SA_MAP_AF:SA_POST_PROB	0/1:13,3:0.243:8,3:4,0:40:149,205:60:42:0.141,0.172,0.188:0.023,0.017,0.960	0/0:13,0:0.102:5,0:6,0:0:162,0:0:0
1	153899900	.	CTTT	C	.	.	DP=42;ECNT=1;NLOD=3.19;N_ART_LOD=-8.693e-01;POP_AF=1.000e-03;P_GERMLINE=-2.601e-01;RPA=16,13;RU=T;STR;TLOD=7.20	GT:AD:AF:F1R2:F2R1:MBQ:MFRL:MMQ:MPOS:SA_MAP_AF:SA_POST_PROB	0/1:13,3:0.348:1,1:1,2:40:179,183:60:35:0.152,0.182,0.200:0.025,0.017,0.958	0/0:12,0:0.158:1,0:2,0:0:123,0:0:0
1	153904282	.	C	CT	.	.	DP=87;ECNT=1;NLOD=5.18;N_ART_LOD=1.57;POP_AF=1.000e-03;P_GERMLINE=-1.880e+00;RPA=11,12;RU=T;STR;TLOD=10.87	GT:AD:AF:F1R2:F2R1:MBQ:MFRL:MMQ:MPOS:SA_MAP_AF:SA_POST_PROB	0/1:28,7:0.271:12,5:14,2:38:161,151:60:17:0.172,0.182,0.200:0.021,0.015,0.965	0/0:34,2:0.134:7,1:22,1:38:166,201:60:39
1	153907295	.	TGCTGCTGC	T	.	.	DP=806;ECNT=1;NLOD=100.26;N_ART_LOD=-2.259e+00;POP_AF=1.000e-03;P_GERMLINE=-9.889e+01;RPA=1,-1;RU=GCTGCTGCTGTTGC;STR;TLOD=4.07	GT:AD:AF:F1R2:F2R1:MBQ:MFRL:MMQ:MPOS:SA_MAP_AF:SA_POST_PROB	0/1:339,4:0.089:156,1:179,3:40:190,193:60:17:0.010,0.010,0.012:9.911e-04,0.020,0.979	0/0:333,0:0.082:158,0:173,0:0:188,0:0:0
1	153909200	.	C	T	.	.	DP=945;ECNT=1;NLOD=134.36;N_ART_LOD=-2.658e+00;POP_AF=1.000e-03;P_GERMLINE=-1.312e+02;TLOD=6.52	GT:AD:AF:F1R2:F2R1:MBQ:MFRL:MMQ:MPOS:SA_MAP_AF:SA_POST_PROB	0/1:460,5:0.029:164,3:296,2:40:167,154:60:12:0.010,0.010,0.011:3.820e-03,1.243e-03,0.995	0/0:447,0:0.018:167,0:280,0:0:169,0:0:0
1	153910127	.	G	A	.	.	DP=1135;ECNT=1;NLOD=167.14;N_ART_LOD=-2.753e+00;POP_AF=1.000e-03;P_GERMLINE=-1.667e+02;TLOD=3.09	GT:AD:AF:F1R2:F2R1:MBQ:MFRL:MMQ:MPOS:SA_MAP_AF:SA_POST_PROB	0/1:533,3:0.025:187,2:346,1:39:173,161:60:5:0.00,0.010,5.597e-03:4.123e-03,7.627e-04,0.995	0/0:555,0:0.020:168,0:387,0:0:171,0:0:0
1	153925431	.	A	G	.	.	DP=180;ECNT=8;NLOD=24.75;N_ART_LOD=-1.925e+00;POP_AF=1.000e-03;P_GERMLINE=-2.299e+01;TLOD=4.48	GT:AD:AF:F1R2:F2R1:MBQ:MFRL:MMQ:MPOS:SA_MAP_AF:SA_POST_PROB	0/1:89,3:0.053:37,2:52,1:40:209,137:40:7:0.010,0.030,0.033:0.156,2.050e-03,0.842	0/0:83,0:0.012:26,0:57,0:0:217,0:0:0
1	153925517	.	GGC	G	.	.	DP=50;ECNT=8;NLOD=5.42;N_ART_LOD=-1.298e+00;POP_AF=1.000e-03;P_GERMLINE=-3.207e+00;TLOD=4.95	GT:AD:AF:F1R2:F2R1:MBQ:MFRL:MMQ:MPOS:PGT:PID:SA_MAP_AF:SA_POST_PROB	0/1:26,2:0.100:12,2:14,0:39:272,140:31:40:0|1:153925517_GGC_G:0.071,0.00,0.071:0.010,0.022,0.967	0/0:18,0:0.050:4,0:14,0:0:243,0:0:0:0|1:153925517_GGC_G
1	153925520	.	A	ATG	.	.	DP=46;ECNT=8;NLOD=5.42;N_ART_LOD=-1.279e+00;POP_AF=1.000e-03;P_GERMLINE=-3.195e+00;TLOD=4.96	GT:AD:AF:F1R2:F2R1:MBQ:MFRL:MMQ:MPOS:PGT:PID:SA_MAP_AF:SA_POST_PROB	0/1:26,2:0.071:12,2:14,0:40:272,140:31:37:0|1:153925517_GGC_G:0.071,0.00,0.071:0.010,0.022,0.967	0/0:18,0:3.716e-05:4,0:14,0:0:243,0:0:0:0|1:153925517_GGC_G
1	153925522	.	A	G	.	.	DP=45;ECNT=8;NLOD=5.42;N_ART_LOD=-1.279e+00;POP_AF=1.000e-03;P_GERMLINE=-3.151e+00;TLOD=5.01	GT:AD:AF:F1R2:F2R1:MBQ:MFRL:MMQ:MPOS:PGT:PID:SA_MAP_AF:SA_POST_PROB	0/1:25,2:0.074:12,2:13,0:40:275,140:31:35:0|1:153925517_GGC_G:0.071,0.00,0.074:0.010,0.024,0.966	0/0:18,0:2.518e-05:4,0:14,0:0:242,0:0:0:0|1:153925517_GGC_G
1	153925545	.	G	A	.	.	DP=40;ECNT=8;NLOD=4.52;N_ART_LOD=-1.204e+00;POP_AF=1.000e-03;P_GERMLINE=-2.161e+00;TLOD=5.11	GT:AD:AF:F1R2:F2R1:MBQ:MFRL:MMQ:MPOS:PGT:PID:SA_MAP_AF:SA_POST_PROB	0/1:23,2:0.080:10,2:13,0:39:259,140:31:12:0|1:153925517_GGC_G:0.081,0.00,0.080:8.905e-03,0.032,0.959	0/0:15,0:3.162e-05:5,0:10,0:0:240,0:0:0:0|1:153925517_GGC_G
1	153925549	.	C	A	.	.	DP=41;ECNT=8;NLOD=5.12;N_ART_LOD=-1.255e+00;POP_AF=1.000e-03;P_GERMLINE=-2.714e+00;TLOD=5.16	GT:AD:AF:F1R2:F2R1:MBQ:MFRL:MMQ:MPOS:PGT:PID:SA_MAP_AF:SA_POST_PROB	0/1:22,2:0.083:9,2:13,0:40:283,140:31:8:0|1:153925517_GGC_G:0.081,0.00,0.083:0.010,0.028,0.962	0/0:17,0:3.162e-05:6,0:11,0:0:219,0:0:0:0|1:153925517_GGC_G
1	153925551	.	C	T	.	.	DP=39;ECNT=8;NLOD=4.82;N_ART_LOD=-1.230e+00;POP_AF=1.000e-03;P_GERMLINE=-2.366e+00;TLOD=5.22	GT:AD:AF:F1R2:F2R1:MBQ:MFRL:MMQ:MPOS:PGT:PID:SA_MAP_AF:SA_POST_PROB	0/1:21,2:0.087:8,2:13,0:39:287,140:31:6:0|1:153925517_GGC_G:0.091,0.00,0.087:0.010,0.029,0.960	0/0:16,0:3.162e-05:6,0:10,0:0:230,0:0:0:0|1:153925517_GGC_G
1	153925552	.	A	G	.	.	DP=40;ECNT=8;NLOD=4.82;N_ART_LOD=-1.230e+00;POP_AF=1.000e-03;P_GERMLINE=-2.373e+00;TLOD=5.21	GT:AD:AF:F1R2:F2R1:MBQ:MFRL:MMQ:MPOS:PGT:PID:SA_MAP_AF:SA_POST_PROB	0/1:21,2:0.104:8,2:13,0:39:287,140:31:5:0|1:153925517_GGC_G:0.091,0.00,0.087:0.010,0.029,0.960	0/0:16,0:3.162e-05:6,0:10,0:0:230,0:0:0:0|1:153925517_GGC_G
1	153932608	.	G	A	.	.	DP=208;ECNT=1;NLOD=28.20;N_ART_LOD=-1.989e+00;POP_AF=1.000e-03;P_GERMLINE=-2.768e+01;TLOD=3.22	GT:AD:AF:F1R2:F2R1:MBQ:MFRL:MMQ:MPOS:SA_MAP_AF:SA_POST_PROB	0/1:100,2:0.048:41,1:59,1:40:208,163:60:20:0.00,0.020,0.020:5.064e-03,9.723e-03,0.985	0/0:94,0:0.032:37,0:57,0:0:192,0:0:0
1	153953003	.	A	AT	.	.	DP=27;ECNT=1;NLOD=2.28;N_ART_LOD=-7.144e-01;POP_AF=1.000e-03;P_GERMLINE=-3.927e-02;RPA=15,16;RU=T;STR;TLOD=12.61	GT:AD:AF:F1R2:F2R1:MBQ:MFRL:MMQ:MPOS:SA_MAP_AF:SA_POST_PROB	0/1:8,7:0.482:4,1:2,6:39:183,187:60:22:0.404,0.465,0.467:0.035,0.019,0.946	0/0:8,0:0.088:2,0:3,0:0:169,0:0:0
1	153955601	.	CA	C	.	.	DP=1145;ECNT=1;NLOD=28.15;N_ART_LOD=56.78;POP_AF=1.000e-03;P_GERMLINE=-2.484e+01;RPA=12,11;RU=A;STR;TLOD=36.23	GT:AD:AF:F1R2:F2R1:MBQ:MFRL:MMQ:MPOS:SA_MAP_AF:SA_POST_PROB	0/1:492,36:0.122:164,9:242,23:39:173,186:60:19:0.040,0.061,0.063:0.015,2.613e-03,0.982	0/0:465,47:0.139:127,19:254,24:40:167,167:60:26
1	153997164	.	AT	A	.	.	DP=62;ECNT=1;NLOD=4.09;N_ART_LOD=-2.853e-01;POP_AF=1.000e-03;P_GERMLINE=-2.550e+00;RPA=15,14;RU=T;STR;TLOD=4.25	GT:AD:AF:F1R2:F2R1:MBQ:MFRL:MMQ:MPOS:SA_MAP_AF:SA_POST_PROB	0/1:20,3:0.274:2,2:0,1:39:153,179:60:37:0.131,0.111,0.150:0.017,0.020,0.964	0/0:19,1:0.289:0,0:1,1:36:112,195:60:15
1	154027185	.	TGA	T	.	.	DP=558;ECNT=1;NLOD=33.47;N_ART_LOD=10.54;POP_AF=1.000e-03;P_GERMLINE=-3.016e+01;RPA=7,6;RU=GA;STR;TLOD=15.02	GT:AD:AF:F1R2:F2R1:MBQ:MFRL:MMQ:MPOS:SA_MAP_AF:SA_POST_PROB	0/1:281,10:0.104:97,5:168,5:35:205,198:60:20:0.00,0.040,0.036:8.500e-03,6.480e-03,0.985	0/0:183,7:0.095:84,3:85,3:38:197,242:60:31
1	154056689	.	A	AT	.	.	DP=31;ECNT=1;NLOD=2.94;N_ART_LOD=-1.109e+00;POP_AF=1.000e-03;P_GERMLINE=-2.258e+00;RPA=16,17;RU=T;STR;TLOD=3.38	GT:AD:AF:F1R2:F2R1:MBQ:MFRL:MMQ:MPOS:SA_MAP_AF:SA_POST_PROB	0/1:9,3:0.319:9,3:0,0:38:153,147:60:22:0.202,0.232,0.250:0.025,0.020,0.956	0/0:10,0:0.178:6,0:4,0:0:175,0:0:0
1	154106037	.	T	G	.	.	DP=78;ECNT=1;NLOD=5.75;N_ART_LOD=1.21;POP_AF=1.000e-03;P_GERMLINE=-5.139e+00;TLOD=3.31	GT:AD:AF:F1R2:F2R1:MBQ:MFRL:MMQ:MPOS:SA_MAP_AF:SA_POST_PROB	0/1:32,2:0.080:21,1:11,1:31:167,188:60:7:0.00,0.061,0.059:0.061,5.266e-03,0.934	0/0:37,3:0.109:22,1:15,2:21:178,186:60:27
1	154117894	.	C	CAA	.	.	DP=28;ECNT=1;NLOD=2.70;N_ART_LOD=-7.560e-01;POP_AF=1.000e-03;P_GERMLINE=-9.532e-01;RPA=11,13;RU=A;STR;TLOD=4.51	GT:AD:AF:F1R2:F2R1:MBQ:MFRL:MMQ:MPOS:SA_MAP_AF:SA_POST_PROB	0/1:12,2:0.224:5,0:5,2:14:152,233:60:27:0.141,0.00,0.143:0.011,0.044,0.944	0/0:9,0:0.052:7,0:1,0:0:161,0:0:0
1	154134086	.	A	ATT	.	.	DP=22;ECNT=1;NLOD=3.00;N_ART_LOD=-7.926e-01;POP_AF=1.000e-03;P_GERMLINE=-9.457e-01;RPA=12,14;RU=T;STR;TLOD=4.83	GT:AD:AF:F1R2:F2R1:MBQ:MFRL:MMQ:MPOS:SA_MAP_AF:SA_POST_PROB	0/1:8,2:0.229:4,0:4,2:26:185,227:60:34:0.202,0.00,0.200:0.011,0.070,0.919	0/0:10,0:0.049:2,0:6,0:0:193,0:0:0
1	154178185	.	C	CT	.	.	DB;DP=444;ECNT=1;NLOD=15.52;N_ART_LOD=7.32;POP_AF=1.000e-03;P_GERMLINE=-1.222e+01;RPA=12,13;RU=T;STR;TLOD=12.65	GT:AD:AF:F1R2:F2R1:MBQ:MFRL:MMQ:MPOS:SA_MAP_AF:SA_POST_PROB	0/1:151,14:0.238:41,6:76,6:39:179,200:60:31:0.071,0.061,0.073:0.013,6.633e-03,0.981	0/0:114,8:0.239:44,2:51,6:38:186,211:60:35
1	154188987	.	A	AT	.	.	DP=29;ECNT=1;NLOD=2.70;N_ART_LOD=-1.017e+00;POP_AF=1.000e-03;P_GERMLINE=-1.459e+00;RPA=12,13;RU=T;STR;TLOD=3.96	GT:AD:AF:F1R2:F2R1:MBQ:MFRL:MMQ:MPOS:SA_MAP_AF:SA_POST_PROB	0/1:13,3:0.247:8,3:5,0:37:179,217:60:45:0.192,0.00,0.188:0.010,0.067,0.923	0/0:9,0:0.052:5,0:4,0:0:171,0:0:0
1	154193476	.	TGGC	T	.	.	DP=146;ECNT=1;NLOD=16.23;N_ART_LOD=-1.753e+00;POP_AF=1.000e-03;P_GERMLINE=-1.534e+01;RPA=6,5;RU=GGC;STR;TLOD=3.59	GT:AD:AF:F1R2:F2R1:MBQ:MFRL:MMQ:MPOS:SA_MAP_AF:SA_POST_PROB	0/1:77,2:0.074:23,0:54,2:38:163,174:60:37:0.030,0.00,0.025:5.360e-03,0.010,0.985	0/0:54,0:0.035:21,0:33,0:0:165,0:0:0
1	154245863	.	GGAA	G	.	.	DB;DP=505;ECNT=1;NLOD=23.39;N_ART_LOD=19.98;POP_AF=1.000e-03;P_GERMLINE=-2.009e+01;RPA=5,4;RU=GAA;STR;TLOD=9.85	GT:AD:AF:F1R2:F2R1:MBQ:MFRL:MMQ:MPOS:SA_MAP_AF:SA_POST_PROB	0/1:231,5:0.084:79,2:152,3:40:186,198:60:18:0.020,0.010,0.021:1.649e-03,0.015,0.983	0/0:190,8:0.112:77,4:113,4:39:184,171:60:31
1	154276150	.	TA	T	.	.	DP=57;ECNT=1;NLOD=3.29;N_ART_LOD=2.00;POP_AF=1.000e-03;P_GERMLINE=-2.960e-01;RPA=12,11;RU=A;STR;TLOD=11.15	GT:AD:AF:F1R2:F2R1:MBQ:MFRL:MMQ:MPOS:SA_MAP_AF:SA_POST_PROB	0/1:16,6:0.317:7,4:7,2:36:167,184:60:30:0.253,0.222,0.273:0.016,0.029,0.956	0/0:28,2:0.095:8,2:15,0:39:160,171:60:24
1	154310223	.	G	GA	.	.	DP=330;ECNT=1;NLOD=27.08;N_ART_LOD=0.237;POP_AF=1.000e-03;P_GERMLINE=-2.386e+01;RPA=9,10;RU=A;STR;TLOD=6.67	GT:AD:AF:F1R2:F2R1:MBQ:MFRL:MMQ:MPOS:SA_MAP_AF:SA_POST_PROB	0/1:147,7:0.129:55,2:91,5:39:179,196:60:40:0.040,0.030,0.045:0.011,5.631e-03,0.983	0/0:108,2:0.131:39,0:67,2:38:189,181:60:19
1	154376707	.	TTCCC	T	.	.	DP=57;ECNT=1;NLOD=7.48;N_ART_LOD=-1.414e+00;POP_AF=1.000e-03;P_GERMLINE=-5.199e+00;RPA=4,3;RU=TCCC;STR;TLOD=5.02	GT:AD:AF:F1R2:F2R1:MBQ:MFRL:MMQ:MPOS:SA_MAP_AF:SA_POST_PROB	0/1:24,2:0.157:12,1:12,1:34:195,129:60:44:0.00,0.081,0.077:0.038,7.928e-03,0.954	0/0:25,0:4.165e-03:12,0:13,0:0:167,0:0:0
1	154388784	.	AT	A	.	.	DP=33;ECNT=1;NLOD=2.29;N_ART_LOD=0.561;POP_AF=1.000e-03;P_GERMLINE=-2.462e-01;RPA=17,16;RU=T;STR;TLOD=5.17	GT:AD:AF:F1R2:F2R1:MBQ:MFRL:MMQ:MPOS:SA_MAP_AF:SA_POST_PROB	0/1:5,4:0.473:0,1:3,2:38:177,177:60:23:0.313,0.283,0.333:0.021,0.027,0.952	0/0:15,1:0.122:7,1:6,0:40:213,183:60:28
1	154426946	.	A	AT	.	.	DP=447;ECNT=1;NLOD=33.38;N_ART_LOD=8.62;POP_AF=1.000e-03;P_GERMLINE=-3.212e+01;RPA=10,11;RU=T;STR;TLOD=3.96	GT:AD:AF:F1R2:F2R1:MBQ:MFRL:MMQ:MPOS:SA_MAP_AF:SA_POST_PROB	0/1:215,7:0.058:90,4:122,2:37:173,179:60:32:0.020,0.020,0.027:1.979e-03,0.014,0.984	0/0:188,10:0.085:56,5:125,5:39:162,192:60:24
1	154471631	.	G	A	.	.	DP=781;ECNT=1;NLOD=13.68;N_ART_LOD=46.88;POP_AF=1.000e-03;P_GERMLINE=-1.038e+01;TLOD=87.53	GT:AD:AF:F1R2:F2R1:MBQ:MFRL:MMQ:MPOS:SA_MAP_AF:SA_POST_PROB	0/1:387,33:0.103:148,13:239,20:39:161,164:60:18:0.051,0.081,0.079:0.045,1.833e-03,0.953	0/0:291,19:0.097:122,9:169,10:39:163,152:60:18
1	154580287	.	CCA	C	.	.	DP=1347;ECNT=2;NLOD=129.60;N_ART_LOD=17.21;POP_AF=1.000e-03;P_GERMLINE=-1.263e+02;RPA=6,5;RU=CA;STR;TLOD=19.35	GT:AD:AF:F1R2:F2R1:MBQ:MFRL:MMQ:MPOS:SA_MAP_AF:SA_POST_PROB	0/1:623,16:0.079:225,4:337,12:38:191,202:60:30:0.00,0.030,0.027:0.016,2.015e-03,0.982	0/0:564,12:0.064:196,3:327,9:39:188,168:60:19
1	154650540	.	G	A	.	.	DP=19;ECNT=1;NLOD=3.91;N_ART_LOD=-1.171e+00;POP_AF=1.000e-03;P_GERMLINE=-3.436e+00;TLOD=3.18	GT:AD:AF:F1R2:F2R1:MBQ:MFRL:MMQ:MPOS:SA_MAP_AF:SA_POST_PROB	0/1:3,1:0.250:1,0:2,1:40:230,143:60:8:0.253,0.00,0.250:0.017,0.039,0.944	0/0:13,0:0.067:9,0:4,0:0:190,0:0:0
1	154695205	.	CT	C	.	.	DP=68;ECNT=1;NLOD=3.08;N_ART_LOD=0.774;POP_AF=1.000e-03;P_GERMLINE=-2.444e+00;RPA=13,12;RU=T;STR;TLOD=3.34	GT:AD:AF:F1R2:F2R1:MBQ:MFRL:MMQ:MPOS:SA_MAP_AF:SA_POST_PROB	0/1:30,4:0.168:13,1:12,2:28:189,130:60:24:0.091,0.00,0.091:7.089e-03,0.050,0.943	0/0:21,2:0.194:6,2:9,0:38:175,132:60:20
1	154728276	.	GGAA	G	.	.	DP=143;ECNT=1;NLOD=9.78;N_ART_LOD=-1.644e+00;POP_AF=1.000e-03;P_GERMLINE=-6.492e+00;RPA=4,3;RU=GAA;STR;TLOD=7.39	GT:AD:AF:F1R2:F2R1:MBQ:MFRL:MMQ:MPOS:SA_MAP_AF:SA_POST_PROB	0/1:42,3:0.264:22,1:20,2:39:157,198:60:17:0.040,0.061,0.067:0.017,8.213e-03,0.975	0/0:33,0:0.233:18,0:15,0:0:161,0:0:0
1	154728489	.	AAAG	A	.	.	DP=146;ECNT=1;NLOD=9.90;N_ART_LOD=1.09;POP_AF=1.000e-03;P_GERMLINE=-6.655e+00;RPA=4,3;RU=AAG;STR;TLOD=6.83	GT:AD:AF:F1R2:F2R1:MBQ:MFRL:MMQ:MPOS:SA_MAP_AF:SA_POST_PROB	0/1:69,3:0.126:19,2:50,1:40:166,163:60:37:0.030,0.030,0.042:5.850e-03,0.014,0.980	0/0:47,1:0.105:15,0:32,1:40:165,230:60:25
1	154945910	.	T	C	.	.	DP=17;ECNT=3;NLOD=2.71;N_ART_LOD=-1.000e+00;POP_AF=1.000e-03;P_GERMLINE=-1.206e-01;TLOD=6.60	GT:AD:AF:F1R2:F2R1:MBQ:MFRL:MMQ:MPOS:PGT:PID:SA_MAP_AF:SA_POST_PROB	0/1:6,2:0.250:0,0:6,2:40:160,182:27:18:0|1:154945910_T_C:0.00,0.253,0.250:0.023,0.025,0.952	0/0:9,0:3.162e-05:4,0:5,0:0:185,0:0:0:0|1:154945910_T_C
1	154945919	.	G	A	.	.	DP=17;ECNT=3;NLOD=2.71;N_ART_LOD=-1.000e+00;POP_AF=1.000e-03;P_GERMLINE=-1.206e-01;TLOD=6.60	GT:AD:AF:F1R2:F2R1:MBQ:MFRL:MMQ:MPOS:PGT:PID:SA_MAP_AF:SA_POST_PROB	0/1:6,2:0.250:0,0:6,2:39:160,182:27:9:0|1:154945910_T_C:0.00,0.253,0.250:0.023,0.025,0.952	0/0:9,0:3.162e-05:4,0:5,0:0:185,0:0:0:0|1:154945910_T_C
1	154945922	.	G	A	.	.	DP=17;ECNT=3;NLOD=2.71;N_ART_LOD=-1.000e+00;POP_AF=1.000e-03;P_GERMLINE=-1.206e-01;TLOD=6.60	GT:AD:AF:F1R2:F2R1:MBQ:MFRL:MMQ:MPOS:PGT:PID:SA_MAP_AF:SA_POST_PROB	0/1:6,2:0.250:0,0:6,2:40:160,182:27:6:0|1:154945910_T_C:0.00,0.253,0.250:0.023,0.025,0.952	0/0:9,0:3.162e-05:4,0:5,0:0:185,0:0:0:0|1:154945910_T_C
1	154948434	.	G	GA	.	.	DP=101;ECNT=1;NLOD=4.77;N_ART_LOD=0.113;POP_AF=1.000e-03;P_GERMLINE=-1.479e+00;RPA=11,12;RU=A;STR;TLOD=14.41	GT:AD:AF:F1R2:F2R1:MBQ:MFRL:MMQ:MPOS:SA_MAP_AF:SA_POST_PROB	0/1:37,10:0.287:13,3:21,7:37:205,227:60:20:0.212,0.00,0.213:0.019,0.026,0.955	0/0:24,1:0.210:7,1:15,0:36:198,341:60:17
1	155012778	.	CAA	C	.	.	DP=27;ECNT=1;NLOD=2.70;N_ART_LOD=-6.790e-01;POP_AF=1.000e-03;P_GERMLINE=-1.032e-01;RPA=19,17;RU=A;STR;TLOD=7.14	GT:AD:AF:F1R2:F2R1:MBQ:MFRL:MMQ:MPOS:SA_MAP_AF:SA_POST_PROB	0/1:6,4:0.428:2,1:1,3:39:202,203:60:29:0.00,0.404,0.400:0.032,0.021,0.947	0/0:9,0:0.128:0,0:3,0:0:263,0:0:0
1	155051431	.	CGCT	C	.	.	DB;DP=321;ECNT=1;NLOD=6.23;N_ART_LOD=18.45;POP_AF=1.000e-03;P_GERMLINE=-3.385e+00;RPA=7,6;RU=GCT;STR;TLOD=5.73	GT:AD:AF:F1R2:F2R1:MBQ:MFRL:MMQ:MPOS:SA_MAP_AF:SA_POST_PROB	0/1:132,3:0.115:56,1:76,2:40:185,194:60:42:0.020,0.020,0.022:3.332e-03,9.517e-03,0.987	0/0:119,7:0.138:42,2:77,5:39:193,174:60:21
1	155106415	.	C	T	.	.	DP=861;ECNT=1;NLOD=115.54;N_ART_LOD=-2.596e+00;POP_AF=1.000e-03;P_GERMLINE=-1.140e+02;TLOD=4.26	GT:AD:AF:F1R2:F2R1:MBQ:MFRL:MMQ:MPOS:SA_MAP_AF:SA_POST_PROB	0/1:432,4:0.033:169,3:263,1:40:173,148:60:28:0.010,0.010,9.174e-03:3.280e-03,1.234e-03,0.995	0/0:386,0:0.027:138,0:248,0:0:170,0:0:0
1	155142631	.	TAA	T	.	.	DP=25;ECNT=1;NLOD=2.40;N_ART_LOD=-5.642e-01;POP_AF=1.000e-03;P_GERMLINE=-1.255e+00;RPA=14,12;RU=A;STR;TLOD=3.88	GT:AD:AF:F1R2:F2R1:MBQ:MFRL:MMQ:MPOS:SA_MAP_AF:SA_POST_PROB	0/1:9,2:0.295:3,0:4,2:39:212,184:60:25:0.152,0.152,0.182:0.019,0.022,0.958	0/0:8,0:1.402e-03:4,0:3,0:0:228,0:0:0
1	155168129	.	C	A	.	.	DP=183;ECNT=1;NLOD=24.98;N_ART_LOD=-1.940e+00;POP_AF=1.000e-03;P_GERMLINE=-2.460e+01;TLOD=3.09	GT:AD:AF:F1R2:F2R1:MBQ:MFRL:MMQ:MPOS:SA_MAP_AF:SA_POST_PROB	0/1:88,2:0.038:39,0:49,2:39:233,232:60:31:0.00,0.020,0.022:0.016,3.225e-03,0.980	0/0:83,0:0.039:37,0:46,0:0:244,0:0:0
1	155170341	.	C	A	.	.	DP=796;ECNT=1;NLOD=32.47;N_ART_LOD=38.70;POP_AF=1.000e-03;P_GERMLINE=-2.917e+01;TLOD=88.01	GT:AD:AF:F1R2:F2R1:MBQ:MFRL:MMQ:MPOS:SA_MAP_AF:SA_POST_PROB	0/1:392,32:0.094:140,12:252,20:39:162,164:60:23:0.061,0.071,0.075:9.227e-03,3.036e-03,0.988	0/0:321,17:0.072:117,6:204,11:39:164,158:60:22
1	155181808	.	T	C	.	.	DP=107;ECNT=1;NLOD=14.75;N_ART_LOD=-1.710e+00;POP_AF=1.000e-03;P_GERMLINE=-1.442e+01;TLOD=3.02	GT:AD:AF:F1R2:F2R1:MBQ:MFRL:MMQ:MPOS:SA_MAP_AF:SA_POST_PROB	0/1:49,2:0.076:20,1:29,1:35:204,250:45:29:0.00,0.040,0.039:8.069e-03,0.019,0.973	0/0:49,0:0.029:18,0:31,0:0:218,0:0:0
1	155209857	.	A	G	.	.	DP=1015;ECNT=1;NLOD=137.24;N_ART_LOD=-2.668e+00;POP_AF=1.000e-03;P_GERMLINE=-1.366e+02;TLOD=3.35	GT:AD:AF:F1R2:F2R1:MBQ:MFRL:MMQ:MPOS:SA_MAP_AF:SA_POST_PROB	0/1:515,3:0.027:172,0:343,3:40:169,138:60:15:0.010,0.010,5.792e-03:1.734e-03,1.221e-03,0.997	0/0:457,0:0.021:177,0:280,0:0:164,0:0:0
1	155220138	.	G	A	.	.	DP=135;ECNT=1;NLOD=17.11;N_ART_LOD=-1.782e+00;POP_AF=1.000e-03;P_GERMLINE=-1.611e+01;TLOD=3.70	GT:AD:AF:F1R2:F2R1:MBQ:MFRL:MMQ:MPOS:SA_MAP_AF:SA_POST_PROB	0/1:63,2:0.078:23,0:40,2:40:154,249:60:24:0.020,0.020,0.031:8.391e-03,6.921e-03,0.985	0/0:57,0:0.049:28,0:29,0:0:166,0:0:0
1	155262194	.	A	G	.	.	DP=35;ECNT=1;NLOD=4.21;N_ART_LOD=-1.188e+00;POP_AF=1.000e-03;P_GERMLINE=-2.465e+00;TLOD=4.46	GT:AD:AF:F1R2:F2R1:MBQ:MFRL:MMQ:MPOS:SA_MAP_AF:SA_POST_PROB	0/1:18,2:0.100:9,1:9,1:35:148,85:41:10:0.081,0.081,0.100:0.018,0.015,0.967	0/0:14,0:0.033:9,0:5,0:0:150,0:0:0
1	155264843	.	G	A	.	.	DP=81;ECNT=1;NLOD=8.43;N_ART_LOD=-1.462e+00;POP_AF=1.000e-03;P_GERMLINE=-7.382e+00;TLOD=3.75	GT:AD:AF:F1R2:F2R1:MBQ:MFRL:MMQ:MPOS:SA_MAP_AF:SA_POST_PROB	0/1:48,2:0.068:15,1:33,1:39:268,251:60:11:0.00,0.040,0.040:8.888e-03,0.015,0.976	0/0:28,0:1.247e-04:14,0:14,0:0:243,0:0:0
1	155268124	.	CTT	C	.	.	DP=54;ECNT=1;NLOD=2.94;N_ART_LOD=-8.250e-01;POP_AF=1.000e-03;P_GERMLINE=-2.524e+00;RPA=12,10;RU=T;STR;TLOD=3.12	GT:AD:AF:F1R2:F2R1:MBQ:MFRL:MMQ:MPOS:SA_MAP_AF:SA_POST_PROB	0/1:16,3:0.280:8,2:4,0:37:163,172:60:32:0.061,0.061,0.080:0.022,0.011,0.968	0/0:14,1:0.226:6,0:3,0:0:158,0:0:0
1	155280104	.	CTT	C	.	.	DP=278;ECNT=1;NLOD=10.39;N_ART_LOD=3.46;POP_AF=1.000e-03;P_GERMLINE=-9.410e+00;RPA=15,13;RU=T;STR;TLOD=3.68	GT:AD:AF:F1R2:F2R1:MBQ:MFRL:MMQ:MPOS:SA_MAP_AF:SA_POST_PROB	0/1:70,5:0.291:20,2:28,3:36:193,195:60:39:0.061,0.00,0.057:0.015,0.010,0.974	0/0:68,3:0.242:17,2:29,1:36:190,185:60:29
1	155283979	.	AT	A	.	.	DP=49;ECNT=1;NLOD=3.78;N_ART_LOD=-8.066e-01;POP_AF=1.000e-03;P_GERMLINE=-6.005e-01;RPA=15,14;RU=T;STR;TLOD=9.11	GT:AD:AF:F1R2:F2R1:MBQ:MFRL:MMQ:MPOS:SA_MAP_AF:SA_POST_PROB	0/1:12,6:0.389:5,2:4,4:39:175,219:60:29:0.354,0.00,0.353:0.015,0.054,0.931	0/0:13,0:0.230:5,0:6,0:0:180,0:0:0
1	155284570	.	GTT	G	.	.	DP=37;ECNT=1;NLOD=3.58;N_ART_LOD=-7.893e-01;POP_AF=1.000e-03;P_GERMLINE=-2.761e+00;RPA=16,14;RU=T;STR;TLOD=3.52	GT:AD:AF:F1R2:F2R1:MBQ:MFRL:MMQ:MPOS:SA_MAP_AF:SA_POST_PROB	0/1:10,2:0.267:3,1:5,1:39:189,131:60:31:0.00,0.152,0.154:0.023,0.019,0.958	0/0:12,0:0.203:5,0:2,0:0:128,0:0:0
1	155320735	.	GA	G	.	.	DP=25;ECNT=1;NLOD=2.66;N_ART_LOD=-8.068e-01;POP_AF=1.000e-03;P_GERMLINE=-1.973e-01;RPA=11,10;RU=A;STR;TLOD=5.81	GT:AD:AF:F1R2:F2R1:MBQ:MFRL:MMQ:MPOS:SA_MAP_AF:SA_POST_PROB	0/1:7,3:0.336:3,1:1,2:35:179,166:60:15:0.333,0.354,0.375:0.022,0.027,0.951	0/0:9,0:0.186:2,0:6,0:0:150,0:0:0
1	155330237	.	A	ATT	.	.	DP=302;ECNT=1;NLOD=6.72;N_ART_LOD=2.33;POP_AF=1.000e-03;P_GERMLINE=-4.439e+00;RPA=15,17;RU=T;STR;TLOD=5.02	GT:AD:AF:F1R2:F2R1:MBQ:MFRL:MMQ:MPOS:SA_MAP_AF:SA_POST_PROB	0/1:95,5:0.241:31,1:47,4:34:202,188:60:22:0.040,0.00,0.043:9.679e-03,9.518e-03,0.981	0/0:60,4:0.289:22,0:19,3:40:203,178:60:20
1	155450526	.	C	CT	.	.	DP=2145;ECNT=1;NLOD=195.29;N_ART_LOD=4.86;POP_AF=1.000e-03;P_GERMLINE=-1.947e+02;RPA=8,9;RU=T;STR;TLOD=3.31	GT:AD:AF:F1R2:F2R1:MBQ:MFRL:MMQ:MPOS:SA_MAP_AF:SA_POST_PROB	0/1:1048,12:0.091:408,4:633,7:39:169,196:60:14:0.010,0.010,0.010:1.119e-03,1.591e-03,0.997	0/0:737,10:0.088:313,6:420,4:40:166,165:60:31
1	155492477	.	ATTT	A	.	.	DP=18;ECNT=1;NLOD=2.71;N_ART_LOD=-9.998e-01;POP_AF=1.000e-03;P_GERMLINE=-1.033e-01;RPA=18,15;RU=T;STR;TLOD=7.23	GT:AD:AF:F1R2:F2R1:MBQ:MFRL:MMQ:MPOS:SA_MAP_AF:SA_POST_PROB	0/1:5,3:0.379:4,2:1,1:39:190,115:60:12:0.00,0.374,0.375:0.046,0.016,0.938	0/0:9,0:9.799e-04:6,0:3,0:0:138,0:0:0
1	155503341	.	T	TA	.	.	DP=26;ECNT=1;NLOD=2.51;N_ART_LOD=-6.014e-01;POP_AF=1.000e-03;P_GERMLINE=-9.357e-02;RPA=14,15;RU=A;STR;TLOD=6.30	GT:AD:AF:F1R2:F2R1:MBQ:MFRL:MMQ:MPOS:SA_MAP_AF:SA_POST_PROB	0/1:10,4:0.331:3,1:6,3:36:174,218:60:27:0.283,0.00,0.286:0.019,0.032,0.949	0/0:9,0:0.049:3,0:2,0:0:192,0:0:0
1	155532216	.	AGCG	A	.	.	DP=708;ECNT=1;NLOD=49.93;N_ART_LOD=10.50;POP_AF=1.000e-03;P_GERMLINE=-4.662e+01;RPA=6,5;RU=GCG;STR;TLOD=19.09	GT:AD:AF:F1R2:F2R1:MBQ:MFRL:MMQ:MPOS:SA_MAP_AF:SA_POST_PROB	0/1:239,8:0.172:93,4:146,4:39:180,182:60:36:0.030,0.020,0.032:3.616e-03,5.093e-03,0.991	0/0:245,6:0.168:110,1:135,5:37:173,183:60:32
1	155532654	.	A	C	.	.	DP=453;ECNT=4;NLOD=55.91;N_ART_LOD=2.56;POP_AF=1.000e-03;P_GERMLINE=-5.376e+01;TLOD=4.87	GT:AD:AF:F1R2:F2R1:MBQ:MFRL:MMQ:MPOS:SA_MAP_AF:SA_POST_PROB	0/1:222,3:0.018:90,1:132,2:27:190,156:60:1:0.00,0.010,0.013:0.546,3.600e-04,0.454	0/0:219,3:0.022:89,2:130,1:14:197,158:60:5
1	155556426	.	C	CT	.	.	DP=213;ECNT=1;NLOD=3.31;N_ART_LOD=5.40;POP_AF=1.000e-03;P_GERMLINE=-3.033e-01;RPA=11,12;RU=T;STR;TLOD=9.63	GT:AD:AF:F1R2:F2R1:MBQ:MFRL:MMQ:MPOS:SA_MAP_AF:SA_POST_PROB	0/1:119,9:0.115:46,2:64,7:40:173,176:60:20:0.051,0.071,0.070:7.864e-03,0.015,0.978	0/0:59,8:0.156:17,0:35,5:38:165,146:60:15
1	155570928	.	C	CT	.	.	DP=58;ECNT=1;NLOD=7.22;N_ART_LOD=-1.439e+00;POP_AF=1.000e-03;P_GERMLINE=-4.111e+00;RPA=9,10;RU=T;STR;TLOD=6.26	GT:AD:AF:F1R2:F2R1:MBQ:MFRL:MMQ:MPOS:SA_MAP_AF:SA_POST_PROB	0/1:16,4:0.286:6,2:10,2:37:183,179:60:15:0.182,0.162,0.200:0.024,0.017,0.959	0/0:24,0:0.101:14,0:10,0:0:179,0:0:0
1	155571869	.	C	A	.	.	DP=100;ECNT=1;NLOD=10.49;N_ART_LOD=-1.566e+00;POP_AF=1.000e-03;P_GERMLINE=-9.711e+00;TLOD=3.48	GT:AD:AF:F1R2:F2R1:MBQ:MFRL:MMQ:MPOS:SA_MAP_AF:SA_POST_PROB	0/1:60,2:0.041:19,0:41,2:38:190,207:60:26:0.00,0.030,0.032:9.227e-03,9.118e-03,0.982	0/0:35,0:0.030:15,0:20,0:0:177,0:0:0
1	155585135	.	C	CA	.	.	DP=45;ECNT=1;NLOD=4.86;N_ART_LOD=-1.006e+00;POP_AF=1.000e-03;P_GERMLINE=-4.208e+00;RPA=15,16;RU=A;STR;TLOD=3.35	GT:AD:AF:F1R2:F2R1:MBQ:MFRL:MMQ:MPOS:SA_MAP_AF:SA_POST_PROB	0/1:17,3:0.217:8,0:7,3:39:229,233:60:7:0.00,0.152,0.150:0.031,0.014,0.955	0/0:17,0:0.123:3,0:8,0:0:267,0:0:0
1	155675225	.	CA	C	.	.	DP=23;ECNT=1;NLOD=2.70;N_ART_LOD=-7.550e-01;POP_AF=1.000e-03;P_GERMLINE=-2.868e-01;RPA=13,12;RU=A;STR;TLOD=5.56	GT:AD:AF:F1R2:F2R1:MBQ:MFRL:MMQ:MPOS:SA_MAP_AF:SA_POST_PROB	0/1:7,3:0.361:1,2:2,1:39:164,132:60:17:0.313,0.283,0.333:0.024,0.024,0.953	0/0:9,0:0.052:3,0:6,0:0:183,0:0:0
1	155695904	.	CTTTTT	C	.	.	DP=254;ECNT=1;NLOD=10.46;N_ART_LOD=-1.015e+00;POP_AF=1.000e-03;P_GERMLINE=-8.444e+00;RPA=17,12;RU=T;STR;TLOD=4.73	GT:AD:AF:F1R2:F2R1:MBQ:MFRL:MMQ:MPOS:SA_MAP_AF:SA_POST_PROB	0/1:50,4:0.337:7,0:9,2:38:218,237:60:20:0.051,0.00,0.053:0.019,0.010,0.970	0/0:45,4:0.327:4,1:10,0:15:191,333:60:14
1	155701071	.	T	A	.	.	DP=768;ECNT=2;NLOD=96.61;N_ART_LOD=-2.521e+00;POP_AF=1.000e-03;P_GERMLINE=-9.514e+01;TLOD=4.17	GT:AD:AF:F1R2:F2R1:MBQ:MFRL:MMQ:MPOS:SA_MAP_AF:SA_POST_PROB	0/1:386,5:0.049:149,3:237,2:39:179,195:60:22:0.010,0.010,0.013:1.286e-03,6.665e-03,0.992	0/0:325,1:0.040:116,1:209,0:14:172,272:60:27
1	155790360	.	T	TA	.	.	DB;DP=354;ECNT=1;NLOD=33.61;N_ART_LOD=-2.155e-01;POP_AF=1.000e-03;P_GERMLINE=-3.326e+01;RPA=9,10;RU=A;STR;TLOD=3.06	GT:AD:AF:F1R2:F2R1:MBQ:MFRL:MMQ:MPOS:SA_MAP_AF:SA_POST_PROB	0/1:188,5:0.069:76,1:107,4:37:166,132:60:25:0.020,0.010,0.026:1.220e-03,0.116,0.882	0/0:128,2:0.060:51,2:77,0:38:160,184:60:19
1	155791056	.	CA	C	.	.	DP=103;ECNT=1;NLOD=4.51;N_ART_LOD=0.148;POP_AF=1.000e-03;P_GERMLINE=-2.965e+00;RPA=9,8;RU=A;STR;TLOD=4.25	GT:AD:AF:F1R2:F2R1:MBQ:MFRL:MMQ:MPOS:SA_MAP_AF:SA_POST_PROB	0/1:64,4:0.086:23,2:41,2:37:220,356:60:13:0.00,0.061,0.059:0.010,0.019,0.971	0/0:24,1:0.130:9,0:15,1:35:226,182:60:1
1	155838434	.	A	G	.	.	DP=1363;ECNT=1;NLOD=180.98;N_ART_LOD=-2.791e+00;POP_AF=1.000e-03;P_GERMLINE=-1.786e+02;TLOD=5.09	GT:AD:AF:F1R2:F2R1:MBQ:MFRL:MMQ:MPOS:SA_MAP_AF:SA_POST_PROB	0/1:688,4:0.031:273,2:415,2:40:171,195:60:7:0.010,0.010,5.780e-03:1.867e-03,8.350e-04,0.997	0/0:602,0:0.028:211,0:391,0:0:173,0:0:0
1	155884155	.	G	GA	.	.	DP=154;ECNT=1;NLOD=3.95;N_ART_LOD=2.84;POP_AF=1.000e-03;P_GERMLINE=-1.326e+00;RPA=11,12;RU=A;STR;TLOD=5.45	GT:AD:AF:F1R2:F2R1:MBQ:MFRL:MMQ:MPOS:SA_MAP_AF:SA_POST_PROB	0/1:53,5:0.243:15,1:31,4:36:220,205:60:22:0.091,0.00,0.086:0.022,0.013,0.965	0/0:38,3:0.234:14,0:17,3:39:205,328:60:22
1	155886421	.	CCT	C	.	.	DP=895;ECNT=1;NLOD=63.48;N_ART_LOD=15.73;POP_AF=1.000e-03;P_GERMLINE=-6.018e+01;RPA=6,5;RU=CT;STR;TLOD=14.80	GT:AD:AF:F1R2:F2R1:MBQ:MFRL:MMQ:MPOS:SA_MAP_AF:SA_POST_PROB	0/1:448,10:0.078:154,3:294,6:40:170,207:60:17:0.020,0.010,0.020:1.179e-03,0.012,0.986	0/0:319,10:0.091:102,2:217,8:40:167,145:60:21
1	156046686	.	AGAG	A	.	.	DB;DP=367;ECNT=1;NLOD=17.06;N_ART_LOD=13.66;POP_AF=1.000e-03;P_GERMLINE=-1.376e+01;RPA=6,5;RU=GAG;STR;TLOD=11.80	GT:AD:AF:F1R2:F2R1:MBQ:MFRL:MMQ:MPOS:SA_MAP_AF:SA_POST_PROB	0/1:177,7:0.088:71,5:106,2:35:177,181:60:13:0.020,0.040,0.038:0.015,3.010e-03,0.982	0/0:139,7:0.091:45,2:94,5:39:202,199:60:27
1	156112324	.	AT	A	.	.	DP=34;ECNT=1;NLOD=2.40;N_ART_LOD=-7.151e-01;POP_AF=1.000e-03;P_GERMLINE=-8.313e-01;RPA=11,10;RU=T;STR;TLOD=4.35	GT:AD:AF:F1R2:F2R1:MBQ:MFRL:MMQ:MPOS:SA_MAP_AF:SA_POST_PROB	0/1:17,3:0.225:6,2:9,1:39:134,198:60:35:0.162,0.00,0.158:0.011,0.051,0.938	0/0:8,0:0.057:1,0:7,0:0:203,0:0:0
1	156162099	.	C	A	.	.	DP=37;ECNT=1;NLOD=4.21;N_ART_LOD=-1.176e+00;POP_AF=1.000e-03;P_GERMLINE=-1.368e+00;TLOD=5.76	GT:AD:AF:F1R2:F2R1:MBQ:MFRL:MMQ:MPOS:SA_MAP_AF:SA_POST_PROB	0/1:19,3:0.156:15,1:4,2:35:237,228:34:1:0.111,0.111,0.136:0.011,0.039,0.950	0/0:14,0:4.895e-05:4,0:10,0:0:199,0:0:0
1	156162236	.	T	C	.	.	DP=146;ECNT=4;NLOD=4.26;N_ART_LOD=7.21;POP_AF=1.000e-03;P_GERMLINE=-3.477e+00;TLOD=3.48	GT:AD:AF:F1R2:F2R1:MBQ:MFRL:MMQ:MPOS:PGT:PID:SA_MAP_AF:SA_POST_PROB	0/1:85,2:0.023:51,0:34,2:40:179,225:37:6:0|1:156162236_T_C:0.020,0.00,0.023:3.291e-03,0.017,0.980	0/0:56,3:0.051:29,2:27,1:38:169,197:28:13:0|1:156162236_T_C
1	156162240	.	C	T	.	.	DP=143;ECNT=4;NLOD=3.66;N_ART_LOD=7.27;POP_AF=1.000e-03;P_GERMLINE=-5.865e-01;TLOD=6.59	GT:AD:AF:F1R2:F2R1:MBQ:MFRL:MMQ:MPOS:PGT:PID:SA_MAP_AF:SA_POST_PROB	0/1:81,3:0.047:47,1:34,2:39:187,228:34:6:0|1:156162236_T_C:0.040,0.00,0.036:3.740e-03,0.025,0.971	0/0:54,3:0.053:28,2:26,1:40:171,197:28:17:0|1:156162236_T_C
1	156162241	.	A	G	.	.	DP=143;ECNT=4;NLOD=3.96;N_ART_LOD=7.24;POP_AF=1.000e-03;P_GERMLINE=-8.202e-01;TLOD=6.63	GT:AD:AF:F1R2:F2R1:MBQ:MFRL:MMQ:MPOS:PGT:PID:SA_MAP_AF:SA_POST_PROB	0/1:79,3:0.048:46,1:33,2:39:194,228:34:7:0|1:156162236_T_C:0.040,0.00,0.037:4.044e-03,0.023,0.973	0/0:55,3:0.059:29,2:26,1:40:171,197:28:18:0|1:156162236_T_C
1	156162255	.	A	G	.	.	DP=150;ECNT=4;NLOD=6.40;N_ART_LOD=4.67;POP_AF=1.000e-03;P_GERMLINE=-3.104e+00;TLOD=8.25	GT:AD:AF:F1R2:F2R1:MBQ:MFRL:MMQ:MPOS:SA_MAP_AF:SA_POST_PROB	0/1:78,4:0.084:42,1:36,3:40:183,225:37:19:0.051,0.00,0.049:4.946e-03,0.024,0.971	0/0:55,3:0.085:29,2:26,1:39:166,197:28:32
1	156162770	.	C	T	.	.	DP=57;ECNT=1;NLOD=3.63;N_ART_LOD=1.62;POP_AF=1.000e-03;P_GERMLINE=-1.501e+00;TLOD=4.87	GT:AD:AF:F1R2:F2R1:MBQ:MFRL:MMQ:MPOS:SA_MAP_AF:SA_POST_PROB	0/1:28,2:0.067:18,1:10,1:34:179,186:40:12:0.071,0.00,0.067:0.017,0.013,0.970	0/0:26,1:0.037:19,0:7,1:40:170,225:27:49
1	156203572	.	CTT	C	.	.	DP=224;ECNT=1;NLOD=4.75;N_ART_LOD=1.98;POP_AF=1.000e-03;P_GERMLINE=-3.886e+00;RPA=15,13;RU=T;STR;TLOD=3.56	GT:AD:AF:F1R2:F2R1:MBQ:MFRL:MMQ:MPOS:SA_MAP_AF:SA_POST_PROB	0/1:59,4:0.277:21,3:17,0:36:208,171:60:25:0.040,0.00,0.042:0.017,8.148e-03,0.975	0/0:53,5:0.266:13,0:30,2:37:192,208:60:32
1	156229053	.	G	A	.	.	DP=168;ECNT=1;NLOD=21.28;N_ART_LOD=-1.879e+00;POP_AF=1.000e-03;P_GERMLINE=-2.062e+01;TLOD=3.36	GT:AD:AF:F1R2:F2R1:MBQ:MFRL:MMQ:MPOS:SA_MAP_AF:SA_POST_PROB	0/1:83,2:0.042:32,1:51,1:40:227,257:60:20:0.020,0.00,0.024:0.022,4.950e-03,0.973	0/0:71,0:0.059:24,0:47,0:0:241,0:0:0
1	156236240	.	C	A	.	.	DP=202;ECNT=1;NLOD=28.25;N_ART_LOD=-1.987e+00;POP_AF=1.000e-03;P_GERMLINE=-2.778e+01;TLOD=3.16	GT:AD:AF:F1R2:F2R1:MBQ:MFRL:MMQ:MPOS:SA_MAP_AF:SA_POST_PROB	0/1:97,2:0.042:41,0:56,2:40:231,287:60:15:0.020,0.00,0.020:4.724e-03,7.975e-03,0.987	0/0:94,0:0.026:36,0:58,0:0:217,0:0:0
1	156242369	.	CT	C	.	.	DP=47;ECNT=1;NLOD=3.48;N_ART_LOD=-7.221e-01;POP_AF=1.000e-03;P_GERMLINE=-3.991e-01;RPA=11,10;RU=T;STR;TLOD=8.33	GT:AD:AF:F1R2:F2R1:MBQ:MFRL:MMQ:MPOS:SA_MAP_AF:SA_POST_PROB	0/1:20,5:0.236:12,1:7,4:40:203,320:60:23:0.202,0.00,0.200:0.012,0.045,0.943	0/0:15,1:0.161:4,0:3,1:39:261,366:60:40
1	156245918	.	CTTTTT	C	.	.	DP=22;ECNT=1;NLOD=2.27;N_ART_LOD=-6.030e-01;POP_AF=1.000e-03;P_GERMLINE=-1.952e+00;RPA=17,12;RU=T;STR;TLOD=3.02	GT:AD:AF:F1R2:F2R1:MBQ:MFRL:MMQ:MPOS:SA_MAP_AF:SA_POST_PROB	0/1:6,1:0.278:0,1:1,0:36:127,151:60:24:0.00,0.172,0.167:0.031,0.017,0.952	0/0:8,0:0.163:1,0:0,0:0:386,0:0:0
1	156279225	.	A	AT	.	.	DP=199;ECNT=1;NLOD=19.51;N_ART_LOD=-1.568e+00;POP_AF=1.000e-03;P_GERMLINE=-1.872e+01;RPA=9,10;RU=T;STR;TLOD=3.49	GT:AD:AF:F1R2:F2R1:MBQ:MFRL:MMQ:MPOS:SA_MAP_AF:SA_POST_PROB	0/1:82,4:0.169:27,4:52,0:39:217,230:60:20:0.051,0.00,0.047:0.017,8.447e-03,0.974	0/0:65,0:0.106:24,0:41,0:0:220,0:0:0
1	156288906	.	GT	G	.	.	DP=132;ECNT=1;NLOD=9.22;N_ART_LOD=-1.076e+00;POP_AF=1.000e-03;P_GERMLINE=-7.736e+00;RPA=15,14;RU=T;STR;TLOD=4.19	GT:AD:AF:F1R2:F2R1:MBQ:MFRL:MMQ:MPOS:SA_MAP_AF:SA_POST_PROB	0/1:37,4:0.310:4,3:2,0:35:237,205:60:34:0.061,0.061,0.079:0.066,6.490e-03,0.927	0/0:35,0:0.251:1,0:6,0:0:187,0:0:0
1	156381483	.	T	G	.	.	DP=23;ECNT=1;NLOD=3.31;N_ART_LOD=-1.079e+00;POP_AF=1.000e-03;P_GERMLINE=-4.352e-01;TLOD=6.16	GT:AD:AF:F1R2:F2R1:MBQ:MFRL:MMQ:MPOS:SA_MAP_AF:SA_POST_PROB	0/1:9,2:0.208:5,2:4,0:40:160,114:51:14:0.141,0.162,0.182:0.035,0.014,0.951	0/0:11,0:1.725e-05:5,0:6,0:0:169,0:0:0
1	156500884	.	C	T	.	.	DP=185;ECNT=1;NLOD=22.53;N_ART_LOD=-1.885e+00;POP_AF=1.000e-03;P_GERMLINE=-2.209e+01;TLOD=3.13	GT:AD:AF:F1R2:F2R1:MBQ:MFRL:MMQ:MPOS:SA_MAP_AF:SA_POST_PROB	0/1:99,2:0.055:41,0:58,2:40:211,243:60:20:0.00,0.020,0.020:4.700e-03,0.013,0.982	0/0:75,0:0.014:30,0:45,0:0:212,0:0:0
1	156502960	.	TAC	T	.	.	DP=348;ECNT=1;NLOD=36.04;N_ART_LOD=-3.797e-01;POP_AF=1.000e-03;P_GERMLINE=-3.275e+01;RPA=6,5;RU=AC;STR;TLOD=7.64	GT:AD:AF:F1R2:F2R1:MBQ:MFRL:MMQ:MPOS:SA_MAP_AF:SA_POST_PROB	0/1:150,5:0.115:66,3:84,2:39:209,234:60:21:0.030,0.00,0.032:0.019,5.628e-03,0.975	0/0:132,1:0.091:50,1:82,0:39:204,181:60:16
1	156510531	.	C	T	.	.	DP=245;ECNT=1;NLOD=35.33;N_ART_LOD=-2.084e+00;POP_AF=1.000e-03;P_GERMLINE=-3.498e+01;TLOD=3.05	GT:AD:AF:F1R2:F2R1:MBQ:MFRL:MMQ:MPOS:SA_MAP_AF:SA_POST_PROB	0/1:115,2:0.036:32,2:83,0:40:180,140:60:12:0.020,0.00,0.017:1.732e-03,0.044,0.954	0/0:118,0:0.028:39,0:79,0:0:174,0:0:0
1	156553505	.	T	C	.	.	DP=721;ECNT=2;NLOD=62.78;N_ART_LOD=1.42;POP_AF=1.000e-03;P_GERMLINE=-6.139e+01;TLOD=4.10	GT:AD:AF:F1R2:F2R1:MBQ:MFRL:MMQ:MPOS:SA_MAP_AF:SA_POST_PROB	0/1:325,22:0.114:101,13:224,9:14:166,216:60:23:0.00,0.061,0.063:0.996,3.972e-06,3.798e-03	0/0:285,20:0.115:86,11:199,9:15:173,211:60:23
1	156598195	.	G	A	.	.	DP=48;ECNT=1;NLOD=7.18;N_ART_LOD=-1.411e+00;POP_AF=1.000e-03;P_GERMLINE=-6.062e+00;TLOD=3.82	GT:AD:AF:F1R2:F2R1:MBQ:MFRL:MMQ:MPOS:SA_MAP_AF:SA_POST_PROB	0/1:18,2:0.136:6,1:12,1:36:149,120:47:11:0.101,0.00,0.100:0.013,0.025,0.962	0/0:24,0:0.042:13,0:11,0:0:171,0:0:0
1	156761664	.	AAC	A	.	.	DP=735;ECNT=1;NLOD=66.48;N_ART_LOD=6.78;POP_AF=1.000e-03;P_GERMLINE=-6.338e+01;RPA=6,5;RU=AC;STR;TLOD=6.25	GT:AD:AF:F1R2:F2R1:MBQ:MFRL:MMQ:MPOS:SA_MAP_AF:SA_POST_PROB	0/1:344,5:0.080:135,0:209,5:40:172,210:60:19:0.010,0.010,0.014:3.569e-03,1.959e-03,0.994	0/0:281,5:0.085:109,1:172,4:39:166,179:60:33
1	156902574	.	A	ATT	.	.	DP=256;ECNT=1;NLOD=22.28;N_ART_LOD=-1.718e-01;POP_AF=1.000e-03;P_GERMLINE=-2.169e+01;RPA=11,13;RU=T;STR;TLOD=3.29	GT:AD:AF:F1R2:F2R1:MBQ:MFRL:MMQ:MPOS:SA_MAP_AF:SA_POST_PROB	0/1:108,6:0.152:31,2:70,2:39:175,189:60:29:0.00,0.030,0.032:0.023,3.017e-03,0.974	0/0:86,1:0.117:21,0:52,1:16:170,98:60:23
1	156987430	.	T	C	.	.	DP=14;ECNT=2;NLOD=2.70;N_ART_LOD=-1.017e+00;POP_AF=1.000e-03;P_GERMLINE=-2.207e+00;TLOD=3.20	GT:AD:AF:F1R2:F2R1:MBQ:MFRL:MMQ:MPOS:PGT:PID:SA_MAP_AF:SA_POST_PROB	0/1:3,1:0.250:3,0:0,1:40:119,91:60:8:0|1:156987430_T_C:0.253,0.00,0.250:0.017,0.039,0.944	0/0:9,0:0.051:4,0:5,0:0:147,0:0:0:0|1:156987430_T_C
1	157056352	.	C	T	.	.	DP=12;ECNT=1;NLOD=2.41;N_ART_LOD=-9.738e-01;POP_AF=1.000e-03;P_GERMLINE=-2.013e+00;TLOD=3.10	GT:AD:AF:F1R2:F2R1:MBQ:MFRL:MMQ:MPOS:SA_MAP_AF:SA_POST_PROB	0/1:2,1:0.334:1,0:1,1:37:265,128:60:5:0.333,0.00,0.333:0.021,0.029,0.949	0/0:8,0:0.056:6,0:2,0:0:194,0:0:0
1	157067893	.	A	AT	.	.	DP=93;ECNT=1;NLOD=6.85;N_ART_LOD=-1.213e+00;POP_AF=1.000e-03;P_GERMLINE=-3.966e+00;RPA=13,14;RU=T;STR;TLOD=5.78	GT:AD:AF:F1R2:F2R1:MBQ:MFRL:MMQ:MPOS:SA_MAP_AF:SA_POST_PROB	0/1:23,5:0.327:4,2:13,3:36:173,207:60:14:0.152,0.152,0.179:0.035,0.011,0.954	0/0:23,0:0.243:9,0:12,0:0:192,0:0:0
1	157094562	.	T	C	.	.	DP=178;ECNT=1;NLOD=5.87;N_ART_LOD=1.87;POP_AF=1.000e-03;P_GERMLINE=-4.509e+00;TLOD=4.06	GT:AD:AF:F1R2:F2R1:MBQ:MFRL:MMQ:MPOS:SA_MAP_AF:SA_POST_PROB	0/1:82,10:0.152:23,2:59,8:14:174,255:60:14:0.00,0.111,0.109:0.091,4.924e-03,0.904	0/0:54,10:0.199:15,2:39,8:14:171,238:60:11
1	158093505	.	T	A	.	.	DP=15;ECNT=1;NLOD=2.96;N_ART_LOD=-1.039e+00;POP_AF=1.000e-03;P_GERMLINE=-2.664e+00;TLOD=3.00	GT:AD:AF:F1R2:F2R1:MBQ:MFRL:MMQ:MPOS:SA_MAP_AF:SA_POST_PROB	0/1:4,1:0.200:1,1:3,0:40:157,110:60:20:0.202,0.00,0.200:0.019,0.029,0.952	0/0:10,0:0.010:6,0:4,0:0:175,0:0:0
1	158227643	.	C	A	.	.	DP=289;ECNT=1;NLOD=36.33;N_ART_LOD=-2.098e+00;POP_AF=1.000e-03;P_GERMLINE=-3.580e+01;TLOD=3.23	GT:AD:AF:F1R2:F2R1:MBQ:MFRL:MMQ:MPOS:SA_MAP_AF:SA_POST_PROB	0/1:150,3:0.043:53,2:97,1:35:194,117:60:1:0.020,0.010,0.020:0.021,2.338e-03,0.977	0/0:121,0:0.033:41,0:80,0:0:194,0:0:0
1	158582497	.	GA	G	.	.	DP=224;ECNT=1;NLOD=10.05;N_ART_LOD=7.04;POP_AF=1.000e-03;P_GERMLINE=-9.567e+00;RPA=11,10;RU=A;STR;TLOD=3.19	GT:AD:AF:F1R2:F2R1:MBQ:MFRL:MMQ:MPOS:SA_MAP_AF:SA_POST_PROB	0/1:108,4:0.082:24,0:67,4:40:159,190:60:21:0.030,0.030,0.036:4.084e-03,0.021,0.975	0/0:88,7:0.121:40,4:33,3:39:176,194:60:14
1	158613926	.	CAA	C	.	.	DP=89;ECNT=1;NLOD=5.19;N_ART_LOD=0.841;POP_AF=1.000e-03;P_GERMLINE=-3.014e+00;RPA=13,11;RU=A;STR;TLOD=4.91	GT:AD:AF:F1R2:F2R1:MBQ:MFRL:MMQ:MPOS:SA_MAP_AF:SA_POST_PROB	0/1:43,3:0.130:9,1:27,2:39:231,258:60:23:0.051,0.051,0.061:5.654e-03,0.051,0.943	0/0:29,1:0.104:8,0:14,1:40:231,253:60:5
1	158670073	.	C	T	.	.	DP=646;ECNT=1;NLOD=84.65;N_ART_LOD=-2.464e+00;POP_AF=1.000e-03;P_GERMLINE=-8.318e+01;TLOD=4.17	GT:AD:AF:F1R2:F2R1:MBQ:MFRL:MMQ:MPOS:SA_MAP_AF:SA_POST_PROB	0/1:319,3:0.043:105,1:214,2:40:184,269:60:39:0.010,0.010,9.317e-03:2.406e-03,2.097e-03,0.995	0/0:282,0:0.035:97,0:185,0:0:183,0:0:0
1	158686910	.	AAAAAC	A	.	.	DB;DP=497;ECNT=1;NLOD=57.62;N_ART_LOD=-1.528e-01;POP_AF=1.000e-03;P_GERMLINE=-5.563e+01;RPA=3,2;RU=AAAAC;STR;TLOD=4.72	GT:AD:AF:F1R2:F2R1:MBQ:MFRL:MMQ:MPOS:SA_MAP_AF:SA_POST_PROB	0/1:242,3:0.050:79,0:163,3:40:165,207:60:22:0.010,0.010,0.012:1.168e-03,0.019,0.980	0/0:206,1:0.059:63,0:143,1:40:163,145:60:34
1	158770954	.	GGTGTGT	G	.	.	DP=55;ECNT=1;NLOD=5.81;N_ART_LOD=-1.049e+00;POP_AF=1.000e-03;P_GERMLINE=-3.728e+00;RPA=14,11;RU=GT;STR;TLOD=4.81	GT:AD:AF:F1R2:F2R1:MBQ:MFRL:MMQ:MPOS:SA_MAP_AF:SA_POST_PROB	0/1:15,5:0.296:0,2:0,0:40:0,177:60:12:0.00,0.121,0.118:0.018,0.022,0.961	0/0:27,2:0.158:0,0:0,0:0:0,0:0:0
1	158813939	.	AT	A	.	.	DP=997;ECNT=1;NLOD=71.74;N_ART_LOD=17.73;POP_AF=1.000e-03;P_GERMLINE=-6.844e+01;RPA=9,8;RU=T;STR;TLOD=26.01	GT:AD:AF:F1R2:F2R1:MBQ:MFRL:MMQ:MPOS:SA_MAP_AF:SA_POST_PROB	0/1:399,21:0.126:141,8:244,13:39:169,183:60:28:0.051,0.040,0.051:7.407e-03,3.134e-03,0.989	0/0:391,19:0.126:116,7:254,9:40:176,158:60:24
1	159166235	.	G	A	.	.	DP=427;ECNT=1;NLOD=64.00;N_ART_LOD=-2.336e+00;POP_AF=1.000e-03;P_GERMLINE=-6.184e+01;TLOD=4.89	GT:AD:AF:F1R2:F2R1:MBQ:MFRL:MMQ:MPOS:SA_MAP_AF:SA_POST_PROB	0/1:198,3:0.031:77,1:121,2:40:172,118:60:20:0.010,0.010,0.015:2.791e-03,4.255e-03,0.993	0/0:212,0:0.015:76,0:136,0:0:169,0:0:0
1	159249451	.	TA	T	.	.	DP=524;ECNT=1;NLOD=56.22;N_ART_LOD=-1.979e-01;POP_AF=1.000e-03;P_GERMLINE=-5.560e+01;RPA=8,7;RU=A;STR;TLOD=3.32	GT:AD:AF:F1R2:F2R1:MBQ:MFRL:MMQ:MPOS:SA_MAP_AF:SA_POST_PROB	0/1:252,5:0.063:103,2:137,3:36:195,197:60:26:0.020,0.010,0.020:2.495e-03,5.044e-03,0.992	0/0:207,3:0.081:74,1:127,2:40:180,162:60:32
1	159717665	.	C	T	.	.	DP=14;ECNT=3;NLOD=2.41;N_ART_LOD=-9.542e-01;POP_AF=1.000e-03;P_GERMLINE=-5.739e-02;TLOD=6.98	GT:AD:AF:F1R2:F2R1:MBQ:MFRL:MMQ:MPOS:PGT:PID:SA_MAP_AF:SA_POST_PROB	0/1:4,2:0.333:2,2:2,0:39:166,254:59:29:0|1:159717665_C_T:0.00,0.333,0.333:0.025,0.025,0.950	0/0:8,0:1.431e-09:5,0:3,0:0:180,0:0:0:0|1:159717665_C_T
1	159717669	.	C	CT	.	.	DP=14;ECNT=3;NLOD=2.41;N_ART_LOD=-9.542e-01;POP_AF=1.000e-03;P_GERMLINE=-5.739e-02;RPA=1,2;RU=T;STR;TLOD=6.98	GT:AD:AF:F1R2:F2R1:MBQ:MFRL:MMQ:MPOS:PGT:PID:SA_MAP_AF:SA_POST_PROB	0/1:4,2:0.333:2,2:2,0:40:166,254:59:33:0|1:159717665_C_T:0.00,0.333,0.333:0.025,0.025,0.950	0/0:8,0:1.318e-05:5,0:3,0:0:180,0:0:0:0|1:159717665_C_T
1	159824644	.	AGGC	A	.	.	DB;DP=181;ECNT=2;NLOD=24.05;N_ART_LOD=0.512;POP_AF=1.000e-03;P_GERMLINE=-2.292e+01;RPA=4,3;RU=GGC;STR;TLOD=3.83	GT:AD:AF:F1R2:F2R1:MBQ:MFRL:MMQ:MPOS:SA_MAP_AF:SA_POST_PROB	0/1:64,2:0.065:16,0:48,2:40:186,308:60:21:0.00,0.030,0.030:0.032,3.460e-03,0.964	0/0:94,1:0.078:44,0:50,1:39:166,176:60:38
1	159824656	.	C	T	.	.	DP=195;ECNT=2;NLOD=28.65;N_ART_LOD=-2.014e-01;POP_AF=1.000e-03;P_GERMLINE=-2.535e+01;TLOD=16.20	GT:AD:AF:F1R2:F2R1:MBQ:MFRL:MMQ:MPOS:SA_MAP_AF:SA_POST_PROB	0/1:68,6:0.118:17,0:51,6:40:184,176:60:37:0.071,0.061,0.081:8.693e-03,0.013,0.979	0/0:107,1:0.035:45,1:62,0:34:167,154:60:35
1	159826561	.	CCACA	C	.	.	DP=159;ECNT=1;NLOD=10.02;N_ART_LOD=1.23;POP_AF=1.000e-03;P_GERMLINE=-8.518e+00;RPA=9,7;RU=CA;STR;TLOD=4.20	GT:AD:AF:F1R2:F2R1:MBQ:MFRL:MMQ:MPOS:SA_MAP_AF:SA_POST_PROB	0/1:44,2:0.214:15,1:26,1:40:259,251:60:35:0.040,0.00,0.041:0.022,8.034e-03,0.970	0/0:48,1:0.231:14,0:26,1:28:229,333:60:34
1	159900912	.	G	A	.	.	DP=805;ECNT=1;NLOD=121.21;N_ART_LOD=-2.615e+00;POP_AF=1.000e-03;P_GERMLINE=-1.200e+02;TLOD=3.87	GT:AD:AF:F1R2:F2R1:MBQ:MFRL:MMQ:MPOS:SA_MAP_AF:SA_POST_PROB	0/1:360,3:0.035:130,1:230,2:40:181,207:60:31:0.00,0.010,8.264e-03:2.832e-03,2.152e-03,0.995	0/0:403,0:0.024:135,0:268,0:0:177,0:0:0
1	160122119	.	TAAA	T	.	.	DP=49;ECNT=1;NLOD=3.05;N_ART_LOD=-7.942e-01;POP_AF=1.000e-03;P_GERMLINE=-4.479e-01;RPA=15,12;RU=A;STR;TLOD=5.65	GT:AD:AF:F1R2:F2R1:MBQ:MFRL:MMQ:MPOS:SA_MAP_AF:SA_POST_PROB	0/1:11,2:0.326:5,1:4,1:37:275,217:60:22:0.152,0.00,0.154:0.025,0.019,0.956	0/0:16,2:0.215:2,0:9,0:0:264,0:0:0
1	160146275	.	G	A	.	.	DP=704;ECNT=1;NLOD=94.63;N_ART_LOD=-2.510e+00;POP_AF=1.000e-03;P_GERMLINE=-9.400e+01;TLOD=3.33	GT:AD:AF:F1R2:F2R1:MBQ:MFRL:MMQ:MPOS:SA_MAP_AF:SA_POST_PROB	0/1:348,3:0.036:120,2:228,1:37:164,138:60:20:0.010,0.010,8.547e-03:2.940e-03,1.480e-03,0.996	0/0:315,0:0.030:110,0:205,0:0:161,0:0:0
1	160151345	.	C	CA	.	.	DP=79;ECNT=1;NLOD=4.80;N_ART_LOD=0.198;POP_AF=1.000e-03;P_GERMLINE=-1.527e+00;RPA=17,18;RU=A;STR;TLOD=7.53	GT:AD:AF:F1R2:F2R1:MBQ:MFRL:MMQ:MPOS:SA_MAP_AF:SA_POST_PROB	0/1:28,7:0.282:3,0:17,7:39:207,219:60:30:0.152,0.182,0.194:0.016,0.024,0.960	0/0:24,1:0.195:2,0:10,1:39:197,186:60:17
1	160175210	.	AGCG	A	.	.	DP=96;ECNT=1;NLOD=3.92;N_ART_LOD=4.64;POP_AF=1.000e-03;P_GERMLINE=-1.775e+00;RPA=6,5;RU=GCG;STR;TLOD=4.88	GT:AD:AF:F1R2:F2R1:MBQ:MFRL:MMQ:MPOS:SA_MAP_AF:SA_POST_PROB	0/1:34,2:0.120:11,1:23,1:37:169,174:60:5:0.040,0.040,0.056:8.395e-03,0.018,0.974	0/0:41,2:0.139:17,0:24,2:40:170,265:60:32
1	160232929	.	A	AT	.	.	DP=357;ECNT=1;NLOD=6.77;N_ART_LOD=14.48;POP_AF=1.000e-03;P_GERMLINE=-3.465e+00;RPA=14,15;RU=T;STR;TLOD=17.06	GT:AD:AF:F1R2:F2R1:MBQ:MFRL:MMQ:MPOS:SA_MAP_AF:SA_POST_PROB	0/1:156,19:0.165:45,9:75,10:39:187,181:60:17:0.00,0.111,0.108:0.017,0.015,0.968	0/0:122,14:0.172:50,10:44,4:39:195,192:60:30
1	160263286	.	ATTTT	A	.	.	DP=119;ECNT=1;NLOD=9.50;N_ART_LOD=-1.138e+00;POP_AF=1.000e-03;P_GERMLINE=-6.990e+00;RPA=16,12;RU=T;STR;TLOD=5.28	GT:AD:AF:F1R2:F2R1:MBQ:MFRL:MMQ:MPOS:SA_MAP_AF:SA_POST_PROB	0/1:41,3:0.232:12,0:14,3:39:244,270:60:23:0.081,0.00,0.077:0.019,0.013,0.968	0/0:32,0:0.177:6,0:13,0:0:223,0:0:0
1	160268834	.	G	GA	.	.	DP=725;ECNT=1;NLOD=12.21;N_ART_LOD=29.82;POP_AF=1.000e-03;P_GERMLINE=-8.910e+00;RPA=11,12;RU=A;STR;TLOD=37.17	GT:AD:AF:F1R2:F2R1:MBQ:MFRL:MMQ:MPOS:SA_MAP_AF:SA_POST_PROB	0/1:304,32:0.171:95,13:166,16:35:179,177:60:21:0.081,0.061,0.087:2.514e-03,0.028,0.969	0/0:243,27:0.176:69,11:137,13:36:179,177:60:22
1	160582200	.	TA	T	.	.	DP=246;ECNT=1;NLOD=18.07;N_ART_LOD=5.04;POP_AF=1.000e-03;P_GERMLINE=-1.477e+01;RPA=12,11;RU=A;STR;TLOD=9.24	GT:AD:AF:F1R2:F2R1:MBQ:MFRL:MMQ:MPOS:SA_MAP_AF:SA_POST_PROB	0/1:106,8:0.134:26,1:47,7:39:181,155:60:21:0.061,0.071,0.075:9.199e-03,9.508e-03,0.981	0/0:106,6:0.101:28,2:46,4:39:161,182:60:21
1	160589600	.	C	CT	.	.	DP=871;ECNT=1;NLOD=90.32;N_ART_LOD=2.88;POP_AF=1.000e-03;P_GERMLINE=-8.740e+01;RPA=9,10;RU=T;STR;TLOD=5.85	GT:AD:AF:F1R2:F2R1:MBQ:MFRL:MMQ:MPOS:SA_MAP_AF:SA_POST_PROB	0/1:404,9:0.075:158,1:242,8:37:171,148:60:23:0.010,0.020,0.022:0.029,9.940e-04,0.970	0/0:355,7:0.077:123,2:225,5:39:164,122:60:12
1	160865362	.	A	G	.	.	DP=168;ECNT=1;NLOD=22.53;N_ART_LOD=-1.890e+00;POP_AF=1.000e-03;P_GERMLINE=-2.184e+01;TLOD=3.39	GT:AD:AF:F1R2:F2R1:MBQ:MFRL:MMQ:MPOS:SA_MAP_AF:SA_POST_PROB	0/1:81,2:0.059:25,1:56,1:40:179,121:55:20:0.020,0.020,0.024:0.011,4.235e-03,0.985	0/0:75,0:0.027:28,0:47,0:0:181,0:0:0
1	160905718	.	C	T	.	.	DP=100;ECNT=1;NLOD=13.75;N_ART_LOD=-1.679e+00;POP_AF=1.000e-03;P_GERMLINE=-1.231e+01;TLOD=4.15	GT:AD:AF:F1R2:F2R1:MBQ:MFRL:MMQ:MPOS:SA_MAP_AF:SA_POST_PROB	0/1:48,2:0.058:32,2:16,0:40:201,197:60:17:0.040,0.00,0.040:6.706e-03,0.016,0.977	0/0:46,0:0.025:27,0:19,0:0:195,0:0:0
1	160905974	.	C	CT	.	.	DP=96;ECNT=1;NLOD=3.58;N_ART_LOD=1.89;POP_AF=1.000e-03;P_GERMLINE=-1.252e+00;RPA=11,12;RU=T;STR;TLOD=5.10	GT:AD:AF:F1R2:F2R1:MBQ:MFRL:MMQ:MPOS:SA_MAP_AF:SA_POST_PROB	0/1:29,4:0.245:15,2:11,2:26:178,152:60:23:0.121,0.00,0.118:0.017,0.019,0.964	0/0:31,3:0.223:12,2:15,1:39:187,217:60:17
1	160928925	.	G	A	.	.	DP=29;ECNT=1;NLOD=4.21;N_ART_LOD=-1.188e+00;POP_AF=1.000e-03;P_GERMLINE=-1.334e+00;TLOD=5.82	GT:AD:AF:F1R2:F2R1:MBQ:MFRL:MMQ:MPOS:SA_MAP_AF:SA_POST_PROB	0/1:12,2:0.143:6,0:6,2:40:172,200:60:41:0.141,0.00,0.143:8.987e-03,0.080,0.911	0/0:14,0:0.033:8,0:6,0:0:128,0:0:0
1	160977262	.	GA	G	.	.	DP=15;ECNT=1;NLOD=2.35;N_ART_LOD=-9.878e-01;POP_AF=1.000e-03;P_GERMLINE=-1.404e+00;RPA=15,14;RU=A;STR;TLOD=3.67	GT:AD:AF:F1R2:F2R1:MBQ:MFRL:MMQ:MPOS:SA_MAP_AF:SA_POST_PROB	0/1:2,2:0.501:0,1:2,1:28:169,203:60:27:0.465,0.465,0.500:0.025,0.025,0.949	0/0:8,0:0.112:5,0:3,0:0:165,0:0:0
1	161030059	.	C	CA	.	.	DP=51;ECNT=1;NLOD=4.87;N_ART_LOD=-1.036e+00;POP_AF=1.000e-03;P_GERMLINE=-2.092e+00;RPA=13,14;RU=A;STR;TLOD=5.63	GT:AD:AF:F1R2:F2R1:MBQ:MFRL:MMQ:MPOS:SA_MAP_AF:SA_POST_PROB	0/1:20,4:0.227:3,1:14,3:38:157,169:60:25:0.141,0.141,0.167:0.020,0.016,0.964	0/0:17,0:0.169:4,0:7,0:0:167,0:0:0
1	161044103	.	CCCA	C	.	.	DP=1368;ECNT=2;NLOD=172.11;N_ART_LOD=0.024;POP_AF=1.000e-03;P_GERMLINE=-1.688e+02;RPA=4,3;RU=CCA;STR;TLOD=8.03	GT:AD:AF:F1R2:F2R1:MBQ:MFRL:MMQ:MPOS:SA_MAP_AF:SA_POST_PROB	0/1:565,5:0.079:220,1:345,4:39:175,173:60:35:0.010,0.010,8.772e-03:1.025e-03,3.140e-03,0.996	0/0:598,2:0.078:222,1:376,1:38:173,119:60:4
1	161059027	.	TAGC	T	.	.	DP=316;ECNT=1;NLOD=37.83;N_ART_LOD=-2.131e+00;POP_AF=1.000e-03;P_GERMLINE=-3.453e+01;RPA=5,4;RU=AGC;STR;TLOD=8.72	GT:AD:AF:F1R2:F2R1:MBQ:MFRL:MMQ:MPOS:SA_MAP_AF:SA_POST_PROB	0/1:130,4:0.131:52,3:78,1:39:172,204:60:23:0.030,0.020,0.030:3.186e-03,0.012,0.985	0/0:126,0:0.069:36,0:90,0:0:166,0:0:0
1	161068767	.	G	A	.	.	DP=867;ECNT=1;NLOD=122.39;N_ART_LOD=-2.618e+00;POP_AF=1.000e-03;P_GERMLINE=-1.216e+02;TLOD=3.49	GT:AD:AF:F1R2:F2R1:MBQ:MFRL:MMQ:MPOS:SA_MAP_AF:SA_POST_PROB	0/1:423,3:0.027:162,1:261,2:40:188,187:60:11:0.010,0.010,7.042e-03:1.210e-03,3.033e-03,0.996	0/0:408,0:0.021:178,0:230,0:0:183,0:0:0
1	161127695	.	G	GA	.	.	DP=85;ECNT=1;NLOD=5.03;N_ART_LOD=0.260;POP_AF=1.000e-03;P_GERMLINE=-1.894e+00;RPA=13,14;RU=A;STR;TLOD=6.37	GT:AD:AF:F1R2:F2R1:MBQ:MFRL:MMQ:MPOS:SA_MAP_AF:SA_POST_PROB	0/1:40,6:0.198:12,2:22,4:35:238,213:60:3:0.00,0.131,0.130:0.029,0.012,0.959	0/0:25,1:0.126:9,0:12,1:39:265,233:60:31
1	161204720	.	A	G	.	.	DP=14;ECNT=1;NLOD=2.41;N_ART_LOD=-9.738e-01;POP_AF=1.000e-03;P_GERMLINE=-2.088e+00;TLOD=3.02	GT:AD:AF:F1R2:F2R1:MBQ:MFRL:MMQ:MPOS:SA_MAP_AF:SA_POST_PROB	0/1:4,1:0.200:1,0:3,1:39:161,103:60:2:0.00,0.202,0.200:0.029,0.019,0.952	0/0:8,0:0.056:4,0:4,0:0:212,0:0:0
1	161206113	.	C	T	.	.	DP=74;ECNT=1;NLOD=9.84;N_ART_LOD=-1.561e+00;POP_AF=1.000e-03;P_GERMLINE=-9.171e+00;TLOD=3.37	GT:AD:AF:F1R2:F2R1:MBQ:MFRL:MMQ:MPOS:SA_MAP_AF:SA_POST_PROB	0/1:32,2:0.080:12,1:20,1:34:230,251:60:20:0.00,0.061,0.059:0.011,0.019,0.969	0/0:33,0:0.082:11,0:22,0:0:228,0:0:0
1	161276038	.	C	T	.	.	DP=541;ECNT=1;NLOD=74.42;N_ART_LOD=-2.412e+00;POP_AF=1.000e-03;P_GERMLINE=-7.322e+01;TLOD=3.90	GT:AD:AF:F1R2:F2R1:MBQ:MFRL:MMQ:MPOS:SA_MAP_AF:SA_POST_PROB	0/1:249,3:0.049:103,1:146,2:39:215,242:60:18:0.010,0.010,0.012:3.979e-03,2.205e-03,0.994	0/0:248,0:0.043:80,0:168,0:0:204,0:0:0
1	161381870	.	CAA	C	.	.	DP=24;ECNT=1;NLOD=2.73;N_ART_LOD=-8.252e-01;POP_AF=1.000e-03;P_GERMLINE=-1.351e+00;RPA=13,11;RU=A;STR;TLOD=4.10	GT:AD:AF:F1R2:F2R1:MBQ:MFRL:MMQ:MPOS:SA_MAP_AF:SA_POST_PROB	0/1:7,2:0.291:3,1:4,1:34:175,185:60:28:0.172,0.162,0.200:0.017,0.028,0.955	0/0:9,0:0.123:4,0:5,0:0:173,0:0:0
1	161577761	.	C	G	.	.	DP=467;ECNT=2;NLOD=52.91;N_ART_LOD=3.33;POP_AF=1.000e-03;P_GERMLINE=-4.961e+01;TLOD=10.85	GT:AD:AF:F1R2:F2R1:MBQ:MFRL:MMQ:MPOS:SA_MAP_AF:SA_POST_PROB	0/1:214,10:0.068:77,4:137,6:40:175,172:27:20:0.00,0.040,0.045:0.574,5.995e-04,0.425	0/0:222,5:0.032:79,1:143,4:39:177,153:27:13
1	161577789	.	G	A	.	.	DP=473;ECNT=2;NLOD=43.23;N_ART_LOD=8.17;POP_AF=1.000e-03;P_GERMLINE=-3.993e+01;TLOD=16.25	GT:AD:AF:F1R2:F2R1:MBQ:MFRL:MMQ:MPOS:SA_MAP_AF:SA_POST_PROB	0/1:217,13:0.077:83,6:134,7:39:172,161:27:24:0.020,0.051,0.057:0.343,1.039e-03,0.656	0/0:218,8:0.051:76,4:142,4:39:175,133:27:26
1	161680123	.	G	A	.	.	DP=163;ECNT=1;NLOD=20.98;N_ART_LOD=-1.856e+00;POP_AF=1.000e-03;P_GERMLINE=-2.027e+01;TLOD=3.41	GT:AD:AF:F1R2:F2R1:MBQ:MFRL:MMQ:MPOS:SA_MAP_AF:SA_POST_PROB	0/1:87,2:0.035:39,1:48,1:40:200,270:60:20:0.00,0.020,0.022:6.191e-03,8.642e-03,0.985	0/0:70,0:0.017:34,0:36,0:0:187,0:0:0
1	161790714	.	AT	A	.	.	DP=80;ECNT=1;NLOD=2.36;N_ART_LOD=1.66;POP_AF=1.000e-03;P_GERMLINE=-4.745e-02;RPA=16,15;RU=T;STR;TLOD=10.31	GT:AD:AF:F1R2:F2R1:MBQ:MFRL:MMQ:MPOS:SA_MAP_AF:SA_POST_PROB	0/1:40,8:0.210:18,3:14,5:40:257,230:60:21:0.00,0.172,0.174:0.019,0.025,0.956	0/0:23,2:0.130:3,0:14,2:34:205,211:60:17
1	162335195	.	T	C	.	.	DP=709;ECNT=1;NLOD=101.16;N_ART_LOD=-2.535e+00;POP_AF=1.000e-03;P_GERMLINE=-1.007e+02;TLOD=3.13	GT:AD:AF:F1R2:F2R1:MBQ:MFRL:MMQ:MPOS:SA_MAP_AF:SA_POST_PROB	0/1:350,3:0.021:103,1:247,2:37:167,135:60:22:0.010,0.010,8.499e-03:1.728e-03,2.402e-03,0.996	0/0:337,0:0.018:124,0:213,0:0:163,0:0:0
1	162337281	.	G	A	.	.	DP=170;ECNT=1;NLOD=23.48;N_ART_LOD=-1.900e+00;POP_AF=1.000e-03;P_GERMLINE=-2.271e+01;TLOD=3.47	GT:AD:AF:F1R2:F2R1:MBQ:MFRL:MMQ:MPOS:SA_MAP_AF:SA_POST_PROB	0/1:82,2:0.060:28,1:54,1:40:209,231:60:18:0.020,0.00,0.024:0.010,6.120e-03,0.984	0/0:78,0:6.405e-03:28,0:50,0:0:212,0:0:0
1	162372495	.	GTGT	G	.	.	DB;DP=1372;ECNT=1;NLOD=157.89;N_ART_LOD=-2.750e+00;POP_AF=1.000e-03;P_GERMLINE=-1.576e+02;RPA=5,4;RU=TGT;STR;TLOD=3.04	GT:AD:AF:F1R2:F2R1:MBQ:MFRL:MMQ:MPOS:SA_MAP_AF:SA_POST_PROB	0/1:635,3:0.085:234,0:401,3:40:177,210:60:37:0.010,0.00,4.702e-03:5.908e-04,4.139e-03,0.995	0/0:526,0:0.071:174,0:352,0:0:164,0:0:0
1	162477965	.	G	A	.	.	DP=13;ECNT=1;NLOD=2.36;N_ART_LOD=-9.706e-01;POP_AF=1.000e-03;P_GERMLINE=-1.989e+00;TLOD=3.08	GT:AD:AF:F1R2:F2R1:MBQ:MFRL:MMQ:MPOS:SA_MAP_AF:SA_POST_PROB	0/1:3,1:0.250:2,0:1,1:39:196,90:60:9:0.253,0.00,0.250:0.021,0.027,0.951	0/0:8,0:0.067:6,0:2,0:0:178,0:0:0
1	162732975	.	ATT	A	.	.	DP=25;ECNT=1;NLOD=3.01;N_ART_LOD=-6.909e-01;POP_AF=1.000e-03;P_GERMLINE=-1.174e+00;RPA=13,11;RU=T;STR;TLOD=4.58	GT:AD:AF:F1R2:F2R1:MBQ:MFRL:MMQ:MPOS:SA_MAP_AF:SA_POST_PROB	0/1:9,2:0.210:5,2:3,0:34:196,169:60:30:0.182,0.00,0.182:0.017,0.030,0.953	0/0:10,0:0.115:6,0:3,0:0:182,0:0:0
1	163081996	.	G	A	.	.	DP=12;ECNT=1;NLOD=2.41;N_ART_LOD=-9.542e-01;POP_AF=1.000e-03;P_GERMLINE=-1.914e+00;TLOD=3.20	GT:AD:AF:F1R2:F2R1:MBQ:MFRL:MMQ:MPOS:SA_MAP_AF:SA_POST_PROB	0/1:3,1:0.250:2,1:1,0:36:137,117:60:1:0.00,0.253,0.250:0.027,0.021,0.951	0/0:8,0:3.306e-05:4,0:4,0:0:156,0:0:0
1	163298768	.	TAAA	T	.	.	DP=165;ECNT=1;NLOD=9.18;N_ART_LOD=-1.070e+00;POP_AF=1.000e-03;P_GERMLINE=-6.629e+00;RPA=15,12;RU=A;STR;TLOD=5.34	GT:AD:AF:F1R2:F2R1:MBQ:MFRL:MMQ:MPOS:SA_MAP_AF:SA_POST_PROB	0/1:48,5:0.265:5,3:6,0:36:177,179:60:34:0.061,0.00,0.057:0.017,0.011,0.972	0/0:39,3:0.269:0,0:10,0:0:191,0:0:0
1	163738627	.	C	T	.	.	DP=114;ECNT=1;NLOD=12.64;N_ART_LOD=-1.650e+00;POP_AF=1.000e-03;P_GERMLINE=-1.161e+01;TLOD=3.74	GT:AD:AF:F1R2:F2R1:MBQ:MFRL:MMQ:MPOS:SA_MAP_AF:SA_POST_PROB	0/1:61,2:0.068:32,1:29,1:40:187,88:60:4:0.020,0.020,0.032:4.836e-03,0.016,0.979	0/0:42,0:0.044:24,0:18,0:0:172,0:0:0
1	164326574	.	G	A	.	.	DP=149;ECNT=1;NLOD=17.17;N_ART_LOD=-1.785e+00;POP_AF=1.000e-03;P_GERMLINE=-1.401e+01;TLOD=6.41	GT:AD:AF:F1R2:F2R1:MBQ:MFRL:MMQ:MPOS:SA_MAP_AF:SA_POST_PROB	0/1:76,3:0.070:25,1:51,2:39:171,298:60:29:0.030,0.030,0.038:0.011,5.955e-03,0.983	0/0:57,0:0.055:26,0:31,0:0:154,0:0:0
1	165156684	.	G	GGT	.	.	DP=40;ECNT=1;NLOD=3.51;N_ART_LOD=-7.877e-01;POP_AF=1.000e-03;P_GERMLINE=-2.443e+00;RPA=13,14;RU=GT;STR;TLOD=3.77	GT:AD:AF:F1R2:F2R1:MBQ:MFRL:MMQ:MPOS:SA_MAP_AF:SA_POST_PROB	0/1:14,2:0.253:10,1:3,1:40:156,147:60:36:0.091,0.101,0.118:0.023,0.014,0.963	0/0:12,0:0.140:4,0:5,0:0:204,0:0:0
1	165450540	.	T	C	.	.	DP=15;ECNT=1;NLOD=4.21;N_ART_LOD=-1.176e+00;POP_AF=1.000e-03;P_GERMLINE=-2.744e+00;TLOD=4.18	GT:AD:AF:F1R2:F2R1:MBQ:MFRL:MMQ:MPOS:SA_MAP_AF:SA_POST_PROB	0/1:0,1:1.000:0,1:0,0:40:0,172:60:6:0.990,0.00,1.00:0.025,0.028,0.947	0/0:14,0:5.440e-05:11,0:3,0:0:178,0:0:0
1	165572276	.	C	CA	.	.	DP=22;ECNT=1;NLOD=2.24;N_ART_LOD=-7.273e-01;POP_AF=1.000e-03;P_GERMLINE=-1.588e+00;RPA=12,13;RU=A;STR;TLOD=3.36	GT:AD:AF:F1R2:F2R1:MBQ:MFRL:MMQ:MPOS:SA_MAP_AF:SA_POST_PROB	0/1:5,2:0.372:2,2:2,0:39:149,181:60:23:0.00,0.283,0.286:0.049,0.015,0.936	0/0:8,0:0.171:1,0:4,0:0:221,0:0:0
1	165652179	.	T	C	.	.	DP=214;ECNT=1;NLOD=31.03;N_ART_LOD=-2.021e+00;POP_AF=1.000e-03;P_GERMLINE=-3.067e+01;TLOD=3.06	GT:AD:AF:F1R2:F2R1:MBQ:MFRL:MMQ:MPOS:SA_MAP_AF:SA_POST_PROB	0/1:106,2:0.027:31,0:75,2:40:213,230:60:32:0.00,0.020,0.019:4.056e-03,0.019,0.977	0/0:104,0:0.011:20,0:84,0:0:213,0:0:0
1	165712555	.	G	A	.	.	DP=389;ECNT=1;NLOD=15.58;N_ART_LOD=0.671;POP_AF=1.000e-03;P_GERMLINE=-1.424e+01;TLOD=4.04	GT:AD:AF:F1R2:F2R1:MBQ:MFRL:MMQ:MPOS:SA_MAP_AF:SA_POST_PROB	0/1:163,27:0.213:31,5:49,8:16:180,205:60:27:0.091,0.00,0.090:6.046e-03,0.037,0.957	0/0:121,18:0.212:23,1:37,11:14:183,204:60:26
1	165764486	.	TTGTG	T	.	.	DP=14;ECNT=1;NLOD=2.40;N_ART_LOD=-9.903e-01;POP_AF=1.000e-03;P_GERMLINE=-1.545e+00;RPA=9,7;RU=TG;STR;TLOD=3.56	GT:AD:AF:F1R2:F2R1:MBQ:MFRL:MMQ:MPOS:SA_MAP_AF:SA_POST_PROB	0/1:2,2:0.425:0,0:2,2:38:176,96:60:31:0.465,0.475,0.500:0.030,0.022,0.948	0/0:8,0:0.101:5,0:3,0:0:211,0:0:0
1	165869964	.	C	T	.	.	DP=10;ECNT=1;NLOD=2.41;N_ART_LOD=-9.738e-01;POP_AF=1.000e-03;P_GERMLINE=-1.074e+00;TLOD=4.08	GT:AD:AF:F1R2:F2R1:MBQ:MFRL:MMQ:MPOS:SA_MAP_AF:SA_POST_PROB	0/1:0,1:1.000:0,0:0,1:39:0,103:60:13:0.990,0.00,1.00:0.025,0.028,0.947	0/0:8,0:0.056:2,0:6,0:0:148,0:0:0
1	165877194	.	A	AT	.	.	DP=453;ECNT=1;NLOD=40.37;N_ART_LOD=0.765;POP_AF=1.000e-03;P_GERMLINE=-3.765e+01;RPA=10,11;RU=T;STR;TLOD=5.55	GT:AD:AF:F1R2:F2R1:MBQ:MFRL:MMQ:MPOS:SA_MAP_AF:SA_POST_PROB	0/1:188,8:0.152:64,2:117,6:39:190,203:60:33:0.040,0.030,0.041:5.950e-03,5.495e-03,0.989	0/0:160,3:0.103:48,1:107,2:40:202,180:60:31
1	166039813	.	G	A	.	.	DP=1026;ECNT=1;NLOD=144.67;N_ART_LOD=-2.693e+00;POP_AF=1.000e-03;P_GERMLINE=-1.429e+02;TLOD=4.47	GT:AD:AF:F1R2:F2R1:MBQ:MFRL:MMQ:MPOS:SA_MAP_AF:SA_POST_PROB	0/1:493,4:0.033:179,0:314,4:40:179,219:60:3:0.010,0.010,8.048e-03:2.331e-03,1.218e-03,0.996	0/0:482,0:0.026:170,0:312,0:0:181,0:0:0
1	166135217	.	G	A	.	.	DP=1026;ECNT=1;NLOD=149.08;N_ART_LOD=-1.814e+00;POP_AF=1.000e-03;P_GERMLINE=-1.486e+02;TLOD=3.20	GT:AD:AF:F1R2:F2R1:MBQ:MFRL:MMQ:MPOS:SA_MAP_AF:SA_POST_PROB	0/1:445,3:0.038:176,1:269,2:39:177,159:60:16:0.010,0.010,6.696e-03:1.285e-03,2.309e-03,0.996	0/0:508,1:0.041:199,1:309,0:31:172,135:60:2
1	166962119	.	G	GT	.	.	DB;DP=351;ECNT=1;NLOD=9.09;N_ART_LOD=5.69;POP_AF=1.000e-03;P_GERMLINE=-5.787e+00;RPA=11,12;RU=T;STR;TLOD=21.02	GT:AD:AF:F1R2:F2R1:MBQ:MFRL:MMQ:MPOS:SA_MAP_AF:SA_POST_PROB	0/1:127,19:0.234:50,11:73,4:37:210,224:60:28:0.101,0.00,0.105:0.013,0.019,0.968	0/0:101,11:0.201:37,3:57,3:34:213,165:60:33
1	167309591	.	A	G	.	.	DP=16;ECNT=1;NLOD=4.21;N_ART_LOD=-1.176e+00;POP_AF=1.000e-03;P_GERMLINE=-3.216e+00;TLOD=3.70	GT:AD:AF:F1R2:F2R1:MBQ:MFRL:MMQ:MPOS:SA_MAP_AF:SA_POST_PROB	0/1:1,1:0.500:0,0:1,1:40:104,94:60:9:0.495,0.00,0.500:0.025,0.027,0.948	0/0:14,0:4.709e-05:7,0:7,0:0:179,0:0:0
1	167410749	.	G	T	.	.	DP=12;ECNT=1;NLOD=2.41;N_ART_LOD=-9.738e-01;POP_AF=1.000e-03;P_GERMLINE=-1.817e+00;TLOD=3.30	GT:AD:AF:F1R2:F2R1:MBQ:MFRL:MMQ:MPOS:SA_MAP_AF:SA_POST_PROB	0/1:2,1:0.333:1,1:1,0:39:169,176:60:4:0.00,0.333,0.333:0.036,0.019,0.946	0/0:8,0:0.056:4,0:4,0:0:176,0:0:0
1	167770818	.	CT	C	.	.	DP=27;ECNT=1;NLOD=2.96;N_ART_LOD=-8.039e-01;POP_AF=1.000e-03;P_GERMLINE=-2.646e+00;RPA=11,10;RU=T;STR;TLOD=3.02	GT:AD:AF:F1R2:F2R1:MBQ:MFRL:MMQ:MPOS:SA_MAP_AF:SA_POST_PROB	0/1:10,2:0.240:5,1:4,1:33:146,212:60:33:0.131,0.141,0.167:0.026,0.016,0.958	0/0:10,0:0.092:3,0:5,0:0:144,0:0:0
1	167863008	.	G	GT	.	.	DP=269;ECNT=1;NLOD=8.92;N_ART_LOD=11.06;POP_AF=1.000e-03;P_GERMLINE=-5.621e+00;RPA=10,11;RU=T;STR;TLOD=19.02	GT:AD:AF:F1R2:F2R1:MBQ:MFRL:MMQ:MPOS:SA_MAP_AF:SA_POST_PROB	0/1:127,15:0.114:51,5:76,10:39:185,183:60:32:0.061,0.101,0.106:0.023,7.081e-03,0.970	0/0:108,10:0.108:39,4:64,6:40:181,150:60:24
1	167893778	.	GA	G	.	.	DP=162;ECNT=1;NLOD=6.93;N_ART_LOD=3.04;POP_AF=1.000e-03;P_GERMLINE=-4.358e+00;RPA=10,9;RU=A;STR;TLOD=5.36	GT:AD:AF:F1R2:F2R1:MBQ:MFRL:MMQ:MPOS:SA_MAP_AF:SA_POST_PROB	0/1:82,7:0.144:28,3:50,2:39:179,173:60:31:0.061,0.00,0.057:3.011e-03,0.101,0.896	0/0:49,3:0.101:14,1:32,2:39:159,178:60:18
1	167999154	.	C	G	.	.	DP=15;ECNT=1;NLOD=2.71;N_ART_LOD=-1.000e+00;POP_AF=1.000e-03;P_GERMLINE=-3.900e-01;TLOD=5.33	GT:AD:AF:F1R2:F2R1:MBQ:MFRL:MMQ:MPOS:SA_MAP_AF:SA_POST_PROB	0/1:4,2:0.333:2,1:2,1:35:193,65:35:2:0.00,0.333,0.333:0.030,0.021,0.949	0/0:9,0:7.703e-05:3,0:6,0:0:176,0:0:0
1	168014080	.	T	A	.	.	DP=208;ECNT=1;NLOD=26.49;N_ART_LOD=-1.956e+00;POP_AF=1.000e-03;P_GERMLINE=-2.616e+01;TLOD=3.03	GT:AD:AF:F1R2:F2R1:MBQ:MFRL:MMQ:MPOS:SA_MAP_AF:SA_POST_PROB	0/1:107,2:0.052:38,1:69,1:40:197,207:60:19:0.00,0.020,0.018:4.437e-03,0.012,0.984	0/0:88,0:0.017:42,0:46,0:0:208,0:0:0
1	168054494	.	A	AT	.	.	DP=197;ECNT=1;NLOD=19.42;N_ART_LOD=-6.654e-01;POP_AF=1.000e-03;P_GERMLINE=-1.813e+01;RPA=9,10;RU=T;STR;TLOD=3.98	GT:AD:AF:F1R2:F2R1:MBQ:MFRL:MMQ:MPOS:SA_MAP_AF:SA_POST_PROB	0/1:63,4:0.175:25,2:36,2:34:217,128:60:28:0.040,0.051,0.060:0.025,5.273e-03,0.969	0/0:73,1:0.165:30,0:42,1:40:196,175:60:10
1	168266914	.	C	A	.	.	DP=668;ECNT=1;NLOD=81.90;N_ART_LOD=-2.443e+00;POP_AF=1.000e-03;P_GERMLINE=-8.133e+01;TLOD=3.27	GT:AD:AF:F1R2:F2R1:MBQ:MFRL:MMQ:MPOS:SA_MAP_AF:SA_POST_PROB	0/1:374,3:0.021:157,1:217,2:39:167,187:60:8:0.010,0.00,7.958e-03:7.591e-04,0.014,0.986	0/0:273,0:0.018:102,0:171,0:0:160,0:0:0
1	169147241	.	AT	A	.	.	DP=19;ECNT=1;NLOD=3.00;N_ART_LOD=-1.057e+00;POP_AF=1.000e-03;P_GERMLINE=-1.945e+00;RPA=9,8;RU=T;STR;TLOD=3.76	GT:AD:AF:F1R2:F2R1:MBQ:MFRL:MMQ:MPOS:SA_MAP_AF:SA_POST_PROB	0/1:5,2:0.313:1,2:4,0:40:172,230:36:28:0.00,0.283,0.286:0.028,0.021,0.951	0/0:10,0:0.047:6,0:4,0:0:200,0:0:0
1	169572553	.	G	C	.	.	DP=122;ECNT=1;NLOD=3.84;N_ART_LOD=0.382;POP_AF=1.000e-03;P_GERMLINE=-9.413e-01;TLOD=5.91	GT:AD:AF:F1R2:F2R1:MBQ:MFRL:MMQ:MPOS:SA_MAP_AF:SA_POST_PROB	0/1:36,4:0.279:12,1:24,3:0:238,266:60:0:0.101,0.00,0.100:0.017,0.017,0.966	0/0:24,2:0.265:11,1:13,1:36:232,246:51:41
1	169672595	.	G	GA	.	.	DP=207;ECNT=1;NLOD=18.13;N_ART_LOD=0.170;POP_AF=1.000e-03;P_GERMLINE=-1.757e+01;RPA=14,15;RU=A;STR;TLOD=3.25	GT:AD:AF:F1R2:F2R1:MBQ:MFRL:MMQ:MPOS:SA_MAP_AF:SA_POST_PROB	0/1:54,9:0.275:13,1:24,4:30:206,186:60:11:0.081,0.00,0.079:0.014,0.015,0.971	0/0:77,2:0.173:19,1:36,1:24:187,157:60:31
1	169699466	.	C	CA	.	.	DP=28;ECNT=1;NLOD=3.00;N_ART_LOD=-7.921e-01;POP_AF=1.000e-03;P_GERMLINE=-9.780e-01;RPA=10,11;RU=A;STR;TLOD=4.80	GT:AD:AF:F1R2:F2R1:MBQ:MFRL:MMQ:MPOS:SA_MAP_AF:SA_POST_PROB	0/1:14,3:0.195:6,1:6,2:39:275,231:60:33:0.00,0.172,0.176:0.020,0.025,0.955	0/0:10,0:0.047:3,0:7,0:0:238,0:0:0
1	169796782	.	CA	C	.	.	DP=964;ECNT=1;NLOD=90.16;N_ART_LOD=4.69;POP_AF=1.000e-03;P_GERMLINE=-8.686e+01;RPA=9,8;RU=A;STR;TLOD=10.21	GT:AD:AF:F1R2:F2R1:MBQ:MFRL:MMQ:MPOS:SA_MAP_AF:SA_POST_PROB	0/1:495,12:0.067:163,6:308,6:40:206,216:60:19:0.00,0.020,0.025:4.305e-03,0.012,0.984	0/0:365,7:0.066:123,4:218,3:40:209,213:60:30
1	169801719	.	C	CT	.	.	DP=875;ECNT=1;NLOD=77.98;N_ART_LOD=1.84;POP_AF=1.000e-03;P_GERMLINE=-7.467e+01;RPA=9,10;RU=T;STR;TLOD=14.40	GT:AD:AF:F1R2:F2R1:MBQ:MFRL:MMQ:MPOS:SA_MAP_AF:SA_POST_PROB	0/1:362,15:0.136:134,6:222,9:39:181,179:60:32:0.040,0.030,0.040:4.845e-03,5.056e-03,0.990	0/0:302,5:0.130:116,3:182,2:40:178,162:60:41
1	169823450	.	C	T	.	.	DP=825;ECNT=1;NLOD=108.18;N_ART_LOD=-2.563e+00;POP_AF=1.000e-03;P_GERMLINE=-1.074e+02;TLOD=3.47	GT:AD:AF:F1R2:F2R1:MBQ:MFRL:MMQ:MPOS:SA_MAP_AF:SA_POST_PROB	0/1:429,3:0.031:175,1:254,2:40:180,142:60:8:0.00,0.010,6.944e-03:5.161e-03,9.286e-04,0.994	0/0:360,0:0.017:122,0:238,0:0:163,0:0:0
1	169832331	.	C	T	.	.	DP=39;ECNT=1;NLOD=4.52;N_ART_LOD=-1.215e+00;POP_AF=1.000e-03;P_GERMLINE=-2.064e+00;TLOD=5.22	GT:AD:AF:F1R2:F2R1:MBQ:MFRL:MMQ:MPOS:SA_MAP_AF:SA_POST_PROB	0/1:20,2:0.109:11,1:9,1:40:176,157:50:20:0.00,0.091,0.091:0.046,8.295e-03,0.946	0/0:15,0:0.031:7,0:8,0:0:199,0:0:0
1	169845048	.	C	G	.	.	DP=143;ECNT=1;NLOD=17.54;N_ART_LOD=-1.780e+00;POP_AF=1.000e-03;P_GERMLINE=-1.722e+01;TLOD=3.01	GT:AD:AF:F1R2:F2R1:MBQ:MFRL:MMQ:MPOS:SA_MAP_AF:SA_POST_PROB	0/1:73,2:0.068:25,1:48,1:37:226,227:60:15:0.00,0.030,0.027:5.388e-03,0.026,0.969	0/0:59,1:0.021:17,0:42,1:40:215,278:60:0
1	169930115	.	G	A	.	.	DP=138;ECNT=1;NLOD=15.91;N_ART_LOD=-1.735e+00;POP_AF=1.000e-03;P_GERMLINE=-1.515e+01;TLOD=3.46	GT:AD:AF:F1R2:F2R1:MBQ:MFRL:MMQ:MPOS:SA_MAP_AF:SA_POST_PROB	0/1:77,2:0.057:24,1:53,1:40:234,267:60:11:0.00,0.030,0.025:5.148e-03,0.026,0.969	0/0:53,0:0.011:20,0:33,0:0:217,0:0:0
1	170006606	.	C	T	.	.	DP=30;ECNT=1;NLOD=3.91;N_ART_LOD=-1.146e+00;POP_AF=1.000e-03;P_GERMLINE=-1.771e+00;TLOD=4.88	GT:AD:AF:F1R2:F2R1:MBQ:MFRL:MMQ:MPOS:SA_MAP_AF:SA_POST_PROB	0/1:15,2:0.118:11,1:4,1:37:167,152:60:9:0.101,0.091,0.118:0.013,0.026,0.961	0/0:13,0:4.271e-05:7,0:6,0:0:134,0:0:0
1	170135968	.	G	A	.	.	DP=87;ECNT=1;NLOD=11.14;N_ART_LOD=-1.603e+00;POP_AF=1.000e-03;P_GERMLINE=-9.543e+00;TLOD=4.30	GT:AD:AF:F1R2:F2R1:MBQ:MFRL:MMQ:MPOS:SA_MAP_AF:SA_POST_PROB	0/1:39,2:0.091:14,2:25,0:40:196,171:60:12:0.051,0.00,0.049:0.022,9.321e-03,0.969	0/0:37,0:0.060:14,0:23,0:0:204,0:0:0
1	170927570	.	C	CT	.	.	DP=157;ECNT=1;NLOD=4.47;N_ART_LOD=3.72;POP_AF=1.000e-03;P_GERMLINE=-1.199e+00;RPA=17,18;RU=T;STR;TLOD=8.75	GT:AD:AF:F1R2:F2R1:MBQ:MFRL:MMQ:MPOS:SA_MAP_AF:SA_POST_PROB	0/1:61,12:0.258:21,7:17,2:40:186,185:60:33:0.091,0.121,0.123:0.013,0.018,0.969	0/0:47,5:0.203:13,4:13,1:40:163,172:60:10
1	171053299	.	C	T	.	.	DP=149;ECNT=1;NLOD=21.58;N_ART_LOD=-1.870e+00;POP_AF=1.000e-03;P_GERMLINE=-2.100e+01;TLOD=3.28	GT:AD:AF:F1R2:F2R1:MBQ:MFRL:MMQ:MPOS:SA_MAP_AF:SA_POST_PROB	0/1:70,2:0.042:44,1:26,1:38:180,184:60:20:0.030,0.00,0.028:3.325e-03,0.028,0.969	0/0:72,0:0.023:44,0:28,0:0:166,0:0:0
1	171665429	.	T	C	.	.	DP=15;ECNT=1;NLOD=2.41;N_ART_LOD=-9.542e-01;POP_AF=1.000e-03;P_GERMLINE=-3.176e-01;TLOD=5.13	GT:AD:AF:F1R2:F2R1:MBQ:MFRL:MMQ:MPOS:SA_MAP_AF:SA_POST_PROB	0/1:5,2:0.286:5,2:0,0:40:217,182:32:18:0.00,0.283,0.286:0.033,0.019,0.948	0/0:8,0:5.852e-05:6,0:2,0:0:181,0:0:0
1	172454487	.	A	AT	.	.	DP=16;ECNT=1;NLOD=2.60;N_ART_LOD=-6.014e-01;POP_AF=1.000e-03;P_GERMLINE=-1.295e+00;RPA=14,15;RU=T;STR;TLOD=4.03	GT:AD:AF:F1R2:F2R1:MBQ:MFRL:MMQ:MPOS:SA_MAP_AF:SA_POST_PROB	0/1:3,2:0.463:0,0:1,2:39:179,185:60:23:0.364,0.364,0.400:0.027,0.023,0.950	0/0:9,0:0.026:5,0:2,0:0:150,0:0:0
1	172577864	.	C	CT	.	.	DP=229;ECNT=1;NLOD=10.70;N_ART_LOD=3.33;POP_AF=1.000e-03;P_GERMLINE=-7.397e+00;RPA=14,15;RU=T;STR;TLOD=8.23	GT:AD:AF:F1R2:F2R1:MBQ:MFRL:MMQ:MPOS:SA_MAP_AF:SA_POST_PROB	0/1:95,12:0.213:29,4:35,4:40:168,148:60:18:0.061,0.061,0.073:6.375e-03,0.017,0.977	0/0:71,5:0.180:22,2:24,2:40:168,125:60:34
1	173490547	.	GA	G	.	.	DP=373;ECNT=1;NLOD=15.95;N_ART_LOD=7.86;POP_AF=1.000e-03;P_GERMLINE=-1.265e+01;RPA=11,10;RU=A;STR;TLOD=18.54	GT:AD:AF:F1R2:F2R1:MBQ:MFRL:MMQ:MPOS:SA_MAP_AF:SA_POST_PROB	0/1:152,17:0.201:58,8:77,6:37:184,181:60:31:0.081,0.071,0.084:9.256e-03,8.097e-03,0.983	0/0:114,7:0.158:36,4:60,3:39:170,164:60:35
1	173519883	.	ATT	A	.	.	DP=35;ECNT=1;NLOD=3.95;N_ART_LOD=-9.727e-01;POP_AF=1.000e-03;P_GERMLINE=-2.730e+00;RPA=12,10;RU=T;STR;TLOD=3.93	GT:AD:AF:F1R2:F2R1:MBQ:MFRL:MMQ:MPOS:SA_MAP_AF:SA_POST_PROB	0/1:12,2:0.206:6,2:6,0:40:161,184:60:27:0.111,0.111,0.133:0.018,0.019,0.963	0/0:13,0:0.136:3,0:10,0:0:165,0:0:0
1	173702454	.	G	A	.	.	DP=31;ECNT=1;NLOD=2.96;N_ART_LOD=-1.039e+00;POP_AF=1.000e-03;P_GERMLINE=-6.465e-01;TLOD=5.19	GT:AD:AF:F1R2:F2R1:MBQ:MFRL:MMQ:MPOS:SA_MAP_AF:SA_POST_PROB	0/1:19,2:0.095:4,0:15,2:40:136,154:60:20:0.00,0.091,0.095:0.038,9.400e-03,0.953	0/0:10,0:0.010:5,0:5,0:0:158,0:0:0
1	173725539	.	G	A	.	.	DP=12;ECNT=1;NLOD=2.41;N_ART_LOD=-9.542e-01;POP_AF=1.000e-03;P_GERMLINE=-1.859e+00;TLOD=3.25	GT:AD:AF:F1R2:F2R1:MBQ:MFRL:MMQ:MPOS:SA_MAP_AF:SA_POST_PROB	0/1:2,1:0.375:1,1:1,0:39:244,103:60:7:0.333,0.00,0.333:0.025,0.025,0.950	0/0:8,0:3.549e-05:3,0:5,0:0:138,0:0:0
1	173873254	.	T	C	.	.	DP=103;ECNT=1;NLOD=11.69;N_ART_LOD=-1.615e+00;POP_AF=1.000e-03;P_GERMLINE=-1.097e+01;TLOD=3.42	GT:AD:AF:F1R2:F2R1:MBQ:MFRL:MMQ:MPOS:SA_MAP_AF:SA_POST_PROB	0/1:58,2:0.043:19,1:39,1:38:197,177:60:20:0.030,0.00,0.033:9.682e-03,9.243e-03,0.981	0/0:39,0:0.038:12,0:27,0:0:173,0:0:0
1	173879822	.	TA	T	.	.	DP=55;ECNT=1;NLOD=8.71;N_ART_LOD=-1.489e+00;POP_AF=1.000e-03;P_GERMLINE=-7.048e+00;RPA=9,8;RU=A;STR;TLOD=4.37	GT:AD:AF:F1R2:F2R1:MBQ:MFRL:MMQ:MPOS:SA_MAP_AF:SA_POST_PROB	0/1:20,3:0.155:4,0:16,3:36:233,207:60:9:0.00,0.131,0.130:0.017,0.025,0.958	0/0:29,0:0.034:10,0:19,0:0:219,0:0:0
1	173921301	.	CAA	C	.	.	DP=137;ECNT=1;NLOD=3.58;N_ART_LOD=0.587;POP_AF=1.000e-03;P_GERMLINE=-2.372e+00;RPA=14,12;RU=A;STR;TLOD=3.91	GT:AD:AF:F1R2:F2R1:MBQ:MFRL:MMQ:MPOS:SA_MAP_AF:SA_POST_PROB	0/1:46,5:0.258:9,1:26,3:21:193,230:60:26:0.061,0.051,0.071:0.056,5.963e-03,0.938	0/0:23,1:0.293:5,1:8,0:14:181,231:60:41
1	173961807	.	AACAC	A	.	.	DP=67;ECNT=2;NLOD=6.93;N_ART_LOD=-1.014e+00;POP_AF=1.000e-03;P_GERMLINE=-6.498e+00;RPA=15,13;RU=AC;STR;TLOD=3.13	GT:AD:AF:F1R2:F2R1:MBQ:MFRL:MMQ:MPOS:SA_MAP_AF:SA_POST_PROB	0/1:25,3:0.203:9,0:10,2:33:166,387:60:32:0.00,0.081,0.077:0.014,0.019,0.967	0/0:23,0:0.129:4,0:15,0:0:194,0:0:0
1	173961837	.	C	CAG	.	.	DP=109;ECNT=2;NLOD=5.59;N_ART_LOD=1.38;POP_AF=1.000e-03;P_GERMLINE=-5.087e+00;RPA=10,11;RU=AG;STR;TLOD=3.20	GT:AD:AF:F1R2:F2R1:MBQ:MFRL:MMQ:MPOS:SA_MAP_AF:SA_POST_PROB	0/1:47,3:0.130:12,2:24,0:39:162,171:60:41:0.00,0.051,0.049:0.014,0.010,0.976	0/0:40,2:0.131:8,0:18,1:15:192,194:60:39
1	174193271	.	GA	G	.	.	DP=10;ECNT=1;NLOD=2.41;N_ART_LOD=-9.541e-01;POP_AF=1.000e-03;P_GERMLINE=-2.031e+00;RPA=4,3;RU=A;STR;TLOD=3.08	GT:AD:AF:F1R2:F2R1:MBQ:MFRL:MMQ:MPOS:SA_MAP_AF:SA_POST_PROB	0/1:0,1:0.751:0,0:0,1:40:0,118:60:13:0.990,0.00,1.00:0.025,0.028,0.947	0/0:8,0:4.332e-04:5,0:3,0:0:180,0:0:0
1	175096292	.	G	A	.	.	DP=184;ECNT=1;NLOD=23.48;N_ART_LOD=-1.905e+00;POP_AF=1.000e-03;P_GERMLINE=-2.289e+01;TLOD=3.28	GT:AD:AF:F1R2:F2R1:MBQ:MFRL:MMQ:MPOS:SA_MAP_AF:SA_POST_PROB	0/1:95,2:0.050:45,1:50,1:40:195,192:60:27:0.020,0.00,0.021:0.013,4.897e-03,0.982	0/0:78,0:0.019:34,0:44,0:0:179,0:0:0
1	175115970	.	GTAAT	G	.	.	DP=180;ECNT=2;NLOD=13.56;N_ART_LOD=3.67;POP_AF=1.000e-03;P_GERMLINE=-1.287e+01;RPA=5,4;RU=TAAT;STR;TLOD=3.39	GT:AD:AF:F1R2:F2R1:MBQ:MFRL:MMQ:MPOS:SA_MAP_AF:SA_POST_PROB	0/1:90,2:0.065:28,0:62,2:40:176,191:60:28:0.020,0.010,0.022:3.645e-03,0.012,0.985	0/0:73,2:0.051:30,0:43,2:40:172,193:60:37
1	176050430	.	G	GA	.	.	DP=253;ECNT=1;NLOD=2.99;N_ART_LOD=7.00;POP_AF=1.000e-03;P_GERMLINE=-1.719e-01;RPA=16,17;RU=A;STR;TLOD=9.93	GT:AD:AF:F1R2:F2R1:MBQ:MFRL:MMQ:MPOS:SA_MAP_AF:SA_POST_PROB	0/1:81,11:0.276:14,1:36,9:22:188,189:60:29:0.101,0.081,0.110:0.027,9.414e-03,0.964	0/0:58,7:0.294:5,2:24,4:16:177,154:60:19
1	176913215	.	ATT	A	.	.	DP=59;ECNT=1;NLOD=4.55;N_ART_LOD=-9.186e-01;POP_AF=1.000e-03;P_GERMLINE=-4.238e+00;RPA=15,13;RU=T;STR;TLOD=3.01	GT:AD:AF:F1R2:F2R1:MBQ:MFRL:MMQ:MPOS:SA_MAP_AF:SA_POST_PROB	0/1:18,2:0.266:6,1:5,1:38:191,254:60:23:0.091,0.00,0.095:0.015,0.020,0.965	0/0:15,0:0.199:4,0:5,0:0:192,0:0:0
1	178062908	.	TGCC	T	.	.	DP=82;ECNT=1;NLOD=8.70;N_ART_LOD=-1.516e+00;POP_AF=1.000e-03;P_GERMLINE=-6.919e+00;RPA=7,6;RU=GCC;STR;TLOD=4.50	GT:AD:AF:F1R2:F2R1:MBQ:MFRL:MMQ:MPOS:SA_MAP_AF:SA_POST_PROB	0/1:37,2:0.120:26,1:11,1:39:146,191:60:23:0.040,0.040,0.051:0.012,0.010,0.978	0/0:29,0:0.098:22,0:7,0:0:138,0:0:0
1	178252887	.	C	A	.	.	DP=85;ECNT=1;NLOD=9.93;N_ART_LOD=-1.537e+00;POP_AF=1.000e-03;P_GERMLINE=-8.515e+00;TLOD=4.12	GT:AD:AF:F1R2:F2R1:MBQ:MFRL:MMQ:MPOS:SA_MAP_AF:SA_POST_PROB	0/1:45,2:0.078:14,1:31,1:40:218,257:60:16:0.040,0.00,0.043:0.014,9.841e-03,0.976	0/0:33,0:0.015:15,0:18,0:0:227,0:0:0
1	179080114	.	GCTTTTT	G	.	.	DP=164;ECNT=1;NLOD=17.88;N_ART_LOD=-1.219e+00;POP_AF=1.000e-03;P_GERMLINE=-1.622e+01;TLOD=4.36	GT:AD:AF:F1R2:F2R1:MBQ:MFRL:MMQ:MPOS:SA_MAP_AF:SA_POST_PROB	0/1:75,4:0.117:22,4:45,0:16:155,204:60:26:0.051,0.00,0.052:7.345e-03,0.016,0.977	0/0:62,1:0.077:29,0:30,0:0:165,0:0:0
1	179081385	.	TCAC	T	.	.	DP=748;ECNT=1;NLOD=87.00;N_ART_LOD=-4.807e-01;POP_AF=1.000e-03;P_GERMLINE=-8.384e+01;RPA=5,4;RU=CAC;STR;TLOD=6.42	GT:AD:AF:F1R2:F2R1:MBQ:MFRL:MMQ:MPOS:SA_MAP_AF:SA_POST_PROB	0/1:387,4:0.043:158,0:229,4:37:173,159:60:34:0.00,0.010,0.010:5.601e-03,1.363e-03,0.993	0/0:304,1:0.041:139,0:165,1:40:166,142:60:8
1	179095895	.	TAA	T	.	.	DP=200;ECNT=2;NLOD=18.64;N_ART_LOD=-1.427e+00;POP_AF=1.000e-03;P_GERMLINE=-1.734e+01;RPA=12,10;RU=A;STR;TLOD=4.00	GT:AD:AF:F1R2:F2R1:MBQ:MFRL:MMQ:MPOS:SA_MAP_AF:SA_POST_PROB	0/1:66,3:0.214:17,2:40,1:37:189,214:60:20:0.030,0.030,0.039:0.084,3.541e-03,0.912	0/0:62,0:0.157:18,0:29,0:0:207,0:0:0
1	179095930	.	AT	A	.	.	DP=100;ECNT=2;NLOD=5.28;N_ART_LOD=1.56;POP_AF=1.000e-03;P_GERMLINE=-4.168e+00;RPA=10,9;RU=T;STR;TLOD=3.81	GT:AD:AF:F1R2:F2R1:MBQ:MFRL:MMQ:MPOS:SA_MAP_AF:SA_POST_PROB	0/1:34,4:0.215:12,0:19,4:40:217,232:60:35:0.111,0.00,0.108:0.025,0.015,0.960	0/0:35,2:0.164:12,2:22,0:38:219,255:60:19
1	179153707	.	TGAG	T	.	.	DP=47;ECNT=1;NLOD=7.81;N_ART_LOD=-1.457e+00;POP_AF=1.000e-03;P_GERMLINE=-4.996e+00;RPA=6,5;RU=GAG;STR;TLOD=5.68	GT:AD:AF:F1R2:F2R1:MBQ:MFRL:MMQ:MPOS:SA_MAP_AF:SA_POST_PROB	0/1:14,2:0.147:3,0:11,2:35:161,138:60:35:0.00,0.121,0.125:0.043,0.011,0.946	0/0:26,0:0.067:6,0:20,0:0:146,0:0:0
1	179401564	.	C	CT	.	.	DP=555;ECNT=1;NLOD=44.90;N_ART_LOD=-1.607e+00;POP_AF=1.000e-03;P_GERMLINE=-4.392e+01;RPA=12,13;RU=T;STR;TLOD=3.67	GT:AD:AF:F1R2:F2R1:MBQ:MFRL:MMQ:MPOS:SA_MAP_AF:SA_POST_PROB	0/1:229,5:0.207:12,2:12,2:39:160,214:60:34:0.010,0.020,0.017:0.017,1.398e-03,0.982	0/0:176,1:0.208:5,0:17,0:0:154,0:0:0
1	179693309	.	C	T	.	.	DP=13;ECNT=2;NLOD=2.71;N_ART_LOD=-1.000e+00;POP_AF=1.000e-03;P_GERMLINE=-2.212e+00;TLOD=3.20	GT:AD:AF:F1R2:F2R1:MBQ:MFRL:MMQ:MPOS:PGT:PID:SA_MAP_AF:SA_POST_PROB	0/1:3,1:0.250:2,1:1,0:40:154,115:40:20:0|1:179693309_C_T:0.00,0.253,0.250:0.032,0.019,0.949	0/0:9,0:1.159e-08:4,0:5,0:0:200,0:0:0:0|1:179693309_C_T
1	179693318	.	T	C	.	.	DP=16;ECNT=2;NLOD=2.71;N_ART_LOD=-1.034e+00;POP_AF=1.000e-03;P_GERMLINE=-2.387e+00;TLOD=3.02	GT:AD:AF:F1R2:F2R1:MBQ:MFRL:MMQ:MPOS:PGT:PID:SA_MAP_AF:SA_POST_PROB	0/1:4,1:0.200:2,1:2,0:39:146,115:40:11:0|1:179693309_C_T:0.00,0.202,0.200:0.029,0.019,0.952	0/0:9,0:0.091:4,0:5,0:0:200,0:0:0:0|1:179693309_C_T
1	179877048	.	C	CT	.	.	DP=94;ECNT=1;NLOD=2.90;N_ART_LOD=-8.613e-01;POP_AF=1.000e-03;P_GERMLINE=-2.597e+00;RPA=21,22;RU=T;STR;TLOD=3.00	GT:AD:AF:F1R2:F2R1:MBQ:MFRL:MMQ:MPOS:SA_MAP_AF:SA_POST_PROB	0/1:6,3:0.472:2,2:2,1:39:220,204:60:21:0.242,0.283,0.300:0.035,0.017,0.949	0/0:10,0:0.397:3,0:1,0:0:222,0:0:0
1	180043116	.	TTC	T	.	.	DP=388;ECNT=1;NLOD=27.86;N_ART_LOD=0.011;POP_AF=1.000e-03;P_GERMLINE=-2.456e+01;RPA=7,6;RU=TC;STR;TLOD=8.15	GT:AD:AF:F1R2:F2R1:MBQ:MFRL:MMQ:MPOS:SA_MAP_AF:SA_POST_PROB	0/1:154,5:0.180:43,3:99,2:38:209,214:60:36:0.030,0.00,0.034:0.022,5.694e-03,0.972	0/0:107,2:0.164:41,1:61,1:27:210,196:60:25
1	180147555	.	C	G	.	.	DP=16;ECNT=2;NLOD=3.61;N_ART_LOD=-1.114e+00;POP_AF=1.000e-03;P_GERMLINE=-3.113e+00;TLOD=3.20	GT:AD:AF:F1R2:F2R1:MBQ:MFRL:MMQ:MPOS:PGT:PID:SA_MAP_AF:SA_POST_PROB	0/1:3,1:0.250:1,0:2,1:38:270,104:60:3:0|1:180147551_C_T:0.00,0.253,0.250:0.027,0.021,0.951	0/0:12,0:2.108e-05:9,0:3,0:0:253,0:0:0:0|1:180147551_C_T
1	180471052	.	AAC	A	.	.	DP=122;ECNT=2;NLOD=11.67;N_ART_LOD=-1.659e+00;POP_AF=1.000e-03;P_GERMLINE=-9.565e+00;TLOD=4.83	GT:AD:AF:F1R2:F2R1:MBQ:MFRL:MMQ:MPOS:SA_MAP_AF:SA_POST_PROB	0/1:39,6:0.264:6,1:33,5:40:219,195:60:27:0.00,0.131,0.133:0.016,0.025,0.959	0/0:39,0:0.136:10,0:29,0:0:212,0:0:0
1	180803992	.	A	AT	.	.	DP=255;ECNT=1;NLOD=15.17;N_ART_LOD=7.51;POP_AF=1.000e-03;P_GERMLINE=-1.189e+01;RPA=10,11;RU=T;STR;TLOD=7.34	GT:AD:AF:F1R2:F2R1:MBQ:MFRL:MMQ:MPOS:SA_MAP_AF:SA_POST_PROB	0/1:115,8:0.089:56,2:59,6:39:182,200:60:28:0.040,0.061,0.065:0.012,6.966e-03,0.981	0/0:112,8:0.087:40,1:69,7:39:174,175:60:29
1	181517348	.	C	T	.	.	DP=10;ECNT=1;NLOD=2.41;N_ART_LOD=-9.542e-01;POP_AF=1.000e-03;P_GERMLINE=-1.522e+00;TLOD=3.60	GT:AD:AF:F1R2:F2R1:MBQ:MFRL:MMQ:MPOS:SA_MAP_AF:SA_POST_PROB	0/1:1,1:0.500:0,0:1,1:39:283,159:60:6:0.505,0.00,0.500:0.021,0.032,0.947	0/0:8,0:1.428e-04:6,0:2,0:0:178,0:0:0
1	181685420	.	C	A	.	.	DP=93;ECNT=1;NLOD=9.36;N_ART_LOD=-1.465e+00;POP_AF=1.000e-03;P_GERMLINE=-7.941e+00;TLOD=4.13	GT:AD:AF:F1R2:F2R1:MBQ:MFRL:MMQ:MPOS:SA_MAP_AF:SA_POST_PROB	0/1:41,7:0.193:15,1:26,6:16:198,214:60:19:0.141,0.00,0.146:0.017,0.022,0.961	0/0:37,2:0.068:11,0:26,2:16:196,169:60:38
1	182440433	.	GA	G	.	.	DP=165;ECNT=1;NLOD=21.35;N_ART_LOD=-1.865e+00;POP_AF=1.000e-03;P_GERMLINE=-1.944e+01;RPA=5,4;RU=A;STR;TLOD=4.63	GT:AD:AF:F1R2:F2R1:MBQ:MFRL:MMQ:MPOS:SA_MAP_AF:SA_POST_PROB	0/1:84,4:0.061:26,0:58,4:40:173,177:60:19:0.00,0.051,0.045:0.035,3.796e-03,0.962	0/0:71,0:0.021:21,0:50,0:0:164,0:0:0
1	182499295	.	TA	T	.	.	DP=135;ECNT=1;NLOD=6.89;N_ART_LOD=2.81;POP_AF=1.000e-03;P_GERMLINE=-5.746e+00;RPA=12,11;RU=A;STR;TLOD=3.85	GT:AD:AF:F1R2:F2R1:MBQ:MFRL:MMQ:MPOS:SA_MAP_AF:SA_POST_PROB	0/1:64,4:0.111:20,2:34,2:38:205,238:60:12:0.00,0.061,0.061:0.010,0.019,0.971	0/0:49,3:0.132:14,1:24,2:39:198,195:60:16
1	182798104	.	T	C	.	.	DP=119;ECNT=1;NLOD=15.05;N_ART_LOD=-1.708e+00;POP_AF=1.000e-03;P_GERMLINE=-1.452e+01;TLOD=3.23	GT:AD:AF:F1R2:F2R1:MBQ:MFRL:MMQ:MPOS:SA_MAP_AF:SA_POST_PROB	0/1:63,3:0.065:21,2:42,1:34:195,211:60:19:0.051,0.00,0.045:0.013,9.798e-03,0.977	0/0:50,0:5.318e-05:16,0:34,0:0:198,0:0:0
1	182825551	.	A	AT	.	.	DP=280;ECNT=1;NLOD=16.07;N_ART_LOD=5.89;POP_AF=1.000e-03;P_GERMLINE=-1.430e+01;RPA=10,11;RU=T;STR;TLOD=4.48	GT:AD:AF:F1R2:F2R1:MBQ:MFRL:MMQ:MPOS:SA_MAP_AF:SA_POST_PROB	0/1:141,6:0.090:72,1:68,5:39:179,171:60:32:0.030,0.040,0.041:5.520e-03,9.593e-03,0.985	0/0:104,6:0.081:38,1:63,5:39:162,157:60:28
1	182920665	.	G	GTT	.	.	DP=106;ECNT=1;NLOD=2.47;N_ART_LOD=-7.778e-01;POP_AF=1.000e-03;P_GERMLINE=-7.372e-01;RPA=14,16;RU=T;STR;TLOD=4.53	GT:AD:AF:F1R2:F2R1:MBQ:MFRL:MMQ:MPOS:SA_MAP_AF:SA_POST_PROB	0/1:38,3:0.248:11,3:22,0:34:211,190:60:24:0.071,0.00,0.068:0.019,0.012,0.969	0/0:20,2:0.267:4,0:9,0:0:156,0:0:0
1	182945986	.	A	G	.	.	DP=15;ECNT=1;NLOD=3.31;N_ART_LOD=-1.079e+00;POP_AF=1.000e-03;P_GERMLINE=-2.835e+00;TLOD=3.18	GT:AD:AF:F1R2:F2R1:MBQ:MFRL:MMQ:MPOS:SA_MAP_AF:SA_POST_PROB	0/1:3,1:0.250:2,1:1,0:40:335,92:60:16:0.00,0.253,0.250:0.032,0.019,0.949	0/0:11,0:4.778e-05:4,0:7,0:0:150,0:0:0
1	183004538	.	A	T	.	.	DP=14;ECNT=1;NLOD=2.62;N_ART_LOD=-1.012e+00;POP_AF=1.000e-03;P_GERMLINE=-2.143e+00;TLOD=3.18	GT:AD:AF:F1R2:F2R1:MBQ:MFRL:MMQ:MPOS:SA_MAP_AF:SA_POST_PROB	0/1:3,1:0.250:2,1:1,0:40:183,97:60:20:0.00,0.253,0.250:0.027,0.021,0.951	0/0:9,0:0.070:2,0:7,0:0:146,0:0:0
1	183100307	.	CAAA	C	.	.	DP=110;ECNT=1;NLOD=4.08;N_ART_LOD=0.814;POP_AF=1.000e-03;P_GERMLINE=-1.149e+00;RPA=18,15;RU=A;STR;TLOD=5.92	GT:AD:AF:F1R2:F2R1:MBQ:MFRL:MMQ:MPOS:SA_MAP_AF:SA_POST_PROB	0/1:37,11:0.283:5,4:8,0:37:253,236:60:8:0.00,0.091,0.095:0.013,0.025,0.961	0/0:38,4:0.182:6,0:11,1:40:220,201:60:9
1	183100563	.	G	GGT	.	.	DP=389;ECNT=1;NLOD=15.05;N_ART_LOD=0.471;POP_AF=1.000e-03;P_GERMLINE=-1.237e+01;RPA=16,17;RU=GT;STR;TLOD=5.50	GT:AD:AF:F1R2:F2R1:MBQ:MFRL:MMQ:MPOS:SA_MAP_AF:SA_POST_PROB	0/1:104,5:0.290:31,2:40,3:39:203,237:60:29:0.040,0.00,0.044:0.025,7.071e-03,0.967	0/0:66,2:0.307:15,1:33,1:36:210,191:60:36
1	183203025	.	C	CT	.	.	DP=21;ECNT=1;NLOD=3.56;N_ART_LOD=-8.446e-01;POP_AF=1.000e-03;P_GERMLINE=-9.548e-01;RPA=12,13;RU=T;STR;TLOD=5.47	GT:AD:AF:F1R2:F2R1:MBQ:MFRL:MMQ:MPOS:SA_MAP_AF:SA_POST_PROB	0/1:5,3:0.389:3,2:2,1:31:137,132:60:9:0.354,0.323,0.375:0.020,0.030,0.950	0/0:12,0:9.612e-03:6,0:5,0:0:169,0:0:0
1	183515266	.	G	GA	.	.	DP=1140;ECNT=1;NLOD=85.44;N_ART_LOD=17.75;POP_AF=1.000e-03;P_GERMLINE=-8.214e+01;RPA=9,10;RU=A;STR;TLOD=23.45	GT:AD:AF:F1R2:F2R1:MBQ:MFRL:MMQ:MPOS:SA_MAP_AF:SA_POST_PROB	0/1:506,23:0.102:190,7:314,16:39:167,174:60:30:0.040,0.030,0.043:1.852e-03,8.876e-03,0.989	0/0:441,19:0.109:153,7:279,12:39:171,184:60:33
1	183725327	.	ATT	A	.	.	DP=37;ECNT=1;NLOD=5.12;N_ART_LOD=-8.872e-01;POP_AF=1.000e-03;P_GERMLINE=-1.850e+00;RPA=13,11;RU=T;STR;TLOD=7.24	GT:AD:AF:F1R2:F2R1:MBQ:MFRL:MMQ:MPOS:SA_MAP_AF:SA_POST_PROB	0/1:11,3:0.236:4,1:4,2:38:149,210:60:30:0.192,0.172,0.214:0.018,0.024,0.958	0/0:17,0:0.114:5,0:8,0:0:166,0:0:0
1	184041946	.	C	CT	.	.	DB;DP=178;ECNT=1;NLOD=8.16;N_ART_LOD=3.99;POP_AF=1.000e-03;P_GERMLINE=-7.623e+00;RPA=10,11;RU=T;STR;TLOD=3.24	GT:AD:AF:F1R2:F2R1:MBQ:MFRL:MMQ:MPOS:SA_MAP_AF:SA_POST_PROB	0/1:86,4:0.115:35,3:49,1:40:180,175:60:31:0.020,0.040,0.044:0.015,4.655e-03,0.980	0/0:61,4:0.109:21,0:37,4:37:162,114:60:21
1	184681065	.	AT	A	.	.	DP=159;ECNT=1;NLOD=3.26;N_ART_LOD=4.40;POP_AF=1.000e-03;P_GERMLINE=-2.799e-01;RPA=13,12;RU=T;STR;TLOD=11.71	GT:AD:AF:F1R2:F2R1:MBQ:MFRL:MMQ:MPOS:SA_MAP_AF:SA_POST_PROB	0/1:43,9:0.291:18,4:18,5:40:189,199:60:25:0.172,0.141,0.180:0.022,0.016,0.963	0/0:46,5:0.254:9,2:27,3:39:202,213:60:29
1	184692999	.	T	TAA	.	.	DP=168;ECNT=1;NLOD=2.96;N_ART_LOD=-8.064e-01;POP_AF=1.000e-03;P_GERMLINE=-1.652e+00;RPA=20,22;RU=A;STR;TLOD=4.02	GT:AD:AF:F1R2:F2R1:MBQ:MFRL:MMQ:MPOS:SA_MAP_AF:SA_POST_PROB	0/1:23,7:0.430:4,0:7,4:22:176,172:60:33:0.101,0.00,0.103:0.022,0.015,0.963	0/0:15,1:0.385:1,0:7,0:0:193,0:0:0
1	184859120	.	T	C	.	.	DP=95;ECNT=1;NLOD=9.84;N_ART_LOD=-1.546e+00;POP_AF=1.000e-03;P_GERMLINE=-8.504e+00;TLOD=4.04	GT:AD:AF:F1R2:F2R1:MBQ:MFRL:MMQ:MPOS:SA_MAP_AF:SA_POST_PROB	0/1:52,2:0.076:20,2:32,0:40:224,215:60:13:0.00,0.040,0.037:7.395e-03,0.022,0.971	0/0:33,0:0.047:13,0:20,0:0:223,0:0:0
1	185060950	.	CTTT	C	.	.	DP=118;ECNT=1;NLOD=4.93;N_ART_LOD=1.25;POP_AF=1.000e-03;P_GERMLINE=-1.918e+00;RPA=14,11;RU=T;STR;TLOD=6.04	GT:AD:AF:F1R2:F2R1:MBQ:MFRL:MMQ:MPOS:SA_MAP_AF:SA_POST_PROB	0/1:42,5:0.232:12,2:13,1:40:199,210:60:46:0.071,0.00,0.071:0.022,0.012,0.966	0/0:36,3:0.178:8,1:15,0:31:189,172:60:13
1	185088963	.	CA	C	.	.	DP=58;ECNT=1;NLOD=6.31;N_ART_LOD=-1.359e+00;POP_AF=1.000e-03;P_GERMLINE=-3.449e+00;RPA=9,8;RU=A;STR;TLOD=5.75	GT:AD:AF:F1R2:F2R1:MBQ:MFRL:MMQ:MPOS:SA_MAP_AF:SA_POST_PROB	0/1:31,4:0.115:14,1:17,3:39:238,192:60:7:0.00,0.111,0.114:0.015,0.025,0.960	0/0:21,0:0.045:10,0:11,0:0:227,0:0:0
1	185101446	.	TCCA	T	.	.	DP=14;ECNT=1;NLOD=2.41;N_ART_LOD=-9.917e-01;POP_AF=1.000e-03;P_GERMLINE=-1.914e+00;TLOD=3.20	GT:AD:AF:F1R2:F2R1:MBQ:MFRL:MMQ:MPOS:SA_MAP_AF:SA_POST_PROB	0/1:3,1:0.250:1,0:2,1:40:172,113:25:9:0.00,0.253,0.250:0.032,0.019,0.949	0/0:8,0:0.100:3,0:5,0:0:153,0:0:0
1	185106848	.	A	G	.	.	DP=1006;ECNT=1;NLOD=127.34;N_ART_LOD=-2.338e+00;POP_AF=1.000e-03;P_GERMLINE=-1.266e+02;TLOD=3.49	GT:AD:AF:F1R2:F2R1:MBQ:MFRL:MMQ:MPOS:SA_MAP_AF:SA_POST_PROB	0/1:535,3:0.028:231,1:304,2:40:164,120:60:33:0.010,0.010,5.576e-03:8.929e-04,2.265e-03,0.997	0/0:424,0:0.026:164,0:260,0:0:158,0:0:0
1	185125751	.	C	T	.	.	DP=400;ECNT=1;NLOD=57.86;N_ART_LOD=-2.300e+00;POP_AF=1.000e-03;P_GERMLINE=-5.655e+01;TLOD=4.02	GT:AD:AF:F1R2:F2R1:MBQ:MFRL:MMQ:MPOS:SA_MAP_AF:SA_POST_PROB	0/1:175,3:0.057:68,1:107,2:36:165,95:60:0:0.010,0.010,0.017:2.964e-03,5.672e-03,0.991	0/0:193,0:0.036:62,0:131,0:0:156,0:0:0
1	185276739	.	C	A	.	.	DP=177;ECNT=1;NLOD=19.60;N_ART_LOD=-1.832e+00;POP_AF=1.000e-03;P_GERMLINE=-1.929e+01;TLOD=3.01	GT:AD:AF:F1R2:F2R1:MBQ:MFRL:MMQ:MPOS:SA_MAP_AF:SA_POST_PROB	0/1:93,2:0.085:28,0:65,2:39:169,166:60:20:0.020,0.020,0.021:5.221e-03,6.000e-03,0.989	0/0:66,0:0.030:28,0:38,0:0:160,0:0:0
1	185953283	.	CT	C	.	.	DB;DP=147;ECNT=1;NLOD=8.11;N_ART_LOD=1.59;POP_AF=1.000e-03;P_GERMLINE=-6.837e+00;RPA=9,8;RU=T;STR;TLOD=3.97	GT:AD:AF:F1R2:F2R1:MBQ:MFRL:MMQ:MPOS:SA_MAP_AF:SA_POST_PROB	0/1:89,5:0.063:39,2:47,3:40:180,212:60:18:0.040,0.051,0.054:5.193e-03,0.030,0.965	0/0:45,2:0.080:20,1:23,1:39:189,182:60:14
1	186076224	.	C	CT	.	.	DP=390;ECNT=1;NLOD=11.05;N_ART_LOD=12.45;POP_AF=1.000e-03;P_GERMLINE=-7.752e+00;RPA=11,12;RU=T;STR;TLOD=21.80	GT:AD:AF:F1R2:F2R1:MBQ:MFRL:MMQ:MPOS:SA_MAP_AF:SA_POST_PROB	0/1:114,17:0.257:35,5:69,12:37:204,212:60:22:0.131,0.101,0.130:0.017,0.013,0.970	0/0:126,11:0.212:41,4:70,7:39:199,201:60:29
1	186275404	.	G	GA	.	.	DB;DP=294;ECNT=1;NLOD=20.60;N_ART_LOD=3.10;POP_AF=1.000e-03;P_GERMLINE=-1.963e+01;RPA=9,10;RU=A;STR;TLOD=3.67	GT:AD:AF:F1R2:F2R1:MBQ:MFRL:MMQ:MPOS:SA_MAP_AF:SA_POST_PROB	0/1:140,5:0.095:51,3:88,2:39:214,251:60:13:0.030,0.030,0.034:3.237e-03,0.040,0.957	0/0:103,4:0.115:41,1:60,3:40:206,236:60:13
1	186315234	.	T	TA	.	.	DB;DP=155;ECNT=1;NLOD=13.21;N_ART_LOD=-3.280e-01;POP_AF=1.000e-03;P_GERMLINE=-9.911e+00;RPA=10,11;RU=A;STR;TLOD=8.62	GT:AD:AF:F1R2:F2R1:MBQ:MFRL:MMQ:MPOS:SA_MAP_AF:SA_POST_PROB	0/1:78,8:0.130:32,3:43,5:39:185,212:60:28:0.071,0.091,0.093:9.650e-03,0.018,0.972	0/0:53,1:0.082:21,0:27,1:39:203,233:60:16
1	186328858	.	G	GA	.	.	DP=236;ECNT=1;NLOD=16.94;N_ART_LOD=1.98;POP_AF=1.000e-03;P_GERMLINE=-1.417e+01;RPA=9,10;RU=A;STR;TLOD=5.62	GT:AD:AF:F1R2:F2R1:MBQ:MFRL:MMQ:MPOS:SA_MAP_AF:SA_POST_PROB	0/1:125,6:0.083:46,1:77,5:40:202,180:60:35:0.00,0.051,0.046:0.012,7.039e-03,0.981	0/0:82,3:0.082:28,1:52,2:40:191,188:60:22
1	186330695	.	T	TA	.	.	DP=415;ECNT=1;NLOD=15.27;N_ART_LOD=8.89;POP_AF=1.000e-03;P_GERMLINE=-1.197e+01;RPA=13,14;RU=A;STR;TLOD=21.02	GT:AD:AF:F1R2:F2R1:MBQ:MFRL:MMQ:MPOS:SA_MAP_AF:SA_POST_PROB	0/1:202,21:0.170:49,11:104,7:37:184,169:60:20:0.00,0.081,0.080:0.040,4.866e-03,0.955	0/0:123,9:0.162:29,4:57,5:37:180,183:60:18
1	186428055	.	A	T	.	.	DP=14;ECNT=1;NLOD=2.71;N_ART_LOD=-1.000e+00;POP_AF=1.000e-03;P_GERMLINE=-2.409e+00;TLOD=3.00	GT:AD:AF:F1R2:F2R1:MBQ:MFRL:MMQ:MPOS:SA_MAP_AF:SA_POST_PROB	0/1:4,1:0.200:2,1:2,0:40:135,113:49:19:0.202,0.00,0.200:0.019,0.029,0.952	0/0:9,0:1.204e-04:6,0:3,0:0:148,0:0:0
1	188418179	.	A	G	.	.	DP=12;ECNT=1;NLOD=2.41;N_ART_LOD=-9.542e-01;POP_AF=1.000e-03;P_GERMLINE=-1.936e+00;TLOD=3.18	GT:AD:AF:F1R2:F2R1:MBQ:MFRL:MMQ:MPOS:SA_MAP_AF:SA_POST_PROB	0/1:3,1:0.250:2,0:1,1:40:251,123:60:7:0.00,0.253,0.250:0.039,0.017,0.944	0/0:8,0:1.076e-04:5,0:3,0:0:195,0:0:0
1	189222980	.	T	C	.	.	DP=200;ECNT=1;NLOD=26.09;N_ART_LOD=-1.950e+00;POP_AF=1.000e-03;P_GERMLINE=-2.561e+01;TLOD=3.17	GT:AD:AF:F1R2:F2R1:MBQ:MFRL:MMQ:MPOS:SA_MAP_AF:SA_POST_PROB	0/1:102,2:0.049:61,1:41,1:40:175,158:60:11:0.00,0.020,0.019:0.023,2.368e-03,0.975	0/0:87,0:0.019:61,0:26,0:0:174,0:0:0
1	191129743	.	GGAA	G	.	.	DP=72;ECNT=1;NLOD=5.72;N_ART_LOD=1.40;POP_AF=1.000e-03;P_GERMLINE=-3.520e+00;RPA=5,4;RU=GAA;STR;TLOD=4.93	GT:AD:AF:F1R2:F2R1:MBQ:MFRL:MMQ:MPOS:SA_MAP_AF:SA_POST_PROB	0/1:26,2:0.137:10,1:16,1:37:120,200:60:25:0.071,0.00,0.071:6.789e-03,0.047,0.946	0/0:33,1:0.090:18,1:15,0:35:127,104:60:46
1	191798469	.	C	A	.	.	DP=14;ECNT=1;NLOD=2.32;N_ART_LOD=-9.478e-01;POP_AF=1.000e-03;P_GERMLINE=-1.949e+00;TLOD=3.07	GT:AD:AF:F1R2:F2R1:MBQ:MFRL:MMQ:MPOS:SA_MAP_AF:SA_POST_PROB	0/1:4,2:0.278:1,1:3,1:36:201,157:60:11:0.303,0.293,0.333:0.018,0.034,0.948	0/0:8,0:0.025:6,0:2,0:0:198,0:0:0
1	192487354	.	A	C	.	.	DP=13;ECNT=2;NLOD=2.41;N_ART_LOD=-9.542e-01;POP_AF=1.000e-03;P_GERMLINE=-1.949e+00;TLOD=3.16	GT:AD:AF:F1R2:F2R1:MBQ:MFRL:MMQ:MPOS:PGT:PID:SA_MAP_AF:SA_POST_PROB	0/1:3,1:0.300:1,0:2,1:39:203,127:37:20:0|1:192487354_A_C:0.00,0.253,0.250:0.027,0.021,0.951	0/0:8,0:1.189e-04:5,0:3,0:0:198,0:0:0:0|1:192487354_A_C
1	192487357	.	A	G	.	.	DP=13;ECNT=2;NLOD=2.71;N_ART_LOD=-1.000e+00;POP_AF=1.000e-03;P_GERMLINE=-2.212e+00;TLOD=3.20	GT:AD:AF:F1R2:F2R1:MBQ:MFRL:MMQ:MPOS:PGT:PID:SA_MAP_AF:SA_POST_PROB	0/1:3,1:0.250:1,0:2,1:40:203,127:37:23:0|1:192487354_A_C:0.00,0.253,0.250:0.027,0.021,0.951	0/0:9,0:1.092e-04:6,0:3,0:0:186,0:0:0:0|1:192487354_A_C
1	193020842	.	GTA	G	.	.	DB;DP=131;ECNT=1;NLOD=7.75;N_ART_LOD=3.03;POP_AF=1.000e-03;P_GERMLINE=-5.335e+00;RPA=6,5;RU=TA;STR;TLOD=5.17	GT:AD:AF:F1R2:F2R1:MBQ:MFRL:MMQ:MPOS:SA_MAP_AF:SA_POST_PROB	0/1:58,3:0.129:27,1:31,2:39:174,152:60:37:0.00,0.051,0.049:0.012,0.010,0.978	0/0:50,2:0.079:18,0:32,2:40:184,194:60:21
1	193138436	.	A	G	.	.	DP=15;ECNT=1;NLOD=2.96;N_ART_LOD=-1.055e+00;POP_AF=1.000e-03;P_GERMLINE=-2.469e+00;TLOD=3.20	GT:AD:AF:F1R2:F2R1:MBQ:MFRL:MMQ:MPOS:SA_MAP_AF:SA_POST_PROB	0/1:3,1:0.275:1,1:2,0:40:204,83:60:5:0.253,0.00,0.250:0.019,0.032,0.949	0/0:10,0:0.055:7,0:3,0:0:134,0:0:0
1	194377971	.	A	G	.	.	DP=15;ECNT=1;NLOD=3.01;N_ART_LOD=-1.041e+00;POP_AF=1.000e-03;P_GERMLINE=-2.710e+00;TLOD=3.00	GT:AD:AF:F1R2:F2R1:MBQ:MFRL:MMQ:MPOS:SA_MAP_AF:SA_POST_PROB	0/1:4,1:0.200:3,0:1,1:40:206,142:60:13:0.00,0.202,0.200:0.035,0.017,0.949	0/0:10,0:6.357e-05:6,0:4,0:0:175,0:0:0
1	196712517	.	GT	G	.	.	DP=230;ECNT=2;NLOD=10.59;N_ART_LOD=9.51;POP_AF=1.000e-03;P_GERMLINE=-7.293e+00;RPA=2,1;RU=T;STR;TLOD=16.50	GT:AD:AF:F1R2:F2R1:MBQ:MFRL:MMQ:MPOS:PGT:PID:SA_MAP_AF:SA_POST_PROB	0/1:123,7:0.065:56,3:67,4:39:190,252:40:20:0|1:196712517_GT_G:0.00,0.051,0.054:0.013,8.134e-03,0.979	0/0:91,4:0.052:35,2:56,2:40:158,255:40:16:0|1:196712517_GT_G
1	196879301	.	G	GA	.	.	DP=31;ECNT=1;NLOD=3.00;N_ART_LOD=-8.027e-01;POP_AF=1.000e-03;P_GERMLINE=-1.516e+00;RPA=11,12;RU=A;STR;TLOD=4.20	GT:AD:AF:F1R2:F2R1:MBQ:MFRL:MMQ:MPOS:SA_MAP_AF:SA_POST_PROB	0/1:15,3:0.191:7,2:6,1:40:234,250:60:11:0.00,0.172,0.167:0.019,0.025,0.956	0/0:10,0:0.085:2,0:7,0:0:241,0:0:0
1	197059221	.	G	GA	.	.	DP=202;ECNT=1;NLOD=4.66;N_ART_LOD=7.16;POP_AF=1.000e-03;P_GERMLINE=-1.378e+00;RPA=10,11;RU=A;STR;TLOD=11.28	GT:AD:AF:F1R2:F2R1:MBQ:MFRL:MMQ:MPOS:SA_MAP_AF:SA_POST_PROB	0/1:89,9:0.147:37,4:51,5:34:187,153:60:27:0.081,0.071,0.092:9.112e-03,0.011,0.980	0/0:66,6:0.168:23,4:39,2:35:174,133:60:14
1	197282151	.	T	A	.	.	DP=45;ECNT=1;NLOD=5.42;N_ART_LOD=-1.279e+00;POP_AF=1.000e-03;P_GERMLINE=-4.099e+00;TLOD=4.02	GT:AD:AF:F1R2:F2R1:MBQ:MFRL:MMQ:MPOS:SA_MAP_AF:SA_POST_PROB	0/1:23,2:0.111:17,1:6,1:39:163,94:60:11:0.061,0.061,0.080:0.020,0.011,0.969	0/0:18,0:5.622e-05:12,0:6,0:0:158,0:0:0
1	197898040	.	G	A	.	.	DP=92;ECNT=4;NLOD=7.00;N_ART_LOD=-1.289e+00;POP_AF=1.000e-03;P_GERMLINE=-3.991e+00;TLOD=6.02	GT:AD:AF:F1R2:F2R1:MBQ:MFRL:MMQ:MPOS:SA_MAP_AF:SA_POST_PROB	0/1:48,4:0.108:23,1:25,3:23:193,234:60:23:0.00,0.081,0.077:0.014,0.015,0.970	0/0:31,3:0.127:14,1:17,2:16:224,286:60:42
1	197898044	.	G	A	.	.	DP=104;ECNT=4;NLOD=11.28;N_ART_LOD=-1.571e+00;POP_AF=1.000e-03;P_GERMLINE=-8.604e+00;TLOD=5.49	GT:AD:AF:F1R2:F2R1:MBQ:MFRL:MMQ:MPOS:SA_MAP_AF:SA_POST_PROB	0/1:59,3:0.049:29,1:30,2:14:191,221:60:19:0.00,0.051,0.048:9.622e-03,0.015,0.975	0/0:40,1:0.036:18,0:22,1:37:202,286:60:6
1	197898050	.	G	A	.	.	DP=129;ECNT=4;NLOD=12.13;N_ART_LOD=-1.624e+00;POP_AF=1.000e-03;P_GERMLINE=-8.856e+00;TLOD=7.23	GT:AD:AF:F1R2:F2R1:MBQ:MFRL:MMQ:MPOS:SA_MAP_AF:SA_POST_PROB	0/1:66,5:0.115:38,1:28,4:14:188,221:60:19:0.00,0.071,0.070:0.012,0.017,0.971	0/0:43,1:0.083:18,0:25,1:39:198,286:60:0
1	197898395	.	GT	G	.	.	DP=669;ECNT=1;NLOD=12.76;N_ART_LOD=27.84;POP_AF=1.000e-03;P_GERMLINE=-9.463e+00;RPA=12,11;RU=T;STR;TLOD=20.26	GT:AD:AF:F1R2:F2R1:MBQ:MFRL:MMQ:MPOS:SA_MAP_AF:SA_POST_PROB	0/1:240,20:0.184:64,9:136,8:39:189,183:60:28:0.061,0.051,0.067:8.139e-03,6.207e-03,0.986	0/0:221,22:0.210:67,8:112,13:39:194,178:60:32
1	198482486	.	C	T	.	.	DP=13;ECNT=2;NLOD=2.41;N_ART_LOD=-9.542e-01;POP_AF=1.000e-03;P_GERMLINE=-2.088e+00;TLOD=3.02	GT:AD:AF:F1R2:F2R1:MBQ:MFRL:MMQ:MPOS:PGT:PID:SA_MAP_AF:SA_POST_PROB	0/1:4,1:0.200:0,0:4,1:39:185,131:40:14:0|1:198482486_C_T:0.00,0.202,0.200:0.025,0.022,0.953	0/0:8,0:3.162e-05:3,0:5,0:0:232,0:0:0:0|1:198482486_C_T
1	198482487	.	C	G	.	.	DP=13;ECNT=2;NLOD=2.41;N_ART_LOD=-9.542e-01;POP_AF=1.000e-03;P_GERMLINE=-2.088e+00;TLOD=3.02	GT:AD:AF:F1R2:F2R1:MBQ:MFRL:MMQ:MPOS:PGT:PID:SA_MAP_AF:SA_POST_PROB	0/1:4,1:0.200:0,0:4,1:39:185,131:40:15:0|1:198482486_C_T:0.00,0.202,0.200:0.025,0.022,0.953	0/0:8,0:3.162e-05:3,0:5,0:0:232,0:0:0:0|1:198482486_C_T
1	198799122	.	CAGAG	C	.	.	DP=23;ECNT=7;NLOD=3.61;N_ART_LOD=-1.114e+00;POP_AF=1.000e-03;P_GERMLINE=-6.429e-01;TLOD=6.18	GT:AD:AF:F1R2:F2R1:MBQ:MFRL:MMQ:MPOS:PGT:PID:SA_MAP_AF:SA_POST_PROB	0/1:9,2:0.182:8,1:1,1:39:197,118:30:23:0|1:198799122_CAGAG_C:0.162,0.141,0.182:0.014,0.035,0.951	0/0:12,0:2.635e-05:9,0:3,0:0:187,0:0:0:0|1:198799122_CAGAG_C
1	198799127	.	G	GTGTA	.	.	DP=20;ECNT=7;NLOD=3.31;N_ART_LOD=-1.079e+00;POP_AF=1.000e-03;P_GERMLINE=-3.785e-01;TLOD=6.44	GT:AD:AF:F1R2:F2R1:MBQ:MFRL:MMQ:MPOS:PGT:PID:SA_MAP_AF:SA_POST_PROB	0/1:7,2:0.222:6,1:1,1:40:197,118:30:18:0|1:198799122_CAGAG_C:0.192,0.182,0.222:0.016,0.032,0.951	0/0:11,0:2.875e-05:8,0:3,0:0:188,0:0:0:0|1:198799122_CAGAG_C
1	198799134	.	G	C	.	.	DP=21;ECNT=7;NLOD=3.61;N_ART_LOD=-1.114e+00;POP_AF=1.000e-03;P_GERMLINE=-5.776e-01;TLOD=6.44	GT:AD:AF:F1R2:F2R1:MBQ:MFRL:MMQ:MPOS:PGT:PID:SA_MAP_AF:SA_POST_PROB	0/1:7,2:0.222:6,1:1,1:40:197,118:30:11:0|1:198799122_CAGAG_C:0.192,0.182,0.222:0.016,0.032,0.951	0/0:12,0:2.899e-05:9,0:3,0:0:187,0:0:0:0|1:198799122_CAGAG_C
1	198799138	.	T	C	.	.	DP=21;ECNT=7;NLOD=3.61;N_ART_LOD=-1.114e+00;POP_AF=1.000e-03;P_GERMLINE=-5.776e-01;TLOD=6.44	GT:AD:AF:F1R2:F2R1:MBQ:MFRL:MMQ:MPOS:PGT:PID:SA_MAP_AF:SA_POST_PROB	0/1:7,2:0.222:6,1:1,1:39:197,118:30:7:0|1:198799122_CAGAG_C:0.192,0.182,0.222:0.016,0.032,0.951	0/0:12,0:2.899e-05:9,0:3,0:0:187,0:0:0:0|1:198799122_CAGAG_C
1	198799143	.	G	A	.	.	DP=21;ECNT=7;NLOD=3.61;N_ART_LOD=-1.114e+00;POP_AF=1.000e-03;P_GERMLINE=-5.776e-01;TLOD=6.44	GT:AD:AF:F1R2:F2R1:MBQ:MFRL:MMQ:MPOS:PGT:PID:SA_MAP_AF:SA_POST_PROB	0/1:7,2:0.222:6,1:1,1:40:197,118:30:2:0|1:198799122_CAGAG_C:0.192,0.182,0.222:0.016,0.032,0.951	0/0:12,0:3.162e-05:9,0:3,0:0:187,0:0:0:0|1:198799122_CAGAG_C
1	198799146	.	A	G	.	.	DP=24;ECNT=7;NLOD=4.21;N_ART_LOD=-1.176e+00;POP_AF=1.000e-03;P_GERMLINE=-1.088e+00;TLOD=6.42	GT:AD:AF:F1R2:F2R1:MBQ:MFRL:MMQ:MPOS:PGT:PID:SA_MAP_AF:SA_POST_PROB	0/1:7,2:0.250:6,1:1,1:38:197,118:30:-1:0|1:198799122_CAGAG_C:0.192,0.182,0.222:0.018,0.027,0.955	0/0:14,0:4.011e-05:11,0:3,0:0:184,0:0:0:0|1:198799122_CAGAG_C
1	198799147	.	G	A	.	.	DP=24;ECNT=7;NLOD=3.91;N_ART_LOD=-1.146e+00;POP_AF=1.000e-03;P_GERMLINE=-8.257e-01;TLOD=6.41	GT:AD:AF:F1R2:F2R1:MBQ:MFRL:MMQ:MPOS:PGT:PID:SA_MAP_AF:SA_POST_PROB	0/1:7,2:0.273:6,1:1,1:37:197,118:30:-2:0|1:198799122_CAGAG_C:0.192,0.182,0.222:0.018,0.027,0.955	0/0:13,0:4.319e-05:10,0:3,0:0:186,0:0:0:0|1:198799122_CAGAG_C
1	199765985	.	T	C	.	.	DP=16;ECNT=1;NLOD=3.57;N_ART_LOD=-1.126e+00;POP_AF=1.000e-03;P_GERMLINE=-2.968e+00;TLOD=3.30	GT:AD:AF:F1R2:F2R1:MBQ:MFRL:MMQ:MPOS:SA_MAP_AF:SA_POST_PROB	0/1:2,1:0.333:0,1:2,0:39:139,115:60:20:0.00,0.333,0.333:0.029,0.021,0.949	0/0:12,0:0.046:4,0:8,0:0:138,0:0:0
1	199856984	.	G	A	.	.	DP=11;ECNT=1;NLOD=2.71;N_ART_LOD=-1.000e+00;POP_AF=1.000e-03;P_GERMLINE=-1.719e+00;TLOD=3.70	GT:AD:AF:F1R2:F2R1:MBQ:MFRL:MMQ:MPOS:SA_MAP_AF:SA_POST_PROB	0/1:1,1:0.500:1,0:0,1:40:172,112:60:20:0.495,0.00,0.500:0.025,0.027,0.948	0/0:9,0:7.537e-05:5,0:4,0:0:161,0:0:0
1	200394224	.	G	T	.	.	DP=12;ECNT=1;NLOD=2.41;N_ART_LOD=-9.542e-01;POP_AF=1.000e-03;P_GERMLINE=-2.035e+00;TLOD=3.08	GT:AD:AF:F1R2:F2R1:MBQ:MFRL:MMQ:MPOS:SA_MAP_AF:SA_POST_PROB	0/1:3,1:0.250:2,1:1,0:39:144,113:60:28:0.253,0.00,0.250:0.025,0.023,0.952	0/0:8,0:1.718e-04:4,0:4,0:0:156,0:0:0
1	200447952	.	A	G	.	.	DP=14;ECNT=1;NLOD=2.41;N_ART_LOD=-9.542e-01;POP_AF=1.000e-03;P_GERMLINE=-6.352e-02;TLOD=6.63	GT:AD:AF:F1R2:F2R1:MBQ:MFRL:MMQ:MPOS:SA_MAP_AF:SA_POST_PROB	0/1:4,2:0.333:2,1:2,1:39:127,186:56:14:0.00,0.333,0.333:0.030,0.021,0.949	0/0:8,0:1.195e-04:6,0:2,0:0:175,0:0:0
1	200461358	.	G	T	.	.	DP=13;ECNT=1;NLOD=3.01;N_ART_LOD=-1.041e+00;POP_AF=1.000e-03;P_GERMLINE=-2.314e+00;TLOD=3.40	GT:AD:AF:F1R2:F2R1:MBQ:MFRL:MMQ:MPOS:SA_MAP_AF:SA_POST_PROB	0/1:2,1:0.333:1,1:1,0:40:113,86:60:10:0.00,0.333,0.333:0.036,0.019,0.946	0/0:10,0:4.748e-05:5,0:5,0:0:163,0:0:0
1	200544650	.	TACACAC	T	.	.	DP=310;ECNT=1;NLOD=31.53;N_ART_LOD=-1.590e+00;POP_AF=1.000e-03;P_GERMLINE=-3.122e+01;RPA=11,8;RU=AC;STR;TLOD=3.01	GT:AD:AF:F1R2:F2R1:MBQ:MFRL:MMQ:MPOS:SA_MAP_AF:SA_POST_PROB	0/1:169,3:0.072:57,2:84,0:40:196,190:60:40:0.00,0.010,0.013:2.985e-03,0.014,0.983	0/0:109,1:0.056:26,0:54,0:0:203,0:0:0
1	200572480	.	G	GA	.	.	DP=189;ECNT=1;NLOD=13.76;N_ART_LOD=0.809;POP_AF=1.000e-03;P_GERMLINE=-1.141e+01;RPA=10,11;RU=A;STR;TLOD=5.10	GT:AD:AF:F1R2:F2R1:MBQ:MFRL:MMQ:MPOS:SA_MAP_AF:SA_POST_PROB	0/1:82,6:0.160:32,1:47,5:39:176,140:60:30:0.040,0.061,0.068:0.032,4.306e-03,0.964	0/0:63,2:0.115:22,1:38,1:39:172,280:60:44
1	200922884	.	T	C	.	.	DP=14;ECNT=2;NLOD=2.71;N_ART_LOD=-1.000e+00;POP_AF=1.000e-03;P_GERMLINE=-2.387e+00;TLOD=3.02	GT:AD:AF:F1R2:F2R1:MBQ:MFRL:MMQ:MPOS:PGT:PID:SA_MAP_AF:SA_POST_PROB	0/1:4,1:0.200:4,0:0,1:38:208,101:60:16:0|1:200922881_G_A:0.00,0.202,0.200:0.035,0.017,0.949	0/0:9,0:2.943e-05:5,0:4,0:0:143,0:0:0:0|1:200922881_G_A
1	200957726	.	G	A	.	.	DP=131;ECNT=1;NLOD=14.66;N_ART_LOD=-1.736e+00;POP_AF=1.000e-03;P_GERMLINE=-1.357e+01;TLOD=3.79	GT:AD:AF:F1R2:F2R1:MBQ:MFRL:MMQ:MPOS:SA_MAP_AF:SA_POST_PROB	0/1:58,2:0.107:18,0:40,2:40:219,202:60:17:0.020,0.030,0.033:9.627e-03,6.918e-03,0.983	0/0:49,0:0.095:20,0:29,0:0:199,0:0:0
1	200959283	.	G	A	.	.	DP=371;ECNT=1;NLOD=51.93;N_ART_LOD=-2.249e+00;POP_AF=1.000e-03;P_GERMLINE=-4.980e+01;TLOD=4.86	GT:AD:AF:F1R2:F2R1:MBQ:MFRL:MMQ:MPOS:SA_MAP_AF:SA_POST_PROB	0/1:180,3:0.036:61,3:119,0:40:167,220:60:20:0.010,0.010,0.016:3.265e-03,4.511e-03,0.992	0/0:173,0:0.024:66,0:107,0:0:164,0:0:0
1	201046125	.	T	C	.	.	DP=444;ECNT=1;NLOD=55.35;N_ART_LOD=-1.323e-01;POP_AF=1.000e-03;P_GERMLINE=-5.360e+01;TLOD=4.47	GT:AD:AF:F1R2:F2R1:MBQ:MFRL:MMQ:MPOS:SA_MAP_AF:SA_POST_PROB	0/1:227,3:0.029:75,0:152,3:39:162,180:60:27:0.010,0.010,0.013:3.547e-03,2.601e-03,0.994	0/0:199,1:0.028:61,1:138,0:40:170,162:60:17
1	201178702	.	G	A	.	.	DP=501;ECNT=2;NLOD=30.59;N_ART_LOD=15.47;POP_AF=1.000e-03;P_GERMLINE=-2.729e+01;TLOD=24.61	GT:AD:AF:F1R2:F2R1:MBQ:MFRL:MMQ:MPOS:SA_MAP_AF:SA_POST_PROB	0/1:239,12:0.082:98,5:141,7:36:170,128:51:4:0.020,0.051,0.048:0.052,1.831e-03,0.946	0/0:199,8:0.089:76,4:123,4:35:170,125:52:3
1	201178705	.	A	G	.	.	DP=515;ECNT=2;NLOD=22.74;N_ART_LOD=22.73;POP_AF=1.000e-03;P_GERMLINE=-1.944e+01;TLOD=29.52	GT:AD:AF:F1R2:F2R1:MBQ:MFRL:MMQ:MPOS:SA_MAP_AF:SA_POST_PROB	0/1:246,17:0.100:102,8:144,9:35:167,129:51:6:0.040,0.061,0.065:0.034,2.334e-03,0.963	0/0:205,10:0.080:79,4:126,6:39:171,125:52:4
1	201443219	.	C	A	.	.	DP=16;ECNT=1;NLOD=2.96;N_ART_LOD=-1.070e+00;POP_AF=1.000e-03;P_GERMLINE=-2.489e+00;TLOD=3.18	GT:AD:AF:F1R2:F2R1:MBQ:MFRL:MMQ:MPOS:SA_MAP_AF:SA_POST_PROB	0/1:3,1:0.250:0,0:3,1:40:178,87:60:13:0.253,0.00,0.250:0.019,0.032,0.949	0/0:10,0:0.092:5,0:5,0:0:135,0:0:0
1	201598598	.	G	A	.	.	DP=125;ECNT=1;NLOD=18.36;N_ART_LOD=-1.795e+00;POP_AF=1.000e-03;P_GERMLINE=-1.733e+01;TLOD=3.73	GT:AD:AF:F1R2:F2R1:MBQ:MFRL:MMQ:MPOS:SA_MAP_AF:SA_POST_PROB	0/1:57,2:0.064:20,0:37,2:39:180,187:60:20:0.00,0.030,0.034:9.801e-03,9.112e-03,0.981	0/0:61,0:8.116e-03:27,0:34,0:0:166,0:0:0
1	201754410	.	CTT	C	.	.	DP=196;ECNT=2;NLOD=10.70;N_ART_LOD=0.339;POP_AF=1.000e-03;P_GERMLINE=-7.406e+00;RPA=17,15;RU=T;STR;TLOD=7.78	GT:AD:AF:F1R2:F2R1:MBQ:MFRL:MMQ:MPOS:SA_MAP_AF:SA_POST_PROB	0/1:75,8:0.182:21,1:37,4:40:196,160:60:33:0.051,0.061,0.069:8.282e-03,0.016,0.976	0/0:68,5:0.157:29,1:23,0:40:161,226:60:42
1	201758807	.	T	C	.	.	DP=482;ECNT=1;NLOD=56.14;N_ART_LOD=-1.419e-01;POP_AF=1.000e-03;P_GERMLINE=-5.431e+01;TLOD=4.54	GT:AD:AF:F1R2:F2R1:MBQ:MFRL:MMQ:MPOS:SA_MAP_AF:SA_POST_PROB	0/1:250,4:0.049:89,3:161,1:40:162,175:60:20:0.010,0.010,0.016:4.512e-03,2.347e-03,0.993	0/0:201,1:0.028:77,0:124,1:40:165,135:60:10
1	201773566	.	C	CT	.	.	DP=738;ECNT=1;NLOD=48.40;N_ART_LOD=2.48;POP_AF=1.000e-03;P_GERMLINE=-4.510e+01;RPA=11,12;RU=T;STR;TLOD=17.11	GT:AD:AF:F1R2:F2R1:MBQ:MFRL:MMQ:MPOS:SA_MAP_AF:SA_POST_PROB	0/1:349,20:0.152:119,11:189,7:37:172,191:60:19:0.040,0.040,0.049:3.985e-03,4.447e-03,0.992	0/0:208,6:0.148:72,2:101,3:36:170,201:60:12
1	201808214	.	A	AT	.	.	DP=12;ECNT=1;NLOD=2.41;N_ART_LOD=-9.542e-01;POP_AF=1.000e-03;P_GERMLINE=-1.913e+00;RPA=5,6;RU=T;STR;TLOD=3.20	GT:AD:AF:F1R2:F2R1:MBQ:MFRL:MMQ:MPOS:SA_MAP_AF:SA_POST_PROB	0/1:3,1:0.250:1,1:2,0:39:190,96:40:11:0.00,0.253,0.250:0.023,0.025,0.952	0/0:8,0:2.109e-04:5,0:3,0:0:143,0:0:0
1	202096921	.	G	A	.	.	DP=597;ECNT=1;NLOD=73.96;N_ART_LOD=-8.456e-01;POP_AF=1.000e-03;P_GERMLINE=-7.365e+01;TLOD=3.01	GT:AD:AF:F1R2:F2R1:MBQ:MFRL:MMQ:MPOS:SA_MAP_AF:SA_POST_PROB	0/1:299,3:0.038:113,0:186,3:40:174,137:60:11:0.010,0.010,9.934e-03:2.255e-03,2.472e-03,0.995	0/0:261,2:0.036:78,1:183,1:26:169,194:60:13
1	202204988	.	G	A	.	.	DP=555;ECNT=1;NLOD=72.95;N_ART_LOD=-2.396e+00;POP_AF=1.000e-03;P_GERMLINE=-7.227e+01;TLOD=3.38	GT:AD:AF:F1R2:F2R1:MBQ:MFRL:MMQ:MPOS:SA_MAP_AF:SA_POST_PROB	0/1:285,3:0.034:108,1:177,2:39:168,134:60:26:0.010,0.010,0.010:2.292e-03,2.727e-03,0.995	0/0:243,0:0.025:88,0:155,0:0:165,0:0:0
1	202407189	.	G	GT	.	.	DB;DP=354;ECNT=1;NLOD=4.80;N_ART_LOD=11.42;POP_AF=1.000e-03;P_GERMLINE=-1.508e+00;RPA=10,11;RU=T;STR;TLOD=14.16	GT:AD:AF:F1R2:F2R1:MBQ:MFRL:MMQ:MPOS:SA_MAP_AF:SA_POST_PROB	0/1:178,14:0.146:60,6:114,6:39:176,170:60:27:0.051,0.061,0.063:0.013,3.788e-03,0.983	0/0:94,10:0.163:31,3:61,6:40:179,178:60:34
1	202827393	.	G	GA	.	.	DP=116;ECNT=1;NLOD=5.00;N_ART_LOD=1.46;POP_AF=1.000e-03;P_GERMLINE=-1.708e+00;RPA=10,11;RU=A;STR;TLOD=8.02	GT:AD:AF:F1R2:F2R1:MBQ:MFRL:MMQ:MPOS:SA_MAP_AF:SA_POST_PROB	0/1:51,7:0.186:18,3:32,4:30:188,195:60:23:0.121,0.00,0.121:0.022,0.016,0.962	0/0:33,2:0.164:16,0:17,2:40:192,187:60:28
1	202830609	.	G	A	.	.	DP=571;ECNT=1;NLOD=81.39;N_ART_LOD=-2.442e+00;POP_AF=1.000e-03;P_GERMLINE=-7.972e+01;TLOD=4.38	GT:AD:AF:F1R2:F2R1:MBQ:MFRL:MMQ:MPOS:SA_MAP_AF:SA_POST_PROB	0/1:267,3:0.042:119,2:148,1:40:164,124:60:31:0.010,0.010,0.011:8.952e-03,1.260e-03,0.990	0/0:271,0:0.023:92,0:179,0:0:166,0:0:0
1	202991830	.	CAA	C	.	.	DP=53;ECNT=1;NLOD=4.22;N_ART_LOD=-8.264e-01;POP_AF=1.000e-03;P_GERMLINE=-9.676e-01;RPA=16,14;RU=A;STR;TLOD=12.55	GT:AD:AF:F1R2:F2R1:MBQ:MFRL:MMQ:MPOS:SA_MAP_AF:SA_POST_PROB	0/1:21,7:0.294:3,3:11,4:40:242,236:60:22:0.00,0.222,0.226:0.022,0.025,0.953	0/0:14,0:0.132:2,0:8,0:0:198,0:0:0
1	203012661	.	CGT	C	.	.	DP=257;ECNT=1;NLOD=14.72;N_ART_LOD=4.57;POP_AF=1.000e-03;P_GERMLINE=-1.278e+01;RPA=8,7;RU=GT;STR;TLOD=4.66	GT:AD:AF:F1R2:F2R1:MBQ:MFRL:MMQ:MPOS:SA_MAP_AF:SA_POST_PROB	0/1:83,4:0.186:34,0:49,3:40:175,154:60:33:0.030,0.00,0.034:7.758e-03,9.517e-03,0.983	0/0:87,5:0.185:33,2:54,1:34:178,192:60:35
1	203017670	.	C	A	.	.	DP=169;ECNT=1;NLOD=26.35;N_ART_LOD=-1.957e+00;POP_AF=1.000e-03;P_GERMLINE=-2.538e+01;TLOD=3.67	GT:AD:AF:F1R2:F2R1:MBQ:MFRL:MMQ:MPOS:SA_MAP_AF:SA_POST_PROB	0/1:70,2:0.061:29,1:41,1:40:197,214:60:20:0.00,0.030,0.028:8.795e-03,7.397e-03,0.984	0/0:88,0:0.025:28,0:60,0:0:178,0:0:0
1	203151642	.	G	A	.	.	DP=15;ECNT=1;NLOD=3.61;N_ART_LOD=-1.114e+00;POP_AF=1.000e-03;P_GERMLINE=-2.886e+00;TLOD=3.43	GT:AD:AF:F1R2:F2R1:MBQ:MFRL:MMQ:MPOS:SA_MAP_AF:SA_POST_PROB	0/1:2,1:0.367:1,1:1,0:40:206,127:60:20:0.333,0.00,0.333:0.019,0.036,0.946	0/0:12,0:1.389e-04:5,0:7,0:0:210,0:0:0
1	203261938	.	CT	C	.	.	DP=16;ECNT=1;NLOD=2.32;N_ART_LOD=-6.986e-01;POP_AF=1.000e-03;P_GERMLINE=-8.566e-02;RPA=11,10;RU=T;STR;TLOD=5.96	GT:AD:AF:F1R2:F2R1:MBQ:MFRL:MMQ:MPOS:SA_MAP_AF:SA_POST_PROB	0/1:5,3:0.375:3,2:2,1:37:143,118:60:27:0.00,0.374,0.375:0.031,0.021,0.948	0/0:8,0:0.024:4,0:2,0:0:167,0:0:0
1	203623197	.	T	A	.	.	DP=14;ECNT=1;NLOD=3.01;N_ART_LOD=-1.041e+00;POP_AF=1.000e-03;P_GERMLINE=-2.634e+00;TLOD=3.08	GT:AD:AF:F1R2:F2R1:MBQ:MFRL:MMQ:MPOS:SA_MAP_AF:SA_POST_PROB	0/1:3,1:0.250:1,1:2,0:39:175,117:60:30:0.253,0.00,0.250:0.025,0.023,0.952	0/0:10,0:4.130e-05:5,0:5,0:0:204,0:0:0
1	203667527	.	TCCA	T	.	.	DP=246;ECNT=1;NLOD=13.70;N_ART_LOD=3.59;POP_AF=1.000e-03;P_GERMLINE=-1.311e+01;RPA=5,4;RU=CCA;STR;TLOD=3.29	GT:AD:AF:F1R2:F2R1:MBQ:MFRL:MMQ:MPOS:SA_MAP_AF:SA_POST_PROB	0/1:94,2:0.164:33,1:61,1:39:198,250:60:32:0.010,0.020,0.021:0.033,2.615e-03,0.965	0/0:74,2:0.175:26,1:48,1:40:190,124:60:48
1	203821548	.	T	TA	.	.	DB;DP=222;ECNT=1;NLOD=14.11;N_ART_LOD=-2.274e-01;POP_AF=1.000e-03;P_GERMLINE=-1.081e+01;RPA=10,11;RU=A;STR;TLOD=8.09	GT:AD:AF:F1R2:F2R1:MBQ:MFRL:MMQ:MPOS:SA_MAP_AF:SA_POST_PROB	0/1:89,7:0.192:68,5:21,2:39:185,196:47:24:0.071,0.051,0.073:0.014,8.578e-03,0.977	0/0:58,2:0.188:38,1:17,1:36:187,221:40:19
1	203886646	.	G	A	.	.	DP=13;ECNT=1;NLOD=2.41;N_ART_LOD=-9.738e-01;POP_AF=1.000e-03;P_GERMLINE=-2.035e+00;TLOD=3.08	GT:AD:AF:F1R2:F2R1:MBQ:MFRL:MMQ:MPOS:SA_MAP_AF:SA_POST_PROB	0/1:3,1:0.250:1,0:2,1:39:276,130:60:20:0.253,0.00,0.250:0.025,0.023,0.952	0/0:8,0:0.056:5,0:3,0:0:178,0:0:0
1	204086256	.	AAGC	A	.	.	DP=641;ECNT=1;NLOD=79.37;N_ART_LOD=1.88;POP_AF=1.000e-03;P_GERMLINE=-7.611e+01;RPA=5,4;RU=AGC;STR;TLOD=7.04	GT:AD:AF:F1R2:F2R1:MBQ:MFRL:MMQ:MPOS:SA_MAP_AF:SA_POST_PROB	0/1:289,4:0.056:102,1:187,3:40:167,175:60:29:0.010,0.010,0.014:1.395e-03,7.754e-03,0.991	0/0:292,2:0.049:108,1:184,1:40:164,222:60:24
1	204135374	.	GAGC	G	.	.	DP=587;ECNT=1;NLOD=55.23;N_ART_LOD=4.81;POP_AF=1.000e-03;P_GERMLINE=-5.424e+01;RPA=4,3;RU=AGC;STR;TLOD=3.69	GT:AD:AF:F1R2:F2R1:MBQ:MFRL:MMQ:MPOS:SA_MAP_AF:SA_POST_PROB	0/1:267,3:0.079:121,1:146,2:35:176,133:60:16:0.010,0.010,0.011:2.010e-03,3.474e-03,0.995	0/0:226,3:0.094:73,0:153,3:40:168,144:60:40
1	204159779	.	G	A	.	.	DP=245;ECNT=1;NLOD=31.21;N_ART_LOD=-2.043e+00;POP_AF=1.000e-03;P_GERMLINE=-3.087e+01;TLOD=3.04	GT:AD:AF:F1R2:F2R1:MBQ:MFRL:MMQ:MPOS:SA_MAP_AF:SA_POST_PROB	0/1:117,2:0.053:60,0:57,2:40:185,132:60:16:0.00,0.020,0.017:0.012,2.683e-03,0.986	0/0:104,0:0.057:41,0:63,0:0:176,0:0:0
1	204234262	.	T	C	.	.	DP=134;ECNT=2;NLOD=21.03;N_ART_LOD=-1.856e+00;POP_AF=1.000e-03;P_GERMLINE=-1.979e+01;TLOD=3.93	GT:AD:AF:F1R2:F2R1:MBQ:MFRL:MMQ:MPOS:SA_MAP_AF:SA_POST_PROB	0/1:57,2:0.061:27,1:30,1:40:233,200:60:32:0.020,0.030,0.034:0.064,3.621e-03,0.933	0/0:70,0:0.015:22,0:48,0:0:212,0:0:0
1	204375119	.	TAA	T	.	.	DP=138;ECNT=1;NLOD=16.64;N_ART_LOD=-1.344e+00;POP_AF=1.000e-03;P_GERMLINE=-1.507e+01;RPA=11,9;RU=A;STR;TLOD=4.27	GT:AD:AF:F1R2:F2R1:MBQ:MFRL:MMQ:MPOS:SA_MAP_AF:SA_POST_PROB	0/1:56,3:0.135:18,2:31,1:39:196,190:60:16:0.00,0.051,0.047:8.301e-03,0.022,0.970	0/0:55,0:0.076:21,0:24,0:0:192,0:0:0
1	204475297	.	C	T	.	.	DP=65;ECNT=1;NLOD=4.52;N_ART_LOD=-1.226e+00;POP_AF=1.000e-03;P_GERMLINE=-2.934e+00;TLOD=4.29	GT:AD:AF:F1R2:F2R1:MBQ:MFRL:MMQ:MPOS:SA_MAP_AF:SA_POST_PROB	0/1:43,2:0.077:26,1:17,1:40:154,139:60:13:0.030,0.030,0.044:8.816e-03,0.011,0.980	0/0:15,0:0.059:8,0:7,0:0:135,0:0:0
1	204494756	.	G	GTT	.	.	DP=721;ECNT=1;NLOD=33.74;N_ART_LOD=1.89;POP_AF=1.000e-03;P_GERMLINE=-3.045e+01;RPA=14,16;RU=T;STR;TLOD=7.42	GT:AD:AF:F1R2:F2R1:MBQ:MFRL:MMQ:MPOS:SA_MAP_AF:SA_POST_PROB	0/1:244,13:0.233:99,5:101,2:39:178,156:60:19:0.030,0.00,0.025:5.035e-03,6.458e-03,0.989	0/0:152,4:0.250:52,0:67,3:34:180,136:60:16
1	204498688	.	C	T	.	.	DP=58;ECNT=1;NLOD=7.22;N_ART_LOD=-1.405e+00;POP_AF=1.000e-03;P_GERMLINE=-6.715e+00;TLOD=3.21	GT:AD:AF:F1R2:F2R1:MBQ:MFRL:MMQ:MPOS:SA_MAP_AF:SA_POST_PROB	0/1:28,2:0.106:4,1:24,1:32:196,169:60:26:0.051,0.051,0.067:0.012,0.014,0.974	0/0:24,0:0.020:6,0:18,0:0:198,0:0:0
1	204528058	.	CT	C	.	.	DP=63;ECNT=1;NLOD=2.54;N_ART_LOD=0.310;POP_AF=1.000e-03;P_GERMLINE=-3.955e-01;RPA=10,9;RU=T;STR;TLOD=5.12	GT:AD:AF:F1R2:F2R1:MBQ:MFRL:MMQ:MPOS:SA_MAP_AF:SA_POST_PROB	0/1:32,4:0.170:17,3:15,1:40:156,142:60:29:0.101,0.081,0.111:0.015,0.015,0.970	0/0:17,1:0.120:13,1:4,0:28:183,109:60:19
1	205351298	.	TA	T	.	.	DP=27;ECNT=1;NLOD=2.62;N_ART_LOD=-9.947e-01;POP_AF=1.000e-03;P_GERMLINE=-9.500e-02;RPA=11,10;RU=A;STR;TLOD=6.79	GT:AD:AF:F1R2:F2R1:MBQ:MFRL:MMQ:MPOS:SA_MAP_AF:SA_POST_PROB	0/1:12,4:0.279:3,3:9,1:39:172,227:60:33:0.222,0.222,0.250:0.021,0.021,0.958	0/0:9,0:0.021:3,0:6,0:0:199,0:0:0
1	205499847	.	C	T	.	.	DP=519;ECNT=1;NLOD=68.56;N_ART_LOD=-2.370e+00;POP_AF=1.000e-03;P_GERMLINE=-6.825e+01;TLOD=3.01	GT:AD:AF:F1R2:F2R1:MBQ:MFRL:MMQ:MPOS:SA_MAP_AF:SA_POST_PROB	0/1:266,3:0.030:108,1:158,2:39:166,187:60:28:0.010,0.00,0.011:1.666e-03,6.396e-03,0.992	0/0:229,0:0.026:93,0:136,0:0:164,0:0:0
1	205549758	.	C	T	.	.	DP=439;ECNT=1;NLOD=50.63;N_ART_LOD=-2.246e+00;POP_AF=1.000e-03;P_GERMLINE=-4.989e+01;TLOD=3.45	GT:AD:AF:F1R2:F2R1:MBQ:MFRL:MMQ:MPOS:SA_MAP_AF:SA_POST_PROB	0/1:231,3:0.045:63,2:168,1:38:179,95:60:0:0.010,0.00,0.013:4.646e-04,0.408,0.591	0/0:173,1:0.058:49,0:124,1:15:184,140:60:7
1	205589975	.	TAA	T	.	.	DP=349;ECNT=1;NLOD=26.46;N_ART_LOD=0.014;POP_AF=1.000e-03;P_GERMLINE=-2.538e+01;RPA=10,8;RU=A;STR;TLOD=3.78	GT:AD:AF:F1R2:F2R1:MBQ:MFRL:MMQ:MPOS:SA_MAP_AF:SA_POST_PROB	0/1:133,3:0.173:49,3:76,0:40:198,184:60:19:0.020,0.00,0.021:0.011,4.602e-03,0.984	0/0:100,1:0.170:35,1:62,0:40:193,188:60:37
1	205665464	.	CTTT	C	.	.	DP=25;ECNT=1;NLOD=3.26;N_ART_LOD=-7.013e-01;POP_AF=1.000e-03;P_GERMLINE=-6.089e-01;RPA=15,12;RU=T;STR;TLOD=5.62	GT:AD:AF:F1R2:F2R1:MBQ:MFRL:MMQ:MPOS:SA_MAP_AF:SA_POST_PROB	0/1:6,3:0.379:2,2:1,0:38:194,164:60:18:0.222,0.212,0.250:0.018,0.031,0.952	0/0:11,0:0.115:2,0:5,0:0:211,0:0:0
1	205687355	.	CTTTTTTTTTCT	C	.	.	DP=230;ECNT=2;NLOD=5.01;N_ART_LOD=11.32;POP_AF=1.000e-03;P_GERMLINE=-1.726e+00;RPA=1,-1;RU=TTTTTTTTTCTT;STR;TLOD=7.65	GT:AD:AF:F1R2:F2R1:MBQ:MFRL:MMQ:MPOS:SA_MAP_AF:SA_POST_PROB	0/1:100,9:0.124:51,3:49,4:39:161,199:60:8:0.051,0.051,0.064:4.222e-03,0.027,0.968	0/0:95,10:0.111:38,3:57,6:38:154,160:60:19
1	205687356	.	TTTTTTTTTC	T	.	.	DP=229;ECNT=2;NLOD=12.71;N_ART_LOD=5.83;POP_AF=1.000e-03;P_GERMLINE=-9.473e+00;TLOD=6.80	GT:AD:AF:F1R2:F2R1:MBQ:MFRL:MMQ:MPOS:SA_MAP_AF:SA_POST_PROB	0/1:97,8:0.129:46,6:51,2:40:161,158:60:19:0.040,0.071,0.076:0.015,7.179e-03,0.978	0/0:93,7:0.105:34,5:59,2:39:154,146:60:16
1	205770084	.	A	G	.	.	DP=171;ECNT=1;NLOD=25.75;N_ART_LOD=-1.955e+00;POP_AF=1.000e-03;P_GERMLINE=-2.492e+01;TLOD=3.53	GT:AD:AF:F1R2:F2R1:MBQ:MFRL:MMQ:MPOS:SA_MAP_AF:SA_POST_PROB	0/1:73,2:0.040:30,1:43,1:40:190,169:60:20:0.00,0.030,0.027:7.140e-03,9.702e-03,0.983	0/0:86,0:0.046:22,0:64,0:0:178,0:0:0
1	205822857	.	G	GA	.	.	DP=149;ECNT=1;NLOD=11.99;N_ART_LOD=1.01;POP_AF=1.000e-03;P_GERMLINE=-1.087e+01;RPA=9,10;RU=A;STR;TLOD=3.82	GT:AD:AF:F1R2:F2R1:MBQ:MFRL:MMQ:MPOS:SA_MAP_AF:SA_POST_PROB	0/1:70,4:0.109:43,1:26,3:40:167,209:60:23:0.040,0.040,0.054:6.930e-03,0.012,0.981	0/0:57,2:0.079:37,2:19,0:35:156,179:60:39
1	205884646	.	C	G	.	.	DP=57;ECNT=1;NLOD=3.85;N_ART_LOD=-9.494e-01;POP_AF=1.000e-03;P_GERMLINE=-6.585e-01;TLOD=12.15	GT:AD:AF:F1R2:F2R1:MBQ:MFRL:MMQ:MPOS:SA_MAP_AF:SA_POST_PROB	0/1:18,5:0.318:0,1:1,4:38:318,197:60:32:0.313,0.00,0.313:0.025,0.025,0.950	0/0:13,0:0.224:0,0:0,0:0:0,0:0:0
1	206566860	.	T	TA	.	.	DP=411;ECNT=1;NLOD=15.74;N_ART_LOD=7.91;POP_AF=1.000e-03;P_GERMLINE=-1.244e+01;RPA=11,12;RU=A;STR;TLOD=15.44	GT:AD:AF:F1R2:F2R1:MBQ:MFRL:MMQ:MPOS:SA_MAP_AF:SA_POST_PROB	0/1:187,16:0.204:39,2:47,10:40:210,242:54:22:0.040,0.061,0.059:6.150e-03,0.016,0.978	0/0:116,7:0.190:30,3:33,4:39:206,246:60:37
1	206626757	.	G	A	.	.	DP=205;ECNT=1;NLOD=30.26;N_ART_LOD=-2.020e+00;POP_AF=1.000e-03;P_GERMLINE=-2.962e+01;TLOD=3.34	GT:AD:AF:F1R2:F2R1:MBQ:MFRL:MMQ:MPOS:SA_MAP_AF:SA_POST_PROB	0/1:91,2:0.042:29,2:62,0:40:166,243:60:17:0.010,0.020,0.022:0.017,3.138e-03,0.980	0/0:101,0:0.035:32,0:69,0:0:169,0:0:0
1	206766857	.	C	CGTGT	.	.	DP=30;ECNT=1;NLOD=2.42;N_ART_LOD=-9.937e-01;POP_AF=1.000e-03;P_GERMLINE=-1.722e-01;RPA=17,19;RU=GT;STR;TLOD=5.57	GT:AD:AF:F1R2:F2R1:MBQ:MFRL:MMQ:MPOS:SA_MAP_AF:SA_POST_PROB	0/1:15,2:0.174:9,1:6,1:40:223,199:60:5:0.00,0.121,0.118:0.016,0.025,0.958	0/0:8,0:0.098:6,0:2,0:0:188,0:0:0
1	206904644	.	C	CGT	.	.	DP=231;ECNT=1;NLOD=13.32;N_ART_LOD=0.410;POP_AF=1.000e-03;P_GERMLINE=-1.093e+01;RPA=10,11;RU=GT;STR;TLOD=5.14	GT:AD:AF:F1R2:F2R1:MBQ:MFRL:MMQ:MPOS:SA_MAP_AF:SA_POST_PROB	0/1:70,4:0.236:25,2:41,2:38:186,181:60:43:0.051,0.00,0.055:0.012,0.012,0.976	0/0:56,1:0.251:18,0:30,1:39:203,296:60:21
1	207222769	.	T	C	.	.	DP=999;ECNT=1;NLOD=117.71;N_ART_LOD=-2.602e+00;POP_AF=1.000e-03;P_GERMLINE=-1.172e+02;TLOD=3.17	GT:AD:AF:F1R2:F2R1:MBQ:MFRL:MMQ:MPOS:SA_MAP_AF:SA_POST_PROB	0/1:572,3:0.019:189,3:383,0:40:171,161:60:18:0.010,0.010,5.217e-03:9.125e-04,1.862e-03,0.997	0/0:392,0:0.021:128,0:264,0:0:168,0:0:0
1	207225604	.	AT	A	.	.	DB;DP=335;ECNT=1;NLOD=32.87;N_ART_LOD=-8.380e-01;POP_AF=1.000e-03;P_GERMLINE=-3.007e+01;RPA=9,8;RU=T;STR;TLOD=5.66	GT:AD:AF:F1R2:F2R1:MBQ:MFRL:MMQ:MPOS:SA_MAP_AF:SA_POST_PROB	0/1:165,6:0.103:56,2:98,4:39:171,192:60:9:0.030,0.030,0.037:5.632e-03,5.105e-03,0.989	0/0:119,1:0.070:35,0:78,1:40:177,92:60:20
1	207532861	.	CTT	C	.	.	DP=177;ECNT=1;NLOD=4.11;N_ART_LOD=3.08;POP_AF=1.000e-03;P_GERMLINE=-1.111e+00;RPA=20,18;RU=T;STR;TLOD=6.07	GT:AD:AF:F1R2:F2R1:MBQ:MFRL:MMQ:MPOS:SA_MAP_AF:SA_POST_PROB	0/1:59,11:0.296:9,3:2,2:39:158,183:60:25:0.051,0.071,0.077:9.454e-03,0.015,0.975	0/0:45,3:0.237:10,1:2,2:38:197,192:60:19
1	207826095	.	CT	C	.	.	DP=504;ECNT=1;NLOD=41.70;N_ART_LOD=-9.310e-01;POP_AF=1.000e-03;P_GERMLINE=-3.841e+01;RPA=10,9;RU=T;STR;TLOD=7.67	GT:AD:AF:F1R2:F2R1:MBQ:MFRL:MMQ:MPOS:SA_MAP_AF:SA_POST_PROB	0/1:218,8:0.148:62,3:99,5:40:184,183:60:18:0.030,0.030,0.037:0.011,3.431e-03,0.986	0/0:154,1:0.174:35,0:67,1:39:184,158:60:44
1	207856434	.	T	C	.	.	DP=21;ECNT=3;NLOD=2.41;N_ART_LOD=-9.542e-01;POP_AF=1.000e-03;P_GERMLINE=-5.226e-02;TLOD=9.51	GT:AD:AF:F1R2:F2R1:MBQ:MFRL:MMQ:MPOS:PGT:PID:SA_MAP_AF:SA_POST_PROB	0/1:10,3:0.231:5,3:5,0:16:160,95:34:4:0|1:207856434_T_C:0.182,0.212,0.231:0.030,0.016,0.954	0/0:8,0:3.162e-05:4,0:4,0:0:156,0:0:0:0|1:207856434_T_C
1	207856437	.	CT	C	.	.	DP=22;ECNT=3;NLOD=2.71;N_ART_LOD=-1.000e+00;POP_AF=1.000e-03;P_GERMLINE=-1.861e-01;TLOD=5.96	GT:AD:AF:F1R2:F2R1:MBQ:MFRL:MMQ:MPOS:PGT:PID:SA_MAP_AF:SA_POST_PROB	0/1:11,2:0.154:5,2:6,0:28:160,93:47:3:0|1:207856434_T_C:0.121,0.131,0.154:0.021,0.018,0.961	0/0:9,0:3.162e-05:4,0:5,0:0:137,0:0:0:0|1:207856434_T_C
1	207856442	.	T	C	.	.	DP=21;ECNT=3;NLOD=2.71;N_ART_LOD=-1.000e+00;POP_AF=1.000e-03;P_GERMLINE=-1.688e-01;TLOD=6.07	GT:AD:AF:F1R2:F2R1:MBQ:MFRL:MMQ:MPOS:PGT:PID:SA_MAP_AF:SA_POST_PROB	0/1:10,2:0.167:5,2:5,0:32:165,93:47:0:0|1:207856434_T_C:0.141,0.141,0.167:0.020,0.020,0.960	0/0:9,0:3.162e-05:4,0:5,0:0:137,0:0:0:0|1:207856434_T_C
1	207888640	.	C	CT	.	.	DP=477;ECNT=1;NLOD=20.07;N_ART_LOD=12.52;POP_AF=1.000e-03;P_GERMLINE=-1.677e+01;RPA=10,11;RU=T;STR;TLOD=28.44	GT:AD:AF:F1R2:F2R1:MBQ:MFRL:MMQ:MPOS:SA_MAP_AF:SA_POST_PROB	0/1:222,23:0.144:78,7:141,14:39:168,158:54:31:0.051,0.081,0.086:0.080,2.240e-03,0.918	0/0:165,13:0.122:65,5:94,6:40:162,175:54:17
1	208072598	.	C	T	.	.	DP=80;ECNT=1;NLOD=11.39;N_ART_LOD=-1.595e+00;POP_AF=1.000e-03;P_GERMLINE=-9.756e+00;TLOD=4.34	GT:AD:AF:F1R2:F2R1:MBQ:MFRL:MMQ:MPOS:SA_MAP_AF:SA_POST_PROB	0/1:38,2:0.061:10,0:28,2:40:197,210:60:15:0.051,0.00,0.050:0.017,0.010,0.972	0/0:38,0:0.015:9,0:29,0:0:211,0:0:0
1	208440810	.	CCAG	C	.	.	DP=86;ECNT=1;NLOD=10.52;N_ART_LOD=-1.576e+00;POP_AF=1.000e-03;P_GERMLINE=-8.645e+00;RPA=9,8;RU=CAG;STR;TLOD=4.59	GT:AD:AF:F1R2:F2R1:MBQ:MFRL:MMQ:MPOS:SA_MAP_AF:SA_POST_PROB	0/1:34,2:0.161:18,0:16,2:40:160,214:60:15:0.040,0.040,0.056:0.013,0.010,0.976	0/0:35,0:0.052:19,0:16,0:0:155,0:0:0
1	209088231	.	G	T	.	.	DP=16;ECNT=1;NLOD=2.79;N_ART_LOD=-1.042e+00;POP_AF=1.000e-03;P_GERMLINE=-2.349e+00;TLOD=3.14	GT:AD:AF:F1R2:F2R1:MBQ:MFRL:MMQ:MPOS:SA_MAP_AF:SA_POST_PROB	0/1:3,1:0.300:2,1:1,0:40:198,83:60:20:0.253,0.00,0.250:0.019,0.032,0.949	0/0:9,0:0.082:7,0:2,0:0:166,0:0:0
1	209416253	.	AT	A	.	.	DP=22;ECNT=1;NLOD=3.31;N_ART_LOD=-1.079e+00;POP_AF=1.000e-03;P_GERMLINE=-2.692e+00;RPA=9,8;RU=T;STR;TLOD=3.31	GT:AD:AF:F1R2:F2R1:MBQ:MFRL:MMQ:MPOS:SA_MAP_AF:SA_POST_PROB	0/1:8,2:0.236:2,0:6,2:40:164,259:60:23:0.202,0.00,0.200:0.014,0.045,0.942	0/0:11,0:1.311e-03:6,0:5,0:0:196,0:0:0
1	209789979	.	G	A	.	.	DP=660;ECNT=1;NLOD=77.20;N_ART_LOD=1.88;POP_AF=1.000e-03;P_GERMLINE=-7.440e+01;TLOD=5.67	GT:AD:AF:F1R2:F2R1:MBQ:MFRL:MMQ:MPOS:SA_MAP_AF:SA_POST_PROB	0/1:347,4:0.034:126,1:221,3:39:168,119:60:22:0.010,0.00,0.011:1.221e-03,8.882e-03,0.990	0/0:285,2:0.019:107,0:178,2:40:168,256:60:22
1	209880508	.	G	GA	.	.	DP=219;ECNT=1;NLOD=13.54;N_ART_LOD=0.573;POP_AF=1.000e-03;P_GERMLINE=-1.023e+01;RPA=11,12;RU=A;STR;TLOD=14.99	GT:AD:AF:F1R2:F2R1:MBQ:MFRL:MMQ:MPOS:SA_MAP_AF:SA_POST_PROB	0/1:104,13:0.180:32,6:68,7:30:195,193:60:34:0.111,0.081,0.111:0.011,0.012,0.977	0/0:61,2:0.124:27,0:32,2:34:218,235:60:36
1	209899511	.	A	G	.	.	DP=10;ECNT=1;NLOD=2.71;N_ART_LOD=-1.000e+00;POP_AF=1.000e-03;P_GERMLINE=-1.644e+00;TLOD=3.78	GT:AD:AF:F1R2:F2R1:MBQ:MFRL:MMQ:MPOS:SA_MAP_AF:SA_POST_PROB	0/1:0,1:1.000:0,1:0,0:36:0,145:60:20:0.990,0.00,1.00:0.025,0.028,0.947	0/0:9,0:1.277e-04:2,0:7,0:0:145,0:0:0
1	210341416	.	G	A	.	.	DP=176;ECNT=1;NLOD=2.97;N_ART_LOD=7.31;POP_AF=1.000e-03;P_GERMLINE=-1.673e-01;TLOD=15.79	GT:AD:AF:F1R2:F2R1:MBQ:MFRL:MMQ:MPOS:SA_MAP_AF:SA_POST_PROB	0/1:98,6:0.094:66,4:32,2:40:155,172:60:37:0.051,0.040,0.058:4.084e-03,0.023,0.973	0/0:52,3:0.113:33,2:19,1:39:159,211:60:29
1	210407275	.	G	A	.	.	DP=173;ECNT=1;NLOD=25.24;N_ART_LOD=-1.931e+00;POP_AF=1.000e-03;P_GERMLINE=-2.456e+01;TLOD=3.38	GT:AD:AF:F1R2:F2R1:MBQ:MFRL:MMQ:MPOS:SA_MAP_AF:SA_POST_PROB	0/1:82,2:0.047:30,1:52,1:40:183,172:60:45:0.020,0.020,0.024:6.000e-03,6.383e-03,0.988	0/0:84,0:7.114e-03:29,0:55,0:0:196,0:0:0
1	210411266	.	GTTTT	G	.	.	DP=176;ECNT=1;NLOD=17.28;N_ART_LOD=-1.203e+00;POP_AF=1.000e-03;P_GERMLINE=-1.684e+01;RPA=14,10;RU=T;STR;TLOD=3.13	GT:AD:AF:F1R2:F2R1:MBQ:MFRL:MMQ:MPOS:SA_MAP_AF:SA_POST_PROB	0/1:72,4:0.154:3,1:12,1:40:183,187:60:14:0.00,0.020,0.024:7.092e-03,7.410e-03,0.985	0/0:63,1:0.117:5,0:6,0:0:155,0:0:0
1	210502520	.	TA	T	.	.	DP=294;ECNT=1;NLOD=15.19;N_ART_LOD=7.72;POP_AF=1.000e-03;P_GERMLINE=-1.189e+01;RPA=10,9;RU=A;STR;TLOD=12.69	GT:AD:AF:F1R2:F2R1:MBQ:MFRL:MMQ:MPOS:SA_MAP_AF:SA_POST_PROB	0/1:115,10:0.153:31,3:77,7:40:193,174:60:38:0.071,0.071,0.083:0.029,4.505e-03,0.966	0/0:111,7:0.141:45,3:62,4:40:190,201:60:26
1	210536178	.	CTT	C	.	.	DP=662;ECNT=1;NLOD=60.11;N_ART_LOD=2.48;POP_AF=1.000e-03;P_GERMLINE=-5.681e+01;RPA=11,9;RU=T;STR;TLOD=9.84	GT:AD:AF:F1R2:F2R1:MBQ:MFRL:MMQ:MPOS:SA_MAP_AF:SA_POST_PROB	0/1:277,7:0.125:100,2:130,5:39:169,175:60:22:0.020,0.020,0.024:5.150e-03,2.480e-03,0.992	0/0:239,4:0.113:82,0:110,3:40:159,210:60:20
1	211381211	.	AAGC	A	.	.	DP=322;ECNT=1;NLOD=24.68;N_ART_LOD=5.43;POP_AF=1.000e-03;P_GERMLINE=-2.229e+01;RPA=5,4;RU=AGC;STR;TLOD=5.14	GT:AD:AF:F1R2:F2R1:MBQ:MFRL:MMQ:MPOS:SA_MAP_AF:SA_POST_PROB	0/1:120,3:0.119:61,2:59,1:39:180,248:60:14:0.020,0.010,0.024:2.636e-03,0.016,0.981	0/0:124,4:0.145:51,2:73,2:38:184,194:58:23
1	211432798	.	TCTC	T	.	.	DP=192;ECNT=1;NLOD=15.61;N_ART_LOD=3.55;POP_AF=1.000e-03;P_GERMLINE=-1.247e+01;RPA=5,4;RU=CTC;STR;TLOD=6.36	GT:AD:AF:F1R2:F2R1:MBQ:MFRL:MMQ:MPOS:SA_MAP_AF:SA_POST_PROB	0/1:92,3:0.073:48,2:44,1:27:178,144:60:17:0.00,0.030,0.032:0.011,5.545e-03,0.983	0/0:80,2:0.058:40,2:40,0:33:180,215:60:25
1	211464905	.	C	T	.	.	DP=563;ECNT=1;NLOD=64.28;N_ART_LOD=-2.338e+00;POP_AF=1.000e-03;P_GERMLINE=-6.113e+01;TLOD=6.35	GT:AD:AF:F1R2:F2R1:MBQ:MFRL:MMQ:MPOS:SA_MAP_AF:SA_POST_PROB	0/1:316,5:0.046:128,0:188,5:39:160,135:60:18:0.010,0.010,0.016:2.445e-03,3.125e-03,0.994	0/0:214,0:0.017:91,0:123,0:0:152,0:0:0
1	212036086	.	A	G	.	.	DP=30;ECNT=1;NLOD=3.61;N_ART_LOD=-1.128e+00;POP_AF=1.000e-03;P_GERMLINE=-1.707e+00;TLOD=4.63	GT:AD:AF:F1R2:F2R1:MBQ:MFRL:MMQ:MPOS:SA_MAP_AF:SA_POST_PROB	0/1:15,2:0.118:12,2:3,0:36:177,197:60:18:0.00,0.121,0.118:0.022,0.017,0.962	0/0:12,0:0.039:7,0:5,0:0:136,0:0:0
1	212217944	.	G	GA	.	.	DP=103;ECNT=1;NLOD=3.64;N_ART_LOD=0.366;POP_AF=1.000e-03;P_GERMLINE=-5.008e-01;RPA=16,17;RU=A;STR;TLOD=11.35	GT:AD:AF:F1R2:F2R1:MBQ:MFRL:MMQ:MPOS:SA_MAP_AF:SA_POST_PROB	0/1:44,10:0.277:15,2:19,8:39:203,189:60:20:0.152,0.172,0.182:0.012,0.029,0.960	0/0:22,2:0.192:5,1:11,1:39:168,247:60:30
1	212225374	.	G	A	.	.	DP=162;ECNT=1;NLOD=22.83;N_ART_LOD=-1.889e+00;POP_AF=1.000e-03;P_GERMLINE=-2.242e+01;TLOD=3.11	GT:AD:AF:F1R2:F2R1:MBQ:MFRL:MMQ:MPOS:SA_MAP_AF:SA_POST_PROB	0/1:80,2:0.042:32,2:48,0:38:169,173:60:19:0.020,0.00,0.024:4.313e-03,0.012,0.983	0/0:76,0:7.905e-03:25,0:51,0:0:168,0:0:0
1	212317766	.	G	T	.	.	DP=13;ECNT=1;NLOD=2.41;N_ART_LOD=-9.738e-01;POP_AF=1.000e-03;P_GERMLINE=-1.936e+00;TLOD=3.18	GT:AD:AF:F1R2:F2R1:MBQ:MFRL:MMQ:MPOS:SA_MAP_AF:SA_POST_PROB	0/1:3,1:0.250:1,1:2,0:40:153,133:50:18:0.00,0.253,0.250:0.027,0.021,0.951	0/0:8,0:0.056:2,0:6,0:0:149,0:0:0
1	212438363	.	A	ATT	.	.	DP=33;ECNT=1;NLOD=2.66;N_ART_LOD=-6.213e-01;POP_AF=1.000e-03;P_GERMLINE=-2.199e+00;RPA=15,17;RU=T;STR;TLOD=3.16	GT:AD:AF:F1R2:F2R1:MBQ:MFRL:MMQ:MPOS:SA_MAP_AF:SA_POST_PROB	0/1:9,2:0.284:3,1:3,1:27:125,125:60:26:0.141,0.131,0.167:0.018,0.023,0.959	0/0:9,0:0.241:3,0:2,0:0:159,0:0:0
1	212475554	.	A	G	.	.	DP=382;ECNT=1;NLOD=42.35;N_ART_LOD=-2.157e+00;POP_AF=1.000e-03;P_GERMLINE=-4.037e+01;TLOD=4.70	GT:AD:AF:F1R2:F2R1:MBQ:MFRL:MMQ:MPOS:SA_MAP_AF:SA_POST_PROB	0/1:222,3:0.040:101,2:121,1:40:171,196:60:31:0.010,0.00,0.013:2.236e-03,6.331e-03,0.991	0/0:141,0:0.015:58,0:83,0:0:175,0:0:0
1	212482679	.	G	A	.	.	DP=370;ECNT=16;NLOD=33.17;N_ART_LOD=8.24;POP_AF=1.000e-03;P_GERMLINE=-3.084e+01;TLOD=5.08	GT:AD:AF:F1R2:F2R1:MBQ:MFRL:MMQ:MPOS:PGT:PID:SA_MAP_AF:SA_POST_PROB	0/1:197,3:0.015:118,3:79,0:39:191,72:60:24:0|1:212482679_G_A:0.00,0.020,0.015:0.019,1.487e-03,0.980	0/0:166,4:0.024:95,3:71,1:39:176,145:39:12:0|1:212482679_G_A
1	212482689	.	G	T	.	.	DP=374;ECNT=16;NLOD=33.78;N_ART_LOD=8.22;POP_AF=1.000e-03;P_GERMLINE=-3.048e+01;TLOD=7.87	GT:AD:AF:F1R2:F2R1:MBQ:MFRL:MMQ:MPOS:PGT:PID:SA_MAP_AF:SA_POST_PROB	0/1:198,4:0.020:120,3:78,1:38:194,97:50:5:0|1:212482679_G_A:0.010,0.020,0.020:9.312e-03,2.105e-03,0.989	0/0:168,4:0.023:96,3:72,1:40:178,145:39:23:0|1:212482679_G_A
1	212482691	.	T	A	.	.	DP=370;ECNT=16;NLOD=33.47;N_ART_LOD=8.23;POP_AF=1.000e-03;P_GERMLINE=-3.018e+01;TLOD=7.90	GT:AD:AF:F1R2:F2R1:MBQ:MFRL:MMQ:MPOS:PGT:PID:SA_MAP_AF:SA_POST_PROB	0/1:195,4:0.020:119,3:76,1:39:195,97:50:7:0|1:212482679_G_A:0.010,0.020,0.020:9.074e-03,2.174e-03,0.989	0/0:167,4:0.023:95,3:72,1:40:178,145:39:25:0|1:212482679_G_A
1	212482693	.	C	T	.	.	DP=368;ECNT=16;NLOD=32.57;N_ART_LOD=8.27;POP_AF=1.000e-03;P_GERMLINE=-2.927e+01;TLOD=10.80	GT:AD:AF:F1R2:F2R1:MBQ:MFRL:MMQ:MPOS:PGT:PID:SA_MAP_AF:SA_POST_PROB	0/1:195,5:0.025:118,4:77,1:39:195,121:60:9:0|1:212482679_G_A:0.010,0.020,0.025:0.016,1.999e-03,0.982	0/0:164,4:0.024:93,3:71,1:40:178,145:39:27:0|1:212482679_G_A
1	212482694	.	C	T	.	.	DP=364;ECNT=16;NLOD=31.97;N_ART_LOD=8.29;POP_AF=1.000e-03;P_GERMLINE=-2.867e+01;TLOD=10.82	GT:AD:AF:F1R2:F2R1:MBQ:MFRL:MMQ:MPOS:PGT:PID:SA_MAP_AF:SA_POST_PROB	0/1:193,5:0.025:118,4:75,1:38:195,121:60:6:0|1:212482679_G_A:0.010,0.020,0.025:0.016,1.993e-03,0.982	0/0:162,4:0.024:91,3:71,1:40:177,145:39:28:0|1:212482679_G_A
1	212482754	.	T	C	.	.	DP=304;ECNT=16;NLOD=23.28;N_ART_LOD=5.30;POP_AF=1.000e-03;P_GERMLINE=-1.998e+01;TLOD=8.21	GT:AD:AF:F1R2:F2R1:MBQ:MFRL:MMQ:MPOS:PGT:PID:SA_MAP_AF:SA_POST_PROB	0/1:168,4:0.037:92,3:76,1:40:195,120:60:33:0|1:212482754_T_C:0.010,0.020,0.023:0.014,2.204e-03,0.984	0/0:117,3:0.051:71,3:46,0:40:174,118:40:19:0|1:212482754_T_C
1	212482760	.	C	T	.	.	DP=300;ECNT=16;NLOD=23.83;N_ART_LOD=5.91;POP_AF=1.000e-03;P_GERMLINE=-2.053e+01;TLOD=11.13	GT:AD:AF:F1R2:F2R1:MBQ:MFRL:MMQ:MPOS:PGT:PID:SA_MAP_AF:SA_POST_PROB	0/1:171,5:0.028:94,4:77,1:39:195,121:60:26:0|1:212482754_T_C:0.020,0.020,0.028:9.166e-03,2.884e-03,0.988	0/0:121,3:0.024:73,3:48,0:40:171,118:47:14:0|1:212482754_T_C
1	212482776	.	A	G	.	.	DP=280;ECNT=16;NLOD=21.12;N_ART_LOD=6.04;POP_AF=1.000e-03;P_GERMLINE=-1.782e+01;TLOD=11.30	GT:AD:AF:F1R2:F2R1:MBQ:MFRL:MMQ:MPOS:PGT:PID:SA_MAP_AF:SA_POST_PROB	0/1:160,5:0.030:83,4:77,1:40:179,121:60:10:0|1:212482754_T_C:0.020,0.030,0.030:9.751e-03,3.044e-03,0.987	0/0:112,3:0.026:67,3:45,0:40:175,72:47:26:0|1:212482754_T_C
1	212482779	.	T	C	.	.	DP=286;ECNT=16;NLOD=29.21;N_ART_LOD=0.399;POP_AF=1.000e-03;P_GERMLINE=-2.591e+01;TLOD=14.21	GT:AD:AF:F1R2:F2R1:MBQ:MFRL:MMQ:MPOS:PGT:PID:SA_MAP_AF:SA_POST_PROB	0/1:168,6:0.034:86,5:82,1:39:173,97:60:8:0|1:212482754_T_C:0.030,0.030,0.034:7.338e-03,3.794e-03,0.989	0/0:111,1:8.947e-03:65,1:46,0:40:176,72:40:23:0|1:212482754_T_C
1	212482781	.	G	A	.	.	DP=274;ECNT=16;NLOD=28.61;N_ART_LOD=0.414;POP_AF=1.000e-03;P_GERMLINE=-2.531e+01;TLOD=14.39	GT:AD:AF:F1R2:F2R1:MBQ:MFRL:MMQ:MPOS:PGT:PID:SA_MAP_AF:SA_POST_PROB	0/1:158,6:0.037:81,5:77,1:38:177,97:60:6:0|1:212482754_T_C:0.030,0.030,0.037:8.435e-03,3.785e-03,0.988	0/0:109,1:9.110e-03:65,1:44,0:40:176,72:40:21:0|1:212482754_T_C
1	212482783	.	CT	C	.	.	DP=272;ECNT=16;NLOD=29.21;N_ART_LOD=0.399;POP_AF=1.000e-03;P_GERMLINE=-2.591e+01;RPA=5,4;RU=T;STR;TLOD=11.38	GT:AD:AF:F1R2:F2R1:MBQ:MFRL:MMQ:MPOS:PGT:PID:SA_MAP_AF:SA_POST_PROB	0/1:155,5:0.031:82,4:73,1:40:176,121:60:4:0|1:212482754_T_C:0.030,0.020,0.031:5.541e-03,4.797e-03,0.990	0/0:111,1:8.952e-03:65,1:46,0:40:174,72:40:19:0|1:212482754_T_C
1	212482786	.	T	C	.	.	DP=272;ECNT=16;NLOD=28.91;N_ART_LOD=0.406;POP_AF=1.000e-03;P_GERMLINE=-2.561e+01;TLOD=8.44	GT:AD:AF:F1R2:F2R1:MBQ:MFRL:MMQ:MPOS:PGT:PID:SA_MAP_AF:SA_POST_PROB	0/1:151,4:0.043:82,3:69,1:0:178,120:60:0:0|1:212482754_T_C:0.020,0.020,0.026:6.865e-03,3.566e-03,0.990	0/0:110,1:9.033e-03:63,1:47,0:0:174,72:40:0:0|1:212482754_T_C
1	212520884	.	CTT	C	.	.	DP=51;ECNT=1;NLOD=2.25;N_ART_LOD=-6.381e-01;POP_AF=1.000e-03;P_GERMLINE=-1.637e-01;RPA=14,12;RU=T;STR;TLOD=5.38	GT:AD:AF:F1R2:F2R1:MBQ:MFRL:MMQ:MPOS:SA_MAP_AF:SA_POST_PROB	0/1:21,3:0.243:12,2:4,1:39:259,297:60:31:0.111,0.00,0.115:0.013,0.026,0.961	0/0:9,1:0.240:2,0:4,0:0:178,0:0:0
1	212521715	.	CT	C	.	.	DP=2151;ECNT=1;NLOD=220.80;N_ART_LOD=0.813;POP_AF=1.000e-03;P_GERMLINE=-2.199e+02;RPA=7,6;RU=T;STR;TLOD=3.57	GT:AD:AF:F1R2:F2R1:MBQ:MFRL:MMQ:MPOS:SA_MAP_AF:SA_POST_PROB	0/1:1168,9:0.047:424,5:722,4:40:164,172:60:16:0.010,0.010,7.772e-03:0.019,3.340e-04,0.981	0/0:783,6:0.057:253,0:510,6:40:159,173:60:28
1	212583886	.	C	T	.	.	DP=901;ECNT=1;NLOD=113.40;N_ART_LOD=-4.196e-01;POP_AF=1.000e-03;P_GERMLINE=-1.125e+02;TLOD=3.63	GT:AD:AF:F1R2:F2R1:MBQ:MFRL:MMQ:MPOS:SA_MAP_AF:SA_POST_PROB	0/1:466,3:0.025:201,0:254,3:39:166,178:60:23:0.010,0.00,6.536e-03:8.302e-04,5.412e-03,0.994	0/0:392,1:0.032:176,1:201,0:40:162,190:60:11
1	212939147	.	T	A	.	.	DP=63;ECNT=1;NLOD=8.64;N_ART_LOD=-9.333e-01;POP_AF=1.000e-03;P_GERMLINE=-5.364e+00;TLOD=7.19	GT:AD:AF:F1R2:F2R1:MBQ:MFRL:MMQ:MPOS:SA_MAP_AF:SA_POST_PROB	0/1:26,3:0.178:12,2:7,1:39:159,141:60:17:0.081,0.091,0.107:0.014,0.017,0.969	0/0:30,0:0.043:13,0:10,0:0:168,0:0:0
1	213007796	.	CT	C	.	.	DP=18;ECNT=1;NLOD=2.28;N_ART_LOD=-6.983e-01;POP_AF=1.000e-03;P_GERMLINE=-1.537e+00;RPA=14,13;RU=T;STR;TLOD=3.45	GT:AD:AF:F1R2:F2R1:MBQ:MFRL:MMQ:MPOS:SA_MAP_AF:SA_POST_PROB	0/1:6,2:0.328:3,1:0,1:40:195,172:60:24:0.222,0.212,0.250:0.018,0.031,0.952	0/0:8,0:0.036:2,0:2,0:0:256,0:0:0
1	213057640	.	T	A	.	.	DP=53;ECNT=1;NLOD=5.94;N_ART_LOD=-1.049e+00;POP_AF=1.000e-03;P_GERMLINE=-3.859e+00;TLOD=4.80	GT:AD:AF:F1R2:F2R1:MBQ:MFRL:MMQ:MPOS:SA_MAP_AF:SA_POST_PROB	0/1:28,2:0.094:13,0:11,2:40:175,204:60:41:0.061,0.061,0.077:0.013,0.015,0.972	0/0:20,0:0.032:13,0:5,0:0:177,0:0:0
1	213059871	.	A	T	.	.	DP=25;ECNT=1;NLOD=3.01;N_ART_LOD=-1.041e+00;POP_AF=1.000e-03;P_GERMLINE=-3.886e-01;TLOD=5.74	GT:AD:AF:F1R2:F2R1:MBQ:MFRL:MMQ:MPOS:SA_MAP_AF:SA_POST_PROB	0/1:13,2:0.140:8,2:5,0:40:191,300:60:11:0.131,0.00,0.133:0.013,0.035,0.953	0/0:10,0:4.099e-05:3,0:7,0:0:198,0:0:0
1	213116773	.	G	A	.	.	DP=25;ECNT=1;NLOD=2.41;N_ART_LOD=-9.542e-01;POP_AF=1.000e-03;P_GERMLINE=-1.689e-01;TLOD=5.57	GT:AD:AF:F1R2:F2R1:MBQ:MFRL:MMQ:MPOS:SA_MAP_AF:SA_POST_PROB	0/1:15,2:0.118:9,1:6,1:40:157,99:60:17:0.091,0.091,0.118:0.017,0.018,0.965	0/0:8,0:5.693e-05:3,0:5,0:0:129,0:0:0
1	213160600	.	CTT	C	.	.	DP=35;ECNT=1;NLOD=3.64;N_ART_LOD=-7.776e-01;POP_AF=1.000e-03;P_GERMLINE=-7.549e-01;RPA=15,13;RU=T;STR;TLOD=5.94	GT:AD:AF:F1R2:F2R1:MBQ:MFRL:MMQ:MPOS:SA_MAP_AF:SA_POST_PROB	0/1:17,3:0.169:12,3:3,0:35:135,144:60:26:0.141,0.101,0.150:0.011,0.037,0.952	0/0:12,0:0.098:6,0:4,0:0:171,0:0:0
1	213302318	.	T	C	.	.	DP=19;ECNT=1;NLOD=4.21;N_ART_LOD=-1.188e+00;POP_AF=1.000e-03;P_GERMLINE=-3.737e+00;TLOD=3.18	GT:AD:AF:F1R2:F2R1:MBQ:MFRL:MMQ:MPOS:SA_MAP_AF:SA_POST_PROB	0/1:3,1:0.250:2,1:1,0:40:206,114:60:20:0.253,0.00,0.250:0.021,0.027,0.951	0/0:14,0:0.033:9,0:5,0:0:165,0:0:0
1	214497969	.	T	C	.	.	DP=537;ECNT=1;NLOD=59.87;N_ART_LOD=-2.311e+00;POP_AF=1.000e-03;P_GERMLINE=-5.667e+01;TLOD=6.59	GT:AD:AF:F1R2:F2R1:MBQ:MFRL:MMQ:MPOS:SA_MAP_AF:SA_POST_PROB	0/1:311,4:0.033:116,1:195,3:40:172,179:60:22:0.010,0.010,0.013:2.516e-03,2.908e-03,0.995	0/0:200,0:0.025:60,0:140,0:0:162,0:0:0
1	214498106	.	A	AT	.	.	DP=322;ECNT=1;NLOD=21.62;N_ART_LOD=0.439;POP_AF=1.000e-03;P_GERMLINE=-1.846e+01;RPA=9,10;RU=T;STR;TLOD=6.39	GT:AD:AF:F1R2:F2R1:MBQ:MFRL:MMQ:MPOS:SA_MAP_AF:SA_POST_PROB	0/1:158,7:0.137:57,3:99,4:39:197,225:60:22:0.040,0.00,0.042:9.686e-03,8.806e-03,0.982	0/0:89,2:0.123:33,0:55,2:40:195,152:60:19
1	214706946	.	G	A	.	.	DP=58;ECNT=2;NLOD=4.46;N_ART_LOD=-9.151e-02;POP_AF=1.000e-03;P_GERMLINE=-1.348e+00;TLOD=6.31	GT:AD:AF:F1R2:F2R1:MBQ:MFRL:MMQ:MPOS:SA_MAP_AF:SA_POST_PROB	0/1:29,3:0.106:14,2:15,1:40:183,122:35:26:0.081,0.071,0.094:0.013,0.016,0.971	0/0:23,1:0.068:14,0:9,1:39:174,109:22:45
1	214706999	.	C	A	.	.	DP=47;ECNT=2;NLOD=2.45;N_ART_LOD=0.188;POP_AF=1.000e-03;P_GERMLINE=-6.931e-02;TLOD=6.66	GT:AD:AF:F1R2:F2R1:MBQ:MFRL:MMQ:MPOS:SA_MAP_AF:SA_POST_PROB	0/1:23,3:0.167:10,2:13,1:40:177,122:35:19:0.111,0.00,0.115:0.015,0.022,0.963	0/0:16,1:0.059:10,0:6,1:39:170,109:22:0
1	214779083	.	G	T	.	.	DP=58;ECNT=1;NLOD=6.02;N_ART_LOD=-1.322e+00;POP_AF=1.000e-03;P_GERMLINE=-4.914e+00;TLOD=3.81	GT:AD:AF:F1R2:F2R1:MBQ:MFRL:MMQ:MPOS:SA_MAP_AF:SA_POST_PROB	0/1:33,2:0.092:8,2:25,0:36:172,168:60:12:0.061,0.00,0.057:8.056e-03,0.023,0.969	0/0:20,0:6.356e-05:8,0:12,0:0:171,0:0:0
1	214787451	.	CT	C	.	.	DP=103;ECNT=1;NLOD=5.80;N_ART_LOD=-1.358e+00;POP_AF=1.000e-03;P_GERMLINE=-4.279e+00;RPA=13,12;RU=T;STR;TLOD=4.23	GT:AD:AF:F1R2:F2R1:MBQ:MFRL:MMQ:MPOS:SA_MAP_AF:SA_POST_PROB	0/1:37,5:0.261:18,1:19,4:34:228,248:60:27:0.121,0.00,0.119:0.025,0.015,0.960	0/0:22,1:0.217:12,0:10,1:35:232,258:60:49
1	214825289	.	CT	C	.	.	DP=654;ECNT=2;NLOD=16.84;N_ART_LOD=12.74;POP_AF=1.000e-03;P_GERMLINE=-1.354e+01;RPA=12,11;RU=T;STR;TLOD=25.16	GT:AD:AF:F1R2:F2R1:MBQ:MFRL:MMQ:MPOS:SA_MAP_AF:SA_POST_PROB	0/1:217,20:0.277:48,9:50,8:38:190,194:60:27:0.061,0.051,0.070:6.934e-03,6.455e-03,0.987	0/0:154,12:0.263:34,3:41,8:36:170,196:60:26
1	214825411	.	A	AT	.	.	DP=68;ECNT=2;NLOD=3.71;N_ART_LOD=-6.830e-01;POP_AF=1.000e-03;P_GERMLINE=-2.956e+00;RPA=18,19;RU=T;STR;TLOD=3.45	GT:AD:AF:F1R2:F2R1:MBQ:MFRL:MMQ:MPOS:SA_MAP_AF:SA_POST_PROB	0/1:15,5:0.381:2,1:4,2:30:266,253:60:24:0.141,0.00,0.143:0.019,0.021,0.960	0/0:13,0:0.301:1,0:5,0:0:296,0:0:0
1	214826810	.	C	CT	.	.	DP=1518;ECNT=1;NLOD=108.32;N_ART_LOD=3.79;POP_AF=1.000e-03;P_GERMLINE=-1.070e+02;RPA=15,16;RU=T;STR;TLOD=4.07	GT:AD:AF:F1R2:F2R1:MBQ:MFRL:MMQ:MPOS:SA_MAP_AF:SA_POST_PROB	0/1:604,8:0.214:22,4:43,4:40:166,166:60:28:0.010,0.010,0.012:2.831e-03,1.171e-03,0.996	0/0:463,8:0.207:30,3:34,3:40:170,169:60:31
1	214828725	.	G	A	.	.	DP=958;ECNT=1;NLOD=112.99;N_ART_LOD=-2.587e+00;POP_AF=1.000e-03;P_GERMLINE=-1.125e+02;TLOD=3.18	GT:AD:AF:F1R2:F2R1:MBQ:MFRL:MMQ:MPOS:SA_MAP_AF:SA_POST_PROB	0/1:532,3:0.029:248,2:284,1:40:168,194:60:8:0.010,0.010,5.607e-03:2.035e-03,9.653e-04,0.997	0/0:376,0:0.030:171,0:205,0:0:163,0:0:0
1	214830652	.	TA	T	.	.	DP=1277;ECNT=1;NLOD=144.81;N_ART_LOD=-1.395e+00;POP_AF=1.000e-03;P_GERMLINE=-1.442e+02;RPA=7,6;RU=A;STR;TLOD=3.27	GT:AD:AF:F1R2:F2R1:MBQ:MFRL:MMQ:MPOS:SA_MAP_AF:SA_POST_PROB	0/1:637,8:0.065:262,2:375,6:40:172,163:60:26:0.010,0.010,0.012:1.419e-03,2.143e-03,0.996	0/0:505,3:0.049:201,2:304,1:40:168,199:60:36
1	215091621	.	A	G	.	.	DP=35;ECNT=1;NLOD=5.54;N_ART_LOD=-1.313e+00;POP_AF=1.000e-03;P_GERMLINE=-2.707e+00;TLOD=5.72	GT:AD:AF:F1R2:F2R1:MBQ:MFRL:MMQ:MPOS:SA_MAP_AF:SA_POST_PROB	0/1:12,2:0.143:7,1:5,1:40:150,169:60:8:0.141,0.00,0.143:0.011,0.053,0.937	0/0:19,0:0.064:8,0:11,0:0:188,0:0:0
1	215342575	.	G	A	.	.	DP=1075;ECNT=1;NLOD=124.24;N_ART_LOD=-7.941e-01;POP_AF=1.000e-03;P_GERMLINE=-1.210e+02;TLOD=7.37	GT:AD:AF:F1R2:F2R1:MBQ:MFRL:MMQ:MPOS:SA_MAP_AF:SA_POST_PROB	0/1:580,5:0.039:222,4:358,1:39:170,149:60:26:0.010,0.010,8.547e-03:2.266e-03,1.259e-03,0.996	0/0:428,1:0.030:171,1:257,0:40:162,175:60:21
1	215489254	.	AAAAT	A	.	.	DP=23;ECNT=1;NLOD=2.39;N_ART_LOD=-1.006e+00;POP_AF=1.000e-03;P_GERMLINE=-8.893e-02;RPA=4,3;RU=AAAT;STR;TLOD=6.07	GT:AD:AF:F1R2:F2R1:MBQ:MFRL:MMQ:MPOS:SA_MAP_AF:SA_POST_PROB	0/1:10,2:0.169:4,0:6,2:40:190,159:60:38:0.131,0.141,0.167:0.026,0.016,0.958	0/0:8,0:0.138:5,0:3,0:0:183,0:0:0
1	215588880	.	C	G	.	.	DP=83;ECNT=1;NLOD=2.46;N_ART_LOD=4.54;POP_AF=1.000e-03;P_GERMLINE=-5.875e-02;TLOD=22.18	GT:AD:AF:F1R2:F2R1:MBQ:MFRL:MMQ:MPOS:SA_MAP_AF:SA_POST_PROB	0/1:38,7:0.156:21,2:17,5:39:197,203:22:22:0.152,0.00,0.156:0.014,0.029,0.958	0/0:36,2:0.053:17,2:19,0:34:199,190:21:22
1	215754189	.	A	AT	.	.	DP=170;ECNT=1;NLOD=10.53;N_ART_LOD=2.29;POP_AF=1.000e-03;P_GERMLINE=-1.012e+01;RPA=10,11;RU=T;STR;TLOD=3.10	GT:AD:AF:F1R2:F2R1:MBQ:MFRL:MMQ:MPOS:SA_MAP_AF:SA_POST_PROB	0/1:92,4:0.077:47,1:42,3:40:184,176:60:27:0.00,0.040,0.042:7.143e-03,0.022,0.971	0/0:60,3:0.077:30,1:29,2:40:192,201:60:28
[truncated: 5,232,825 more chars]
