# Supplementary material for: Differentiation-state plasticity is a targetable resistance mechanism in basal-like breast cancer
Source: Nat Commun. 2018 Sep 19;9:3815. doi: 10.1038/s41467-018-05729-w (PMC6145927; doi:10.1038/s41467-018-05729-w)
Supplement: Supplementary file 7 — Supplementary Data 4 [file 41467_2018_5729_MOESM7_ESM.zip › Supplementary Data 4/tram_v_dmso_mut2_no_dbSNP.vcf]

##fileformat=VCFv4.2
##FORMAT=<ID=AD,Number=R,Type=Integer,Description="Allelic depths for the ref and alt alleles in the order listed">
##FORMAT=<ID=AF,Number=A,Type=Float,Description="Allele fractions of alternate alleles in the tumor">
##FORMAT=<ID=DP,Number=1,Type=Integer,Description="Approximate read depth (reads with MQ=255 or with bad mates are filtered)">
##FORMAT=<ID=F1R2,Number=R,Type=Integer,Description="Count of reads in F1R2 pair orientation supporting each allele">
##FORMAT=<ID=F2R1,Number=R,Type=Integer,Description="Count of reads in F2R1 pair orientation supporting each allele">
##FORMAT=<ID=GQ,Number=1,Type=Integer,Description="Genotype Quality">
##FORMAT=<ID=GT,Number=1,Type=String,Description="Genotype">
##FORMAT=<ID=MBQ,Number=A,Type=Float,Description="median base quality">
##FORMAT=<ID=MFRL,Number=R,Type=Float,Description="median fragment length">
##FORMAT=<ID=MMQ,Number=A,Type=Float,Description="median mapping quality">
##FORMAT=<ID=MPOS,Number=A,Type=Float,Description="median distance from end of read">
##FORMAT=<ID=PGT,Number=1,Type=String,Description="Physical phasing haplotype information, describing how the alternate alleles are phased in relation to one another">
##FORMAT=<ID=PID,Number=1,Type=String,Description="Physical phasing ID information, where each unique ID within a given sample (but not across samples) connects records within a phasing group">
##FORMAT=<ID=PL,Number=G,Type=Integer,Description="Normalized, Phred-scaled likelihoods for genotypes as defined in the VCF specification">
##FORMAT=<ID=SA_MAP_AF,Number=3,Type=Float,Description="MAP estimates of allele fraction given z">
##FORMAT=<ID=SA_POST_PROB,Number=3,Type=Float,Description="posterior probabilities of the presence of strand artifact">
##GATKCommandLine=<ID=Mutect2,CommandLine="Mutect2  --tumor-sample tram --normal-sample dmso --dbsnp /home/exacloud/lustre1/SpellmanLab/Boniface/ref_files/DBSNP_150_uw.vcf --output new_full_tram_v_dmso_gatk4_test.mut2.vcf --input tram_HCC1143_merge.pe.readgroups.sort.DupRem.RH.bam --input dmso_HCC1143_merge.pe.readgroups.sort.DupRem.RH.bam --reference /home/exacloud/lustre1/SpellmanLab/Boniface/ref_files/human_g1k_v37.fasta  --genotype-pon-sites false --af-of-alleles-not-in-resource 0.001 --log-somatic-prior -6.0 --tumor-lod-to-emit 3.0 --initial-tumor-lod 2.0 --max-population-af 0.01 --downsampling-stride 1 --max-suspicious-reads-per-alignment-start 0 --normal-lod 2.2 --annotation-group StandardMutectAnnotation --dont-trim-active-regions false --max-disc-ar-extension 25 --max-gga-ar-extension 300 --padding-around-indels 150 --padding-around-snps 20 --kmer-size 10 --kmer-size 25 --dont-increase-kmer-sizes-for-cycles false --allow-non-unique-kmers-in-ref false --num-pruning-samples 1 --recover-dangling-heads false --do-not-recover-dangling-branches false --min-dangling-branch-length 4 --consensus false --max-num-haplotypes-in-population 128 --error-correct-kmers false --min-pruning 2 --debug-graph-transformations false --kmer-length-for-read-error-correction 25 --min-observations-for-kmer-to-be-solid 20 --likelihood-calculation-engine PairHMM --base-quality-score-threshold 18 --pair-hmm-gap-continuation-penalty 10 --pair-hmm-implementation FASTEST_AVAILABLE --pcr-indel-model CONSERVATIVE --phred-scaled-global-read-mismapping-rate 45 --native-pair-hmm-threads 4 --native-pair-hmm-use-double-precision false --debug false --use-filtered-reads-for-annotations false --emit-ref-confidence NONE --bam-writer-type CALLED_HAPLOTYPES --disable-optimizations false --just-determine-active-regions false --dont-genotype false --dont-use-soft-clipped-bases false --capture-assembly-failure-bam false --error-correct-reads false --do-not-run-physical-phasing false --min-base-quality-score 10 --smith-waterman JAVA --use-new-qual-calculator false --annotate-with-num-discovered-alleles false --heterozygosity 0.001 --indel-heterozygosity 1.25E-4 --heterozygosity-stdev 0.01 --standard-min-confidence-threshold-for-calling 10.0 --max-alternate-alleles 6 --max-genotype-count 1024 --sample-ploidy 2 --genotyping-mode DISCOVERY --contamination-fraction-to-filter 0.0 --output-mode EMIT_VARIANTS_ONLY --all-site-pls false --min-assembly-region-size 50 --max-assembly-region-size 300 --assembly-region-padding 100 --max-reads-per-alignment-start 50 --active-probability-threshold 0.002 --max-prob-propagation-distance 50 --interval-set-rule UNION --interval-padding 0 --interval-exclusion-padding 0 --interval-merging-rule ALL --read-validation-stringency SILENT --seconds-between-progress-updates 10.0 --disable-sequence-dictionary-validation false --create-output-bam-index true --create-output-bam-md5 false --create-output-variant-index true --create-output-variant-md5 false --lenient false --add-output-sam-program-record true --add-output-vcf-command-line true --cloud-prefetch-buffer 40 --cloud-index-prefetch-buffer -1 --disable-bam-index-caching false --help false --version false --showHidden false --verbosity INFO --QUIET false --use-jdk-deflater false --use-jdk-inflater false --gcs-max-retries 20 --disable-tool-default-read-filters false --minimum-mapping-quality 20",Version=4.0.0.0,Date="April 30, 2018 5:57:57 PM PDT">
##INFO=<ID=DB,Number=0,Type=Flag,Description="dbSNP Membership">
##INFO=<ID=DP,Number=1,Type=Integer,Description="Approximate read depth; some reads may have been filtered">
##INFO=<ID=ECNT,Number=1,Type=Integer,Description="Number of events in this haplotype">
##INFO=<ID=IN_PON,Number=0,Type=Flag,Description="site found in panel of normals">
##INFO=<ID=NLOD,Number=A,Type=Float,Description="Normal LOD score">
##INFO=<ID=N_ART_LOD,Number=A,Type=Float,Description="log odds of artifact in normal with same allele fraction as tumor">
##INFO=<ID=POP_AF,Number=A,Type=Float,Description="population allele frequencies of alt alleles">
##INFO=<ID=P_GERMLINE,Number=A,Type=Float,Description="Posterior probability for alt allele to be germline variants">
##INFO=<ID=RPA,Number=.,Type=Integer,Description="Number of times tandem repeat unit is repeated, for each allele (including reference)">
##INFO=<ID=RU,Number=1,Type=String,Description="Tandem repeat unit (bases)">
##INFO=<ID=STR,Number=0,Type=Flag,Description="Variant is a short tandem repeat">
##INFO=<ID=TLOD,Number=A,Type=Float,Description="Tumor LOD score">
##Mutect Version=2.1-beta
##contig=<ID=1,length=249250621>
##contig=<ID=2,length=243199373>
##contig=<ID=3,length=198022430>
##contig=<ID=4,length=191154276>
##contig=<ID=5,length=180915260>
##contig=<ID=6,length=171115067>
##contig=<ID=7,length=159138663>
##contig=<ID=8,length=146364022>
##contig=<ID=9,length=141213431>
##contig=<ID=10,length=135534747>
##contig=<ID=11,length=135006516>
##contig=<ID=12,length=133851895>
##contig=<ID=13,length=115169878>
##contig=<ID=14,length=107349540>
##contig=<ID=15,length=102531392>
##contig=<ID=16,length=90354753>
##contig=<ID=17,length=81195210>
##contig=<ID=18,length=78077248>
##contig=<ID=19,length=59128983>
##contig=<ID=20,length=63025520>
##contig=<ID=21,length=48129895>
##contig=<ID=22,length=51304566>
##contig=<ID=X,length=155270560>
##contig=<ID=Y,length=59373566>
##contig=<ID=MT,length=16569>
##contig=<ID=GL000207.1,length=4262>
##contig=<ID=GL000226.1,length=15008>
##contig=<ID=GL000229.1,length=19913>
##contig=<ID=GL000231.1,length=27386>
##contig=<ID=GL000210.1,length=27682>
##contig=<ID=GL000239.1,length=33824>
##contig=<ID=GL000235.1,length=34474>
##contig=<ID=GL000201.1,length=36148>
##contig=<ID=GL000247.1,length=36422>
##contig=<ID=GL000245.1,length=36651>
##contig=<ID=GL000197.1,length=37175>
##contig=<ID=GL000203.1,length=37498>
##contig=<ID=GL000246.1,length=38154>
##contig=<ID=GL000249.1,length=38502>
##contig=<ID=GL000196.1,length=38914>
##contig=<ID=GL000248.1,length=39786>
##contig=<ID=GL000244.1,length=39929>
##contig=<ID=GL000238.1,length=39939>
##contig=<ID=GL000202.1,length=40103>
##contig=<ID=GL000234.1,length=40531>
##contig=<ID=GL000232.1,length=40652>
##contig=<ID=GL000206.1,length=41001>
##contig=<ID=GL000240.1,length=41933>
##contig=<ID=GL000236.1,length=41934>
##contig=<ID=GL000241.1,length=42152>
##contig=<ID=GL000243.1,length=43341>
##contig=<ID=GL000242.1,length=43523>
##contig=<ID=GL000230.1,length=43691>
##contig=<ID=GL000237.1,length=45867>
##contig=<ID=GL000233.1,length=45941>
##contig=<ID=GL000204.1,length=81310>
##contig=<ID=GL000198.1,length=90085>
##contig=<ID=GL000208.1,length=92689>
##contig=<ID=GL000191.1,length=106433>
##contig=<ID=GL000227.1,length=128374>
##contig=<ID=GL000228.1,length=129120>
##contig=<ID=GL000214.1,length=137718>
##contig=<ID=GL000221.1,length=155397>
##contig=<ID=GL000209.1,length=159169>
##contig=<ID=GL000218.1,length=161147>
##contig=<ID=GL000220.1,length=161802>
##contig=<ID=GL000213.1,length=164239>
##contig=<ID=GL000211.1,length=166566>
##contig=<ID=GL000199.1,length=169874>
##contig=<ID=GL000217.1,length=172149>
##contig=<ID=GL000216.1,length=172294>
##contig=<ID=GL000215.1,length=172545>
##contig=<ID=GL000205.1,length=174588>
##contig=<ID=GL000219.1,length=179198>
##contig=<ID=GL000224.1,length=179693>
##contig=<ID=GL000223.1,length=180455>
##contig=<ID=GL000195.1,length=182896>
##contig=<ID=GL000212.1,length=186858>
##contig=<ID=GL000222.1,length=186861>
##contig=<ID=GL000200.1,length=187035>
##contig=<ID=GL000193.1,length=189789>
##contig=<ID=GL000194.1,length=191469>
##contig=<ID=GL000225.1,length=211173>
##contig=<ID=GL000192.1,length=547496>
##filtering_status=Warning: unfiltered Mutect 2 calls.  Please run FilterMutectCalls to remove false positives.
##normal_sample=dmso
##source=Mutect2
##tumor_sample=tram
#CHROM	POS	ID	REF	ALT	QUAL	FILTER	INFO	FORMAT	dmso	tram
1	698070	.	G	GTGAAGGAGGGAAGGAAA	.	.	DP=14;ECNT=2;NLOD=2.41;N_ART_LOD=-9.542e-01;POP_AF=1.000e-03;P_GERMLINE=-5.738e-02;TLOD=6.98	GT:AD:AF:F1R2:F2R1:MBQ:MFRL:MMQ:MPOS:PGT:PID:SA_MAP_AF:SA_POST_PROB	0/0:8,0:3.250e-05:5,0:3,0:0:197,0:0:0:0|1:698070_G_GTGAAGGAGGGAAGGAAA	0/1:4,2:0.333:2,2:2,0:39:178,201:33:33:0|1:698070_G_GTGAAGGAGGGAAGGAAA:0.00,0.333,0.333:0.025,0.025,0.950
1	698078	.	G	GGGGAA	.	.	DP=14;ECNT=2;NLOD=2.41;N_ART_LOD=-9.542e-01;POP_AF=1.000e-03;P_GERMLINE=-5.738e-02;TLOD=6.98	GT:AD:AF:F1R2:F2R1:MBQ:MFRL:MMQ:MPOS:PGT:PID:SA_MAP_AF:SA_POST_PROB	0/0:8,0:3.250e-05:5,0:3,0:0:197,0:0:0:0|1:698070_G_GTGAAGGAGGGAAGGAAA	0/1:4,2:0.333:2,2:2,0:40:178,201:33:25:0|1:698070_G_GTGAAGGAGGGAAGGAAA:0.00,0.333,0.333:0.025,0.025,0.950
1	1132769	.	A	C	.	.	DP=88;ECNT=3;NLOD=8.00;N_ART_LOD=1.30;POP_AF=1.000e-03;P_GERMLINE=-4.700e+00;TLOD=14.90	GT:AD:AF:F1R2:F2R1:MBQ:MFRL:MMQ:MPOS:PGT:PID:SA_MAP_AF:SA_POST_PROB	0/0:43,2:0.073:8,1:35,1:27:154,244:60:14:0|1:1132760_A_C	0/1:32,5:0.165:11,1:21,4:14:156,205:60:5:0|1:1132760_A_C:0.00,0.131,0.135:0.067,7.692e-03,0.926
1	1139681	.	C	T	.	.	DP=210;ECNT=1;NLOD=33.02;N_ART_LOD=-2.058e+00;POP_AF=1.000e-03;P_GERMLINE=-3.230e+01;TLOD=3.41	GT:AD:AF:F1R2:F2R1:MBQ:MFRL:MMQ:MPOS:SA_MAP_AF:SA_POST_PROB	0/0:110,0:0.036:33,0:77,0:0:187,0:0:0	0/1:86,2:0.044:34,2:52,0:40:191,258:60:20:0.020,0.00,0.023:5.022e-03,9.087e-03,0.986
1	1159196	.	G	C	.	.	DP=114;ECNT=1;NLOD=9.38;N_ART_LOD=0.766;POP_AF=1.000e-03;P_GERMLINE=-8.906e+00;TLOD=3.17	GT:AD:AF:F1R2:F2R1:MBQ:MFRL:MMQ:MPOS:SA_MAP_AF:SA_POST_PROB	0/0:44,1:0.124:18,0:26,1:27:183,242:60:24	0/1:45,5:0.147:18,2:27,3:14:189,253:60:9:0.00,0.101,0.100:0.024,0.011,0.965
1	1233888	.	CGCCTGAGGACCCCA	C	.	.	DP=204;ECNT=3;NLOD=31.78;N_ART_LOD=-2.040e+00;POP_AF=1.000e-03;P_GERMLINE=-3.034e+01;TLOD=4.15	GT:AD:AF:F1R2:F2R1:MBQ:MFRL:MMQ:MPOS:PGT:PID:SA_MAP_AF:SA_POST_PROB	0/0:106,0:0.032:37,0:69,0:0:201,0:0:0:0|1:1233870_A_C	0/1:80,3:0.080:23,1:57,2:35:204,201:60:5:0|1:1233870_A_C:0.00,0.040,0.036:0.103,2.354e-03,0.894
1	1247598	.	GC	G	.	.	DP=41;ECNT=3;NLOD=6.02;N_ART_LOD=-1.322e+00;POP_AF=1.000e-03;P_GERMLINE=-4.667e+00;TLOD=4.06	GT:AD:AF:F1R2:F2R1:MBQ:MFRL:MMQ:MPOS:PGT:PID:SA_MAP_AF:SA_POST_PROB	0/0:20,0:3.105e-05:15,0:5,0:0:139,0:0:0:0|1:1247598_GC_G	0/1:18,3:0.143:11,3:7,0:27:170,129:60:7:0|1:1247598_GC_G:0.00,0.141,0.143:0.038,0.012,0.950
1	1247604	.	A	C	.	.	DP=43;ECNT=3;NLOD=6.92;N_ART_LOD=-1.380e+00;POP_AF=1.000e-03;P_GERMLINE=-5.502e+00;TLOD=4.13	GT:AD:AF:F1R2:F2R1:MBQ:MFRL:MMQ:MPOS:PGT:PID:SA_MAP_AF:SA_POST_PROB	0/0:23,0:3.912e-05:18,0:5,0:0:144,0:0:0:0|1:1247598_GC_G	0/1:17,3:0.145:11,3:6,0:35:160,129:60:1:0|1:1247598_GC_G:0.00,0.152,0.150:0.041,0.012,0.948
1	1247607	.	T	C	.	.	DP=46;ECNT=3;NLOD=6.63;N_ART_LOD=-1.378e+00;POP_AF=1.000e-03;P_GERMLINE=-5.235e+00;TLOD=4.10	GT:AD:AF:F1R2:F2R1:MBQ:MFRL:MMQ:MPOS:PGT:PID:SA_MAP_AF:SA_POST_PROB	0/0:22,0:0.041:18,0:4,0:0:144,0:0:0:0|1:1247598_GC_G	0/1:17,3:0.177:11,3:6,0:27:160,129:60:-2:0|1:1247598_GC_G:0.00,0.152,0.150:0.041,0.012,0.948
1	1248962	.	G	A	.	.	DP=1003;ECNT=1;NLOD=155.37;N_ART_LOD=-2.728e+00;POP_AF=1.000e-03;P_GERMLINE=-1.550e+02;TLOD=3.10	GT:AD:AF:F1R2:F2R1:MBQ:MFRL:MMQ:MPOS:SA_MAP_AF:SA_POST_PROB	0/0:518,0:0.037:194,0:324,0:0:175,0:0:0	0/1:423,3:0.031:136,1:287,2:39:169,179:60:22:0.010,0.010,7.042e-03:1.379e-03,2.117e-03,0.997
1	1326099	.	G	GA	.	.	DP=439;ECNT=1;NLOD=56.23;N_ART_LOD=0.582;POP_AF=1.000e-03;P_GERMLINE=-5.417e+01;RPA=9,10;RU=A;STR;TLOD=4.79	GT:AD:AF:F1R2:F2R1:MBQ:MFRL:MMQ:MPOS:SA_MAP_AF:SA_POST_PROB	0/0:213,3:0.072:79,1:133,2:39:200,240:60:42	0/1:169,6:0.083:77,2:91,4:38:191,184:60:23:0.030,0.030,0.034:2.925e-03,0.012,0.985
1	1334474	.	G	A	.	.	DP=439;ECNT=1;NLOD=65.32;N_ART_LOD=-2.344e+00;POP_AF=1.000e-03;P_GERMLINE=-6.378e+01;TLOD=4.24	GT:AD:AF:F1R2:F2R1:MBQ:MFRL:MMQ:MPOS:SA_MAP_AF:SA_POST_PROB	0/0:217,0:0.016:98,0:119,0:0:162,0:0:0	0/1:204,3:0.034:82,3:122,0:39:158,123:60:7:0.010,0.00,0.014:1.145e-03,0.041,0.958
1	1371151	.	G	A	.	.	DP=120;ECNT=1;NLOD=16.31;N_ART_LOD=0.390;POP_AF=1.000e-03;P_GERMLINE=-1.515e+01;TLOD=3.87	GT:AD:AF:F1R2:F2R1:MBQ:MFRL:MMQ:MPOS:SA_MAP_AF:SA_POST_PROB	0/0:67,1:0.051:23,0:44,1:39:155,97:60:0	0/1:44,2:0.055:19,1:25,1:38:152,144:60:20:0.040,0.00,0.043:6.404e-03,0.020,0.973
1	1460793	.	CTTTT	C	.	.	DP=150;ECNT=1;NLOD=12.21;N_ART_LOD=-1.114e+00;POP_AF=1.000e-03;P_GERMLINE=-1.121e+01;RPA=19,15;RU=T;STR;TLOD=3.70	GT:AD:AF:F1R2:F2R1:MBQ:MFRL:MMQ:MPOS:SA_MAP_AF:SA_POST_PROB	0/0:41,0:0.264:9,0:8,0:0:177,0:0:0	0/1:23,2:0.339:3,2:5,0:26:178,173:60:34:0.081,0.00,0.083:0.011,0.025,0.964
1	1580724	.	G	GT	.	.	DP=1124;ECNT=1;NLOD=107.48;N_ART_LOD=12.40;POP_AF=1.000e-03;P_GERMLINE=-1.043e+02;RPA=9,10;RU=T;STR;TLOD=6.46	GT:AD:AF:F1R2:F2R1:MBQ:MFRL:MMQ:MPOS:SA_MAP_AF:SA_POST_PROB	0/0:485,15:0.136:188,5:296,10:40:178,179:27:27	0/1:337,10:0.161:123,2:211,8:39:183,186:38:30:0.030,0.020,0.029:0.013,3.016e-03,0.984
1	1587967	.	A	G	.	.	DP=26;ECNT=1;NLOD=4.52;N_ART_LOD=-1.216e+00;POP_AF=1.000e-03;P_GERMLINE=-1.413e+00;TLOD=6.28	GT:AD:AF:F1R2:F2R1:MBQ:MFRL:MMQ:MPOS:SA_MAP_AF:SA_POST_PROB	0/0:15,0:0.031:8,0:7,0:0:189,0:0:0	0/1:8,2:0.200:4,2:4,0:39:189,148:60:20:0.172,0.172,0.200:0.024,0.019,0.957
1	1745071	.	A	T	.	.	DP=15;ECNT=1;NLOD=2.53;N_ART_LOD=-1.010e+00;POP_AF=1.000e-03;P_GERMLINE=-2.180e+00;TLOD=3.05	GT:AD:AF:F1R2:F2R1:MBQ:MFRL:MMQ:MPOS:SA_MAP_AF:SA_POST_PROB	0/0:9,1:0.106:5,1:4,0:32:137,155:60:0	0/1:2,1:0.375:1,0:1,1:37:268,140:60:13:0.00,0.333,0.333:0.036,0.019,0.946
1	1864330	.	CT	C	.	.	DP=18;ECNT=1;NLOD=3.30;N_ART_LOD=-1.079e+00;POP_AF=1.000e-03;P_GERMLINE=-2.655e+00;RPA=12,11;RU=T;STR;TLOD=3.35	GT:AD:AF:F1R2:F2R1:MBQ:MFRL:MMQ:MPOS:SA_MAP_AF:SA_POST_PROB	0/0:11,0:2.217e-03:8,0:3,0:0:191,0:0:0	0/1:5,2:0.287:5,1:0,1:37:195,150:60:17:0.253,0.253,0.286:0.025,0.022,0.953
1	1920434	.	TAA	T	.	.	DP=289;ECNT=1;NLOD=11.38;N_ART_LOD=4.60;POP_AF=1.000e-03;P_GERMLINE=-8.075e+00;RPA=14,12;RU=A;STR;TLOD=11.85	GT:AD:AF:F1R2:F2R1:MBQ:MFRL:MMQ:MPOS:SA_MAP_AF:SA_POST_PROB	0/0:82,4:0.245:17,3:53,1:39:160,146:60:16	0/1:76,9:0.256:21,3:43,5:40:162,135:60:25:0.081,0.051,0.080:0.011,0.011,0.978
1	2118742	.	C	CT	.	.	DP=133;ECNT=1;NLOD=3.07;N_ART_LOD=5.65;POP_AF=1.000e-03;P_GERMLINE=-2.421e+00;RPA=10,11;RU=T;STR;TLOD=3.35	GT:AD:AF:F1R2:F2R1:MBQ:MFRL:MMQ:MPOS:SA_MAP_AF:SA_POST_PROB	0/0:52,5:0.214:22,3:30,2:38:197,191:60:18	0/1:31,4:0.234:19,2:12,2:15:205,220:60:26:0.111,0.00,0.114:0.025,0.015,0.960
1	2160730	.	G	A	.	.	DP=191;ECNT=1;NLOD=23.78;N_ART_LOD=-1.912e+00;POP_AF=1.000e-03;P_GERMLINE=-2.326e+01;TLOD=3.22	GT:AD:AF:F1R2:F2R1:MBQ:MFRL:MMQ:MPOS:SA_MAP_AF:SA_POST_PROB	0/0:79,0:0.024:34,0:45,0:0:190,0:0:0	0/1:100,2:0.049:34,1:66,1:40:197,254:60:13:0.00,0.020,0.020:0.016,2.766e-03,0.981
1	2341968	.	T	A	.	.	DP=215;ECNT=1;NLOD=32.21;N_ART_LOD=-2.039e+00;POP_AF=1.000e-03;P_GERMLINE=-3.176e+01;TLOD=3.15	GT:AD:AF:F1R2:F2R1:MBQ:MFRL:MMQ:MPOS:SA_MAP_AF:SA_POST_PROB	0/0:107,0:0.014:50,0:57,0:0:182,0:0:0	0/1:98,2:0.044:37,0:61,2:40:188,228:60:20:0.020,0.00,0.020:0.010,5.064e-03,0.985
1	2356197	.	C	A	.	.	DP=27;ECNT=1;NLOD=3.91;N_ART_LOD=-1.146e+00;POP_AF=1.000e-03;P_GERMLINE=-3.591e+00;TLOD=3.02	GT:AD:AF:F1R2:F2R1:MBQ:MFRL:MMQ:MPOS:SA_MAP_AF:SA_POST_PROB	0/0:13,0:9.621e-05:11,0:2,0:0:176,0:0:0	0/1:12,2:0.143:5,1:7,1:40:195,119:26:20:0.141,0.00,0.143:0.011,0.044,0.944
1	2418547	.	G	A	.	.	DP=192;ECNT=1;NLOD=20.77;N_ART_LOD=-1.890e+00;POP_AF=1.000e-03;P_GERMLINE=-2.011e+01;TLOD=3.36	GT:AD:AF:F1R2:F2R1:MBQ:MFRL:MMQ:MPOS:SA_MAP_AF:SA_POST_PROB	0/0:75,10:0.120:20,5:55,5:35:224,152:60:2	0/1:84,12:0.101:35,6:49,6:39:226,227:60:2:0.121,0.091,0.125:6.480e-03,0.024,0.969
1	2436426	.	G	A	.	.	DP=151;ECNT=1;NLOD=21.33;N_ART_LOD=-1.867e+00;POP_AF=1.000e-03;P_GERMLINE=-2.057e+01;TLOD=3.46	GT:AD:AF:F1R2:F2R1:MBQ:MFRL:MMQ:MPOS:SA_MAP_AF:SA_POST_PROB	0/0:71,0:0.028:24,0:47,0:0:175,0:0:0	0/1:71,2:0.047:23,2:48,0:39:185,213:60:15:0.00,0.030,0.027:0.080,2.414e-03,0.917
1	2441509	.	C	A	.	.	DP=422;ECNT=1;NLOD=60.50;N_ART_LOD=-2.311e+00;POP_AF=1.000e-03;P_GERMLINE=-5.883e+01;TLOD=4.38	GT:AD:AF:F1R2:F2R1:MBQ:MFRL:MMQ:MPOS:SA_MAP_AF:SA_POST_PROB	0/0:201,0:0.015:60,0:141,0:0:174,0:0:0	0/1:200,3:0.044:75,0:125,3:39:167,119:60:5:0.010,0.010,0.015:0.011,1.658e-03,0.987
1	2525814	.	A	G	.	.	DP=669;ECNT=1;NLOD=93.86;N_ART_LOD=-2.609e-01;POP_AF=1.000e-03;P_GERMLINE=-9.244e+01;TLOD=4.12	GT:AD:AF:F1R2:F2R1:MBQ:MFRL:MMQ:MPOS:SA_MAP_AF:SA_POST_PROB	0/0:328,1:0.024:109,0:219,1:40:160,273:60:35	0/1:311,3:0.035:117,0:194,3:39:164,119:60:20:0.010,0.010,9.554e-03:2.012e-03,2.695e-03,0.995
1	2530259	.	GGA	G	.	.	DB;DP=198;ECNT=1;NLOD=15.65;N_ART_LOD=4.61;POP_AF=1.000e-03;P_GERMLINE=-1.324e+01;RPA=6,5;RU=GA;STR;TLOD=5.17	GT:AD:AF:F1R2:F2R1:MBQ:MFRL:MMQ:MPOS:SA_MAP_AF:SA_POST_PROB	0/0:88,3:0.118:36,1:52,2:37:175,153:60:29	0/1:63,3:0.156:25,0:38,3:39:164,210:60:35:0.030,0.040,0.045:0.019,5.011e-03,0.976
1	2547643	.	T	C	.	.	DP=11;ECNT=1;NLOD=2.41;N_ART_LOD=-9.738e-01;POP_AF=1.000e-03;P_GERMLINE=-1.493e+00;TLOD=3.63	GT:AD:AF:F1R2:F2R1:MBQ:MFRL:MMQ:MPOS:SA_MAP_AF:SA_POST_PROB	0/0:8,0:0.056:2,0:6,0:0:163,0:0:0	0/1:1,1:0.550:1,0:0,1:39:263,139:60:4:0.00,0.495,0.500:0.027,0.025,0.948
1	2560818	.	CCAG	C	.	.	DB;DP=172;ECNT=1;NLOD=12.03;N_ART_LOD=5.12;POP_AF=1.000e-03;P_GERMLINE=-8.726e+00;RPA=7,6;RU=CAG;STR;TLOD=10.28	GT:AD:AF:F1R2:F2R1:MBQ:MFRL:MMQ:MPOS:SA_MAP_AF:SA_POST_PROB	0/0:77,3:0.095:28,1:49,2:40:159,177:60:36	0/1:62,4:0.143:28,3:34,1:39:160,136:60:40:0.061,0.030,0.061:4.661e-03,0.033,0.962
1	2724187	.	A	G	.	.	DP=13;ECNT=1;NLOD=2.71;N_ART_LOD=-1.018e+00;POP_AF=1.000e-03;P_GERMLINE=-2.015e+00;TLOD=3.40	GT:AD:AF:F1R2:F2R1:MBQ:MFRL:MMQ:MPOS:SA_MAP_AF:SA_POST_PROB	0/0:9,0:0.050:7,0:2,0:0:182,0:0:0	0/1:2,1:0.333:2,0:0,1:40:163,135:60:20:0.333,0.00,0.333:0.019,0.036,0.946
1	2869476	.	T	C	.	.	DP=41;ECNT=2;NLOD=5.33;N_ART_LOD=-1.295e+00;POP_AF=1.000e-03;P_GERMLINE=-3.458e+00;TLOD=4.59	GT:AD:AF:F1R2:F2R1:MBQ:MFRL:MMQ:MPOS:SA_MAP_AF:SA_POST_PROB	0/0:18,0:0.060:15,0:3,0:0:168,0:0:0	0/1:19,2:0.100:12,1:7,1:39:131,149:60:22:0.071,0.071,0.095:0.017,0.015,0.968
1	2974923	.	T	A	.	.	DP=13;ECNT=1;NLOD=2.36;N_ART_LOD=-9.706e-01;POP_AF=1.000e-03;P_GERMLINE=-1.989e+00;TLOD=3.08	GT:AD:AF:F1R2:F2R1:MBQ:MFRL:MMQ:MPOS:SA_MAP_AF:SA_POST_PROB	0/0:8,0:0.067:5,0:3,0:0:150,0:0:0	0/1:3,1:0.250:3,1:0,0:39:173,136:60:22:0.00,0.253,0.250:0.023,0.025,0.952
1	3342381	.	G	A	.	.	DP=142;ECNT=1;NLOD=20.38;N_ART_LOD=-1.846e+00;POP_AF=1.000e-03;P_GERMLINE=-1.934e+01;TLOD=3.73	GT:AD:AF:F1R2:F2R1:MBQ:MFRL:MMQ:MPOS:SA_MAP_AF:SA_POST_PROB	0/0:68,0:0.024:28,0:40,0:0:223,0:0:0	0/1:67,2:0.044:20,0:47,2:40:238,236:60:18:0.030,0.00,0.029:0.022,5.969e-03,0.972
1	3422067	.	G	A	.	.	DP=150;ECNT=1;NLOD=20.17;N_ART_LOD=-1.841e+00;POP_AF=1.000e-03;P_GERMLINE=-1.947e+01;TLOD=3.40	GT:AD:AF:F1R2:F2R1:MBQ:MFRL:MMQ:MPOS:SA_MAP_AF:SA_POST_PROB	0/0:67,0:0.021:21,0:46,0:0:163,0:0:0	0/1:75,2:0.049:23,1:52,1:39:193,179:60:20:0.020,0.020,0.026:0.015,4.004e-03,0.981
1	3477106	.	G	A	.	.	DP=182;ECNT=1;NLOD=24.59;N_ART_LOD=-1.938e+00;POP_AF=1.000e-03;P_GERMLINE=-2.191e+01;TLOD=5.49	GT:AD:AF:F1R2:F2R1:MBQ:MFRL:MMQ:MPOS:SA_MAP_AF:SA_POST_PROB	0/0:82,0:0.052:26,0:56,0:0:180,0:0:0	0/1:82,3:0.067:36,0:46,3:39:181,182:60:8:0.00,0.040,0.035:7.316e-03,0.014,0.979
1	3492220	.	AAG	A	.	.	DP=41;ECNT=1;NLOD=3.76;N_ART_LOD=1.21;POP_AF=1.000e-03;P_GERMLINE=-1.457e+00;RPA=5,4;RU=AG;STR;TLOD=5.07	GT:AD:AF:F1R2:F2R1:MBQ:MFRL:MMQ:MPOS:SA_MAP_AF:SA_POST_PROB	0/0:25,1:0.056:9,0:16,1:40:163,101:34:21	0/1:11,2:0.179:7,0:4,2:39:147,100:36:29:0.00,0.152,0.154:0.035,0.014,0.952
1	3528121	.	A	C	.	.	DP=92;ECNT=1;NLOD=8.30;N_ART_LOD=0.119;POP_AF=1.000e-03;P_GERMLINE=-7.888e+00;TLOD=3.11	GT:AD:AF:F1R2:F2R1:MBQ:MFRL:MMQ:MPOS:SA_MAP_AF:SA_POST_PROB	0/0:40,2:0.089:13,1:27,1:22:170,260:60:0	0/1:41,3:0.087:15,2:26,1:27:154,219:60:11:0.00,0.071,0.068:0.676,1.133e-03,0.323
1	3698060	.	G	A	.	.	DP=226;ECNT=1;NLOD=37.93;N_ART_LOD=-2.111e+00;POP_AF=1.000e-03;P_GERMLINE=-3.729e+01;TLOD=3.34	GT:AD:AF:F1R2:F2R1:MBQ:MFRL:MMQ:MPOS:SA_MAP_AF:SA_POST_PROB	0/0:126,0:0.019:47,0:79,0:0:171,0:0:0	0/1:92,2:0.030:41,1:51,1:40:166,215:60:20:0.00,0.020,0.021:7.308e-03,5.771e-03,0.987
1	3754133	.	A	ATTATTATTATTATTAATTAATAATTATAAAT	.	.	DP=187;ECNT=1;NLOD=19.31;N_ART_LOD=3.37;POP_AF=1.000e-03;P_GERMLINE=-1.847e+01;TLOD=3.55	GT:AD:AF:F1R2:F2R1:MBQ:MFRL:MMQ:MPOS:SA_MAP_AF:SA_POST_PROB	0/0:91,2:0.051:33,0:58,2:40:191,260:60:2	0/1:79,2:0.054:33,1:46,1:38:190,83:60:4:0.020,0.020,0.025:0.011,4.289e-03,0.984
1	3788975	.	CAAGA	C	.	.	DP=323;ECNT=3;NLOD=36.53;N_ART_LOD=0.344;POP_AF=1.000e-03;P_GERMLINE=-3.596e+01;TLOD=3.27	GT:AD:AF:F1R2:F2R1:MBQ:MFRL:MMQ:MPOS:SA_MAP_AF:SA_POST_PROB	0/0:144,3:0.084:46,1:86,2:40:186,148:60:36	0/1:140,3:0.055:31,1:88,2:39:188,183:60:41:0.00,0.020,0.023:5.926e-03,7.084e-03,0.987
1	3790286	.	G	A	.	.	DP=14;ECNT=1;NLOD=3.01;N_ART_LOD=-1.041e+00;POP_AF=1.000e-03;P_GERMLINE=-2.634e+00;TLOD=3.08	GT:AD:AF:F1R2:F2R1:MBQ:MFRL:MMQ:MPOS:SA_MAP_AF:SA_POST_PROB	0/0:10,0:6.089e-05:4,0:6,0:0:132,0:0:0	0/1:3,1:0.250:0,1:3,0:39:101,119:60:24:0.253,0.00,0.250:0.021,0.027,0.951
1	4049123	.	A	G	.	.	DP=13;ECNT=1;NLOD=2.41;N_ART_LOD=-9.542e-01;POP_AF=1.000e-03;P_GERMLINE=-2.110e+00;TLOD=3.00	GT:AD:AF:F1R2:F2R1:MBQ:MFRL:MMQ:MPOS:SA_MAP_AF:SA_POST_PROB	0/0:8,0:3.981e-05:3,0:5,0:0:170,0:0:0	0/1:4,1:0.200:4,0:0,1:40:135,93:60:16:0.202,0.00,0.200:0.022,0.025,0.953
1	4772582	.	GCCA	G	.	.	DP=735;ECNT=1;NLOD=30.19;N_ART_LOD=25.46;POP_AF=1.000e-03;P_GERMLINE=-2.689e+01;RPA=7,6;RU=CCA;STR;TLOD=27.51	GT:AD:AF:F1R2:F2R1:MBQ:MFRL:MMQ:MPOS:SA_MAP_AF:SA_POST_PROB	0/0:240,10:0.150:75,4:148,6:40:174,179:60:29	0/1:311,11:0.133:109,5:188,6:39:165,176:60:37:0.030,0.030,0.036:2.511e-03,7.509e-03,0.990
1	5498958	.	T	C	.	.	DP=20;ECNT=2;NLOD=4.52;N_ART_LOD=-1.204e+00;POP_AF=1.000e-03;P_GERMLINE=-4.051e+00;TLOD=3.16	GT:AD:AF:F1R2:F2R1:MBQ:MFRL:MMQ:MPOS:PGT:PID:SA_MAP_AF:SA_POST_PROB	0/0:15,0:2.484e-05:6,0:9,0:0:147,0:0:0:0|1:5498958_T_C	0/1:3,1:0.300:1,1:2,0:34:134,118:60:11:0|1:5498958_T_C:0.00,0.253,0.250:0.039,0.017,0.944
1	5498966	.	T	C	.	.	DP=19;ECNT=2;NLOD=4.21;N_ART_LOD=-1.176e+00;POP_AF=1.000e-03;P_GERMLINE=-3.750e+00;TLOD=3.16	GT:AD:AF:F1R2:F2R1:MBQ:MFRL:MMQ:MPOS:PGT:PID:SA_MAP_AF:SA_POST_PROB	0/0:14,0:1.187e-05:6,0:8,0:0:146,0:0:0:0|1:5498958_T_C	0/1:3,1:0.300:1,1:2,0:36:134,118:60:3:0|1:5498958_T_C:0.00,0.253,0.250:0.039,0.017,0.944
1	5872056	.	G	C	.	.	DP=14;ECNT=1;NLOD=2.71;N_ART_LOD=-1.000e+00;POP_AF=1.000e-03;P_GERMLINE=-1.047e-01;TLOD=7.18	GT:AD:AF:F1R2:F2R1:MBQ:MFRL:MMQ:MPOS:SA_MAP_AF:SA_POST_PROB	0/0:9,0:3.815e-05:2,0:7,0:0:156,0:0:0	0/1:3,2:0.400:2,1:1,1:40:194,112:60:20:0.00,0.404,0.400:0.038,0.019,0.944
1	5947602	.	G	A	.	.	DP=155;ECNT=1;NLOD=21.93;N_ART_LOD=-1.879e+00;POP_AF=1.000e-03;P_GERMLINE=-2.148e+01;TLOD=3.15	GT:AD:AF:F1R2:F2R1:MBQ:MFRL:MMQ:MPOS:SA_MAP_AF:SA_POST_PROB	0/0:73,0:0.027:27,0:46,0:0:240,0:0:0	0/1:72,2:0.057:27,0:45,2:38:249,246:60:21:0.030,0.00,0.027:0.022,5.609e-03,0.972
1	5967258	.	A	G	.	.	DP=427;ECNT=1;NLOD=62.33;N_ART_LOD=-2.330e+00;POP_AF=1.000e-03;P_GERMLINE=-6.014e+01;TLOD=4.93	GT:AD:AF:F1R2:F2R1:MBQ:MFRL:MMQ:MPOS:SA_MAP_AF:SA_POST_PROB	0/0:208,0:0.030:93,0:115,0:0:166,0:0:0	0/1:194,3:0.040:82,0:112,3:40:166,185:60:37:0.010,0.010,0.015:1.689e-03,0.012,0.986
1	6029086	.	C	CA	.	.	DP=88;ECNT=1;NLOD=3.60;N_ART_LOD=3.78;POP_AF=1.000e-03;P_GERMLINE=-2.416e+00;RPA=15,16;RU=A;STR;TLOD=3.89	GT:AD:AF:F1R2:F2R1:MBQ:MFRL:MMQ:MPOS:SA_MAP_AF:SA_POST_PROB	0/0:38,3:0.195:2,1:7,2:27:194,130:60:19	0/1:29,4:0.235:4,1:5,2:34:206,162:60:4:0.00,0.081,0.086:0.022,0.011,0.967
1	6113802	.	G	A	.	.	DP=15;ECNT=1;NLOD=3.01;N_ART_LOD=-1.058e+00;POP_AF=1.000e-03;P_GERMLINE=-2.357e+00;TLOD=3.35	GT:AD:AF:F1R2:F2R1:MBQ:MFRL:MMQ:MPOS:SA_MAP_AF:SA_POST_PROB	0/0:10,0:0.046:8,0:2,0:0:172,0:0:0	0/1:2,1:0.375:1,1:1,0:40:138,136:60:20:0.333,0.00,0.333:0.019,0.036,0.946
1	6517241	.	CAGG	C	.	.	DP=112;ECNT=1;NLOD=10.23;N_ART_LOD=1.10;POP_AF=1.000e-03;P_GERMLINE=-8.784e+00;RPA=6,5;RU=AGG;STR;TLOD=4.15	GT:AD:AF:F1R2:F2R1:MBQ:MFRL:MMQ:MPOS:SA_MAP_AF:SA_POST_PROB	0/0:48,1:0.057:22,0:26,1:40:218,159:40:15	0/1:49,2:0.102:19,2:30,0:39:212,226:40:25:0.030,0.020,0.039:4.193e-03,0.058,0.938
1	6615453	.	G	A	.	.	DP=80;ECNT=1;NLOD=11.69;N_ART_LOD=-1.619e+00;POP_AF=1.000e-03;P_GERMLINE=-1.118e+01;TLOD=3.22	GT:AD:AF:F1R2:F2R1:MBQ:MFRL:MMQ:MPOS:SA_MAP_AF:SA_POST_PROB	0/0:39,0:0.049:14,0:25,0:0:218,0:0:0	0/1:33,2:0.081:8,0:25,2:33:210,221:60:12:0.00,0.061,0.057:0.013,0.014,0.973
1	6648272	.	C	T	.	.	DP=660;ECNT=1;NLOD=101.66;N_ART_LOD=-2.541e+00;POP_AF=1.000e-03;P_GERMLINE=-1.003e+02;TLOD=4.09	GT:AD:AF:F1R2:F2R1:MBQ:MFRL:MMQ:MPOS:SA_MAP_AF:SA_POST_PROB	0/0:340,0:0.029:122,0:218,0:0:171,0:0:0	0/1:281,3:0.042:87,1:194,2:39:171,196:60:25:0.010,0.010,0.011:2.098e-03,2.980e-03,0.995
1	6700152	.	C	CAAAA	.	.	DP=50;ECNT=2;NLOD=7.53;N_ART_LOD=-1.415e+00;POP_AF=1.000e-03;P_GERMLINE=-4.225e+00;RPA=2,6;RU=A;STR;TLOD=8.69	GT:AD:AF:F1R2:F2R1:MBQ:MFRL:MMQ:MPOS:PGT:PID:SA_MAP_AF:SA_POST_PROB	0/0:25,0:5.930e-05:7,0:18,0:0:165,0:0:0:0|1:6700149_AGCC_A	0/1:20,4:0.182:3,2:17,2:39:196,104:60:-1:0|1:6700149_AGCC_A:0.00,0.172,0.167:0.345,4.467e-03,0.651
1	6772392	.	C	T	.	.	DP=16;ECNT=1;NLOD=3.31;N_ART_LOD=-1.079e+00;POP_AF=1.000e-03;P_GERMLINE=-3.010e+00;TLOD=3.00	GT:AD:AF:F1R2:F2R1:MBQ:MFRL:MMQ:MPOS:SA_MAP_AF:SA_POST_PROB	0/0:11,0:7.325e-05:5,0:6,0:0:123,0:0:0	0/1:4,1:0.200:1,0:3,1:40:149,63:60:10:0.00,0.202,0.200:0.025,0.022,0.953
1	6827134	.	G	A	.	.	DP=14;ECNT=1;NLOD=3.31;N_ART_LOD=-1.079e+00;POP_AF=1.000e-03;P_GERMLINE=-2.614e+00;TLOD=3.40	GT:AD:AF:F1R2:F2R1:MBQ:MFRL:MMQ:MPOS:SA_MAP_AF:SA_POST_PROB	0/0:11,0:4.283e-05:5,0:6,0:0:137,0:0:0	0/1:2,1:0.333:2,1:0,0:40:180,99:60:14:0.333,0.00,0.333:0.019,0.036,0.946
1	7821968	.	T	A	.	.	DP=10;ECNT=1;NLOD=2.41;N_ART_LOD=-9.542e-01;POP_AF=1.000e-03;P_GERMLINE=-1.523e+00;TLOD=3.60	GT:AD:AF:F1R2:F2R1:MBQ:MFRL:MMQ:MPOS:SA_MAP_AF:SA_POST_PROB	0/0:8,0:1.135e-04:5,0:3,0:0:144,0:0:0	0/1:1,1:0.500:1,0:0,1:39:155,100:60:20:0.495,0.00,0.500:0.025,0.027,0.948
1	7832756	.	T	C	.	.	DP=14;ECNT=3;NLOD=2.71;N_ART_LOD=-1.000e+00;POP_AF=1.000e-03;P_GERMLINE=-2.248e+00;TLOD=3.16	GT:AD:AF:F1R2:F2R1:MBQ:MFRL:MMQ:MPOS:PGT:PID:SA_MAP_AF:SA_POST_PROB	0/0:9,0:1.151e-09:7,0:2,0:0:182,0:0:0:0|1:7832756_T_C	0/1:3,1:0.300:2,1:1,0:39:134,103:40:4:0|1:7832756_T_C:0.00,0.253,0.250:0.032,0.019,0.949
1	7832757	.	T	C	.	.	DP=14;ECNT=3;NLOD=2.71;N_ART_LOD=-1.000e+00;POP_AF=1.000e-03;P_GERMLINE=-2.248e+00;TLOD=3.16	GT:AD:AF:F1R2:F2R1:MBQ:MFRL:MMQ:MPOS:PGT:PID:SA_MAP_AF:SA_POST_PROB	0/0:9,0:1.151e-09:7,0:2,0:0:182,0:0:0:0|1:7832756_T_C	0/1:3,1:0.300:2,1:1,0:40:134,103:40:3:0|1:7832756_T_C:0.00,0.253,0.250:0.032,0.019,0.949
1	7832759	.	A	G	.	.	DP=13;ECNT=3;NLOD=2.71;N_ART_LOD=-1.000e+00;POP_AF=1.000e-03;P_GERMLINE=-2.212e+00;TLOD=3.20	GT:AD:AF:F1R2:F2R1:MBQ:MFRL:MMQ:MPOS:PGT:PID:SA_MAP_AF:SA_POST_PROB	0/0:9,0:1.151e-09:7,0:2,0:0:182,0:0:0:0|1:7832756_T_C	0/1:3,1:0.250:2,1:1,0:40:134,103:40:1:0|1:7832756_T_C:0.00,0.253,0.250:0.032,0.019,0.949
1	7897940	.	A	G	.	.	DP=13;ECNT=1;NLOD=2.71;N_ART_LOD=-1.018e+00;POP_AF=1.000e-03;P_GERMLINE=-2.015e+00;TLOD=3.40	GT:AD:AF:F1R2:F2R1:MBQ:MFRL:MMQ:MPOS:SA_MAP_AF:SA_POST_PROB	0/0:9,0:0.050:8,0:1,0:0:169,0:0:0	0/1:2,1:0.333:0,0:2,1:40:253,105:60:20:0.333,0.00,0.333:0.021,0.029,0.949
1	7913184	.	C	CA	.	.	DP=88;ECNT=1;NLOD=3.56;N_ART_LOD=1.73;POP_AF=1.000e-03;P_GERMLINE=-1.642e+00;RPA=16,17;RU=A;STR;TLOD=4.65	GT:AD:AF:F1R2:F2R1:MBQ:MFRL:MMQ:MPOS:SA_MAP_AF:SA_POST_PROB	0/0:31,3:0.292:9,1:10,2:39:238,262:60:13	0/1:7,3:0.437:2,1:2,2:27:249,252:60:23:0.303,0.00,0.300:0.019,0.033,0.948
1	7980911	.	CCTT	C	.	.	DB;DP=768;ECNT=2;NLOD=95.81;N_ART_LOD=6.47;POP_AF=1.000e-03;P_GERMLINE=-9.402e+01;RPA=4,3;RU=CTT;STR;TLOD=4.50	GT:AD:AF:F1R2:F2R1:MBQ:MFRL:MMQ:MPOS:SA_MAP_AF:SA_POST_PROB	0/0:375,4:0.085:153,1:222,3:39:173,173:60:33	0/1:272,3:0.083:107,1:165,2:39:165,138:60:21:0.010,0.010,0.011:3.269e-03,2.047e-03,0.995
1	8210122	.	G	T	.	.	DP=19;ECNT=1;NLOD=3.27;N_ART_LOD=-1.077e+00;POP_AF=1.000e-03;P_GERMLINE=-2.002e+00;TLOD=3.97	GT:AD:AF:F1R2:F2R1:MBQ:MFRL:MMQ:MPOS:SA_MAP_AF:SA_POST_PROB	0/0:11,0:9.184e-03:5,0:6,0:0:159,0:0:0	0/1:6,2:0.248:2,2:4,0:28:177,158:60:10:0.253,0.00,0.250:0.017,0.037,0.947
1	8333741	.	A	G	.	.	DP=11;ECNT=1;NLOD=2.41;N_ART_LOD=-9.542e-01;POP_AF=1.000e-03;P_GERMLINE=-1.718e+00;TLOD=3.40	GT:AD:AF:F1R2:F2R1:MBQ:MFRL:MMQ:MPOS:SA_MAP_AF:SA_POST_PROB	0/0:8,0:5.144e-05:4,0:4,0:0:177,0:0:0	0/1:2,1:0.333:0,0:2,1:40:151,129:60:20:0.00,0.333,0.333:0.025,0.025,0.950
1	8415663	.	C	G	.	.	DP=122;ECNT=1;NLOD=21.97;N_ART_LOD=-1.869e+00;POP_AF=1.000e-03;P_GERMLINE=-2.057e+01;TLOD=4.11	GT:AD:AF:F1R2:F2R1:MBQ:MFRL:MMQ:MPOS:SA_MAP_AF:SA_POST_PROB	0/0:73,0:2.186e-05:27,0:46,0:0:162,0:0:0	0/1:47,2:0.041:21,2:26,0:16:151,171:60:27:0.030,0.030,0.041:0.010,8.745e-03,0.981
1	9006101	.	CTT	C	.	.	DP=92;ECNT=1;NLOD=4.08;N_ART_LOD=0.460;POP_AF=1.000e-03;P_GERMLINE=-2.775e+00;RPA=14,12;RU=T;STR;TLOD=4.01	GT:AD:AF:F1R2:F2R1:MBQ:MFRL:MMQ:MPOS:SA_MAP_AF:SA_POST_PROB	0/0:25,1:0.265:7,0:10,1:36:228,185:60:38	0/1:16,4:0.357:8,1:7,3:36:202,254:60:35:0.162,0.00,0.160:0.012,0.041,0.948
1	9181342	.	G	A	.	.	DP=18;ECNT=1;NLOD=3.39;N_ART_LOD=-1.129e+00;POP_AF=1.000e-03;P_GERMLINE=-3.018e+00;TLOD=3.07	GT:AD:AF:F1R2:F2R1:MBQ:MFRL:MMQ:MPOS:SA_MAP_AF:SA_POST_PROB	0/0:12,0:0.102:9,0:3,0:0:207,0:0:0	0/1:3,1:0.250:2,1:1,0:40:172,133:60:1:0.253,0.00,0.250:0.019,0.032,0.949
1	9283866	.	TTC	T	.	.	DP=41;ECNT=1;NLOD=2.89;N_ART_LOD=-3.126e-01;POP_AF=1.000e-03;P_GERMLINE=-2.306e+00;TLOD=3.29	GT:AD:AF:F1R2:F2R1:MBQ:MFRL:MMQ:MPOS:SA_MAP_AF:SA_POST_PROB	0/0:16,1:0.189:6,0:10,1:39:167,143:40:28	0/1:9,3:0.324:9,3:0,0:39:156,101:54:22:0.00,0.253,0.250:0.052,0.013,0.935
1	9578181	.	C	T	.	.	DP=13;ECNT=1;NLOD=3.01;N_ART_LOD=-1.041e+00;POP_AF=1.000e-03;P_GERMLINE=-2.413e+00;TLOD=3.30	GT:AD:AF:F1R2:F2R1:MBQ:MFRL:MMQ:MPOS:SA_MAP_AF:SA_POST_PROB	0/0:10,0:5.804e-05:5,0:5,0:0:192,0:0:0	0/1:2,1:0.333:1,1:1,0:39:113,100:60:20:0.333,0.00,0.333:0.021,0.029,0.949
1	9671257	.	C	CT	.	.	DP=238;ECNT=1;NLOD=7.81;N_ART_LOD=5.96;POP_AF=1.000e-03;P_GERMLINE=-4.521e+00;RPA=15,16;RU=T;STR;TLOD=7.64	GT:AD:AF:F1R2:F2R1:MBQ:MFRL:MMQ:MPOS:SA_MAP_AF:SA_POST_PROB	0/0:74,7:0.278:18,1:17,5:39:189,154:60:26	0/1:56,8:0.293:14,3:7,5:35:201,202:60:17:0.111,0.101,0.121:0.016,0.010,0.974
1	9781592	.	G	A	.	.	DP=202;ECNT=1;NLOD=28.55;N_ART_LOD=-1.990e+00;POP_AF=1.000e-03;P_GERMLINE=-2.795e+01;TLOD=3.29	GT:AD:AF:F1R2:F2R1:MBQ:MFRL:MMQ:MPOS:SA_MAP_AF:SA_POST_PROB	0/0:95,0:0.021:29,0:66,0:0:172,0:0:0	0/1:93,2:0.060:35,0:58,2:40:179,111:60:11:0.00,0.020,0.021:0.039,2.227e-03,0.959
1	9814644	.	C	T	.	.	DP=14;ECNT=1;NLOD=2.66;N_ART_LOD=-9.971e-01;POP_AF=1.000e-03;P_GERMLINE=-2.364e+00;TLOD=3.00	GT:AD:AF:F1R2:F2R1:MBQ:MFRL:MMQ:MPOS:SA_MAP_AF:SA_POST_PROB	0/0:9,0:0.011:5,0:4,0:0:194,0:0:0	0/1:4,1:0.200:2,0:2,1:40:113,140:60:10:0.00,0.202,0.200:0.025,0.022,0.953
1	9833430	.	C	A	.	.	DP=223;ECNT=1;NLOD=34.82;N_ART_LOD=-2.077e+00;POP_AF=1.000e-03;P_GERMLINE=-3.422e+01;TLOD=3.30	GT:AD:AF:F1R2:F2R1:MBQ:MFRL:MMQ:MPOS:SA_MAP_AF:SA_POST_PROB	0/0:116,0:0.026:43,0:73,0:0:168,0:0:0	0/1:94,2:0.050:36,2:58,0:40:181,244:60:20:0.020,0.00,0.021:4.870e-03,8.143e-03,0.987
1	9851825	.	T	C	.	.	DP=15;ECNT=4;NLOD=2.71;N_ART_LOD=-1.018e+00;POP_AF=1.000e-03;P_GERMLINE=-2.387e+00;TLOD=3.02	GT:AD:AF:F1R2:F2R1:MBQ:MFRL:MMQ:MPOS:PGT:PID:SA_MAP_AF:SA_POST_PROB	0/0:9,0:0.050:6,0:3,0:0:158,0:0:0:0|1:9851825_T_C	0/1:4,1:0.200:2,1:2,0:40:144,94:47:20:0|1:9851825_T_C:0.00,0.202,0.200:0.029,0.019,0.952
1	9851835	.	G	A	.	.	DP=15;ECNT=4;NLOD=3.01;N_ART_LOD=-1.041e+00;POP_AF=1.000e-03;P_GERMLINE=-2.687e+00;TLOD=3.02	GT:AD:AF:F1R2:F2R1:MBQ:MFRL:MMQ:MPOS:PGT:PID:SA_MAP_AF:SA_POST_PROB	0/0:10,0:1.162e-09:7,0:3,0:0:157,0:0:0:0|1:9851825_T_C	0/1:4,1:0.200:2,1:2,0:40:144,94:47:28:0|1:9851825_T_C:0.00,0.202,0.200:0.029,0.019,0.952
1	9851838	.	T	C	.	.	DP=15;ECNT=4;NLOD=3.31;N_ART_LOD=-1.079e+00;POP_AF=1.000e-03;P_GERMLINE=-2.812e+00;TLOD=3.20	GT:AD:AF:F1R2:F2R1:MBQ:MFRL:MMQ:MPOS:PGT:PID:SA_MAP_AF:SA_POST_PROB	0/0:11,0:9.589e-06:6,0:5,0:0:182,0:0:0:0|1:9851825_T_C	0/1:3,1:0.250:1,1:2,0:40:153,94:47:25:0|1:9851825_T_C:0.00,0.253,0.250:0.027,0.021,0.951
1	9851843	.	C	T	.	.	DP=15;ECNT=4;NLOD=3.31;N_ART_LOD=-1.079e+00;POP_AF=1.000e-03;P_GERMLINE=-2.812e+00;TLOD=3.20	GT:AD:AF:F1R2:F2R1:MBQ:MFRL:MMQ:MPOS:PGT:PID:SA_MAP_AF:SA_POST_PROB	0/0:11,0:9.589e-06:6,0:5,0:0:182,0:0:0:0|1:9851825_T_C	0/1:3,1:0.250:1,1:2,0:40:153,94:47:20:0|1:9851825_T_C:0.00,0.253,0.250:0.027,0.021,0.951
1	10041298	.	A	AT	.	.	DP=339;ECNT=1;NLOD=13.75;N_ART_LOD=11.31;POP_AF=1.000e-03;P_GERMLINE=-1.147e+01;RPA=13,14;RU=T;STR;TLOD=5.02	GT:AD:AF:F1R2:F2R1:MBQ:MFRL:MMQ:MPOS:SA_MAP_AF:SA_POST_PROB	0/0:135,13:0.221:37,6:61,6:39:183,162:60:24	0/1:72,5:0.269:16,2:34,3:39:167,185:60:26:0.051,0.051,0.064:0.014,6.900e-03,0.979
1	10109706	.	C	A	.	.	DP=13;ECNT=1;NLOD=2.71;N_ART_LOD=-1.000e+00;POP_AF=1.000e-03;P_GERMLINE=-2.235e+00;TLOD=3.18	GT:AD:AF:F1R2:F2R1:MBQ:MFRL:MMQ:MPOS:SA_MAP_AF:SA_POST_PROB	0/0:9,0:1.134e-04:5,0:4,0:0:140,0:0:0	0/1:3,1:0.250:1,0:2,1:40:183,109:60:20:0.253,0.00,0.250:0.019,0.032,0.949
1	10132493	.	C	CT	.	.	DP=104;ECNT=1;NLOD=15.28;N_ART_LOD=-5.382e-01;POP_AF=1.000e-03;P_GERMLINE=-1.201e+01;RPA=11,12;RU=T;STR;TLOD=7.17	GT:AD:AF:F1R2:F2R1:MBQ:MFRL:MMQ:MPOS:SA_MAP_AF:SA_POST_PROB	0/0:60,1:0.097:17,0:34,1:40:177,134:60:11	0/1:27,5:0.179:10,1:13,4:40:167,159:60:25:0.00,0.152,0.156:0.067,8.589e-03,0.925
1	10138278	.	G	A	.	.	DP=13;ECNT=1;NLOD=2.41;N_ART_LOD=-9.542e-01;POP_AF=1.000e-03;P_GERMLINE=-2.088e+00;TLOD=3.02	GT:AD:AF:F1R2:F2R1:MBQ:MFRL:MMQ:MPOS:SA_MAP_AF:SA_POST_PROB	0/0:8,0:2.106e-05:1,0:7,0:0:180,0:0:0	0/1:4,1:0.200:1,0:3,1:40:170,105:60:10:0.00,0.202,0.200:0.022,0.025,0.953
1	10287866	.	C	CA	.	.	DP=158;ECNT=1;NLOD=18.49;N_ART_LOD=0.717;POP_AF=1.000e-03;P_GERMLINE=-1.683e+01;RPA=10,11;RU=A;STR;TLOD=4.37	GT:AD:AF:F1R2:F2R1:MBQ:MFRL:MMQ:MPOS:SA_MAP_AF:SA_POST_PROB	0/0:79,2:0.093:24,1:49,1:35:169,228:60:18	0/1:55,5:0.118:16,2:37,2:40:170,150:60:32:0.051,0.051,0.067:8.865e-03,0.012,0.979
1	10333085	.	G	A	.	.	DP=244;ECNT=1;NLOD=45.10;N_ART_LOD=-2.185e+00;POP_AF=1.000e-03;P_GERMLINE=-4.436e+01;TLOD=3.45	GT:AD:AF:F1R2:F2R1:MBQ:MFRL:MMQ:MPOS:SA_MAP_AF:SA_POST_PROB	0/0:150,0:0.017:77,0:73,0:0:160,0:0:0	0/1:84,2:0.041:26,0:58,2:40:151,119:60:34:0.020,0.020,0.023:5.119e-03,7.382e-03,0.987
1	10408837	.	A	AT	.	.	DP=93;ECNT=1;NLOD=2.40;N_ART_LOD=2.93;POP_AF=1.000e-03;P_GERMLINE=-1.638e+00;RPA=14,15;RU=T;STR;TLOD=3.47	GT:AD:AF:F1R2:F2R1:MBQ:MFRL:MMQ:MPOS:SA_MAP_AF:SA_POST_PROB	0/0:33,4:0.245:13,1:15,3:36:207,247:60:37	0/1:23,4:0.253:11,0:10,4:27:199,205:60:31:0.152,0.00,0.148:0.019,0.021,0.960
1	10468005	.	C	CAA	.	.	DP=246;ECNT=1;NLOD=18.29;N_ART_LOD=0.072;POP_AF=1.000e-03;P_GERMLINE=-1.797e+01;RPA=15,17;RU=A;STR;TLOD=3.02	GT:AD:AF:F1R2:F2R1:MBQ:MFRL:MMQ:MPOS:SA_MAP_AF:SA_POST_PROB	0/0:78,2:0.201:16,1:42,1:29:143,193:60:8	0/1:84,5:0.182:15,1:52,2:36:161,188:60:25:0.00,0.030,0.031:0.017,3.965e-03,0.979
1	10479055	.	GT	G	.	.	DP=117;ECNT=1;NLOD=7.52;N_ART_LOD=1.36;POP_AF=1.000e-03;P_GERMLINE=-4.220e+00;RPA=12,11;RU=T;STR;TLOD=10.41	GT:AD:AF:F1R2:F2R1:MBQ:MFRL:MMQ:MPOS:SA_MAP_AF:SA_POST_PROB	0/0:48,3:0.177:21,1:16,1:39:205,179:60:13	0/1:26,7:0.317:10,2:12,5:36:204,177:60:21:0.192,0.182,0.212:0.042,0.011,0.946
1	10709171	.	G	A	.	.	DP=158;ECNT=1;NLOD=23.73;N_ART_LOD=-1.912e+00;POP_AF=1.000e-03;P_GERMLINE=-2.272e+01;TLOD=3.71	GT:AD:AF:F1R2:F2R1:MBQ:MFRL:MMQ:MPOS:SA_MAP_AF:SA_POST_PROB	0/0:79,0:0.025:32,0:47,0:0:159,0:0:0	0/1:68,2:0.064:22,0:46,2:40:170,166:60:19:0.020,0.020,0.029:4.551e-03,0.014,0.981
1	10771160	.	C	T	.	.	DP=10;ECNT=1;NLOD=2.36;N_ART_LOD=-9.510e-01;POP_AF=1.000e-03;P_GERMLINE=-1.382e+00;TLOD=3.70	GT:AD:AF:F1R2:F2R1:MBQ:MFRL:MMQ:MPOS:SA_MAP_AF:SA_POST_PROB	0/0:8,0:0.013:7,0:1,0:0:163,0:0:0	0/1:1,1:0.500:1,0:0,1:40:157,107:60:20:0.00,0.505,0.500:0.032,0.021,0.947
1	11026381	.	T	TAA	.	.	DP=337;ECNT=1;NLOD=34.15;N_ART_LOD=1.19;POP_AF=1.000e-03;P_GERMLINE=-3.339e+01;RPA=13,15;RU=A;STR;TLOD=3.46	GT:AD:AF:F1R2:F2R1:MBQ:MFRL:MMQ:MPOS:SA_MAP_AF:SA_POST_PROB	0/0:153,7:0.143:36,1:92,3:40:162,189:60:16	0/1:105,9:0.149:25,0:61,4:39:152,186:60:22:0.020,0.030,0.033:9.394e-03,4.310e-03,0.986
1	11094757	.	GAA	G	.	.	DP=126;ECNT=1;NLOD=7.32;N_ART_LOD=0.406;POP_AF=1.000e-03;P_GERMLINE=-6.213e+00;RPA=14,12;RU=A;STR;TLOD=3.80	GT:AD:AF:F1R2:F2R1:MBQ:MFRL:MMQ:MPOS:SA_MAP_AF:SA_POST_PROB	0/0:41,2:0.191:6,0:22,1:39:179,192:60:37	0/1:48,3:0.144:11,0:22,3:38:192,237:60:19:0.040,0.040,0.056:6.659e-03,0.021,0.972
1	11156045	.	C	CT	.	.	DP=135;ECNT=1;NLOD=4.70;N_ART_LOD=2.23;POP_AF=1.000e-03;P_GERMLINE=-1.415e+00;RPA=15,16;RU=T;STR;TLOD=10.48	GT:AD:AF:F1R2:F2R1:MBQ:MFRL:MMQ:MPOS:SA_MAP_AF:SA_POST_PROB	0/0:38,3:0.287:10,2:15,1:15:233,231:60:28	0/1:23,9:0.386:5,2:14,5:35:236,181:60:27:0.222,0.00,0.226:0.025,0.022,0.953
1	11187618	.	AT	A	.	.	DP=141;ECNT=1;NLOD=15.54;N_ART_LOD=2.49;POP_AF=1.000e-03;P_GERMLINE=-1.502e+01;RPA=9,8;RU=T;STR;TLOD=3.22	GT:AD:AF:F1R2:F2R1:MBQ:MFRL:MMQ:MPOS:SA_MAP_AF:SA_POST_PROB	0/0:79,3:0.066:30,2:42,1:39:172,133:60:25	0/1:50,3:0.066:16,1:32,2:39:187,157:60:15:0.040,0.051,0.059:8.389e-03,0.015,0.977
1	11782885	.	C	CT	.	.	DP=80;ECNT=1;NLOD=4.73;N_ART_LOD=0.088;POP_AF=1.000e-03;P_GERMLINE=-2.510e+00;TLOD=4.96	GT:AD:AF:F1R2:F2R1:MBQ:MFRL:MMQ:MPOS:SA_MAP_AF:SA_POST_PROB	0/0:23,1:0.258:8,0:11,1:27:182,243:60:43	0/1:20,4:0.274:5,2:12,2:22:200,202:60:23:0.172,0.00,0.167:0.017,0.026,0.957
1	11839060	.	G	A	.	.	DP=119;ECNT=1;NLOD=13.85;N_ART_LOD=-1.688e+00;POP_AF=1.000e-03;P_GERMLINE=-1.287e+01;TLOD=3.67	GT:AD:AF:F1R2:F2R1:MBQ:MFRL:MMQ:MPOS:SA_MAP_AF:SA_POST_PROB	0/0:46,0:0.040:16,0:30,0:0:178,0:0:0	0/1:65,2:0.044:18,1:47,1:40:169,333:60:32:0.030,0.00,0.030:6.465e-03,0.011,0.983
1	11886124	.	C	CT	.	.	DP=162;ECNT=1;NLOD=7.04;N_ART_LOD=6.38;POP_AF=1.000e-03;P_GERMLINE=-3.737e+00;RPA=12,13;RU=T;STR;TLOD=8.54	GT:AD:AF:F1R2:F2R1:MBQ:MFRL:MMQ:MPOS:SA_MAP_AF:SA_POST_PROB	0/0:85,9:0.126:35,4:35,2:40:213,185:60:16	0/1:47,8:0.203:13,2:26,4:39:185,201:60:9:0.00,0.111,0.109:0.016,0.019,0.965
1	11985396	.	A	G	.	.	DP=113;ECNT=1;NLOD=5.01;N_ART_LOD=4.77;POP_AF=1.000e-03;P_GERMLINE=-2.231e+00;TLOD=5.63	GT:AD:AF:F1R2:F2R1:MBQ:MFRL:MMQ:MPOS:SA_MAP_AF:SA_POST_PROB	0/0:53,4:0.079:15,2:38,2:39:180,150:27:20	0/1:46,4:0.120:12,0:34,4:40:162,135:27:20:0.00,0.081,0.080:0.072,5.025e-03,0.923
1	12047368	.	CAAA	C	.	.	DP=24;ECNT=1;NLOD=3.37;N_ART_LOD=-7.063e-01;POP_AF=1.000e-03;P_GERMLINE=-9.567e-01;RPA=16,13;RU=A;STR;TLOD=5.23	GT:AD:AF:F1R2:F2R1:MBQ:MFRL:MMQ:MPOS:SA_MAP_AF:SA_POST_PROB	0/0:12,0:0.078:2,0:3,0:0:142,0:0:0	0/1:9,2:0.207:2,2:0,0:40:154,226:60:35:0.00,0.202,0.200:0.045,0.014,0.942
1	12048841	.	T	C	.	.	DP=13;ECNT=1;NLOD=2.71;N_ART_LOD=-1.000e+00;POP_AF=1.000e-03;P_GERMLINE=-2.235e+00;TLOD=3.18	GT:AD:AF:F1R2:F2R1:MBQ:MFRL:MMQ:MPOS:SA_MAP_AF:SA_POST_PROB	0/0:9,0:7.958e-05:3,0:6,0:0:172,0:0:0	0/1:3,1:0.250:1,0:2,1:40:245,147:60:12:0.00,0.253,0.250:0.032,0.019,0.949
1	12252333	.	C	CTG	.	.	DP=27;ECNT=1;NLOD=3.29;N_ART_LOD=-8.579e-01;POP_AF=1.000e-03;P_GERMLINE=-2.095e+00;RPA=15,16;RU=TG;STR;TLOD=3.90	GT:AD:AF:F1R2:F2R1:MBQ:MFRL:MMQ:MPOS:SA_MAP_AF:SA_POST_PROB	0/0:11,0:0.137:6,0:4,0:0:206,0:0:0	0/1:10,2:0.182:3,2:4,0:37:225,190:60:18:0.141,0.131,0.167:0.013,0.036,0.950
1	12330939	.	ATTT	A	.	.	DP=59;ECNT=1;NLOD=10.55;N_ART_LOD=-9.999e-01;POP_AF=1.000e-03;P_GERMLINE=-7.978e+00;RPA=13,10;RU=T;STR;TLOD=5.35	GT:AD:AF:F1R2:F2R1:MBQ:MFRL:MMQ:MPOS:SA_MAP_AF:SA_POST_PROB	0/0:36,0:0.018:9,0:15,0:0:219,0:0:0	0/1:19,2:0.142:3,0:11,2:39:226,202:60:17:0.081,0.071,0.100:9.652e-03,0.039,0.952
1	12457069	.	C	T	.	.	DP=13;ECNT=1;NLOD=3.01;N_ART_LOD=-1.041e+00;POP_AF=1.000e-03;P_GERMLINE=-2.314e+00;TLOD=3.40	GT:AD:AF:F1R2:F2R1:MBQ:MFRL:MMQ:MPOS:SA_MAP_AF:SA_POST_PROB	0/0:10,0:5.117e-05:3,0:7,0:0:209,0:0:0	0/1:2,1:0.333:0,1:2,0:40:195,156:60:12:0.00,0.333,0.333:0.029,0.021,0.949
1	12888476	.	C	T	.	.	DP=71;ECNT=1;NLOD=2.99;N_ART_LOD=4.46;POP_AF=1.000e-03;P_GERMLINE=-1.089e+00;TLOD=4.66	GT:AD:AF:F1R2:F2R1:MBQ:MFRL:MMQ:MPOS:SA_MAP_AF:SA_POST_PROB	0/0:38,2:0.055:25,1:13,1:40:169,370:40:20	0/1:27,2:0.097:17,0:10,2:39:166,347:40:20:0.00,0.071,0.069:0.015,0.015,0.970
1	12907465	.	A	G	.	.	DP=712;ECNT=16;NLOD=66.69;N_ART_LOD=26.13;POP_AF=1.000e-03;P_GERMLINE=-6.339e+01;TLOD=23.98	GT:AD:AF:F1R2:F2R1:MBQ:MFRL:MMQ:MPOS:PGT:PID:SA_MAP_AF:SA_POST_PROB	0/0:375,11:0.029:159,5:216,6:40:174,254:37:41:0|1:12907438_A_G	0/1:316,10:0.031:123,2:193,8:39:171,220:34:44:0|1:12907438_A_G:0.030,0.00,0.031:7.054e-04,0.338,0.661
1	13183943	.	G	A	.	.	DP=225;ECNT=1;NLOD=25.68;N_ART_LOD=2.05;POP_AF=1.000e-03;P_GERMLINE=-2.419e+01;TLOD=4.19	GT:AD:AF:F1R2:F2R1:MBQ:MFRL:MMQ:MPOS:SA_MAP_AF:SA_POST_PROB	0/0:114,3:0.049:42,1:72,2:36:197,152:27:15	0/1:93,4:0.066:34,0:59,4:40:181,148:27:36:0.030,0.030,0.041:0.031,4.183e-03,0.964
1	14057425	.	GA	G	.	.	DP=260;ECNT=1;NLOD=7.18;N_ART_LOD=11.31;POP_AF=1.000e-03;P_GERMLINE=-3.879e+00;RPA=13,12;RU=A;STR;TLOD=10.73	GT:AD:AF:F1R2:F2R1:MBQ:MFRL:MMQ:MPOS:SA_MAP_AF:SA_POST_PROB	0/0:104,12:0.149:32,2:43,10:39:185,194:60:17	0/1:107,11:0.153:34,2:53,9:39:171,162:60:18:0.051,0.091,0.093:0.017,8.076e-03,0.975
1	14491287	.	G	A	.	.	DP=15;ECNT=1;NLOD=2.66;N_ART_LOD=-1.015e+00;POP_AF=1.000e-03;P_GERMLINE=-2.347e+00;TLOD=3.02	GT:AD:AF:F1R2:F2R1:MBQ:MFRL:MMQ:MPOS:SA_MAP_AF:SA_POST_PROB	0/0:9,0:0.060:5,0:4,0:0:198,0:0:0	0/1:4,1:0.220:2,1:2,0:40:92,111:60:20:0.00,0.202,0.200:0.022,0.025,0.953
1	14804720	.	AGAAGGAAG	A	.	.	DP=70;ECNT=1;NLOD=10.11;N_ART_LOD=-1.589e+00;POP_AF=1.000e-03;P_GERMLINE=-7.338e+00;RPA=5,3;RU=GAAG;STR;TLOD=5.63	GT:AD:AF:F1R2:F2R1:MBQ:MFRL:MMQ:MPOS:SA_MAP_AF:SA_POST_PROB	0/0:34,0:0.117:9,0:25,0:0:166,0:0:0	0/1:14,2:0.274:5,0:9,2:33:198,141:60:17:0.091,0.101,0.125:0.029,0.013,0.958
1	15622821	.	C	T	.	.	DP=17;ECNT=2;NLOD=2.96;N_ART_LOD=-1.039e+00;POP_AF=1.000e-03;P_GERMLINE=-1.643e-01;TLOD=11.05	GT:AD:AF:F1R2:F2R1:MBQ:MFRL:MMQ:MPOS:PGT:PID:SA_MAP_AF:SA_POST_PROB	0/0:10,0:0.010:5,0:5,0:0:165,0:0:0:0|1:15622821_C_T	0/1:4,3:0.429:2,3:2,0:39:268,140:40:28:0|1:15622821_C_T:0.404,0.384,0.429:0.022,0.028,0.950
1	15622823	.	C	T	.	.	DP=17;ECNT=2;NLOD=2.96;N_ART_LOD=-1.039e+00;POP_AF=1.000e-03;P_GERMLINE=-1.643e-01;TLOD=11.05	GT:AD:AF:F1R2:F2R1:MBQ:MFRL:MMQ:MPOS:PGT:PID:SA_MAP_AF:SA_POST_PROB	0/0:10,0:0.010:5,0:5,0:0:165,0:0:0:0|1:15622821_C_T	0/1:4,3:0.429:2,3:2,0:40:268,140:40:30:0|1:15622821_C_T:0.404,0.384,0.429:0.022,0.028,0.950
1	15702285	.	C	T	.	.	DP=195;ECNT=1;NLOD=28.80;N_ART_LOD=-1.996e+00;POP_AF=1.000e-03;P_GERMLINE=-2.819e+01;TLOD=3.31	GT:AD:AF:F1R2:F2R1:MBQ:MFRL:MMQ:MPOS:SA_MAP_AF:SA_POST_PROB	0/0:96,0:0.027:42,0:54,0:0:174,0:0:0	0/1:86,2:0.054:32,0:54,2:40:177,156:60:14:0.020,0.00,0.023:7.781e-03,6.609e-03,0.986
1	15757066	.	G	A	.	.	DP=13;ECNT=1;NLOD=2.41;N_ART_LOD=-9.542e-01;POP_AF=1.000e-03;P_GERMLINE=-2.110e+00;TLOD=3.00	GT:AD:AF:F1R2:F2R1:MBQ:MFRL:MMQ:MPOS:SA_MAP_AF:SA_POST_PROB	0/0:8,0:3.549e-05:5,0:3,0:0:154,0:0:0	0/1:4,1:0.200:2,0:2,1:40:125,83:60:23:0.00,0.202,0.200:0.029,0.019,0.952
1	15802468	.	G	GA	.	.	DP=494;ECNT=1;NLOD=69.42;N_ART_LOD=-3.612e-01;POP_AF=1.000e-03;P_GERMLINE=-6.815e+01;RPA=10,11;RU=A;STR;TLOD=3.97	GT:AD:AF:F1R2:F2R1:MBQ:MFRL:MMQ:MPOS:SA_MAP_AF:SA_POST_PROB	0/0:259,4:0.067:101,0:149,2:38:171,204:60:39	0/1:167,6:0.101:66,2:98,3:39:175,201:60:38:0.020,0.030,0.029:6.077e-03,4.534e-03,0.989
1	16010027	.	G	T	.	.	DP=14;ECNT=1;NLOD=3.01;N_ART_LOD=-1.041e+00;POP_AF=1.000e-03;P_GERMLINE=-2.535e+00;TLOD=3.18	GT:AD:AF:F1R2:F2R1:MBQ:MFRL:MMQ:MPOS:SA_MAP_AF:SA_POST_PROB	0/0:10,0:4.762e-05:4,0:6,0:0:146,0:0:0	0/1:3,1:0.250:1,1:2,0:40:123,96:60:20:0.253,0.00,0.250:0.019,0.032,0.949
1	16735736	.	G	A	.	.	DP=200;ECNT=1;NLOD=28.50;N_ART_LOD=-2.000e+00;POP_AF=1.000e-03;P_GERMLINE=-2.782e+01;TLOD=3.39	GT:AD:AF:F1R2:F2R1:MBQ:MFRL:MMQ:MPOS:SA_MAP_AF:SA_POST_PROB	0/0:93,0:0.047:31,0:62,0:0:196,0:0:0	0/1:87,2:0.057:30,0:57,2:40:188,137:60:24:0.020,0.00,0.022:0.011,5.608e-03,0.983
1	16891365	.	G	T	.	.	DP=523;ECNT=3;NLOD=51.94;N_ART_LOD=16.59;POP_AF=1.000e-03;P_GERMLINE=-4.864e+01;TLOD=12.02	GT:AD:AF:F1R2:F2R1:MBQ:MFRL:MMQ:MPOS:SA_MAP_AF:SA_POST_PROB	0/0:285,10:0.061:175,5:105,5:40:163,120:35:20	0/1:187,8:0.075:108,5:77,3:40:164,154:26:20:0.040,0.00,0.041:4.298e-03,0.016,0.980
1	16910004	.	T	C	.	.	DP=65;ECNT=5;NLOD=11.74;N_ART_LOD=-1.607e+00;POP_AF=1.000e-03;P_GERMLINE=-8.439e+00;TLOD=8.72	GT:AD:AF:F1R2:F2R1:MBQ:MFRL:MMQ:MPOS:PGT:PID:SA_MAP_AF:SA_POST_PROB	0/0:39,0:0.013:19,0:20,0:0:238,0:0:0:0|1:16910004_T_C	0/1:22,3:0.120:15,2:7,1:39:220,360:27:29:0|1:16910004_T_C:0.00,0.121,0.120:0.017,0.022,0.961
1	16910005	.	A	C	.	.	DP=63;ECNT=5;NLOD=11.44;N_ART_LOD=-1.591e+00;POP_AF=1.000e-03;P_GERMLINE=-8.138e+00;TLOD=8.72	GT:AD:AF:F1R2:F2R1:MBQ:MFRL:MMQ:MPOS:PGT:PID:SA_MAP_AF:SA_POST_PROB	0/0:38,0:2.672e-05:18,0:20,0:0:238,0:0:0:0|1:16910004_T_C	0/1:22,3:0.120:15,2:7,1:40:220,360:27:28:0|1:16910004_T_C:0.00,0.121,0.120:0.017,0.022,0.961
1	16910007	.	C	T	.	.	DP=65;ECNT=5;NLOD=11.74;N_ART_LOD=-1.602e+00;POP_AF=1.000e-03;P_GERMLINE=-8.439e+00;TLOD=8.65	GT:AD:AF:F1R2:F2R1:MBQ:MFRL:MMQ:MPOS:PGT:PID:SA_MAP_AF:SA_POST_PROB	0/0:39,0:2.685e-05:18,0:21,0:0:238,0:0:0:0|1:16910004_T_C	0/1:23,3:0.115:16,2:7,1:39:219,360:27:26:0|1:16910004_T_C:0.00,0.111,0.115:0.017,0.022,0.962
1	16910014	.	G	T	.	.	DP=73;ECNT=5;NLOD=13.55;N_ART_LOD=-1.663e+00;POP_AF=1.000e-03;P_GERMLINE=-1.025e+01;TLOD=8.52	GT:AD:AF:F1R2:F2R1:MBQ:MFRL:MMQ:MPOS:PGT:PID:SA_MAP_AF:SA_POST_PROB	0/0:45,0:2.775e-05:20,0:25,0:0:235,0:0:0:0|1:16910004_T_C	0/1:25,3:0.107:17,2:8,1:40:219,360:27:19:0|1:16910004_T_C:0.00,0.111,0.107:0.016,0.022,0.962
1	16910031	.	C	T	.	.	DP=101;ECNT=5;NLOD=17.16;N_ART_LOD=-1.779e+00;POP_AF=1.000e-03;P_GERMLINE=-1.531e+01;TLOD=4.56	GT:AD:AF:F1R2:F2R1:MBQ:MFRL:MMQ:MPOS:PGT:PID:SA_MAP_AF:SA_POST_PROB	0/0:57,0:0.040:26,0:31,0:0:218,0:0:0:0|1:16910004_T_C	0/1:36,2:0.064:20,2:16,0:40:200,362:24:12:0|1:16910004_T_C:0.00,0.051,0.053:0.010,0.019,0.970
1	16913084	.	C	T	.	.	DP=76;ECNT=1;NLOD=8.13;N_ART_LOD=1.12;POP_AF=1.000e-03;P_GERMLINE=-6.359e+00;TLOD=4.48	GT:AD:AF:F1R2:F2R1:MBQ:MFRL:MMQ:MPOS:SA_MAP_AF:SA_POST_PROB	0/0:41,1:0.052:15,0:26,1:39:168,122:40:37	0/1:29,2:0.081:11,2:18,0:40:153,150:39:28:0.051,0.051,0.065:9.173e-03,0.020,0.971
1	16953130	.	G	A	.	.	DP=376;ECNT=1;NLOD=62.78;N_ART_LOD=-1.860e+00;POP_AF=1.000e-03;P_GERMLINE=-6.231e+01;TLOD=3.18	GT:AD:AF:F1R2:F2R1:MBQ:MFRL:MMQ:MPOS:SA_MAP_AF:SA_POST_PROB	0/0:210,0:0.029:113,0:83,0:0:190,0:0:0	0/1:143,3:0.050:59,2:64,1:39:187,161:60:10:0.020,0.020,0.023:0.025,2.705e-03,0.972
1	16973604	.	C	T	.	.	DP=659;ECNT=2;NLOD=23.03;N_ART_LOD=38.70;POP_AF=1.000e-03;P_GERMLINE=-1.973e+01;TLOD=25.70	GT:AD:AF:F1R2:F2R1:MBQ:MFRL:MMQ:MPOS:SA_MAP_AF:SA_POST_PROB	0/0:304,22:0.086:203,15:101,7:39:174,145:27:18	0/1:281,18:0.091:179,9:102,9:39:163,145:27:17:0.061,0.040,0.060:3.338e-03,0.010,0.987
1	16974454	.	T	TGGGC	.	.	DP=525;ECNT=1;NLOD=45.19;N_ART_LOD=14.41;POP_AF=1.000e-03;P_GERMLINE=-4.189e+01;TLOD=11.66	GT:AD:AF:F1R2:F2R1:MBQ:MFRL:MMQ:MPOS:SA_MAP_AF:SA_POST_PROB	0/0:247,9:0.079:159,6:78,3:40:165,141:40:5	0/1:219,6:0.061:138,2:74,4:40:166,178:43:5:0.020,0.020,0.027:4.864e-03,3.695e-03,0.991
1	17029345	.	G	A	.	.	DP=131;ECNT=1;NLOD=14.61;N_ART_LOD=-1.726e+00;POP_AF=1.000e-03;P_GERMLINE=-1.413e+01;TLOD=3.18	GT:AD:AF:F1R2:F2R1:MBQ:MFRL:MMQ:MPOS:SA_MAP_AF:SA_POST_PROB	0/0:49,0:0.076:24,0:25,0:0:179,0:0:0	0/1:70,2:0.044:45,2:25,0:38:166,192:60:23:0.00,0.030,0.028:5.747e-03,0.022,0.972
1	17248678	.	TGTG	T	.	.	DP=252;ECNT=1;NLOD=32.74;N_ART_LOD=-2.074e+00;POP_AF=1.000e-03;P_GERMLINE=-3.213e+01;RPA=4,3;RU=GTG;STR;TLOD=3.31	GT:AD:AF:F1R2:F2R1:MBQ:MFRL:MMQ:MPOS:SA_MAP_AF:SA_POST_PROB	0/0:109,0:0.081:39,0:70,0:0:186,0:0:0	0/1:94,2:0.124:39,1:55,1:38:175,127:60:28:0.020,0.00,0.021:5.567e-03,7.285e-03,0.987
1	17249097	.	C	T	.	.	DP=571;ECNT=1;NLOD=81.36;N_ART_LOD=-2.447e+00;POP_AF=1.000e-03;P_GERMLINE=-8.105e+01;TLOD=3.01	GT:AD:AF:F1R2:F2R1:MBQ:MFRL:MMQ:MPOS:SA_MAP_AF:SA_POST_PROB	0/0:271,0:0.034:90,0:181,0:0:189,0:0:0	0/1:249,3:0.063:86,1:163,2:40:185,159:60:8:0.010,0.010,0.012:1.374e-03,0.023,0.976
1	17269734	.	TA	T	.	.	DP=26;ECNT=1;NLOD=2.87;N_ART_LOD=-7.263e-01;POP_AF=1.000e-03;P_GERMLINE=-2.305e+00;RPA=15,14;RU=A;STR;TLOD=3.27	GT:AD:AF:F1R2:F2R1:MBQ:MFRL:MMQ:MPOS:SA_MAP_AF:SA_POST_PROB	0/0:10,0:0.139:3,0:1,0:0:107,0:0:0	0/1:6,2:0.361:1,0:3,2:34:173,123:60:28:0.152,0.152,0.182:0.019,0.022,0.958
1	17355925	.	A	AT	.	.	DP=14;ECNT=1;NLOD=2.24;N_ART_LOD=-7.151e-01;POP_AF=1.000e-03;P_GERMLINE=-1.527e+00;RPA=14,15;RU=T;STR;TLOD=3.42	GT:AD:AF:F1R2:F2R1:MBQ:MFRL:MMQ:MPOS:SA_MAP_AF:SA_POST_PROB	0/0:8,0:0.096:3,0:2,0:0:176,0:0:0	0/1:3,2:0.401:2,1:1,1:35:188,267:60:20:0.00,0.404,0.400:0.031,0.021,0.947
1	17454111	.	C	T	.	.	DP=14;ECNT=5;NLOD=2.71;N_ART_LOD=-1.000e+00;POP_AF=1.000e-03;P_GERMLINE=-2.387e+00;TLOD=3.02	GT:AD:AF:F1R2:F2R1:MBQ:MFRL:MMQ:MPOS:PGT:PID:SA_MAP_AF:SA_POST_PROB	0/0:9,0:2.783e-05:4,0:5,0:0:143,0:0:0:0|1:17454111_C_T	0/1:4,1:0.200:1,1:3,0:40:111,120:40:29:0|1:17454111_C_T:0.202,0.00,0.200:0.022,0.025,0.953
1	17454115	.	C	T	.	.	DP=14;ECNT=5;NLOD=2.71;N_ART_LOD=-1.000e+00;POP_AF=1.000e-03;P_GERMLINE=-2.387e+00;TLOD=3.02	GT:AD:AF:F1R2:F2R1:MBQ:MFRL:MMQ:MPOS:PGT:PID:SA_MAP_AF:SA_POST_PROB	0/0:9,0:2.783e-05:4,0:5,0:0:143,0:0:0:0|1:17454111_C_T	0/1:4,1:0.200:1,1:3,0:40:111,120:40:25:0|1:17454111_C_T:0.202,0.00,0.200:0.022,0.025,0.953
1	17454116	.	A	G	.	.	DP=15;ECNT=5;NLOD=2.71;N_ART_LOD=-1.018e+00;POP_AF=1.000e-03;P_GERMLINE=-2.387e+00;TLOD=3.02	GT:AD:AF:F1R2:F2R1:MBQ:MFRL:MMQ:MPOS:PGT:PID:SA_MAP_AF:SA_POST_PROB	0/0:9,0:0.050:4,0:5,0:0:143,0:0:0:0|1:17454111_C_T	0/1:4,1:0.200:1,1:3,0:40:111,120:40:24:0|1:17454111_C_T:0.202,0.00,0.200:0.022,0.025,0.953
1	17454127	.	T	C	.	.	DP=14;ECNT=5;NLOD=2.71;N_ART_LOD=-1.000e+00;POP_AF=1.000e-03;P_GERMLINE=-2.410e+00;TLOD=3.00	GT:AD:AF:F1R2:F2R1:MBQ:MFRL:MMQ:MPOS:SA_MAP_AF:SA_POST_PROB	0/0:9,0:4.423e-05:4,0:5,0:0:143,0:0:0	0/1:4,1:0.200:1,1:3,0:40:111,120:40:13:0.202,0.00,0.200:0.025,0.022,0.953
1	17454137	.	A	AATTATT	.	.	DP=13;ECNT=5;NLOD=2.41;N_ART_LOD=-9.745e-01;POP_AF=1.000e-03;P_GERMLINE=-1.919e+00;TLOD=3.20	GT:AD:AF:F1R2:F2R1:MBQ:MFRL:MMQ:MPOS:SA_MAP_AF:SA_POST_PROB	0/0:8,0:0.055:3,0:5,0:0:140,0:0:0	0/1:3,1:0.250:0,1:3,0:40:114,120:40:3:0.253,0.00,0.250:0.025,0.023,0.952
1	18782357	.	C	A	.	.	DP=13;ECNT=1;NLOD=2.36;N_ART_LOD=-9.510e-01;POP_AF=1.000e-03;P_GERMLINE=-2.065e+00;TLOD=3.00	GT:AD:AF:F1R2:F2R1:MBQ:MFRL:MMQ:MPOS:SA_MAP_AF:SA_POST_PROB	0/0:8,0:0.013:4,0:4,0:0:179,0:0:0	0/1:4,1:0.200:1,1:3,0:40:189,102:60:20:0.202,0.00,0.200:0.025,0.022,0.953
1	19085725	.	GGAGGAGGAGGAGGAGGAA	G	.	.	DP=33;ECNT=1;NLOD=4.17;N_ART_LOD=-1.263e+00;POP_AF=1.000e-03;P_GERMLINE=-9.644e-01;TLOD=6.92	GT:AD:AF:F1R2:F2R1:MBQ:MFRL:MMQ:MPOS:SA_MAP_AF:SA_POST_PROB	0/0:14,0:0.198:3,0:11,0:0:189,0:0:0	0/1:2,2:0.504:1,2:1,0:33:190,228:60:30:0.465,0.465,0.500:0.025,0.025,0.949
1	19201856	.	G	A	.	.	DP=102;ECNT=1;NLOD=16.42;N_ART_LOD=-1.760e+00;POP_AF=1.000e-03;P_GERMLINE=-1.528e+01;TLOD=3.84	GT:AD:AF:F1R2:F2R1:MBQ:MFRL:MMQ:MPOS:SA_MAP_AF:SA_POST_PROB	0/0:55,0:0.039:19,0:36,0:0:195,0:0:0	0/1:39,2:0.072:17,0:22,2:40:176,197:60:13:0.051,0.00,0.049:4.472e-03,0.061,0.935
1	19212085	.	G	A	.	.	DP=179;ECNT=1;NLOD=27.90;N_ART_LOD=-1.979e+00;POP_AF=1.000e-03;P_GERMLINE=-2.719e+01;TLOD=3.41	GT:AD:AF:F1R2:F2R1:MBQ:MFRL:MMQ:MPOS:SA_MAP_AF:SA_POST_PROB	0/0:93,0:0.018:29,0:64,0:0:170,0:0:0	0/1:79,2:0.036:33,1:46,1:40:163,195:60:15:0.020,0.020,0.025:0.011,4.289e-03,0.984
1	19476307	.	G	GA	.	.	DP=380;ECNT=1;NLOD=3.54;N_ART_LOD=22.11;POP_AF=1.000e-03;P_GERMLINE=-4.395e-01;RPA=12,13;RU=A;STR;TLOD=20.41	GT:AD:AF:F1R2:F2R1:MBQ:MFRL:MMQ:MPOS:SA_MAP_AF:SA_POST_PROB	0/0:155,18:0.197:31,5:87,12:27:167,189:60:27	0/1:115,18:0.222:30,4:66,11:38:167,173:60:28:0.081,0.111,0.114:0.073,3.546e-03,0.924
1	19550066	.	GGA	G	.	.	DB;DP=216;ECNT=1;NLOD=19.17;N_ART_LOD=4.48;POP_AF=1.000e-03;P_GERMLINE=-1.685e+01;RPA=6,5;RU=GA;STR;TLOD=5.06	GT:AD:AF:F1R2:F2R1:MBQ:MFRL:MMQ:MPOS:SA_MAP_AF:SA_POST_PROB	0/0:100,3:0.119:51,3:49,0:40:179,198:60:4	0/1:71,3:0.120:37,2:34,1:40:177,253:60:30:0.020,0.040,0.041:0.030,3.784e-03,0.966
1	19581442	.	G	GA	.	.	DP=131;ECNT=1;NLOD=8.20;N_ART_LOD=2.27;POP_AF=1.000e-03;P_GERMLINE=-4.911e+00;RPA=12,13;RU=A;STR;TLOD=7.61	GT:AD:AF:F1R2:F2R1:MBQ:MFRL:MMQ:MPOS:SA_MAP_AF:SA_POST_PROB	0/0:52,3:0.173:19,1:23,2:36:215,174:60:15	0/1:44,6:0.190:13,3:24,3:36:193,224:60:39:0.121,0.00,0.120:0.025,0.015,0.960
1	19788648	.	TA	T	.	.	DP=14;ECNT=1;NLOD=2.34;N_ART_LOD=-7.476e-01;POP_AF=1.000e-03;P_GERMLINE=-8.000e-01;RPA=12,11;RU=A;STR;TLOD=4.33	GT:AD:AF:F1R2:F2R1:MBQ:MFRL:MMQ:MPOS:SA_MAP_AF:SA_POST_PROB	0/0:8,0:0.117:2,0:5,0:0:134,0:0:0	0/1:2,2:0.500:1,1:1,1:38:308,182:60:14:0.465,0.465,0.500:0.025,0.025,0.949
1	19911795	.	A	G	.	.	DP=12;ECNT=2;NLOD=2.71;N_ART_LOD=-1.000e+00;POP_AF=1.000e-03;P_GERMLINE=-1.992e+00;TLOD=3.42	GT:AD:AF:F1R2:F2R1:MBQ:MFRL:MMQ:MPOS:PGT:PID:SA_MAP_AF:SA_POST_PROB	0/0:9,0:5.888e-05:5,0:4,0:0:192,0:0:0:0|1:19911795_A_G	0/1:2,1:0.333:0,0:2,1:40:142,103:43:28:0|1:19911795_A_G:0.333,0.00,0.333:0.025,0.025,0.950
1	19911798	.	A	G	.	.	DP=12;ECNT=2;NLOD=2.71;N_ART_LOD=-1.000e+00;POP_AF=1.000e-03;P_GERMLINE=-1.992e+00;TLOD=3.42	GT:AD:AF:F1R2:F2R1:MBQ:MFRL:MMQ:MPOS:PGT:PID:SA_MAP_AF:SA_POST_PROB	0/0:9,0:5.888e-05:5,0:4,0:0:192,0:0:0:0|1:19911795_A_G	0/1:2,1:0.333:0,0:2,1:40:142,103:43:25:0|1:19911795_A_G:0.333,0.00,0.333:0.025,0.025,0.950
1	20441896	.	C	CA	.	.	DP=116;ECNT=1;NLOD=11.59;N_ART_LOD=0.970;POP_AF=1.000e-03;P_GERMLINE=-9.666e+00;RPA=10,11;RU=A;STR;TLOD=4.64	GT:AD:AF:F1R2:F2R1:MBQ:MFRL:MMQ:MPOS:SA_MAP_AF:SA_POST_PROB	0/0:56,2:0.079:16,1:39,1:37:197,145:60:22	0/1:43,4:0.136:12,1:29,3:39:188,176:60:17:0.00,0.081,0.085:0.013,0.022,0.965
1	20674154	.	C	A	.	.	DP=21;ECNT=1;NLOD=4.52;N_ART_LOD=-1.226e+00;POP_AF=1.000e-03;P_GERMLINE=-4.138e+00;TLOD=3.08	GT:AD:AF:F1R2:F2R1:MBQ:MFRL:MMQ:MPOS:SA_MAP_AF:SA_POST_PROB	0/0:15,0:0.059:11,0:4,0:0:170,0:0:0	0/1:3,1:0.250:1,1:2,0:39:211,110:60:20:0.253,0.00,0.250:0.021,0.027,0.951
1	20760398	.	G	A	.	.	DP=16;ECNT=1;NLOD=3.61;N_ART_LOD=-1.114e+00;POP_AF=1.000e-03;P_GERMLINE=-3.235e+00;TLOD=3.08	GT:AD:AF:F1R2:F2R1:MBQ:MFRL:MMQ:MPOS:SA_MAP_AF:SA_POST_PROB	0/0:12,0:3.622e-05:6,0:6,0:0:184,0:0:0	0/1:3,1:0.250:1,1:2,0:39:143,93:60:20:0.253,0.00,0.250:0.021,0.027,0.951
1	20921101	.	T	C	.	.	DP=13;ECNT=2;NLOD=3.31;N_ART_LOD=-1.079e+00;POP_AF=1.000e-03;P_GERMLINE=-2.292e+00;TLOD=3.72	GT:AD:AF:F1R2:F2R1:MBQ:MFRL:MMQ:MPOS:PGT:PID:SA_MAP_AF:SA_POST_PROB	0/0:11,0:7.619e-06:6,0:5,0:0:153,0:0:0:0|1:20921101_T_C	0/1:1,1:0.500:0,0:1,1:40:205,101:60:9:0|1:20921101_T_C:0.495,0.00,0.500:0.025,0.027,0.948
1	20921107	.	C	T	.	.	DP=14;ECNT=2;NLOD=3.31;N_ART_LOD=-1.079e+00;POP_AF=1.000e-03;P_GERMLINE=-2.591e+00;TLOD=3.42	GT:AD:AF:F1R2:F2R1:MBQ:MFRL:MMQ:MPOS:PGT:PID:SA_MAP_AF:SA_POST_PROB	0/0:11,0:7.619e-06:6,0:5,0:0:153,0:0:0:0|1:20921101_T_C	0/1:2,1:0.333:0,0:2,1:35:186,101:60:3:0|1:20921101_T_C:0.333,0.00,0.333:0.021,0.029,0.949
1	21001643	.	C	CA	.	.	DP=32;ECNT=1;NLOD=3.26;N_ART_LOD=-5.308e-01;POP_AF=1.000e-03;P_GERMLINE=-1.234e+00;RPA=14,15;RU=A;STR;TLOD=4.77	GT:AD:AF:F1R2:F2R1:MBQ:MFRL:MMQ:MPOS:SA_MAP_AF:SA_POST_PROB	0/0:11,0:0.052:6,0:4,0:0:153,0:0:0	0/1:11,5:0.351:6,3:4,1:25:187,187:60:29:0.242,0.182,0.250:0.014,0.037,0.949
1	21016830	.	T	G	.	.	DP=126;ECNT=1;NLOD=7.70;N_ART_LOD=-3.131e-01;POP_AF=1.000e-03;P_GERMLINE=-7.218e+00;TLOD=3.18	GT:AD:AF:F1R2:F2R1:MBQ:MFRL:MMQ:MPOS:SA_MAP_AF:SA_POST_PROB	0/0:51,9:0.185:24,2:27,7:14:151,222:60:35	0/1:52,5:0.121:22,2:30,3:14:176,201:60:33:0.091,0.00,0.088:2.928e-03,0.274,0.723
1	21054311	.	GCA	G	.	.	DP=443;ECNT=1;NLOD=62.53;N_ART_LOD=-2.339e+00;POP_AF=1.000e-03;P_GERMLINE=-6.211e+01;RPA=5,4;RU=CA;STR;TLOD=3.12	GT:AD:AF:F1R2:F2R1:MBQ:MFRL:MMQ:MPOS:SA_MAP_AF:SA_POST_PROB	0/0:208,0:0.048:41,0:167,0:0:173,0:0:0	0/1:190,3:0.063:61,3:129,0:34:167,132:60:19:0.010,0.010,0.016:2.419e-03,7.033e-03,0.991
1	21102502	.	C	CAA	.	.	DP=88;ECNT=1;NLOD=4.56;N_ART_LOD=0.153;POP_AF=1.000e-03;P_GERMLINE=-3.074e+00;RPA=19,21;RU=A;STR;TLOD=4.20	GT:AD:AF:F1R2:F2R1:MBQ:MFRL:MMQ:MPOS:SA_MAP_AF:SA_POST_PROB	0/0:25,1:0.286:2,0:13,1:27:197,225:60:24	0/1:15,4:0.339:3,0:6,3:37:176,132:60:26:0.091,0.131,0.143:0.039,0.010,0.950
1	21151744	.	GAAAAA	G	.	.	DP=280;ECNT=1;NLOD=18.06;N_ART_LOD=0.877;POP_AF=1.000e-03;P_GERMLINE=-1.564e+01;RPA=19,14;RU=A;STR;TLOD=5.18	GT:AD:AF:F1R2:F2R1:MBQ:MFRL:MMQ:MPOS:SA_MAP_AF:SA_POST_PROB	0/0:76,1:0.279:9,0:22,1:37:190,142:60:18	0/1:51,3:0.293:6,1:13,1:32:205,229:60:18:0.040,0.00,0.043:0.017,9.217e-03,0.974
1	21183819	.	TTG	T	.	.	DP=170;ECNT=1;NLOD=8.14;N_ART_LOD=8.94;POP_AF=1.000e-03;P_GERMLINE=-5.651e+00;RPA=9,8;RU=TG;STR;TLOD=5.26	GT:AD:AF:F1R2:F2R1:MBQ:MFRL:MMQ:MPOS:SA_MAP_AF:SA_POST_PROB	0/0:85,6:0.103:36,2:49,3:39:184,157:60:22	0/1:59,5:0.118:26,2:33,1:40:193,120:60:7:0.030,0.040,0.047:5.468e-03,0.023,0.971
1	21299377	.	T	TA	.	.	DP=30;ECNT=1;NLOD=3.19;N_ART_LOD=0.363;POP_AF=1.000e-03;P_GERMLINE=-2.634e+00;RPA=12,13;RU=A;STR;TLOD=3.26	GT:AD:AF:F1R2:F2R1:MBQ:MFRL:MMQ:MPOS:SA_MAP_AF:SA_POST_PROB	0/0:19,1:0.109:6,1:10,0:35:263,163:60:0	0/1:6,2:0.262:3,0:2,2:38:239,248:60:20:0.00,0.253,0.250:0.023,0.025,0.952
1	21410053	.	G	A	.	.	DP=11;ECNT=3;NLOD=2.41;N_ART_LOD=-9.542e-01;POP_AF=1.000e-03;P_GERMLINE=-1.696e+00;TLOD=3.42	GT:AD:AF:F1R2:F2R1:MBQ:MFRL:MMQ:MPOS:PGT:PID:SA_MAP_AF:SA_POST_PROB	0/0:8,0:3.172e-05:5,0:3,0:0:184,0:0:0:0|1:21410053_G_A	0/1:2,1:0.333:1,0:1,1:37:205,111:60:24:0|1:21410053_G_A:0.00,0.333,0.333:0.036,0.019,0.946
1	21410068	.	C	T	.	.	DP=12;ECNT=3;NLOD=2.71;N_ART_LOD=-1.000e+00;POP_AF=1.000e-03;P_GERMLINE=-1.992e+00;TLOD=3.42	GT:AD:AF:F1R2:F2R1:MBQ:MFRL:MMQ:MPOS:PGT:PID:SA_MAP_AF:SA_POST_PROB	0/0:9,0:3.149e-05:5,0:4,0:0:189,0:0:0:0|1:21410053_G_A	0/1:2,1:0.333:1,0:1,1:16:205,111:60:9:0|1:21410053_G_A:0.00,0.333,0.333:0.036,0.019,0.946
1	21410069	.	A	G	.	.	DP=12;ECNT=3;NLOD=2.71;N_ART_LOD=-1.000e+00;POP_AF=1.000e-03;P_GERMLINE=-1.992e+00;TLOD=3.42	GT:AD:AF:F1R2:F2R1:MBQ:MFRL:MMQ:MPOS:PGT:PID:SA_MAP_AF:SA_POST_PROB	0/0:9,0:3.149e-05:5,0:4,0:0:189,0:0:0:0|1:21410053_G_A	0/1:2,1:0.333:1,0:1,1:16:205,111:60:8:0|1:21410053_G_A:0.00,0.333,0.333:0.036,0.019,0.946
1	21515661	.	G	C	.	.	DP=16;ECNT=2;NLOD=3.01;N_ART_LOD=-1.058e+00;POP_AF=1.000e-03;P_GERMLINE=-2.687e+00;TLOD=3.02	GT:AD:AF:F1R2:F2R1:MBQ:MFRL:MMQ:MPOS:PGT:PID:SA_MAP_AF:SA_POST_PROB	0/0:10,0:0.045:6,0:4,0:0:168,0:0:0:0|1:21515661_G_C	0/1:4,1:0.200:2,0:2,1:34:139,111:22:39:0|1:21515661_G_C:0.00,0.202,0.200:0.029,0.019,0.952
1	21515662	.	G	A	.	.	DP=16;ECNT=2;NLOD=3.01;N_ART_LOD=-1.058e+00;POP_AF=1.000e-03;P_GERMLINE=-2.687e+00;TLOD=3.02	GT:AD:AF:F1R2:F2R1:MBQ:MFRL:MMQ:MPOS:PGT:PID:SA_MAP_AF:SA_POST_PROB	0/0:10,0:0.045:6,0:4,0:0:168,0:0:0:0|1:21515661_G_C	0/1:4,1:0.200:2,0:2,1:39:139,111:22:38:0|1:21515661_G_C:0.00,0.202,0.200:0.029,0.019,0.952
1	21605710	.	G	A	.	.	DP=1227;ECNT=1;NLOD=191.51;N_ART_LOD=-1.544e+00;POP_AF=1.000e-03;P_GERMLINE=-1.911e+02;TLOD=3.13	GT:AD:AF:F1R2:F2R1:MBQ:MFRL:MMQ:MPOS:SA_MAP_AF:SA_POST_PROB	0/0:650,1:0.026:235,1:415,0:36:168,145:60:18	0/1:525,3:0.022:201,1:324,2:39:171,156:60:37:0.00,0.010,5.682e-03:4.182e-03,7.740e-04,0.995
1	21932717	.	G	A	.	.	DP=144;ECNT=1;NLOD=22.23;N_ART_LOD=-1.892e+00;POP_AF=1.000e-03;P_GERMLINE=-2.155e+01;TLOD=3.37	GT:AD:AF:F1R2:F2R1:MBQ:MFRL:MMQ:MPOS:SA_MAP_AF:SA_POST_PROB	0/0:74,0:0.045:28,0:46,0:0:173,0:0:0	0/1:55,2:0.083:24,2:31,0:37:184,172:60:15:0.030,0.00,0.035:8.603e-03,0.011,0.981
1	21935884	.	G	GA	.	.	DP=142;ECNT=1;NLOD=11.58;N_ART_LOD=2.67;POP_AF=1.000e-03;P_GERMLINE=-1.097e+01;RPA=14,15;RU=A;STR;TLOD=3.31	GT:AD:AF:F1R2:F2R1:MBQ:MFRL:MMQ:MPOS:SA_MAP_AF:SA_POST_PROB	0/0:67,3:0.143:6,1:15,2:38:197,177:60:30	0/1:53,3:0.177:3,0:9,3:40:203,250:60:33:0.00,0.051,0.052:8.653e-03,0.025,0.966
1	21978086	.	AAC	A	.	.	DB;DP=2112;ECNT=1;NLOD=154.02;N_ART_LOD=62.55;POP_AF=1.000e-03;P_GERMLINE=-1.507e+02;RPA=6,5;RU=AC;STR;TLOD=59.74	GT:AD:AF:F1R2:F2R1:MBQ:MFRL:MMQ:MPOS:SA_MAP_AF:SA_POST_PROB	0/0:897,33:0.097:299,14:552,19:39:165,173:60:29	0/1:889,33:0.090:305,13:535,20:39:161,176:60:32:0.030,0.030,0.038:3.571e-03,1.890e-03,0.995
1	22027858	.	CAAA	C	.	.	DP=120;ECNT=1;NLOD=12.80;N_ART_LOD=-3.565e-01;POP_AF=1.000e-03;P_GERMLINE=-9.595e+00;RPA=16,13;RU=A;STR;TLOD=6.62	GT:AD:AF:F1R2:F2R1:MBQ:MFRL:MMQ:MPOS:SA_MAP_AF:SA_POST_PROB	0/0:55,2:0.108:4,0:22,1:39:210,158:60:44	0/1:48,5:0.110:4,0:20,3:37:205,199:60:10:0.00,0.071,0.068:0.013,0.015,0.971
1	22033385	.	GA	G	.	.	DP=374;ECNT=1;NLOD=27.16;N_ART_LOD=6.95;POP_AF=1.000e-03;P_GERMLINE=-2.391e+01;RPA=12,11;RU=A;STR;TLOD=6.87	GT:AD:AF:F1R2:F2R1:MBQ:MFRL:MMQ:MPOS:SA_MAP_AF:SA_POST_PROB	0/0:162,11:0.188:42,5:81,3:36:202,220:60:32	0/1:101,8:0.186:32,3:45,4:36:193,181:60:20:0.061,0.051,0.067:0.040,5.685e-03,0.954
1	22079457	.	T	A	.	.	DP=213;ECNT=1;NLOD=24.61;N_ART_LOD=2.64;POP_AF=1.000e-03;P_GERMLINE=-2.196e+01;TLOD=5.45	GT:AD:AF:F1R2:F2R1:MBQ:MFRL:MMQ:MPOS:SA_MAP_AF:SA_POST_PROB	0/0:120,4:0.076:34,0:50,2:37:197,209:60:33	0/1:72,4:0.089:13,1:35,2:40:185,168:60:11:0.00,0.040,0.042:0.011,8.596e-03,0.980
1	22082967	.	CAAAA	C	.	.	DP=497;ECNT=1;NLOD=14.04;N_ART_LOD=0.594;POP_AF=1.000e-03;P_GERMLINE=-1.074e+01;RPA=20,16;RU=A;STR;TLOD=12.72	GT:AD:AF:F1R2:F2R1:MBQ:MFRL:MMQ:MPOS:SA_MAP_AF:SA_POST_PROB	0/0:193,26:0.226:6,0:28,2:35:198,174:60:4	0/1:129,18:0.231:5,3:24,5:36:177,158:60:24:0.040,0.051,0.056:8.649e-03,6.162e-03,0.985
1	22095913	.	A	AT	.	.	DP=25;ECNT=1;NLOD=2.71;N_ART_LOD=-1.064e+00;POP_AF=1.000e-03;P_GERMLINE=-1.016e-01;RPA=12,13;RU=T;STR;TLOD=7.43	GT:AD:AF:F1R2:F2R1:MBQ:MFRL:MMQ:MPOS:SA_MAP_AF:SA_POST_PROB	0/0:9,0:0.155:2,0:7,0:0:196,0:0:0	0/1:5,4:0.458:2,2:3,2:40:211,202:60:36:0.384,0.434,0.444:0.034,0.019,0.947
1	22156398	.	G	A	.	.	DP=417;ECNT=1;NLOD=64.83;N_ART_LOD=-2.343e+00;POP_AF=1.000e-03;P_GERMLINE=-6.251e+01;TLOD=5.07	GT:AD:AF:F1R2:F2R1:MBQ:MFRL:MMQ:MPOS:SA_MAP_AF:SA_POST_PROB	0/0:216,0:0.020:85,0:131,0:0:166,0:0:0	0/1:178,3:0.047:80,1:98,2:40:169,173:60:10:0.010,0.010,0.017:3.600e-03,4.036e-03,0.992
1	22199180	.	C	T	.	.	DP=165;ECNT=1;NLOD=24.34;N_ART_LOD=-1.918e+00;POP_AF=1.000e-03;P_GERMLINE=-2.378e+01;TLOD=3.26	GT:AD:AF:F1R2:F2R1:MBQ:MFRL:MMQ:MPOS:SA_MAP_AF:SA_POST_PROB	0/0:81,0:0.013:29,0:52,0:0:160,0:0:0	0/1:77,2:0.044:27,1:50,1:39:164,123:60:30:0.00,0.030,0.025:0.012,4.566e-03,0.983
1	22205492	.	G	A	.	.	DP=130;ECNT=1;NLOD=22.48;N_ART_LOD=-1.892e+00;POP_AF=1.000e-03;P_GERMLINE=-2.092e+01;TLOD=4.27	GT:AD:AF:F1R2:F2R1:MBQ:MFRL:MMQ:MPOS:SA_MAP_AF:SA_POST_PROB	0/0:75,0:0.034:30,0:45,0:0:191,0:0:0	0/1:46,3:0.070:18,0:28,3:27:187,217:60:19:0.00,0.061,0.061:0.013,0.013,0.974
1	22303644	.	T	C	.	.	DP=678;ECNT=3;NLOD=98.16;N_ART_LOD=1.65;POP_AF=1.000e-03;P_GERMLINE=-9.486e+01;TLOD=9.61	GT:AD:AF:F1R2:F2R1:MBQ:MFRL:MMQ:MPOS:PGT:PID:SA_MAP_AF:SA_POST_PROB	0/0:354,2:0.014:121,1:233,1:40:169,247:31:7:0|1:22303616_A_G	0/1:309,5:0.020:117,2:192,3:37:166,234:40:4:0|1:22303616_A_G:0.020,0.00,0.016:2.058e-03,7.344e-03,0.991
1	22309695	.	A	G	.	.	DP=12;ECNT=1;NLOD=2.41;N_ART_LOD=-9.542e-01;POP_AF=1.000e-03;P_GERMLINE=-1.937e+00;TLOD=3.18	GT:AD:AF:F1R2:F2R1:MBQ:MFRL:MMQ:MPOS:SA_MAP_AF:SA_POST_PROB	0/0:8,0:4.701e-05:4,0:4,0:0:198,0:0:0	0/1:3,1:0.250:3,0:0,1:40:150,95:60:25:0.253,0.00,0.250:0.019,0.032,0.949
1	22329065	.	G	C	.	.	DP=503;ECNT=3;NLOD=54.52;N_ART_LOD=12.84;POP_AF=1.000e-03;P_GERMLINE=-5.122e+01;TLOD=22.98	GT:AD:AF:F1R2:F2R1:MBQ:MFRL:MMQ:MPOS:PGT:PID:SA_MAP_AF:SA_POST_PROB	0/0:265,6:0.044:103,5:162,1:39:176,274:27:24:0|1:22329062_C_G	0/1:199,10:0.067:91,4:108,6:39:175,260:27:22:0|1:22329062_C_G:0.030,0.051,0.048:7.515e-03,6.661e-03,0.986
1	22333572	.	A	G	.	.	DP=258;ECNT=1;NLOD=39.99;N_ART_LOD=-2.132e+00;POP_AF=1.000e-03;P_GERMLINE=-3.961e+01;TLOD=3.08	GT:AD:AF:F1R2:F2R1:MBQ:MFRL:MMQ:MPOS:SA_MAP_AF:SA_POST_PROB	0/0:133,0:0.015:39,0:94,0:0:191,0:0:0	0/1:112,2:0.047:33,0:79,2:40:197,158:60:20:0.020,0.00,0.018:0.013,4.157e-03,0.983
1	22617542	.	G	C	.	.	DP=30;ECNT=5;NLOD=3.91;N_ART_LOD=-1.146e+00;POP_AF=1.000e-03;P_GERMLINE=-7.535e-01;TLOD=6.85	GT:AD:AF:F1R2:F2R1:MBQ:MFRL:MMQ:MPOS:PGT:PID:SA_MAP_AF:SA_POST_PROB	0/0:13,0:2.919e-05:7,0:6,0:0:153,0:0:0:0|1:22617530_T_C	0/1:14,3:0.182:9,2:5,1:21:129,207:60:32:0|1:22617530_T_C:0.00,0.172,0.176:0.210,6.512e-03,0.784
1	22617550	.	T	C	.	.	DP=29;ECNT=5;NLOD=3.91;N_ART_LOD=-1.146e+00;POP_AF=1.000e-03;P_GERMLINE=-1.123e+00;TLOD=5.70	GT:AD:AF:F1R2:F2R1:MBQ:MFRL:MMQ:MPOS:PGT:PID:SA_MAP_AF:SA_POST_PROB	0/0:13,0:2.919e-05:7,0:6,0:0:149,0:0:0:0|1:22617530_T_C	0/1:14,2:0.131:10,1:4,1:22:136,191:60:32:0|1:22617530_T_C:0.00,0.121,0.125:0.122,7.237e-03,0.871
1	22617555	.	T	C	.	.	DP=29;ECNT=5;NLOD=4.21;N_ART_LOD=-1.176e+00;POP_AF=1.000e-03;P_GERMLINE=-1.316e+00;TLOD=5.85	GT:AD:AF:F1R2:F2R1:MBQ:MFRL:MMQ:MPOS:PGT:PID:SA_MAP_AF:SA_POST_PROB	0/0:14,0:3.658e-05:7,0:7,0:0:147,0:0:0:0|1:22617530_T_C	0/1:12,2:0.167:7,1:5,1:22:136,191:60:27:0|1:22617530_T_C:0.00,0.141,0.143:0.137,7.501e-03,0.855
1	22729904	.	G	A	.	.	DP=17;ECNT=1;NLOD=3.01;N_ART_LOD=-1.041e+00;POP_AF=1.000e-03;P_GERMLINE=-8.685e-01;TLOD=4.94	GT:AD:AF:F1R2:F2R1:MBQ:MFRL:MMQ:MPOS:SA_MAP_AF:SA_POST_PROB	0/0:10,0:4.613e-05:1,0:9,0:0:121,0:0:0	0/1:5,2:0.286:1,1:4,1:33:224,176:60:10:0.242,0.253,0.286:0.030,0.019,0.951
1	22949382	.	AT	A	.	.	DP=20;ECNT=1;NLOD=3.00;N_ART_LOD=-1.057e+00;POP_AF=1.000e-03;P_GERMLINE=-2.118e+00;RPA=9,8;RU=T;STR;TLOD=3.59	GT:AD:AF:F1R2:F2R1:MBQ:MFRL:MMQ:MPOS:SA_MAP_AF:SA_POST_PROB	0/0:10,0:0.047:4,0:6,0:0:174,0:0:0	0/1:6,2:0.279:4,1:2,1:39:227,170:60:26:0.222,0.212,0.250:0.018,0.031,0.952
1	23002915	.	G	A	.	.	DP=30;ECNT=1;NLOD=3.87;N_ART_LOD=-1.144e+00;POP_AF=1.000e-03;P_GERMLINE=-1.167e+00;TLOD=5.57	GT:AD:AF:F1R2:F2R1:MBQ:MFRL:MMQ:MPOS:SA_MAP_AF:SA_POST_PROB	0/0:13,0:7.780e-03:6,0:7,0:0:155,0:0:0	0/1:15,2:0.118:6,0:9,2:40:183,126:60:20:0.091,0.091,0.118:0.020,0.015,0.964
1	23230746	.	A	G	.	.	DP=13;ECNT=1;NLOD=2.71;N_ART_LOD=-1.000e+00;POP_AF=1.000e-03;P_GERMLINE=-2.334e+00;TLOD=3.08	GT:AD:AF:F1R2:F2R1:MBQ:MFRL:MMQ:MPOS:SA_MAP_AF:SA_POST_PROB	0/0:9,0:1.176e-04:6,0:3,0:0:152,0:0:0	0/1:3,1:0.250:1,1:2,0:39:143,129:60:29:0.00,0.253,0.250:0.032,0.019,0.949
1	23294137	.	TAG	T	.	.	DP=86;ECNT=1;NLOD=5.90;N_ART_LOD=3.38;POP_AF=1.000e-03;P_GERMLINE=-4.550e+00;RPA=9,8;RU=AG;STR;TLOD=4.06	GT:AD:AF:F1R2:F2R1:MBQ:MFRL:MMQ:MPOS:SA_MAP_AF:SA_POST_PROB	0/0:43,2:0.121:12,2:30,0:40:164,209:60:32	0/1:25,2:0.153:10,0:15,2:40:144,129:60:26:0.071,0.00,0.074:7.521e-03,0.040,0.953
1	23307231	.	G	A	.	.	DP=11;ECNT=1;NLOD=2.41;N_ART_LOD=-9.542e-01;POP_AF=1.000e-03;P_GERMLINE=-1.718e+00;TLOD=3.40	GT:AD:AF:F1R2:F2R1:MBQ:MFRL:MMQ:MPOS:SA_MAP_AF:SA_POST_PROB	0/0:8,0:8.483e-05:4,0:4,0:0:207,0:0:0	0/1:2,1:0.333:0,0:2,1:40:99,117:60:12:0.00,0.333,0.333:0.029,0.021,0.949
1	23341439	.	G	T	.	.	DP=13;ECNT=1;NLOD=2.41;N_ART_LOD=-9.542e-01;POP_AF=1.000e-03;P_GERMLINE=-2.110e+00;TLOD=3.00	GT:AD:AF:F1R2:F2R1:MBQ:MFRL:MMQ:MPOS:SA_MAP_AF:SA_POST_PROB	0/0:8,0:6.353e-05:5,0:3,0:0:200,0:0:0	0/1:4,1:0.200:4,1:0,0:40:125,94:60:20:0.00,0.202,0.200:0.025,0.022,0.953
1	23519508	.	T	TTA	.	.	DP=252;ECNT=1;NLOD=31.90;N_ART_LOD=0.978;POP_AF=1.000e-03;P_GERMLINE=-2.921e+01;TLOD=5.51	GT:AD:AF:F1R2:F2R1:MBQ:MFRL:MMQ:MPOS:SA_MAP_AF:SA_POST_PROB	0/0:156,5:0.113:45,2:52,1:36:187,128:60:7	0/1:65,8:0.146:20,2:32,4:37:180,138:60:22:0.071,0.061,0.083:5.627e-03,0.029,0.965
1	23598549	.	A	T	.	.	DP=13;ECNT=1;NLOD=2.41;N_ART_LOD=-9.542e-01;POP_AF=1.000e-03;P_GERMLINE=-2.088e+00;TLOD=3.02	GT:AD:AF:F1R2:F2R1:MBQ:MFRL:MMQ:MPOS:SA_MAP_AF:SA_POST_PROB	0/0:8,0:2.943e-05:4,0:4,0:0:182,0:0:0	0/1:4,1:0.200:1,0:3,1:39:157,113:52:3:0.00,0.202,0.200:0.025,0.022,0.953
1	23636874	.	A	AT	.	.	DP=55;ECNT=1;NLOD=5.35;N_ART_LOD=0.286;POP_AF=1.000e-03;P_GERMLINE=-4.024e+00;RPA=11,12;RU=T;STR;TLOD=4.02	GT:AD:AF:F1R2:F2R1:MBQ:MFRL:MMQ:MPOS:SA_MAP_AF:SA_POST_PROB	0/0:26,1:0.045:10,1:13,0:40:289,248:60:45	0/1:21,6:0.229:10,3:9,1:38:328,315:60:39:0.00,0.152,0.148:0.018,0.025,0.957
1	23745571	.	T	C	.	.	DP=124;ECNT=1;NLOD=12.69;N_ART_LOD=-8.572e-01;POP_AF=1.000e-03;P_GERMLINE=-1.104e+01;TLOD=4.36	GT:AD:AF:F1R2:F2R1:MBQ:MFRL:MMQ:MPOS:SA_MAP_AF:SA_POST_PROB	0/0:57,3:0.108:18,2:39,1:15:168,240:60:40	0/1:48,7:0.153:10,1:38,6:15:136,162:60:36:0.00,0.131,0.127:0.308,3.400e-03,0.689
1	23765583	.	A	G	.	.	DP=127;ECNT=1;NLOD=18.87;N_ART_LOD=-1.822e+00;POP_AF=1.000e-03;P_GERMLINE=-1.796e+01;TLOD=3.61	GT:AD:AF:F1R2:F2R1:MBQ:MFRL:MMQ:MPOS:SA_MAP_AF:SA_POST_PROB	0/0:63,0:0.046:24,0:39,0:0:217,0:0:0	0/1:50,2:0.088:20,1:30,1:35:209,245:60:14:0.00,0.040,0.038:9.264e-03,0.013,0.978
1	23779129	.	C	G	.	.	DP=79;ECNT=1;NLOD=12.90;N_ART_LOD=-1.651e+00;POP_AF=1.000e-03;P_GERMLINE=-1.152e+01;TLOD=4.08	GT:AD:AF:F1R2:F2R1:MBQ:MFRL:MMQ:MPOS:SA_MAP_AF:SA_POST_PROB	0/0:43,0:0.025:18,0:25,0:0:202,0:0:0	0/1:31,2:0.074:16,1:15,1:38:196,265:60:11:0.00,0.061,0.061:0.012,0.017,0.971
1	23813404	.	C	T	.	.	DP=14;ECNT=1;NLOD=3.01;N_ART_LOD=-1.041e+00;POP_AF=1.000e-03;P_GERMLINE=-2.534e+00;TLOD=3.18	GT:AD:AF:F1R2:F2R1:MBQ:MFRL:MMQ:MPOS:SA_MAP_AF:SA_POST_PROB	0/0:10,0:4.464e-05:4,0:6,0:0:150,0:0:0	0/1:3,1:0.250:1,0:2,1:40:108,106:60:20:0.253,0.00,0.250:0.025,0.023,0.952
1	23851676	.	G	A	.	.	DP=14;ECNT=1;NLOD=3.01;N_ART_LOD=-1.058e+00;POP_AF=1.000e-03;P_GERMLINE=-2.413e+00;TLOD=3.30	GT:AD:AF:F1R2:F2R1:MBQ:MFRL:MMQ:MPOS:SA_MAP_AF:SA_POST_PROB	0/0:10,0:0.046:4,0:6,0:0:152,0:0:0	0/1:2,1:0.333:0,1:2,0:39:146,98:60:14:0.00,0.333,0.333:0.025,0.025,0.950
1	23911524	.	C	CT	.	.	DP=17;ECNT=1;NLOD=2.40;N_ART_LOD=-6.986e-01;POP_AF=1.000e-03;P_GERMLINE=-1.893e+00;RPA=11,12;RU=T;STR;TLOD=3.21	GT:AD:AF:F1R2:F2R1:MBQ:MFRL:MMQ:MPOS:SA_MAP_AF:SA_POST_PROB	0/0:8,0:1.677e-03:1,0:7,0:0:200,0:0:0	0/1:7,2:0.253:3,1:2,1:39:186,156:60:24:0.222,0.212,0.250:0.018,0.031,0.952
1	23954126	.	TAC	T	.	.	DP=105;ECNT=1;NLOD=7.05;N_ART_LOD=3.53;POP_AF=1.000e-03;P_GERMLINE=-5.381e+00;RPA=8,7;RU=AC;STR;TLOD=4.38	GT:AD:AF:F1R2:F2R1:MBQ:MFRL:MMQ:MPOS:SA_MAP_AF:SA_POST_PROB	0/0:52,2:0.180:14,1:4,1:40:220,237:60:22	0/1:31,2:0.183:0,1:6,1:36:230,339:60:23:0.051,0.051,0.067:8.162e-03,0.027,0.965
1	23954825	.	AT	A	.	.	DP=38;ECNT=1;NLOD=3.76;N_ART_LOD=0.534;POP_AF=1.000e-03;P_GERMLINE=-1.383e+00;RPA=12,11;RU=T;STR;TLOD=5.16	GT:AD:AF:F1R2:F2R1:MBQ:MFRL:MMQ:MPOS:SA_MAP_AF:SA_POST_PROB	0/0:21,1:0.090:8,1:12,0:38:161,223:60:32	0/1:10,3:0.251:2,1:8,2:40:163,158:60:32:0.212,0.172,0.231:0.013,0.043,0.944
1	24119335	.	C	T	.	.	DP=161;ECNT=1;NLOD=24.34;N_ART_LOD=-1.920e+00;POP_AF=1.000e-03;P_GERMLINE=-2.333e+01;TLOD=3.70	GT:AD:AF:F1R2:F2R1:MBQ:MFRL:MMQ:MPOS:SA_MAP_AF:SA_POST_PROB	0/0:81,0:0.019:27,0:54,0:0:154,0:0:0	0/1:68,2:0.074:25,0:43,2:40:156,179:60:12:0.030,0.00,0.029:3.751e-03,0.022,0.974
1	24126731	.	G	A	.	.	DP=10;ECNT=1;NLOD=2.41;N_ART_LOD=-9.542e-01;POP_AF=1.000e-03;P_GERMLINE=-1.913e+00;TLOD=3.20	GT:AD:AF:F1R2:F2R1:MBQ:MFRL:MMQ:MPOS:SA_MAP_AF:SA_POST_PROB	0/0:8,0:7.224e-05:3,0:5,0:0:180,0:0:0	0/1:1,1:0.500:1,1:0,0:35:291,90:60:20:0.505,0.00,0.500:0.021,0.032,0.947
1	24171164	.	G	T	.	.	DP=13;ECNT=4;NLOD=2.41;N_ART_LOD=-9.542e-01;POP_AF=1.000e-03;P_GERMLINE=-2.088e+00;TLOD=3.02	GT:AD:AF:F1R2:F2R1:MBQ:MFRL:MMQ:MPOS:PGT:PID:SA_MAP_AF:SA_POST_PROB	0/0:8,0:2.767e-05:6,0:2,0:0:163,0:0:0:0|1:24171164_G_T	0/1:4,1:0.200:0,0:4,1:16:222,171:60:40:0|1:24171164_G_T:0.00,0.202,0.200:0.035,0.017,0.949
1	24171180	.	C	A	.	.	DP=12;ECNT=4;NLOD=2.41;N_ART_LOD=-9.542e-01;POP_AF=1.000e-03;P_GERMLINE=-1.914e+00;TLOD=3.20	GT:AD:AF:F1R2:F2R1:MBQ:MFRL:MMQ:MPOS:PGT:PID:SA_MAP_AF:SA_POST_PROB	0/0:8,0:2.767e-05:6,0:2,0:0:163,0:0:0:0|1:24171164_G_T	0/1:3,1:0.250:0,0:3,1:16:241,171:60:42:0|1:24171164_G_T:0.00,0.253,0.250:0.032,0.019,0.949
1	24171183	.	C	A	.	.	DP=12;ECNT=4;NLOD=2.41;N_ART_LOD=-9.542e-01;POP_AF=1.000e-03;P_GERMLINE=-1.914e+00;TLOD=3.20	GT:AD:AF:F1R2:F2R1:MBQ:MFRL:MMQ:MPOS:PGT:PID:SA_MAP_AF:SA_POST_PROB	0/0:8,0:2.767e-05:6,0:2,0:0:163,0:0:0:0|1:24171164_G_T	0/1:3,1:0.250:0,0:3,1:16:241,171:60:39:0|1:24171164_G_T:0.00,0.253,0.250:0.032,0.019,0.949
1	24171204	.	G	A	.	.	DP=13;ECNT=4;NLOD=2.71;N_ART_LOD=-1.000e+00;POP_AF=1.000e-03;P_GERMLINE=-2.235e+00;TLOD=3.18	GT:AD:AF:F1R2:F2R1:MBQ:MFRL:MMQ:MPOS:PGT:PID:SA_MAP_AF:SA_POST_PROB	0/0:9,0:5.650e-05:7,0:2,0:0:168,0:0:0:0|1:24171164_G_T	0/1:3,1:0.250:0,0:3,1:40:241,171:60:8:0|1:24171164_G_T:0.253,0.00,0.250:0.021,0.027,0.951
1	24172765	.	CTT	C	.	.	DP=114;ECNT=1;NLOD=8.76;N_ART_LOD=-9.231e-01;POP_AF=1.000e-03;P_GERMLINE=-6.008e+00;RPA=14,12;RU=T;STR;TLOD=5.60	GT:AD:AF:F1R2:F2R1:MBQ:MFRL:MMQ:MPOS:SA_MAP_AF:SA_POST_PROB	0/0:30,0:0.284:14,0:7,0:0:193,0:0:0	0/1:22,3:0.303:10,1:5,2:39:184,176:60:29:0.071,0.101,0.115:0.049,8.188e-03,0.943
1	24573900	.	G	A	.	.	DP=11;ECNT=1;NLOD=2.71;N_ART_LOD=-1.018e+00;POP_AF=1.000e-03;P_GERMLINE=-1.263e+00;TLOD=4.18	GT:AD:AF:F1R2:F2R1:MBQ:MFRL:MMQ:MPOS:SA_MAP_AF:SA_POST_PROB	0/0:9,0:0.050:5,0:4,0:0:168,0:0:0	0/1:0,1:1.000:0,1:0,0:40:0,121:60:20:0.00,0.990,1.00:0.028,0.025,0.947
1	24740797	.	A	G	.	.	DP=19;ECNT=1;NLOD=3.31;N_ART_LOD=-1.079e+00;POP_AF=1.000e-03;P_GERMLINE=-1.045e+00;TLOD=5.05	GT:AD:AF:F1R2:F2R1:MBQ:MFRL:MMQ:MPOS:SA_MAP_AF:SA_POST_PROB	0/0:11,0:4.734e-05:4,0:7,0:0:177,0:0:0	0/1:6,2:0.250:2,1:4,1:33:156,97:60:39:0.00,0.253,0.250:0.031,0.019,0.950
1	24861021	.	C	T	.	.	DP=18;ECNT=1;NLOD=3.27;N_ART_LOD=-1.077e+00;POP_AF=1.000e-03;P_GERMLINE=-2.479e+00;TLOD=3.49	GT:AD:AF:F1R2:F2R1:MBQ:MFRL:MMQ:MPOS:SA_MAP_AF:SA_POST_PROB	0/0:11,0:9.202e-03:7,0:4,0:0:201,0:0:0	0/1:4,2:0.357:3,0:1,2:28:163,226:44:16:0.333,0.00,0.333:0.016,0.043,0.940
1	25083378	.	G	GT	.	.	DP=30;ECNT=1;NLOD=5.07;N_ART_LOD=-1.283e+00;POP_AF=1.000e-03;P_GERMLINE=-2.238e+00;RPA=10,11;RU=T;STR;TLOD=5.71	GT:AD:AF:F1R2:F2R1:MBQ:MFRL:MMQ:MPOS:SA_MAP_AF:SA_POST_PROB	0/0:17,0:0.081:10,0:7,0:0:142,0:0:0	0/1:5,3:0.400:2,1:3,2:39:221,146:60:10:0.323,0.354,0.375:0.030,0.020,0.950
1	25171484	.	C	G	.	.	DP=13;ECNT=1;NLOD=3.01;N_ART_LOD=-1.041e+00;POP_AF=1.000e-03;P_GERMLINE=-2.314e+00;TLOD=3.40	GT:AD:AF:F1R2:F2R1:MBQ:MFRL:MMQ:MPOS:SA_MAP_AF:SA_POST_PROB	0/0:10,0:1.416e-04:3,0:7,0:0:163,0:0:0	0/1:2,1:0.333:1,1:1,0:40:107,150:60:16:0.333,0.00,0.333:0.019,0.036,0.946
1	25570550	.	AT	A	.	.	DP=89;ECNT=1;NLOD=8.96;N_ART_LOD=0.529;POP_AF=1.000e-03;P_GERMLINE=-5.656e+00;RPA=12,11;RU=T;STR;TLOD=9.47	GT:AD:AF:F1R2:F2R1:MBQ:MFRL:MMQ:MPOS:SA_MAP_AF:SA_POST_PROB	0/0:43,1:0.153:4,1:3,0:39:171,240:60:19	0/1:29,5:0.236:3,2:4,3:40:226,183:60:29:0.00,0.152,0.152:0.023,0.017,0.960
1	25775374	.	C	CT	.	.	DP=413;ECNT=1;NLOD=59.65;N_ART_LOD=-3.253e-01;POP_AF=1.000e-03;P_GERMLINE=-5.794e+01;RPA=8,9;RU=T;STR;TLOD=4.42	GT:AD:AF:F1R2:F2R1:MBQ:MFRL:MMQ:MPOS:SA_MAP_AF:SA_POST_PROB	0/0:216,2:0.072:82,0:132,2:39:165,387:60:29	0/1:130,6:0.122:59,3:69,2:39:161,176:60:21:0.030,0.030,0.037:0.010,3.805e-03,0.986
1	25870164	.	AGCG	A	.	.	DB;DP=134;ECNT=1;NLOD=20.15;N_ART_LOD=-1.848e+00;POP_AF=1.000e-03;P_GERMLINE=-1.868e+01;RPA=4,3;RU=GCG;STR;TLOD=4.18	GT:AD:AF:F1R2:F2R1:MBQ:MFRL:MMQ:MPOS:SA_MAP_AF:SA_POST_PROB	0/0:67,0:0.041:29,0:38,0:0:156,0:0:0	0/1:54,3:0.083:20,2:34,1:39:159,193:60:34:0.030,0.051,0.053:0.015,6.924e-03,0.978
1	25956232	.	A	AT	.	.	DP=34;ECNT=1;NLOD=4.46;N_ART_LOD=-9.479e-01;POP_AF=1.000e-03;P_GERMLINE=-2.172e+00;RPA=12,13;RU=T;STR;TLOD=5.04	GT:AD:AF:F1R2:F2R1:MBQ:MFRL:MMQ:MPOS:SA_MAP_AF:SA_POST_PROB	0/0:15,0:0.066:8,0:6,0:0:175,0:0:0	0/1:12,4:0.271:5,2:5,2:37:140,181:60:32:0.253,0.00,0.250:0.015,0.041,0.944
1	26018945	.	C	T	.	.	DP=10;ECNT=1;NLOD=2.41;N_ART_LOD=-9.542e-01;POP_AF=1.000e-03;P_GERMLINE=-1.815e+00;TLOD=3.30	GT:AD:AF:F1R2:F2R1:MBQ:MFRL:MMQ:MPOS:SA_MAP_AF:SA_POST_PROB	0/0:8,0:4.074e-05:8,0:0,0:0:145,0:0:0	0/1:1,1:0.500:1,1:0,0:36:147,106:60:20:0.00,0.505,0.500:0.032,0.021,0.947
1	26298753	.	A	AT	.	.	DP=23;ECNT=1;NLOD=2.28;N_ART_LOD=-7.592e-01;POP_AF=1.000e-03;P_GERMLINE=-5.447e-02;RPA=15,16;RU=T;STR;TLOD=6.40	GT:AD:AF:F1R2:F2R1:MBQ:MFRL:MMQ:MPOS:SA_MAP_AF:SA_POST_PROB	0/0:8,0:0.190:3,0:2,0:0:223,0:0:0	0/1:4,4:0.507:1,2:1,2:39:171,141:60:11:0.475,0.475,0.500:0.025,0.025,0.950
1	26301904	.	T	TA	.	.	DP=23;ECNT=1;NLOD=4.13;N_ART_LOD=-9.243e-01;POP_AF=1.000e-03;P_GERMLINE=-1.148e+00;RPA=11,12;RU=A;STR;TLOD=6.02	GT:AD:AF:F1R2:F2R1:MBQ:MFRL:MMQ:MPOS:SA_MAP_AF:SA_POST_PROB	0/0:14,0:0.075:5,0:7,0:0:169,0:0:0	0/1:4,3:0.441:1,2:2,1:40:188,130:60:19:0.384,0.404,0.429:0.024,0.026,0.950
1	26311103	.	G	A	.	.	DP=683;ECNT=1;NLOD=106.53;N_ART_LOD=-6.652e-01;POP_AF=1.000e-03;P_GERMLINE=-1.050e+02;TLOD=4.22	GT:AD:AF:F1R2:F2R1:MBQ:MFRL:MMQ:MPOS:SA_MAP_AF:SA_POST_PROB	0/0:369,1:0.028:142,1:227,0:40:167,175:60:32	0/1:277,3:0.038:115,1:162,2:39:163,173:60:33:0.010,0.010,0.011:2.312e-03,2.770e-03,0.995
1	26357110	.	G	A	.	.	DP=159;ECNT=2;NLOD=25.75;N_ART_LOD=-1.943e+00;POP_AF=1.000e-03;P_GERMLINE=-2.472e+01;TLOD=3.73	GT:AD:AF:F1R2:F2R1:MBQ:MFRL:MMQ:MPOS:SA_MAP_AF:SA_POST_PROB	0/0:86,0:0.015:30,0:56,0:0:176,0:0:0	0/1:67,2:0.042:25,0:42,2:40:163,228:60:33:0.020,0.020,0.029:6.867e-03,7.665e-03,0.985
1	26425778	.	C	A	.	.	DP=15;ECNT=1;NLOD=3.27;N_ART_LOD=-1.077e+00;POP_AF=1.000e-03;P_GERMLINE=-2.889e+00;TLOD=3.08	GT:AD:AF:F1R2:F2R1:MBQ:MFRL:MMQ:MPOS:SA_MAP_AF:SA_POST_PROB	0/0:11,0:9.195e-03:7,0:4,0:0:185,0:0:0	0/1:3,1:0.250:1,0:2,1:39:169,105:60:4:0.00,0.253,0.250:0.027,0.021,0.951
1	26612291	.	AC	A	.	.	DB;DP=122;ECNT=1;NLOD=12.12;N_ART_LOD=2.57;POP_AF=1.000e-03;P_GERMLINE=-1.156e+01;RPA=8,7;RU=C;STR;TLOD=3.26	GT:AD:AF:F1R2:F2R1:MBQ:MFRL:MMQ:MPOS:SA_MAP_AF:SA_POST_PROB	0/0:68,3:0.063:28,1:40,2:39:202,185:60:16	0/1:45,3:0.063:18,0:27,3:40:215,200:60:16:0.00,0.061,0.063:0.010,0.025,0.965
1	26646611	.	T	TAA	.	.	DP=345;ECNT=1;NLOD=25.76;N_ART_LOD=1.30;POP_AF=1.000e-03;P_GERMLINE=-2.528e+01;RPA=16,18;RU=A;STR;TLOD=3.18	GT:AD:AF:F1R2:F2R1:MBQ:MFRL:MMQ:MPOS:SA_MAP_AF:SA_POST_PROB	0/0:127,6:0.198:20,1:61,2:39:165,122:60:9	0/1:104,7:0.190:18,3:40,2:26:178,125:60:4:0.030,0.030,0.041:3.822e-03,0.016,0.980
1	26654867	.	CACAG	C	.	.	DB;DP=746;ECNT=1;NLOD=90.62;N_ART_LOD=4.10;POP_AF=1.000e-03;P_GERMLINE=-8.894e+01;RPA=4,3;RU=ACAG;STR;TLOD=4.39	GT:AD:AF:F1R2:F2R1:MBQ:MFRL:MMQ:MPOS:SA_MAP_AF:SA_POST_PROB	0/0:344,3:0.068:121,1:223,2:36:162,213:60:28	0/1:290,3:0.094:108,2:182,1:40:169,152:60:38:0.00,0.010,0.010:0.033,8.205e-04,0.967
1	26658188	.	G	A	.	.	DP=112;ECNT=1;NLOD=16.16;N_ART_LOD=-1.753e+00;POP_AF=1.000e-03;P_GERMLINE=-1.547e+01;TLOD=3.39	GT:AD:AF:F1R2:F2R1:MBQ:MFRL:MMQ:MPOS:SA_MAP_AF:SA_POST_PROB	0/0:54,0:0.038:21,0:33,0:0:171,0:0:0	0/1:50,2:0.056:20,1:30,1:40:185,121:60:4:0.00,0.040,0.038:0.097,3.158e-03,0.900
1	26818249	.	T	C	.	.	DP=11;ECNT=1;NLOD=2.41;N_ART_LOD=-9.542e-01;POP_AF=1.000e-03;P_GERMLINE=-1.816e+00;TLOD=3.30	GT:AD:AF:F1R2:F2R1:MBQ:MFRL:MMQ:MPOS:SA_MAP_AF:SA_POST_PROB	0/0:8,0:4.288e-05:3,0:5,0:0:127,0:0:0	0/1:2,1:0.333:1,1:1,0:39:157,173:60:17:0.333,0.00,0.333:0.021,0.029,0.949
1	26826289	.	C	T	.	.	DP=13;ECNT=1;NLOD=2.41;N_ART_LOD=-9.542e-01;POP_AF=1.000e-03;P_GERMLINE=-2.088e+00;TLOD=3.02	GT:AD:AF:F1R2:F2R1:MBQ:MFRL:MMQ:MPOS:SA_MAP_AF:SA_POST_PROB	0/0:8,0:1.064e-05:2,0:6,0:0:186,0:0:0	0/1:4,1:0.200:2,1:2,0:39:167,96:40:20:0.00,0.202,0.200:0.035,0.017,0.949
1	26842807	.	G	A	.	.	DP=21;ECNT=2;NLOD=3.91;N_ART_LOD=-1.146e+00;POP_AF=1.000e-03;P_GERMLINE=-7.868e-01;TLOD=6.60	GT:AD:AF:F1R2:F2R1:MBQ:MFRL:MMQ:MPOS:PGT:PID:SA_MAP_AF:SA_POST_PROB	0/0:13,0:2.888e-05:7,0:6,0:0:150,0:0:0:0|1:26842807_G_A	0/1:6,2:0.250:4,2:2,0:39:160,110:34:14:0|1:26842807_G_A:0.222,0.212,0.250:0.020,0.026,0.954
1	26842811	.	G	A	.	.	DP=21;ECNT=2;NLOD=3.91;N_ART_LOD=-1.146e+00;POP_AF=1.000e-03;P_GERMLINE=-7.868e-01;TLOD=6.60	GT:AD:AF:F1R2:F2R1:MBQ:MFRL:MMQ:MPOS:PGT:PID:SA_MAP_AF:SA_POST_PROB	0/0:13,0:3.838e-05:7,0:6,0:0:150,0:0:0:0|1:26842807_G_A	0/1:6,2:0.250:4,2:2,0:38:160,110:34:16:0|1:26842807_G_A:0.212,0.212,0.250:0.023,0.023,0.955
1	26934371	.	T	TAA	.	.	DP=24;ECNT=1;NLOD=2.68;N_ART_LOD=-7.757e-01;POP_AF=1.000e-03;P_GERMLINE=-1.562e+00;RPA=12,14;RU=A;STR;TLOD=3.83	GT:AD:AF:F1R2:F2R1:MBQ:MFRL:MMQ:MPOS:SA_MAP_AF:SA_POST_PROB	0/0:9,0:0.129:3,0:4,0:0:174,0:0:0	0/1:9,2:0.212:2,2:5,0:38:133,120:60:16:0.141,0.162,0.182:0.029,0.016,0.955
1	27022939	.	CCCG	C	.	.	DB;DP=90;ECNT=1;NLOD=3.93;N_ART_LOD=4.39;POP_AF=1.000e-03;P_GERMLINE=-7.275e-01;RPA=5,4;RU=CCG;STR;TLOD=8.00	GT:AD:AF:F1R2:F2R1:MBQ:MFRL:MMQ:MPOS:SA_MAP_AF:SA_POST_PROB	0/0:41,2:0.067:18,1:23,1:38:190,116:60:42	0/1:34,3:0.157:16,0:18,3:39:162,225:60:16:0.061,0.071,0.081:0.014,0.012,0.974
1	27057726	.	TCAG	T	.	.	DP=843;ECNT=1;NLOD=122.93;N_ART_LOD=-4.671e-01;POP_AF=1.000e-03;P_GERMLINE=-1.215e+02;RPA=4,3;RU=CAG;STR;TLOD=4.11	GT:AD:AF:F1R2:F2R1:MBQ:MFRL:MMQ:MPOS:SA_MAP_AF:SA_POST_PROB	0/0:423,1:0.040:172,0:237,1:39:172,132:60:39	0/1:344,3:0.058:121,2:208,1:39:166,96:60:1:0.010,0.010,9.036e-03:1.010e-03,8.065e-03,0.991
1	27087575	.	G	A	.	.	DP=217;ECNT=1;NLOD=33.23;N_ART_LOD=-2.065e+00;POP_AF=1.000e-03;P_GERMLINE=-3.248e+01;TLOD=3.45	GT:AD:AF:F1R2:F2R1:MBQ:MFRL:MMQ:MPOS:SA_MAP_AF:SA_POST_PROB	0/0:111,0:0.045:38,0:73,0:0:186,0:0:0	0/1:83,2:0.080:30,2:53,0:40:169,160:60:18:0.020,0.00,0.024:0.013,5.601e-03,0.981
1	27100181	.	CGCA	C	.	.	DP=664;ECNT=1;NLOD=42.63;N_ART_LOD=14.16;POP_AF=1.000e-03;P_GERMLINE=-3.932e+01;RPA=8,7;RU=GCA;STR;TLOD=14.35	GT:AD:AF:F1R2:F2R1:MBQ:MFRL:MMQ:MPOS:SA_MAP_AF:SA_POST_PROB	0/0:238,7:0.175:77,3:161,3:40:186,169:60:33	0/1:222,7:0.156:95,2:127,4:39:180,167:60:38:0.020,0.020,0.026:3.043e-03,5.547e-03,0.991
1	27168284	.	C	T	.	.	DP=14;ECNT=1;NLOD=2.41;N_ART_LOD=-9.738e-01;POP_AF=1.000e-03;P_GERMLINE=-2.110e+00;TLOD=3.00	GT:AD:AF:F1R2:F2R1:MBQ:MFRL:MMQ:MPOS:SA_MAP_AF:SA_POST_PROB	0/0:8,0:0.056:4,0:4,0:0:183,0:0:0	0/1:4,1:0.200:3,0:1,1:40:123,146:60:20:0.00,0.202,0.200:0.029,0.019,0.952
1	27245063	.	C	CT	.	.	DP=18;ECNT=1;NLOD=2.25;N_ART_LOD=-6.221e-01;POP_AF=1.000e-03;P_GERMLINE=-1.496e+00;RPA=19,20;RU=T;STR;TLOD=3.47	GT:AD:AF:F1R2:F2R1:MBQ:MFRL:MMQ:MPOS:SA_MAP_AF:SA_POST_PROB	0/0:8,0:0.167:3,0:3,0:0:157,0:0:0	0/1:1,2:0.583:0,1:0,1:40:0,133:60:21:0.00,0.495,0.500:0.033,0.021,0.946
1	27255977	.	T	C	.	.	DP=84;ECNT=1;NLOD=15.51;N_ART_LOD=-1.726e+00;POP_AF=1.000e-03;P_GERMLINE=-1.335e+01;TLOD=4.90	GT:AD:AF:F1R2:F2R1:MBQ:MFRL:MMQ:MPOS:SA_MAP_AF:SA_POST_PROB	0/0:52,0:0.015:20,0:32,0:0:218,0:0:0	0/1:26,2:0.116:14,2:12,0:40:230,255:60:41:0.00,0.071,0.071:0.012,0.025,0.963
1	27277854	.	C	T	.	.	DP=248;ECNT=1;NLOD=39.73;N_ART_LOD=-2.134e+00;POP_AF=1.000e-03;P_GERMLINE=-3.935e+01;TLOD=3.08	GT:AD:AF:F1R2:F2R1:MBQ:MFRL:MMQ:MPOS:SA_MAP_AF:SA_POST_PROB	0/0:132,0:0.025:45,0:87,0:0:194,0:0:0	0/1:102,2:0.041:38,0:64,2:40:187,134:60:6:0.00,0.020,0.019:6.829e-03,5.200e-03,0.988
1	27351364	.	G	T	.	.	DP=10;ECNT=1;NLOD=2.66;N_ART_LOD=-9.971e-01;POP_AF=1.000e-03;P_GERMLINE=-1.794e+00;TLOD=3.58	GT:AD:AF:F1R2:F2R1:MBQ:MFRL:MMQ:MPOS:SA_MAP_AF:SA_POST_PROB	0/0:9,0:0.011:8,0:1,0:0:167,0:0:0	0/1:0,1:1.000:0,1:0,0:34:0,107:60:10:0.990,0.00,1.00:0.025,0.028,0.947
1	27557358	.	C	A	.	.	DP=11;ECNT=1;NLOD=2.41;N_ART_LOD=-9.542e-01;POP_AF=1.000e-03;P_GERMLINE=-1.718e+00;TLOD=3.40	GT:AD:AF:F1R2:F2R1:MBQ:MFRL:MMQ:MPOS:SA_MAP_AF:SA_POST_PROB	0/0:8,0:4.724e-05:5,0:3,0:0:205,0:0:0	0/1:2,1:0.333:2,0:0,1:40:119,63:60:7:0.00,0.333,0.333:0.036,0.019,0.946
1	27592140	.	TA	T	.	.	DP=23;ECNT=1;NLOD=2.32;N_ART_LOD=-6.984e-01;POP_AF=1.000e-03;P_GERMLINE=-5.572e-01;RPA=13,12;RU=A;STR;TLOD=4.62	GT:AD:AF:F1R2:F2R1:MBQ:MFRL:MMQ:MPOS:SA_MAP_AF:SA_POST_PROB	0/0:8,0:0.024:1,0:5,0:0:157,0:0:0	0/1:10,3:0.268:4,2:4,1:40:193,179:60:33:0.253,0.212,0.273:0.015,0.037,0.947
1	27875352	.	AAGG	A	.	.	DB;DP=320;ECNT=1;NLOD=19.09;N_ART_LOD=12.00;POP_AF=1.000e-03;P_GERMLINE=-1.813e+01;RPA=7,6;RU=AGG;STR;TLOD=3.66	GT:AD:AF:F1R2:F2R1:MBQ:MFRL:MMQ:MPOS:SA_MAP_AF:SA_POST_PROB	0/0:134,5:0.159:34,3:100,2:38:192,180:60:12	0/1:87,2:0.180:38,1:49,1:37:204,235:60:15:0.020,0.00,0.022:4.322e-03,0.010,0.985
1	28086989	.	A	AT	.	.	DP=253;ECNT=1;NLOD=18.25;N_ART_LOD=8.60;POP_AF=1.000e-03;P_GERMLINE=-1.749e+01;RPA=10,11;RU=T;STR;TLOD=3.46	GT:AD:AF:F1R2:F2R1:MBQ:MFRL:MMQ:MPOS:SA_MAP_AF:SA_POST_PROB	0/0:128,8:0.108:41,3:84,5:40:178,156:60:26	0/1:85,4:0.103:37,0:45,4:39:167,133:60:13:0.00,0.040,0.045:0.038,3.603e-03,0.958
1	28159447	.	A	AT	.	.	DP=142;ECNT=1;NLOD=9.69;N_ART_LOD=3.78;POP_AF=1.000e-03;P_GERMLINE=-9.245e+00;RPA=10,11;RU=T;STR;TLOD=3.15	GT:AD:AF:F1R2:F2R1:MBQ:MFRL:MMQ:MPOS:SA_MAP_AF:SA_POST_PROB	0/0:66,4:0.143:23,2:40,2:33:217,186:60:15	0/1:36,3:0.207:16,1:19,2:39:202,227:60:43:0.081,0.00,0.077:0.025,0.012,0.963
1	28233572	.	G	GA	.	.	DB;DP=320;ECNT=1;NLOD=12.06;N_ART_LOD=13.77;POP_AF=1.000e-03;P_GERMLINE=-8.761e+00;RPA=12,13;RU=A;STR;TLOD=18.97	GT:AD:AF:F1R2:F2R1:MBQ:MFRL:MMQ:MPOS:SA_MAP_AF:SA_POST_PROB	0/0:147,16:0.175:43,3:77,11:34:179,147:60:24	0/1:92,15:0.198:27,2:56,12:31:169,201:60:25:0.121,0.091,0.131:5.543e-03,0.034,0.961
1	28312646	.	G	A	.	.	DP=13;ECNT=3;NLOD=2.71;N_ART_LOD=-1.018e+00;POP_AF=1.000e-03;P_GERMLINE=-1.993e+00;TLOD=3.42	GT:AD:AF:F1R2:F2R1:MBQ:MFRL:MMQ:MPOS:PGT:PID:SA_MAP_AF:SA_POST_PROB	0/0:9,0:0.050:4,0:5,0:0:196,0:0:0:0|1:28312646_G_A	0/1:2,1:0.333:1,0:1,1:39:192,116:60:10:0|1:28312646_G_A:0.00,0.333,0.333:0.036,0.019,0.946
1	28312648	.	A	G	.	.	DP=12;ECNT=3;NLOD=2.71;N_ART_LOD=-1.000e+00;POP_AF=1.000e-03;P_GERMLINE=-1.993e+00;TLOD=3.42	GT:AD:AF:F1R2:F2R1:MBQ:MFRL:MMQ:MPOS:PGT:PID:SA_MAP_AF:SA_POST_PROB	0/0:9,0:1.308e-10:4,0:5,0:0:196,0:0:0:0|1:28312646_G_A	0/1:2,1:0.333:1,0:1,1:39:192,116:60:8:0|1:28312646_G_A:0.00,0.333,0.333:0.036,0.019,0.946
1	28312650	.	A	G	.	.	DP=12;ECNT=3;NLOD=2.71;N_ART_LOD=-1.000e+00;POP_AF=1.000e-03;P_GERMLINE=-1.993e+00;TLOD=3.42	GT:AD:AF:F1R2:F2R1:MBQ:MFRL:MMQ:MPOS:PGT:PID:SA_MAP_AF:SA_POST_PROB	0/0:9,0:1.308e-10:4,0:5,0:0:196,0:0:0:0|1:28312646_G_A	0/1:2,1:0.333:1,0:1,1:34:192,116:60:6:0|1:28312646_G_A:0.00,0.333,0.333:0.036,0.019,0.946
1	28389168	.	GGTGT	G	.	.	DP=24;ECNT=1;NLOD=2.40;N_ART_LOD=-6.800e-01;POP_AF=1.000e-03;P_GERMLINE=-5.165e-01;RPA=18,16;RU=GT;STR;TLOD=4.77	GT:AD:AF:F1R2:F2R1:MBQ:MFRL:MMQ:MPOS:SA_MAP_AF:SA_POST_PROB	0/0:8,0:0.168:3,0:3,0:0:177,0:0:0	0/1:8,2:0.249:4,2:3,0:39:166,252:60:47:0.00,0.182,0.182:0.023,0.022,0.956
1	28426513	.	C	T	.	.	DP=50;ECNT=1;NLOD=9.63;N_ART_LOD=-1.519e+00;POP_AF=1.000e-03;P_GERMLINE=-6.957e+00;TLOD=5.49	GT:AD:AF:F1R2:F2R1:MBQ:MFRL:MMQ:MPOS:SA_MAP_AF:SA_POST_PROB	0/0:32,0:5.352e-05:18,0:14,0:0:149,0:0:0	0/1:16,2:0.111:12,2:4,0:40:138,221:60:20:0.091,0.091,0.111:0.019,0.016,0.966
1	28433582	.	A	G	.	.	DP=12;ECNT=1;NLOD=2.41;N_ART_LOD=-9.542e-01;POP_AF=1.000e-03;P_GERMLINE=-2.014e+00;TLOD=3.10	GT:AD:AF:F1R2:F2R1:MBQ:MFRL:MMQ:MPOS:SA_MAP_AF:SA_POST_PROB	0/0:8,0:5.346e-05:6,0:2,0:0:147,0:0:0	0/1:3,1:0.275:2,0:1,1:39:109,141:60:20:0.00,0.253,0.250:0.027,0.021,0.951
1	28486747	.	TAAA	T	.	.	DP=14;ECNT=1;NLOD=2.33;N_ART_LOD=-5.642e-01;POP_AF=1.000e-03;P_GERMLINE=-1.944e+00;RPA=14,11;RU=A;STR;TLOD=3.09	GT:AD:AF:F1R2:F2R1:MBQ:MFRL:MMQ:MPOS:SA_MAP_AF:SA_POST_PROB	0/0:8,0:0.022:1,0:4,0:0:223,0:0:0	0/1:4,1:0.253:1,1:2,0:40:211,119:60:41:0.00,0.202,0.200:0.022,0.025,0.953
1	28546010	.	A	G	.	.	DP=12;ECNT=3;NLOD=2.41;N_ART_LOD=-9.542e-01;POP_AF=1.000e-03;P_GERMLINE=-1.914e+00;TLOD=3.20	GT:AD:AF:F1R2:F2R1:MBQ:MFRL:MMQ:MPOS:PGT:PID:SA_MAP_AF:SA_POST_PROB	0/0:8,0:5.858e-09:4,0:4,0:0:207,0:0:0:0|1:28546010_A_G	0/1:3,1:0.250:2,1:1,0:40:123,81:54:20:0|1:28546010_A_G:0.253,0.00,0.250:0.017,0.039,0.944
1	28546014	.	T	A	.	.	DP=13;ECNT=3;NLOD=2.71;N_ART_LOD=-1.000e+00;POP_AF=1.000e-03;P_GERMLINE=-2.212e+00;TLOD=3.20	GT:AD:AF:F1R2:F2R1:MBQ:MFRL:MMQ:MPOS:PGT:PID:SA_MAP_AF:SA_POST_PROB	0/0:9,0:4.675e-06:4,0:5,0:0:230,0:0:0:0|1:28546010_A_G	0/1:3,1:0.250:2,1:1,0:40:123,81:54:22:0|1:28546010_A_G:0.253,0.00,0.250:0.019,0.032,0.949
1	28546035	.	T	A	.	.	DP=11;ECNT=3;NLOD=2.41;N_ART_LOD=-9.542e-01;POP_AF=1.000e-03;P_GERMLINE=-1.696e+00;TLOD=3.42	GT:AD:AF:F1R2:F2R1:MBQ:MFRL:MMQ:MPOS:PGT:PID:SA_MAP_AF:SA_POST_PROB	0/0:8,0:5.254e-06:4,0:4,0:0:242,0:0:0:0|1:28546010_A_G	0/1:2,1:0.333:1,1:1,0:35:139,81:54:1:0|1:28546010_A_G:0.333,0.00,0.333:0.021,0.029,0.949
1	28558750	.	A	T	.	.	DP=13;ECNT=1;NLOD=2.71;N_ART_LOD=-1.000e+00;POP_AF=1.000e-03;P_GERMLINE=-2.334e+00;TLOD=3.08	GT:AD:AF:F1R2:F2R1:MBQ:MFRL:MMQ:MPOS:SA_MAP_AF:SA_POST_PROB	0/0:9,0:3.624e-05:1,0:8,0:0:223,0:0:0	0/1:3,1:0.250:0,0:3,1:39:171,126:60:7:0.253,0.00,0.250:0.021,0.027,0.951
1	28665150	.	G	A	.	.	DP=23;ECNT=1;NLOD=3.61;N_ART_LOD=-1.114e+00;POP_AF=1.000e-03;P_GERMLINE=-6.902e-01;TLOD=6.04	GT:AD:AF:F1R2:F2R1:MBQ:MFRL:MMQ:MPOS:SA_MAP_AF:SA_POST_PROB	0/0:12,0:8.330e-05:3,0:9,0:0:167,0:0:0	0/1:8,2:0.227:5,1:3,1:39:125,175:60:20:0.172,0.172,0.200:0.019,0.024,0.957
1	28785729	.	G	GA	.	.	DP=139;ECNT=1;NLOD=10.66;N_ART_LOD=2.37;POP_AF=1.000e-03;P_GERMLINE=-8.618e+00;RPA=10,11;RU=A;STR;TLOD=4.76	GT:AD:AF:F1R2:F2R1:MBQ:MFRL:MMQ:MPOS:SA_MAP_AF:SA_POST_PROB	0/0:61,3:0.146:21,2:36,1:39:167,136:60:22	0/1:42,4:0.177:16,2:24,2:33:162,177:60:25:0.081,0.061,0.087:0.014,0.012,0.974
1	28835178	.	G	A	.	.	DP=180;ECNT=3;NLOD=19.01;N_ART_LOD=6.15;POP_AF=1.000e-03;P_GERMLINE=-1.571e+01;TLOD=10.00	GT:AD:AF:F1R2:F2R1:MBQ:MFRL:MMQ:MPOS:PGT:PID:SA_MAP_AF:SA_POST_PROB	0/0:105,3:0.028:38,0:67,3:40:175,231:40:12:0|1:28835176_A_G	0/1:68,4:0.056:23,3:45,1:40:184,153:40:22:0|1:28835176_A_G:0.020,0.051,0.056:0.052,3.713e-03,0.945
1	28846386	.	A	ATT	.	.	DP=34;ECNT=1;NLOD=3.23;N_ART_LOD=-6.556e-01;POP_AF=1.000e-03;P_GERMLINE=-2.845e+00;RPA=14,16;RU=T;STR;TLOD=3.09	GT:AD:AF:F1R2:F2R1:MBQ:MFRL:MMQ:MPOS:SA_MAP_AF:SA_POST_PROB	0/0:11,0:0.166:1,0:7,0:0:205,0:0:0	0/1:11,2:0.274:5,1:1,1:38:165,1821016:60:42:0.00,0.121,0.125:0.037,0.012,0.951
1	28871087	.	T	A	.	.	DP=18;ECNT=1;NLOD=3.31;N_ART_LOD=-1.094e+00;POP_AF=1.000e-03;P_GERMLINE=-2.723e+00;TLOD=3.29	GT:AD:AF:F1R2:F2R1:MBQ:MFRL:MMQ:MPOS:SA_MAP_AF:SA_POST_PROB	0/0:11,0:0.042:7,0:4,0:0:188,0:0:0	0/1:2,1:0.417:2,1:0,0:40:178,102:60:3:0.333,0.00,0.333:0.019,0.036,0.946
1	28871731	.	A	G	.	.	DP=152;ECNT=3;NLOD=24.98;N_ART_LOD=-1.924e+00;POP_AF=1.000e-03;P_GERMLINE=-2.173e+01;TLOD=6.98	GT:AD:AF:F1R2:F2R1:MBQ:MFRL:MMQ:MPOS:PGT:PID:SA_MAP_AF:SA_POST_PROB	0/0:83,0:2.592e-05:43,0:40,0:0:172,0:0:0:0|1:28871709_G_A	0/1:64,3:0.058:28,3:36,0:40:190,108:40:6:0|1:28871709_G_A:0.040,0.00,0.045:0.011,0.010,0.979
1	28896203	.	C	CA	.	.	DP=20;ECNT=1;NLOD=3.78;N_ART_LOD=-8.745e-01;POP_AF=1.000e-03;P_GERMLINE=-7.950e-01;RPA=13,14;RU=A;STR;TLOD=6.13	GT:AD:AF:F1R2:F2R1:MBQ:MFRL:MMQ:MPOS:SA_MAP_AF:SA_POST_PROB	0/0:13,0:0.023:7,0:3,0:0:192,0:0:0	0/1:4,3:0.454:1,1:1,2:27:310,96:60:4:0.414,0.374,0.429:0.019,0.033,0.947
1	28929961	.	TA	T	.	.	DP=300;ECNT=1;NLOD=14.23;N_ART_LOD=16.89;POP_AF=1.000e-03;P_GERMLINE=-1.093e+01;RPA=11,10;RU=A;STR;TLOD=10.40	GT:AD:AF:F1R2:F2R1:MBQ:MFRL:MMQ:MPOS:SA_MAP_AF:SA_POST_PROB	0/0:168,14:0.117:49,4:94,9:40:194,193:60:31	0/1:88,9:0.137:29,6:41,2:39:190,152:60:6:0.061,0.081,0.085:9.055e-03,0.017,0.974
1	29007339	.	T	C	.	.	DP=12;ECNT=1;NLOD=2.41;N_ART_LOD=-9.542e-01;POP_AF=1.000e-03;P_GERMLINE=-1.936e+00;TLOD=3.18	GT:AD:AF:F1R2:F2R1:MBQ:MFRL:MMQ:MPOS:SA_MAP_AF:SA_POST_PROB	0/0:8,0:6.338e-05:5,0:3,0:0:176,0:0:0	0/1:3,1:0.250:1,0:2,1:40:90,172:60:10:0.253,0.00,0.250:0.021,0.027,0.951
1	29037240	.	CT	C	.	.	DP=57;ECNT=1;NLOD=5.71;N_ART_LOD=-7.436e-01;POP_AF=1.000e-03;P_GERMLINE=-3.847e+00;RPA=12,11;RU=T;STR;TLOD=4.58	GT:AD:AF:F1R2:F2R1:MBQ:MFRL:MMQ:MPOS:SA_MAP_AF:SA_POST_PROB	0/0:22,0:0.269:0,0:1,0:0:243,0:0:0	0/1:13,2:0.259:0,0:0,2:32:0,250:60:46:0.131,0.00,0.133:0.025,0.018,0.957
1	29051195	.	C	CT	.	.	DP=40;ECNT=1;NLOD=6.01;N_ART_LOD=-1.057e+00;POP_AF=1.000e-03;P_GERMLINE=-3.958e+00;RPA=9,10;RU=T;STR;TLOD=4.78	GT:AD:AF:F1R2:F2R1:MBQ:MFRL:MMQ:MPOS:SA_MAP_AF:SA_POST_PROB	0/0:20,0:0.047:12,0:8,0:0:154,0:0:0	0/1:14,3:0.200:6,2:7,1:36:154,103:60:12:0.00,0.172,0.176:0.043,0.012,0.945
1	29055306	.	A	G	.	.	DP=11;ECNT=2;NLOD=2.71;N_ART_LOD=-1.000e+00;POP_AF=1.000e-03;P_GERMLINE=-1.697e+00;TLOD=3.72	GT:AD:AF:F1R2:F2R1:MBQ:MFRL:MMQ:MPOS:PGT:PID:SA_MAP_AF:SA_POST_PROB	0/0:9,0:3.447e-09:3,0:6,0:0:164,0:0:0:0|1:29055306_A_G	0/1:1,1:0.500:1,0:0,1:39:216,100:45:20:0|1:29055306_A_G:0.495,0.00,0.500:0.025,0.027,0.948
1	29055311	.	T	C	.	.	DP=11;ECNT=2;NLOD=2.71;N_ART_LOD=-1.000e+00;POP_AF=1.000e-03;P_GERMLINE=-1.697e+00;TLOD=3.72	GT:AD:AF:F1R2:F2R1:MBQ:MFRL:MMQ:MPOS:PGT:PID:SA_MAP_AF:SA_POST_PROB	0/0:9,0:3.447e-09:3,0:6,0:0:164,0:0:0:0|1:29055306_A_G	0/1:1,1:0.500:1,0:0,1:40:216,100:45:20:0|1:29055306_A_G:0.495,0.00,0.500:0.025,0.027,0.948
1	29150612	.	G	A	.	.	DP=13;ECNT=1;NLOD=2.41;N_ART_LOD=-9.738e-01;POP_AF=1.000e-03;P_GERMLINE=-1.936e+00;TLOD=3.18	GT:AD:AF:F1R2:F2R1:MBQ:MFRL:MMQ:MPOS:SA_MAP_AF:SA_POST_PROB	0/0:8,0:0.056:6,0:2,0:0:162,0:0:0	0/1:3,1:0.250:2,1:1,0:40:210,92:60:10:0.00,0.253,0.250:0.027,0.021,0.951
1	29161217	.	C	A	.	.	DP=17;ECNT=1;NLOD=2.71;N_ART_LOD=-1.018e+00;POP_AF=1.000e-03;P_GERMLINE=-2.327e+00;TLOD=3.08	GT:AD:AF:F1R2:F2R1:MBQ:MFRL:MMQ:MPOS:SA_MAP_AF:SA_POST_PROB	0/0:9,0:0.050:5,0:4,0:0:236,0:0:0	0/1:3,1:0.357:1,1:2,0:40:164,127:60:20:0.253,0.00,0.250:0.025,0.023,0.952
1	29475218	.	CCTT	C	.	.	DB;DP=574;ECNT=1;NLOD=54.92;N_ART_LOD=8.68;POP_AF=1.000e-03;P_GERMLINE=-5.162e+01;RPA=5,4;RU=CTT;STR;TLOD=28.92	GT:AD:AF:F1R2:F2R1:MBQ:MFRL:MMQ:MPOS:SA_MAP_AF:SA_POST_PROB	0/0:248,5:0.100:90,4:158,1:39:186,196:60:25	0/1:216,11:0.123:90,7:126,4:40:190,201:60:21:0.051,0.030,0.048:3.214e-03,0.011,0.985
1	29476778	.	TTA	T	.	.	DP=147;ECNT=1;NLOD=21.73;N_ART_LOD=-1.628e+00;POP_AF=1.000e-03;P_GERMLINE=-1.865e+01;RPA=6,5;RU=TA;STR;TLOD=6.20	GT:AD:AF:F1R2:F2R1:MBQ:MFRL:MMQ:MPOS:SA_MAP_AF:SA_POST_PROB	0/0:73,0:0.132:31,0:36,0:0:255,0:0:0	0/1:40,3:0.123:11,1:26,2:39:220,161:60:23:0.071,0.00,0.075:0.013,0.017,0.971
1	29498044	.	C	T	.	.	DP=22;ECNT=1;NLOD=5.12;N_ART_LOD=-1.255e+00;POP_AF=1.000e-03;P_GERMLINE=-4.776e+00;TLOD=3.04	GT:AD:AF:F1R2:F2R1:MBQ:MFRL:MMQ:MPOS:SA_MAP_AF:SA_POST_PROB	0/0:17,0:4.358e-05:12,0:5,0:0:160,0:0:0	0/1:3,1:0.300:2,0:1,1:39:170,105:60:20:0.00,0.253,0.250:0.032,0.019,0.949
1	29557234	.	G	A	.	.	DP=624;ECNT=1;NLOD=92.27;N_ART_LOD=-2.496e+00;POP_AF=1.000e-03;P_GERMLINE=-9.133e+01;TLOD=3.64	GT:AD:AF:F1R2:F2R1:MBQ:MFRL:MMQ:MPOS:SA_MAP_AF:SA_POST_PROB	0/0:307,0:0.021:118,0:189,0:0:163,0:0:0	0/1:292,3:0.026:95,1:197,2:39:162,184:60:23:0.010,0.010,0.010:3.516e-03,1.724e-03,0.995
1	29734794	.	A	G	.	.	DP=15;ECNT=1;NLOD=3.01;N_ART_LOD=-1.041e+00;POP_AF=1.000e-03;P_GERMLINE=-2.570e+00;TLOD=3.14	GT:AD:AF:F1R2:F2R1:MBQ:MFRL:MMQ:MPOS:SA_MAP_AF:SA_POST_PROB	0/0:10,0:5.818e-05:5,0:5,0:0:168,0:0:0	0/1:3,1:0.300:1,0:2,1:40:169,142:60:20:0.253,0.00,0.250:0.025,0.023,0.952
1	30626147	.	A	G	.	.	DP=13;ECNT=1;NLOD=2.71;N_ART_LOD=-1.000e+00;POP_AF=1.000e-03;P_GERMLINE=-2.235e+00;TLOD=3.18	GT:AD:AF:F1R2:F2R1:MBQ:MFRL:MMQ:MPOS:SA_MAP_AF:SA_POST_PROB	0/0:9,0:3.737e-05:3,0:6,0:0:147,0:0:0	0/1:3,1:0.250:3,0:0,1:40:143,113:60:20:0.00,0.253,0.250:0.032,0.019,0.949
1	31264335	.	AAG	A	.	.	DP=44;ECNT=1;NLOD=3.52;N_ART_LOD=1.06;POP_AF=1.000e-03;P_GERMLINE=-1.500e+00;RPA=6,5;RU=AG;STR;TLOD=4.76	GT:AD:AF:F1R2:F2R1:MBQ:MFRL:MMQ:MPOS:SA_MAP_AF:SA_POST_PROB	0/0:24,1:0.123:11,1:13,0:35:150,154:60:48	0/1:11,2:0.179:6,1:5,1:38:162,147:60:31:0.00,0.152,0.154:0.041,0.012,0.947
1	31740713	.	C	A	.	.	DP=848;ECNT=1;NLOD=31.11;N_ART_LOD=65.31;POP_AF=1.000e-03;P_GERMLINE=-2.781e+01;TLOD=90.10	GT:AD:AF:F1R2:F2R1:MBQ:MFRL:MMQ:MPOS:SA_MAP_AF:SA_POST_PROB	0/0:448,28:0.077:176,14:272,14:40:163,197:60:30	0/1:304,32:0.115:111,11:193,21:39:164,187:60:24:0.091,0.091,0.095:5.223e-03,7.053e-03,0.988
1	31882599	.	G	T	.	.	DP=258;ECNT=1;NLOD=46.82;N_ART_LOD=-2.199e+00;POP_AF=1.000e-03;P_GERMLINE=-4.641e+01;TLOD=3.11	GT:AD:AF:F1R2:F2R1:MBQ:MFRL:MMQ:MPOS:SA_MAP_AF:SA_POST_PROB	0/0:156,0:0.011:65,0:91,0:0:164,0:0:0	0/1:94,2:0.039:47,1:47,1:39:157,154:60:20:0.020,0.010,0.021:4.219e-03,7.817e-03,0.988
1	32085349	.	A	G	.	.	DP=184;ECNT=1;NLOD=25.24;N_ART_LOD=-1.940e+00;POP_AF=1.000e-03;P_GERMLINE=-2.458e+01;TLOD=3.36	GT:AD:AF:F1R2:F2R1:MBQ:MFRL:MMQ:MPOS:SA_MAP_AF:SA_POST_PROB	0/0:84,0:0.029:35,0:49,0:0:161,0:0:0	0/1:90,2:0.038:33,1:57,1:40:178,221:60:19:0.020,0.00,0.022:4.719e-03,8.993e-03,0.986
1	32093063	.	C	T	.	.	DP=107;ECNT=1;NLOD=13.50;N_ART_LOD=-1.670e+00;POP_AF=1.000e-03;P_GERMLINE=-1.272e+01;TLOD=3.48	GT:AD:AF:F1R2:F2R1:MBQ:MFRL:MMQ:MPOS:SA_MAP_AF:SA_POST_PROB	0/0:45,0:0.023:21,0:24,0:0:221,0:0:0	0/1:55,2:0.060:20,1:35,1:38:243,205:60:11:0.030,0.00,0.035:0.025,6.814e-03,0.968
1	32131738	.	G	A	.	.	DP=88;ECNT=1;NLOD=13.96;N_ART_LOD=-1.669e+00;POP_AF=1.000e-03;P_GERMLINE=-1.206e+01;TLOD=4.62	GT:AD:AF:F1R2:F2R1:MBQ:MFRL:MMQ:MPOS:SA_MAP_AF:SA_POST_PROB	0/0:49,1:0.040:15,0:34,1:15:241,216:60:0	0/1:30,2:0.114:9,0:21,2:40:244,281:60:14:0.061,0.00,0.063:0.025,0.011,0.964
1	32203172	.	C	T	.	.	DP=269;ECNT=1;NLOD=35.89;N_ART_LOD=-2.086e+00;POP_AF=1.000e-03;P_GERMLINE=-3.388e+01;TLOD=4.73	GT:AD:AF:F1R2:F2R1:MBQ:MFRL:MMQ:MPOS:SA_MAP_AF:SA_POST_PROB	0/0:120,0:0.016:35,0:85,0:0:172,0:0:0	0/1:136,3:0.046:41,0:95,3:40:179,210:60:37:0.020,0.010,0.022:5.300e-03,4.412e-03,0.990
1	32280625	.	G	A	.	.	DP=444;ECNT=1;NLOD=68.26;N_ART_LOD=-2.369e+00;POP_AF=1.000e-03;P_GERMLINE=-6.626e+01;TLOD=4.72	GT:AD:AF:F1R2:F2R1:MBQ:MFRL:MMQ:MPOS:SA_MAP_AF:SA_POST_PROB	0/0:228,0:0.028:99,0:129,0:0:169,0:0:0	0/1:195,3:0.030:84,1:111,2:39:177,210:60:31:0.010,0.010,0.015:0.011,1.709e-03,0.987
1	32288817	.	T	C	.	.	DP=13;ECNT=1;NLOD=2.71;N_ART_LOD=-1.000e+00;POP_AF=1.000e-03;P_GERMLINE=-2.235e+00;TLOD=3.18	GT:AD:AF:F1R2:F2R1:MBQ:MFRL:MMQ:MPOS:SA_MAP_AF:SA_POST_PROB	0/0:9,0:5.380e-05:4,0:5,0:0:167,0:0:0	0/1:3,1:0.250:2,1:1,0:40:175,148:60:20:0.00,0.253,0.250:0.027,0.021,0.951
1	32479785	.	G	A	.	.	DP=104;ECNT=1;NLOD=17.62;N_ART_LOD=-1.780e+00;POP_AF=1.000e-03;P_GERMLINE=-1.619e+01;TLOD=4.13	GT:AD:AF:F1R2:F2R1:MBQ:MFRL:MMQ:MPOS:SA_MAP_AF:SA_POST_PROB	0/0:59,0:0.013:28,0:31,0:0:191,0:0:0	0/1:38,2:0.093:14,0:24,2:39:188,251:60:20:0.00,0.051,0.050:0.012,0.013,0.975
1	32483766	.	A	G	.	.	DP=13;ECNT=1;NLOD=2.66;N_ART_LOD=-9.971e-01;POP_AF=1.000e-03;P_GERMLINE=-2.189e+00;TLOD=3.18	GT:AD:AF:F1R2:F2R1:MBQ:MFRL:MMQ:MPOS:SA_MAP_AF:SA_POST_PROB	0/0:9,0:0.011:5,0:4,0:0:170,0:0:0	0/1:3,1:0.250:2,1:1,0:40:209,121:60:20:0.253,0.00,0.250:0.017,0.039,0.944
1	32553727	.	C	CA	.	.	DP=30;ECNT=1;NLOD=4.21;N_ART_LOD=-1.188e+00;POP_AF=1.000e-03;P_GERMLINE=-2.263e+00;RPA=10,11;RU=A;STR;TLOD=4.66	GT:AD:AF:F1R2:F2R1:MBQ:MFRL:MMQ:MPOS:SA_MAP_AF:SA_POST_PROB	0/0:14,0:0.035:7,0:7,0:0:195,0:0:0	0/1:11,3:0.234:5,1:6,2:39:150,164:60:34:0.162,0.202,0.214:0.032,0.015,0.953
1	32597952	.	T	C	.	.	DP=17;ECNT=1;NLOD=3.61;N_ART_LOD=-1.128e+00;POP_AF=1.000e-03;P_GERMLINE=-3.235e+00;TLOD=3.08	GT:AD:AF:F1R2:F2R1:MBQ:MFRL:MMQ:MPOS:SA_MAP_AF:SA_POST_PROB	0/0:12,0:0.039:6,0:6,0:0:168,0:0:0	0/1:3,1:0.250:1,0:2,1:39:184,122:60:20:0.253,0.00,0.250:0.021,0.027,0.951
1	32628704	.	CA	C	.	.	DP=173;ECNT=1;NLOD=12.62;N_ART_LOD=5.27;POP_AF=1.000e-03;P_GERMLINE=-1.115e+01;RPA=10,9;RU=A;STR;TLOD=4.18	GT:AD:AF:F1R2:F2R1:MBQ:MFRL:MMQ:MPOS:SA_MAP_AF:SA_POST_PROB	0/0:86,5:0.087:29,2:45,3:39:181,207:60:27	0/1:63,4:0.124:18,1:40,3:37:172,135:60:13:0.040,0.051,0.062:7.501e-03,0.017,0.976
1	32634724	.	T	A	.	.	DP=15;ECNT=1;NLOD=2.36;N_ART_LOD=-9.886e-01;POP_AF=1.000e-03;P_GERMLINE=-2.048e+00;TLOD=3.02	GT:AD:AF:F1R2:F2R1:MBQ:MFRL:MMQ:MPOS:SA_MAP_AF:SA_POST_PROB	0/0:8,0:0.110:3,0:5,0:0:153,0:0:0	0/1:4,1:0.220:2,1:2,0:40:163,111:60:20:0.00,0.202,0.200:0.043,0.015,0.943
1	32676914	.	G	A	.	.	DP=175;ECNT=1;NLOD=27.35;N_ART_LOD=-1.974e+00;POP_AF=1.000e-03;P_GERMLINE=-2.644e+01;TLOD=3.61	GT:AD:AF:F1R2:F2R1:MBQ:MFRL:MMQ:MPOS:SA_MAP_AF:SA_POST_PROB	0/0:91,0:0.027:42,0:49,0:0:166,0:0:0	0/1:74,2:0.044:33,1:41,1:40:162,227:60:20:0.030,0.00,0.026:5.357e-03,0.011,0.984
1	32684352	.	A	G	.	.	DP=19;ECNT=3;NLOD=4.21;N_ART_LOD=-1.176e+00;POP_AF=1.000e-03;P_GERMLINE=-3.890e+00;TLOD=3.02	GT:AD:AF:F1R2:F2R1:MBQ:MFRL:MMQ:MPOS:PGT:PID:SA_MAP_AF:SA_POST_PROB	0/0:14,0:4.282e-05:5,0:9,0:0:193,0:0:0:0|1:32684350_C_G	0/1:4,1:0.200:4,0:0,1:39:173,97:35:10:0|1:32684350_C_G:0.202,0.00,0.200:0.019,0.029,0.952
1	32684357	.	T	A	.	.	DP=17;ECNT=3;NLOD=3.61;N_ART_LOD=-1.114e+00;POP_AF=1.000e-03;P_GERMLINE=-3.289e+00;TLOD=3.02	GT:AD:AF:F1R2:F2R1:MBQ:MFRL:MMQ:MPOS:PGT:PID:SA_MAP_AF:SA_POST_PROB	0/0:12,0:1.860e-05:3,0:9,0:0:193,0:0:0:0|1:32684350_C_G	0/1:4,1:0.200:4,0:0,1:38:173,97:35:5:0|1:32684350_C_G:0.202,0.00,0.200:0.019,0.029,0.952
1	32810092	.	A	G	.	.	DP=13;ECNT=1;NLOD=3.31;N_ART_LOD=-1.079e+00;POP_AF=1.000e-03;P_GERMLINE=-2.315e+00;TLOD=3.70	GT:AD:AF:F1R2:F2R1:MBQ:MFRL:MMQ:MPOS:SA_MAP_AF:SA_POST_PROB	0/0:11,0:4.672e-05:4,0:7,0:0:167,0:0:0	0/1:1,1:0.500:1,1:0,0:40:272,128:60:20:0.00,0.505,0.500:0.032,0.021,0.947
1	32834301	.	C	CT	.	.	DP=54;ECNT=1;NLOD=4.78;N_ART_LOD=-1.030e+00;POP_AF=1.000e-03;P_GERMLINE=-3.631e+00;RPA=11,12;RU=T;STR;TLOD=3.85	GT:AD:AF:F1R2:F2R1:MBQ:MFRL:MMQ:MPOS:SA_MAP_AF:SA_POST_PROB	0/0:16,0:0.184:7,0:8,0:0:256,0:0:0	0/1:19,3:0.231:4,2:13,1:38:251,239:60:15:0.141,0.00,0.136:0.017,0.023,0.960
1	32914711	.	C	A	.	.	DP=12;ECNT=1;NLOD=2.71;N_ART_LOD=-1.000e+00;POP_AF=1.000e-03;P_GERMLINE=-2.222e+00;TLOD=3.19	GT:AD:AF:F1R2:F2R1:MBQ:MFRL:MMQ:MPOS:SA_MAP_AF:SA_POST_PROB	0/0:9,0:7.074e-05:5,0:4,0:0:204,0:0:0	0/1:2,1:0.333:1,0:1,1:40:161,126:60:7:0.333,0.00,0.333:0.021,0.029,0.949
1	32950824	.	CGAT	C	.	.	DB;DP=380;ECNT=1;NLOD=53.75;N_ART_LOD=-1.007e-01;POP_AF=1.000e-03;P_GERMLINE=-5.087e+01;RPA=5,4;RU=GAT;STR;TLOD=5.78	GT:AD:AF:F1R2:F2R1:MBQ:MFRL:MMQ:MPOS:SA_MAP_AF:SA_POST_PROB	0/0:193,1:0.067:80,0:113,1:34:189,182:60:6	0/1:128,3:0.108:38,1:90,2:40:167,194:60:10:0.020,0.010,0.023:3.142e-03,9.128e-03,0.988
1	33027233	.	G	A	.	.	DP=14;ECNT=1;NLOD=3.01;N_ART_LOD=-1.041e+00;POP_AF=1.000e-03;P_GERMLINE=-2.535e+00;TLOD=3.18	GT:AD:AF:F1R2:F2R1:MBQ:MFRL:MMQ:MPOS:SA_MAP_AF:SA_POST_PROB	0/0:10,0:5.565e-05:6,0:4,0:0:171,0:0:0	0/1:3,1:0.250:2,0:1,1:40:165,101:60:20:0.00,0.253,0.250:0.027,0.021,0.951
1	33099262	.	T	A	.	.	DP=158;ECNT=1;NLOD=29.80;N_ART_LOD=-2.004e+00;POP_AF=1.000e-03;P_GERMLINE=-2.855e+01;TLOD=3.95	GT:AD:AF:F1R2:F2R1:MBQ:MFRL:MMQ:MPOS:SA_MAP_AF:SA_POST_PROB	0/0:99,0:9.965e-03:50,0:49,0:0:172,0:0:0	0/1:52,2:0.061:16,1:36,1:40:152,164:60:27:0.040,0.00,0.037:4.491e-03,0.028,0.967
1	33146113	.	C	CT	.	.	DP=299;ECNT=1;NLOD=21.16;N_ART_LOD=7.74;POP_AF=1.000e-03;P_GERMLINE=-1.793e+01;RPA=11,12;RU=T;STR;TLOD=6.77	GT:AD:AF:F1R2:F2R1:MBQ:MFRL:MMQ:MPOS:SA_MAP_AF:SA_POST_PROB	0/0:137,8:0.113:47,4:69,4:40:171,189:60:37	0/1:116,7:0.119:48,2:50,5:39:167,105:60:28:0.020,0.051,0.057:0.024,3.882e-03,0.972
1	33201993	.	T	A	.	.	DP=13;ECNT=1;NLOD=2.41;N_ART_LOD=-9.542e-01;POP_AF=1.000e-03;P_GERMLINE=-2.088e+00;TLOD=3.02	GT:AD:AF:F1R2:F2R1:MBQ:MFRL:MMQ:MPOS:SA_MAP_AF:SA_POST_PROB	0/0:8,0:4.137e-05:3,0:5,0:0:200,0:0:0	0/1:4,1:0.200:1,0:3,1:39:179,104:31:18:0.00,0.202,0.200:0.035,0.017,0.949
1	33252060	.	A	G	.	.	DP=734;ECNT=1;NLOD=121.65;N_ART_LOD=-8.754e-01;POP_AF=1.000e-03;P_GERMLINE=-1.184e+02;TLOD=6.91	GT:AD:AF:F1R2:F2R1:MBQ:MFRL:MMQ:MPOS:SA_MAP_AF:SA_POST_PROB	0/0:418,1:0.030:150,0:268,1:39:168,166:60:20	0/1:269,4:0.046:102,3:167,1:40:164,189:60:20:0.010,0.010,0.015:3.470e-03,2.787e-03,0.994
1	33402334	.	G	GA	.	.	DP=77;ECNT=1;NLOD=4.91;N_ART_LOD=1.33;POP_AF=1.000e-03;P_GERMLINE=-3.772e+00;RPA=17,18;RU=A;STR;TLOD=3.84	GT:AD:AF:F1R2:F2R1:MBQ:MFRL:MMQ:MPOS:SA_MAP_AF:SA_POST_PROB	0/0:34,3:0.201:8,2:15,1:40:208,222:60:5	0/1:17,4:0.296:6,3:4,1:39:170,227:60:10:0.00,0.192,0.190:0.025,0.019,0.956
1	33453438	.	C	CAA	.	.	DP=19;ECNT=2;NLOD=3.01;N_ART_LOD=-1.041e+00;POP_AF=1.000e-03;P_GERMLINE=-1.975e-01;RPA=2,4;RU=A;STR;TLOD=6.90	GT:AD:AF:F1R2:F2R1:MBQ:MFRL:MMQ:MPOS:PGT:PID:SA_MAP_AF:SA_POST_PROB	0/0:10,0:1.400e-05:6,0:4,0:0:178,0:0:0:0|1:33453438_C_CAA	0/1:4,2:0.388:1,0:3,2:40:153,119:40:11:0|1:33453438_C_CAA:0.333,0.00,0.333:0.021,0.030,0.949
1	33453441	.	C	A	.	.	DP=16;ECNT=2;NLOD=2.71;N_ART_LOD=-1.000e+00;POP_AF=1.000e-03;P_GERMLINE=-1.087e-01;TLOD=6.95	GT:AD:AF:F1R2:F2R1:MBQ:MFRL:MMQ:MPOS:PGT:PID:SA_MAP_AF:SA_POST_PROB	0/0:9,0:1.145e-08:5,0:4,0:0:179,0:0:0:0|1:33453438_C_CAA	0/1:4,2:0.357:1,0:3,2:40:153,119:40:8:0|1:33453438_C_CAA:0.333,0.00,0.333:0.021,0.030,0.949
1	33485789	.	A	AAC	.	.	DP=275;ECNT=1;NLOD=15.45;N_ART_LOD=0.888;POP_AF=1.000e-03;P_GERMLINE=-1.461e+01;RPA=20,21;RU=AC;STR;TLOD=3.54	GT:AD:AF:F1R2:F2R1:MBQ:MFRL:MMQ:MPOS:SA_MAP_AF:SA_POST_PROB	0/0:68,2:0.310:10,0:34,2:35:215,215:60:35	0/1:34,3:0.356:8,1:13,2:37:203,209:60:42:0.081,0.00,0.079:0.025,0.012,0.963
1	33581238	.	A	G	.	.	DP=10;ECNT=1;NLOD=2.41;N_ART_LOD=-9.542e-01;POP_AF=1.000e-03;P_GERMLINE=-1.914e+00;TLOD=3.20	GT:AD:AF:F1R2:F2R1:MBQ:MFRL:MMQ:MPOS:SA_MAP_AF:SA_POST_PROB	0/0:8,0:4.075e-05:2,0:6,0:0:170,0:0:0	0/1:1,1:0.500:0,0:1,1:35:249,91:60:13:0.00,0.505,0.500:0.032,0.021,0.947
1	33620394	.	G	A	.	.	DP=15;ECNT=1;NLOD=2.66;N_ART_LOD=-1.015e+00;POP_AF=1.000e-03;P_GERMLINE=-2.364e+00;TLOD=3.00	GT:AD:AF:F1R2:F2R1:MBQ:MFRL:MMQ:MPOS:SA_MAP_AF:SA_POST_PROB	0/0:9,0:0.060:4,0:5,0:0:155,0:0:0	0/1:4,1:0.200:2,0:2,1:40:192,73:60:4:0.00,0.202,0.200:0.025,0.022,0.953
1	33760684	.	C	T	.	.	DP=623;ECNT=1;NLOD=85.39;N_ART_LOD=-2.473e+00;POP_AF=1.000e-03;P_GERMLINE=-8.379e+01;TLOD=4.31	GT:AD:AF:F1R2:F2R1:MBQ:MFRL:MMQ:MPOS:SA_MAP_AF:SA_POST_PROB	0/0:284,0:0.047:87,0:197,0:0:180,0:0:0	0/1:277,3:0.060:103,0:174,3:40:181,143:60:10:0.010,0.010,0.011:2.478e-03,2.620e-03,0.995
1	34257908	.	C	T	.	.	DP=136;ECNT=1;NLOD=21.58;N_ART_LOD=-1.875e+00;POP_AF=1.000e-03;P_GERMLINE=-2.088e+01;TLOD=3.40	GT:AD:AF:F1R2:F2R1:MBQ:MFRL:MMQ:MPOS:SA_MAP_AF:SA_POST_PROB	0/0:72,0:0.035:31,0:41,0:0:215,0:0:0	0/1:49,2:0.102:16,1:33,1:37:214,262:60:20:0.00,0.040,0.039:7.473e-03,0.025,0.967
1	34286166	.	CAAAAAAAA	C	.	.	DP=240;ECNT=1;NLOD=4.48;N_ART_LOD=2.18;POP_AF=1.000e-03;P_GERMLINE=-3.650e+00;RPA=23,15;RU=A;STR;TLOD=3.53	GT:AD:AF:F1R2:F2R1:MBQ:MFRL:MMQ:MPOS:SA_MAP_AF:SA_POST_PROB	0/0:64,7:0.316:1,0:7,2:37:174,146:60:36	0/1:48,3:0.313:0,1:5,1:24:154,134:60:37:0.051,0.00,0.047:6.984e-03,0.020,0.973
1	34631489	.	G	A	.	.	DP=33;ECNT=1;NLOD=3.82;N_ART_LOD=-1.155e+00;POP_AF=1.000e-03;P_GERMLINE=-1.667e+00;TLOD=4.89	GT:AD:AF:F1R2:F2R1:MBQ:MFRL:MMQ:MPOS:SA_MAP_AF:SA_POST_PROB	0/0:13,0:0.050:7,0:6,0:0:220,0:0:0	0/1:15,2:0.186:11,0:4,2:37:199,197:60:17:0.091,0.101,0.118:0.023,0.014,0.963
1	34998986	.	A	G	.	.	DP=14;ECNT=2;NLOD=2.71;N_ART_LOD=-1.000e+00;POP_AF=1.000e-03;P_GERMLINE=-2.387e+00;TLOD=3.02	GT:AD:AF:F1R2:F2R1:MBQ:MFRL:MMQ:MPOS:PGT:PID:SA_MAP_AF:SA_POST_PROB	0/0:9,0:3.708e-06:4,0:5,0:0:162,0:0:0:0|1:34998986_A_G	0/1:4,1:0.200:1,1:3,0:36:186,146:39:28:0|1:34998986_A_G:0.202,0.00,0.200:0.017,0.035,0.949
1	34998994	.	C	G	.	.	DP=17;ECNT=2;NLOD=3.31;N_ART_LOD=-1.094e+00;POP_AF=1.000e-03;P_GERMLINE=-2.988e+00;TLOD=3.02	GT:AD:AF:F1R2:F2R1:MBQ:MFRL:MMQ:MPOS:PGT:PID:SA_MAP_AF:SA_POST_PROB	0/0:11,0:0.042:6,0:5,0:0:145,0:0:0:0|1:34998986_A_G	0/1:4,1:0.200:1,1:3,0:30:186,146:39:20:0|1:34998986_A_G:0.202,0.00,0.200:0.017,0.035,0.949
1	35183831	.	G	GA	.	.	DP=130;ECNT=1;NLOD=6.16;N_ART_LOD=4.37;POP_AF=1.000e-03;P_GERMLINE=-4.643e+00;RPA=10,11;RU=A;STR;TLOD=4.23	GT:AD:AF:F1R2:F2R1:MBQ:MFRL:MMQ:MPOS:SA_MAP_AF:SA_POST_PROB	0/0:55,4:0.111:19,2:30,2:36:168,145:60:16	0/1:56,4:0.113:13,2:40,2:39:172,142:60:10:0.00,0.071,0.067:0.021,8.072e-03,0.971
1	35557618	.	C	T	.	.	DP=12;ECNT=1;NLOD=2.41;N_ART_LOD=-9.542e-01;POP_AF=1.000e-03;P_GERMLINE=-1.936e+00;TLOD=3.18	GT:AD:AF:F1R2:F2R1:MBQ:MFRL:MMQ:MPOS:SA_MAP_AF:SA_POST_PROB	0/0:8,0:4.724e-05:5,0:3,0:0:166,0:0:0	0/1:3,1:0.250:3,0:0,1:40:164,85:60:20:0.253,0.00,0.250:0.017,0.039,0.944
1	35562678	.	G	A	.	.	DP=14;ECNT=2;NLOD=2.71;N_ART_LOD=-1.000e+00;POP_AF=1.000e-03;P_GERMLINE=-2.387e+00;TLOD=3.02	GT:AD:AF:F1R2:F2R1:MBQ:MFRL:MMQ:MPOS:PGT:PID:SA_MAP_AF:SA_POST_PROB	0/0:9,0:1.556e-05:6,0:3,0:0:117,0:0:0:0|1:35562678_G_A	0/1:4,1:0.200:0,0:4,1:40:159,68:40:20:0|1:35562678_G_A:0.202,0.00,0.200:0.019,0.029,0.952
1	35562682	.	C	T	.	.	DP=13;ECNT=2;NLOD=2.41;N_ART_LOD=-9.542e-01;POP_AF=1.000e-03;P_GERMLINE=-2.088e+00;TLOD=3.02	GT:AD:AF:F1R2:F2R1:MBQ:MFRL:MMQ:MPOS:PGT:PID:SA_MAP_AF:SA_POST_PROB	0/0:8,0:4.299e-06:5,0:3,0:0:128,0:0:0:0|1:35562678_G_A	0/1:4,1:0.200:0,0:4,1:40:159,68:40:20:0|1:35562678_G_A:0.202,0.00,0.200:0.019,0.029,0.952
1	35576498	.	G	T	.	.	DP=12;ECNT=1;NLOD=2.41;N_ART_LOD=-9.542e-01;POP_AF=1.000e-03;P_GERMLINE=-1.859e+00;TLOD=3.25	GT:AD:AF:F1R2:F2R1:MBQ:MFRL:MMQ:MPOS:SA_MAP_AF:SA_POST_PROB	0/0:8,0:3.796e-05:3,0:5,0:0:140,0:0:0	0/1:2,1:0.375:0,1:2,0:39:198,123:60:20:0.00,0.333,0.333:0.036,0.019,0.946
1	35826959	.	A	AT	.	.	DP=102;ECNT=1;NLOD=3.31;N_ART_LOD=4.13;POP_AF=1.000e-03;P_GERMLINE=-2.987e+00;RPA=12,13;RU=T;STR;TLOD=3.03	GT:AD:AF:F1R2:F2R1:MBQ:MFRL:MMQ:MPOS:SA_MAP_AF:SA_POST_PROB	0/0:43,4:0.180:7,2:30,2:38:194,234:60:24	0/1:31,3:0.188:11,2:15,1:34:207,274:60:22:0.071,0.071,0.088:0.035,8.394e-03,0.957
1	35879693	.	AT	A	.	.	DB;DP=239;ECNT=1;NLOD=13.63;N_ART_LOD=10.81;POP_AF=1.000e-03;P_GERMLINE=-1.241e+01;RPA=10,9;RU=T;STR;TLOD=3.91	GT:AD:AF:F1R2:F2R1:MBQ:MFRL:MMQ:MPOS:SA_MAP_AF:SA_POST_PROB	0/0:125,10:0.135:60,7:58,3:40:173,153:60:23	0/1:69,4:0.114:28,1:35,3:40:169,167:60:40:0.051,0.040,0.058:8.675e-03,0.011,0.981
1	36019913	.	T	TA	.	.	DB;DP=100;ECNT=2;NLOD=9.79;N_ART_LOD=2.13;POP_AF=1.000e-03;P_GERMLINE=-6.494e+00;RPA=11,12;RU=A;STR;TLOD=8.95	GT:AD:AF:F1R2:F2R1:MBQ:MFRL:MMQ:MPOS:SA_MAP_AF:SA_POST_PROB	0/0:57,3:0.099:23,0:29,3:39:197,200:60:42	0/1:26,6:0.212:15,3:10,3:40:203,159:60:9:0.172,0.131,0.188:7.668e-03,0.094,0.899
1	36019958	.	C	T	.	.	DP=221;ECNT=2;NLOD=32.32;N_ART_LOD=0.287;POP_AF=1.000e-03;P_GERMLINE=-3.154e+01;TLOD=3.48	GT:AD:AF:F1R2:F2R1:MBQ:MFRL:MMQ:MPOS:SA_MAP_AF:SA_POST_PROB	0/0:122,1:0.039:54,0:68,1:40:193,116:60:28	0/1:82,2:0.067:34,1:48,1:40:179,126:60:21:0.020,0.010,0.024:3.039e-03,0.030,0.967
1	36023406	.	C	T	.	.	DP=128;ECNT=1;NLOD=15.90;N_ART_LOD=0.797;POP_AF=1.000e-03;P_GERMLINE=-1.465e+01;TLOD=3.95	GT:AD:AF:F1R2:F2R1:MBQ:MFRL:MMQ:MPOS:SA_MAP_AF:SA_POST_PROB	0/0:67,1:0.045:23,1:44,0:40:174,126:60:29	0/1:52,2:0.055:20,1:32,1:40:205,153:60:9:0.040,0.00,0.037:0.011,9.644e-03,0.979
1	36024664	.	T	TCCCCCCCCCC	.	.	DP=34;ECNT=3;NLOD=4.82;N_ART_LOD=-1.242e+00;POP_AF=1.000e-03;P_GERMLINE=-1.892e+00;RPA=3,13;RU=C;STR;TLOD=5.88	GT:AD:AF:F1R2:F2R1:MBQ:MFRL:MMQ:MPOS:PGT:PID:SA_MAP_AF:SA_POST_PROB	0/0:16,0:0.029:3,0:13,0:0:191,0:0:0:0|1:36024657_A_C	0/1:14,3:0.177:6,0:8,3:34:182,280:60:-4:0|1:36024657_A_C:0.00,0.172,0.176:0.025,0.019,0.957
1	36106989	.	G	A	.	.	DP=426;ECNT=1;NLOD=66.43;N_ART_LOD=-2.358e+00;POP_AF=1.000e-03;P_GERMLINE=-6.446e+01;TLOD=4.69	GT:AD:AF:F1R2:F2R1:MBQ:MFRL:MMQ:MPOS:SA_MAP_AF:SA_POST_PROB	0/0:221,0:0.031:76,0:145,0:0:159,0:0:0	0/1:177,3:0.046:66,1:111,2:39:156,101:60:21:0.010,0.010,0.017:4.736e-03,3.064e-03,0.992
1	36147228	.	G	T	.	.	DP=20;ECNT=1;NLOD=3.61;N_ART_LOD=-1.114e+00;POP_AF=1.000e-03;P_GERMLINE=-3.145e+00;TLOD=3.17	GT:AD:AF:F1R2:F2R1:MBQ:MFRL:MMQ:MPOS:SA_MAP_AF:SA_POST_PROB	0/0:12,0:1.605e-05:8,0:4,0:0:200,0:0:0	0/1:6,2:0.237:4,0:2,2:16:190,193:60:19:0.00,0.253,0.250:0.027,0.021,0.952
1	36212162	.	A	AT	.	.	DP=38;ECNT=1;NLOD=3.47;N_ART_LOD=-7.290e-01;POP_AF=1.000e-03;P_GERMLINE=-2.491e+00;RPA=16,17;RU=T;STR;TLOD=3.69	GT:AD:AF:F1R2:F2R1:MBQ:MFRL:MMQ:MPOS:SA_MAP_AF:SA_POST_PROB	0/0:15,1:0.144:5,0:3,1:39:278,308:60:6	0/1:15,3:0.233:3,1:5,2:40:210,220:60:18:0.00,0.172,0.167:0.034,0.014,0.952
1	36225987	.	G	A	.	.	DP=929;ECNT=1;NLOD=148.54;N_ART_LOD=-2.707e+00;POP_AF=1.000e-03;P_GERMLINE=-1.476e+02;TLOD=3.60	GT:AD:AF:F1R2:F2R1:MBQ:MFRL:MMQ:MPOS:SA_MAP_AF:SA_POST_PROB	0/0:496,0:0.033:189,0:307,0:0:168,0:0:0	0/1:375,3:0.038:155,0:220,3:40:166,151:60:20:0.010,0.010,7.937e-03:1.193e-03,3.455e-03,0.995
1	36282399	.	CAAAA	C	.	.	DP=258;ECNT=2;NLOD=18.71;N_ART_LOD=1.08;POP_AF=1.000e-03;P_GERMLINE=-1.542e+01;RPA=23,19;RU=A;STR;TLOD=7.75	GT:AD:AF:F1R2:F2R1:MBQ:MFRL:MMQ:MPOS:SA_MAP_AF:SA_POST_PROB	0/0:107,7:0.124:11,1:54,2:39:185,240:60:28	0/1:103,8:0.117:11,1:62,4:37:174,189:60:21:0.00,0.051,0.047:9.173e-03,0.013,0.978
1	36358975	.	T	TA	.	.	DP=37;ECNT=1;NLOD=2.30;N_ART_LOD=0.510;POP_AF=1.000e-03;P_GERMLINE=-1.787e+00;RPA=11,12;RU=A;STR;TLOD=3.21	GT:AD:AF:F1R2:F2R1:MBQ:MFRL:MMQ:MPOS:SA_MAP_AF:SA_POST_PROB	0/0:16,1:0.199:4,0:9,1:39:251,231:60:31	0/1:6,2:0.353:1,0:4,2:40:248,217:60:26:0.253,0.00,0.250:0.025,0.023,0.952
1	36448391	.	G	GA	.	.	DP=157;ECNT=1;NLOD=4.14;N_ART_LOD=5.76;POP_AF=1.000e-03;P_GERMLINE=-9.183e-01;RPA=10,11;RU=A;STR;TLOD=7.21	GT:AD:AF:F1R2:F2R1:MBQ:MFRL:MMQ:MPOS:SA_MAP_AF:SA_POST_PROB	0/0:71,9:0.205:29,1:39,4:27:220,195:60:36	0/1:34,5:0.222:15,2:19,3:39:213,199:60:32:0.131,0.00,0.128:0.022,0.017,0.961
1	36554799	.	G	A	.	.	DP=90;ECNT=1;NLOD=11.44;N_ART_LOD=-1.605e+00;POP_AF=1.000e-03;P_GERMLINE=-9.989e+00;TLOD=4.15	GT:AD:AF:F1R2:F2R1:MBQ:MFRL:MMQ:MPOS:SA_MAP_AF:SA_POST_PROB	0/0:38,0:0.037:18,0:20,0:0:207,0:0:0	0/1:44,2:0.071:17,0:27,2:40:205,261:60:20:0.030,0.040,0.043:0.064,4.470e-03,0.931
1	36556951	.	A	G	.	.	DP=266;ECNT=1;NLOD=37.97;N_ART_LOD=-2.122e+00;POP_AF=1.000e-03;P_GERMLINE=-3.555e+01;TLOD=5.18	GT:AD:AF:F1R2:F2R1:MBQ:MFRL:MMQ:MPOS:SA_MAP_AF:SA_POST_PROB	0/0:133,0:0.043:54,0:79,0:0:190,0:0:0	0/1:121,3:0.061:41,1:80,2:39:189,269:60:20:0.020,0.020,0.024:0.016,3.103e-03,0.981
1	36564597	.	CG	C	.	.	DB;DP=492;ECNT=1;NLOD=54.97;N_ART_LOD=-8.134e-02;POP_AF=1.000e-03;P_GERMLINE=-5.350e+01;RPA=7,6;RU=G;STR;TLOD=4.17	GT:AD:AF:F1R2:F2R1:MBQ:MFRL:MMQ:MPOS:SA_MAP_AF:SA_POST_PROB	0/0:202,2:0.089:71,2:128,0:39:187,157:60:28	0/1:196,5:0.119:65,1:120,4:39:193,176:60:19:0.020,0.020,0.026:3.299e-03,6.121e-03,0.991
1	36634630	.	A	G	.	.	DP=14;ECNT=1;NLOD=3.01;N_ART_LOD=-1.058e+00;POP_AF=1.000e-03;P_GERMLINE=-2.314e+00;TLOD=3.40	GT:AD:AF:F1R2:F2R1:MBQ:MFRL:MMQ:MPOS:SA_MAP_AF:SA_POST_PROB	0/0:10,0:0.045:6,0:4,0:0:152,0:0:0	0/1:2,1:0.333:2,1:0,0:40:177,154:60:13:0.333,0.00,0.333:0.021,0.029,0.949
1	36726808	.	G	A	.	.	DP=16;ECNT=1;NLOD=3.01;N_ART_LOD=-1.073e+00;POP_AF=1.000e-03;P_GERMLINE=-2.535e+00;TLOD=3.18	GT:AD:AF:F1R2:F2R1:MBQ:MFRL:MMQ:MPOS:SA_MAP_AF:SA_POST_PROB	0/0:10,0:0.083:7,0:3,0:0:163,0:0:0	0/1:3,1:0.250:1,1:2,0:40:195,138:60:6:0.00,0.253,0.250:0.027,0.021,0.951
1	36809698	.	A	C	.	.	DP=347;ECNT=1;NLOD=27.27;N_ART_LOD=5.24;POP_AF=1.000e-03;P_GERMLINE=-2.567e+01;TLOD=4.31	GT:AD:AF:F1R2:F2R1:MBQ:MFRL:MMQ:MPOS:SA_MAP_AF:SA_POST_PROB	0/0:144,8:0.113:48,2:89,6:14:170,228:60:19	0/1:148,10:0.109:44,6:99,4:14:163,208:60:18:0.010,0.061,0.065:0.987,1.877e-05,0.013
1	36972810	.	T	C	.	.	DP=13;ECNT=1;NLOD=2.71;N_ART_LOD=-1.018e+00;POP_AF=1.000e-03;P_GERMLINE=-2.015e+00;TLOD=3.40	GT:AD:AF:F1R2:F2R1:MBQ:MFRL:MMQ:MPOS:SA_MAP_AF:SA_POST_PROB	0/0:9,0:0.050:3,0:6,0:0:178,0:0:0	0/1:2,1:0.333:0,0:2,1:40:133,127:60:20:0.333,0.00,0.333:0.021,0.029,0.949
1	37959771	.	GA	G	.	.	DB;DP=144;ECNT=1;NLOD=17.81;N_ART_LOD=-5.205e-01;POP_AF=1.000e-03;P_GERMLINE=-1.587e+01;RPA=10,9;RU=A;STR;TLOD=4.65	GT:AD:AF:F1R2:F2R1:MBQ:MFRL:MMQ:MPOS:SA_MAP_AF:SA_POST_PROB	0/0:68,1:0.084:27,1:39,0:40:162,163:60:16	0/1:47,4:0.167:19,1:26,3:38:164,144:60:16:0.071,0.061,0.080:8.919e-03,0.016,0.975
1	37960216	.	G	T	.	.	DP=14;ECNT=1;NLOD=2.71;N_ART_LOD=-1.018e+00;POP_AF=1.000e-03;P_GERMLINE=-2.235e+00;TLOD=3.18	GT:AD:AF:F1R2:F2R1:MBQ:MFRL:MMQ:MPOS:SA_MAP_AF:SA_POST_PROB	0/0:9,0:0.050:3,0:6,0:0:168,0:0:0	0/1:3,1:0.250:2,0:1,1:40:189,160:60:20:0.253,0.00,0.250:0.021,0.027,0.951
1	37975678	.	ATTTTTT	A	.	.	DP=19;ECNT=1;NLOD=2.69;N_ART_LOD=-7.680e-01;POP_AF=1.000e-03;P_GERMLINE=-2.229e+00;RPA=18,12;RU=T;STR;TLOD=3.16	GT:AD:AF:F1R2:F2R1:MBQ:MFRL:MMQ:MPOS:SA_MAP_AF:SA_POST_PROB	0/0:9,0:0.094:4,0:3,0:0:175,0:0:0	0/1:4,1:0.316:1,0:3,1:40:157,120:60:34:0.202,0.00,0.200:0.017,0.035,0.949
1	37991512	.	G	A	.	.	DP=10;ECNT=1;NLOD=2.41;N_ART_LOD=-9.542e-01;POP_AF=1.000e-03;P_GERMLINE=-1.427e+00;TLOD=3.70	GT:AD:AF:F1R2:F2R1:MBQ:MFRL:MMQ:MPOS:SA_MAP_AF:SA_POST_PROB	0/0:8,0:8.114e-05:2,0:6,0:0:159,0:0:0	0/1:1,1:0.500:1,1:0,0:40:196,105:55:24:0.495,0.00,0.500:0.025,0.027,0.948
1	38052867	.	CA	C	.	.	DP=407;ECNT=2;NLOD=16.54;N_ART_LOD=19.93;POP_AF=1.000e-03;P_GERMLINE=-1.324e+01;RPA=13,12;RU=A;STR;TLOD=18.94	GT:AD:AF:F1R2:F2R1:MBQ:MFRL:MMQ:MPOS:SA_MAP_AF:SA_POST_PROB	0/0:204,22:0.153:35,4:81,14:39:176,171:60:26	0/1:134,16:0.165:25,2:55,12:39:172,177:60:15:0.061,0.101,0.098:0.016,8.802e-03,0.976
1	38052895	.	C	CA	.	.	DP=643;ECNT=2;NLOD=48.52;N_ART_LOD=16.76;POP_AF=1.000e-03;P_GERMLINE=-4.522e+01;RPA=11,12;RU=A;STR;TLOD=12.18	GT:AD:AF:F1R2:F2R1:MBQ:MFRL:MMQ:MPOS:SA_MAP_AF:SA_POST_PROB	0/0:304,18:0.120:84,6:182,12:37:165,143:60:14	0/1:241,13:0.101:70,3:141,10:36:166,170:60:14:0.051,0.040,0.051:2.860e-03,0.013,0.984
1	38078466	.	TTGC	T	.	.	DB;DP=543;ECNT=1;NLOD=60.85;N_ART_LOD=2.16;POP_AF=1.000e-03;P_GERMLINE=-5.756e+01;RPA=4,3;RU=TGC;STR;TLOD=7.64	GT:AD:AF:F1R2:F2R1:MBQ:MFRL:MMQ:MPOS:SA_MAP_AF:SA_POST_PROB	0/0:231,2:0.104:83,0:148,2:39:168,135:60:32	0/1:218,4:0.081:92,1:126,3:40:170,159:60:28:0.020,0.010,0.018:3.965e-03,3.497e-03,0.993
1	38166148	.	GGAA	G	.	.	DB;DP=331;ECNT=1;NLOD=49.52;N_ART_LOD=-2.252e+00;POP_AF=1.000e-03;P_GERMLINE=-4.913e+01;RPA=5,4;RU=GAA;STR;TLOD=3.09	GT:AD:AF:F1R2:F2R1:MBQ:MFRL:MMQ:MPOS:SA_MAP_AF:SA_POST_PROB	0/0:165,0:0.080:54,0:111,0:0:175,0:0:0	0/1:113,2:0.090:32,1:81,1:40:168,144:60:19:0.010,0.010,0.017:5.439e-03,4.199e-03,0.990
1	38167345	.	T	TAAA	.	.	DP=87;ECNT=1;NLOD=3.19;N_ART_LOD=-8.072e-01;POP_AF=1.000e-03;P_GERMLINE=-1.712e+00;RPA=16,19;RU=A;STR;TLOD=4.20	GT:AD:AF:F1R2:F2R1:MBQ:MFRL:MMQ:MPOS:SA_MAP_AF:SA_POST_PROB	0/0:35,5:0.228:6,0:10,0:0:176,0:0:0	0/1:17,12:0.419:3,1:9,3:38:178,167:60:13:0.00,0.172,0.167:0.019,0.025,0.956
1	38173865	.	A	G	.	.	DP=111;ECNT=1;NLOD=18.32;N_ART_LOD=-1.801e+00;POP_AF=1.000e-03;P_GERMLINE=-1.777e+01;TLOD=3.25	GT:AD:AF:F1R2:F2R1:MBQ:MFRL:MMQ:MPOS:SA_MAP_AF:SA_POST_PROB	0/0:61,0:0.025:27,0:34,0:0:241,0:0:0	0/1:45,2:0.049:27,1:18,1:35:235,206:60:11:0.00,0.040,0.043:7.987e-03,0.025,0.967
1	38200207	.	AAAAT	A	.	.	DP=214;ECNT=1;NLOD=28.84;N_ART_LOD=0.387;POP_AF=1.000e-03;P_GERMLINE=-2.563e+01;RPA=6,5;RU=AAAT;STR;TLOD=6.64	GT:AD:AF:F1R2:F2R1:MBQ:MFRL:MMQ:MPOS:SA_MAP_AF:SA_POST_PROB	0/0:110,1:0.058:50,0:60,1:35:214,183:60:2	0/1:78,3:0.089:29,2:49,1:40:191,246:60:24:0.00,0.040,0.037:9.721e-03,8.611e-03,0.982
1	38228597	.	G	A	.	.	DP=224;ECNT=1;NLOD=33.67;N_ART_LOD=-2.066e+00;POP_AF=1.000e-03;P_GERMLINE=-3.313e+01;TLOD=3.24	GT:AD:AF:F1R2:F2R1:MBQ:MFRL:MMQ:MPOS:SA_MAP_AF:SA_POST_PROB	0/0:112,0:0.034:36,0:76,0:0:167,0:0:0	0/1:99,2:0.035:33,1:66,1:40:164,212:60:17:0.010,0.020,0.020:9.751e-03,3.509e-03,0.987
1	38301478	.	CTT	C	.	.	DP=192;ECNT=1;NLOD=19.42;N_ART_LOD=0.111;POP_AF=1.000e-03;P_GERMLINE=-1.819e+01;RPA=12,10;RU=T;STR;TLOD=3.93	GT:AD:AF:F1R2:F2R1:MBQ:MFRL:MMQ:MPOS:SA_MAP_AF:SA_POST_PROB	0/0:77,1:0.129:27,1:24,0:31:190,157:60:36	0/1:65,3:0.159:21,2:28,1:39:186,204:60:32:0.040,0.00,0.045:0.015,8.931e-03,0.976
1	38332057	.	T	TTC	.	.	DP=239;ECNT=3;NLOD=23.37;N_ART_LOD=1.50;POP_AF=1.000e-03;P_GERMLINE=-2.068e+01;RPA=11,12;RU=TC;STR;TLOD=5.51	GT:AD:AF:F1R2:F2R1:MBQ:MFRL:MMQ:MPOS:SA_MAP_AF:SA_POST_PROB	0/0:96,2:0.158:26,1:58,1:39:182,116:60:25	0/1:79,4:0.124:29,0:43,4:40:167,202:60:33:0.00,0.051,0.050:0.015,7.351e-03,0.978
1	38332072	.	TCTCTCTCA	T	.	.	DP=263;ECNT=3;NLOD=32.81;N_ART_LOD=-3.123e-01;POP_AF=1.000e-03;P_GERMLINE=-3.189e+01;RPA=1,-1;RU=CTCTCTCACACACA;STR;TLOD=3.62	GT:AD:AF:F1R2:F2R1:MBQ:MFRL:MMQ:MPOS:SA_MAP_AF:SA_POST_PROB	0/0:122,5:0.101:40,0:63,1:38:191,201:60:38	0/1:84,6:0.153:22,3:32,1:39:200,170:60:41:0.00,0.071,0.066:0.014,0.012,0.974
1	38332074	.	TCTCTCACACA	T	.	.	DP=252;ECNT=3;NLOD=14.57;N_ART_LOD=1.71;POP_AF=1.000e-03;P_GERMLINE=-1.143e+01;RPA=1,-1;RU=CTCTCACACACA;STR;TLOD=6.35	GT:AD:AF:F1R2:F2R1:MBQ:MFRL:MMQ:MPOS:SA_MAP_AF:SA_POST_PROB	0/0:84,32:0.240:26,1:27,1:38:192,154:60:29	0/1:70,21:0.225:11,1:19,3:40:185,204:60:31:0.00,0.071,0.073:0.016,0.012,0.972
1	38444576	.	CA	C	.	.	DP=549;ECNT=1;NLOD=65.60;N_ART_LOD=1.54;POP_AF=1.000e-03;P_GERMLINE=-6.250e+01;RPA=8,7;RU=A;STR;TLOD=6.25	GT:AD:AF:F1R2:F2R1:MBQ:MFRL:MMQ:MPOS:SA_MAP_AF:SA_POST_PROB	0/0:255,4:0.086:119,1:136,3:40:175,266:60:18	0/1:218,6:0.072:90,2:128,4:39:164,186:60:31:0.020,0.020,0.027:2.938e-03,6.257e-03,0.991
1	38484665	.	GTTT	G	.	.	DP=128;ECNT=1;NLOD=14.93;N_ART_LOD=0.848;POP_AF=1.000e-03;P_GERMLINE=-1.450e+01;RPA=15,12;RU=T;STR;TLOD=3.13	GT:AD:AF:F1R2:F2R1:MBQ:MFRL:MMQ:MPOS:SA_MAP_AF:SA_POST_PROB	0/0:67,2:0.075:25,0:20,1:39:220,199:60:7	0/1:47,4:0.105:16,0:12,2:37:192,215:60:13:0.00,0.040,0.042:8.866e-03,0.017,0.974
1	38512308	.	GGCC	G	.	.	DB;DP=99;ECNT=1;NLOD=3.87;N_ART_LOD=1.48;POP_AF=1.000e-03;P_GERMLINE=-2.098e+00;RPA=8,7;RU=GCC;STR;TLOD=4.49	GT:AD:AF:F1R2:F2R1:MBQ:MFRL:MMQ:MPOS:SA_MAP_AF:SA_POST_PROB	0/0:27,1:0.241:7,1:20,0:40:173,106:60:33	0/1:37,2:0.144:15,1:22,1:40:168,128:60:27:0.030,0.040,0.051:0.036,5.923e-03,0.959
1	39175132	.	C	T	.	.	DP=148;ECNT=1;NLOD=22.88;N_ART_LOD=-1.899e+00;POP_AF=1.000e-03;P_GERMLINE=-2.175e+01;TLOD=3.83	GT:AD:AF:F1R2:F2R1:MBQ:MFRL:MMQ:MPOS:SA_MAP_AF:SA_POST_PROB	0/0:76,0:0.031:52,0:24,0:0:180,0:0:0	0/1:62,2:0.052:46,2:16,0:40:181,166:60:14:0.00,0.030,0.031:0.013,5.737e-03,0.981
1	39191203	.	GT	G	.	.	DP=35;ECNT=1;NLOD=2.20;N_ART_LOD=0.390;POP_AF=1.000e-03;P_GERMLINE=-5.600e-01;RPA=10,9;RU=T;STR;TLOD=4.49	GT:AD:AF:F1R2:F2R1:MBQ:MFRL:MMQ:MPOS:SA_MAP_AF:SA_POST_PROB	0/0:16,1:0.065:10,1:6,0:40:155,142:60:6	0/1:14,3:0.195:9,1:5,2:40:166,239:60:14:0.141,0.152,0.176:0.013,0.035,0.952
1	39300442	.	G	A	.	.	DP=12;ECNT=1;NLOD=2.41;N_ART_LOD=-9.542e-01;POP_AF=1.000e-03;P_GERMLINE=-1.936e+00;TLOD=3.18	GT:AD:AF:F1R2:F2R1:MBQ:MFRL:MMQ:MPOS:SA_MAP_AF:SA_POST_PROB	0/0:8,0:6.459e-05:5,0:3,0:0:135,0:0:0	0/1:3,1:0.250:2,1:1,0:40:99,122:60:17:0.00,0.253,0.250:0.032,0.019,0.949
1	39325197	.	CCCG	C	.	.	DB;DP=216;ECNT=1;NLOD=29.15;N_ART_LOD=0.378;POP_AF=1.000e-03;P_GERMLINE=-2.831e+01;RPA=4,3;RU=CCG;STR;TLOD=3.54	GT:AD:AF:F1R2:F2R1:MBQ:MFRL:MMQ:MPOS:SA_MAP_AF:SA_POST_PROB	0/0:111,1:0.061:44,0:67,1:40:170,185:60:46	0/1:80,2:0.072:30,1:50,1:40:158,152:60:33:0.00,0.020,0.024:0.011,4.570e-03,0.984
1	39460823	.	C	A	.	.	DP=18;ECNT=1;NLOD=2.71;N_ART_LOD=-1.018e+00;POP_AF=1.000e-03;P_GERMLINE=-7.564e-01;TLOD=4.76	GT:AD:AF:F1R2:F2R1:MBQ:MFRL:MMQ:MPOS:SA_MAP_AF:SA_POST_PROB	0/0:9,0:0.050:2,0:7,0:0:146,0:0:0	0/1:6,2:0.250:3,2:3,0:33:181,158:60:20:0.202,0.222,0.250:0.037,0.016,0.947
1	39929162	.	CAA	C	.	.	DP=141;ECNT=1;NLOD=12.03;N_ART_LOD=0.443;POP_AF=1.000e-03;P_GERMLINE=-8.896e+00;RPA=15,13;RU=A;STR;TLOD=6.33	GT:AD:AF:F1R2:F2R1:MBQ:MFRL:MMQ:MPOS:SA_MAP_AF:SA_POST_PROB	0/0:62,3:0.168:26,0:22,3:39:214,221:60:26	0/1:40,5:0.158:13,3:18,1:39:183,257:60:11:0.00,0.081,0.082:0.013,0.022,0.966
1	39958010	.	G	A	.	.	DP=82;ECNT=1;NLOD=8.98;N_ART_LOD=-1.502e+00;POP_AF=1.000e-03;P_GERMLINE=-8.144e+00;TLOD=3.54	GT:AD:AF:F1R2:F2R1:MBQ:MFRL:MMQ:MPOS:SA_MAP_AF:SA_POST_PROB	0/0:30,0:0.034:20,0:10,0:0:174,0:0:0	0/1:44,2:0.082:29,1:15,1:37:146,166:60:4:0.040,0.00,0.043:6.404e-03,0.020,0.973
1	40031115	.	T	C	.	.	DP=166;ECNT=1;NLOD=25.45;N_ART_LOD=-1.936e+00;POP_AF=1.000e-03;P_GERMLINE=-2.461e+01;TLOD=3.54	GT:AD:AF:F1R2:F2R1:MBQ:MFRL:MMQ:MPOS:SA_MAP_AF:SA_POST_PROB	0/0:85,0:9.380e-03:31,0:54,0:0:193,0:0:0	0/1:72,2:0.065:25,1:47,1:40:175,110:60:11:0.030,0.00,0.027:7.063e-03,8.769e-03,0.984
1	40072128	.	G	A	.	.	DP=15;ECNT=1;NLOD=2.66;N_ART_LOD=-1.015e+00;POP_AF=1.000e-03;P_GERMLINE=-2.323e+00;TLOD=3.04	GT:AD:AF:F1R2:F2R1:MBQ:MFRL:MMQ:MPOS:SA_MAP_AF:SA_POST_PROB	0/0:9,0:0.060:5,0:4,0:0:153,0:0:0	0/1:3,1:0.301:2,0:1,1:39:258,138:60:20:0.253,0.00,0.250:0.017,0.039,0.944
1	40087805	.	G	A	.	.	DP=13;ECNT=1;NLOD=2.71;N_ART_LOD=-1.000e+00;POP_AF=1.000e-03;P_GERMLINE=-2.234e+00;TLOD=3.18	GT:AD:AF:F1R2:F2R1:MBQ:MFRL:MMQ:MPOS:SA_MAP_AF:SA_POST_PROB	0/0:9,0:1.392e-04:5,0:4,0:0:173,0:0:0	0/1:3,1:0.250:2,1:1,0:40:154,105:60:14:0.253,0.00,0.250:0.025,0.023,0.952
1	40181837	.	A	G	.	.	DP=13;ECNT=1;NLOD=2.71;N_ART_LOD=-1.000e+00;POP_AF=1.000e-03;P_GERMLINE=-2.334e+00;TLOD=3.08	GT:AD:AF:F1R2:F2R1:MBQ:MFRL:MMQ:MPOS:SA_MAP_AF:SA_POST_PROB	0/0:9,0:8.622e-05:5,0:4,0:0:133,0:0:0	0/1:3,1:0.250:1,1:2,0:39:240,94:60:19:0.253,0.00,0.250:0.019,0.032,0.949
1	40332575	.	G	T	.	.	DP=13;ECNT=1;NLOD=2.41;N_ART_LOD=-9.738e-01;POP_AF=1.000e-03;P_GERMLINE=-2.035e+00;TLOD=3.08	GT:AD:AF:F1R2:F2R1:MBQ:MFRL:MMQ:MPOS:SA_MAP_AF:SA_POST_PROB	0/0:8,0:0.056:3,0:5,0:0:182,0:0:0	0/1:3,1:0.250:2,1:1,0:39:147,101:60:9:0.00,0.253,0.250:0.039,0.017,0.944
1	40562818	.	C	T	.	.	DP=1153;ECNT=1;NLOD=170.39;N_ART_LOD=-2.761e+00;POP_AF=1.000e-03;P_GERMLINE=-1.679e+02;TLOD=5.26	GT:AD:AF:F1R2:F2R1:MBQ:MFRL:MMQ:MPOS:SA_MAP_AF:SA_POST_PROB	0/0:567,0:0.020:197,0:370,0:0:166,0:0:0	0/1:530,4:0.035:185,2:345,2:40:159,196:60:26:0.010,0.010,7.491e-03:0.013,5.796e-04,0.987
1	40642964	.	CT	C	.	.	DP=21;ECNT=2;NLOD=2.55;N_ART_LOD=-6.152e-01;POP_AF=1.000e-03;P_GERMLINE=-1.100e-01;RPA=13,12;RU=T;STR;TLOD=6.20	GT:AD:AF:F1R2:F2R1:MBQ:MFRL:MMQ:MPOS:SA_MAP_AF:SA_POST_PROB	0/0:9,0:0.084:6,0:0,0:0:145,0:0:0	0/1:7,3:0.318:4,1:2,2:37:178,205:60:30:0.00,0.303,0.300:0.112,0.011,0.877
1	40642981	.	A	G	.	.	DP=24;ECNT=2;NLOD=3.31;N_ART_LOD=-1.079e+00;POP_AF=1.000e-03;P_GERMLINE=-8.654e-01;TLOD=5.28	GT:AD:AF:F1R2:F2R1:MBQ:MFRL:MMQ:MPOS:SA_MAP_AF:SA_POST_PROB	0/0:11,0:6.253e-05:9,0:2,0:0:150,0:0:0	0/1:10,3:0.229:6,1:4,2:14:168,205:60:45:0.00,0.232,0.231:0.128,9.081e-03,0.863
1	40718283	.	A	T	.	.	DP=23;ECNT=1;NLOD=3.01;N_ART_LOD=-1.041e+00;POP_AF=1.000e-03;P_GERMLINE=-2.306e+00;TLOD=3.41	GT:AD:AF:F1R2:F2R1:MBQ:MFRL:MMQ:MPOS:SA_MAP_AF:SA_POST_PROB	0/0:10,0:3.767e-05:7,0:3,0:0:165,0:0:0	0/1:10,2:0.192:4,1:6,1:27:159,169:60:14:0.141,0.131,0.167:0.018,0.023,0.959
1	40769930	.	C	T	.	.	DP=138;ECNT=1;NLOD=20.03;N_ART_LOD=-1.837e+00;POP_AF=1.000e-03;P_GERMLINE=-1.912e+01;TLOD=3.61	GT:AD:AF:F1R2:F2R1:MBQ:MFRL:MMQ:MPOS:SA_MAP_AF:SA_POST_PROB	0/0:67,0:0.019:29,0:38,0:0:218,0:0:0	0/1:63,2:0.059:29,1:34,1:39:211,249:60:20:0.00,0.030,0.031:7.610e-03,0.012,0.980
1	40774889	.	G	A	.	.	DP=10;ECNT=1;NLOD=2.41;N_ART_LOD=-9.542e-01;POP_AF=1.000e-03;P_GERMLINE=-1.523e+00;TLOD=3.60	GT:AD:AF:F1R2:F2R1:MBQ:MFRL:MMQ:MPOS:SA_MAP_AF:SA_POST_PROB	0/0:8,0:4.679e-05:4,0:4,0:0:122,0:0:0	0/1:1,1:0.500:0,1:1,0:39:134,108:60:20:0.00,0.495,0.500:0.027,0.025,0.948
1	40777884	.	CTTTT	C	.	.	DP=110;ECNT=1;NLOD=10.79;N_ART_LOD=-1.071e+00;POP_AF=1.000e-03;P_GERMLINE=-8.125e+00;RPA=15,11;RU=T;STR;TLOD=5.47	GT:AD:AF:F1R2:F2R1:MBQ:MFRL:MMQ:MPOS:SA_MAP_AF:SA_POST_PROB	0/0:37,0:0.170:7,0:6,0:0:158,0:0:0	0/1:47,3:0.117:8,2:8,1:40:188,166:60:41:0.00,0.061,0.064:0.038,5.808e-03,0.956
1	41141597	.	CA	C	.	.	DP=17;ECNT=1;NLOD=2.96;N_ART_LOD=-1.070e+00;POP_AF=1.000e-03;P_GERMLINE=-1.504e+00;RPA=11,10;RU=A;STR;TLOD=4.18	GT:AD:AF:F1R2:F2R1:MBQ:MFRL:MMQ:MPOS:SA_MAP_AF:SA_POST_PROB	0/0:10,0:0.092:6,0:4,0:0:208,0:0:0	0/1:2,2:0.518:1,1:1,1:38:227,159:60:25:0.465,0.475,0.500:0.030,0.022,0.948
1	41284303	.	G	A	.	.	DP=153;ECNT=1;NLOD=22.58;N_ART_LOD=-1.898e+00;POP_AF=1.000e-03;P_GERMLINE=-2.225e+01;TLOD=3.02	GT:AD:AF:F1R2:F2R1:MBQ:MFRL:MMQ:MPOS:SA_MAP_AF:SA_POST_PROB	0/0:75,0:0.043:25,0:50,0:0:172,0:0:0	0/1:68,2:0.035:27,1:41,1:37:153,162:60:17:0.030,0.00,0.029:4.060e-03,0.019,0.977
1	41462975	.	G	A	.	.	DP=127;ECNT=1;NLOD=20.77;N_ART_LOD=-1.861e+00;POP_AF=1.000e-03;P_GERMLINE=-1.985e+01;TLOD=3.62	GT:AD:AF:F1R2:F2R1:MBQ:MFRL:MMQ:MPOS:SA_MAP_AF:SA_POST_PROB	0/0:69,0:0.040:24,0:45,0:0:194,0:0:0	0/1:45,2:0.087:18,0:27,2:37:191,191:60:20:0.00,0.040,0.043:8.322e-03,0.022,0.970
1	41483805	.	GTCC	G	.	.	DB;DP=317;ECNT=1;NLOD=19.47;N_ART_LOD=14.37;POP_AF=1.000e-03;P_GERMLINE=-1.617e+01;RPA=6,5;RU=TCC;STR;TLOD=8.92	GT:AD:AF:F1R2:F2R1:MBQ:MFRL:MMQ:MPOS:SA_MAP_AF:SA_POST_PROB	0/0:148,6:0.088:70,0:78,6:40:178,203:60:21	0/1:119,4:0.104:44,1:75,3:40:182,174:60:32:0.020,0.030,0.033:8.305e-03,4.377e-03,0.987
1	41532816	.	TA	T	.	.	DP=19;ECNT=1;NLOD=2.96;N_ART_LOD=-1.070e+00;POP_AF=1.000e-03;P_GERMLINE=-1.883e+00;RPA=9,8;RU=A;STR;TLOD=3.79	GT:AD:AF:F1R2:F2R1:MBQ:MFRL:MMQ:MPOS:SA_MAP_AF:SA_POST_PROB	0/0:10,0:0.092:7,0:3,0:0:199,0:0:0	0/1:5,2:0.286:3,1:2,1:40:150,92:60:19:0.00,0.283,0.286:0.024,0.025,0.951
1	41581141	.	G	A	.	.	DP=15;ECNT=1;NLOD=3.01;N_ART_LOD=-1.041e+00;POP_AF=1.000e-03;P_GERMLINE=-2.710e+00;TLOD=3.00	GT:AD:AF:F1R2:F2R1:MBQ:MFRL:MMQ:MPOS:SA_MAP_AF:SA_POST_PROB	0/0:10,0:4.404e-05:5,0:5,0:0:160,0:0:0	0/1:4,1:0.200:2,0:2,1:40:141,136:60:20:0.00,0.202,0.200:0.035,0.017,0.949
1	41583025	.	T	C	.	.	DP=176;ECNT=3;NLOD=16.58;N_ART_LOD=3.51;POP_AF=1.000e-03;P_GERMLINE=-1.328e+01;TLOD=12.99	GT:AD:AF:F1R2:F2R1:MBQ:MFRL:MMQ:MPOS:PGT:PID:SA_MAP_AF:SA_POST_PROB	0/0:83,2:0.040:48,2:35,0:37:172,122:30:24:0|1:41583025_T_C	0/1:82,5:0.063:45,4:37,1:40:173,113:36:29:0|1:41583025_T_C:0.040,0.051,0.057:9.479e-03,7.603e-03,0.983
1	41583026	.	GC	G	.	.	DP=181;ECNT=3;NLOD=16.58;N_ART_LOD=3.50;POP_AF=1.000e-03;P_GERMLINE=-1.328e+01;RPA=3,2;RU=C;STR;TLOD=12.98	GT:AD:AF:F1R2:F2R1:MBQ:MFRL:MMQ:MPOS:PGT:PID:SA_MAP_AF:SA_POST_PROB	0/0:83,2:0.055:48,2:35,0:34:172,122:30:23:0|1:41583025_T_C	0/1:82,5:0.072:45,4:37,1:40:173,113:36:28:0|1:41583025_T_C:0.040,0.051,0.057:9.479e-03,7.603e-03,0.983
1	41583066	.	A	G	.	.	DP=169;ECNT=3;NLOD=3.68;N_ART_LOD=10.79;POP_AF=1.000e-03;P_GERMLINE=-5.326e-01;TLOD=9.52	GT:AD:AF:F1R2:F2R1:MBQ:MFRL:MMQ:MPOS:SA_MAP_AF:SA_POST_PROB	0/0:77,6:0.084:45,2:32,4:39:190,150:40:24	0/1:75,4:0.079:32,2:43,2:40:175,129:47:9:0.051,0.00,0.051:4.210e-03,0.036,0.960
1	41798658	.	A	C	.	.	DP=13;ECNT=2;NLOD=3.01;N_ART_LOD=-1.041e+00;POP_AF=1.000e-03;P_GERMLINE=-2.291e+00;TLOD=3.42	GT:AD:AF:F1R2:F2R1:MBQ:MFRL:MMQ:MPOS:PGT:PID:SA_MAP_AF:SA_POST_PROB	0/0:10,0:3.824e-05:4,0:6,0:0:132,0:0:0:0|1:41798658_A_C	0/1:2,1:0.333:0,0:2,1:35:191,114:31:36:0|1:41798658_A_C:0.333,0.00,0.333:0.021,0.029,0.949
1	41798666	.	TTG	T	.	.	DP=13;ECNT=2;NLOD=2.71;N_ART_LOD=-1.000e+00;POP_AF=1.000e-03;P_GERMLINE=-2.212e+00;RPA=2,1;RU=TG;STR;TLOD=3.20	GT:AD:AF:F1R2:F2R1:MBQ:MFRL:MMQ:MPOS:PGT:PID:SA_MAP_AF:SA_POST_PROB	0/0:9,0:3.421e-05:3,0:6,0:0:132,0:0:0:0|1:41798658_A_C	0/1:3,1:0.250:1,0:2,1:37:183,114:31:44:0|1:41798658_A_C:0.253,0.00,0.250:0.019,0.032,0.949
1	41877670	.	T	C	.	.	DP=14;ECNT=1;NLOD=2.36;N_ART_LOD=-7.372e-01;POP_AF=1.000e-03;P_GERMLINE=-1.879e+00;TLOD=3.19	GT:AD:AF:F1R2:F2R1:MBQ:MFRL:MMQ:MPOS:SA_MAP_AF:SA_POST_PROB	0/0:8,0:0.067:3,0:5,0:0:230,0:0:0	0/1:4,1:0.200:1,1:3,0:40:208,121:51:20:0.00,0.202,0.200:0.029,0.019,0.952
1	42524332	.	G	T	.	.	DP=16;ECNT=1;NLOD=3.27;N_ART_LOD=-1.077e+00;POP_AF=1.000e-03;P_GERMLINE=-2.824e+00;TLOD=3.14	GT:AD:AF:F1R2:F2R1:MBQ:MFRL:MMQ:MPOS:SA_MAP_AF:SA_POST_PROB	0/0:11,0:9.205e-03:6,0:5,0:0:156,0:0:0	0/1:3,1:0.300:1,1:2,0:40:90,88:60:20:0.00,0.253,0.250:0.027,0.021,0.951
1	42606652	.	C	CA	.	.	DP=25;ECNT=1;NLOD=3.79;N_ART_LOD=-8.885e-01;POP_AF=1.000e-03;P_GERMLINE=-1.377e+00;RPA=11,12;RU=A;STR;TLOD=5.19	GT:AD:AF:F1R2:F2R1:MBQ:MFRL:MMQ:MPOS:SA_MAP_AF:SA_POST_PROB	0/0:13,0:0.086:3,0:7,0:0:228,0:0:0	0/1:7,3:0.301:5,0:2,3:39:216,188:60:14:0.283,0.242,0.300:0.017,0.035,0.949
1	42803329	.	G	A	.	.	DP=12;ECNT=1;NLOD=3.01;N_ART_LOD=-1.041e+00;POP_AF=1.000e-03;P_GERMLINE=-2.115e+00;TLOD=3.60	GT:AD:AF:F1R2:F2R1:MBQ:MFRL:MMQ:MPOS:SA_MAP_AF:SA_POST_PROB	0/0:10,0:5.840e-05:4,0:6,0:0:188,0:0:0	0/1:1,1:0.500:1,1:0,0:39:226,89:60:20:0.00,0.505,0.500:0.032,0.021,0.947
1	42921680	.	C	T	.	.	DP=154;ECNT=1;NLOD=24.80;N_ART_LOD=-1.930e+00;POP_AF=1.000e-03;P_GERMLINE=-2.411e+01;TLOD=3.39	GT:AD:AF:F1R2:F2R1:MBQ:MFRL:MMQ:MPOS:SA_MAP_AF:SA_POST_PROB	0/0:83,0:0.022:30,0:53,0:0:191,0:0:0	0/1:64,2:0.046:22,1:42,1:38:185,169:60:20:0.030,0.00,0.030:0.010,7.996e-03,0.982
1	43178565	.	T	G	.	.	DP=13;ECNT=1;NLOD=2.41;N_ART_LOD=-9.542e-01;POP_AF=1.000e-03;P_GERMLINE=-2.088e+00;TLOD=3.02	GT:AD:AF:F1R2:F2R1:MBQ:MFRL:MMQ:MPOS:SA_MAP_AF:SA_POST_PROB	0/0:8,0:8.346e-06:5,0:3,0:0:128,0:0:0	0/1:4,1:0.200:0,0:4,1:40:152,114:37:20:0.00,0.202,0.200:0.025,0.022,0.953
1	43223376	.	T	C	.	.	DP=59;ECNT=1;NLOD=9.93;N_ART_LOD=-1.531e+00;POP_AF=1.000e-03;P_GERMLINE=-7.803e+00;TLOD=4.86	GT:AD:AF:F1R2:F2R1:MBQ:MFRL:MMQ:MPOS:SA_MAP_AF:SA_POST_PROB	0/0:33,0:7.061e-05:17,0:16,0:0:249,0:0:0	0/1:23,2:0.100:14,2:9,0:39:228,234:60:15:0.00,0.081,0.080:0.020,0.013,0.967
1	43276828	.	C	A	.	.	DP=13;ECNT=1;NLOD=2.71;N_ART_LOD=-1.000e+00;POP_AF=1.000e-03;P_GERMLINE=-2.058e+00;TLOD=3.35	GT:AD:AF:F1R2:F2R1:MBQ:MFRL:MMQ:MPOS:SA_MAP_AF:SA_POST_PROB	0/0:9,0:5.259e-05:7,0:2,0:0:149,0:0:0	0/1:2,1:0.375:2,0:0,1:40:193,111:60:20:0.00,0.333,0.333:0.029,0.021,0.949
1	43551311	.	C	A	.	.	DP=17;ECNT=1;NLOD=3.31;N_ART_LOD=-1.108e+00;POP_AF=1.000e-03;P_GERMLINE=-2.756e+00;TLOD=3.25	GT:AD:AF:F1R2:F2R1:MBQ:MFRL:MMQ:MPOS:SA_MAP_AF:SA_POST_PROB	0/0:11,0:0.077:7,0:4,0:0:168,0:0:0	0/1:2,1:0.375:2,0:0,1:39:171,130:60:20:0.333,0.00,0.333:0.019,0.036,0.946
1	43652281	.	CAAAAA	C	.	.	DP=117;ECNT=1;NLOD=7.32;N_ART_LOD=-8.294e-01;POP_AF=1.000e-03;P_GERMLINE=-6.638e+00;RPA=23,18;RU=A;STR;TLOD=3.38	GT:AD:AF:F1R2:F2R1:MBQ:MFRL:MMQ:MPOS:SA_MAP_AF:SA_POST_PROB	0/0:44,5:0.159:0,0:9,0:0:205,0:0:0	0/1:41,4:0.193:0,0:10,3:14:200,195:60:28:0.091,0.061,0.100:8.201e-03,0.036,0.955
1	43779724	.	TTGTG	T	.	.	DP=372;ECNT=1;NLOD=31.18;N_ART_LOD=2.59;POP_AF=1.000e-03;P_GERMLINE=-2.838e+01;RPA=11,9;RU=TG;STR;TLOD=5.66	GT:AD:AF:F1R2:F2R1:MBQ:MFRL:MMQ:MPOS:SA_MAP_AF:SA_POST_PROB	0/0:142,4:0.201:53,1:68,1:38:184,180:60:4	0/1:81,4:0.231:29,2:44,1:34:172,201:60:21:0.030,0.020,0.032:9.878e-03,5.035e-03,0.985
1	43828861	.	G	GT	.	.	DP=332;ECNT=1;NLOD=36.30;N_ART_LOD=2.06;POP_AF=1.000e-03;P_GERMLINE=-3.479e+01;RPA=10,11;RU=T;STR;TLOD=4.21	GT:AD:AF:F1R2:F2R1:MBQ:MFRL:MMQ:MPOS:SA_MAP_AF:SA_POST_PROB	0/0:155,4:0.089:66,0:85,4:38:174,217:60:33	0/1:109,5:0.157:44,1:61,4:38:182,175:60:43:0.040,0.030,0.044:5.422e-03,0.010,0.984
1	43932766	.	A	G	.	.	DP=13;ECNT=1;NLOD=2.71;N_ART_LOD=-1.000e+00;POP_AF=1.000e-03;P_GERMLINE=-2.214e+00;TLOD=3.20	GT:AD:AF:F1R2:F2R1:MBQ:MFRL:MMQ:MPOS:SA_MAP_AF:SA_POST_PROB	0/0:9,0:7.665e-05:5,0:4,0:0:122,0:0:0	0/1:3,1:0.275:2,0:1,1:40:113,107:60:20:0.253,0.00,0.250:0.021,0.027,0.951
1	44273013	.	G	A	.	.	DP=11;ECNT=1;NLOD=2.41;N_ART_LOD=-9.542e-01;POP_AF=1.000e-03;P_GERMLINE=-1.817e+00;TLOD=3.30	GT:AD:AF:F1R2:F2R1:MBQ:MFRL:MMQ:MPOS:SA_MAP_AF:SA_POST_PROB	0/0:8,0:5.595e-05:5,0:3,0:0:179,0:0:0	0/1:2,1:0.333:0,1:2,0:39:226,127:60:19:0.00,0.333,0.333:0.036,0.019,0.946
1	44283531	.	C	CTCT	.	.	DP=48;ECNT=2;NLOD=3.04;N_ART_LOD=1.67;POP_AF=1.000e-03;P_GERMLINE=-5.110e-01;TLOD=5.51	GT:AD:AF:F1R2:F2R1:MBQ:MFRL:MMQ:MPOS:PGT:PID:SA_MAP_AF:SA_POST_PROB	0/0:24,1:0.074:15,1:9,0:40:181,201:60:43:0|1:44283531_C_CTCT	0/1:16,2:0.167:6,1:10,1:28:162,163:60:16:0|1:44283531_C_CTCT:0.00,0.111,0.111:0.049,9.289e-03,0.941
1	44653958	.	C	T	.	.	DP=65;ECNT=1;NLOD=12.04;N_ART_LOD=-1.630e+00;POP_AF=1.000e-03;P_GERMLINE=-1.083e+01;TLOD=3.91	GT:AD:AF:F1R2:F2R1:MBQ:MFRL:MMQ:MPOS:SA_MAP_AF:SA_POST_PROB	0/0:40,0:0.046:17,0:23,0:0:211,0:0:0	0/1:17,2:0.148:11,0:6,2:33:185,165:60:20:0.00,0.101,0.105:0.017,0.022,0.962
1	44684366	.	C	T	.	.	DP=662;ECNT=1;NLOD=93.13;N_ART_LOD=0.208;POP_AF=1.000e-03;P_GERMLINE=-9.265e+01;TLOD=3.18	GT:AD:AF:F1R2:F2R1:MBQ:MFRL:MMQ:MPOS:SA_MAP_AF:SA_POST_PROB	0/0:336,3:0.035:134,1:202,2:31:170,154:60:28	0/1:281,3:0.047:97,1:184,2:40:173,125:60:3:0.010,0.00,0.011:9.412e-04,0.021,0.978
1	44684517	.	T	C	.	.	DP=211;ECNT=1;NLOD=33.06;N_ART_LOD=-2.050e+00;POP_AF=1.000e-03;P_GERMLINE=-3.240e+01;TLOD=3.36	GT:AD:AF:F1R2:F2R1:MBQ:MFRL:MMQ:MPOS:SA_MAP_AF:SA_POST_PROB	0/0:110,0:0.014:46,0:64,0:0:205,0:0:0	0/1:89,2:0.058:35,0:54,2:40:216,195:60:20:0.020,0.00,0.022:0.013,5.226e-03,0.982
1	44857988	.	G	A	.	.	DP=13;ECNT=1;NLOD=2.41;N_ART_LOD=-9.542e-01;POP_AF=1.000e-03;P_GERMLINE=-2.070e+00;TLOD=3.04	GT:AD:AF:F1R2:F2R1:MBQ:MFRL:MMQ:MPOS:SA_MAP_AF:SA_POST_PROB	0/0:8,0:2.582e-04:4,0:4,0:0:160,0:0:0	0/1:3,1:0.300:0,0:3,1:39:114,137:60:5:0.00,0.253,0.250:0.027,0.021,0.951
1	44871072	.	TGCC	T	.	.	DP=177;ECNT=1;NLOD=5.93;N_ART_LOD=12.04;POP_AF=1.000e-03;P_GERMLINE=-2.626e+00;RPA=6,5;RU=GCC;STR;TLOD=13.01	GT:AD:AF:F1R2:F2R1:MBQ:MFRL:MMQ:MPOS:SA_MAP_AF:SA_POST_PROB	0/0:87,5:0.103:49,3:38,2:40:162,259:60:30	0/1:60,5:0.129:34,3:26,2:40:158,177:60:28:0.051,0.071,0.077:0.021,6.463e-03,0.973
1	45126586	.	C	A	.	.	DP=16;ECNT=2;NLOD=3.31;N_ART_LOD=-1.094e+00;POP_AF=1.000e-03;P_GERMLINE=-2.812e+00;TLOD=3.20	GT:AD:AF:F1R2:F2R1:MBQ:MFRL:MMQ:MPOS:PGT:PID:SA_MAP_AF:SA_POST_PROB	0/0:11,0:0.042:5,0:6,0:0:162,0:0:0:0|1:45126586_C_A	0/1:3,1:0.250:1,1:2,0:40:105,87:42:20:0|1:45126586_C_A:0.253,0.00,0.250:0.019,0.032,0.949
1	45126593	.	C	A	.	.	DP=15;ECNT=2;NLOD=3.31;N_ART_LOD=-1.079e+00;POP_AF=1.000e-03;P_GERMLINE=-2.812e+00;TLOD=3.20	GT:AD:AF:F1R2:F2R1:MBQ:MFRL:MMQ:MPOS:PGT:PID:SA_MAP_AF:SA_POST_PROB	0/0:11,0:1.252e-05:5,0:6,0:0:162,0:0:0:0|1:45126586_C_A	0/1:3,1:0.250:1,1:2,0:40:105,87:42:20:0|1:45126586_C_A:0.253,0.00,0.250:0.019,0.032,0.949
1	45139915	.	G	A	.	.	DP=208;ECNT=1;NLOD=27.04;N_ART_LOD=-1.975e+00;POP_AF=1.000e-03;P_GERMLINE=-2.649e+01;TLOD=3.25	GT:AD:AF:F1R2:F2R1:MBQ:MFRL:MMQ:MPOS:SA_MAP_AF:SA_POST_PROB	0/0:90,0:0.042:35,0:55,0:0:183,0:0:0	0/1:97,2:0.070:33,1:64,1:40:179,176:60:19:0.00,0.020,0.020:6.150e-03,6.776e-03,0.987
1	45169711	.	TA	T	.	.	DB;DP=197;ECNT=1;NLOD=2.83;N_ART_LOD=9.12;POP_AF=1.000e-03;P_GERMLINE=-1.251e-01;RPA=14,13;RU=A;STR;TLOD=15.78	GT:AD:AF:F1R2:F2R1:MBQ:MFRL:MMQ:MPOS:SA_MAP_AF:SA_POST_PROB	0/0:83,12:0.187:22,1:45,7:40:170,200:60:21	0/1:64,13:0.221:20,4:31,7:39:174,154:60:20:0.131,0.121,0.149:7.293e-03,0.032,0.961
1	45259989	.	T	C	.	.	DP=13;ECNT=1;NLOD=2.71;N_ART_LOD=-1.000e+00;POP_AF=1.000e-03;P_GERMLINE=-2.235e+00;TLOD=3.18	GT:AD:AF:F1R2:F2R1:MBQ:MFRL:MMQ:MPOS:SA_MAP_AF:SA_POST_PROB	0/0:9,0:4.987e-05:3,0:6,0:0:182,0:0:0	0/1:3,1:0.250:1,0:2,1:40:176,123:60:20:0.253,0.00,0.250:0.019,0.032,0.949
1	45278674	.	G	A	.	.	DP=500;ECNT=1;NLOD=72.00;N_ART_LOD=-2.391e+00;POP_AF=1.000e-03;P_GERMLINE=-7.047e+01;TLOD=4.24	GT:AD:AF:F1R2:F2R1:MBQ:MFRL:MMQ:MPOS:SA_MAP_AF:SA_POST_PROB	0/0:240,0:0.028:87,0:153,0:0:171,0:0:0	0/1:230,3:0.042:83,0:147,3:39:165,237:60:21:0.010,0.00,0.013:9.925e-04,0.044,0.955
1	45294135	.	A	G	.	.	DP=262;ECNT=1;NLOD=46.26;N_ART_LOD=-2.195e+00;POP_AF=1.000e-03;P_GERMLINE=-4.578e+01;TLOD=3.18	GT:AD:AF:F1R2:F2R1:MBQ:MFRL:MMQ:MPOS:SA_MAP_AF:SA_POST_PROB	0/0:154,0:0.014:61,0:93,0:0:175,0:0:0	0/1:96,2:0.053:35,0:61,2:40:168,157:60:12:0.020,0.020,0.020:5.752e-03,5.162e-03,0.989
1	45316741	.	CT	C	.	.	DP=289;ECNT=1;NLOD=10.02;N_ART_LOD=12.67;POP_AF=1.000e-03;P_GERMLINE=-6.715e+00;RPA=11,10;RU=T;STR;TLOD=11.24	GT:AD:AF:F1R2:F2R1:MBQ:MFRL:MMQ:MPOS:SA_MAP_AF:SA_POST_PROB	0/0:125,12:0.202:39,8:56,2:39:182,154:60:22	0/1:69,8:0.218:23,6:35,2:38:182,188:60:29:0.101,0.00,0.105:7.152e-03,0.042,0.951
1	45317625	.	CTT	C	.	.	DP=19;ECNT=1;NLOD=2.42;N_ART_LOD=-7.452e-01;POP_AF=1.000e-03;P_GERMLINE=-8.397e-02;RPA=13,11;RU=T;STR;TLOD=6.20	GT:AD:AF:F1R2:F2R1:MBQ:MFRL:MMQ:MPOS:SA_MAP_AF:SA_POST_PROB	0/0:8,0:0.136:4,0:3,0:0:150,0:0:0	0/1:2,2:0.499:1,2:1,0:33:256,168:60:31:0.465,0.465,0.500:0.025,0.025,0.949
1	45392427	.	G	GA	.	.	DP=289;ECNT=1;NLOD=22.90;N_ART_LOD=5.30;POP_AF=1.000e-03;P_GERMLINE=-2.003e+01;RPA=10,11;RU=A;STR;TLOD=5.77	GT:AD:AF:F1R2:F2R1:MBQ:MFRL:MMQ:MPOS:SA_MAP_AF:SA_POST_PROB	0/0:127,6:0.112:38,2:84,4:33:187,156:60:37	0/1:108,6:0.124:32,2:74,4:27:185,141:60:26:0.051,0.020,0.053:3.876e-03,0.023,0.973
1	45407181	.	C	CT	.	.	DP=568;ECNT=1;NLOD=68.28;N_ART_LOD=3.32;POP_AF=1.000e-03;P_GERMLINE=-6.576e+01;RPA=9,10;RU=T;STR;TLOD=5.31	GT:AD:AF:F1R2:F2R1:MBQ:MFRL:MMQ:MPOS:SA_MAP_AF:SA_POST_PROB	0/0:281,7:0.079:101,1:175,6:39:189,217:60:27	0/1:220,7:0.066:73,2:143,5:40:174,177:60:36:0.020,0.030,0.031:3.945e-03,8.721e-03,0.987
1	45484663	.	C	T	.	.	DP=613;ECNT=1;NLOD=82.78;N_ART_LOD=-5.554e-01;POP_AF=1.000e-03;P_GERMLINE=-7.947e+01;TLOD=11.74	GT:AD:AF:F1R2:F2R1:MBQ:MFRL:MMQ:MPOS:SA_MAP_AF:SA_POST_PROB	0/0:289,1:0.029:112,0:177,1:39:167,133:60:9	0/1:290,6:0.041:121,3:169,3:40:158,141:60:12:0.020,0.010,0.020:1.440e-03,0.015,0.984
1	45807339	.	CT	C	.	.	DP=76;ECNT=1;NLOD=5.36;N_ART_LOD=0.046;POP_AF=1.000e-03;P_GERMLINE=-4.015e+00;RPA=9,8;RU=T;STR;TLOD=4.04	GT:AD:AF:F1R2:F2R1:MBQ:MFRL:MMQ:MPOS:SA_MAP_AF:SA_POST_PROB	0/0:27,1:0.161:10,1:17,0:39:250,318:60:13	0/1:24,3:0.225:8,1:16,2:40:292,262:60:32:0.111,0.00,0.111:0.022,0.016,0.962
1	45907289	.	C	CT	.	.	DP=17;ECNT=1;NLOD=2.27;N_ART_LOD=-6.032e-01;POP_AF=1.000e-03;P_GERMLINE=-1.266e+00;RPA=19,20;RU=T;STR;TLOD=3.73	GT:AD:AF:F1R2:F2R1:MBQ:MFRL:MMQ:MPOS:SA_MAP_AF:SA_POST_PROB	0/0:8,0:0.165:4,0:1,0:0:196,0:0:0	0/1:1,2:0.595:0,2:0,0:27:0,264:60:41:0.646,0.646,0.667:0.028,0.024,0.947
1	45937464	.	A	AT	.	.	DP=16;ECNT=1;NLOD=2.41;N_ART_LOD=-1.009e+00;POP_AF=1.000e-03;P_GERMLINE=-1.953e+00;RPA=7,8;RU=T;STR;TLOD=3.16	GT:AD:AF:F1R2:F2R1:MBQ:MFRL:MMQ:MPOS:SA_MAP_AF:SA_POST_PROB	0/0:8,0:0.136:6,0:2,0:0:211,0:0:0	0/1:3,1:0.300:2,0:1,1:38:207,119:60:40:0.253,0.00,0.250:0.025,0.023,0.952
1	46087922	.	C	T	.	.	DP=753;ECNT=1;NLOD=116.15;N_ART_LOD=-1.451e+00;POP_AF=1.000e-03;P_GERMLINE=-1.146e+02;TLOD=4.26	GT:AD:AF:F1R2:F2R1:MBQ:MFRL:MMQ:MPOS:SA_MAP_AF:SA_POST_PROB	0/0:399,1:0.038:143,0:256,1:39:173,95:60:0	0/1:305,3:0.039:112,2:193,1:40:166,156:60:20:0.010,0.010,9.740e-03:1.222e-03,6.054e-03,0.993
1	46176703	.	C	CA	.	.	DP=38;ECNT=1;NLOD=4.06;N_ART_LOD=0.274;POP_AF=1.000e-03;P_GERMLINE=-3.684e+00;RPA=11,12;RU=A;STR;TLOD=3.08	GT:AD:AF:F1R2:F2R1:MBQ:MFRL:MMQ:MPOS:SA_MAP_AF:SA_POST_PROB	0/0:22,1:0.096:7,1:12,0:39:128,156:60:6	0/1:8,2:0.291:5,2:1,0:39:131,164:60:29:0.00,0.202,0.200:0.027,0.019,0.954
1	46277309	.	C	CTT	.	.	DP=32;ECNT=1;NLOD=3.22;N_ART_LOD=-6.850e-01;POP_AF=1.000e-03;P_GERMLINE=-2.624e+00;RPA=14,16;RU=T;STR;TLOD=3.29	GT:AD:AF:F1R2:F2R1:MBQ:MFRL:MMQ:MPOS:SA_MAP_AF:SA_POST_PROB	0/0:11,0:0.093:5,0:3,0:0:140,0:0:0	0/1:13,2:0.212:7,0:6,2:40:177,134:60:21:0.00,0.121,0.125:0.025,0.015,0.960
1	46655132	.	G	A	.	.	DP=194;ECNT=1;NLOD=31.56;N_ART_LOD=-2.037e+00;POP_AF=1.000e-03;P_GERMLINE=-3.069e+01;TLOD=3.57	GT:AD:AF:F1R2:F2R1:MBQ:MFRL:MMQ:MPOS:SA_MAP_AF:SA_POST_PROB	0/0:105,0:0.032:48,0:57,0:0:179,0:0:0	0/1:76,2:0.049:29,1:47,1:40:175,204:60:12:0.020,0.020,0.026:4.027e-03,0.014,0.982
1	46739974	.	A	AT	.	.	DP=294;ECNT=1;NLOD=7.45;N_ART_LOD=10.53;POP_AF=1.000e-03;P_GERMLINE=-4.149e+00;RPA=14,15;RU=T;STR;TLOD=9.16	GT:AD:AF:F1R2:F2R1:MBQ:MFRL:MMQ:MPOS:SA_MAP_AF:SA_POST_PROB	0/0:101,10:0.241:37,3:39,7:33:197,193:60:27	0/1:68,9:0.281:21,3:32,6:38:172,174:60:20:0.101,0.101,0.117:0.026,7.462e-03,0.967
1	46779017	.	A	T	.	.	DP=27;ECNT=1;NLOD=3.61;N_ART_LOD=-1.128e+00;POP_AF=1.000e-03;P_GERMLINE=-7.887e-01;TLOD=5.82	GT:AD:AF:F1R2:F2R1:MBQ:MFRL:MMQ:MPOS:SA_MAP_AF:SA_POST_PROB	0/0:12,0:0.039:7,0:5,0:0:186,0:0:0	0/1:12,2:0.143:8,1:4,1:40:137,195:60:17:0.121,0.111,0.143:0.017,0.021,0.962
1	46871662	.	C	T	.	.	DP=461;ECNT=1;NLOD=67.44;N_ART_LOD=-3.561e-01;POP_AF=1.000e-03;P_GERMLINE=-6.535e+01;TLOD=4.81	GT:AD:AF:F1R2:F2R1:MBQ:MFRL:MMQ:MPOS:SA_MAP_AF:SA_POST_PROB	0/0:238,1:0.034:85,0:153,1:40:161,97:60:0	0/1:190,3:0.051:68,2:122,1:39:168,142:60:19:0.010,0.010,0.016:3.138e-03,4.247e-03,0.993
1	47123898	.	T	TA	.	.	DP=57;ECNT=1;NLOD=2.89;N_ART_LOD=0.359;POP_AF=1.000e-03;P_GERMLINE=-2.316e-01;RPA=15,16;RU=A;STR;TLOD=6.09	GT:AD:AF:F1R2:F2R1:MBQ:MFRL:MMQ:MPOS:SA_MAP_AF:SA_POST_PROB	0/0:20,2:0.269:7,2:8,0:22:221,189:60:31	0/1:10,4:0.359:3,1:5,3:36:221,203:60:20:0.283,0.00,0.286:0.025,0.024,0.951
1	47138993	.	AC	A	.	.	DP=1587;ECNT=1;NLOD=224.66;N_ART_LOD=-9.012e-01;POP_AF=1.000e-03;P_GERMLINE=-2.238e+02;RPA=7,6;RU=C;STR;TLOD=3.54	GT:AD:AF:F1R2:F2R1:MBQ:MFRL:MMQ:MPOS:SA_MAP_AF:SA_POST_PROB	0/0:776,3:0.047:251,0:498,3:40:169,147:60:11	0/1:655,8:0.061:201,3:428,5:38:165,161:60:16:0.010,0.010,0.013:1.199e-03,2.823e-03,0.996
1	47835581	.	CTTTT	C	.	.	DP=22;ECNT=2;NLOD=2.41;N_ART_LOD=-6.990e-01;POP_AF=1.000e-03;P_GERMLINE=-6.046e-02;RPA=17,13;RU=T;STR;TLOD=6.77	GT:AD:AF:F1R2:F2R1:MBQ:MFRL:MMQ:MPOS:SA_MAP_AF:SA_POST_PROB	0/0:8,0:9.505e-05:2,0:3,0:0:201,0:0:0	0/1:6,2:0.360:1,1:4,1:34:167,181:60:47:0.253,0.00,0.250:0.015,0.045,0.941
1	47950833	.	CTG	C	.	.	DP=109;ECNT=1;NLOD=14.87;N_ART_LOD=0.326;POP_AF=1.000e-03;P_GERMLINE=-1.421e+01;RPA=8,7;RU=TG;STR;TLOD=3.36	GT:AD:AF:F1R2:F2R1:MBQ:MFRL:MMQ:MPOS:SA_MAP_AF:SA_POST_PROB	0/0:62,2:0.036:44,1:18,0:37:185,169:60:0	0/1:38,2:0.091:26,0:12,2:38:170,177:60:28:0.00,0.051,0.050:0.017,8.546e-03,0.974
1	48196057	.	C	A	.	.	DP=11;ECNT=1;NLOD=2.71;N_ART_LOD=-1.018e+00;POP_AF=1.000e-03;P_GERMLINE=-1.742e+00;TLOD=3.68	GT:AD:AF:F1R2:F2R1:MBQ:MFRL:MMQ:MPOS:SA_MAP_AF:SA_POST_PROB	0/0:9,0:0.050:3,0:6,0:0:147,0:0:0	0/1:0,1:1.000:0,0:0,1:35:0,161:60:18:0.00,0.990,1.00:0.028,0.025,0.947
1	48334748	.	A	T	.	.	DP=12;ECNT=1;NLOD=2.41;N_ART_LOD=-9.542e-01;POP_AF=1.000e-03;P_GERMLINE=-1.937e+00;TLOD=3.18	GT:AD:AF:F1R2:F2R1:MBQ:MFRL:MMQ:MPOS:SA_MAP_AF:SA_POST_PROB	0/0:8,0:7.213e-05:5,0:3,0:0:128,0:0:0	0/1:3,1:0.250:1,1:2,0:40:145,95:60:15:0.253,0.00,0.250:0.021,0.027,0.951
1	48371368	.	TTC	T	.	.	DP=16;ECNT=1;NLOD=3.01;N_ART_LOD=-1.041e+00;POP_AF=1.000e-03;P_GERMLINE=-1.792e-01;RPA=7,6;RU=TC;STR;TLOD=9.65	GT:AD:AF:F1R2:F2R1:MBQ:MFRL:MMQ:MPOS:SA_MAP_AF:SA_POST_PROB	0/0:10,0:1.564e-04:9,0:1,0:0:129,0:0:0	0/1:2,3:0.584:2,2:0,1:37:95,149:60:36:0.586,0.566,0.600:0.029,0.024,0.948
1	49201966	.	C	CT	.	.	DP=673;ECNT=1;NLOD=59.27;N_ART_LOD=7.44;POP_AF=1.000e-03;P_GERMLINE=-5.597e+01;RPA=9,10;RU=T;STR;TLOD=14.74	GT:AD:AF:F1R2:F2R1:MBQ:MFRL:MMQ:MPOS:SA_MAP_AF:SA_POST_PROB	0/0:275,9:0.110:101,3:167,6:39:161,201:60:29	0/1:279,14:0.105:101,3:175,11:39:161,147:60:19:0.040,0.040,0.048:6.029e-03,3.708e-03,0.990
1	50307471	.	T	TA	.	.	DP=74;ECNT=1;NLOD=3.41;N_ART_LOD=2.77;POP_AF=1.000e-03;P_GERMLINE=-3.595e-01;RPA=15,16;RU=A;STR;TLOD=11.76	GT:AD:AF:F1R2:F2R1:MBQ:MFRL:MMQ:MPOS:SA_MAP_AF:SA_POST_PROB	0/0:35,3:0.183:4,0:16,3:25:197,213:60:8	0/1:20,7:0.309:2,5:8,2:39:209,208:60:25:0.00,0.263,0.259:0.023,0.025,0.952
1	50310692	.	A	G	.	.	DP=663;ECNT=1;NLOD=93.83;N_ART_LOD=-1.633e+00;POP_AF=1.000e-03;P_GERMLINE=-9.239e+01;TLOD=4.14	GT:AD:AF:F1R2:F2R1:MBQ:MFRL:MMQ:MPOS:SA_MAP_AF:SA_POST_PROB	0/0:323,1:0.033:122,0:201,1:39:177,182:60:5	0/1:298,5:0.044:107,4:191,1:40:179,129:60:26:0.010,0.020,0.017:3.446e-03,2.889e-03,0.994
1	50915796	.	G	A	.	.	DP=12;ECNT=1;NLOD=2.41;N_ART_LOD=-9.542e-01;POP_AF=1.000e-03;P_GERMLINE=-1.936e+00;TLOD=3.18	GT:AD:AF:F1R2:F2R1:MBQ:MFRL:MMQ:MPOS:SA_MAP_AF:SA_POST_PROB	0/0:8,0:6.001e-05:5,0:3,0:0:173,0:0:0	0/1:3,1:0.250:3,1:0,0:40:164,110:60:4:0.00,0.253,0.250:0.023,0.025,0.952
1	51061718	.	T	TA	.	.	DP=226;ECNT=1;NLOD=30.30;N_ART_LOD=-9.022e-01;POP_AF=1.000e-03;P_GERMLINE=-2.819e+01;RPA=9,10;RU=A;STR;TLOD=4.84	GT:AD:AF:F1R2:F2R1:MBQ:MFRL:MMQ:MPOS:SA_MAP_AF:SA_POST_PROB	0/0:110,1:0.062:44,0:61,1:39:174,218:60:35	0/1:92,5:0.081:32,1:58,4:38:167,210:60:19:0.030,0.051,0.052:0.011,6.476e-03,0.983
1	51090805	.	T	C	.	.	DP=25;ECNT=1;NLOD=3.31;N_ART_LOD=-1.079e+00;POP_AF=1.000e-03;P_GERMLINE=-3.058e-01;TLOD=9.81	GT:AD:AF:F1R2:F2R1:MBQ:MFRL:MMQ:MPOS:SA_MAP_AF:SA_POST_PROB	0/0:11,0:7.140e-05:8,0:3,0:0:142,0:0:0	0/1:10,3:0.250:7,0:3,3:40:165,157:60:9:0.00,0.232,0.231:0.034,0.017,0.950
1	51617629	.	A	G	.	.	DP=31;ECNT=1;NLOD=4.52;N_ART_LOD=-1.216e+00;POP_AF=1.000e-03;P_GERMLINE=-1.748e+00;TLOD=5.63	GT:AD:AF:F1R2:F2R1:MBQ:MFRL:MMQ:MPOS:SA_MAP_AF:SA_POST_PROB	0/0:15,0:0.031:10,0:5,0:0:187,0:0:0	0/1:13,2:0.133:6,0:7,2:40:140,126:55:20:0.101,0.111,0.133:0.022,0.016,0.962
1	51773157	.	G	C	.	.	DP=39;ECNT=6;NLOD=7.53;N_ART_LOD=-1.415e+00;POP_AF=1.000e-03;P_GERMLINE=-4.598e+00;TLOD=5.87	GT:AD:AF:F1R2:F2R1:MBQ:MFRL:MMQ:MPOS:PGT:PID:SA_MAP_AF:SA_POST_PROB	0/0:25,0:2.543e-05:12,0:13,0:0:149,0:0:0:0|1:51773157_G_C	0/1:12,2:0.143:7,1:5,1:40:159,121:29:20:0|1:51773157_G_C:0.00,0.141,0.143:0.044,0.011,0.944
1	51773158	.	C	A	.	.	DP=39;ECNT=6;NLOD=7.53;N_ART_LOD=-1.415e+00;POP_AF=1.000e-03;P_GERMLINE=-4.598e+00;TLOD=5.87	GT:AD:AF:F1R2:F2R1:MBQ:MFRL:MMQ:MPOS:PGT:PID:SA_MAP_AF:SA_POST_PROB	0/0:25,0:2.543e-05:12,0:13,0:0:149,0:0:0:0|1:51773157_G_C	0/1:12,2:0.143:7,1:5,1:40:159,121:29:21:0|1:51773157_G_C:0.00,0.141,0.143:0.044,0.011,0.944
1	51773163	.	T	C	.	.	DP=38;ECNT=6;NLOD=7.22;N_ART_LOD=-1.398e+00;POP_AF=1.000e-03;P_GERMLINE=-4.296e+00;TLOD=5.87	GT:AD:AF:F1R2:F2R1:MBQ:MFRL:MMQ:MPOS:PGT:PID:SA_MAP_AF:SA_POST_PROB	0/0:24,0:5.334e-05:12,0:12,0:0:154,0:0:0:0|1:51773157_G_C	0/1:12,2:0.143:7,1:5,1:40:159,121:29:26:0|1:51773157_G_C:0.00,0.141,0.143:0.044,0.011,0.944
1	51773223	.	T	G	.	.	DP=23;ECNT=6;NLOD=3.91;N_ART_LOD=-1.159e+00;POP_AF=1.000e-03;P_GERMLINE=-7.905e-01;TLOD=6.58	GT:AD:AF:F1R2:F2R1:MBQ:MFRL:MMQ:MPOS:PGT:PID:SA_MAP_AF:SA_POST_PROB	0/0:13,0:0.036:6,0:7,0:0:197,0:0:0:0|1:51773223_T_G	0/1:6,2:0.278:3,1:3,1:40:193,121:29:26:0|1:51773223_T_G:0.253,0.00,0.250:0.019,0.031,0.950
1	51773231	.	C	T	.	.	DP=20;ECNT=6;NLOD=3.61;N_ART_LOD=-1.114e+00;POP_AF=1.000e-03;P_GERMLINE=-5.515e-01;TLOD=6.60	GT:AD:AF:F1R2:F2R1:MBQ:MFRL:MMQ:MPOS:PGT:PID:SA_MAP_AF:SA_POST_PROB	0/0:12,0:1.845e-05:5,0:7,0:0:189,0:0:0:0|1:51773223_T_G	0/1:6,2:0.250:3,1:3,1:40:193,121:29:18:0|1:51773223_T_G:0.253,0.00,0.250:0.021,0.027,0.952
1	51810756	.	CGCG	C	.	.	DP=75;ECNT=1;NLOD=3.24;N_ART_LOD=-1.284e+00;POP_AF=1.000e-03;P_GERMLINE=-4.823e-01;RPA=5,4;RU=GCG;STR;TLOD=5.87	GT:AD:AF:F1R2:F2R1:MBQ:MFRL:MMQ:MPOS:SA_MAP_AF:SA_POST_PROB	0/0:11,0:0.341:3,0:8,0:0:266,0:0:0	0/1:10,2:0.406:3,1:7,1:37:193,224:60:19:0.172,0.00,0.167:0.025,0.020,0.955
1	51831744	.	AT	A	.	.	DB;DP=496;ECNT=1;NLOD=8.42;N_ART_LOD=22.79;POP_AF=1.000e-03;P_GERMLINE=-5.122e+00;RPA=12,11;RU=T;STR;TLOD=18.21	GT:AD:AF:F1R2:F2R1:MBQ:MFRL:MMQ:MPOS:SA_MAP_AF:SA_POST_PROB	0/0:180,20:0.240:67,8:77,10:39:186,199:60:25	0/1:107,15:0.275:32,5:53,8:40:189,172:60:31:0.111,0.00,0.114:6.466e-03,0.052,0.942
1	51956169	.	A	C	.	.	DP=16;ECNT=1;NLOD=3.31;N_ART_LOD=-1.079e+00;POP_AF=1.000e-03;P_GERMLINE=-2.870e+00;TLOD=3.14	GT:AD:AF:F1R2:F2R1:MBQ:MFRL:MMQ:MPOS:SA_MAP_AF:SA_POST_PROB	0/0:11,0:4.510e-05:6,0:5,0:0:289,0:0:0	0/1:3,1:0.300:2,0:1,1:40:274,111:60:20:0.00,0.253,0.250:0.039,0.017,0.944
1	52431045	.	G	A	.	.	DP=12;ECNT=2;NLOD=2.71;N_ART_LOD=-1.000e+00;POP_AF=1.000e-03;P_GERMLINE=-2.114e+00;TLOD=3.30	GT:AD:AF:F1R2:F2R1:MBQ:MFRL:MMQ:MPOS:SA_MAP_AF:SA_POST_PROB	0/0:9,0:9.682e-05:5,0:4,0:0:246,0:0:0	0/1:2,1:0.333:1,1:1,0:39:225,93:60:20:0.333,0.00,0.333:0.021,0.029,0.949
1	52431073	.	C	T	.	.	DP=11;ECNT=2;NLOD=2.41;N_ART_LOD=-9.542e-01;POP_AF=1.000e-03;P_GERMLINE=-1.816e+00;TLOD=3.30	GT:AD:AF:F1R2:F2R1:MBQ:MFRL:MMQ:MPOS:SA_MAP_AF:SA_POST_PROB	0/0:8,0:3.549e-05:4,0:4,0:0:212,0:0:0	0/1:2,1:0.333:1,1:1,0:39:225,93:60:20:0.333,0.00,0.333:0.021,0.029,0.949
1	52446101	.	CAAA	C	.	.	DP=104;ECNT=1;NLOD=9.12;N_ART_LOD=-6.657e-01;POP_AF=1.000e-03;P_GERMLINE=-7.822e+00;RPA=15,12;RU=A;STR;TLOD=4.00	GT:AD:AF:F1R2:F2R1:MBQ:MFRL:MMQ:MPOS:SA_MAP_AF:SA_POST_PROB	0/0:48,4:0.152:5,0:19,1:39:204,150:60:13	0/1:36,2:0.117:6,2:13,0:34:190,192:60:28:0.00,0.061,0.057:0.021,8.514e-03,0.971
1	52499385	.	G	A	.	.	DP=263;ECNT=1;NLOD=39.08;N_ART_LOD=-2.138e+00;POP_AF=1.000e-03;P_GERMLINE=-3.868e+01;TLOD=3.10	GT:AD:AF:F1R2:F2R1:MBQ:MFRL:MMQ:MPOS:SA_MAP_AF:SA_POST_PROB	0/0:130,0:0.052:47,0:83,0:0:187,0:0:0	0/1:110,2:0.044:38,1:72,1:40:185,155:60:31:0.010,0.010,0.018:0.013,2.780e-03,0.984
1	52670234	.	G	A	.	.	DP=15;ECNT=1;NLOD=2.71;N_ART_LOD=-1.000e+00;POP_AF=1.000e-03;P_GERMLINE=-1.081e-01;TLOD=6.98	GT:AD:AF:F1R2:F2R1:MBQ:MFRL:MMQ:MPOS:SA_MAP_AF:SA_POST_PROB	0/0:9,0:1.649e-05:2,0:7,0:0:182,0:0:0	0/1:4,2:0.333:2,1:2,1:37:142,99:44:2:0.293,0.303,0.333:0.028,0.021,0.951
1	52770027	.	T	C	.	.	DP=12;ECNT=1;NLOD=2.41;N_ART_LOD=-9.738e-01;POP_AF=1.000e-03;P_GERMLINE=-1.769e+00;TLOD=3.35	GT:AD:AF:F1R2:F2R1:MBQ:MFRL:MMQ:MPOS:SA_MAP_AF:SA_POST_PROB	0/0:8,0:0.056:5,0:3,0:0:137,0:0:0	0/1:1,1:0.500:1,0:0,1:37:110,103:60:7:0.00,0.495,0.500:0.027,0.025,0.948
1	52836232	.	CT	C	.	.	DP=14;ECNT=1;NLOD=2.70;N_ART_LOD=-1.017e+00;POP_AF=1.000e-03;P_GERMLINE=-1.183e+00;RPA=10,9;RU=T;STR;TLOD=4.26	GT:AD:AF:F1R2:F2R1:MBQ:MFRL:MMQ:MPOS:SA_MAP_AF:SA_POST_PROB	0/0:9,0:0.051:3,0:6,0:0:179,0:0:0	0/1:2,2:0.500:2,0:0,2:39:153,178:60:25:0.465,0.465,0.500:0.025,0.025,0.949
1	52912122	.	T	TA	.	.	DP=192;ECNT=1;NLOD=5.01;N_ART_LOD=8.99;POP_AF=1.000e-03;P_GERMLINE=-3.347e+00;RPA=11,12;RU=A;STR;TLOD=4.37	GT:AD:AF:F1R2:F2R1:MBQ:MFRL:MMQ:MPOS:SA_MAP_AF:SA_POST_PROB	0/0:86,10:0.201:24,1:49,9:33:206,165:60:29	0/1:44,4:0.215:12,2:25,2:34:201,221:60:29:0.061,0.071,0.083:0.057,5.606e-03,0.937
1	52931546	.	C	CT	.	.	DP=26;ECNT=1;NLOD=4.37;N_ART_LOD=-9.372e-01;POP_AF=1.000e-03;P_GERMLINE=-3.814e+00;RPA=12,13;RU=T;STR;TLOD=3.26	GT:AD:AF:F1R2:F2R1:MBQ:MFRL:MMQ:MPOS:SA_MAP_AF:SA_POST_PROB	0/0:15,0:0.051:8,0:4,0:0:185,0:0:0	0/1:5,2:0.350:3,2:2,0:39:189,174:60:24:0.00,0.283,0.286:0.033,0.019,0.948
1	52956482	.	G	GA	.	.	DP=254;ECNT=1;NLOD=22.43;N_ART_LOD=4.06;POP_AF=1.000e-03;P_GERMLINE=-2.174e+01;RPA=10,11;RU=A;STR;TLOD=3.39	GT:AD:AF:F1R2:F2R1:MBQ:MFRL:MMQ:MPOS:SA_MAP_AF:SA_POST_PROB	0/0:117,5:0.135:43,3:69,2:39:181,151:60:28	0/1:79,4:0.134:29,0:49,4:38:165,170:60:20:0.051,0.00,0.048:3.878e-03,0.038,0.958
1	52971586	.	G	T	.	.	DP=15;ECNT=1;NLOD=3.01;N_ART_LOD=-1.041e+00;POP_AF=1.000e-03;P_GERMLINE=-2.670e+00;TLOD=3.04	GT:AD:AF:F1R2:F2R1:MBQ:MFRL:MMQ:MPOS:SA_MAP_AF:SA_POST_PROB	0/0:10,0:4.414e-05:5,0:5,0:0:131,0:0:0	0/1:3,1:0.300:3,1:0,0:39:176,145:60:6:0.253,0.00,0.250:0.021,0.027,0.951
1	53005578	.	T	TA	.	.	DP=15;ECNT=1;NLOD=3.00;N_ART_LOD=-7.919e-01;POP_AF=1.000e-03;P_GERMLINE=-1.417e+00;RPA=13,14;RU=A;STR;TLOD=4.31	GT:AD:AF:F1R2:F2R1:MBQ:MFRL:MMQ:MPOS:SA_MAP_AF:SA_POST_PROB	0/0:10,0:0.048:3,0:7,0:0:170,0:0:0	0/1:1,2:0.624:0,0:1,2:28:179,110:60:7:0.667,0.00,0.667:0.021,0.035,0.944
1	53123855	.	G	T	.	.	DP=14;ECNT=2;NLOD=3.00;N_ART_LOD=-1.041e+00;POP_AF=1.000e-03;P_GERMLINE=-2.506e+00;TLOD=3.20	GT:AD:AF:F1R2:F2R1:MBQ:MFRL:MMQ:MPOS:PGT:PID:SA_MAP_AF:SA_POST_PROB	0/0:10,0:1.247e-03:6,0:4,0:0:175,0:0:0:0|1:53123855_G_T	0/1:3,1:0.250:2,0:1,1:40:171,64:29:20:0|1:53123855_G_T:0.253,0.00,0.250:0.019,0.032,0.949
1	53123861	.	G	A	.	.	DP=13;ECNT=2;NLOD=2.70;N_ART_LOD=-9.997e-01;POP_AF=1.000e-03;P_GERMLINE=-2.207e+00;TLOD=3.20	GT:AD:AF:F1R2:F2R1:MBQ:MFRL:MMQ:MPOS:PGT:PID:SA_MAP_AF:SA_POST_PROB	0/0:9,0:1.380e-03:6,0:3,0:0:178,0:0:0:0|1:53123855_G_T	0/1:3,1:0.250:2,0:1,1:40:171,64:29:18:0|1:53123855_G_T:0.253,0.00,0.250:0.019,0.032,0.949
1	53156787	.	C	CA	.	.	DP=36;ECNT=1;NLOD=6.19;N_ART_LOD=-1.076e+00;POP_AF=1.000e-03;P_GERMLINE=-3.821e+00;RPA=11,12;RU=A;STR;TLOD=5.12	GT:AD:AF:F1R2:F2R1:MBQ:MFRL:MMQ:MPOS:SA_MAP_AF:SA_POST_PROB	0/0:21,0:0.056:10,0:8,0:0:164,0:0:0	0/1:7,3:0.353:4,1:2,2:14:166,208:60:11:0.303,0.00,0.300:0.015,0.049,0.936
1	53171381	.	A	G	.	.	DP=13;ECNT=1;NLOD=2.71;N_ART_LOD=-1.000e+00;POP_AF=1.000e-03;P_GERMLINE=-2.334e+00;TLOD=3.08	GT:AD:AF:F1R2:F2R1:MBQ:MFRL:MMQ:MPOS:SA_MAP_AF:SA_POST_PROB	0/0:9,0:5.427e-05:7,0:2,0:0:241,0:0:0	0/1:3,1:0.250:3,1:0,0:39:193,77:56:20:0.00,0.253,0.250:0.032,0.019,0.949
1	53250534	.	A	AT	.	.	DP=344;ECNT=1;NLOD=40.07;N_ART_LOD=3.51;POP_AF=1.000e-03;P_GERMLINE=-3.676e+01;RPA=10,11;RU=T;STR;TLOD=9.00	GT:AD:AF:F1R2:F2R1:MBQ:MFRL:MMQ:MPOS:SA_MAP_AF:SA_POST_PROB	0/0:181,7:0.079:94,3:80,3:39:179,169:60:24	0/1:120,8:0.104:49,2:65,6:37:159,160:60:9:0.051,0.051,0.063:4.220e-03,0.018,0.978
1	53287092	.	G	GT	.	.	DP=254;ECNT=1;NLOD=26.29;N_ART_LOD=3.94;POP_AF=1.000e-03;P_GERMLINE=-2.302e+01;RPA=9,10;RU=T;STR;TLOD=7.12	GT:AD:AF:F1R2:F2R1:MBQ:MFRL:MMQ:MPOS:SA_MAP_AF:SA_POST_PROB	0/0:130,5:0.076:49,4:80,1:39:178,228:60:34	0/1:96,6:0.082:39,1:55,5:40:162,159:60:26:0.00,0.061,0.059:0.022,5.905e-03,0.972
1	53537251	.	G	A	.	.	DP=1486;ECNT=1;NLOD=208.98;N_ART_LOD=0.875;POP_AF=1.000e-03;P_GERMLINE=-2.086e+02;TLOD=3.05	GT:AD:AF:F1R2:F2R1:MBQ:MFRL:MMQ:MPOS:SA_MAP_AF:SA_POST_PROB	0/0:724,2:0.023:294,1:430,1:40:163,124:60:18	0/1:698,4:0.029:299,2:399,2:40:155,115:60:26:0.010,0.010,5.682e-03:1.986e-03,7.866e-04,0.997
1	53547800	.	AGAG	A	.	.	DB;DP=231;ECNT=1;NLOD=21.88;N_ART_LOD=3.22;POP_AF=1.000e-03;P_GERMLINE=-2.100e+01;RPA=5,4;RU=GAG;STR;TLOD=3.58	GT:AD:AF:F1R2:F2R1:MBQ:MFRL:MMQ:MPOS:SA_MAP_AF:SA_POST_PROB	0/0:101,2:0.123:45,0:56,2:37:193,186:60:30	0/1:76,2:0.131:31,1:45,1:40:168,185:60:26:0.030,0.00,0.026:5.980e-03,9.308e-03,0.985
1	53668159	.	A	G	.	.	DP=261;ECNT=1;NLOD=42.71;N_ART_LOD=-2.166e+00;POP_AF=1.000e-03;P_GERMLINE=-4.221e+01;TLOD=3.20	GT:AD:AF:F1R2:F2R1:MBQ:MFRL:MMQ:MPOS:SA_MAP_AF:SA_POST_PROB	0/0:143,0:0.030:60,0:83,0:0:170,0:0:0	0/1:102,2:0.049:43,2:59,0:40:165,198:60:16:0.010,0.020,0.019:0.014,2.968e-03,0.983
1	53712557	.	TA	T	.	.	DP=477;ECNT=1;NLOD=47.03;N_ART_LOD=12.25;POP_AF=1.000e-03;P_GERMLINE=-4.373e+01;RPA=10,9;RU=A;STR;TLOD=13.42	GT:AD:AF:F1R2:F2R1:MBQ:MFRL:MMQ:MPOS:SA_MAP_AF:SA_POST_PROB	0/0:260,12:0.083:97,6:153,6:39:178,207:60:31	0/1:153,14:0.119:49,3:94,9:40:175,146:60:34:0.061,0.071,0.075:4.942e-03,0.019,0.976
1	54298189	.	CTTA	C	.	.	DB;DP=251;ECNT=1;NLOD=30.05;N_ART_LOD=2.94;POP_AF=1.000e-03;P_GERMLINE=-2.936e+01;RPA=5,4;RU=TTA;STR;TLOD=3.39	GT:AD:AF:F1R2:F2R1:MBQ:MFRL:MMQ:MPOS:SA_MAP_AF:SA_POST_PROB	0/0:128,2:0.075:52,1:76,1:40:178,188:60:26	0/1:90,2:0.073:33,0:57,2:40:167,195:60:35:0.00,0.020,0.022:8.461e-03,5.025e-03,0.987
1	54605171	.	G	T	.	.	DP=176;ECNT=1;NLOD=26.74;N_ART_LOD=-1.962e+00;POP_AF=1.000e-03;P_GERMLINE=-2.643e+01;TLOD=3.01	GT:AD:AF:F1R2:F2R1:MBQ:MFRL:MMQ:MPOS:SA_MAP_AF:SA_POST_PROB	0/0:89,0:0.023:31,0:58,0:0:182,0:0:0	0/1:80,2:0.031:20,0:60,2:38:179,131:60:12:0.020,0.020,0.024:3.935e-03,0.013,0.983
1	54690614	.	G	GA	.	.	DP=21;ECNT=1;NLOD=2.70;N_ART_LOD=-1.018e+00;POP_AF=1.000e-03;P_GERMLINE=-7.676e-01;RPA=11,12;RU=A;STR;TLOD=4.74	GT:AD:AF:F1R2:F2R1:MBQ:MFRL:MMQ:MPOS:SA_MAP_AF:SA_POST_PROB	0/0:9,0:0.051:4,0:5,0:0:248,0:0:0	0/1:8,3:0.273:4,2:4,1:39:231,242:60:18:0.00,0.273,0.273:0.024,0.025,0.951
1	54710003	.	C	T	.	.	DP=31;ECNT=1;NLOD=5.12;N_ART_LOD=-1.255e+00;POP_AF=1.000e-03;P_GERMLINE=-2.618e+00;TLOD=5.27	GT:AD:AF:F1R2:F2R1:MBQ:MFRL:MMQ:MPOS:SA_MAP_AF:SA_POST_PROB	0/0:17,0:5.331e-06:9,0:8,0:0:161,0:0:0	0/1:12,2:0.143:7,0:5,2:40:179,133:57:20:0.121,0.111,0.143:0.014,0.028,0.958
1	54904960	.	G	A	.	.	DP=16;ECNT=2;NLOD=3.31;N_ART_LOD=-1.079e+00;POP_AF=1.000e-03;P_GERMLINE=-2.988e+00;TLOD=3.02	GT:AD:AF:F1R2:F2R1:MBQ:MFRL:MMQ:MPOS:PGT:PID:SA_MAP_AF:SA_POST_PROB	0/0:11,0:2.204e-05:8,0:3,0:0:128,0:0:0:0|1:54904960_G_A	0/1:4,1:0.200:2,1:2,0:40:180,85:42:26:0|1:54904960_G_A:0.202,0.00,0.200:0.025,0.022,0.953
1	54904979	.	A	G	.	.	DP=14;ECNT=2;NLOD=2.71;N_ART_LOD=-1.000e+00;POP_AF=1.000e-03;P_GERMLINE=-2.387e+00;TLOD=3.02	GT:AD:AF:F1R2:F2R1:MBQ:MFRL:MMQ:MPOS:PGT:PID:SA_MAP_AF:SA_POST_PROB	0/0:9,0:1.054e-05:6,0:3,0:0:137,0:0:0:0|1:54904960_G_A	0/1:4,1:0.200:2,1:2,0:40:180,85:42:7:0|1:54904960_G_A:0.202,0.00,0.200:0.025,0.022,0.953
1	54999544	.	G	GTT	.	.	DP=16;ECNT=1;NLOD=2.69;N_ART_LOD=-1.016e+00;POP_AF=1.000e-03;P_GERMLINE=-4.352e-01;RPA=12,14;RU=T;STR;TLOD=5.22	GT:AD:AF:F1R2:F2R1:MBQ:MFRL:MMQ:MPOS:SA_MAP_AF:SA_POST_PROB	0/0:9,0:0.053:7,0:2,0:0:214,0:0:0	0/1:4,2:0.333:4,2:0,0:40:210,155:60:27:0.00,0.333,0.333:0.030,0.021,0.949
1	55080612	.	G	GGT	.	.	DP=144;ECNT=1;NLOD=10.54;N_ART_LOD=1.21;POP_AF=1.000e-03;P_GERMLINE=-8.692e+00;RPA=7,8;RU=GT;STR;TLOD=4.56	GT:AD:AF:F1R2:F2R1:MBQ:MFRL:MMQ:MPOS:SA_MAP_AF:SA_POST_PROB	0/0:51,1:0.196:4,0:6,1:39:179,194:60:42	0/1:39,2:0.281:1,1:1,1:40:139,192:60:23:0.040,0.051,0.057:0.029,6.917e-03,0.964
1	55247301	.	A	G	.	.	DP=163;ECNT=1;NLOD=22.74;N_ART_LOD=-1.893e+00;POP_AF=1.000e-03;P_GERMLINE=-2.198e+01;TLOD=3.45	GT:AD:AF:F1R2:F2R1:MBQ:MFRL:MMQ:MPOS:SA_MAP_AF:SA_POST_PROB	0/0:76,0:0.023:23,0:53,0:0:175,0:0:0	0/1:77,2:0.056:25,1:52,1:40:163,471:60:18:0.030,0.00,0.025:3.870e-03,0.016,0.980
1	55448997	.	T	C	.	.	DP=13;ECNT=1;NLOD=2.41;N_ART_LOD=-9.542e-01;POP_AF=1.000e-03;P_GERMLINE=-1.971e+00;TLOD=3.14	GT:AD:AF:F1R2:F2R1:MBQ:MFRL:MMQ:MPOS:SA_MAP_AF:SA_POST_PROB	0/0:8,0:3.777e-05:7,0:1,0:0:155,0:0:0	0/1:3,1:0.300:2,0:1,1:40:155,130:60:18:0.253,0.00,0.250:0.017,0.039,0.944
1	55451792	.	C	T	.	.	DP=877;ECNT=1;NLOD=136.20;N_ART_LOD=-2.662e+00;POP_AF=1.000e-03;P_GERMLINE=-1.357e+02;TLOD=3.24	GT:AD:AF:F1R2:F2R1:MBQ:MFRL:MMQ:MPOS:SA_MAP_AF:SA_POST_PROB	0/0:454,0:0.015:177,0:277,0:0:162,0:0:0	0/1:389,3:0.032:142,1:247,2:39:170,123:60:17:0.010,0.010,7.653e-03:1.513e-03,2.256e-03,0.996
1	55529102	.	T	C	.	.	DP=223;ECNT=1;NLOD=31.17;N_ART_LOD=-2.029e+00;POP_AF=1.000e-03;P_GERMLINE=-3.076e+01;TLOD=3.11	GT:AD:AF:F1R2:F2R1:MBQ:MFRL:MMQ:MPOS:SA_MAP_AF:SA_POST_PROB	0/0:104,0:0.026:30,0:74,0:0:157,0:0:0	0/1:110,2:0.028:38,1:72,1:40:162,207:60:22:0.010,0.010,0.018:4.331e-03,5.510e-03,0.990
1	55573112	.	G	GA	.	.	DB;DP=200;ECNT=1;NLOD=22.34;N_ART_LOD=-7.502e-01;POP_AF=1.000e-03;P_GERMLINE=-2.112e+01;RPA=10,11;RU=A;STR;TLOD=3.92	GT:AD:AF:F1R2:F2R1:MBQ:MFRL:MMQ:MPOS:SA_MAP_AF:SA_POST_PROB	0/0:83,1:0.134:31,1:49,0:40:194,284:60:10	0/1:68,5:0.148:24,3:42,2:34:196,207:60:26:0.071,0.00,0.068:0.012,0.014,0.974
1	57067566	.	A	G	.	.	DP=11;ECNT=1;NLOD=2.71;N_ART_LOD=-1.000e+00;POP_AF=1.000e-03;P_GERMLINE=-1.719e+00;TLOD=3.70	GT:AD:AF:F1R2:F2R1:MBQ:MFRL:MMQ:MPOS:SA_MAP_AF:SA_POST_PROB	0/0:9,0:2.261e-05:2,0:7,0:0:197,0:0:0	0/1:1,1:0.500:1,0:0,1:40:185,126:60:20:0.505,0.00,0.500:0.021,0.032,0.947
1	59041962	.	G	A	.	.	DP=950;ECNT=1;NLOD=113.71;N_ART_LOD=7.83;POP_AF=1.000e-03;P_GERMLINE=-1.104e+02;TLOD=7.91	GT:AD:AF:F1R2:F2R1:MBQ:MFRL:MMQ:MPOS:SA_MAP_AF:SA_POST_PROB	0/0:446,5:0.041:168,3:278,2:39:176,165:60:20	0/1:436,5:0.044:153,1:283,4:40:170,125:60:14:0.010,0.010,0.011:1.345e-03,3.377e-03,0.995
1	59163592	.	T	C	.	.	DP=12;ECNT=1;NLOD=2.41;N_ART_LOD=-9.542e-01;POP_AF=1.000e-03;P_GERMLINE=-1.760e+00;TLOD=3.35	GT:AD:AF:F1R2:F2R1:MBQ:MFRL:MMQ:MPOS:SA_MAP_AF:SA_POST_PROB	0/0:8,0:4.345e-05:4,0:4,0:0:156,0:0:0	0/1:2,1:0.375:1,0:1,1:40:148,129:60:20:0.333,0.00,0.333:0.025,0.025,0.950
1	59248123	.	GGCT	G	.	.	DP=308;ECNT=1;NLOD=14.09;N_ART_LOD=12.32;POP_AF=1.000e-03;P_GERMLINE=-1.338e+01;RPA=5,4;RU=GCT;STR;TLOD=3.41	GT:AD:AF:F1R2:F2R1:MBQ:MFRL:MMQ:MPOS:SA_MAP_AF:SA_POST_PROB	0/0:117,5:0.149:35,2:82,3:40:204,210:60:39	0/1:108,2:0.145:34,0:74,2:40:196,273:60:40:0.020,0.00,0.018:2.676e-03,0.014,0.983
1	59389278	.	A	G	.	.	DP=15;ECNT=1;NLOD=3.01;N_ART_LOD=-1.058e+00;POP_AF=1.000e-03;P_GERMLINE=-2.634e+00;TLOD=3.08	GT:AD:AF:F1R2:F2R1:MBQ:MFRL:MMQ:MPOS:SA_MAP_AF:SA_POST_PROB	0/0:10,0:0.046:6,0:4,0:0:185,0:0:0	0/1:3,1:0.250:2,1:1,0:39:177,156:60:6:0.00,0.253,0.250:0.027,0.021,0.951
1	60509787	.	T	C	.	.	DP=19;ECNT=2;NLOD=2.41;N_ART_LOD=-9.542e-01;POP_AF=1.000e-03;P_GERMLINE=-7.692e-02;TLOD=6.29	GT:AD:AF:F1R2:F2R1:MBQ:MFRL:MMQ:MPOS:PGT:PID:SA_MAP_AF:SA_POST_PROB	0/0:8,0:1.581e-05:5,0:3,0:0:165,0:0:0:0|1:60509787_T_C	0/1:8,2:0.227:4,2:4,0:40:145,143:37:20:0|1:60509787_T_C:0.00,0.202,0.200:0.027,0.019,0.954
1	60509789	.	C	T	.	.	DP=18;ECNT=2;NLOD=2.41;N_ART_LOD=-9.542e-01;POP_AF=1.000e-03;P_GERMLINE=-7.595e-02;TLOD=6.31	GT:AD:AF:F1R2:F2R1:MBQ:MFRL:MMQ:MPOS:PGT:PID:SA_MAP_AF:SA_POST_PROB	0/0:8,0:1.581e-05:5,0:3,0:0:165,0:0:0:0|1:60509787_T_C	0/1:8,2:0.200:4,2:4,0:40:145,143:37:22:0|1:60509787_T_C:0.00,0.202,0.200:0.027,0.019,0.954
1	61230815	.	T	A	.	.	DP=13;ECNT=1;NLOD=2.41;N_ART_LOD=-9.542e-01;POP_AF=1.000e-03;P_GERMLINE=-2.070e+00;TLOD=3.04	GT:AD:AF:F1R2:F2R1:MBQ:MFRL:MMQ:MPOS:SA_MAP_AF:SA_POST_PROB	0/0:8,0:3.464e-05:2,0:6,0:0:150,0:0:0	0/1:3,1:0.300:1,0:2,1:39:154,104:60:32:0.00,0.253,0.250:0.039,0.017,0.944
1	61548326	.	A	AT	.	.	DP=207;ECNT=2;NLOD=25.81;N_ART_LOD=-7.754e-01;POP_AF=1.000e-03;P_GERMLINE=-2.509e+01;RPA=9,10;RU=T;STR;TLOD=3.42	GT:AD:AF:F1R2:F2R1:MBQ:MFRL:MMQ:MPOS:SA_MAP_AF:SA_POST_PROB	0/0:95,1:0.069:36,0:57,1:34:175,150:60:43	0/1:89,4:0.075:41,2:46,2:39:179,157:60:16:0.00,0.040,0.043:7.594e-03,0.019,0.973
1	62587014	.	TA	T	.	.	DP=505;ECNT=1;NLOD=43.74;N_ART_LOD=7.36;POP_AF=1.000e-03;P_GERMLINE=-4.062e+01;RPA=12,11;RU=A;STR;TLOD=6.31	GT:AD:AF:F1R2:F2R1:MBQ:MFRL:MMQ:MPOS:SA_MAP_AF:SA_POST_PROB	0/0:220,6:0.185:15,1:22,5:38:165,181:60:35	0/1:147,5:0.226:11,2:12,3:37:169,215:60:13:0.030,0.00,0.034:3.684e-03,0.016,0.980
1	62941103	.	G	GA	.	.	DP=115;ECNT=1;NLOD=2.52;N_ART_LOD=7.56;POP_AF=1.000e-03;P_GERMLINE=-1.201e+00;RPA=10,11;RU=A;STR;TLOD=4.05	GT:AD:AF:F1R2:F2R1:MBQ:MFRL:MMQ:MPOS:SA_MAP_AF:SA_POST_PROB	0/0:59,6:0.181:22,1:34,5:34:223,273:60:32	0/1:19,3:0.261:9,1:9,2:32:234,238:60:41:0.141,0.00,0.136:0.025,0.017,0.958
1	63044645	.	C	CA	.	.	DP=112;ECNT=1;NLOD=6.22;N_ART_LOD=2.40;POP_AF=1.000e-03;P_GERMLINE=-2.918e+00;RPA=15,16;RU=A;STR;TLOD=8.26	GT:AD:AF:F1R2:F2R1:MBQ:MFRL:MMQ:MPOS:SA_MAP_AF:SA_POST_PROB	0/0:44,3:0.195:12,3:18,0:14:149,161:60:26	0/1:23,6:0.351:7,4:6,2:14:184,151:60:20:0.182,0.172,0.207:0.026,0.014,0.959
1	63091085	.	T	TA	.	.	DB;DP=559;ECNT=1;NLOD=47.37;N_ART_LOD=9.32;POP_AF=1.000e-03;P_GERMLINE=-4.409e+01;RPA=10,11;RU=A;STR;TLOD=7.40	GT:AD:AF:F1R2:F2R1:MBQ:MFRL:MMQ:MPOS:SA_MAP_AF:SA_POST_PROB	0/0:247,11:0.143:98,1:142,10:40:179,124:60:29	0/1:165,8:0.162:59,3:102,5:40:179,159:60:24:0.040,0.040,0.046:0.014,4.035e-03,0.982
1	63128836	.	G	GAA	.	.	DP=214;ECNT=1;NLOD=10.90;N_ART_LOD=0.778;POP_AF=1.000e-03;P_GERMLINE=-7.606e+00;RPA=13,15;RU=A;STR;TLOD=7.61	GT:AD:AF:F1R2:F2R1:MBQ:MFRL:MMQ:MPOS:SA_MAP_AF:SA_POST_PROB	0/0:66,3:0.262:18,2:38,0:16:198,181:60:37	0/1:46,7:0.269:15,2:29,4:33:183,155:60:28:0.091,0.071,0.098:0.016,0.011,0.972
1	63149600	.	GA	G	.	.	DP=28;ECNT=1;NLOD=3.57;N_ART_LOD=-8.447e-01;POP_AF=1.000e-03;P_GERMLINE=-3.097e+00;RPA=10,9;RU=A;STR;TLOD=3.17	GT:AD:AF:F1R2:F2R1:MBQ:MFRL:MMQ:MPOS:SA_MAP_AF:SA_POST_PROB	0/0:12,0:8.619e-03:5,0:5,0:0:171,0:0:0	0/1:10,2:0.262:3,1:5,1:39:195,135:60:38:0.172,0.00,0.167:0.012,0.045,0.943
1	63453536	.	G	GA	.	.	DP=61;ECNT=1;NLOD=2.29;N_ART_LOD=1.90;POP_AF=1.000e-03;P_GERMLINE=-4.122e-02;RPA=12,13;RU=A;STR;TLOD=7.64	GT:AD:AF:F1R2:F2R1:MBQ:MFRL:MMQ:MPOS:SA_MAP_AF:SA_POST_PROB	0/0:24,2:0.192:16,0:4,2:38:151,99:60:8	0/1:19,5:0.255:14,2:1,3:16:145,114:60:22:0.212,0.00,0.208:8.791e-03,0.100,0.891
1	63806987	.	C	T	.	.	DP=15;ECNT=1;NLOD=3.01;N_ART_LOD=-1.058e+00;POP_AF=1.000e-03;P_GERMLINE=-2.534e+00;TLOD=3.18	GT:AD:AF:F1R2:F2R1:MBQ:MFRL:MMQ:MPOS:SA_MAP_AF:SA_POST_PROB	0/0:10,0:0.045:5,0:5,0:0:187,0:0:0	0/1:3,1:0.250:0,0:3,1:40:131,98:60:20:0.253,0.00,0.250:0.017,0.039,0.944
1	63836750	.	T	TA	.	.	DP=148;ECNT=1;NLOD=7.84;N_ART_LOD=5.36;POP_AF=1.000e-03;P_GERMLINE=-4.586e+00;RPA=10,11;RU=A;STR;TLOD=6.96	GT:AD:AF:F1R2:F2R1:MBQ:MFRL:MMQ:MPOS:SA_MAP_AF:SA_POST_PROB	0/0:68,5:0.170:21,1:45,4:39:214,233:60:33	0/1:35,5:0.221:15,2:18,3:40:214,247:60:20:0.111,0.101,0.125:0.041,9.601e-03,0.950
1	63876713	.	C	T	.	.	DP=175;ECNT=1;NLOD=30.36;N_ART_LOD=-2.019e+00;POP_AF=1.000e-03;P_GERMLINE=-2.971e+01;TLOD=3.35	GT:AD:AF:F1R2:F2R1:MBQ:MFRL:MMQ:MPOS:SA_MAP_AF:SA_POST_PROB	0/0:101,0:0.029:49,0:52,0:0:230,0:0:0	0/1:61,2:0.071:26,1:35,1:38:214,256:60:12:0.00,0.030,0.032:6.262e-03,0.025,0.968
1	63967360	.	TA	T	.	.	DP=20;ECNT=1;NLOD=2.70;N_ART_LOD=-1.033e+00;POP_AF=1.000e-03;P_GERMLINE=-2.091e+00;RPA=10,9;RU=A;STR;TLOD=3.31	GT:AD:AF:F1R2:F2R1:MBQ:MFRL:MMQ:MPOS:SA_MAP_AF:SA_POST_PROB	0/0:9,0:0.092:5,0:4,0:0:169,0:0:0	0/1:6,2:0.279:4,1:2,1:33:177,228:60:37:0.212,0.222,0.250:0.026,0.020,0.954
1	64686569	.	A	G	.	.	DP=206;ECNT=1;NLOD=35.55;N_ART_LOD=-2.089e+00;POP_AF=1.000e-03;P_GERMLINE=-3.474e+01;TLOD=3.51	GT:AD:AF:F1R2:F2R1:MBQ:MFRL:MMQ:MPOS:SA_MAP_AF:SA_POST_PROB	0/0:119,1:0.034:53,0:66,1:0:169,95:60:0	0/1:74,2:0.046:31,0:43,2:40:164,182:60:12:0.020,0.020,0.026:9.079e-03,5.252e-03,0.986
1	65024512	.	G	A	.	.	DP=12;ECNT=1;NLOD=2.36;N_ART_LOD=-9.510e-01;POP_AF=1.000e-03;P_GERMLINE=-1.990e+00;TLOD=3.08	GT:AD:AF:F1R2:F2R1:MBQ:MFRL:MMQ:MPOS:SA_MAP_AF:SA_POST_PROB	0/0:8,0:0.013:4,0:4,0:0:163,0:0:0	0/1:3,1:0.250:1,0:2,1:39:90,91:60:20:0.00,0.253,0.250:0.027,0.021,0.951
1	65099701	.	GT	G	.	.	DP=187;ECNT=1;NLOD=3.05;N_ART_LOD=7.82;POP_AF=1.000e-03;P_GERMLINE=-8.684e-01;RPA=14,13;RU=T;STR;TLOD=4.98	GT:AD:AF:F1R2:F2R1:MBQ:MFRL:MMQ:MPOS:SA_MAP_AF:SA_POST_PROB	0/0:76,11:0.160:28,6:29,1:39:167,120:60:14	0/1:76,7:0.148:17,3:40,3:39:179,140:60:38:0.051,0.071,0.076:0.011,0.011,0.978
1	65234250	.	ATGG	A	.	.	DP=291;ECNT=1;NLOD=34.24;N_ART_LOD=5.47;POP_AF=1.000e-03;P_GERMLINE=-3.384e+01;RPA=5,4;RU=TGG;STR;TLOD=3.10	GT:AD:AF:F1R2:F2R1:MBQ:MFRL:MMQ:MPOS:SA_MAP_AF:SA_POST_PROB	0/0:156,3:0.049:63,1:93,2:39:162,193:60:37	0/1:114,2:0.041:44,0:70,2:40:159,156:60:22:0.00,0.020,0.017:9.394e-03,3.182e-03,0.987
1	65489465	.	T	C	.	.	DP=12;ECNT=1;NLOD=2.45;N_ART_LOD=-9.791e-01;POP_AF=1.000e-03;P_GERMLINE=-1.763e+00;TLOD=3.40	GT:AD:AF:F1R2:F2R1:MBQ:MFRL:MMQ:MPOS:SA_MAP_AF:SA_POST_PROB	0/0:8,0:0.049:4,0:4,0:0:155,0:0:0	0/1:2,1:0.333:0,0:2,1:40:283,141:60:20:0.00,0.333,0.333:0.025,0.025,0.950
1	65523353	.	C	CA	.	.	DP=209;ECNT=1;NLOD=17.76;N_ART_LOD=5.96;POP_AF=1.000e-03;P_GERMLINE=-1.520e+01;RPA=10,11;RU=A;STR;TLOD=5.34	GT:AD:AF:F1R2:F2R1:MBQ:MFRL:MMQ:MPOS:SA_MAP_AF:SA_POST_PROB	0/0:113,7:0.096:47,2:58,5:40:165,198:60:14	0/1:69,5:0.102:21,2:47,3:40:162,143:60:18:0.00,0.071,0.068:0.020,8.081e-03,0.972
1	65718446	.	T	C	.	.	DP=14;ECNT=1;NLOD=3.27;N_ART_LOD=-1.077e+00;POP_AF=1.000e-03;P_GERMLINE=-2.568e+00;TLOD=3.40	GT:AD:AF:F1R2:F2R1:MBQ:MFRL:MMQ:MPOS:SA_MAP_AF:SA_POST_PROB	0/0:11,0:9.188e-03:4,0:7,0:0:211,0:0:0	0/1:2,1:0.333:0,0:2,1:40:95,74:60:20:0.00,0.333,0.333:0.036,0.019,0.946
1	67308897	.	GT	G	.	.	DP=26;ECNT=1;NLOD=3.59;N_ART_LOD=-1.127e+00;POP_AF=1.000e-03;P_GERMLINE=-2.165e+00;TLOD=4.13	GT:AD:AF:F1R2:F2R1:MBQ:MFRL:MMQ:MPOS:SA_MAP_AF:SA_POST_PROB	0/0:12,0:0.042:5,0:7,0:0:144,0:0:0	0/1:8,5:0.371:2,2:6,3:34:165,169:60:5:0.374,0.253,0.385:0.011,0.099,0.889
1	67396174	.	C	T	.	.	DP=153;ECNT=1;NLOD=20.80;N_ART_LOD=-1.860e+00;POP_AF=1.000e-03;P_GERMLINE=-1.981e+01;TLOD=3.69	GT:AD:AF:F1R2:F2R1:MBQ:MFRL:MMQ:MPOS:SA_MAP_AF:SA_POST_PROB	0/0:71,3:0.041:28,1:43,2:35:190,114:60:0	0/1:70,3:0.062:17,1:53,2:40:194,192:60:12:0.040,0.00,0.041:0.022,7.409e-03,0.971
1	67563894	.	C	A	.	.	DP=14;ECNT=1;NLOD=3.31;N_ART_LOD=-1.079e+00;POP_AF=1.000e-03;P_GERMLINE=-2.614e+00;TLOD=3.40	GT:AD:AF:F1R2:F2R1:MBQ:MFRL:MMQ:MPOS:SA_MAP_AF:SA_POST_PROB	0/0:11,0:7.056e-05:6,0:5,0:0:161,0:0:0	0/1:2,1:0.333:2,0:0,1:40:126,119:60:20:0.333,0.00,0.333:0.025,0.025,0.950
1	67666401	.	CT	C	.	.	DB;DP=342;ECNT=1;NLOD=12.43;N_ART_LOD=20.52;POP_AF=1.000e-03;P_GERMLINE=-1.057e+01;RPA=10,9;RU=T;STR;TLOD=4.58	GT:AD:AF:F1R2:F2R1:MBQ:MFRL:MMQ:MPOS:SA_MAP_AF:SA_POST_PROB	0/0:178,17:0.127:60,4:108,13:39:185,198:60:17	0/1:114,6:0.082:38,2:70,4:39:188,210:60:26:0.030,0.051,0.050:6.360e-03,0.012,0.982
1	67734662	.	C	T	.	.	DP=13;ECNT=1;NLOD=2.41;N_ART_LOD=-9.738e-01;POP_AF=1.000e-03;P_GERMLINE=-2.035e+00;TLOD=3.08	GT:AD:AF:F1R2:F2R1:MBQ:MFRL:MMQ:MPOS:SA_MAP_AF:SA_POST_PROB	0/0:8,0:0.056:3,0:5,0:0:125,0:0:0	0/1:3,1:0.250:2,1:1,0:39:200,80:60:20:0.00,0.253,0.250:0.027,0.021,0.951
1	67831868	.	C	T	.	.	DP=15;ECNT=1;NLOD=3.61;N_ART_LOD=-1.114e+00;POP_AF=1.000e-03;P_GERMLINE=-3.213e+00;TLOD=3.10	GT:AD:AF:F1R2:F2R1:MBQ:MFRL:MMQ:MPOS:SA_MAP_AF:SA_POST_PROB	0/0:12,0:2.611e-04:5,0:7,0:0:113,0:0:0	0/1:2,1:0.333:2,0:0,1:37:123,135:60:15:0.00,0.333,0.333:0.025,0.025,0.950
1	68509749	.	G	A	.	.	DP=96;ECNT=1;NLOD=17.11;N_ART_LOD=-1.766e+00;POP_AF=1.000e-03;P_GERMLINE=-1.659e+01;TLOD=3.22	GT:AD:AF:F1R2:F2R1:MBQ:MFRL:MMQ:MPOS:SA_MAP_AF:SA_POST_PROB	0/0:57,0:0.010:28,0:29,0:0:192,0:0:0	0/1:36,2:0.053:13,1:23,1:34:177,181:60:18:0.040,0.040,0.053:7.488e-03,0.020,0.972
1	68523842	.	A	G	.	.	DP=157;ECNT=1;NLOD=22.65;N_ART_LOD=-1.892e+00;POP_AF=1.000e-03;P_GERMLINE=-2.183e+01;TLOD=3.51	GT:AD:AF:F1R2:F2R1:MBQ:MFRL:MMQ:MPOS:SA_MAP_AF:SA_POST_PROB	0/0:76,0:0.025:48,0:28,0:0:162,0:0:0	0/1:74,2:0.044:49,1:25,1:40:174,195:60:8:0.00,0.030,0.026:9.679e-03,5.978e-03,0.984
1	68524309	.	CCT	C	.	.	DP=35;ECNT=1;NLOD=3.31;N_ART_LOD=-1.108e+00;POP_AF=1.000e-03;P_GERMLINE=-1.853e+00;RPA=6,5;RU=CT;STR;TLOD=4.16	GT:AD:AF:F1R2:F2R1:MBQ:MFRL:MMQ:MPOS:SA_MAP_AF:SA_POST_PROB	0/0:11,0:0.078:7,0:4,0:0:149,0:0:0	0/1:20,2:0.091:12,2:8,0:38:172,188:60:28:0.071,0.071,0.091:0.011,0.026,0.963
1	68598749	.	G	GCAA	.	.	DP=85;ECNT=3;NLOD=6.32;N_ART_LOD=1.35;POP_AF=1.000e-03;P_GERMLINE=-4.498e+00;TLOD=4.54	GT:AD:AF:F1R2:F2R1:MBQ:MFRL:MMQ:MPOS:PGT:PID:SA_MAP_AF:SA_POST_PROB	0/0:35,1:0.096:14,1:21,0:40:171,149:60:43:0|1:68598733_A_G	0/1:36,2:0.105:6,2:30,0:40:165,181:60:42:0|1:68598733_A_G:0.00,0.051,0.053:0.027,6.634e-03,0.966
1	68652184	.	T	TA	.	.	DP=226;ECNT=1;NLOD=9.99;N_ART_LOD=9.86;POP_AF=1.000e-03;P_GERMLINE=-8.856e+00;RPA=13,14;RU=A;STR;TLOD=3.84	GT:AD:AF:F1R2:F2R1:MBQ:MFRL:MMQ:MPOS:SA_MAP_AF:SA_POST_PROB	0/0:111,11:0.161:38,4:50,5:40:196,207:60:15	0/1:73,7:0.129:21,1:36,4:40:187,176:60:16:0.051,0.051,0.063:5.502e-03,0.042,0.952
1	69238188	.	A	AT	.	.	DP=65;ECNT=1;NLOD=5.46;N_ART_LOD=0.021;POP_AF=1.000e-03;P_GERMLINE=-2.157e+00;RPA=16,17;RU=T;STR;TLOD=10.45	GT:AD:AF:F1R2:F2R1:MBQ:MFRL:MMQ:MPOS:SA_MAP_AF:SA_POST_PROB	0/0:26,1:0.133:14,0:5,1:40:196,198:60:20	0/1:22,7:0.302:9,5:3,2:39:150,173:60:13:0.192,0.232,0.241:0.020,0.022,0.958
1	69318127	.	T	C	.	.	DP=15;ECNT=1;NLOD=3.01;N_ART_LOD=-1.041e+00;POP_AF=1.000e-03;P_GERMLINE=-2.570e+00;TLOD=3.14	GT:AD:AF:F1R2:F2R1:MBQ:MFRL:MMQ:MPOS:SA_MAP_AF:SA_POST_PROB	0/0:10,0:4.958e-05:1,0:9,0:0:151,0:0:0	0/1:3,1:0.300:2,1:1,0:40:141,114:60:20:0.00,0.253,0.250:0.032,0.019,0.949
1	70687166	.	ACGG	A	.	.	DP=123;ECNT=1;NLOD=14.98;N_ART_LOD=-1.728e+00;POP_AF=1.000e-03;P_GERMLINE=-1.373e+01;RPA=6,5;RU=CGG;STR;TLOD=3.95	GT:AD:AF:F1R2:F2R1:MBQ:MFRL:MMQ:MPOS:SA_MAP_AF:SA_POST_PROB	0/0:50,0:0.056:21,0:29,0:0:189,0:0:0	0/1:58,2:0.083:25,1:33,1:40:178,147:60:23:0.00,0.030,0.033:0.012,6.734e-03,0.981
1	70742532	.	C	CA	.	.	DP=313;ECNT=1;NLOD=18.29;N_ART_LOD=10.97;POP_AF=1.000e-03;P_GERMLINE=-1.639e+01;RPA=12,13;RU=A;STR;TLOD=4.61	GT:AD:AF:F1R2:F2R1:MBQ:MFRL:MMQ:MPOS:SA_MAP_AF:SA_POST_PROB	0/0:147,11:0.177:34,3:81,8:30:162,148:60:12	0/1:92,6:0.142:24,3:43,2:34:147,133:60:33:0.040,0.040,0.051:9.982e-03,6.238e-03,0.984
1	72748596	.	AGCG	A	.	.	DP=93;ECNT=1;NLOD=12.02;N_ART_LOD=-1.634e+00;POP_AF=1.000e-03;P_GERMLINE=-1.110e+01;RPA=5,4;RU=GCG;STR;TLOD=3.62	GT:AD:AF:F1R2:F2R1:MBQ:MFRL:MMQ:MPOS:SA_MAP_AF:SA_POST_PROB	0/0:40,0:0.056:17,0:23,0:0:182,0:0:0	0/1:41,2:0.094:13,0:28,2:39:214,114:60:11:0.051,0.00,0.047:3.577e-03,0.113,0.884
1	74699118	.	G	A	.	.	DP=132;ECNT=1;NLOD=22.53;N_ART_LOD=-1.890e+00;POP_AF=1.000e-03;P_GERMLINE=-2.116e+01;TLOD=4.07	GT:AD:AF:F1R2:F2R1:MBQ:MFRL:MMQ:MPOS:SA_MAP_AF:SA_POST_PROB	0/0:75,0:0.027:38,0:37,0:0:153,0:0:0	0/1:47,2:0.076:20,1:27,1:40:167,181:60:9:0.030,0.030,0.041:0.013,7.368e-03,0.980
1	75180247	.	T	TA	.	.	DP=1688;ECNT=1;NLOD=235.71;N_ART_LOD=-1.819e+00;POP_AF=1.000e-03;P_GERMLINE=-2.348e+02;RPA=8,9;RU=A;STR;TLOD=3.57	GT:AD:AF:F1R2:F2R1:MBQ:MFRL:MMQ:MPOS:SA_MAP_AF:SA_POST_PROB	0/0:801,2:0.057:320,0:472,2:39:163,102:60:34	0/1:710,10:0.057:268,3:438,5:39:158,148:60:28:0.010,0.010,0.011:2.068e-03,1.372e-03,0.997
1	75332942	.	T	C	.	.	DP=30;ECNT=1;NLOD=7.18;N_ART_LOD=-1.411e+00;POP_AF=1.000e-03;P_GERMLINE=-6.701e+00;TLOD=3.18	GT:AD:AF:F1R2:F2R1:MBQ:MFRL:MMQ:MPOS:SA_MAP_AF:SA_POST_PROB	0/0:24,0:0.042:15,0:9,0:0:166,0:0:0	0/1:3,1:0.250:2,1:1,0:40:110,137:60:24:0.253,0.00,0.250:0.025,0.023,0.952
1	75614380	.	C	CT	.	.	DP=618;ECNT=1;NLOD=32.00;N_ART_LOD=7.37;POP_AF=1.000e-03;P_GERMLINE=-3.080e+01;RPA=14,15;RU=T;STR;TLOD=3.90	GT:AD:AF:F1R2:F2R1:MBQ:MFRL:MMQ:MPOS:SA_MAP_AF:SA_POST_PROB	0/0:179,7:0.252:13,2:13,5:36:190,181:60:24	0/1:198,5:0.259:18,2:12,3:31:178,209:60:18:0.020,0.020,0.024:8.722e-03,3.192e-03,0.988
1	75688156	.	G	GA	.	.	DB;DP=440;ECNT=1;NLOD=42.11;N_ART_LOD=1.77;POP_AF=1.000e-03;P_GERMLINE=-3.884e+01;RPA=10,11;RU=A;STR;TLOD=7.19	GT:AD:AF:F1R2:F2R1:MBQ:MFRL:MMQ:MPOS:SA_MAP_AF:SA_POST_PROB	0/0:174,4:0.136:58,1:110,3:36:186,177:60:19	0/1:140,8:0.185:52,3:84,5:39:184,218:60:32:0.051,0.00,0.054:6.173e-03,0.016,0.977
1	76257128	.	C	CT	.	.	DP=295;ECNT=2;NLOD=37.15;N_ART_LOD=-9.553e-02;POP_AF=1.000e-03;P_GERMLINE=-3.676e+01;RPA=9,10;RU=T;STR;TLOD=3.08	GT:AD:AF:F1R2:F2R1:MBQ:MFRL:MMQ:MPOS:SA_MAP_AF:SA_POST_PROB	0/0:141,2:0.081:51,0:87,2:40:189,122:60:34	0/1:101,4:0.130:45,1:53,3:40:171,190:60:30:0.030,0.030,0.038:9.446e-03,5.791e-03,0.985
1	76272879	.	T	C	.	.	DP=140;ECNT=1;NLOD=23.73;N_ART_LOD=-1.910e+00;POP_AF=1.000e-03;P_GERMLINE=-2.245e+01;TLOD=3.99	GT:AD:AF:F1R2:F2R1:MBQ:MFRL:MMQ:MPOS:SA_MAP_AF:SA_POST_PROB	0/0:79,0:0.020:26,0:53,0:0:203,0:0:0	0/1:55,2:0.045:22,2:33,0:40:198,173:60:14:0.030,0.00,0.035:0.014,8.128e-03,0.978
1	76308312	.	C	T	.	.	DP=188;ECNT=7;NLOD=19.17;N_ART_LOD=2.60;POP_AF=1.000e-03;P_GERMLINE=-1.602e+01;TLOD=6.38	GT:AD:AF:F1R2:F2R1:MBQ:MFRL:MMQ:MPOS:SA_MAP_AF:SA_POST_PROB	0/0:89,2:0.028:55,1:34,1:40:176,130:32:11	0/1:87,4:0.069:59,2:28,2:40:158,135:24:20:0.00,0.040,0.044:0.025,4.257e-03,0.971
1	76308322	.	T	C	.	.	DP=193;ECNT=7;NLOD=24.10;N_ART_LOD=0.541;POP_AF=1.000e-03;P_GERMLINE=-2.096e+01;TLOD=6.32	GT:AD:AF:F1R2:F2R1:MBQ:MFRL:MMQ:MPOS:PGT:PID:SA_MAP_AF:SA_POST_PROB	0/0:94,1:0.011:58,1:36,0:39:176,134:32:12:0|1:76308322_T_C	0/1:95,3:0.031:64,1:31,2:38:158,144:22:30:0|1:76308322_T_C:0.020,0.030,0.031:7.223e-03,5.695e-03,0.987
1	76308342	.	G	A	.	.	DP=185;ECNT=7;NLOD=18.99;N_ART_LOD=3.39;POP_AF=1.000e-03;P_GERMLINE=-1.569e+01;TLOD=12.95	GT:AD:AF:F1R2:F2R1:MBQ:MFRL:MMQ:MPOS:PGT:PID:SA_MAP_AF:SA_POST_PROB	0/0:91,2:0.032:57,1:34,1:40:179,130:32:41:0|1:76308342_G_A	0/1:83,5:0.067:52,3:31,2:40:158,136:26:33:0|1:76308342_G_A:0.00,0.061,0.057:0.115,2.844e-03,0.883
1	76308345	.	C	G	.	.	DP=184;ECNT=7;NLOD=23.49;N_ART_LOD=0.559;POP_AF=1.000e-03;P_GERMLINE=-2.032e+01;TLOD=6.45	GT:AD:AF:F1R2:F2R1:MBQ:MFRL:MMQ:MPOS:SA_MAP_AF:SA_POST_PROB	0/0:92,1:0.011:59,0:33,1:38:178,126:32:46	0/1:88,3:0.033:54,2:34,1:40:158,133:26:31:0.00,0.030,0.033:0.035,2.977e-03,0.962
1	76308356	.	G	A	.	.	DP=168;ECNT=7;NLOD=18.21;N_ART_LOD=1.64;POP_AF=1.000e-03;P_GERMLINE=-1.738e+01;TLOD=3.53	GT:AD:AF:F1R2:F2R1:MBQ:MFRL:MMQ:MPOS:PGT:PID:SA_MAP_AF:SA_POST_PROB	0/0:82,2:0.024:52,1:30,1:40:178,168:27:25:0|1:76308322_T_C	0/1:82,2:0.024:50,1:32,1:40:160,140:31:18:0|1:76308322_T_C:0.00,0.020,0.024:0.023,3.016e-03,0.974
1	76308359	.	C	T	.	.	DP=165;ECNT=7;NLOD=9.63;N_ART_LOD=6.74;POP_AF=1.000e-03;P_GERMLINE=-6.331e+00;TLOD=13.11	GT:AD:AF:F1R2:F2R1:MBQ:MFRL:MMQ:MPOS:PGT:PID:SA_MAP_AF:SA_POST_PROB	0/0:74,3:0.052:46,1:28,2:40:176,134:32:32:0|1:76308342_G_A	0/1:78,5:0.076:51,3:27,2:39:161,136:26:17:0|1:76308342_G_A:0.00,0.061,0.060:0.247,2.196e-03,0.751
1	76608508	.	C	CT	.	.	DP=421;ECNT=1;NLOD=21.40;N_ART_LOD=18.05;POP_AF=1.000e-03;P_GERMLINE=-1.810e+01;RPA=11,12;RU=T;STR;TLOD=16.11	GT:AD:AF:F1R2:F2R1:MBQ:MFRL:MMQ:MPOS:SA_MAP_AF:SA_POST_PROB	0/0:198,18:0.127:44,7:75,11:39:175,146:60:12	0/1:161,13:0.122:36,5:68,8:39:162,177:60:19:0.061,0.071,0.075:7.280e-03,0.011,0.982
1	77541789	.	T	G	.	.	DP=20;ECNT=1;NLOD=3.61;N_ART_LOD=-1.114e+00;POP_AF=1.000e-03;P_GERMLINE=-3.167e+00;TLOD=3.14	GT:AD:AF:F1R2:F2R1:MBQ:MFRL:MMQ:MPOS:SA_MAP_AF:SA_POST_PROB	0/0:12,0:4.223e-05:7,0:5,0:0:164,0:0:0	0/1:6,2:0.237:1,2:5,0:27:155,168:60:18:0.00,0.253,0.250:0.027,0.021,0.952
1	78114716	.	G	A	.	.	DP=15;ECNT=1;NLOD=3.31;N_ART_LOD=-1.079e+00;POP_AF=1.000e-03;P_GERMLINE=-2.934e+00;TLOD=3.08	GT:AD:AF:F1R2:F2R1:MBQ:MFRL:MMQ:MPOS:SA_MAP_AF:SA_POST_PROB	0/0:11,0:8.186e-05:7,0:4,0:0:194,0:0:0	0/1:3,1:0.250:2,1:1,0:39:112,92:60:9:0.253,0.00,0.250:0.019,0.032,0.949
1	78432506	.	TAAA	T	.	.	DP=295;ECNT=1;NLOD=38.38;N_ART_LOD=0.298;POP_AF=1.000e-03;P_GERMLINE=-3.509e+01;RPA=14,11;RU=A;STR;TLOD=7.84	GT:AD:AF:F1R2:F2R1:MBQ:MFRL:MMQ:MPOS:SA_MAP_AF:SA_POST_PROB	0/0:148,2:0.083:38,1:55,0:39:180,145:60:16	0/1:108,5:0.105:23,2:41,2:37:187,173:60:24:0.030,0.030,0.039:6.404e-03,8.506e-03,0.985
1	81822327	.	C	T	.	.	DP=13;ECNT=1;NLOD=2.71;N_ART_LOD=-1.000e+00;POP_AF=1.000e-03;P_GERMLINE=-2.239e+00;TLOD=3.17	GT:AD:AF:F1R2:F2R1:MBQ:MFRL:MMQ:MPOS:SA_MAP_AF:SA_POST_PROB	0/0:9,0:9.399e-05:5,0:4,0:0:147,0:0:0	0/1:3,1:0.250:1,1:2,0:40:153,131:60:3:0.253,0.00,0.250:0.017,0.039,0.944
1	82248974	.	ATT	A	.	.	DP=14;ECNT=1;NLOD=2.42;N_ART_LOD=-6.363e-01;POP_AF=1.000e-03;P_GERMLINE=-8.573e-02;RPA=13,11;RU=T;STR;TLOD=6.17	GT:AD:AF:F1R2:F2R1:MBQ:MFRL:MMQ:MPOS:SA_MAP_AF:SA_POST_PROB	0/0:8,0:0.100:3,0:3,0:0:196,0:0:0	0/1:1,3:0.750:0,2:0,1:38:0,229:60:11:0.727,0.737,0.750:0.026,0.027,0.947
1	84543803	.	C	T	.	.	DP=184;ECNT=1;NLOD=22.49;N_ART_LOD=0.366;POP_AF=1.000e-03;P_GERMLINE=-1.919e+01;TLOD=12.93	GT:AD:AF:F1R2:F2R1:MBQ:MFRL:MMQ:MPOS:SA_MAP_AF:SA_POST_PROB	0/0:87,1:0.048:49,0:34,1:35:190,134:60:34	0/1:80,7:0.093:40,3:34,2:39:194,205:60:41:0.051,0.051,0.063:6.308e-03,0.016,0.978
1	84780616	.	TTTCC	T	.	.	DP=14;ECNT=1;NLOD=2.40;N_ART_LOD=-9.906e-01;POP_AF=1.000e-03;P_GERMLINE=-5.263e-02;RPA=5,4;RU=TTCC;STR;TLOD=7.52	GT:AD:AF:F1R2:F2R1:MBQ:MFRL:MMQ:MPOS:SA_MAP_AF:SA_POST_PROB	0/0:8,0:0.101:4,0:4,0:0:157,0:0:0	0/1:2,2:0.500:0,1:2,1:37:161,177:60:23:0.495,0.00,0.500:0.019,0.041,0.941
1	84918851	.	C	T	.	.	DP=12;ECNT=1;NLOD=2.71;N_ART_LOD=-1.000e+00;POP_AF=1.000e-03;P_GERMLINE=-2.015e+00;TLOD=3.40	GT:AD:AF:F1R2:F2R1:MBQ:MFRL:MMQ:MPOS:SA_MAP_AF:SA_POST_PROB	0/0:9,0:4.434e-05:5,0:4,0:0:177,0:0:0	0/1:2,1:0.333:0,0:2,1:40:156,157:60:14:0.333,0.00,0.333:0.021,0.029,0.949
1	84995541	.	CTTT	C	.	.	DP=13;ECNT=1;NLOD=2.32;N_ART_LOD=-7.300e-01;POP_AF=1.000e-03;P_GERMLINE=-1.647e+00;RPA=15,12;RU=T;STR;TLOD=3.38	GT:AD:AF:F1R2:F2R1:MBQ:MFRL:MMQ:MPOS:SA_MAP_AF:SA_POST_PROB	0/0:8,0:0.118:1,0:2,0:0:211,0:0:0	0/1:0,1:0.670:0,0:0,1:39:0,96:60:30:0.00,0.990,1.00:0.028,0.025,0.947
1	85018771	.	GA	G	.	.	DB;DP=136;ECNT=1;NLOD=10.17;N_ART_LOD=4.19;POP_AF=1.000e-03;P_GERMLINE=-9.745e+00;RPA=10,9;RU=A;STR;TLOD=3.13	GT:AD:AF:F1R2:F2R1:MBQ:MFRL:MMQ:MPOS:SA_MAP_AF:SA_POST_PROB	0/0:69,4:0.111:23,3:42,1:40:174,172:60:19	0/1:49,3:0.080:17,0:28,3:39:177,211:60:22:0.061,0.00,0.060:6.954e-03,0.024,0.969
1	85106911	.	G	A	.	.	DP=14;ECNT=1;NLOD=2.71;N_ART_LOD=-1.018e+00;POP_AF=1.000e-03;P_GERMLINE=-2.235e+00;TLOD=3.18	GT:AD:AF:F1R2:F2R1:MBQ:MFRL:MMQ:MPOS:SA_MAP_AF:SA_POST_PROB	0/0:9,0:0.050:7,0:2,0:0:149,0:0:0	0/1:3,1:0.250:2,1:1,0:40:248,102:60:16:0.00,0.253,0.250:0.023,0.025,0.952
1	85484857	.	G	A	.	.	DP=201;ECNT=1;NLOD=31.86;N_ART_LOD=-2.045e+00;POP_AF=1.000e-03;P_GERMLINE=-3.111e+01;TLOD=3.45	GT:AD:AF:F1R2:F2R1:MBQ:MFRL:MMQ:MPOS:SA_MAP_AF:SA_POST_PROB	0/0:106,0:0.040:37,0:69,0:0:167,0:0:0	0/1:84,2:0.024:34,1:50,1:40:177,138:60:20:0.020,0.00,0.023:2.787e-03,0.026,0.971
1	85510738	.	T	TA	.	.	DP=190;ECNT=1;NLOD=20.10;N_ART_LOD=2.97;POP_AF=1.000e-03;P_GERMLINE=-1.854e+01;RPA=10,11;RU=A;STR;TLOD=4.27	GT:AD:AF:F1R2:F2R1:MBQ:MFRL:MMQ:MPOS:SA_MAP_AF:SA_POST_PROB	0/0:101,4:0.087:37,2:58,2:40:185,199:60:13	0/1:58,5:0.144:26,3:30,2:40:186,163:60:11:0.061,0.071,0.079:7.269e-03,0.031,0.961
1	85553022	.	G	T	.	.	DP=15;ECNT=1;NLOD=2.71;N_ART_LOD=-1.018e+00;POP_AF=1.000e-03;P_GERMLINE=-2.370e+00;TLOD=3.04	GT:AD:AF:F1R2:F2R1:MBQ:MFRL:MMQ:MPOS:SA_MAP_AF:SA_POST_PROB	0/0:9,0:0.050:5,0:4,0:0:157,0:0:0	0/1:3,1:0.300:1,0:2,1:39:244,149:60:20:0.00,0.253,0.250:0.032,0.019,0.949
1	85733458	.	G	A	.	.	DP=316;ECNT=1;NLOD=53.37;N_ART_LOD=-1.345e+00;POP_AF=1.000e-03;P_GERMLINE=-5.258e+01;TLOD=3.49	GT:AD:AF:F1R2:F2R1:MBQ:MFRL:MMQ:MPOS:SA_MAP_AF:SA_POST_PROB	0/0:187,1:0.021:74,0:113,1:27:186,97:60:49	0/1:112,3:0.057:43,3:69,0:40:173,156:60:11:0.020,0.020,0.026:0.010,3.471e-03,0.986
1	86227122	.	TA	T	.	.	DP=238;ECNT=1;NLOD=36.92;N_ART_LOD=-2.111e+00;POP_AF=1.000e-03;P_GERMLINE=-3.583e+01;RPA=8,7;RU=A;STR;TLOD=3.79	GT:AD:AF:F1R2:F2R1:MBQ:MFRL:MMQ:MPOS:SA_MAP_AF:SA_POST_PROB	0/0:123,0:0.046:49,0:74,0:0:174,0:0:0	0/1:87,4:0.099:32,1:55,3:40:179,195:60:12:0.040,0.030,0.044:4.331e-03,0.018,0.978
1	86341130	.	T	G	.	.	DP=96;ECNT=1;NLOD=11.93;N_ART_LOD=0.782;POP_AF=1.000e-03;P_GERMLINE=-1.012e+01;TLOD=4.53	GT:AD:AF:F1R2:F2R1:MBQ:MFRL:MMQ:MPOS:SA_MAP_AF:SA_POST_PROB	0/0:53,1:0.075:29,0:24,1:38:212,91:60:6	0/1:30,2:0.103:8,0:22,2:39:213,207:60:10:0.061,0.00,0.063:0.013,0.015,0.972
1	86355414	.	C	CT	.	.	DP=237;ECNT=1;NLOD=3.50;N_ART_LOD=11.08;POP_AF=1.000e-03;P_GERMLINE=-4.099e-01;RPA=13,14;RU=T;STR;TLOD=8.69	GT:AD:AF:F1R2:F2R1:MBQ:MFRL:MMQ:MPOS:SA_MAP_AF:SA_POST_PROB	0/0:92,11:0.253:26,6:39,4:34:200,177:60:20	0/1:47,7:0.282:11,2:23,5:28:189,185:60:19:0.121,0.091,0.130:0.015,0.016,0.970
1	86472920	.	CCCA	C	.	.	DP=167;ECNT=1;NLOD=15.96;N_ART_LOD=3.53;POP_AF=1.000e-03;P_GERMLINE=-1.266e+01;RPA=8,7;RU=CCA;STR;TLOD=10.08	GT:AD:AF:F1R2:F2R1:MBQ:MFRL:MMQ:MPOS:SA_MAP_AF:SA_POST_PROB	0/0:81,2:0.057:35,1:46,1:40:164,132:60:31	0/1:69,4:0.084:21,2:48,2:38:162,124:60:21:0.00,0.051,0.055:0.021,6.142e-03,0.972
1	89357073	.	G	A	.	.	DP=206;ECNT=1;NLOD=27.16;N_ART_LOD=-1.978e+00;POP_AF=1.000e-03;P_GERMLINE=-2.671e+01;TLOD=3.15	GT:AD:AF:F1R2:F2R1:MBQ:MFRL:MMQ:MPOS:SA_MAP_AF:SA_POST_PROB	0/0:91,0:0.046:43,0:48,0:0:237,0:0:0	0/1:98,2:0.053:38,1:60,1:40:238,194:60:15:0.00,0.020,0.020:4.267e-03,0.022,0.974
1	89449508	.	A	AT	.	.	DP=311;ECNT=1;NLOD=18.51;N_ART_LOD=9.50;POP_AF=1.000e-03;P_GERMLINE=-1.528e+01;RPA=11,12;RU=T;STR;TLOD=6.77	GT:AD:AF:F1R2:F2R1:MBQ:MFRL:MMQ:MPOS:SA_MAP_AF:SA_POST_PROB	0/0:139,10:0.117:41,2:73,7:39:164,197:60:27	0/1:122,8:0.129:43,3:62,4:39:167,179:60:15:0.030,0.051,0.053:0.012,4.614e-03,0.983
1	89463473	.	C	T	.	.	DP=12;ECNT=1;NLOD=2.71;N_ART_LOD=-1.000e+00;POP_AF=1.000e-03;P_GERMLINE=-2.015e+00;TLOD=3.40	GT:AD:AF:F1R2:F2R1:MBQ:MFRL:MMQ:MPOS:SA_MAP_AF:SA_POST_PROB	0/0:9,0:4.682e-05:5,0:4,0:0:229,0:0:0	0/1:2,1:0.333:2,1:0,0:40:181,130:60:3:0.333,0.00,0.333:0.019,0.036,0.946
1	89473441	.	G	GT	.	.	DP=740;ECNT=1;NLOD=37.61;N_ART_LOD=36.29;POP_AF=1.000e-03;P_GERMLINE=-3.431e+01;RPA=10,11;RU=T;STR;TLOD=22.20	GT:AD:AF:F1R2:F2R1:MBQ:MFRL:MMQ:MPOS:SA_MAP_AF:SA_POST_PROB	0/0:380,32:0.108:159,12:209,17:39:169,188:60:31	0/1:256,23:0.112:123,7:128,10:39:161,154:60:29:0.020,0.061,0.062:0.038,2.768e-03,0.959
1	89483717	.	G	A	.	.	DP=17;ECNT=2;NLOD=3.61;N_ART_LOD=-1.114e+00;POP_AF=1.000e-03;P_GERMLINE=-3.288e+00;TLOD=3.02	GT:AD:AF:F1R2:F2R1:MBQ:MFRL:MMQ:MPOS:PGT:PID:SA_MAP_AF:SA_POST_PROB	0/0:12,0:3.162e-05:8,0:4,0:0:172,0:0:0:0|1:89483714_G_A	0/1:4,1:0.200:3,1:1,0:40:179,136:25:0:0|1:89483714_G_A:0.00,0.202,0.200:0.035,0.017,0.949
1	89514715	.	G	C	.	.	DP=16;ECNT=1;NLOD=2.36;N_ART_LOD=-9.510e-01;POP_AF=1.000e-03;P_GERMLINE=-6.274e-02;TLOD=6.45	GT:AD:AF:F1R2:F2R1:MBQ:MFRL:MMQ:MPOS:SA_MAP_AF:SA_POST_PROB	0/0:8,0:0.013:4,0:4,0:0:159,0:0:0	0/1:6,2:0.250:1,0:5,2:40:139,249:60:14:0.00,0.253,0.250:0.037,0.017,0.947
1	89587675	.	C	T	.	.	DP=448;ECNT=1;NLOD=65.64;N_ART_LOD=-2.354e+00;POP_AF=1.000e-03;P_GERMLINE=-6.379e+01;TLOD=4.57	GT:AD:AF:F1R2:F2R1:MBQ:MFRL:MMQ:MPOS:SA_MAP_AF:SA_POST_PROB	0/0:219,0:0.035:77,0:142,0:0:181,0:0:0	0/1:202,3:0.037:63,0:139,3:40:183,229:60:17:0.020,0.00,0.015:7.437e-03,3.468e-03,0.989
1	89618472	.	GAAA	G	.	.	DP=150;ECNT=1;NLOD=13.22;N_ART_LOD=-1.151e+00;POP_AF=1.000e-03;P_GERMLINE=-1.184e+01;RPA=16,13;RU=A;STR;TLOD=4.08	GT:AD:AF:F1R2:F2R1:MBQ:MFRL:MMQ:MPOS:SA_MAP_AF:SA_POST_PROB	0/0:67,8:0.176:3,0:15,0:0:188,0:0:0	0/1:49,11:0.235:4,0:3,3:30:186,168:60:37:0.051,0.00,0.054:4.709e-03,0.041,0.954
1	90058242	.	GT	G	.	.	DP=155;ECNT=1;NLOD=5.70;N_ART_LOD=9.72;POP_AF=1.000e-03;P_GERMLINE=-4.970e+00;RPA=13,12;RU=T;STR;TLOD=3.43	GT:AD:AF:F1R2:F2R1:MBQ:MFRL:MMQ:MPOS:SA_MAP_AF:SA_POST_PROB	0/0:80,7:0.133:13,2:17,5:40:177,214:60:29	0/1:53,3:0.180:4,0:8,3:39:200,167:60:38:0.040,0.040,0.055:5.453e-03,0.039,0.955
1	90178372	.	G	A	.	.	DP=949;ECNT=1;NLOD=152.10;N_ART_LOD=-2.716e+00;POP_AF=1.000e-03;P_GERMLINE=-1.512e+02;TLOD=3.65	GT:AD:AF:F1R2:F2R1:MBQ:MFRL:MMQ:MPOS:SA_MAP_AF:SA_POST_PROB	0/0:507,0:0.029:225,0:282,0:0:178,0:0:0	0/1:385,3:0.040:141,2:244,1:39:167,112:60:40:0.010,0.010,7.732e-03:2.336e-03,1.495e-03,0.996
1	90443203	.	A	AT	.	.	DP=33;ECNT=1;NLOD=3.61;N_ART_LOD=-8.690e-01;POP_AF=1.000e-03;P_GERMLINE=-2.074e+00;RPA=11,12;RU=T;STR;TLOD=4.24	GT:AD:AF:F1R2:F2R1:MBQ:MFRL:MMQ:MPOS:SA_MAP_AF:SA_POST_PROB	0/0:12,0:0.073:6,0:5,0:0:152,0:0:0	0/1:14,3:0.216:9,0:4,3:38:147,121:60:15:0.131,0.162,0.176:0.022,0.018,0.961
1	91182381	.	GGGC	G	.	.	DB;DP=186;ECNT=1;NLOD=12.84;N_ART_LOD=3.67;POP_AF=1.000e-03;P_GERMLINE=-1.200e+01;RPA=5,4;RU=GGC;STR;TLOD=3.54	GT:AD:AF:F1R2:F2R1:MBQ:MFRL:MMQ:MPOS:SA_MAP_AF:SA_POST_PROB	0/0:71,2:0.135:25,0:46,2:40:184,132:60:26	0/1:80,2:0.078:25,0:55,2:40:184,270:60:27:0.020,0.020,0.024:5.593e-03,7.207e-03,0.987
1	91182651	.	C	T	.	.	DP=306;ECNT=1;NLOD=47.47;N_ART_LOD=-2.207e+00;POP_AF=1.000e-03;P_GERMLINE=-4.466e+01;TLOD=5.68	GT:AD:AF:F1R2:F2R1:MBQ:MFRL:MMQ:MPOS:SA_MAP_AF:SA_POST_PROB	0/0:158,0:0.017:63,0:95,0:0:163,0:0:0	0/1:133,3:0.048:48,0:85,3:40:168,171:60:22:0.020,0.010,0.022:3.566e-03,6.860e-03,0.990
1	91402917	.	TA	T	.	.	DP=48;ECNT=1;NLOD=7.87;N_ART_LOD=-1.185e+00;POP_AF=1.000e-03;P_GERMLINE=-5.879e+00;RPA=11,10;RU=A;STR;TLOD=4.71	GT:AD:AF:F1R2:F2R1:MBQ:MFRL:MMQ:MPOS:SA_MAP_AF:SA_POST_PROB	0/0:27,0:0.083:6,0:14,0:0:282,0:0:0	0/1:14,3:0.177:5,2:9,1:37:219,257:60:12:0.00,0.172,0.176:0.020,0.025,0.955
1	91870414	.	G	A	.	.	DP=1022;ECNT=1;NLOD=160.87;N_ART_LOD=-1.589e+00;POP_AF=1.000e-03;P_GERMLINE=-1.598e+02;TLOD=3.73	GT:AD:AF:F1R2:F2R1:MBQ:MFRL:MMQ:MPOS:SA_MAP_AF:SA_POST_PROB	0/0:548,1:0.024:216,0:332,1:34:172,97:60:33	0/1:421,4:0.038:160,0:261,4:40:168,123:60:22:0.010,0.010,9.412e-03:1.966e-03,2.091e-03,0.996
1	91912796	.	T	C	.	.	DP=17;ECNT=1;NLOD=3.61;N_ART_LOD=-1.128e+00;POP_AF=1.000e-03;P_GERMLINE=-3.135e+00;TLOD=3.18	GT:AD:AF:F1R2:F2R1:MBQ:MFRL:MMQ:MPOS:SA_MAP_AF:SA_POST_PROB	0/0:12,0:0.039:5,0:7,0:0:126,0:0:0	0/1:3,1:0.250:2,0:1,1:40:190,117:60:37:0.253,0.00,0.250:0.017,0.039,0.944
1	91967356	.	T	TA	.	.	DP=389;ECNT=1;NLOD=35.75;N_ART_LOD=5.86;POP_AF=1.000e-03;P_GERMLINE=-3.343e+01;RPA=9,10;RU=A;STR;TLOD=5.06	GT:AD:AF:F1R2:F2R1:MBQ:MFRL:MMQ:MPOS:SA_MAP_AF:SA_POST_PROB	0/0:179,7:0.089:69,1:103,6:40:175,155:60:23	0/1:157,6:0.090:60,2:93,4:39:178,148:60:23:0.030,0.030,0.037:5.490e-03,5.682e-03,0.989
1	92108274	.	T	TAA	.	.	DP=161;ECNT=1;NLOD=7.36;N_ART_LOD=0.981;POP_AF=1.000e-03;P_GERMLINE=-4.723e+00;RPA=13,15;RU=A;STR;TLOD=5.44	GT:AD:AF:F1R2:F2R1:MBQ:MFRL:MMQ:MPOS:SA_MAP_AF:SA_POST_PROB	0/0:56,3:0.247:10,1:28,1:26:184,139:60:32	0/1:46,5:0.187:10,1:18,3:22:186,161:60:22:0.061,0.040,0.070:8.901e-03,0.014,0.977
1	92365963	.	G	A	.	.	DP=13;ECNT=1;NLOD=2.41;N_ART_LOD=-9.542e-01;POP_AF=1.000e-03;P_GERMLINE=-2.110e+00;TLOD=3.00	GT:AD:AF:F1R2:F2R1:MBQ:MFRL:MMQ:MPOS:SA_MAP_AF:SA_POST_PROB	0/0:8,0:6.553e-05:2,0:6,0:0:156,0:0:0	0/1:4,1:0.200:1,0:3,1:40:133,152:60:20:0.00,0.202,0.200:0.029,0.019,0.952
1	92457969	.	CAAAA	C	.	.	DP=130;ECNT=1;NLOD=6.60;N_ART_LOD=-1.023e+00;POP_AF=1.000e-03;P_GERMLINE=-3.298e+00;RPA=18,14;RU=A;STR;TLOD=8.40	GT:AD:AF:F1R2:F2R1:MBQ:MFRL:MMQ:MPOS:SA_MAP_AF:SA_POST_PROB	0/0:39,3:0.253:2,0:5,0:0:179,0:0:0	0/1:24,5:0.337:1,2:5,2:31:172,170:60:41:0.111,0.091,0.118:0.018,0.014,0.968
1	92467716	.	A	AT	.	.	DP=393;ECNT=1;NLOD=17.29;N_ART_LOD=15.33;POP_AF=1.000e-03;P_GERMLINE=-1.401e+01;RPA=10,11;RU=T;STR;TLOD=7.26	GT:AD:AF:F1R2:F2R1:MBQ:MFRL:MMQ:MPOS:SA_MAP_AF:SA_POST_PROB	0/0:166,13:0.174:69,4:96,9:39:183,143:60:14	0/1:111,7:0.176:44,2:63,5:39:156,210:60:14:0.061,0.030,0.059:5.207e-03,0.016,0.979
1	93046377	.	G	C	.	.	DP=57;ECNT=1;NLOD=10.84;N_ART_LOD=-1.568e+00;POP_AF=1.000e-03;P_GERMLINE=-9.081e+00;TLOD=4.47	GT:AD:AF:F1R2:F2R1:MBQ:MFRL:MMQ:MPOS:SA_MAP_AF:SA_POST_PROB	0/0:36,0:3.167e-05:26,0:10,0:0:191,0:0:0	0/1:19,2:0.096:8,2:11,0:15:177,141:60:25:0.061,0.081,0.095:0.048,8.689e-03,0.943
1	93128210	.	G	GA	.	.	DP=269;ECNT=1;NLOD=28.71;N_ART_LOD=2.50;POP_AF=1.000e-03;P_GERMLINE=-2.705e+01;RPA=10,11;RU=A;STR;TLOD=4.37	GT:AD:AF:F1R2:F2R1:MBQ:MFRL:MMQ:MPOS:SA_MAP_AF:SA_POST_PROB	0/0:132,5:0.077:67,0:61,5:38:172,131:60:7	0/1:103,5:0.095:41,0:60,5:35:167,127:60:13:0.030,0.040,0.046:5.455e-03,0.015,0.979
1	93159821	.	C	CA	.	.	DB;DP=233;ECNT=1;NLOD=10.60;N_ART_LOD=6.61;POP_AF=1.000e-03;P_GERMLINE=-7.298e+00;RPA=13,14;RU=A;STR;TLOD=14.53	GT:AD:AF:F1R2:F2R1:MBQ:MFRL:MMQ:MPOS:SA_MAP_AF:SA_POST_PROB	0/0:107,10:0.156:31,0:55,6:39:178,191:60:15	0/1:66,13:0.237:13,2:45,9:38:172,202:60:23:0.101,0.141,0.141:0.016,0.015,0.969
1	93237782	.	C	T	.	.	DP=28;ECNT=1;NLOD=2.71;N_ART_LOD=-1.000e+00;POP_AF=1.000e-03;P_GERMLINE=-2.980e-01;TLOD=5.54	GT:AD:AF:F1R2:F2R1:MBQ:MFRL:MMQ:MPOS:SA_MAP_AF:SA_POST_PROB	0/0:9,0:8.183e-05:3,0:6,0:0:145,0:0:0	0/1:15,2:0.158:10,1:5,1:40:182,245:60:17:0.121,0.00,0.118:0.015,0.024,0.961
1	93287249	.	T	C	.	.	DP=15;ECNT=2;NLOD=3.01;N_ART_LOD=-1.041e+00;POP_AF=1.000e-03;P_GERMLINE=-2.687e+00;TLOD=3.02	GT:AD:AF:F1R2:F2R1:MBQ:MFRL:MMQ:MPOS:PGT:PID:SA_MAP_AF:SA_POST_PROB	0/0:10,0:1.884e-08:7,0:3,0:0:158,0:0:0:0|1:93287249_T_C	0/1:4,1:0.200:3,1:1,0:40:208,110:60:6:0|1:93287249_T_C:0.00,0.202,0.200:0.025,0.022,0.953
1	93287250	.	C	A	.	.	DP=15;ECNT=2;NLOD=3.01;N_ART_LOD=-1.041e+00;POP_AF=1.000e-03;P_GERMLINE=-2.687e+00;TLOD=3.02	GT:AD:AF:F1R2:F2R1:MBQ:MFRL:MMQ:MPOS:PGT:PID:SA_MAP_AF:SA_POST_PROB	0/0:10,0:1.884e-08:7,0:3,0:0:158,0:0:0:0|1:93287249_T_C	0/1:4,1:0.200:3,1:1,0:37:208,110:60:5:0|1:93287249_T_C:0.00,0.202,0.200:0.025,0.022,0.953
1	93300395	.	G	A	.	.	DP=196;ECNT=1;NLOD=33.41;N_ART_LOD=-2.056e+00;POP_AF=1.000e-03;P_GERMLINE=-3.038e+01;TLOD=6.07	GT:AD:AF:F1R2:F2R1:MBQ:MFRL:MMQ:MPOS:SA_MAP_AF:SA_POST_PROB	0/0:111,0:0.017:35,0:76,0:0:202,0:0:0	0/1:74,3:0.063:22,1:52,2:39:188,234:60:20:0.00,0.040,0.039:7.554e-03,0.017,0.975
1	93646145	.	C	T	.	.	DP=542;ECNT=1;NLOD=77.22;N_ART_LOD=-2.421e+00;POP_AF=1.000e-03;P_GERMLINE=-7.683e+01;TLOD=3.09	GT:AD:AF:F1R2:F2R1:MBQ:MFRL:MMQ:MPOS:SA_MAP_AF:SA_POST_PROB	0/0:257,0:0.025:85,0:172,0:0:176,0:0:0	0/1:264,3:0.023:105,1:159,2:39:175,170:60:31:0.010,0.010,0.011:3.629e-03,1.979e-03,0.994
1	93802539	.	C	T	.	.	DP=20;ECNT=2;NLOD=4.21;N_ART_LOD=-1.188e+00;POP_AF=1.000e-03;P_GERMLINE=-3.891e+00;TLOD=3.02	GT:AD:AF:F1R2:F2R1:MBQ:MFRL:MMQ:MPOS:PGT:PID:SA_MAP_AF:SA_POST_PROB	0/0:14,0:0.033:9,0:5,0:0:170,0:0:0:0|1:93802529_G_A	0/1:4,1:0.200:3,1:1,0:39:130,131:40:20:0|1:93802529_G_A:0.202,0.00,0.200:0.022,0.025,0.953
1	93963395	.	T	A	.	.	DP=19;ECNT=1;NLOD=4.21;N_ART_LOD=-1.176e+00;POP_AF=1.000e-03;P_GERMLINE=-3.912e+00;TLOD=3.00	GT:AD:AF:F1R2:F2R1:MBQ:MFRL:MMQ:MPOS:SA_MAP_AF:SA_POST_PROB	0/0:14,0:2.070e-04:6,0:8,0:0:154,0:0:0	0/1:4,1:0.200:0,1:4,0:40:194,143:60:14:0.202,0.00,0.200:0.015,0.043,0.943
1	94030132	.	G	A	.	.	DP=24;ECNT=1;NLOD=4.51;N_ART_LOD=-1.204e+00;POP_AF=1.000e-03;P_GERMLINE=-3.207e+00;TLOD=4.01	GT:AD:AF:F1R2:F2R1:MBQ:MFRL:MMQ:MPOS:SA_MAP_AF:SA_POST_PROB	0/0:15,0:8.116e-05:6,0:9,0:0:158,0:0:0	0/1:6,2:0.315:2,0:4,2:27:139,242:60:20:0.00,0.253,0.250:0.037,0.017,0.947
1	94048584	.	A	G	.	.	DP=101;ECNT=1;NLOD=14.31;N_ART_LOD=-1.696e+00;POP_AF=1.000e-03;P_GERMLINE=-1.316e+01;TLOD=3.85	GT:AD:AF:F1R2:F2R1:MBQ:MFRL:MMQ:MPOS:SA_MAP_AF:SA_POST_PROB	0/0:48,0:0.026:14,0:34,0:0:196,0:0:0	0/1:44,2:0.090:13,1:31,1:38:198,153:60:20:0.040,0.00,0.043:0.015,9.622e-03,0.975
1	94316412	.	G	A	.	.	DP=105;ECNT=3;NLOD=13.85;N_ART_LOD=-1.688e+00;POP_AF=1.000e-03;P_GERMLINE=-1.243e+01;TLOD=4.12	GT:AD:AF:F1R2:F2R1:MBQ:MFRL:MMQ:MPOS:PGT:PID:SA_MAP_AF:SA_POST_PROB	0/0:46,0:0.040:25,0:21,0:0:177,0:0:0:0|1:94316411_C_T	0/1:51,2:0.055:33,1:18,1:36:185,226:35:12:0|1:94316411_C_T:0.00,0.040,0.038:0.012,8.141e-03,0.980
1	94316544	.	A	G	.	.	DP=194;ECNT=3;NLOD=27.41;N_ART_LOD=0.437;POP_AF=1.000e-03;P_GERMLINE=-2.654e+01;TLOD=3.57	GT:AD:AF:F1R2:F2R1:MBQ:MFRL:MMQ:MPOS:SA_MAP_AF:SA_POST_PROB	0/0:105,1:0.032:31,0:74,1:40:162,138:22:28	0/1:79,2:0.037:24,1:55,1:37:172,226:35:30:0.020,0.00,0.025:5.183e-03,0.010,0.985
1	94466343	.	A	G	.	.	DP=195;ECNT=1;NLOD=33.18;N_ART_LOD=-2.055e+00;POP_AF=1.000e-03;P_GERMLINE=-3.239e+01;TLOD=3.49	GT:AD:AF:F1R2:F2R1:MBQ:MFRL:MMQ:MPOS:SA_MAP_AF:SA_POST_PROB	0/0:111,0:0.022:47,0:64,0:0:172,0:0:0	0/1:75,2:0.046:23,1:52,1:40:169,274:60:20:0.00,0.030,0.026:0.010,5.550e-03,0.984
1	94643143	.	AT	A	.	.	DB;DP=434;ECNT=1;NLOD=23.61;N_ART_LOD=24.13;POP_AF=1.000e-03;P_GERMLINE=-2.031e+01;RPA=10,9;RU=T;STR;TLOD=15.96	GT:AD:AF:F1R2:F2R1:MBQ:MFRL:MMQ:MPOS:SA_MAP_AF:SA_POST_PROB	0/0:242,19:0.100:96,8:133,11:40:178,187:60:23	0/1:137,13:0.111:42,2:86,10:40:176,173:60:32:0.071,0.071,0.083:4.933e-03,0.017,0.978
1	94964139	.	A	AT	.	.	DP=255;ECNT=1;NLOD=10.10;N_ART_LOD=12.38;POP_AF=1.000e-03;P_GERMLINE=-6.819e+00;RPA=15,16;RU=T;STR;TLOD=7.30	GT:AD:AF:F1R2:F2R1:MBQ:MFRL:MMQ:MPOS:SA_MAP_AF:SA_POST_PROB	0/0:136,16:0.159:42,5:50,7:39:179,224:60:20	0/1:69,7:0.184:19,2:28,5:34:174,188:60:21:0.081,0.081,0.092:6.007e-03,0.041,0.953
1	95007104	.	G	A	.	.	DP=119;ECNT=1;NLOD=14.10;N_ART_LOD=-1.696e+00;POP_AF=1.000e-03;P_GERMLINE=-1.356e+01;TLOD=3.24	GT:AD:AF:F1R2:F2R1:MBQ:MFRL:MMQ:MPOS:SA_MAP_AF:SA_POST_PROB	0/0:47,0:0.041:14,0:33,0:0:183,0:0:0	0/1:61,2:0.069:22,1:39,1:37:178,143:60:11:0.00,0.030,0.032:7.866e-03,0.012,0.980
1	95368574	.	T	TA	.	.	DP=161;ECNT=1;NLOD=13.50;N_ART_LOD=2.78;POP_AF=1.000e-03;P_GERMLINE=-1.207e+01;RPA=14,15;RU=A;STR;TLOD=4.13	GT:AD:AF:F1R2:F2R1:MBQ:MFRL:MMQ:MPOS:SA_MAP_AF:SA_POST_PROB	0/0:77,4:0.121:11,2:48,2:35:177,165:60:2	0/1:54,5:0.172:10,0:28,5:36:180,158:60:7:0.00,0.091,0.086:0.023,9.550e-03,0.968
1	95432106	.	T	C	.	.	DP=12;ECNT=2;NLOD=2.41;N_ART_LOD=-9.542e-01;POP_AF=1.000e-03;P_GERMLINE=-1.914e+00;TLOD=3.20	GT:AD:AF:F1R2:F2R1:MBQ:MFRL:MMQ:MPOS:PGT:PID:SA_MAP_AF:SA_POST_PROB	0/0:8,0:1.940e-09:4,0:4,0:0:160,0:0:0:0|1:95432106_T_C	0/1:3,1:0.250:1,0:2,1:40:155,163:60:20:0|1:95432106_T_C:0.253,0.00,0.250:0.021,0.027,0.951
1	95462461	.	A	G	.	.	DP=11;ECNT=1;NLOD=2.71;N_ART_LOD=-1.000e+00;POP_AF=1.000e-03;P_GERMLINE=-1.900e+00;TLOD=3.51	GT:AD:AF:F1R2:F2R1:MBQ:MFRL:MMQ:MPOS:SA_MAP_AF:SA_POST_PROB	0/0:9,0:4.303e-05:5,0:4,0:0:184,0:0:0	0/1:1,1:0.500:0,1:1,0:39:85,164:60:0:0.505,0.00,0.500:0.021,0.032,0.947
1	95615748	.	C	CT	.	.	DP=77;ECNT=1;NLOD=5.92;N_ART_LOD=1.24;POP_AF=1.000e-03;P_GERMLINE=-4.784e+00;RPA=12,13;RU=T;STR;TLOD=3.83	GT:AD:AF:F1R2:F2R1:MBQ:MFRL:MMQ:MPOS:SA_MAP_AF:SA_POST_PROB	0/0:36,2:0.125:12,1:19,1:40:188,157:60:24	0/1:22,4:0.229:6,1:15,3:40:174,259:60:33:0.081,0.141,0.154:0.062,8.336e-03,0.929
1	95705386	.	G	A	.	.	DP=427;ECNT=1;NLOD=68.40;N_ART_LOD=-2.365e+00;POP_AF=1.000e-03;P_GERMLINE=-6.659e+01;TLOD=4.53	GT:AD:AF:F1R2:F2R1:MBQ:MFRL:MMQ:MPOS:SA_MAP_AF:SA_POST_PROB	0/0:228,0:0.017:83,0:145,0:0:168,0:0:0	0/1:187,3:0.022:71,0:116,3:38:176,151:60:3:0.00,0.020,0.016:7.676e-03,2.521e-03,0.990
1	97279079	.	CT	C	.	.	DP=249;ECNT=1;NLOD=20.16;N_ART_LOD=2.92;POP_AF=1.000e-03;P_GERMLINE=-1.729e+01;RPA=10,9;RU=T;STR;TLOD=5.78	GT:AD:AF:F1R2:F2R1:MBQ:MFRL:MMQ:MPOS:SA_MAP_AF:SA_POST_PROB	0/0:101,4:0.188:32,1:59,3:40:184,328:60:39	0/1:64,5:0.194:24,2:38,3:38:184,232:60:13:0.071,0.00,0.075:0.017,0.013,0.970
1	98011830	.	T	TA	.	.	DP=275;ECNT=2;NLOD=6.69;N_ART_LOD=9.87;POP_AF=1.000e-03;P_GERMLINE=-3.390e+00;RPA=11,12;RU=A;STR;TLOD=10.52	GT:AD:AF:F1R2:F2R1:MBQ:MFRL:MMQ:MPOS:SA_MAP_AF:SA_POST_PROB	0/0:98,12:0.218:59,6:36,3:39:188,167:54:18	0/1:89,10:0.180:48,4:38,5:39:184,226:60:25:0.091,0.00,0.091:4.198e-03,0.092,0.904
1	98511755	.	C	T	.	.	DP=132;ECNT=1;NLOD=18.92;N_ART_LOD=-1.817e+00;POP_AF=1.000e-03;P_GERMLINE=-1.783e+01;TLOD=3.79	GT:AD:AF:F1R2:F2R1:MBQ:MFRL:MMQ:MPOS:SA_MAP_AF:SA_POST_PROB	0/0:63,0:0.031:38,0:25,0:0:173,0:0:0	0/1:59,2:0.063:34,2:25,0:40:162,198:60:17:0.020,0.020,0.033:6.970e-03,9.267e-03,0.984
1	99164246	.	C	CT	.	.	DP=198;ECNT=1;NLOD=10.72;N_ART_LOD=8.68;POP_AF=1.000e-03;P_GERMLINE=-8.212e+00;RPA=13,14;RU=T;STR;TLOD=5.28	GT:AD:AF:F1R2:F2R1:MBQ:MFRL:MMQ:MPOS:SA_MAP_AF:SA_POST_PROB	0/0:102,8:0.147:35,3:40,5:40:170,170:60:21	0/1:61,5:0.144:15,1:31,4:38:188,130:60:6:0.051,0.071,0.076:9.267e-03,0.015,0.975
1	100318092	.	AT	A	.	.	DP=43;ECNT=1;NLOD=2.89;N_ART_LOD=0.285;POP_AF=1.000e-03;P_GERMLINE=-1.045e+00;RPA=20,19;RU=T;STR;TLOD=4.60	GT:AD:AF:F1R2:F2R1:MBQ:MFRL:MMQ:MPOS:SA_MAP_AF:SA_POST_PROB	0/0:16,1:0.214:7,0:2,1:40:246,240:60:41	0/1:9,4:0.362:1,1:3,3:40:230,217:60:28:0.00,0.333,0.333:0.025,0.025,0.950
1	100341732	.	C	G	.	.	DP=18;ECNT=1;NLOD=4.21;N_ART_LOD=-1.176e+00;POP_AF=1.000e-03;P_GERMLINE=-3.837e+00;TLOD=3.08	GT:AD:AF:F1R2:F2R1:MBQ:MFRL:MMQ:MPOS:SA_MAP_AF:SA_POST_PROB	0/0:14,0:5.965e-05:5,0:9,0:0:194,0:0:0	0/1:3,1:0.250:1,1:2,0:39:102,97:60:20:0.253,0.00,0.250:0.019,0.032,0.949
1	100366446	.	GT	G	.	.	DP=163;ECNT=1;NLOD=3.59;N_ART_LOD=2.77;POP_AF=1.000e-03;P_GERMLINE=-6.740e-01;RPA=15,14;RU=T;STR;TLOD=6.05	GT:AD:AF:F1R2:F2R1:MBQ:MFRL:MMQ:MPOS:SA_MAP_AF:SA_POST_PROB	0/0:41,5:0.287:16,1:10,2:31:190,215:60:21	0/1:43,5:0.280:19,3:10,2:34:203,180:60:35:0.111,0.00,0.106:0.017,0.017,0.966
1	100671865	.	T	TA	.	.	DP=265;ECNT=3;NLOD=19.35;N_ART_LOD=5.39;POP_AF=1.000e-03;P_GERMLINE=-1.606e+01;TLOD=8.17	GT:AD:AF:F1R2:F2R1:MBQ:MFRL:MMQ:MPOS:SA_MAP_AF:SA_POST_PROB	0/0:122,10:0.153:41,3:77,7:38:170,170:60:27	0/1:68,8:0.209:31,3:35,5:40:180,180:60:31:0.071,0.091,0.104:0.023,6.638e-03,0.970
1	100671866	.	T	TA	.	.	DP=263;ECNT=3;NLOD=3.42;N_ART_LOD=6.08;POP_AF=1.000e-03;P_GERMLINE=-2.252e+00;RPA=13,14;RU=A;STR;TLOD=3.87	GT:AD:AF:F1R2:F2R1:MBQ:MFRL:MMQ:MPOS:SA_MAP_AF:SA_POST_PROB	0/0:125,13:0.235:12,2:28,4:37:191,159:60:25	0/1:77,7:0.230:13,1:13,3:38:193,191:60:30:0.061,0.00,0.056:4.155e-03,0.049,0.947
1	100715297	.	C	T	.	.	DP=1395;ECNT=1;NLOD=200.64;N_ART_LOD=-2.833e+00;POP_AF=1.000e-03;P_GERMLINE=-1.984e+02;TLOD=5.00	GT:AD:AF:F1R2:F2R1:MBQ:MFRL:MMQ:MPOS:SA_MAP_AF:SA_POST_PROB	0/0:670,1:0.027:245,1:425,0:16:168,158:60:45	0/1:654,4:0.029:231,2:423,2:40:167,196:60:40:0.010,0.010,6.079e-03:1.772e-03,9.804e-04,0.997
1	100736591	.	T	C	.	.	DP=13;ECNT=1;NLOD=2.41;N_ART_LOD=-9.738e-01;POP_AF=1.000e-03;P_GERMLINE=-2.014e+00;TLOD=3.10	GT:AD:AF:F1R2:F2R1:MBQ:MFRL:MMQ:MPOS:SA_MAP_AF:SA_POST_PROB	0/0:8,0:0.056:2,0:6,0:0:155,0:0:0	0/1:3,1:0.275:2,0:1,1:39:201,163:60:16:0.253,0.00,0.250:0.021,0.027,0.951
1	100754683	.	CT	C	.	.	DP=24;ECNT=1;NLOD=3.25;N_ART_LOD=-6.800e-01;POP_AF=1.000e-03;P_GERMLINE=-2.770e+00;RPA=12,11;RU=T;STR;TLOD=3.18	GT:AD:AF:F1R2:F2R1:MBQ:MFRL:MMQ:MPOS:SA_MAP_AF:SA_POST_PROB	0/0:11,0:0.054:6,0:3,0:0:159,0:0:0	0/1:9,2:0.217:4,1:4,1:34:174,153:60:19:0.00,0.182,0.182:0.041,0.014,0.945
1	101005241	.	GCGC	G	.	.	DB;DP=138;ECNT=1;NLOD=10.36;N_ART_LOD=-1.664e+00;POP_AF=1.000e-03;P_GERMLINE=-8.710e+00;RPA=6,5;RU=CGC;STR;TLOD=4.36	GT:AD:AF:F1R2:F2R1:MBQ:MFRL:MMQ:MPOS:SA_MAP_AF:SA_POST_PROB	0/0:35,0:0.226:18,0:17,0:0:141,0:0:0	0/1:39,2:0.256:18,1:21,1:34:154,183:60:37:0.051,0.00,0.049:0.015,0.011,0.974
1	101437918	.	C	CT	.	.	DP=292;ECNT=1;NLOD=22.57;N_ART_LOD=4.12;POP_AF=1.000e-03;P_GERMLINE=-1.926e+01;RPA=10,11;RU=T;STR;TLOD=13.22	GT:AD:AF:F1R2:F2R1:MBQ:MFRL:MMQ:MPOS:SA_MAP_AF:SA_POST_PROB	0/0:120,6:0.140:42,1:75,5:38:181,141:60:34	0/1:94,11:0.194:36,5:55,6:38:164,181:60:22:0.091,0.091,0.105:0.011,9.150e-03,0.979
1	102303859	.	A	C	.	.	DP=17;ECNT=1;NLOD=3.57;N_ART_LOD=-1.126e+00;POP_AF=1.000e-03;P_GERMLINE=-3.090e+00;TLOD=3.18	GT:AD:AF:F1R2:F2R1:MBQ:MFRL:MMQ:MPOS:SA_MAP_AF:SA_POST_PROB	0/0:12,0:0.046:4,0:8,0:0:158,0:0:0	0/1:3,1:0.250:2,0:1,1:40:125,112:60:20:0.00,0.253,0.250:0.027,0.021,0.951
1	103364484	.	AT	A	.	.	DB;DP=110;ECNT=1;NLOD=5.06;N_ART_LOD=3.18;POP_AF=1.000e-03;P_GERMLINE=-1.805e+00;RPA=10,9;RU=T;STR;TLOD=6.97	GT:AD:AF:F1R2:F2R1:MBQ:MFRL:MMQ:MPOS:SA_MAP_AF:SA_POST_PROB	0/0:45,4:0.159:20,1:24,3:36:172,176:60:20	0/1:38,5:0.171:19,2:18,3:40:169,139:60:13:0.091,0.101,0.119:0.016,0.013,0.972
1	103388990	.	T	A	.	.	DP=297;ECNT=1;NLOD=40.98;N_ART_LOD=-1.657e+00;POP_AF=1.000e-03;P_GERMLINE=-3.793e+01;TLOD=6.10	GT:AD:AF:F1R2:F2R1:MBQ:MFRL:MMQ:MPOS:SA_MAP_AF:SA_POST_PROB	0/0:149,2:0.056:19,0:37,1:0:199,199:60:0	0/1:116,3:0.096:17,2:26,1:40:195,174:60:18:0.030,0.00,0.032:0.014,6.616e-03,0.979
1	103444316	.	CAAGAA	C	.	.	DP=493;ECNT=1;NLOD=64.14;N_ART_LOD=-2.361e+00;POP_AF=1.000e-03;P_GERMLINE=-6.084e+01;RPA=3,2;RU=AAGAA;STR;TLOD=7.72	GT:AD:AF:F1R2:F2R1:MBQ:MFRL:MMQ:MPOS:SA_MAP_AF:SA_POST_PROB	0/0:214,0:0.075:89,0:125,0:0:173,0:0:0	0/1:210,4:0.075:86,2:124,2:40:178,153:60:17:0.00,0.020,0.019:0.010,2.328e-03,0.988
1	103473925	.	C	CA	.	.	DP=291;ECNT=1;NLOD=31.58;N_ART_LOD=3.59;POP_AF=1.000e-03;P_GERMLINE=-2.829e+01;RPA=10,11;RU=A;STR;TLOD=7.44	GT:AD:AF:F1R2:F2R1:MBQ:MFRL:MMQ:MPOS:SA_MAP_AF:SA_POST_PROB	0/0:150,6:0.069:53,1:93,5:39:188,166:60:23	0/1:106,7:0.108:41,2:61,5:40:184,172:60:20:0.040,0.061,0.062:9.502e-03,8.874e-03,0.982
1	103487401	.	TTTTTC	T	.	.	DP=410;ECNT=2;NLOD=45.02;N_ART_LOD=1.73;POP_AF=1.000e-03;P_GERMLINE=-4.453e+01;TLOD=3.19	GT:AD:AF:F1R2:F2R1:MBQ:MFRL:MMQ:MPOS:SA_MAP_AF:SA_POST_PROB	0/0:176,2:0.152:65,1:111,1:40:218,255:60:13	0/1:100,2:0.197:36,1:64,1:34:208,198:60:31:0.020,0.00,0.020:0.019,4.281e-03,0.976
1	103496805	.	G	GA	.	.	DP=356;ECNT=1;NLOD=16.16;N_ART_LOD=1.76;POP_AF=1.000e-03;P_GERMLINE=-1.551e+01;RPA=13,14;RU=A;STR;TLOD=3.36	GT:AD:AF:F1R2:F2R1:MBQ:MFRL:MMQ:MPOS:SA_MAP_AF:SA_POST_PROB	0/0:124,8:0.248:2,0:11,5:30:180,217:60:19	0/1:125,8:0.221:3,2:6,1:34:174,138:60:21:0.020,0.00,0.023:5.031e-03,7.289e-03,0.988
1	103573517	.	C	CTT	.	.	DP=83;ECNT=1;NLOD=3.53;N_ART_LOD=-7.086e-02;POP_AF=1.000e-03;P_GERMLINE=-2.821e+00;RPA=14,16;RU=T;STR;TLOD=3.41	GT:AD:AF:F1R2:F2R1:MBQ:MFRL:MMQ:MPOS:SA_MAP_AF:SA_POST_PROB	0/0:24,3:0.220:5,1:7,0:15:211,104:60:12	0/1:25,4:0.267:5,2:9,1:39:197,160:60:9:0.00,0.071,0.073:0.014,0.015,0.970
1	103598237	.	GT	G	.	.	DP=28;ECNT=1;NLOD=4.21;N_ART_LOD=-1.176e+00;POP_AF=1.000e-03;P_GERMLINE=-3.807e+00;RPA=7,6;RU=T;STR;TLOD=3.10	GT:AD:AF:F1R2:F2R1:MBQ:MFRL:MMQ:MPOS:SA_MAP_AF:SA_POST_PROB	0/0:14,0:7.432e-04:7,0:7,0:0:167,0:0:0	0/1:12,2:0.143:3,1:9,1:40:199,159:59:24:0.111,0.121,0.143:0.021,0.017,0.962
1	104076466	.	G	GA	.	.	DP=214;ECNT=1;NLOD=9.35;N_ART_LOD=10.18;POP_AF=1.000e-03;P_GERMLINE=-6.203e+00;RPA=12,13;RU=A;STR;TLOD=6.36	GT:AD:AF:F1R2:F2R1:MBQ:MFRL:MMQ:MPOS:SA_MAP_AF:SA_POST_PROB	0/0:104,9:0.141:31,3:57,6:25:168,198:60:29	0/1:72,6:0.128:23,2:43,4:31:172,158:60:24:0.071,0.051,0.077:7.543e-03,0.014,0.979
1	105238703	.	A	G	.	.	DP=20;ECNT=3;NLOD=2.71;N_ART_LOD=-1.000e+00;POP_AF=1.000e-03;P_GERMLINE=-1.422e-01;TLOD=6.29	GT:AD:AF:F1R2:F2R1:MBQ:MFRL:MMQ:MPOS:PGT:PID:SA_MAP_AF:SA_POST_PROB	0/0:9,0:5.343e-05:7,0:2,0:0:186,0:0:0:0|1:105238703_A_G	0/1:8,2:0.227:5,1:3,1:40:154,109:54:32:0|1:105238703_A_G:0.202,0.00,0.200:0.015,0.037,0.948
1	105238708	.	T	C	.	.	DP=19;ECNT=3;NLOD=2.41;N_ART_LOD=-9.542e-01;POP_AF=1.000e-03;P_GERMLINE=-8.357e-02;TLOD=6.18	GT:AD:AF:F1R2:F2R1:MBQ:MFRL:MMQ:MPOS:PGT:PID:SA_MAP_AF:SA_POST_PROB	0/0:8,0:3.303e-05:6,0:2,0:0:182,0:0:0:0|1:105238703_A_G	0/1:9,2:0.182:6,1:3,1:40:152,109:54:31:0|1:105238703_A_G:0.182,0.00,0.182:0.014,0.041,0.945
1	106248768	.	C	T	.	.	DP=13;ECNT=1;NLOD=2.41;N_ART_LOD=-9.542e-01;POP_AF=1.000e-03;P_GERMLINE=-2.088e+00;TLOD=3.02	GT:AD:AF:F1R2:F2R1:MBQ:MFRL:MMQ:MPOS:SA_MAP_AF:SA_POST_PROB	0/0:8,0:1.187e-05:4,0:4,0:0:167,0:0:0	0/1:4,1:0.200:1,0:3,1:40:166,85:60:8:0.202,0.00,0.200:0.022,0.025,0.953
1	107671246	.	G	T	.	.	DP=10;ECNT=1;NLOD=2.36;N_ART_LOD=-9.510e-01;POP_AF=1.000e-03;P_GERMLINE=-1.575e+00;TLOD=3.50	GT:AD:AF:F1R2:F2R1:MBQ:MFRL:MMQ:MPOS:SA_MAP_AF:SA_POST_PROB	0/0:8,0:0.013:4,0:4,0:0:159,0:0:0	0/1:1,1:0.500:0,0:1,1:38:181,101:60:20:0.00,0.505,0.500:0.032,0.021,0.947
1	107946324	.	CAAA	C	.	.	DP=644;ECNT=1;NLOD=23.71;N_ART_LOD=7.82;POP_AF=1.000e-03;P_GERMLINE=-2.175e+01;RPA=16,13;RU=A;STR;TLOD=4.68	GT:AD:AF:F1R2:F2R1:MBQ:MFRL:MMQ:MPOS:SA_MAP_AF:SA_POST_PROB	0/0:257,32:0.183:15,1:31,7:39:163,153:60:33	0/1:262,28:0.160:13,2:33,3:35:156,196:60:20:0.010,0.020,0.019:3.148e-03,3.507e-03,0.993
1	108172966	.	TGGG	T	.	.	DP=73;ECNT=2;NLOD=6.62;N_ART_LOD=1.34;POP_AF=1.000e-03;P_GERMLINE=-4.494e+00;TLOD=4.85	GT:AD:AF:F1R2:F2R1:MBQ:MFRL:MMQ:MPOS:PGT:PID:SA_MAP_AF:SA_POST_PROB	0/0:36,1:0.063:16,0:20,1:40:135,116:60:7:0|1:108172966_TGGG_T	0/1:28,2:0.107:12,2:16,0:39:157,246:60:27:0|1:108172966_TGGG_T:0.00,0.071,0.067:0.032,7.580e-03,0.960
1	108172973	.	AT	A	.	.	DP=73;ECNT=2;NLOD=6.62;N_ART_LOD=1.34;POP_AF=1.000e-03;P_GERMLINE=-4.528e+00;TLOD=4.82	GT:AD:AF:F1R2:F2R1:MBQ:MFRL:MMQ:MPOS:PGT:PID:SA_MAP_AF:SA_POST_PROB	0/0:36,1:0.063:15,0:21,1:0:138,116:60:0:0|1:108172966_TGGG_T	0/1:29,2:0.091:12,2:17,0:0:158,246:60:0:0|1:108172966_TGGG_T:0.00,0.061,0.065:0.034,7.212e-03,0.959
1	108465258	.	G	T	.	.	DP=30;ECNT=1;NLOD=4.82;N_ART_LOD=-1.241e+00;POP_AF=1.000e-03;P_GERMLINE=-2.396e+00;TLOD=5.18	GT:AD:AF:F1R2:F2R1:MBQ:MFRL:MMQ:MPOS:SA_MAP_AF:SA_POST_PROB	0/0:16,0:0.029:7,0:9,0:0:169,0:0:0	0/1:10,2:0.192:5,0:5,2:40:153,91:60:10:0.141,0.131,0.167:0.018,0.023,0.959
1	108537665	.	G	T	.	.	DP=12;ECNT=1;NLOD=2.71;N_ART_LOD=-1.000e+00;POP_AF=1.000e-03;P_GERMLINE=-2.085e+00;TLOD=3.33	GT:AD:AF:F1R2:F2R1:MBQ:MFRL:MMQ:MPOS:SA_MAP_AF:SA_POST_PROB	0/0:9,0:6.792e-05:5,0:4,0:0:180,0:0:0	0/1:2,1:0.367:0,1:2,0:39:154,97:60:20:0.333,0.00,0.333:0.019,0.036,0.946
1	109143172	.	T	C	.	.	DP=206;ECNT=1;NLOD=35.73;N_ART_LOD=-2.085e+00;POP_AF=1.000e-03;P_GERMLINE=-3.496e+01;TLOD=3.47	GT:AD:AF:F1R2:F2R1:MBQ:MFRL:MMQ:MPOS:SA_MAP_AF:SA_POST_PROB	0/0:119,0:0.018:54,0:65,0:0:201,0:0:0	0/1:76,2:0.055:36,0:40,2:40:190,88:60:15:0.00,0.030,0.026:8.169e-03,7.068e-03,0.985
1	109200268	.	CA	C	.	.	DP=207;ECNT=1;NLOD=3.04;N_ART_LOD=8.28;POP_AF=1.000e-03;P_GERMLINE=-1.855e+00;RPA=13,12;RU=A;STR;TLOD=3.89	GT:AD:AF:F1R2:F2R1:MBQ:MFRL:MMQ:MPOS:SA_MAP_AF:SA_POST_PROB	0/0:72,9:0.235:25,3:30,4:35:206,203:60:28	0/1:59,6:0.228:22,3:23,1:40:197,121:60:19:0.040,0.051,0.062:0.121,3.600e-03,0.875
1	109255687	.	C	CT	.	.	DB;DP=205;ECNT=1;NLOD=3.08;N_ART_LOD=10.22;POP_AF=1.000e-03;P_GERMLINE=-2.049e-01;RPA=10,11;RU=T;STR;TLOD=11.93	GT:AD:AF:F1R2:F2R1:MBQ:MFRL:MMQ:MPOS:SA_MAP_AF:SA_POST_PROB	0/0:83,10:0.221:26,3:50,5:36:191,173:60:25	0/1:50,8:0.226:20,3:28,5:37:195,171:60:20:0.141,0.00,0.138:0.013,0.027,0.960
1	109349650	.	C	T	.	.	DP=16;ECNT=3;NLOD=3.31;N_ART_LOD=-1.079e+00;POP_AF=1.000e-03;P_GERMLINE=-2.988e+00;TLOD=3.02	GT:AD:AF:F1R2:F2R1:MBQ:MFRL:MMQ:MPOS:PGT:PID:SA_MAP_AF:SA_POST_PROB	0/0:11,0:2.300e-05:5,0:6,0:0:160,0:0:0:0|1:109349650_C_T	0/1:4,1:0.200:0,1:4,0:36:128,112:60:17:0|1:109349650_C_T:0.00,0.202,0.200:0.029,0.019,0.952
1	109349651	.	A	G	.	.	DP=16;ECNT=3;NLOD=3.31;N_ART_LOD=-1.079e+00;POP_AF=1.000e-03;P_GERMLINE=-2.988e+00;TLOD=3.02	GT:AD:AF:F1R2:F2R1:MBQ:MFRL:MMQ:MPOS:PGT:PID:SA_MAP_AF:SA_POST_PROB	0/0:11,0:2.300e-05:5,0:6,0:0:160,0:0:0:0|1:109349650_C_T	0/1:4,1:0.200:0,1:4,0:34:128,112:60:16:0|1:109349650_C_T:0.00,0.202,0.200:0.029,0.019,0.952
1	109349657	.	C	CCT	.	.	DP=16;ECNT=3;NLOD=3.31;N_ART_LOD=-1.079e+00;POP_AF=1.000e-03;P_GERMLINE=-2.849e+00;TLOD=3.16	GT:AD:AF:F1R2:F2R1:MBQ:MFRL:MMQ:MPOS:PGT:PID:SA_MAP_AF:SA_POST_PROB	0/0:11,0:2.300e-05:5,0:6,0:0:160,0:0:0:0|1:109349650_C_T	0/1:3,1:0.299:0,1:3,0:31:125,112:60:10:0|1:109349650_C_T:0.00,0.253,0.250:0.032,0.019,0.949
1	109349996	.	CT	C	.	.	DP=310;ECNT=1;NLOD=5.26;N_ART_LOD=16.82;POP_AF=1.000e-03;P_GERMLINE=-2.375e+00;RPA=12,11;RU=T;STR;TLOD=5.81	GT:AD:AF:F1R2:F2R1:MBQ:MFRL:MMQ:MPOS:SA_MAP_AF:SA_POST_PROB	0/0:136,17:0.168:66,4:50,10:39:174,192:60:21	0/1:111,8:0.116:47,2:58,5:39:193,241:60:32:0.040,0.061,0.060:6.522e-03,0.017,0.976
1	109474250	.	TAA	T	.	.	DP=55;ECNT=1;NLOD=3.72;N_ART_LOD=-8.253e-01;POP_AF=1.000e-03;P_GERMLINE=-6.017e-01;RPA=15,13;RU=A;STR;TLOD=6.85	GT:AD:AF:F1R2:F2R1:MBQ:MFRL:MMQ:MPOS:SA_MAP_AF:SA_POST_PROB	0/0:13,0:0.289:2,0:2,0:0:277,0:0:0	0/1:11,3:0.360:1,2:2,1:38:263,190:60:45:0.232,0.00,0.231:0.025,0.022,0.953
1	109525421	.	T	TA	.	.	DP=425;ECNT=1;NLOD=2.47;N_ART_LOD=22.74;POP_AF=1.000e-03;P_GERMLINE=-6.347e-02;RPA=12,13;RU=A;STR;TLOD=7.13	GT:AD:AF:F1R2:F2R1:MBQ:MFRL:MMQ:MPOS:SA_MAP_AF:SA_POST_PROB	0/0:161,21:0.232:43,7:89,11:36:197,202:60:23	0/1:121,10:0.195:29,3:70,5:36:180,199:60:22:0.061,0.040,0.061:8.111e-03,9.649e-03,0.982
1	109600424	.	G	T	.	.	DP=13;ECNT=1;NLOD=2.41;N_ART_LOD=-9.542e-01;POP_AF=1.000e-03;P_GERMLINE=-2.110e+00;TLOD=3.00	GT:AD:AF:F1R2:F2R1:MBQ:MFRL:MMQ:MPOS:SA_MAP_AF:SA_POST_PROB	0/0:8,0:3.550e-05:3,0:5,0:0:200,0:0:0	0/1:4,1:0.200:1,1:3,0:40:140,128:60:20:0.00,0.202,0.200:0.035,0.017,0.949
1	109617803	.	C	CA	.	.	DP=74;ECNT=1;NLOD=2.28;N_ART_LOD=3.09;POP_AF=1.000e-03;P_GERMLINE=-1.014e+00;RPA=11,12;RU=A;STR;TLOD=4.02	GT:AD:AF:F1R2:F2R1:MBQ:MFRL:MMQ:MPOS:SA_MAP_AF:SA_POST_PROB	0/0:32,3:0.208:9,1:18,2:27:240,247:60:18	0/1:17,3:0.238:6,1:9,2:35:242,216:60:24:0.152,0.00,0.150:0.025,0.018,0.957
1	109650484	.	GAA	G	.	.	DP=91;ECNT=1;NLOD=2.61;N_ART_LOD=0.351;POP_AF=1.000e-03;P_GERMLINE=-8.943e-01;RPA=13,11;RU=A;STR;TLOD=4.49	GT:AD:AF:F1R2:F2R1:MBQ:MFRL:MMQ:MPOS:SA_MAP_AF:SA_POST_PROB	0/0:29,3:0.231:9,1:20,0:36:205,197:60:44	0/1:26,5:0.247:9,1:16,2:40:174,171:60:18:0.061,0.071,0.079:0.013,0.013,0.974
1	109668374	.	C	T	.	.	DP=15;ECNT=1;NLOD=3.01;N_ART_LOD=-1.058e+00;POP_AF=1.000e-03;P_GERMLINE=-2.634e+00;TLOD=3.08	GT:AD:AF:F1R2:F2R1:MBQ:MFRL:MMQ:MPOS:SA_MAP_AF:SA_POST_PROB	0/0:10,0:0.046:5,0:5,0:0:167,0:0:0	0/1:3,1:0.250:2,0:1,1:39:175,150:60:11:0.00,0.253,0.250:0.039,0.017,0.944
1	109670488	.	C	CT	.	.	DP=35;ECNT=1;NLOD=3.95;N_ART_LOD=-9.528e-01;POP_AF=1.000e-03;P_GERMLINE=-8.067e-01;RPA=13,14;RU=T;STR;TLOD=6.64	GT:AD:AF:F1R2:F2R1:MBQ:MFRL:MMQ:MPOS:SA_MAP_AF:SA_POST_PROB	0/0:14,0:0.163:5,0:3,0:0:138,0:0:0	0/1:10,4:0.319:7,3:2,1:34:191,236:60:19:0.253,0.253,0.286:0.019,0.025,0.955
1	109731831	.	C	A	.	.	DP=217;ECNT=1;NLOD=37.23;N_ART_LOD=-2.110e+00;POP_AF=1.000e-03;P_GERMLINE=-3.639e+01;TLOD=3.54	GT:AD:AF:F1R2:F2R1:MBQ:MFRL:MMQ:MPOS:SA_MAP_AF:SA_POST_PROB	0/0:124,0:0.035:50,0:74,0:0:166,0:0:0	0/1:78,2:0.049:31,1:47,1:40:153,136:60:15:0.030,0.00,0.025:6.481e-03,8.405e-03,0.985
1	109792762	.	T	C	.	.	DP=305;ECNT=2;NLOD=39.08;N_ART_LOD=0.449;POP_AF=1.000e-03;P_GERMLINE=-3.845e+01;TLOD=3.33	GT:AD:AF:F1R2:F2R1:MBQ:MFRL:MMQ:MPOS:PGT:PID:SA_MAP_AF:SA_POST_PROB	0/0:144,1:0.065:67,1:77,0:40:183,164:60:48:0|1:109792762_T_C	0/1:118,2:0.089:60,2:58,0:39:162,200:60:36:0|1:109792762_T_C:0.00,0.020,0.017:8.089e-03,3.393e-03,0.989
1	109882587	.	A	G	.	.	DP=13;ECNT=2;NLOD=2.71;N_ART_LOD=-1.000e+00;POP_AF=1.000e-03;P_GERMLINE=-2.212e+00;TLOD=3.20	GT:AD:AF:F1R2:F2R1:MBQ:MFRL:MMQ:MPOS:SA_MAP_AF:SA_POST_PROB	0/0:9,0:1.054e-05:2,0:7,0:0:164,0:0:0	0/1:3,1:0.250:1,0:2,1:37:224,131:40:20:0.253,0.00,0.250:0.021,0.027,0.951
1	109891546	.	G	C	.	.	DP=11;ECNT=1;NLOD=2.41;N_ART_LOD=-9.542e-01;POP_AF=1.000e-03;P_GERMLINE=-1.575e+00;TLOD=3.55	GT:AD:AF:F1R2:F2R1:MBQ:MFRL:MMQ:MPOS:SA_MAP_AF:SA_POST_PROB	0/0:8,0:3.658e-05:6,0:2,0:0:209,0:0:0	0/1:1,1:0.500:0,1:1,0:39:143,172:60:20:0.00,0.505,0.500:0.032,0.021,0.947
1	110120165	.	G	T	.	.	DP=19;ECNT=1;NLOD=4.52;N_ART_LOD=-1.204e+00;POP_AF=1.000e-03;P_GERMLINE=-4.139e+00;TLOD=3.08	GT:AD:AF:F1R2:F2R1:MBQ:MFRL:MMQ:MPOS:SA_MAP_AF:SA_POST_PROB	0/0:15,0:2.507e-05:4,0:11,0:0:156,0:0:0	0/1:3,1:0.250:2,1:1,0:39:169,153:60:17:0.253,0.00,0.250:0.025,0.023,0.952
1	110199172	.	C	CTGTGTG	.	.	DP=101;ECNT=1;NLOD=2.24;N_ART_LOD=-7.853e-01;POP_AF=1.000e-03;P_GERMLINE=-3.632e-02;RPA=20,23;RU=TG;STR;TLOD=9.73	GT:AD:AF:F1R2:F2R1:MBQ:MFRL:MMQ:MPOS:SA_MAP_AF:SA_POST_PROB	0/0:7,0:0.426:1,0:2,0:0:191,0:0:0	0/1:9,3:0.443:0,1:2,2:30:176,182:60:42:0.172,0.00,0.167:0.014,0.034,0.952
1	110295798	.	G	A	.	.	DP=380;ECNT=1;NLOD=52.96;N_ART_LOD=-2.253e+00;POP_AF=1.000e-03;P_GERMLINE=-5.177e+01;TLOD=3.89	GT:AD:AF:F1R2:F2R1:MBQ:MFRL:MMQ:MPOS:SA_MAP_AF:SA_POST_PROB	0/0:177,0:0.012:65,0:112,0:0:155,0:0:0	0/1:188,3:0.039:77,2:111,1:39:164,127:60:13:0.010,0.010,0.016:7.121e-03,2.149e-03,0.991
1	110734631	.	C	T	.	.	DP=871;ECNT=1;NLOD=124.36;N_ART_LOD=-2.631e+00;POP_AF=1.000e-03;P_GERMLINE=-1.233e+02;TLOD=3.74	GT:AD:AF:F1R2:F2R1:MBQ:MFRL:MMQ:MPOS:SA_MAP_AF:SA_POST_PROB	0/0:414,0:0.035:189,0:225,0:0:170,0:0:0	0/1:393,4:0.047:180,0:213,4:40:182,168:60:23:0.010,0.010,0.010:1.299e-03,3.807e-03,0.995
1	110754810	.	G	A	.	.	DP=421;ECNT=1;NLOD=59.02;N_ART_LOD=-2.302e+00;POP_AF=1.000e-03;P_GERMLINE=-5.776e+01;TLOD=3.96	GT:AD:AF:F1R2:F2R1:MBQ:MFRL:MMQ:MPOS:SA_MAP_AF:SA_POST_PROB	0/0:197,0:0.018:81,0:116,0:0:146,0:0:0	0/1:207,3:0.032:80,1:127,2:39:149,96:60:10:0.00,0.010,0.014:0.016,1.492e-03,0.983
1	110906426	.	CA	C	.	.	DB;DP=468;ECNT=1;NLOD=60.22;N_ART_LOD=3.30;POP_AF=1.000e-03;P_GERMLINE=-5.695e+01;RPA=9,8;RU=A;STR;TLOD=7.16	GT:AD:AF:F1R2:F2R1:MBQ:MFRL:MMQ:MPOS:SA_MAP_AF:SA_POST_PROB	0/0:246,5:0.044:99,0:136,5:35:169,138:60:18	0/1:182,7:0.076:79,1:94,6:40:157,207:60:22:0.030,0.030,0.038:3.526e-03,9.013e-03,0.987
1	111061473	.	A	G	.	.	DP=159;ECNT=1;NLOD=21.67;N_ART_LOD=-1.876e+00;POP_AF=1.000e-03;P_GERMLINE=-2.089e+01;TLOD=3.49	GT:AD:AF:F1R2:F2R1:MBQ:MFRL:MMQ:MPOS:SA_MAP_AF:SA_POST_PROB	0/0:72,0:0.033:29,0:43,0:0:177,0:0:0	0/1:74,2:0.063:23,1:51,1:40:166,187:60:13:0.020,0.020,0.026:0.034,3.257e-03,0.963
1	112019464	.	G	A	.	.	DP=540;ECNT=1;NLOD=87.61;N_ART_LOD=-1.086e+00;POP_AF=1.000e-03;P_GERMLINE=-8.580e+01;TLOD=4.52	GT:AD:AF:F1R2:F2R1:MBQ:MFRL:MMQ:MPOS:SA_MAP_AF:SA_POST_PROB	0/0:304,1:0.020:126,1:178,0:34:164,162:60:7	0/1:213,3:0.038:93,2:120,1:39:157,165:60:20:0.010,0.010,0.014:2.715e-03,3.818e-03,0.993
1	112040281	.	G	A	.	.	DP=14;ECNT=2;NLOD=2.76;N_ART_LOD=-1.024e+00;POP_AF=1.000e-03;P_GERMLINE=-2.362e+00;TLOD=3.10	GT:AD:AF:F1R2:F2R1:MBQ:MFRL:MMQ:MPOS:SA_MAP_AF:SA_POST_PROB	0/0:10,0:0.048:2,0:8,0:0:205,0:0:0	0/1:3,1:0.275:1,0:2,1:39:206,131:60:20:0.00,0.253,0.250:0.032,0.019,0.949
1	112040333	.	G	A	.	.	DP=11;ECNT=2;NLOD=2.41;N_ART_LOD=-9.542e-01;POP_AF=1.000e-03;P_GERMLINE=-1.817e+00;TLOD=3.30	GT:AD:AF:F1R2:F2R1:MBQ:MFRL:MMQ:MPOS:SA_MAP_AF:SA_POST_PROB	0/0:8,0:8.389e-05:1,0:7,0:0:228,0:0:0	0/1:2,1:0.333:0,0:2,1:39:169,130:60:20:0.333,0.00,0.333:0.025,0.025,0.950
1	112303077	.	AT	A	.	.	DP=211;ECNT=1;NLOD=14.17;N_ART_LOD=6.19;POP_AF=1.000e-03;P_GERMLINE=-1.322e+01;RPA=12,11;RU=T;STR;TLOD=3.66	GT:AD:AF:F1R2:F2R1:MBQ:MFRL:MMQ:MPOS:SA_MAP_AF:SA_POST_PROB	0/0:101,7:0.112:35,2:48,4:40:176,207:60:18	0/1:78,6:0.116:36,2:35,3:40:180,195:60:25:0.040,0.051,0.060:6.265e-03,0.022,0.971
1	113078106	.	T	C	.	.	DP=36;ECNT=1;NLOD=6.92;N_ART_LOD=-1.380e+00;POP_AF=1.000e-03;P_GERMLINE=-4.777e+00;TLOD=4.88	GT:AD:AF:F1R2:F2R1:MBQ:MFRL:MMQ:MPOS:SA_MAP_AF:SA_POST_PROB	0/0:23,0:5.321e-05:16,0:7,0:0:196,0:0:0	0/1:11,2:0.154:5,2:6,0:36:170,151:60:5:0.121,0.131,0.154:0.021,0.018,0.961
1	113095855	.	A	AAC	.	.	DP=15;ECNT=1;NLOD=2.55;N_ART_LOD=-7.403e-01;POP_AF=1.000e-03;P_GERMLINE=-4.642e-01;RPA=13,14;RU=AC;STR;TLOD=5.01	GT:AD:AF:F1R2:F2R1:MBQ:MFRL:MMQ:MPOS:SA_MAP_AF:SA_POST_PROB	0/0:9,0:0.040:2,0:1,0:0:157,0:0:0	0/1:4,2:0.335:3,1:0,1:40:164,269:60:34:0.00,0.333,0.333:0.025,0.025,0.950
1	113113167	.	G	GTATA	.	.	DP=92;ECNT=1;NLOD=2.66;N_ART_LOD=-1.041e+00;POP_AF=1.000e-03;P_GERMLINE=-1.819e+00;RPA=13,15;RU=TA;STR;TLOD=3.54	GT:AD:AF:F1R2:F2R1:MBQ:MFRL:MMQ:MPOS:SA_MAP_AF:SA_POST_PROB	0/0:9,0:0.411:4,0:2,0:0:203,0:0:0	0/1:9,2:0.431:2,1:1,1:28:255,199:60:13:0.00,0.051,0.051:9.259e-03,0.025,0.965
1	113119844	.	C	CAA	.	.	DP=74;ECNT=1;NLOD=2.28;N_ART_LOD=1.81;POP_AF=1.000e-03;P_GERMLINE=-1.511e+00;RPA=16,18;RU=A;STR;TLOD=3.49	GT:AD:AF:F1R2:F2R1:MBQ:MFRL:MMQ:MPOS:SA_MAP_AF:SA_POST_PROB	0/0:27,2:0.262:6,0:11,2:24:211,271:60:34	0/1:12,2:0.288:1,1:6,1:40:248,213:60:24:0.00,0.141,0.143:0.103,8.252e-03,0.888
1	113159371	.	G	GA	.	.	DP=147;ECNT=1;NLOD=5.93;N_ART_LOD=6.32;POP_AF=1.000e-03;P_GERMLINE=-2.627e+00;RPA=12,13;RU=A;STR;TLOD=8.92	GT:AD:AF:F1R2:F2R1:MBQ:MFRL:MMQ:MPOS:SA_MAP_AF:SA_POST_PROB	0/0:70,7:0.120:23,1:39,5:38:175,209:60:31	0/1:53,7:0.162:20,3:26,4:40:201,155:60:14:0.101,0.101,0.117:7.954e-03,0.032,0.960
1	113471629	.	CTT	C	.	.	DP=55;ECNT=1;NLOD=2.69;N_ART_LOD=1.00;POP_AF=1.000e-03;P_GERMLINE=-2.332e+00;RPA=14,12;RU=T;STR;TLOD=3.05	GT:AD:AF:F1R2:F2R1:MBQ:MFRL:MMQ:MPOS:SA_MAP_AF:SA_POST_PROB	0/0:20,1:0.148:9,1:10,0:38:182,150:60:14	0/1:20,2:0.178:4,1:12,1:36:197,153:60:17:0.00,0.091,0.087:0.014,0.025,0.961
1	113474838	.	CA	C	.	.	DP=50;ECNT=1;NLOD=6.31;N_ART_LOD=-1.366e+00;POP_AF=1.000e-03;P_GERMLINE=-5.969e+00;RPA=4,3;RU=A;STR;TLOD=3.04	GT:AD:AF:F1R2:F2R1:MBQ:MFRL:MMQ:MPOS:SA_MAP_AF:SA_POST_PROB	0/0:21,0:0.063:10,0:11,0:0:192,0:0:0	0/1:22,2:0.116:12,1:10,1:39:163,128:60:26:0.071,0.061,0.083:0.012,0.019,0.969
1	113797296	.	T	C	.	.	DP=14;ECNT=1;NLOD=2.36;N_ART_LOD=-9.706e-01;POP_AF=1.000e-03;P_GERMLINE=-2.025e+00;TLOD=3.04	GT:AD:AF:F1R2:F2R1:MBQ:MFRL:MMQ:MPOS:SA_MAP_AF:SA_POST_PROB	0/0:8,0:0.067:3,0:5,0:0:177,0:0:0	0/1:3,1:0.300:1,1:2,0:39:187,102:60:20:0.00,0.253,0.250:0.027,0.021,0.951
1	114148522	.	A	AT	.	.	DP=61;ECNT=1;NLOD=6.79;N_ART_LOD=-9.618e-01;POP_AF=1.000e-03;P_GERMLINE=-5.575e+00;RPA=10,11;RU=T;STR;TLOD=3.92	GT:AD:AF:F1R2:F2R1:MBQ:MFRL:MMQ:MPOS:SA_MAP_AF:SA_POST_PROB	0/0:23,0:0.085:6,0:14,0:0:152,0:0:0	0/1:27,3:0.156:10,0:14,3:38:173,194:60:35:0.00,0.101,0.100:0.178,4.780e-03,0.817
1	114192033	.	G	GT	.	.	DP=457;ECNT=1;NLOD=44.58;N_ART_LOD=3.24;POP_AF=1.000e-03;P_GERMLINE=-4.128e+01;RPA=9,10;RU=T;STR;TLOD=10.15	GT:AD:AF:F1R2:F2R1:MBQ:MFRL:MMQ:MPOS:SA_MAP_AF:SA_POST_PROB	0/0:191,5:0.144:74,2:115,3:40:180,145:60:30	0/1:143,9:0.160:51,2:91,7:40:181,152:60:23:0.061,0.040,0.059:8.600e-03,8.618e-03,0.983
1	114224782	.	ATT	A	.	.	DP=705;ECNT=1;NLOD=33.53;N_ART_LOD=19.01;POP_AF=1.000e-03;P_GERMLINE=-3.023e+01;RPA=16,14;RU=T;STR;TLOD=24.54	GT:AD:AF:F1R2:F2R1:MBQ:MFRL:MMQ:MPOS:SA_MAP_AF:SA_POST_PROB	0/0:262,16:0.167:38,7:69,6:39:176,139:60:8	0/1:232,21:0.201:35,5:48,11:39:169,163:60:29:0.040,0.061,0.060:7.418e-03,6.466e-03,0.986
1	114268596	.	G	GA	.	.	DP=82;ECNT=1;NLOD=2.86;N_ART_LOD=3.20;POP_AF=1.000e-03;P_GERMLINE=-1.353e-01;RPA=11,12;RU=A;STR;TLOD=8.88	GT:AD:AF:F1R2:F2R1:MBQ:MFRL:MMQ:MPOS:SA_MAP_AF:SA_POST_PROB	0/0:34,3:0.151:8,0:21,3:39:151,213:60:21	0/1:28,6:0.219:9,2:18,4:36:158,154:60:37:0.162,0.131,0.176:0.011,0.029,0.960
1	114368640	.	AT	A	.	.	DP=17;ECNT=1;NLOD=3.00;N_ART_LOD=-1.041e+00;POP_AF=1.000e-03;P_GERMLINE=-1.924e+00;RPA=9,8;RU=T;STR;TLOD=3.79	GT:AD:AF:F1R2:F2R1:MBQ:MFRL:MMQ:MPOS:SA_MAP_AF:SA_POST_PROB	0/0:10,0:1.262e-03:5,0:5,0:0:154,0:0:0	0/1:5,2:0.286:3,0:2,2:39:132,165:60:25:0.283,0.00,0.286:0.017,0.040,0.944
1	114407014	.	G	GA	.	.	DP=50;ECNT=1;NLOD=3.25;N_ART_LOD=0.481;POP_AF=1.000e-03;P_GERMLINE=-1.404e+00;RPA=13,14;RU=A;STR;TLOD=4.58	GT:AD:AF:F1R2:F2R1:MBQ:MFRL:MMQ:MPOS:SA_MAP_AF:SA_POST_PROB	0/0:19,1:0.166:3,1:11,0:16:259,263:60:23	0/1:11,3:0.340:7,2:3,1:34:247,244:60:30:0.212,0.00,0.214:0.015,0.037,0.948
1	114440425	.	T	C	.	.	DP=217;ECNT=1;NLOD=35.17;N_ART_LOD=-2.084e+00;POP_AF=1.000e-03;P_GERMLINE=-3.458e+01;TLOD=3.29	GT:AD:AF:F1R2:F2R1:MBQ:MFRL:MMQ:MPOS:SA_MAP_AF:SA_POST_PROB	0/0:117,0:0.033:50,0:67,0:0:179,0:0:0	0/1:87,3:0.044:34,0:53,3:39:184,195:60:20:0.00,0.030,0.033:0.014,4.999e-03,0.981
1	114472204	.	G	A	.	.	DP=65;ECNT=1;NLOD=8.73;N_ART_LOD=-1.477e+00;POP_AF=1.000e-03;P_GERMLINE=-5.440e+00;TLOD=7.55	GT:AD:AF:F1R2:F2R1:MBQ:MFRL:MMQ:MPOS:SA_MAP_AF:SA_POST_PROB	0/0:29,0:7.069e-05:8,0:21,0:0:201,0:0:0	0/1:30,3:0.128:10,3:20,0:40:220,123:60:12:0.071,0.071,0.091:0.034,8.637e-03,0.957
1	114495348	.	GT	G	.	.	DB;DP=259;ECNT=1;NLOD=8.90;N_ART_LOD=14.29;POP_AF=1.000e-03;P_GERMLINE=-5.596e+00;RPA=13,12;RU=T;STR;TLOD=12.94	GT:AD:AF:F1R2:F2R1:MBQ:MFRL:MMQ:MPOS:SA_MAP_AF:SA_POST_PROB	0/0:128,13:0.131:52,8:55,5:39:185,176:60:31	0/1:87,11:0.158:25,4:39,7:39:183,177:60:11:0.00,0.121,0.120:0.026,0.011,0.963
1	114623126	.	CT	C	.	.	DP=14;ECNT=1;NLOD=2.70;N_ART_LOD=-1.017e+00;POP_AF=1.000e-03;P_GERMLINE=-1.646e+00;RPA=14,13;RU=T;STR;TLOD=3.76	GT:AD:AF:F1R2:F2R1:MBQ:MFRL:MMQ:MPOS:SA_MAP_AF:SA_POST_PROB	0/0:9,0:0.052:5,0:4,0:0:195,0:0:0	0/1:2,2:0.500:0,1:2,1:35:168,213:60:39:0.475,0.465,0.500:0.022,0.030,0.948
1	114928669	.	C	T	.	.	DP=20;ECNT=1;NLOD=4.21;N_ART_LOD=-1.176e+00;POP_AF=1.000e-03;P_GERMLINE=-3.804e+00;TLOD=3.11	GT:AD:AF:F1R2:F2R1:MBQ:MFRL:MMQ:MPOS:SA_MAP_AF:SA_POST_PROB	0/0:14,0:7.860e-05:4,0:10,0:0:137,0:0:0	0/1:3,1:0.333:0,1:3,0:40:185,118:60:20:0.253,0.00,0.250:0.019,0.032,0.949
1	114940632	.	C	CA	.	.	DP=142;ECNT=1;NLOD=10.05;N_ART_LOD=3.40;POP_AF=1.000e-03;P_GERMLINE=-8.918e+00;RPA=12,13;RU=A;STR;TLOD=3.84	GT:AD:AF:F1R2:F2R1:MBQ:MFRL:MMQ:MPOS:SA_MAP_AF:SA_POST_PROB	0/0:65,3:0.196:5,0:8,3:34:201,206:60:25	0/1:39,3:0.235:4,1:8,2:34:225,194:60:17:0.071,0.00,0.071:0.025,0.011,0.964
1	115028558	.	A	G	.	.	DP=14;ECNT=1;NLOD=3.31;N_ART_LOD=-1.079e+00;POP_AF=1.000e-03;P_GERMLINE=-2.713e+00;TLOD=3.30	GT:AD:AF:F1R2:F2R1:MBQ:MFRL:MMQ:MPOS:SA_MAP_AF:SA_POST_PROB	0/0:11,0:6.972e-05:8,0:3,0:0:159,0:0:0	0/1:2,1:0.333:2,0:0,1:39:151,125:60:11:0.333,0.00,0.333:0.021,0.029,0.949
1	115175791	.	G	T	.	.	DP=12;ECNT=1;NLOD=2.41;N_ART_LOD=-9.542e-01;POP_AF=1.000e-03;P_GERMLINE=-1.936e+00;TLOD=3.18	GT:AD:AF:F1R2:F2R1:MBQ:MFRL:MMQ:MPOS:SA_MAP_AF:SA_POST_PROB	0/0:8,0:1.236e-04:6,0:2,0:0:171,0:0:0	0/1:3,1:0.250:2,1:1,0:40:236,173:60:5:0.253,0.00,0.250:0.021,0.027,0.951
1	115280193	.	C	CA	.	.	DP=548;ECNT=1;NLOD=19.60;N_ART_LOD=19.37;POP_AF=1.000e-03;P_GERMLINE=-1.630e+01;RPA=13,14;RU=A;STR;TLOD=24.80	GT:AD:AF:F1R2:F2R1:MBQ:MFRL:MMQ:MPOS:SA_MAP_AF:SA_POST_PROB	0/0:211,19:0.198:67,6:110,11:38:180,161:60:30	0/1:177,22:0.193:56,7:91,13:34:182,179:60:25:0.091,0.081,0.101:7.930e-03,8.208e-03,0.984
1	116536798	.	CCCA	C	.	.	DP=127;ECNT=1;NLOD=4.44;N_ART_LOD=9.03;POP_AF=1.000e-03;P_GERMLINE=-2.760e+00;RPA=7,6;RU=CCA;STR;TLOD=4.39	GT:AD:AF:F1R2:F2R1:MBQ:MFRL:MMQ:MPOS:SA_MAP_AF:SA_POST_PROB	0/0:67,4:0.107:31,2:36,2:40:169,203:60:31	0/1:41,2:0.086:24,0:17,2:34:162,165:60:16:0.051,0.00,0.047:4.683e-03,0.046,0.949
1	116655183	.	GA	G	.	.	DP=254;ECNT=1;NLOD=14.60;N_ART_LOD=8.26;POP_AF=1.000e-03;P_GERMLINE=-1.130e+01;RPA=13,12;RU=A;STR;TLOD=8.33	GT:AD:AF:F1R2:F2R1:MBQ:MFRL:MMQ:MPOS:SA_MAP_AF:SA_POST_PROB	0/0:119,10:0.167:34,3:60,5:40:182,200:60:22	0/1:77,8:0.158:20,3:36,4:37:176,170:60:9:0.051,0.081,0.086:0.017,7.881e-03,0.975
1	116940481	.	CTT	C	.	.	DP=290;ECNT=2;NLOD=15.27;N_ART_LOD=3.67;POP_AF=1.000e-03;P_GERMLINE=-1.243e+01;RPA=15,13;RU=T;STR;TLOD=5.72	GT:AD:AF:F1R2:F2R1:MBQ:MFRL:MMQ:MPOS:SA_MAP_AF:SA_POST_PROB	0/0:111,8:0.184:37,2:39,2:40:155,174:60:28	0/1:93,7:0.174:23,2:39,3:39:178,175:60:27:0.00,0.051,0.047:0.017,5.718e-03,0.978
1	117031272	.	AT	A	.	.	DP=20;ECNT=1;NLOD=3.90;N_ART_LOD=-1.146e+00;POP_AF=1.000e-03;P_GERMLINE=-3.183e+00;RPA=11,10;RU=T;STR;TLOD=3.42	GT:AD:AF:F1R2:F2R1:MBQ:MFRL:MMQ:MPOS:SA_MAP_AF:SA_POST_PROB	0/0:13,0:1.583e-03:9,0:4,0:0:197,0:0:0	0/1:5,2:0.286:3,2:2,0:38:145,163:60:43:0.00,0.283,0.286:0.024,0.025,0.951
1	117122285	.	G	C	.	.	DP=655;ECNT=1;NLOD=42.55;N_ART_LOD=0.162;POP_AF=1.000e-03;P_GERMLINE=-4.032e+01;TLOD=4.97	GT:AD:AF:F1R2:F2R1:MBQ:MFRL:MMQ:MPOS:SA_MAP_AF:SA_POST_PROB	0/0:163,3:0.260:53,0:60,1:40:163,181:60:44	0/1:161,3:0.267:32,2:66,1:38:170,160:60:37:0.010,0.010,0.017:2.131e-03,8.432e-03,0.989
1	117319102	.	A	T	.	.	DP=17;ECNT=1;NLOD=2.71;N_ART_LOD=-1.049e+00;POP_AF=1.000e-03;P_GERMLINE=-1.217e-01;TLOD=6.58	GT:AD:AF:F1R2:F2R1:MBQ:MFRL:MMQ:MPOS:SA_MAP_AF:SA_POST_PROB	0/0:9,0:0.125:2,0:7,0:0:169,0:0:0	0/1:3,2:0.400:1,2:2,0:37:251,134:60:8:0.00,0.404,0.400:0.031,0.021,0.947
1	117550825	.	A	G	.	.	DP=12;ECNT=2;NLOD=2.36;N_ART_LOD=-9.510e-01;POP_AF=1.000e-03;P_GERMLINE=-1.868e+00;TLOD=3.20	GT:AD:AF:F1R2:F2R1:MBQ:MFRL:MMQ:MPOS:PGT:PID:SA_MAP_AF:SA_POST_PROB	0/0:8,0:0.013:6,0:2,0:0:118,0:0:0:0|1:117550825_A_G	0/1:3,1:0.250:2,0:1,1:39:119,122:60:10:0|1:117550825_A_G:0.00,0.253,0.250:0.039,0.017,0.944
1	117550834	.	T	C	.	.	DP=13;ECNT=2;NLOD=2.66;N_ART_LOD=-9.971e-01;POP_AF=1.000e-03;P_GERMLINE=-2.166e+00;TLOD=3.20	GT:AD:AF:F1R2:F2R1:MBQ:MFRL:MMQ:MPOS:PGT:PID:SA_MAP_AF:SA_POST_PROB	0/0:9,0:0.011:6,0:3,0:0:127,0:0:0:0|1:117550825_A_G	0/1:3,1:0.250:2,0:1,1:36:119,122:60:1:0|1:117550825_A_G:0.00,0.253,0.250:0.039,0.017,0.944
1	117619403	.	G	A	.	.	DP=519;ECNT=1;NLOD=77.43;N_ART_LOD=-2.425e+00;POP_AF=1.000e-03;P_GERMLINE=-7.630e+01;TLOD=3.83	GT:AD:AF:F1R2:F2R1:MBQ:MFRL:MMQ:MPOS:SA_MAP_AF:SA_POST_PROB	0/0:258,0:0.033:85,0:173,0:0:182,0:0:0	0/1:222,4:0.054:90,1:132,3:39:171,108:60:11:0.010,0.020,0.018:0.037,1.379e-03,0.962
1	118449067	.	C	T	.	.	DP=134;ECNT=1;NLOD=23.48;N_ART_LOD=-1.909e+00;POP_AF=1.000e-03;P_GERMLINE=-2.290e+01;TLOD=3.28	GT:AD:AF:F1R2:F2R1:MBQ:MFRL:MMQ:MPOS:SA_MAP_AF:SA_POST_PROB	0/0:78,0:0.030:32,0:46,0:0:188,0:0:0	0/1:47,2:0.061:16,1:31,1:36:169,101:60:20:0.030,0.030,0.041:6.815e-03,0.014,0.979
1	118487398	.	C	A	.	.	DP=12;ECNT=1;NLOD=2.41;N_ART_LOD=-9.738e-01;POP_AF=1.000e-03;P_GERMLINE=-1.718e+00;TLOD=3.40	GT:AD:AF:F1R2:F2R1:MBQ:MFRL:MMQ:MPOS:SA_MAP_AF:SA_POST_PROB	0/0:8,0:0.056:7,0:1,0:0:199,0:0:0	0/1:2,1:0.333:2,1:0,0:40:87,91:60:20:0.00,0.333,0.333:0.029,0.021,0.949
1	118495131	.	A	AT	.	.	DP=341;ECNT=1;NLOD=30.44;N_ART_LOD=4.86;POP_AF=1.000e-03;P_GERMLINE=-3.012e+01;RPA=10,11;RU=T;STR;TLOD=3.02	GT:AD:AF:F1R2:F2R1:MBQ:MFRL:MMQ:MPOS:SA_MAP_AF:SA_POST_PROB	0/0:162,8:0.137:68,2:87,3:35:188,203:60:22	0/1:106,4:0.109:39,1:65,3:37:182,188:60:20:0.030,0.020,0.036:4.075e-03,0.012,0.984
1	118532365	.	AT	A	.	.	DP=18;ECNT=1;NLOD=3.00;N_ART_LOD=-1.041e+00;POP_AF=1.000e-03;P_GERMLINE=-2.097e+00;RPA=9,8;RU=T;STR;TLOD=3.61	GT:AD:AF:F1R2:F2R1:MBQ:MFRL:MMQ:MPOS:SA_MAP_AF:SA_POST_PROB	0/0:10,0:1.263e-03:7,0:3,0:0:162,0:0:0	0/1:6,2:0.251:2,0:4,2:38:173,187:60:34:0.00,0.253,0.250:0.037,0.017,0.947
1	120016070	.	A	T	.	.	DP=132;ECNT=1;NLOD=19.87;N_ART_LOD=-1.840e+00;POP_AF=1.000e-03;P_GERMLINE=-1.899e+01;TLOD=3.58	GT:AD:AF:F1R2:F2R1:MBQ:MFRL:MMQ:MPOS:SA_MAP_AF:SA_POST_PROB	0/0:66,0:0.035:25,0:41,0:0:189,0:0:0	0/1:55,2:0.069:23,1:32,1:38:174,226:60:19:0.030,0.020,0.035:5.891e-03,0.014,0.980
1	121352332	.	C	G	.	.	DP=16;ECNT=1;NLOD=2.71;N_ART_LOD=-1.000e+00;POP_AF=1.000e-03;P_GERMLINE=-6.866e-01;TLOD=4.85	GT:AD:AF:F1R2:F2R1:MBQ:MFRL:MMQ:MPOS:SA_MAP_AF:SA_POST_PROB	0/0:9,0:3.468e-05:5,0:4,0:0:136,0:0:0	0/1:5,2:0.285:2,0:3,2:40:126,152:21:46:0.263,0.242,0.286:0.017,0.036,0.947
1	121355134	.	TG	T	.	.	DP=42;ECNT=2;NLOD=6.32;N_ART_LOD=-1.342e+00;POP_AF=1.000e-03;P_GERMLINE=-3.769e+00;RPA=3,2;RU=G;STR;TLOD=5.34	GT:AD:AF:F1R2:F2R1:MBQ:MFRL:MMQ:MPOS:PGT:PID:SA_MAP_AF:SA_POST_PROB	0/0:21,0:3.162e-05:14,0:7,0:0:170,0:0:0:0|1:121355134_TG_T	0/1:19,2:0.095:11,0:8,2:40:148,166:29:26:0|1:121355134_TG_T:0.00,0.091,0.095:0.059,7.752e-03,0.933
1	121357880	.	A	G	.	.	DP=13;ECNT=2;NLOD=2.71;N_ART_LOD=-1.000e+00;POP_AF=1.000e-03;P_GERMLINE=-2.212e+00;TLOD=3.20	GT:AD:AF:F1R2:F2R1:MBQ:MFRL:MMQ:MPOS:SA_MAP_AF:SA_POST_PROB	0/0:9,0:3.162e-05:6,0:3,0:0:159,0:0:0	0/1:3,1:0.250:1,0:2,1:39:232,115:31:35:0.253,0.00,0.250:0.017,0.039,0.944
1	121357938	.	G	C	.	.	DP=45;ECNT=2;NLOD=6.92;N_ART_LOD=-1.402e+00;POP_AF=1.000e-03;P_GERMLINE=-4.562e+00;TLOD=5.11	GT:AD:AF:F1R2:F2R1:MBQ:MFRL:MMQ:MPOS:SA_MAP_AF:SA_POST_PROB	0/0:23,0:0.058:13,0:10,0:0:161,0:0:0	0/1:14,2:0.184:7,1:7,1:38:142,138:50:9:0.121,0.00,0.125:7.874e-03,0.094,0.898
1	121360096	.	G	C	.	.	DP=45;ECNT=4;NLOD=2.42;N_ART_LOD=1.76;POP_AF=1.000e-03;P_GERMLINE=-2.720e-01;TLOD=5.25	GT:AD:AF:F1R2:F2R1:MBQ:MFRL:MMQ:MPOS:PGT:PID:SA_MAP_AF:SA_POST_PROB	0/0:22,1:0.044:12,0:10,1:40:148,102:45:6:0|1:121360071_T_A	0/1:20,2:0.091:9,0:11,2:40:137,100:34:33:0|1:121360071_T_A:0.071,0.071,0.091:0.023,0.011,0.966
1	121360112	.	T	A	.	.	DP=39;ECNT=4;NLOD=5.42;N_ART_LOD=-1.279e+00;POP_AF=1.000e-03;P_GERMLINE=-2.867e+00;TLOD=5.34	GT:AD:AF:F1R2:F2R1:MBQ:MFRL:MMQ:MPOS:PGT:PID:SA_MAP_AF:SA_POST_PROB	0/0:18,0:7.339e-05:9,0:9,0:0:148,0:0:0:0|1:121360112_T_A	0/1:19,2:0.095:7,2:12,0:39:137,121:34:33:0|1:121360112_T_A:0.071,0.081,0.095:0.029,0.011,0.961
1	121482816	.	G	C	.	.	DP=45;ECNT=2;NLOD=2.94;N_ART_LOD=-5.500e-02;POP_AF=1.000e-03;P_GERMLINE=-6.923e-01;TLOD=5.10	GT:AD:AF:F1R2:F2R1:MBQ:MFRL:MMQ:MPOS:PGT:PID:SA_MAP_AF:SA_POST_PROB	0/0:17,1:0.079:8,1:9,0:40:152,119:20:5:0|1:121482816_G_C	0/1:23,2:0.096:11,1:12,1:40:156,175:54:39:0|1:121482816_G_C:0.061,0.061,0.080:0.014,0.015,0.971
1	121482837	.	G	C	.	.	DP=43;ECNT=2;NLOD=5.12;N_ART_LOD=-1.275e+00;POP_AF=1.000e-03;P_GERMLINE=-2.714e+00;TLOD=5.16	GT:AD:AF:F1R2:F2R1:MBQ:MFRL:MMQ:MPOS:PGT:PID:SA_MAP_AF:SA_POST_PROB	0/0:17,0:0.053:8,0:9,0:0:152,0:0:0:0|1:121482816_G_C	0/1:22,2:0.083:10,1:12,1:40:159,175:54:24:0|1:121482816_G_C:0.061,0.071,0.083:0.018,0.013,0.970
1	121483367	.	G	C	.	.	DP=121;ECNT=11;NLOD=9.30;N_ART_LOD=3.72;POP_AF=1.000e-03;P_GERMLINE=-6.047e+00;TLOD=6.97	GT:AD:AF:F1R2:F2R1:MBQ:MFRL:MMQ:MPOS:SA_MAP_AF:SA_POST_PROB	0/0:58,2:0.049:33,0:25,2:40:155,167:41:18	0/1:55,3:0.059:25,3:30,0:39:154,123:60:27:0.040,0.030,0.052:7.570e-03,0.013,0.980
1	121483368	.	T	A	.	.	DP=122;ECNT=11;NLOD=13.86;N_ART_LOD=0.923;POP_AF=1.000e-03;P_GERMLINE=-1.261e+01;TLOD=3.95	GT:AD:AF:F1R2:F2R1:MBQ:MFRL:MMQ:MPOS:PGT:PID:SA_MAP_AF:SA_POST_PROB	0/0:60,1:0.017:33,1:27,0:40:155,162:28:39:0|1:121483368_T_A	0/1:59,2:0.033:27,1:32,1:40:153,153:33:19:0|1:121483368_T_A:0.020,0.020,0.033:8.862e-03,7.233e-03,0.984
1	121483372	.	T	C	.	.	DP=124;ECNT=11;NLOD=13.56;N_ART_LOD=0.937;POP_AF=1.000e-03;P_GERMLINE=-1.238e+01;TLOD=3.88	GT:AD:AF:F1R2:F2R1:MBQ:MFRL:MMQ:MPOS:PGT:PID:SA_MAP_AF:SA_POST_PROB	0/0:59,1:0.017:33,1:26,0:40:155,162:28:35:0|1:121483368_T_A	0/1:62,2:0.031:28,1:34,1:40:154,153:33:15:0|1:121483368_T_A:0.020,0.020,0.031:8.328e-03,7.125e-03,0.985
1	121483378	.	C	T	.	.	DP=120;ECNT=11;NLOD=16.81;N_ART_LOD=-1.759e+00;POP_AF=1.000e-03;P_GERMLINE=-1.631e+01;TLOD=3.20	GT:AD:AF:F1R2:F2R1:MBQ:MFRL:MMQ:MPOS:SA_MAP_AF:SA_POST_PROB	0/0:56,0:0.011:32,0:24,0:0:155,0:0:0	0/1:60,2:0.040:29,1:31,1:40:150,146:47:14:0.00,0.030,0.032:0.030,3.815e-03,0.967
1	121483386	.	T	G	.	.	DP=119;ECNT=11;NLOD=12.43;N_ART_LOD=-2.604e-01;POP_AF=1.000e-03;P_GERMLINE=-1.012e+01;TLOD=5.05	GT:AD:AF:F1R2:F2R1:MBQ:MFRL:MMQ:MPOS:SA_MAP_AF:SA_POST_PROB	0/0:51,1:0.039:32,0:19,1:39:153,173:27:7	0/1:59,3:0.071:30,1:29,2:39:147,215:33:8:0.040,0.030,0.048:8.499e-03,9.934e-03,0.982
1	121483444	.	A	T	.	.	DP=68;ECNT=2;NLOD=7.82;N_ART_LOD=-1.438e+00;POP_AF=1.000e-03;P_GERMLINE=-6.385e+00;TLOD=4.14	GT:AD:AF:F1R2:F2R1:MBQ:MFRL:MMQ:MPOS:SA_MAP_AF:SA_POST_PROB	0/0:26,0:0.019:16,0:10,0:0:167,0:0:0	0/1:38,2:0.064:20,0:18,2:39:160,139:41:14:0.040,0.040,0.050:0.015,8.375e-03,0.977
1	121483745	.	G	A	.	.	DP=61;ECNT=6;NLOD=7.18;N_ART_LOD=-1.163e+00;POP_AF=1.000e-03;P_GERMLINE=-5.137e+00;TLOD=4.76	GT:AD:AF:F1R2:F2R1:MBQ:MFRL:MMQ:MPOS:SA_MAP_AF:SA_POST_PROB	0/0:24,0:0.090:14,0:10,0:0:158,0:0:0	0/1:28,2:0.094:11,1:17,1:39:155,163:50:26:0.00,0.061,0.065:0.015,0.014,0.971
1	121483901	.	C	T	.	.	DP=54;ECNT=6;NLOD=6.62;N_ART_LOD=-1.161e+00;POP_AF=1.000e-03;P_GERMLINE=-4.570e+00;TLOD=4.78	GT:AD:AF:F1R2:F2R1:MBQ:MFRL:MMQ:MPOS:SA_MAP_AF:SA_POST_PROB	0/0:22,0:0.093:10,0:11,0:0:168,0:0:0	0/1:21,2:0.150:13,2:7,0:40:175,134:42:15:0.061,0.071,0.080:0.032,8.857e-03,0.959
1	121484393	.	T	C	.	.	DP=304;ECNT=2;NLOD=49.95;N_ART_LOD=-5.480e-02;POP_AF=1.000e-03;P_GERMLINE=-4.719e+01;TLOD=5.61	GT:AD:AF:F1R2:F2R1:MBQ:MFRL:MMQ:MPOS:SA_MAP_AF:SA_POST_PROB	0/0:180,1:0.044:92,0:88,1:40:178,147:40:21	0/1:98,3:0.064:49,2:49,1:39:159,143:60:2:0.030,0.010,0.030:2.533e-03,0.041,0.956
1	121484463	.	T	A	.	.	DP=827;ECNT=6;NLOD=99.52;N_ART_LOD=21.92;POP_AF=1.000e-03;P_GERMLINE=-9.622e+01;TLOD=13.91	GT:AD:AF:F1R2:F2R1:MBQ:MFRL:MMQ:MPOS:SA_MAP_AF:SA_POST_PROB	0/0:475,11:0.041:246,7:229,4:40:157,183:60:21	0/1:307,8:0.038:140,4:167,4:39:150,118:60:10:0.020,0.020,0.025:1.935e-03,7.716e-03,0.990
1	121484466	.	A	T	.	.	DP=842;ECNT=6;NLOD=126.61;N_ART_LOD=6.55;POP_AF=1.000e-03;P_GERMLINE=-1.261e+02;TLOD=3.19	GT:AD:AF:F1R2:F2R1:MBQ:MFRL:MMQ:MPOS:SA_MAP_AF:SA_POST_PROB	0/0:486,5:0.028:254,3:232,2:39:158,185:60:20	0/1:320,3:0.030:147,1:173,2:38:148,172:60:36:0.00,0.010,9.288e-03:0.012,9.683e-04,0.987
1	121484477	.	G	T	.	.	DP=887;ECNT=6;NLOD=117.63;N_ART_LOD=15.19;POP_AF=1.000e-03;P_GERMLINE=-1.143e+02;TLOD=8.93	GT:AD:AF:F1R2:F2R1:MBQ:MFRL:MMQ:MPOS:SA_MAP_AF:SA_POST_PROB	0/0:500,8:0.034:267,3:233,5:40:157,206:60:21	0/1:341,5:0.035:164,3:177,2:40:148,146:60:18:0.010,0.010,0.014:2.011e-03,3.292e-03,0.995
1	121484482	.	T	G	.	.	DP=901;ECNT=6;NLOD=126.04;N_ART_LOD=9.30;POP_AF=1.000e-03;P_GERMLINE=-1.250e+02;TLOD=3.76	GT:AD:AF:F1R2:F2R1:MBQ:MFRL:MMQ:MPOS:SA_MAP_AF:SA_POST_PROB	0/0:499,6:0.046:262,4:237,2:40:157,143:60:14	0/1:343,3:0.031:160,1:183,2:39:148,170:60:22:0.010,0.010,8.671e-03:3.326e-03,1.394e-03,0.995
1	121484518	.	A	G	.	.	DP=1330;ECNT=21;NLOD=212.88;N_ART_LOD=3.63;POP_AF=1.000e-03;P_GERMLINE=-2.099e+02;TLOD=5.93	GT:AD:AF:F1R2:F2R1:MBQ:MFRL:MMQ:MPOS:SA_MAP_AF:SA_POST_PROB	0/0:759,4:0.020:400,2:359,2:40:158,144:60:22	0/1:528,5:0.019:245,2:283,3:38:155,183:60:7:0.010,0.010,9.381e-03:3.397e-03,1.083e-03,0.996
1	121484526	.	C	G	.	.	DP=1395;ECNT=21;NLOD=209.83;N_ART_LOD=11.70;POP_AF=1.000e-03;P_GERMLINE=-2.095e+02;TLOD=3.02	GT:AD:AF:F1R2:F2R1:MBQ:MFRL:MMQ:MPOS:SA_MAP_AF:SA_POST_PROB	0/0:794,7:0.016:419,3:375,4:39:157,169:60:32	0/1:557,3:0.025:267,2:290,1:39:155,133:60:6:0.010,0.010,5.357e-03:1.373e-03,1.252e-03,0.997
1	121484558	.	C	T	.	.	DP=1664;ECNT=21;NLOD=77.90;N_ART_LOD=124.99;POP_AF=1.000e-03;P_GERMLINE=-7.460e+01;TLOD=124.52	GT:AD:AF:F1R2:F2R1:MBQ:MFRL:MMQ:MPOS:SA_MAP_AF:SA_POST_PROB	0/0:899,46:0.050:475,15:424,31:40:156,133:40:38	0/1:673,44:0.061:313,20:360,24:40:156,138:40:34:0.051,0.061,0.061:0.014,1.636e-03,0.985
1	121484570	.	A	C	.	.	DP=1726;ECNT=21;NLOD=259.93;N_ART_LOD=7.18;POP_AF=1.000e-03;P_GERMLINE=-2.566e+02;TLOD=9.46	GT:AD:AF:F1R2:F2R1:MBQ:MFRL:MMQ:MPOS:SA_MAP_AF:SA_POST_PROB	0/0:943,7:0.025:474,4:469,3:38:154,147:60:26	0/1:705,6:0.029:336,4:369,2:40:155,148:60:24:0.010,0.010,8.439e-03:1.102e-03,1.781e-03,0.997
1	121484571	.	C	A	.	.	DP=1751;ECNT=21;NLOD=278.43;N_ART_LOD=-5.121e-01;POP_AF=1.000e-03;P_GERMLINE=-2.751e+02;TLOD=14.08	GT:AD:AF:F1R2:F2R1:MBQ:MFRL:MMQ:MPOS:SA_MAP_AF:SA_POST_PROB	0/0:955,3:0.026:484,1:471,1:35:154,169:60:11	0/1:712,8:0.030:340,2:372,6:40:155,135:60:20:0.010,0.010,0.011:4.345e-03,8.318e-04,0.995
1	121484572	.	T	C	.	.	DP=1758;ECNT=21;NLOD=100.40;N_ART_LOD=117.56;POP_AF=1.000e-03;P_GERMLINE=-9.710e+01;TLOD=109.69	GT:AD:AF:F1R2:F2R1:MBQ:MFRL:MMQ:MPOS:SA_MAP_AF:SA_POST_PROB	0/0:946,44:0.051:477,21:469,23:39:155,124:41:32	0/1:705,40:0.060:338,16:367,24:39:156,124:35:35:0.030,0.051,0.054:0.057,1.024e-03,0.942
1	121484595	.	T	C	.	.	DP=2037;ECNT=21;NLOD=316.39;N_ART_LOD=10.67;POP_AF=1.000e-03;P_GERMLINE=-3.131e+02;TLOD=18.43	GT:AD:AF:F1R2:F2R1:MBQ:MFRL:MMQ:MPOS:SA_MAP_AF:SA_POST_PROB	0/0:1150,7:9.797e-03:582,1:568,6:40:148,156:60:32	0/1:855,10:0.016:402,5:453,5:40:152,141:60:20:0.010,0.010,0.012:6.677e-04,5.701e-03,0.994
1	121484596	.	G	C	.	.	DP=2124;ECNT=21;NLOD=347.48;N_ART_LOD=2.27;POP_AF=1.000e-03;P_GERMLINE=-3.442e+02;TLOD=7.14	GT:AD:AF:F1R2:F2R1:MBQ:MFRL:MMQ:MPOS:PGT:PID:SA_MAP_AF:SA_POST_PROB	0/0:1198,3:5.477e-03:596,1:582,2:39:148,100:48:23:0|1:121484596_G_C	0/1:902,5:0.012:423,3:466,2:40:151,120:60:30:0|1:121484596_G_C:0.010,0.010,5.574e-03:1.388e-03,7.764e-04,0.998
1	121484626	.	G	T	.	.	DP=2384;ECNT=21;NLOD=357.81;N_ART_LOD=16.61;POP_AF=1.000e-03;P_GERMLINE=-3.545e+02;TLOD=13.57	GT:AD:AF:F1R2:F2R1:MBQ:MFRL:MMQ:MPOS:PGT:PID:SA_MAP_AF:SA_POST_PROB	0/0:1330,10:0.015:668,7:662,3:39:145,194:60:15:0|1:121484626_G_T	0/1:1009,8:0.014:506,4:503,4:40:147,132:59:15:0|1:121484626_G_T:0.010,0.010,7.866e-03:8.149e-04,1.634e-03,0.998
1	121484700	.	T	G	.	.	DP=1680;ECNT=17;NLOD=242.24;N_ART_LOD=14.04;POP_AF=1.000e-03;P_GERMLINE=-2.390e+02;TLOD=7.12	GT:AD:AF:F1R2:F2R1:MBQ:MFRL:MMQ:MPOS:SA_MAP_AF:SA_POST_PROB	0/0:923,9:0.017:445,5:478,4:40:162,165:60:15	0/1:717,5:0.016:385,2:332,3:40:163,150:40:35:0.010,0.010,6.925e-03:1.021e-03,1.581e-03,0.997
1	121484725	.	T	A	.	.	DP=1678;ECNT=17;NLOD=254.41;N_ART_LOD=4.49;POP_AF=1.000e-03;P_GERMLINE=-2.522e+02;TLOD=4.94	GT:AD:AF:F1R2:F2R1:MBQ:MFRL:MMQ:MPOS:SA_MAP_AF:SA_POST_PROB	0/0:903,5:0.012:436,4:467,1:40:164,137:49:22	0/1:747,4:0.010:388,3:359,1:40:163,142:48:13:0.010,0.00,5.326e-03:4.172e-04,0.011,0.988
1	121484771	.	T	C	.	.	DP=1803;ECNT=17;NLOD=76.89;N_ART_LOD=127.64;POP_AF=1.000e-03;P_GERMLINE=-7.359e+01;TLOD=52.41	GT:AD:AF:F1R2:F2R1:MBQ:MFRL:MMQ:MPOS:SA_MAP_AF:SA_POST_PROB	0/0:921,50:0.069:440,27:481,23:39:162,177:60:29	0/1:753,25:0.043:377,14:376,11:40:159,161:60:26:0.030,0.030,0.032:2.781e-03,2.176e-03,0.995
1	121484801	.	C	G	.	.	DP=1978;ECNT=17;NLOD=154.92;N_ART_LOD=92.32;POP_AF=1.000e-03;P_GERMLINE=-1.516e+02;TLOD=64.68	GT:AD:AF:F1R2:F2R1:MBQ:MFRL:MMQ:MPOS:SA_MAP_AF:SA_POST_PROB	0/0:1030,39:0.050:501,23:529,16:40:158,171:60:22	0/1:811,28:0.055:386,19:425,9:39:154,156:60:19:0.030,0.020,0.033:1.089e-03,0.011,0.988
1	121484847	.	TG	T	.	.	DP=846;ECNT=30;NLOD=123.55;N_ART_LOD=6.02;POP_AF=1.000e-03;P_GERMLINE=-1.202e+02;TLOD=17.90	GT:AD:AF:F1R2:F2R1:MBQ:MFRL:MMQ:MPOS:PGT:PID:SA_MAP_AF:SA_POST_PROB	0/0:468,7:0.035:235,4:233,3:39:150,146:60:22:0|1:121484847_TG_T	0/1:328,8:0.040:163,5:165,3:39:151,166:60:30:0|1:121484847_TG_T:0.020,0.020,0.024:3.524e-03,2.895e-03,0.994
1	121484966	.	G	C	.	.	DP=1819;ECNT=30;NLOD=267.10;N_ART_LOD=16.26;POP_AF=1.000e-03;P_GERMLINE=-2.638e+02;TLOD=18.82	GT:AD:AF:F1R2:F2R1:MBQ:MFRL:MMQ:MPOS:SA_MAP_AF:SA_POST_PROB	0/0:1019,10:0.017:502,4:517,6:40:161,174:48:19	0/1:758,10:0.017:372,5:386,5:39:159,180:60:17:0.010,0.010,0.013:0.014,6.129e-04,0.985
1	121484982	.	C	G	.	.	DP=1814;ECNT=30;NLOD=283.46;N_ART_LOD=4.27;POP_AF=1.000e-03;P_GERMLINE=-2.802e+02;TLOD=9.26	GT:AD:AF:F1R2:F2R1:MBQ:MFRL:MMQ:MPOS:SA_MAP_AF:SA_POST_PROB	0/0:1002,5:0.019:492,3:510,2:40:161,194:58:33	0/1:754,6:0.020:387,1:367,5:40:161,140:60:20:0.010,0.010,7.895e-03:1.349e-03,1.232e-03,0.997
1	121484992	.	T	G	.	.	DP=1748;ECNT=30;NLOD=274.60;N_ART_LOD=4.45;POP_AF=1.000e-03;P_GERMLINE=-2.723e+02;TLOD=5.00	GT:AD:AF:F1R2:F2R1:MBQ:MFRL:MMQ:MPOS:PGT:PID:SA_MAP_AF:SA_POST_PROB	0/0:968,4:0.011:469,1:499,3:40:161,121:60:35:0|1:121484992_T_G	0/1:750,4:0.011:384,3:366,1:40:159,169:60:27:0|1:121484992_T_G:0.010,0.010,5.305e-03:1.165e-03,1.016e-03,0.998
1	121485007	.	T	C	.	.	DP=1721;ECNT=30;NLOD=271.20;N_ART_LOD=3.15;POP_AF=1.000e-03;P_GERMLINE=-2.679e+02;TLOD=6.94	GT:AD:AF:F1R2:F2R1:MBQ:MFRL:MMQ:MPOS:SA_MAP_AF:SA_POST_PROB	0/0:953,4:0.011:463,3:490,1:40:161,181:52:24	0/1:741,5:0.011:379,2:362,3:39:157,171:58:15:0.010,0.010,6.702e-03:1.909e-03,8.444e-04,0.997
1	121485010	.	G	T	.	.	DP=1730;ECNT=30;NLOD=273.68;N_ART_LOD=4.46;POP_AF=1.000e-03;P_GERMLINE=-2.714e+02;TLOD=5.01	GT:AD:AF:F1R2:F2R1:MBQ:MFRL:MMQ:MPOS:PGT:PID:SA_MAP_AF:SA_POST_PROB	0/0:965,4:5.703e-03:471,1:494,3:40:161,121:60:43:0|1:121484992_T_G	0/1:749,4:8.620e-03:381,3:368,1:39:157,169:60:42:0|1:121484992_T_G:0.010,0.010,5.312e-03:1.219e-03,9.781e-04,0.998
1	121485090	.	A	G	.	.	DP=1198;ECNT=30;NLOD=126.27;N_ART_LOD=35.67;POP_AF=1.000e-03;P_GERMLINE=-1.230e+02;TLOD=10.59	GT:AD:AF:F1R2:F2R1:MBQ:MFRL:MMQ:MPOS:SA_MAP_AF:SA_POST_PROB	0/0:641,19:0.041:310,7:331,12:40:158,149:60:31	0/1:499,7:0.028:261,3:238,4:40:155,161:60:24:0.010,0.010,0.014:3.798e-03,1.339e-03,0.995
1	121485431	.	A	ATTCTCAGTAAC	.	.	DP=555;ECNT=8;NLOD=37.72;N_ART_LOD=10.11;POP_AF=1.000e-03;P_GERMLINE=-3.442e+01;TLOD=13.97	GT:AD:AF:F1R2:F2R1:MBQ:MFRL:MMQ:MPOS:PGT:PID:SA_MAP_AF:SA_POST_PROB	0/0:191,5:0.196:86,3:105,2:40:133,132:60:2:0|1:121485400_G_A	0/1:129,6:0.249:60,2:69,4:40:127,118:60:2:0|1:121485400_G_A:0.040,0.020,0.044:4.425e-03,0.012,0.983
1	142538371	.	A	C	.	.	DP=33;ECNT=5;NLOD=4.82;N_ART_LOD=-1.230e+00;POP_AF=1.000e-03;P_GERMLINE=-1.528e+00;TLOD=9.41	GT:AD:AF:F1R2:F2R1:MBQ:MFRL:MMQ:MPOS:PGT:PID:SA_MAP_AF:SA_POST_PROB	0/0:16,0:3.162e-05:7,0:9,0:0:165,0:0:0:0|1:142538359_G_A	0/1:14,3:0.176:10,3:4,0:39:186,123:53:27:0|1:142538359_G_A:0.162,0.141,0.176:0.022,0.018,0.960
1	142538372	.	G	GTGGAATGGGA	.	.	DP=33;ECNT=5;NLOD=4.82;N_ART_LOD=-1.230e+00;POP_AF=1.000e-03;P_GERMLINE=-1.528e+00;TLOD=9.41	GT:AD:AF:F1R2:F2R1:MBQ:MFRL:MMQ:MPOS:PGT:PID:SA_MAP_AF:SA_POST_PROB	0/0:16,0:3.162e-05:8,0:8,0:0:165,0:0:0:0|1:142538359_G_A	0/1:14,3:0.176:10,3:4,0:39:186,123:53:27:0|1:142538359_G_A:0.162,0.141,0.176:0.022,0.018,0.960
1	142598134	.	C	G	.	.	DP=70;ECNT=2;NLOD=6.86;N_ART_LOD=-5.011e-01;POP_AF=1.000e-03;P_GERMLINE=-6.139e+00;TLOD=3.42	GT:AD:AF:F1R2:F2R1:MBQ:MFRL:MMQ:MPOS:SA_MAP_AF:SA_POST_PROB	0/0:30,1:0.047:10,0:20,1:40:156,155:20:49	0/1:36,2:0.053:25,2:11,0:40:151,249:38:38:0.040,0.040,0.053:7.172e-03,0.022,0.971
1	142598167	.	C	G	.	.	DP=81;ECNT=2;NLOD=2.44;N_ART_LOD=4.56;POP_AF=1.000e-03;P_GERMLINE=-5.582e-02;TLOD=11.27	GT:AD:AF:F1R2:F2R1:MBQ:MFRL:MMQ:MPOS:SA_MAP_AF:SA_POST_PROB	0/0:36,2:0.053:14,1:22,1:35:154,211:24:27	0/1:39,4:0.093:27,3:12,1:40:153,167:22:25:0.051,0.091,0.093:0.039,6.645e-03,0.955
1	142616203	.	G	T	.	.	DP=58;ECNT=8;NLOD=3.15;N_ART_LOD=1.29;POP_AF=1.000e-03;P_GERMLINE=-2.375e+00;TLOD=3.47	GT:AD:AF:F1R2:F2R1:MBQ:MFRL:MMQ:MPOS:SA_MAP_AF:SA_POST_PROB	0/0:23,1:0.060:14,0:9,1:40:161,153:36:8	0/1:29,2:0.094:18,2:11,0:37:189,241:34:24:0.051,0.051,0.065:0.012,0.013,0.974
1	142616235	.	C	T	.	.	DP=57;ECNT=8;NLOD=2.72;N_ART_LOD=1.72;POP_AF=1.000e-03;P_GERMLINE=-7.792e-01;TLOD=4.75	GT:AD:AF:F1R2:F2R1:MBQ:MFRL:MMQ:MPOS:PGT:PID:SA_MAP_AF:SA_POST_PROB	0/0:23,1:0.042:14,0:9,1:39:161,150:45:9:0|1:142616229_T_C	0/1:31,2:0.061:20,0:11,2:40:185,213:46:21:0|1:142616229_T_C:0.061,0.00,0.061:7.620e-03,0.027,0.965
1	142616240	.	T	G	.	.	DP=55;ECNT=8;NLOD=2.42;N_ART_LOD=1.76;POP_AF=1.000e-03;P_GERMLINE=-5.182e-01;TLOD=4.79	GT:AD:AF:F1R2:F2R1:MBQ:MFRL:MMQ:MPOS:PGT:PID:SA_MAP_AF:SA_POST_PROB	0/0:22,1:0.044:13,0:9,1:40:155,150:45:14:0|1:142616229_T_C	0/1:30,2:0.063:18,0:12,2:39:187,213:46:21:0|1:142616229_T_C:0.061,0.00,0.063:8.487e-03,0.024,0.968
1	142616246	.	G	A	.	.	DP=51;ECNT=8;NLOD=2.42;N_ART_LOD=1.76;POP_AF=1.000e-03;P_GERMLINE=-4.121e-01;TLOD=4.96	GT:AD:AF:F1R2:F2R1:MBQ:MFRL:MMQ:MPOS:PGT:PID:SA_MAP_AF:SA_POST_PROB	0/0:22,1:0.044:13,0:9,1:40:155,150:45:20:0|1:142616229_T_C	0/1:26,2:0.071:16,0:10,2:40:185,213:46:21:0|1:142616229_T_C:0.071,0.00,0.071:0.011,0.021,0.968
1	142618418	.	T	C	.	.	DP=14;ECNT=3;NLOD=2.41;N_ART_LOD=-9.542e-01;POP_AF=1.000e-03;P_GERMLINE=-5.738e-02;TLOD=6.98	GT:AD:AF:F1R2:F2R1:MBQ:MFRL:MMQ:MPOS:PGT:PID:SA_MAP_AF:SA_POST_PROB	0/0:8,0:3.162e-05:3,0:5,0:0:145,0:0:0:0|1:142618418_T_C	0/1:4,2:0.333:2,0:2,2:33:162,133:40:23:0|1:142618418_T_C:0.293,0.303,0.333:0.028,0.021,0.951
1	142618426	.	C	T	.	.	DP=14;ECNT=3;NLOD=2.71;N_ART_LOD=-1.000e+00;POP_AF=1.000e-03;P_GERMLINE=-1.042e-01;TLOD=7.22	GT:AD:AF:F1R2:F2R1:MBQ:MFRL:MMQ:MPOS:PGT:PID:SA_MAP_AF:SA_POST_PROB	0/0:9,0:3.815e-05:4,0:5,0:0:143,0:0:0:0|1:142618418_T_C	0/1:3,2:0.400:2,0:1,2:33:157,133:40:27:0|1:142618418_T_C:0.364,0.364,0.400:0.027,0.023,0.950
1	142641040	.	C	T	.	.	DP=53;ECNT=4;NLOD=2.42;N_ART_LOD=1.76;POP_AF=1.000e-03;P_GERMLINE=-4.649e-01;TLOD=4.87	GT:AD:AF:F1R2:F2R1:MBQ:MFRL:MMQ:MPOS:PGT:PID:SA_MAP_AF:SA_POST_PROB	0/0:22,1:0.044:10,1:12,0:39:182,157:40:49:0|1:142641014_A_G	0/1:28,2:0.067:17,2:11,0:38:158,193:39:26:0|1:142641014_A_G:0.071,0.00,0.067:7.580e-03,0.032,0.960
1	142644894	.	G	A	.	.	DP=34;ECNT=1;NLOD=3.61;N_ART_LOD=-1.153e+00;POP_AF=1.000e-03;P_GERMLINE=-4.827e-01;TLOD=10.41	GT:AD:AF:F1R2:F2R1:MBQ:MFRL:MMQ:MPOS:SA_MAP_AF:SA_POST_PROB	0/0:12,0:0.100:2,0:10,0:0:188,0:0:0	0/1:14,5:0.263:3,1:11,4:35:190,214:24:7:0.263,0.00,0.263:0.025,0.023,0.951
1	142656059	.	G	T	.	.	DP=70;ECNT=1;NLOD=3.38;N_ART_LOD=0.507;POP_AF=1.000e-03;P_GERMLINE=-4.315e-01;TLOD=6.39	GT:AD:AF:F1R2:F2R1:MBQ:MFRL:MMQ:MPOS:SA_MAP_AF:SA_POST_PROB	0/0:24,1:0.136:13,0:11,1:34:134,134:31:1	0/1:37,3:0.136:20,1:17,2:39:155,122:40:10:0.071,0.00,0.075:7.212e-03,0.034,0.959
1	142782246	.	G	A	.	.	DP=91;ECNT=2;NLOD=2.28;N_ART_LOD=4.18;POP_AF=1.000e-03;P_GERMLINE=-8.226e-02;TLOD=5.92	GT:AD:AF:F1R2:F2R1:MBQ:MFRL:MMQ:MPOS:SA_MAP_AF:SA_POST_PROB	0/0:34,2:0.079:17,2:17,0:40:166,120:42:11	0/1:47,3:0.085:33,2:14,1:40:146,167:40:12:0.040,0.051,0.060:0.021,6.583e-03,0.973
1	142806903	.	T	C	.	.	DP=67;ECNT=10;NLOD=12.34;N_ART_LOD=-1.623e+00;POP_AF=1.000e-03;P_GERMLINE=-1.003e+01;TLOD=5.06	GT:AD:AF:F1R2:F2R1:MBQ:MFRL:MMQ:MPOS:PGT:PID:SA_MAP_AF:SA_POST_PROB	0/0:41,0:3.306e-05:28,0:13,0:0:174,0:0:0:0|1:142806881_AG_A	0/1:24,2:0.077:13,2:11,0:38:168,210:23:22:0|1:142806881_AG_A:0.00,0.081,0.077:0.023,0.011,0.966
1	142806920	.	G	C	.	.	DP=64;ECNT=10;NLOD=11.44;N_ART_LOD=-1.591e+00;POP_AF=1.000e-03;P_GERMLINE=-9.127e+00;TLOD=5.06	GT:AD:AF:F1R2:F2R1:MBQ:MFRL:MMQ:MPOS:PGT:PID:SA_MAP_AF:SA_POST_PROB	0/0:38,0:2.996e-05:27,0:11,0:0:169,0:0:0:0|1:142806881_AG_A	0/1:24,2:0.077:13,2:11,0:40:168,210:23:15:0|1:142806881_AG_A:0.061,0.061,0.077:0.014,0.014,0.972
1	142806924	.	A	C	.	.	DP=64;ECNT=10;NLOD=10.84;N_ART_LOD=-1.568e+00;POP_AF=1.000e-03;P_GERMLINE=-8.613e+00;TLOD=4.96	GT:AD:AF:F1R2:F2R1:MBQ:MFRL:MMQ:MPOS:PGT:PID:SA_MAP_AF:SA_POST_PROB	0/0:36,0:2.987e-05:27,0:9,0:0:167,0:0:0:0|1:142806881_AG_A	0/1:26,2:0.071:13,2:13,0:40:168,210:23:15:0|1:142806881_AG_A:0.051,0.061,0.071:0.015,0.013,0.973
1	142806932	.	T	C	.	.	DP=65;ECNT=10;NLOD=11.44;N_ART_LOD=-1.591e+00;POP_AF=1.000e-03;P_GERMLINE=-9.171e+00;TLOD=5.01	GT:AD:AF:F1R2:F2R1:MBQ:MFRL:MMQ:MPOS:PGT:PID:SA_MAP_AF:SA_POST_PROB	0/0:38,0:2.746e-05:29,0:9,0:0:165,0:0:0:0|1:142806881_AG_A	0/1:25,2:0.074:14,2:11,0:39:164,210:23:15:0|1:142806881_AG_A:0.051,0.061,0.074:0.019,0.011,0.971
1	142806955	.	A	G	.	.	DP=63;ECNT=10;NLOD=11.44;N_ART_LOD=-1.591e+00;POP_AF=1.000e-03;P_GERMLINE=-9.081e+00;TLOD=5.11	GT:AD:AF:F1R2:F2R1:MBQ:MFRL:MMQ:MPOS:PGT:PID:SA_MAP_AF:SA_POST_PROB	0/0:38,0:2.746e-05:26,0:12,0:0:165,0:0:0:0|1:142806881_AG_A	0/1:23,2:0.080:14,1:9,1:40:172,174:31:28:0|1:142806881_AG_A:0.061,0.061,0.080:0.028,9.376e-03,0.963
1	142806959	.	T	G	.	.	DP=63;ECNT=10;NLOD=11.44;N_ART_LOD=-1.591e+00;POP_AF=1.000e-03;P_GERMLINE=-8.138e+00;TLOD=8.72	GT:AD:AF:F1R2:F2R1:MBQ:MFRL:MMQ:MPOS:PGT:PID:SA_MAP_AF:SA_POST_PROB	0/0:38,0:2.774e-05:25,0:13,0:0:169,0:0:0:0|1:142806881_AG_A	0/1:22,3:0.120:13,2:9,1:40:172,210:23:22:0|1:142806881_AG_A:0.101,0.091,0.120:0.030,0.011,0.959
1	142807279	.	C	T	.	.	DP=134;ECNT=4;NLOD=14.46;N_ART_LOD=0.895;POP_AF=1.000e-03;P_GERMLINE=-1.116e+01;TLOD=10.16	GT:AD:AF:F1R2:F2R1:MBQ:MFRL:MMQ:MPOS:PGT:PID:SA_MAP_AF:SA_POST_PROB	0/0:62,1:0.016:28,1:34,0:40:159,133:30:47:0|1:142807264_C_T	0/1:67,4:0.056:30,4:37,0:40:155,148:23:42:0|1:142807264_C_T:0.040,0.051,0.056:0.012,7.231e-03,0.981
1	142807304	.	C	T	.	.	DP=123;ECNT=4;NLOD=12.96;N_ART_LOD=0.966;POP_AF=1.000e-03;P_GERMLINE=-9.657e+00;TLOD=10.35	GT:AD:AF:F1R2:F2R1:MBQ:MFRL:MMQ:MPOS:PGT:PID:SA_MAP_AF:SA_POST_PROB	0/0:57,1:0.017:25,1:32,0:27:151,133:30:22:0|1:142807264_C_T	0/1:61,4:0.063:28,4:33,0:37:155,148:23:17:0|1:142807264_C_T:0.040,0.051,0.062:0.019,6.087e-03,0.975
1	142855073	.	G	C	.	.	DP=18;ECNT=1;NLOD=2.66;N_ART_LOD=-1.031e+00;POP_AF=1.000e-03;P_GERMLINE=-6.104e-01;TLOD=4.91	GT:AD:AF:F1R2:F2R1:MBQ:MFRL:MMQ:MPOS:SA_MAP_AF:SA_POST_PROB	0/0:9,0:0.100:3,0:6,0:0:233,0:0:0	0/1:4,2:0.357:1,1:3,1:40:263,211:30:12:0.333,0.00,0.333:0.025,0.025,0.950
1	143156803	.	G	T	.	.	DP=56;ECNT=2;NLOD=4.79;N_ART_LOD=-1.189e+00;POP_AF=1.000e-03;P_GERMLINE=-2.777e+00;TLOD=4.74	GT:AD:AF:F1R2:F2R1:MBQ:MFRL:MMQ:MPOS:PGT:PID:SA_MAP_AF:SA_POST_PROB	0/0:16,0:0.227:10,0:5,0:0:212,0:0:0:0|1:143156803_G_T	0/1:14,2:0.278:6,2:7,0:40:192,322:23:9:0|1:143156803_G_T:0.081,0.00,0.080:0.015,0.017,0.968
1	143156809	.	C	T	.	.	DP=50;ECNT=2;NLOD=7.48;N_ART_LOD=-1.414e+00;POP_AF=1.000e-03;P_GERMLINE=-5.852e+00;TLOD=4.34	GT:AD:AF:F1R2:F2R1:MBQ:MFRL:MMQ:MPOS:PGT:PID:SA_MAP_AF:SA_POST_PROB	0/0:25,0:4.071e-03:13,0:12,0:0:224,0:0:0:0|1:143156803_G_T	0/1:23,2:0.080:14,2:9,0:28:192,322:23:15:0|1:143156803_G_T:0.081,0.00,0.080:0.017,0.016,0.967
1	143283224	.	C	A	.	.	DP=182;ECNT=3;NLOD=23.51;N_ART_LOD=-1.910e+00;POP_AF=1.000e-03;P_GERMLINE=-2.050e+01;TLOD=6.01	GT:AD:AF:F1R2:F2R1:MBQ:MFRL:MMQ:MPOS:SA_MAP_AF:SA_POST_PROB	0/0:78,0:0.030:34,0:44,0:0:166,0:0:0	0/1:93,4:0.052:49,4:44,0:40:167,209:34:26:0.00,0.040,0.041:0.011,8.155e-03,0.981
1	143283264	.	G	T	.	.	DP=212;ECNT=3;NLOD=5.00;N_ART_LOD=12.70;POP_AF=1.000e-03;P_GERMLINE=-1.934e+00;TLOD=6.16	GT:AD:AF:F1R2:F2R1:MBQ:MFRL:MMQ:MPOS:PGT:PID:SA_MAP_AF:SA_POST_PROB	0/0:86,5:0.080:39,3:47,2:40:167,186:40:8:0|1:143283257_G_A	0/1:111,4:0.037:58,2:53,2:38:167,150:40:37:0|1:143283257_G_A:0.00,0.030,0.035:0.029,2.996e-03,0.968
1	144011819	.	AT	A	.	.	DP=85;ECNT=1;NLOD=10.57;N_ART_LOD=-1.301e+00;POP_AF=1.000e-03;P_GERMLINE=-9.492e+00;RPA=9,8;RU=T;STR;TLOD=3.77	GT:AD:AF:F1R2:F2R1:MBQ:MFRL:MMQ:MPOS:SA_MAP_AF:SA_POST_PROB	0/0:36,0:0.076:10,0:14,0:0:168,0:0:0	0/1:41,3:0.079:20,1:12,2:39:206,174:60:31:0.040,0.061,0.070:0.019,8.072e-03,0.973
1	144064612	.	T	C	.	.	DP=14;ECNT=1;NLOD=2.71;N_ART_LOD=-1.000e+00;POP_AF=1.000e-03;P_GERMLINE=-2.285e+00;TLOD=3.12	GT:AD:AF:F1R2:F2R1:MBQ:MFRL:MMQ:MPOS:SA_MAP_AF:SA_POST_PROB	0/0:9,0:1.880e-04:6,0:3,0:0:142,0:0:0	0/1:3,1:0.300:2,1:1,0:40:186,141:50:2:0.00,0.253,0.250:0.023,0.025,0.952
1	144530069	.	G	T	.	.	DP=115;ECNT=1;NLOD=3.22;N_ART_LOD=6.35;POP_AF=1.000e-03;P_GERMLINE=-2.729e-01;TLOD=7.23	GT:AD:AF:F1R2:F2R1:MBQ:MFRL:MMQ:MPOS:SA_MAP_AF:SA_POST_PROB	0/0:49,3:0.097:24,3:25,0:40:165,172:60:30	0/1:53,3:0.071:25,3:28,0:40:167,172:60:35:0.051,0.030,0.054:5.711e-03,0.022,0.973
1	144530241	.	C	T	.	.	DP=161;ECNT=1;NLOD=24.03;N_ART_LOD=-1.908e+00;POP_AF=1.000e-03;P_GERMLINE=-2.325e+01;TLOD=3.49	GT:AD:AF:F1R2:F2R1:MBQ:MFRL:MMQ:MPOS:SA_MAP_AF:SA_POST_PROB	0/0:80,0:1.301e-03:49,0:31,0:0:171,0:0:0	0/1:75,2:0.051:41,0:34,2:40:166,162:60:19:0.020,0.020,0.026:5.283e-03,8.766e-03,0.986
1	144536057	.	AACACACACACAC	A	.	.	DP=50;ECNT=1;NLOD=3.32;N_ART_LOD=-8.393e-01;POP_AF=1.000e-03;P_GERMLINE=-6.439e-01;RPA=21,15;RU=AC;STR;TLOD=5.64	GT:AD:AF:F1R2:F2R1:MBQ:MFRL:MMQ:MPOS:SA_MAP_AF:SA_POST_PROB	0/0:12,0:0.239:4,0:5,0:0:182,0:0:0	0/1:18,2:0.279:7,0:1,2:34:186,143:39:21:0.091,0.091,0.118:0.020,0.015,0.964
1	144596088	.	G	A	.	.	DP=175;ECNT=2;NLOD=9.01;N_ART_LOD=7.94;POP_AF=1.000e-03;P_GERMLINE=-6.425e+00;TLOD=5.38	GT:AD:AF:F1R2:F2R1:MBQ:MFRL:MMQ:MPOS:SA_MAP_AF:SA_POST_PROB	0/0:80,4:0.094:28,2:52,2:36:168,136:40:11	0/1:75,3:0.064:26,3:49,0:35:165,123:40:3:0.00,0.040,0.038:0.027,3.922e-03,0.969
1	144678797	.	ATT	A	.	.	DP=35;ECNT=2;NLOD=4.16;N_ART_LOD=-7.630e-01;POP_AF=1.000e-03;P_GERMLINE=-1.234e+00;RPA=12,10;RU=T;STR;TLOD=5.90	GT:AD:AF:F1R2:F2R1:MBQ:MFRL:MMQ:MPOS:SA_MAP_AF:SA_POST_PROB	0/0:14,0:0.042:4,0:0,0:0:152,0:0:0	0/1:16,2:0.158:1,1:0,1:37:268,168:33:26:0.00,0.121,0.118:0.030,0.013,0.957
1	144678810	.	G	C	.	.	DP=32;ECNT=2;NLOD=3.91;N_ART_LOD=-1.146e+00;POP_AF=1.000e-03;P_GERMLINE=-1.280e+00;TLOD=5.47	GT:AD:AF:F1R2:F2R1:MBQ:MFRL:MMQ:MPOS:SA_MAP_AF:SA_POST_PROB	0/0:13,0:2.942e-05:9,0:4,0:0:158,0:0:0	0/1:17,2:0.105:8,1:9,1:28:202,168:33:32:0.00,0.101,0.105:0.030,0.012,0.958
1	144860516	.	T	C	.	.	DP=21;ECNT=1;NLOD=5.72;N_ART_LOD=-1.301e+00;POP_AF=1.000e-03;P_GERMLINE=-4.820e+00;TLOD=3.60	GT:AD:AF:F1R2:F2R1:MBQ:MFRL:MMQ:MPOS:SA_MAP_AF:SA_POST_PROB	0/0:19,0:5.710e-05:13,0:6,0:0:143,0:0:0	0/1:1,1:0.500:1,1:0,0:39:175,143:60:20:0.00,0.505,0.500:0.032,0.021,0.947
1	144878323	.	C	CT	.	.	DP=21;ECNT=1;NLOD=3.18;N_ART_LOD=-8.648e-01;POP_AF=1.000e-03;P_GERMLINE=-2.457e+00;RPA=14,15;RU=T;STR;TLOD=3.42	GT:AD:AF:F1R2:F2R1:MBQ:MFRL:MMQ:MPOS:SA_MAP_AF:SA_POST_PROB	0/0:11,0:0.174:5,0:3,0:0:168,0:0:0	0/1:3,2:0.400:1,1:2,1:35:187,128:60:23:0.364,0.364,0.400:0.023,0.027,0.950
1	144911284	.	CAA	C	.	.	DP=32;ECNT=1;NLOD=3.92;N_ART_LOD=-7.813e-01;POP_AF=1.000e-03;P_GERMLINE=-2.465e+00;RPA=12,10;RU=A;STR;TLOD=4.16	GT:AD:AF:F1R2:F2R1:MBQ:MFRL:MMQ:MPOS:SA_MAP_AF:SA_POST_PROB	0/0:13,0:0.118:6,0:6,0:0:160,0:0:0	0/1:11,2:0.201:4,2:5,0:22:148,127:60:30:0.111,0.121,0.143:0.032,0.013,0.955
1	144923886	.	AT	A	.	.	DP=596;ECNT=1;NLOD=58.27;N_ART_LOD=3.48;POP_AF=1.000e-03;P_GERMLINE=-5.550e+01;RPA=10,9;RU=T;STR;TLOD=5.61	GT:AD:AF:F1R2:F2R1:MBQ:MFRL:MMQ:MPOS:SA_MAP_AF:SA_POST_PROB	0/0:247,7:0.130:79,5:152,2:38:209,174:60:9	0/1:218,7:0.118:72,3:135,4:40:202,199:60:12:0.030,0.00,0.032:7.074e-03,7.241e-03,0.986
1	144991365	.	CAAA	C	.	.	DP=48;ECNT=2;NLOD=3.19;N_ART_LOD=-7.756e-01;POP_AF=1.000e-03;P_GERMLINE=-2.421e+00;RPA=19,16;RU=A;STR;TLOD=3.47	GT:AD:AF:F1R2:F2R1:MBQ:MFRL:MMQ:MPOS:SA_MAP_AF:SA_POST_PROB	0/0:11,0:0.279:0,0:5,0:0:182,0:0:0	0/1:7,3:0.423:1,1:2,1:27:187,251:60:10:0.242,0.263,0.286:0.036,0.017,0.947
1	144991389	.	TAC	T	.	.	DP=70;ECNT=2;NLOD=6.35;N_ART_LOD=-8.837e-01;POP_AF=1.000e-03;P_GERMLINE=-5.912e+00;RPA=16,15;RU=AC;STR;TLOD=3.13	GT:AD:AF:F1R2:F2R1:MBQ:MFRL:MMQ:MPOS:SA_MAP_AF:SA_POST_PROB	0/0:21,0:0.167:8,0:7,0:0:182,0:0:0	0/1:21,2:0.255:4,2:10,0:35:194,133:60:12:0.00,0.091,0.091:0.028,0.011,0.961
1	144992175	.	TA	T	.	.	DP=130;ECNT=1;NLOD=10.42;N_ART_LOD=1.43;POP_AF=1.000e-03;P_GERMLINE=-8.144e+00;RPA=12,11;RU=A;STR;TLOD=5.02	GT:AD:AF:F1R2:F2R1:MBQ:MFRL:MMQ:MPOS:SA_MAP_AF:SA_POST_PROB	0/0:54,2:0.092:16,1:10,1:40:144,151:60:46	0/1:64,4:0.114:16,2:8,2:39:153,150:60:20:0.051,0.051,0.060:0.011,8.104e-03,0.981
1	144994015	.	AT	A	.	.	DP=107;ECNT=1;NLOD=12.53;N_ART_LOD=-1.074e+00;POP_AF=1.000e-03;P_GERMLINE=-1.057e+01;RPA=13,12;RU=T;STR;TLOD=4.67	GT:AD:AF:F1R2:F2R1:MBQ:MFRL:MMQ:MPOS:SA_MAP_AF:SA_POST_PROB	0/0:45,1:0.130:19,0:18,1:39:166,190:60:18	0/1:37,4:0.170:15,3:18,1:40:180,146:60:27:0.00,0.101,0.098:0.039,7.923e-03,0.953
1	145005431	.	T	TA	.	.	DP=50;ECNT=1;NLOD=4.03;N_ART_LOD=-7.599e-01;POP_AF=1.000e-03;P_GERMLINE=-2.807e+00;RPA=15,16;RU=A;STR;TLOD=3.92	GT:AD:AF:F1R2:F2R1:MBQ:MFRL:MMQ:MPOS:SA_MAP_AF:SA_POST_PROB	0/0:14,0:0.252:5,0:7,0:0:187,0:0:0	0/1:13,4:0.309:5,0:6,3:16:202,241:60:29:0.172,0.00,0.176:0.015,0.032,0.953
1	145014186	.	G	GAA	.	.	DP=2247;ECNT=2;NLOD=173.71;N_ART_LOD=9.80;POP_AF=1.000e-03;P_GERMLINE=-1.704e+02;RPA=12,14;RU=A;STR;TLOD=7.82	GT:AD:AF:F1R2:F2R1:MBQ:MFRL:MMQ:MPOS:SA_MAP_AF:SA_POST_PROB	0/0:786,21:0.183:196,5:413,7:36:181,152:60:16	0/1:760,23:0.183:205,5:387,6:38:174,193:60:16:0.010,0.010,0.012:1.351e-03,1.956e-03,0.997
1	145014535	.	C	CT	.	.	DP=64;ECNT=1;NLOD=6.09;N_ART_LOD=-1.203e+00;POP_AF=1.000e-03;P_GERMLINE=-5.726e+00;RPA=11,12;RU=T;STR;TLOD=3.06	GT:AD:AF:F1R2:F2R1:MBQ:MFRL:MMQ:MPOS:SA_MAP_AF:SA_POST_PROB	0/0:22,0:0.276:5,0:8,0:0:314,0:0:0	0/1:9,2:0.343:2,1:3,1:38:311,259:60:32:0.182,0.00,0.182:0.025,0.020,0.954
1	145039702	.	G	A	.	.	DP=3478;ECNT=2;NLOD=481.82;N_ART_LOD=-1.934e+00;POP_AF=1.000e-03;P_GERMLINE=-4.806e+02;TLOD=3.87	GT:AD:AF:F1R2:F2R1:MBQ:MFRL:MMQ:MPOS:SA_MAP_AF:SA_POST_PROB	0/0:1619,1:0.018:595,1:1024,0:40:162,174:60:40	0/1:1726,5:0.024:658,0:1068,5:39:160,154:60:34:0.010,0.010,2.889e-03:4.822e-04,7.123e-04,0.999
1	145044045	.	A	AT	.	.	DP=45;ECNT=2;NLOD=5.14;N_ART_LOD=-1.312e+00;POP_AF=1.000e-03;P_GERMLINE=-2.507e+00;TLOD=5.44	GT:AD:AF:F1R2:F2R1:MBQ:MFRL:MMQ:MPOS:PGT:PID:SA_MAP_AF:SA_POST_PROB	0/0:17,0:0.129:11,0:6,0:0:160,0:0:0:0|1:145044045_A_AT	0/1:16,2:0.181:9,1:7,1:40:161,274:60:29:0|1:145044045_A_AT:0.091,0.091,0.111:0.019,0.016,0.966
1	145044047	.	A	AAT	.	.	DP=35;ECNT=2;NLOD=4.12;N_ART_LOD=-9.501e-01;POP_AF=1.000e-03;P_GERMLINE=-1.236e+00;TLOD=5.84	GT:AD:AF:F1R2:F2R1:MBQ:MFRL:MMQ:MPOS:PGT:PID:SA_MAP_AF:SA_POST_PROB	0/0:14,0:0.100:8,0:5,0:0:164,0:0:0:0|1:145044045_A_AT	0/1:12,3:0.243:5,1:5,1:40:181,274:60:27:0|1:145044045_A_AT:0.091,0.091,0.118:0.020,0.015,0.964
1	145070437	.	G	GA	.	.	DP=42;ECNT=3;NLOD=5.40;N_ART_LOD=-1.008e+00;POP_AF=1.000e-03;P_GERMLINE=-4.356e+00;TLOD=3.75	GT:AD:AF:F1R2:F2R1:MBQ:MFRL:MMQ:MPOS:SA_MAP_AF:SA_POST_PROB	0/0:18,0:0.027:7,0:11,0:0:199,0:0:0	0/1:19,2:0.131:7,1:12,1:26:177,175:60:32:0.091,0.00,0.095:0.012,0.027,0.962
1	145070438	.	G	A	.	.	DP=41;ECNT=3;NLOD=5.40;N_ART_LOD=-8.516e-01;POP_AF=1.000e-03;P_GERMLINE=-2.102e+00;TLOD=14.05	GT:AD:AF:F1R2:F2R1:MBQ:MFRL:MMQ:MPOS:SA_MAP_AF:SA_POST_PROB	0/0:18,0:0.027:7,0:10,0:0:193,0:0:0	0/1:15,5:0.275:3,3:10,2:39:175,177:60:42:0.242,0.232,0.263:0.023,0.019,0.958
1	145115950	.	G	T	.	.	DP=809;ECNT=1;NLOD=27.52;N_ART_LOD=64.88;POP_AF=1.000e-03;P_GERMLINE=-2.422e+01;TLOD=85.78	GT:AD:AF:F1R2:F2R1:MBQ:MFRL:MMQ:MPOS:SA_MAP_AF:SA_POST_PROB	0/0:430,26:0.076:157,5:273,21:39:222,224:60:14	0/1:289,32:0.117:99,18:190,14:39:211,225:60:19:0.101,0.081,0.100:0.024,8.396e-03,0.967
1	145237917	.	AT	A	.	.	DP=90;ECNT=1;NLOD=3.99;N_ART_LOD=2.91;POP_AF=1.000e-03;P_GERMLINE=-7.724e-01;RPA=10,9;RU=T;STR;TLOD=12.91	GT:AD:AF:F1R2:F2R1:MBQ:MFRL:MMQ:MPOS:SA_MAP_AF:SA_POST_PROB	0/0:39,3:0.085:17,3:22,0:40:169,187:40:27	0/1:37,8:0.196:16,2:21,6:38:170,236:42:25:0.00,0.182,0.178:0.063,9.158e-03,0.928
1	145296698	.	T	C	.	.	DP=60;ECNT=2;NLOD=5.43;N_ART_LOD=1.45;POP_AF=1.000e-03;P_GERMLINE=-3.556e+00;TLOD=4.59	GT:AD:AF:F1R2:F2R1:MBQ:MFRL:MMQ:MPOS:SA_MAP_AF:SA_POST_PROB	0/0:32,1:0.030:16,0:16,1:39:242,274:22:32	0/1:25,2:0.074:11,1:14,1:39:257,305:50:7:0.071,0.00,0.074:0.015,0.016,0.969
1	145323668	.	G	C	.	.	DP=1386;ECNT=2;NLOD=122.66;N_ART_LOD=49.94;POP_AF=1.000e-03;P_GERMLINE=-1.194e+02;TLOD=59.43	GT:AD:AF:F1R2:F2R1:MBQ:MFRL:MMQ:MPOS:SA_MAP_AF:SA_POST_PROB	0/0:701,22:0.041:313,12:388,10:39:142,105:54:10	0/1:605,25:0.054:242,10:363,15:40:141,102:54:11:0.030,0.040,0.040:2.201e-03,4.958e-03,0.993
1	145323755	.	C	A	.	.	DP=620;ECNT=2;NLOD=6.94;N_ART_LOD=43.26;POP_AF=1.000e-03;P_GERMLINE=-3.642e+00;TLOD=40.58	GT:AD:AF:F1R2:F2R1:MBQ:MFRL:MMQ:MPOS:SA_MAP_AF:SA_POST_PROB	0/0:249,19:0.114:112,11:137,8:40:142,104:55:8	0/1:271,18:0.108:111,7:160,11:40:143,104:55:7:0.040,0.061,0.062:1.000,1.600e-07,1.311e-04
1	145354065	.	CTCTCTGTCTCTG	C	.	.	DP=153;ECNT=2;NLOD=13.38;N_ART_LOD=3.16;POP_AF=1.000e-03;P_GERMLINE=-1.008e+01;RPA=6,4;RU=TCTCTG;STR;TLOD=10.59	GT:AD:AF:F1R2:F2R1:MBQ:MFRL:MMQ:MPOS:SA_MAP_AF:SA_POST_PROB	0/0:72,2:0.150:24,2:15,0:37:196,112:42:4	0/1:40,4:0.182:8,2:11,2:35:173,244:31:3:0.131,0.121,0.154:0.011,0.030,0.958
1	145415368	.	CGAG	C	.	.	DB;DP=883;ECNT=1;NLOD=85.92;N_ART_LOD=6.65;POP_AF=1.000e-03;P_GERMLINE=-8.262e+01;RPA=6,5;RU=GAG;STR;TLOD=11.32	GT:AD:AF:F1R2:F2R1:MBQ:MFRL:MMQ:MPOS:SA_MAP_AF:SA_POST_PROB	0/0:343,4:0.120:119,1:224,3:38:194,226:60:43	0/1:346,6:0.114:116,2:230,4:40:203,190:60:27:0.010,0.010,0.017:2.088e-03,3.636e-03,0.994
1	145438749	.	C	CT	.	.	DP=711;ECNT=1;NLOD=95.07;N_ART_LOD=0.550;POP_AF=1.000e-03;P_GERMLINE=-9.457e+01;RPA=9,10;RU=T;STR;TLOD=3.20	GT:AD:AF:F1R2:F2R1:MBQ:MFRL:MMQ:MPOS:SA_MAP_AF:SA_POST_PROB	0/0:351,4:0.060:154,2:193,2:39:175,213:60:21	0/1:290,6:0.058:147,4:139,2:40:182,171:60:28:0.020,0.010,0.020:1.399e-03,0.018,0.980
1	145443135	.	CGT	C	.	.	DP=295;ECNT=1;NLOD=5.83;N_ART_LOD=21.74;POP_AF=1.000e-03;P_GERMLINE=-2.530e+00;RPA=7,6;RU=GT;STR;TLOD=11.64	GT:AD:AF:F1R2:F2R1:MBQ:MFRL:MMQ:MPOS:SA_MAP_AF:SA_POST_PROB	0/0:138,10:0.099:100,6:35,4:39:162,175:60:20	0/1:122,6:0.074:85,3:34,3:39:156,161:60:31:0.040,0.030,0.048:3.709e-03,0.017,0.979
1	145458791	.	CT	C	.	.	DP=44;ECNT=1;NLOD=7.15;N_ART_LOD=-1.418e+00;POP_AF=1.000e-03;P_GERMLINE=-3.874e+00;RPA=10,9;RU=T;STR;TLOD=7.25	GT:AD:AF:F1R2:F2R1:MBQ:MFRL:MMQ:MPOS:SA_MAP_AF:SA_POST_PROB	0/0:24,0:0.061:16,0:8,0:0:154,0:0:0	0/1:10,4:0.324:3,1:7,3:38:156,134:60:17:0.263,0.242,0.286:0.016,0.035,0.950
1	145500501	.	TTTTTC	T	.	.	DP=42;ECNT=1;NLOD=2.28;N_ART_LOD=-1.724e-01;POP_AF=1.000e-03;P_GERMLINE=-1.980e+00;TLOD=3.00	GT:AD:AF:F1R2:F2R1:MBQ:MFRL:MMQ:MPOS:SA_MAP_AF:SA_POST_PROB	0/0:14,1:0.175:9,0:5,1:40:175,109:60:24	0/1:16,3:0.205:11,1:5,2:37:186,175:60:46:0.111,0.141,0.158:0.027,0.014,0.960
1	145530533	.	G	GA	.	.	DP=97;ECNT=1;NLOD=5.04;N_ART_LOD=2.57;POP_AF=1.000e-03;P_GERMLINE=-4.338e+00;RPA=10,11;RU=A;STR;TLOD=3.40	GT:AD:AF:F1R2:F2R1:MBQ:MFRL:MMQ:MPOS:SA_MAP_AF:SA_POST_PROB	0/0:42,3:0.179:10,1:32,2:39:224,222:60:16	0/1:24,3:0.219:9,1:15,2:39:229,212:60:17:0.091,0.091,0.111:0.027,0.011,0.962
1	145532010	.	CTGTGTG	C	.	.	DP=245;ECNT=2;NLOD=5.21;N_ART_LOD=8.20;POP_AF=1.000e-03;P_GERMLINE=-1.935e+00;RPA=20,17;RU=TG;STR;TLOD=7.22	GT:AD:AF:F1R2:F2R1:MBQ:MFRL:MMQ:MPOS:SA_MAP_AF:SA_POST_PROB	0/0:81,13:0.212:6,5:9,0:39:202,181:60:28	0/1:79,17:0.244:6,0:9,5:36:165,171:60:32:0.00,0.081,0.078:0.013,0.017,0.970
1	145532052	.	ATGTG	A	.	.	DP=448;ECNT=2;NLOD=45.50;N_ART_LOD=1.81;POP_AF=1.000e-03;P_GERMLINE=-4.220e+01;RPA=10,8;RU=TG;STR;TLOD=9.08	GT:AD:AF:F1R2:F2R1:MBQ:MFRL:MMQ:MPOS:SA_MAP_AF:SA_POST_PROB	0/0:176,3:0.127:72,2:70,1:39:176,125:60:5	0/1:170,5:0.120:56,3:83,2:37:169,181:60:20:0.020,0.030,0.031:9.040e-03,3.598e-03,0.987
1	145534121	.	AC	A	.	.	DP=3291;ECNT=1;NLOD=419.29;N_ART_LOD=4.67;POP_AF=1.000e-03;P_GERMLINE=-4.173e+02;RPA=7,6;RU=C;STR;TLOD=4.67	GT:AD:AF:F1R2:F2R1:MBQ:MFRL:MMQ:MPOS:SA_MAP_AF:SA_POST_PROB	0/0:1499,11:0.051:498,4:954,7:40:161,147:60:26	0/1:1497,11:0.047:549,3:907,8:39:161,168:60:20:0.010,0.010,7.473e-03:1.323e-03,6.499e-04,0.998
1	145567635	.	CCT	C	.	.	DP=2521;ECNT=1;NLOD=379.22;N_ART_LOD=-7.227e-01;POP_AF=1.000e-03;P_GERMLINE=-3.759e+02;RPA=5,4;RU=CT;STR;TLOD=7.75	GT:AD:AF:F1R2:F2R1:MBQ:MFRL:MMQ:MPOS:SA_MAP_AF:SA_POST_PROB	0/0:1286,2:0.047:576,0:684,2:39:163,199:60:30	0/1:1013,7:0.046:380,4:609,3:36:162,186:60:26:0.010,0.010,7.021e-03:1.302e-03,9.695e-04,0.998
1	145581644	.	CT	C	.	.	DP=312;ECNT=1;NLOD=2.39;N_ART_LOD=5.37;POP_AF=1.000e-03;P_GERMLINE=-4.994e-02;RPA=14,13;RU=T;STR;TLOD=10.17	GT:AD:AF:F1R2:F2R1:MBQ:MFRL:MMQ:MPOS:SA_MAP_AF:SA_POST_PROB	0/0:74,16:0.342:24,3:22,3:34:217,201:60:45	0/1:61,11:0.318:22,5:17,6:34:206,226:60:16:0.182,0.00,0.177:0.014,0.032,0.955
1	145684562	.	T	C	.	.	DP=1690;ECNT=1;NLOD=261.02;N_ART_LOD=-1.515e+00;POP_AF=1.000e-03;P_GERMLINE=-2.601e+02;TLOD=3.62	GT:AD:AF:F1R2:F2R1:MBQ:MFRL:MMQ:MPOS:SA_MAP_AF:SA_POST_PROB	0/0:884,2:0.025:358,1:526,1:40:169,129:60:24	0/1:734,4:0.024:289,1:445,3:40:161,149:60:22:0.010,0.010,5.420e-03:7.087e-04,2.136e-03,0.997
1	145689611	.	CA	C	.	.	DP=41;ECNT=1;NLOD=4.56;N_ART_LOD=-7.619e-01;POP_AF=1.000e-03;P_GERMLINE=-3.645e+00;RPA=16,15;RU=A;STR;TLOD=3.62	GT:AD:AF:F1R2:F2R1:MBQ:MFRL:MMQ:MPOS:SA_MAP_AF:SA_POST_PROB	0/0:17,0:0.183:2,0:2,0:0:188,0:0:0	0/1:10,3:0.332:2,0:1,2:40:184,214:60:23:0.00,0.172,0.167:0.054,0.011,0.935
1	145733850	.	G	GT	.	.	DP=27;ECNT=1;NLOD=3.31;N_ART_LOD=-1.108e+00;POP_AF=1.000e-03;P_GERMLINE=-1.333e+00;RPA=10,11;RU=T;STR;TLOD=4.72	GT:AD:AF:F1R2:F2R1:MBQ:MFRL:MMQ:MPOS:SA_MAP_AF:SA_POST_PROB	0/0:11,0:0.078:5,0:6,0:0:139,0:0:0	0/1:11,3:0.215:7,2:4,1:34:198,174:60:4:0.202,0.162,0.214:0.015,0.032,0.953
1	145799625	.	CT	C	.	.	DP=18;ECNT=1;NLOD=2.25;N_ART_LOD=-6.984e-01;POP_AF=1.000e-03;P_GERMLINE=-1.569e+00;RPA=11,10;RU=T;STR;TLOD=3.39	GT:AD:AF:F1R2:F2R1:MBQ:MFRL:MMQ:MPOS:SA_MAP_AF:SA_POST_PROB	0/0:8,0:0.039:4,0:3,0:0:173,0:0:0	0/1:8,2:0.218:4,0:2,2:40:216,207:53:15:0.00,0.202,0.200:0.032,0.017,0.952
1	146650775	.	G	A	.	.	DP=1347;ECNT=1;NLOD=205.89;N_ART_LOD=-2.844e+00;POP_AF=1.000e-03;P_GERMLINE=-2.056e+02;TLOD=3.01	GT:AD:AF:F1R2:F2R1:MBQ:MFRL:MMQ:MPOS:SA_MAP_AF:SA_POST_PROB	0/0:686,0:0.022:250,0:436,0:0:173,0:0:0	0/1:595,4:0.033:242,1:353,3:40:174,152:60:29:0.010,0.010,6.678e-03:2.408e-03,9.027e-04,0.997
1	146737572	.	A	AT	.	.	DB;DP=808;ECNT=1;NLOD=82.79;N_ART_LOD=12.46;POP_AF=1.000e-03;P_GERMLINE=-7.948e+01;RPA=9,10;RU=T;STR;TLOD=13.65	GT:AD:AF:F1R2:F2R1:MBQ:MFRL:MMQ:MPOS:SA_MAP_AF:SA_POST_PROB	0/0:398,15:0.077:151,2:241,13:39:174,171:60:21	0/1:324,15:0.071:126,5:192,10:40:163,167:60:33:0.030,0.040,0.044:7.375e-03,2.987e-03,0.990
1	146739190	.	CT	C	.	.	DP=2959;ECNT=1;NLOD=429.29;N_ART_LOD=2.78;POP_AF=1.000e-03;P_GERMLINE=-4.260e+02;RPA=4,3;RU=T;STR;TLOD=8.64	GT:AD:AF:F1R2:F2R1:MBQ:MFRL:MMQ:MPOS:SA_MAP_AF:SA_POST_PROB	0/0:1507,9:0.044:641,1:855,8:39:168,194:60:18	0/1:1207,12:0.048:476,2:720,10:40:162,154:60:28:0.010,0.010,9.909e-03:8.332e-04,1.727e-03,0.997
1	146740634	.	C	CT	.	.	DP=675;ECNT=1;NLOD=70.22;N_ART_LOD=2.10;POP_AF=1.000e-03;P_GERMLINE=-6.819e+01;RPA=9,10;RU=T;STR;TLOD=4.76	GT:AD:AF:F1R2:F2R1:MBQ:MFRL:MMQ:MPOS:SA_MAP_AF:SA_POST_PROB	0/0:276,5:0.121:92,1:183,4:39:184,196:60:19	0/1:250,7:0.119:97,3:151,4:39:172,196:60:12:0.020,0.020,0.027:0.023,1.760e-03,0.975
1	146991298	.	C	CT	.	.	DP=22;ECNT=1;NLOD=3.01;N_ART_LOD=-6.709e-01;POP_AF=1.000e-03;P_GERMLINE=-2.206e+00;RPA=10,11;RU=T;STR;TLOD=3.50	GT:AD:AF:F1R2:F2R1:MBQ:MFRL:MMQ:MPOS:SA_MAP_AF:SA_POST_PROB	0/0:10,0:0.116:5,0:5,0:0:165,0:0:0	0/1:6,3:0.335:1,1:4,1:37:122,139:60:21:0.192,0.192,0.222:0.023,0.021,0.956
1	146991591	.	ATT	A	.	.	DP=51;ECNT=1;NLOD=3.09;N_ART_LOD=0.639;POP_AF=1.000e-03;P_GERMLINE=-2.008e+00;RPA=13,11;RU=T;STR;TLOD=3.79	GT:AD:AF:F1R2:F2R1:MBQ:MFRL:MMQ:MPOS:SA_MAP_AF:SA_POST_PROB	0/0:20,1:0.148:8,0:8,1:39:180,154:60:15	0/1:13,2:0.271:4,2:8,0:37:147,105:60:30:0.00,0.121,0.118:0.027,0.014,0.959
1	147091500	.	AC	A	.	.	DB;DP=1070;ECNT=1;NLOD=121.41;N_ART_LOD=3.85;POP_AF=1.000e-03;P_GERMLINE=-1.203e+02;RPA=8,7;RU=C;STR;TLOD=3.81	GT:AD:AF:F1R2:F2R1:MBQ:MFRL:MMQ:MPOS:SA_MAP_AF:SA_POST_PROB	0/0:469,7:0.065:165,0:304,7:39:191,157:60:27	0/1:474,7:0.070:174,4:300,3:40:196,160:60:12:0.010,0.010,0.015:1.916e-03,2.474e-03,0.996
1	147127328	.	C	G	.	.	DP=740;ECNT=1;NLOD=29.79;N_ART_LOD=42.04;POP_AF=1.000e-03;P_GERMLINE=-2.649e+01;TLOD=31.71	GT:AD:AF:F1R2:F2R1:MBQ:MFRL:MMQ:MPOS:SA_MAP_AF:SA_POST_PROB	0/0:325,17:0.074:112,6:213,11:39:162,181:60:27	0/1:353,13:0.054:129,5:224,8:40:157,152:60:19:0.030,0.030,0.036:7.599e-03,2.200e-03,0.990
1	147188793	.	A	C	.	.	DP=11;ECNT=1;NLOD=2.41;N_ART_LOD=-9.542e-01;POP_AF=1.000e-03;P_GERMLINE=-1.696e+00;TLOD=3.42	GT:AD:AF:F1R2:F2R1:MBQ:MFRL:MMQ:MPOS:SA_MAP_AF:SA_POST_PROB	0/0:8,0:6.111e-05:3,0:5,0:0:135,0:0:0	0/1:2,1:0.333:1,1:1,0:40:154,109:31:20:0.333,0.00,0.333:0.019,0.036,0.946
1	147381397	.	GA	G	.	.	DP=1013;ECNT=1;NLOD=71.91;N_ART_LOD=6.57;POP_AF=1.000e-03;P_GERMLINE=-6.861e+01;RPA=13,12;RU=A;STR;TLOD=11.82	GT:AD:AF:F1R2:F2R1:MBQ:MFRL:MMQ:MPOS:SA_MAP_AF:SA_POST_PROB	0/0:337,11:0.222:25,4:41,3:34:191,155:60:21	0/1:356,14:0.216:13,1:29,9:31:187,203:60:24:0.030,0.020,0.029:7.337e-03,3.703e-03,0.989
1	147382001	.	CT	C	.	.	DP=21;ECNT=1;NLOD=3.01;N_ART_LOD=-1.041e+00;POP_AF=1.000e-03;P_GERMLINE=-2.184e+00;RPA=8,7;RU=T;STR;TLOD=3.53	GT:AD:AF:F1R2:F2R1:MBQ:MFRL:MMQ:MPOS:SA_MAP_AF:SA_POST_PROB	0/0:10,0:9.056e-04:6,0:4,0:0:212,0:0:0	0/1:7,2:0.274:2,0:5,2:38:166,186:60:32:0.222,0.00,0.222:0.011,0.082,0.907
1	147726765	.	GT	G	.	.	DP=19;ECNT=1;NLOD=2.74;N_ART_LOD=-7.914e-01;POP_AF=1.000e-03;P_GERMLINE=-2.176e+00;RPA=13,12;RU=T;STR;TLOD=3.27	GT:AD:AF:F1R2:F2R1:MBQ:MFRL:MMQ:MPOS:SA_MAP_AF:SA_POST_PROB	0/0:10,0:0.094:5,0:2,0:0:140,0:0:0	0/1:6,2:0.262:4,1:1,1:39:203,127:60:8:0.222,0.202,0.250:0.016,0.037,0.947
1	147999288	.	C	T	.	.	DP=100;ECNT=1;NLOD=12.64;N_ART_LOD=-1.633e+00;POP_AF=1.000e-03;P_GERMLINE=-1.133e+01;TLOD=4.01	GT:AD:AF:F1R2:F2R1:MBQ:MFRL:MMQ:MPOS:SA_MAP_AF:SA_POST_PROB	0/0:42,0:2.635e-05:22,0:20,0:0:167,0:0:0	0/1:56,2:0.035:27,0:29,2:40:155,138:24:27:0.030,0.020,0.034:7.069e-03,9.930e-03,0.983
1	148004982	.	A	AAG	.	.	DP=38;ECNT=4;NLOD=6.32;N_ART_LOD=-1.342e+00;POP_AF=1.000e-03;P_GERMLINE=-3.020e+00;RPA=1,2;RU=AG;STR;TLOD=13.37	GT:AD:AF:F1R2:F2R1:MBQ:MFRL:MMQ:MPOS:PGT:PID:SA_MAP_AF:SA_POST_PROB	0/0:21,0:3.726e-05:10,0:11,0:0:170,0:0:0:0|1:148004982_A_AAG	0/1:13,4:0.235:5,3:8,1:39:126,150:43:45:0|1:148004982_A_AAG:0.212,0.192,0.235:0.014,0.034,0.952
1	148344689	.	A	G	.	.	DP=201;ECNT=2;NLOD=26.90;N_ART_LOD=1.75;POP_AF=1.000e-03;P_GERMLINE=-2.360e+01;TLOD=8.61	GT:AD:AF:F1R2:F2R1:MBQ:MFRL:MMQ:MPOS:SA_MAP_AF:SA_POST_PROB	0/0:115,3:0.041:60,0:55,3:39:186,240:34:5	0/1:72,5:0.079:26,0:46,5:39:184,214:29:28:0.061,0.00,0.065:4.387e-03,0.051,0.945
1	148639035	.	GAA	G	.	.	DP=50;ECNT=2;NLOD=4.11;N_ART_LOD=-5.329e-01;POP_AF=1.000e-03;P_GERMLINE=-1.401e+00;RPA=15,13;RU=A;STR;TLOD=5.56	GT:AD:AF:F1R2:F2R1:MBQ:MFRL:MMQ:MPOS:SA_MAP_AF:SA_POST_PROB	0/0:14,0:0.142:3,0:4,0:0:109,0:0:0	0/1:21,4:0.233:1,3:11,1:28:184,112:44:24:0.091,0.141,0.154:0.038,0.010,0.952
1	148639048	.	A	AG	.	.	DP=52;ECNT=2;NLOD=2.79;N_ART_LOD=0.367;POP_AF=1.000e-03;P_GERMLINE=-2.300e+00;TLOD=3.19	GT:AD:AF:F1R2:F2R1:MBQ:MFRL:MMQ:MPOS:SA_MAP_AF:SA_POST_PROB	0/0:17,1:0.118:5,0:12,1:39:142,212:23:45	0/1:27,3:0.122:11,0:15,3:39:153,188:29:36:0.061,0.091,0.100:0.032,8.668e-03,0.959
1	148683373	.	G	A	.	.	DP=79;ECNT=4;NLOD=3.34;N_ART_LOD=4.46;POP_AF=1.000e-03;P_GERMLINE=-2.185e+00;TLOD=3.86	GT:AD:AF:F1R2:F2R1:MBQ:MFRL:MMQ:MPOS:PGT:PID:SA_MAP_AF:SA_POST_PROB	0/0:39,2:0.049:17,1:22,1:39:183,115:30:19:0|1:148683373_G_A	0/1:35,2:0.066:15,0:20,2:35:179,160:27:10:0|1:148683373_G_A:0.00,0.051,0.054:0.022,7.658e-03,0.970
1	148683379	.	G	T	.	.	DP=88;ECNT=4;NLOD=4.24;N_ART_LOD=4.36;POP_AF=1.000e-03;P_GERMLINE=-3.217e+00;TLOD=3.73	GT:AD:AF:F1R2:F2R1:MBQ:MFRL:MMQ:MPOS:PGT:PID:SA_MAP_AF:SA_POST_PROB	0/0:42,2:0.065:18,1:24,1:39:182,115:30:25:0|1:148683373_G_A	0/1:39,2:0.060:17,0:22,2:28:179,160:27:16:0|1:148683373_G_A:0.00,0.051,0.049:0.020,7.312e-03,0.973
1	148683458	.	A	AT	.	.	DP=80;ECNT=4;NLOD=5.13;N_ART_LOD=1.46;POP_AF=1.000e-03;P_GERMLINE=-3.479e+00;TLOD=4.36	GT:AD:AF:F1R2:F2R1:MBQ:MFRL:MMQ:MPOS:SA_MAP_AF:SA_POST_PROB	0/0:31,1:0.059:8,0:23,1:38:173,108:30:10	0/1:42,2:0.065:16,0:26,2:40:171,160:27:11:0.030,0.030,0.045:0.011,9.620e-03,0.980
1	148683464	.	ACC	A	.	.	DP=73;ECNT=4;NLOD=3.92;N_ART_LOD=1.83;POP_AF=1.000e-03;P_GERMLINE=-2.226e+00;RPA=3,1;RU=C;STR;TLOD=4.41	GT:AD:AF:F1R2:F2R1:MBQ:MFRL:MMQ:MPOS:SA_MAP_AF:SA_POST_PROB	0/0:27,1:0.067:7,0:18,1:38:171,108:30:4	0/1:41,2:0.047:13,0:25,2:37:161,160:27:5:0.040,0.040,0.050:0.013,9.222e-03,0.978
1	148799963	.	CT	C	.	.	DP=22;ECNT=1;NLOD=2.58;N_ART_LOD=-7.544e-01;POP_AF=1.000e-03;P_GERMLINE=-2.899e-01;RPA=12,11;RU=T;STR;TLOD=5.40	GT:AD:AF:F1R2:F2R1:MBQ:MFRL:MMQ:MPOS:SA_MAP_AF:SA_POST_PROB	0/0:9,0:0.078:3,0:3,0:0:159,0:0:0	0/1:9,3:0.266:4,1:3,2:36:157,106:60:38:0.232,0.192,0.250:0.014,0.040,0.946
1	148859504	.	C	A	.	.	DP=154;ECNT=5;NLOD=8.18;N_ART_LOD=6.86;POP_AF=1.000e-03;P_GERMLINE=-4.877e+00;TLOD=16.51	GT:AD:AF:F1R2:F2R1:MBQ:MFRL:MMQ:MPOS:PGT:PID:SA_MAP_AF:SA_POST_PROB	0/0:69,3:0.048:32,0:37,3:36:165,95:46:6:0|1:148859504_C_A	0/1:72,6:0.092:35,3:37,3:39:160,117:49:4:0|1:148859504_C_A:0.071,0.051,0.077:5.994e-03,0.020,0.974
1	148859506	.	C	G	.	.	DP=153;ECNT=5;NLOD=9.08;N_ART_LOD=6.79;POP_AF=1.000e-03;P_GERMLINE=-5.775e+00;TLOD=20.01	GT:AD:AF:F1R2:F2R1:MBQ:MFRL:MMQ:MPOS:PGT:PID:SA_MAP_AF:SA_POST_PROB	0/0:72,3:0.040:33,0:39,3:38:163,95:46:4:0|1:148859504_C_A	0/1:71,7:0.090:35,3:36,4:35:160,102:47:2:0|1:148859504_C_A:0.081,0.061,0.090:5.866e-03,0.025,0.969
1	148859508	.	A	AAGG	.	.	DP=153;ECNT=5;NLOD=3.62;N_ART_LOD=10.13;POP_AF=1.000e-03;P_GERMLINE=-4.880e-01;TLOD=20.24	GT:AD:AF:F1R2:F2R1:MBQ:MFRL:MMQ:MPOS:PGT:PID:SA_MAP_AF:SA_POST_PROB	0/0:68,4:0.062:32,0:36,4:34:167,95:47:2:0|1:148859504_C_A	0/1:71,9:0.103:36,3:35,6:36:161,132:46:3:0|1:148859504_C_A:0.101,0.081,0.113:7.000e-03,0.022,0.971
1	148859510	.	C	G	.	.	DP=146;ECNT=5;NLOD=8.17;N_ART_LOD=6.86;POP_AF=1.000e-03;P_GERMLINE=-4.872e+00;TLOD=13.54	GT:AD:AF:F1R2:F2R1:MBQ:MFRL:MMQ:MPOS:PGT:PID:SA_MAP_AF:SA_POST_PROB	0/0:69,3:0.042:33,0:36,3:35:165,95:46:1:0|1:148859504_C_A	0/1:67,7:0.085:33,2:34,5:37:161,154:40:1:0|1:148859504_C_A:0.091,0.061,0.095:6.622e-03,0.022,0.971
1	148859512	.	C	A	.	.	DP=143;ECNT=5;NLOD=11.78;N_ART_LOD=3.78;POP_AF=1.000e-03;P_GERMLINE=-8.524e+00;TLOD=6.93	GT:AD:AF:F1R2:F2R1:MBQ:MFRL:MMQ:MPOS:PGT:PID:SA_MAP_AF:SA_POST_PROB	0/0:67,2:0.036:31,0:36,2:0:169,83:35:0:0|1:148859504_C_A	0/1:67,5:0.065:34,1:33,4:38:161,159:40:2:0|1:148859504_C_A:0.061,0.051,0.069:8.136e-03,0.012,0.980
1	148871034	.	CA	C	.	.	DP=108;ECNT=1;NLOD=5.35;N_ART_LOD=3.18;POP_AF=1.000e-03;P_GERMLINE=-3.231e+00;RPA=9,8;RU=A;STR;TLOD=4.85	GT:AD:AF:F1R2:F2R1:MBQ:MFRL:MMQ:MPOS:SA_MAP_AF:SA_POST_PROB	0/0:47,4:0.136:28,2:19,2:39:161,159:60:36	0/1:38,3:0.144:17,0:21,3:38:151,128:49:16:0.061,0.051,0.073:8.323e-03,0.020,0.972
1	148940140	.	TAA	T	.	.	DP=254;ECNT=1;NLOD=18.22;N_ART_LOD=-1.307e+00;POP_AF=1.000e-03;P_GERMLINE=-1.492e+01;RPA=15,13;RU=A;STR;TLOD=8.75	GT:AD:AF:F1R2:F2R1:MBQ:MFRL:MMQ:MPOS:SA_MAP_AF:SA_POST_PROB	0/0:69,2:0.235:27,1:23,0:39:185,148:51:22	0/1:56,7:0.308:17,6:25,1:39:179,168:51:23:0.081,0.071,0.089:0.018,7.775e-03,0.974
1	148943438	.	CA	C	.	.	DP=34;ECNT=1;NLOD=2.57;N_ART_LOD=-6.382e-01;POP_AF=1.000e-03;P_GERMLINE=-3.627e-01;RPA=16,15;RU=A;STR;TLOD=5.22	GT:AD:AF:F1R2:F2R1:MBQ:MFRL:MMQ:MPOS:SA_MAP_AF:SA_POST_PROB	0/0:9,0:0.150:1,0:5,0:0:199,0:0:0	0/1:9,4:0.396:2,2:4,2:14:173,228:60:28:0.303,0.00,0.308:0.019,0.034,0.948
1	148944037	.	GA	G	.	.	DP=90;ECNT=1;NLOD=2.63;N_ART_LOD=1.69;POP_AF=1.000e-03;P_GERMLINE=-7.263e-01;RPA=13,12;RU=A;STR;TLOD=4.71	GT:AD:AF:F1R2:F2R1:MBQ:MFRL:MMQ:MPOS:SA_MAP_AF:SA_POST_PROB	0/0:25,2:0.192:11,0:10,2:28:179,159:60:39	0/1:36,5:0.220:12,3:18,2:31:155,146:54:15:0.101,0.121,0.132:0.022,0.011,0.967
1	148944673	.	A	G	.	.	DP=94;ECNT=1;NLOD=3.79;N_ART_LOD=4.28;POP_AF=1.000e-03;P_GERMLINE=-6.079e-01;TLOD=12.76	GT:AD:AF:F1R2:F2R1:MBQ:MFRL:MMQ:MPOS:SA_MAP_AF:SA_POST_PROB	0/0:40,2:0.068:11,1:29,1:40:163,190:40:25	0/1:43,5:0.122:14,2:29,3:40:167,163:40:22:0.00,0.101,0.104:0.017,0.017,0.966
1	148948175	.	GGA	G	.	.	DP=128;ECNT=1;NLOD=3.08;N_ART_LOD=7.03;POP_AF=1.000e-03;P_GERMLINE=-2.061e-01;RPA=10,9;RU=GA;STR;TLOD=8.50	GT:AD:AF:F1R2:F2R1:MBQ:MFRL:MMQ:MPOS:SA_MAP_AF:SA_POST_PROB	0/0:52,4:0.190:19,3:25,1:39:182,188:45:22	0/1:28,5:0.278:11,0:15,4:40:188,138:45:24:0.101,0.00,0.103:7.062e-03,0.054,0.939
1	149045506	.	C	T	.	.	DP=44;ECNT=1;NLOD=5.72;N_ART_LOD=-1.319e+00;POP_AF=1.000e-03;P_GERMLINE=-3.264e+00;TLOD=5.22	GT:AD:AF:F1R2:F2R1:MBQ:MFRL:MMQ:MPOS:SA_MAP_AF:SA_POST_PROB	0/0:19,0:0.048:10,0:9,0:0:210,0:0:0	0/1:20,2:0.109:15,1:5,1:40:246,216:60:20:0.00,0.091,0.091:0.016,0.019,0.965
1	149212641	.	G	T	.	.	DP=29;ECNT=1;NLOD=3.61;N_ART_LOD=-1.128e+00;POP_AF=1.000e-03;P_GERMLINE=-9.482e-01;TLOD=5.54	GT:AD:AF:F1R2:F2R1:MBQ:MFRL:MMQ:MPOS:SA_MAP_AF:SA_POST_PROB	0/0:12,0:0.039:10,0:2,0:0:128,0:0:0	0/1:14,2:0.125:7,1:7,1:40:143,105:55:39:0.00,0.121,0.125:0.032,0.013,0.955
1	149313625	.	G	A	.	.	DP=110;ECNT=1;NLOD=17.66;N_ART_LOD=-1.795e+00;POP_AF=1.000e-03;P_GERMLINE=-1.597e+01;TLOD=4.40	GT:AD:AF:F1R2:F2R1:MBQ:MFRL:MMQ:MPOS:SA_MAP_AF:SA_POST_PROB	0/0:59,0:0.050:31,0:28,0:0:164,0:0:0	0/1:39,2:0.091:22,2:17,0:40:162,209:60:20:0.00,0.051,0.049:0.079,4.137e-03,0.917
1	149584892	.	GT	G	.	.	DP=37;ECNT=2;NLOD=5.08;N_ART_LOD=-1.274e+00;POP_AF=1.000e-03;P_GERMLINE=-1.787e+00;RPA=2,1;RU=T;STR;TLOD=9.31	GT:AD:AF:F1R2:F2R1:MBQ:MFRL:MMQ:MPOS:PGT:PID:SA_MAP_AF:SA_POST_PROB	0/0:17,0:0.057:6,0:11,0:0:149,0:0:0:0|1:149584892_GT_G	0/1:15,3:0.167:11,3:4,0:40:171,127:31:9:0|1:149584892_GT_G:0.152,0.131,0.167:0.018,0.020,0.962
1	149849708	.	CA	C	.	.	DP=19;ECNT=1;NLOD=2.40;N_ART_LOD=-9.540e-01;POP_AF=1.000e-03;P_GERMLINE=-1.788e+00;RPA=9,8;RU=A;STR;TLOD=3.32	GT:AD:AF:F1R2:F2R1:MBQ:MFRL:MMQ:MPOS:SA_MAP_AF:SA_POST_PROB	0/0:8,0:1.223e-03:6,0:2,0:0:189,0:0:0	0/1:8,2:0.228:6,2:2,0:40:163,253:60:26:0.172,0.172,0.200:0.024,0.019,0.957
1	149869030	.	C	CA	.	.	DP=92;ECNT=1;NLOD=5.33;N_ART_LOD=2.25;POP_AF=1.000e-03;P_GERMLINE=-2.030e+00;RPA=14,15;RU=A;STR;TLOD=9.27	GT:AD:AF:F1R2:F2R1:MBQ:MFRL:MMQ:MPOS:SA_MAP_AF:SA_POST_PROB	0/0:41,3:0.133:20,0:12,3:39:169,201:60:4	0/1:32,7:0.226:11,5:14,2:39:159,145:60:25:0.141,0.162,0.179:0.031,0.010,0.959
1	149885222	.	GTCA	G	.	.	DP=884;ECNT=1;NLOD=108.01;N_ART_LOD=1.51;POP_AF=1.000e-03;P_GERMLINE=-1.047e+02;RPA=4,3;RU=TCA;STR;TLOD=11.36	GT:AD:AF:F1R2:F2R1:MBQ:MFRL:MMQ:MPOS:SA_MAP_AF:SA_POST_PROB	0/0:388,2:0.061:160,1:228,1:40:186,149:60:33	0/1:371,6:0.092:139,3:232,3:40:182,154:60:33:0.010,0.010,0.016:3.145e-03,2.075e-03,0.995
1	149908374	.	CCCT	C	.	.	DP=2080;ECNT=1;NLOD=204.48;N_ART_LOD=40.44;POP_AF=1.000e-03;P_GERMLINE=-2.012e+02;RPA=5,4;RU=CCT;STR;TLOD=22.43	GT:AD:AF:F1R2:F2R1:MBQ:MFRL:MMQ:MPOS:SA_MAP_AF:SA_POST_PROB	0/0:963,26:0.058:336,9:574,17:39:154,158:60:30	0/1:948,17:0.044:344,9:548,8:39:154,149:60:25:0.010,0.020,0.019:2.363e-03,1.501e-03,0.996
1	150048139	.	AATATAT	A	.	.	DP=68;ECNT=1;NLOD=4.39;N_ART_LOD=-1.146e+00;POP_AF=1.000e-03;P_GERMLINE=-1.759e+00;RPA=11,8;RU=AT;STR;TLOD=5.45	GT:AD:AF:F1R2:F2R1:MBQ:MFRL:MMQ:MPOS:SA_MAP_AF:SA_POST_PROB	0/0:31,6:0.241:2,0:1,0:0:216,0:0:0	0/1:15,3:0.302:3,0:0,2:39:138,238:60:29:0.00,0.131,0.133:0.035,0.013,0.953
1	150190238	.	C	CA	.	.	DP=31;ECNT=1;NLOD=2.29;N_ART_LOD=-7.717e-01;POP_AF=1.000e-03;P_GERMLINE=-4.004e-02;RPA=14,15;RU=A;STR;TLOD=8.96	GT:AD:AF:F1R2:F2R1:MBQ:MFRL:MMQ:MPOS:SA_MAP_AF:SA_POST_PROB	0/0:8,0:0.214:5,0:0,0:0:187,0:0:0	0/1:11,6:0.371:4,2:4,4:39:171,158:60:14:0.273,0.343,0.353:0.039,0.016,0.945
1	150236314	.	CTTTT	C	.	.	DP=163;ECNT=1;NLOD=9.62;N_ART_LOD=-1.088e+00;POP_AF=1.000e-03;P_GERMLINE=-9.018e+00;RPA=18,14;RU=T;STR;TLOD=3.30	GT:AD:AF:F1R2:F2R1:MBQ:MFRL:MMQ:MPOS:SA_MAP_AF:SA_POST_PROB	0/0:38,1:0.313:8,0:7,0:0:201,0:0:0	0/1:21,2:0.365:3,0:1,2:40:238,191:60:22:0.141,0.00,0.143:0.025,0.018,0.957
1	150240226	.	G	A	.	.	DP=683;ECNT=1;NLOD=113.11;N_ART_LOD=-2.585e+00;POP_AF=1.000e-03;P_GERMLINE=-1.119e+02;TLOD=3.88	GT:AD:AF:F1R2:F2R1:MBQ:MFRL:MMQ:MPOS:SA_MAP_AF:SA_POST_PROB	0/0:377,0:0.024:160,0:217,0:0:208,0:0:0	0/1:266,3:0.048:118,2:148,1:39:203,134:60:29:0.010,0.010,0.011:5.535e-03,1.522e-03,0.993
1	150247002	.	C	CA	.	.	DP=57;ECNT=1;NLOD=3.32;N_ART_LOD=0.373;POP_AF=1.000e-03;P_GERMLINE=-3.126e-01;RPA=14,15;RU=A;STR;TLOD=10.93	GT:AD:AF:F1R2:F2R1:MBQ:MFRL:MMQ:MPOS:SA_MAP_AF:SA_POST_PROB	0/0:19,1:0.144:5,1:10,0:14:167,127:60:11	0/1:22,7:0.295:11,4:5,3:40:200,176:60:33:0.212,0.212,0.241:0.015,0.026,0.959
1	150281430	.	A	AT	.	.	DP=611;ECNT=1;NLOD=54.34;N_ART_LOD=8.47;POP_AF=1.000e-03;P_GERMLINE=-5.286e+01;RPA=10,11;RU=T;STR;TLOD=4.18	GT:AD:AF:F1R2:F2R1:MBQ:MFRL:MMQ:MPOS:SA_MAP_AF:SA_POST_PROB	0/0:267,11:0.146:98,6:162,5:39:193,167:60:17	0/1:184,6:0.146:67,1:116,5:40:189,217:60:29:0.030,0.00,0.032:0.014,5.763e-03,0.980
1	150322681	.	C	CT	.	.	DP=52;ECNT=1;NLOD=2.89;N_ART_LOD=0.885;POP_AF=1.000e-03;P_GERMLINE=-2.351e+00;RPA=15,16;RU=T;STR;TLOD=3.24	GT:AD:AF:F1R2:F2R1:MBQ:MFRL:MMQ:MPOS:SA_MAP_AF:SA_POST_PROB	0/0:19,1:0.199:1,1:2,0:40:176,186:60:32	0/1:18,2:0.261:1,0:0,2:40:192,213:60:37:0.081,0.081,0.100:0.014,0.020,0.967
1	150329272	.	T	TA	.	.	DP=21;ECNT=1;NLOD=3.01;N_ART_LOD=-1.057e+00;POP_AF=1.000e-03;P_GERMLINE=-2.528e+00;RPA=10,11;RU=A;STR;TLOD=3.18	GT:AD:AF:F1R2:F2R1:MBQ:MFRL:MMQ:MPOS:SA_MAP_AF:SA_POST_PROB	0/0:10,0:0.047:5,0:5,0:0:213,0:0:0	0/1:6,2:0.300:0,1:6,1:40:162,192:60:28:0.00,0.253,0.250:0.023,0.025,0.952
1	150329905	.	GA	G	.	.	DP=27;ECNT=1;NLOD=3.80;N_ART_LOD=-8.862e-01;POP_AF=1.000e-03;P_GERMLINE=-2.211e+00;RPA=12,11;RU=A;STR;TLOD=4.29	GT:AD:AF:F1R2:F2R1:MBQ:MFRL:MMQ:MPOS:SA_MAP_AF:SA_POST_PROB	0/0:13,0:0.054:1,0:1,0:0:191,0:0:0	0/1:11,2:0.165:0,2:3,0:28:225,182:60:22:0.172,0.172,0.200:0.021,0.021,0.957
1	150330300	.	C	CT	.	.	DP=42;ECNT=1;NLOD=2.90;N_ART_LOD=0.447;POP_AF=1.000e-03;P_GERMLINE=-1.921e-01;RPA=11,12;RU=T;STR;TLOD=6.41	GT:AD:AF:F1R2:F2R1:MBQ:MFRL:MMQ:MPOS:SA_MAP_AF:SA_POST_PROB	0/0:18,1:0.090:9,0:6,1:33:206,199:60:3	0/1:13,4:0.300:8,2:4,2:36:167,238:60:19:0.212,0.202,0.235:0.017,0.025,0.958
1	150342265	.	G	GT	.	.	DP=46;ECNT=1;NLOD=5.71;N_ART_LOD=-1.310e+00;POP_AF=1.000e-03;P_GERMLINE=-2.566e+00;RPA=9,10;RU=T;STR;TLOD=6.36	GT:AD:AF:F1R2:F2R1:MBQ:MFRL:MMQ:MPOS:SA_MAP_AF:SA_POST_PROB	0/0:19,0:0.026:12,0:7,0:0:167,0:0:0	0/1:16,4:0.269:12,4:4,0:38:157,139:60:39:0.202,0.00,0.200:0.017,0.030,0.954
1	150364661	.	CA	C	.	.	DP=70;ECNT=1;NLOD=2.91;N_ART_LOD=0.962;POP_AF=1.000e-03;P_GERMLINE=-2.587e+00;RPA=11,10;RU=A;STR;TLOD=3.03	GT:AD:AF:F1R2:F2R1:MBQ:MFRL:MMQ:MPOS:SA_MAP_AF:SA_POST_PROB	0/0:23,2:0.153:10,1:10,1:35:171,137:60:4	0/1:35,3:0.117:15,3:17,0:34:155,207:60:33:0.071,0.051,0.079:7.345e-03,0.029,0.964
1	150464064	.	CT	C	.	.	DP=1966;ECNT=1;NLOD=286.11;N_ART_LOD=2.72;POP_AF=1.000e-03;P_GERMLINE=-2.828e+02;RPA=5,4;RU=T;STR;TLOD=7.51	GT:AD:AF:F1R2:F2R1:MBQ:MFRL:MMQ:MPOS:SA_MAP_AF:SA_POST_PROB	0/0:1023,8:0.048:381,1:642,7:40:176,213:60:25	0/1:763,11:0.056:249,2:514,9:37:172,159:60:21:0.010,0.010,0.014:1.150e-03,2.810e-03,0.996
1	150473978	.	C	CT	.	.	DP=22;ECNT=1;NLOD=2.81;N_ART_LOD=-7.926e-01;POP_AF=1.000e-03;P_GERMLINE=-2.423e+00;RPA=15,16;RU=T;STR;TLOD=3.08	GT:AD:AF:F1R2:F2R1:MBQ:MFRL:MMQ:MPOS:SA_MAP_AF:SA_POST_PROB	0/0:10,0:0.121:2,0:4,0:0:197,0:0:0	0/1:4,2:0.400:4,1:0,1:34:168,206:60:21:0.303,0.293,0.333:0.018,0.034,0.948
1	150502352	.	G	T	.	.	DP=104;ECNT=1;NLOD=12.74;N_ART_LOD=-1.657e+00;POP_AF=1.000e-03;P_GERMLINE=-1.226e+01;TLOD=3.18	GT:AD:AF:F1R2:F2R1:MBQ:MFRL:MMQ:MPOS:SA_MAP_AF:SA_POST_PROB	0/0:43,0:0.050:17,0:26,0:0:169,0:0:0	0/1:50,2:0.081:25,1:25,1:37:157,164:57:4:0.040,0.00,0.038:4.940e-03,0.025,0.970
1	150511877	.	CAAAA	C	.	.	DP=62;ECNT=1;NLOD=7.02;N_ART_LOD=-8.755e-01;POP_AF=1.000e-03;P_GERMLINE=-3.723e+00;RPA=17,13;RU=A;STR;TLOD=8.35	GT:AD:AF:F1R2:F2R1:MBQ:MFRL:MMQ:MPOS:SA_MAP_AF:SA_POST_PROB	0/0:29,1:0.143:9,0:5,0:0:154,0:0:0	0/1:14,3:0.261:3,1:3,2:39:147,155:60:23:0.00,0.202,0.200:0.035,0.015,0.950
1	150514584	.	AG	A	.	.	DP=106;ECNT=2;NLOD=3.19;N_ART_LOD=3.13;POP_AF=1.000e-03;P_GERMLINE=-1.092e+00;TLOD=4.86	GT:AD:AF:F1R2:F2R1:MBQ:MFRL:MMQ:MPOS:SA_MAP_AF:SA_POST_PROB	0/0:36,3:0.106:20,0:16,3:36:173,221:51:48	0/1:58,3:0.070:27,1:31,2:39:164,135:39:11:0.051,0.00,0.049:5.905e-03,0.022,0.972
1	150524367	.	CAAA	C	.	.	DP=487;ECNT=1;NLOD=25.18;N_ART_LOD=4.16;POP_AF=1.000e-03;P_GERMLINE=-2.188e+01;RPA=15,12;RU=A;STR;TLOD=16.13	GT:AD:AF:F1R2:F2R1:MBQ:MFRL:MMQ:MPOS:SA_MAP_AF:SA_POST_PROB	0/0:195,24:0.172:29,0:82,4:40:163,109:60:17	0/1:174,18:0.168:27,4:61,5:39:169,188:60:18:0.040,0.040,0.051:3.163e-03,0.019,0.977
1	150524738	.	T	C	.	.	DP=429;ECNT=1;NLOD=54.78;N_ART_LOD=-2.271e+00;POP_AF=1.000e-03;P_GERMLINE=-5.407e+01;TLOD=3.41	GT:AD:AF:F1R2:F2R1:MBQ:MFRL:MMQ:MPOS:SA_MAP_AF:SA_POST_PROB	0/0:182,0:0.021:64,0:118,0:0:204,0:0:0	0/1:223,3:0.042:72,0:151,3:40:202,215:60:9:0.00,0.010,0.013:3.861e-03,4.122e-03,0.992
1	150536922	.	C	CT	.	.	DP=67;ECNT=1;NLOD=3.67;N_ART_LOD=1.81;POP_AF=1.000e-03;P_GERMLINE=-2.568e+00;RPA=13,14;RU=T;STR;TLOD=3.81	GT:AD:AF:F1R2:F2R1:MBQ:MFRL:MMQ:MPOS:SA_MAP_AF:SA_POST_PROB	0/0:31,3:0.159:7,1:17,2:40:176,234:60:22	0/1:20,3:0.212:9,0:6,3:38:154,129:60:25:0.101,0.111,0.130:0.013,0.025,0.962
1	150551491	.	GTCC	G	.	.	DB;DP=2975;ECNT=1;NLOD=318.08;N_ART_LOD=34.80;POP_AF=1.000e-03;P_GERMLINE=-3.148e+02;RPA=4,3;RU=TCC;STR;TLOD=40.90	GT:AD:AF:F1R2:F2R1:MBQ:MFRL:MMQ:MPOS:SA_MAP_AF:SA_POST_PROB	0/0:1296,17:0.080:452,5:776,12:39:175,177:60:31	0/1:1248,19:0.079:453,8:733,11:39:177,159:60:35:0.020,0.010,0.016:6.524e-04,5.530e-03,0.994
1	150557802	.	A	ATT	.	.	DP=87;ECNT=1;NLOD=4.48;N_ART_LOD=0.737;POP_AF=1.000e-03;P_GERMLINE=-4.171e+00;RPA=12,14;RU=T;STR;TLOD=3.01	GT:AD:AF:F1R2:F2R1:MBQ:MFRL:MMQ:MPOS:SA_MAP_AF:SA_POST_PROB	0/0:26,1:0.219:6,1:15,0:40:141,132:60:12	0/1:29,3:0.199:14,0:11,2:37:161,191:60:15:0.040,0.051,0.059:0.014,0.011,0.976
1	150595354	.	G	GAA	.	.	DP=476;ECNT=1;NLOD=20.39;N_ART_LOD=8.43;POP_AF=1.000e-03;P_GERMLINE=-1.710e+01;RPA=14,16;RU=A;STR;TLOD=7.53	GT:AD:AF:F1R2:F2R1:MBQ:MFRL:MMQ:MPOS:SA_MAP_AF:SA_POST_PROB	0/0:154,9:0.223:33,1:81,7:16:178,209:60:35	0/1:134,9:0.229:31,1:74,7:16:170,136:60:25:0.040,0.030,0.046:3.704e-03,0.012,0.985
1	150601454	.	G	GT	.	.	DP=2676;ECNT=1;NLOD=310.68;N_ART_LOD=14.46;POP_AF=1.000e-03;P_GERMLINE=-3.074e+02;RPA=9,10;RU=T;STR;TLOD=17.54	GT:AD:AF:F1R2:F2R1:MBQ:MFRL:MMQ:MPOS:SA_MAP_AF:SA_POST_PROB	0/0:1232,24:0.084:560,7:662,17:39:174,163:60:24	0/1:1054,25:0.082:451,13:592,12:40:170,169:60:30:0.020,0.020,0.023:1.817e-03,2.151e-03,0.996
1	150613181	.	GA	G	.	.	DP=27;ECNT=1;NLOD=2.99;N_ART_LOD=-1.099e+00;POP_AF=1.000e-03;P_GERMLINE=-1.807e-01;RPA=12,11;RU=A;STR;TLOD=7.34	GT:AD:AF:F1R2:F2R1:MBQ:MFRL:MMQ:MPOS:SA_MAP_AF:SA_POST_PROB	0/0:10,0:0.145:1,0:9,0:0:147,0:0:0	0/1:8,4:0.354:3,2:5,2:40:222,175:60:27:0.303,0.293,0.333:0.016,0.038,0.946
1	150671289	.	G	C	.	.	DP=281;ECNT=1;NLOD=43.94;N_ART_LOD=-5.429e-01;POP_AF=1.000e-03;P_GERMLINE=-4.120e+01;TLOD=5.57	GT:AD:AF:F1R2:F2R1:MBQ:MFRL:MMQ:MPOS:SA_MAP_AF:SA_POST_PROB	0/0:158,1:0.055:61,1:97,0:34:176,206:60:32	0/1:97,3:0.053:35,0:62,3:39:180,143:60:5:0.030,0.00,0.030:0.011,6.735e-03,0.982
1	150692653	.	G	A	.	.	DP=41;ECNT=1;NLOD=5.37;N_ART_LOD=-1.296e+00;POP_AF=1.000e-03;P_GERMLINE=-2.075e+00;TLOD=8.94	GT:AD:AF:F1R2:F2R1:MBQ:MFRL:MMQ:MPOS:SA_MAP_AF:SA_POST_PROB	0/0:18,0:0.055:11,0:7,0:0:190,0:0:0	0/1:17,3:0.167:7,1:10,2:40:216,226:60:20:0.00,0.152,0.150:0.031,0.014,0.955
1	150730529	.	AT	A	.	.	DP=166;ECNT=1;NLOD=15.07;N_ART_LOD=1.46;POP_AF=1.000e-03;P_GERMLINE=-1.177e+01;RPA=14,13;RU=T;STR;TLOD=8.74	GT:AD:AF:F1R2:F2R1:MBQ:MFRL:MMQ:MPOS:SA_MAP_AF:SA_POST_PROB	0/0:77,4:0.187:23,0:32,3:39:222,211:60:30	0/1:30,8:0.309:14,1:7,5:39:195,241:60:22:0.172,0.00,0.167:0.022,0.020,0.958
1	150779481	.	T	TTC	.	.	DP=96;ECNT=1;NLOD=5.11;N_ART_LOD=0.803;POP_AF=1.000e-03;P_GERMLINE=-4.554e+00;RPA=10,11;RU=TC;STR;TLOD=3.26	GT:AD:AF:F1R2:F2R1:MBQ:MFRL:MMQ:MPOS:SA_MAP_AF:SA_POST_PROB	0/0:28,1:0.244:11,0:15,1:40:237,327:60:23	0/1:27,2:0.219:11,2:14,0:32:242,239:60:32:0.071,0.00,0.069:9.544e-03,0.023,0.967
1	150863687	.	C	CT	.	.	DP=18;ECNT=1;NLOD=2.70;N_ART_LOD=-7.400e-01;POP_AF=1.000e-03;P_GERMLINE=-2.207e+00;RPA=11,12;RU=T;STR;TLOD=3.20	GT:AD:AF:F1R2:F2R1:MBQ:MFRL:MMQ:MPOS:SA_MAP_AF:SA_POST_PROB	0/0:9,0:1.652e-03:5,0:4,0:0:212,0:0:0	0/1:6,2:0.278:3,1:3,1:38:209,211:60:29:0.222,0.212,0.250:0.018,0.031,0.952
1	150912556	.	C	A	.	.	DP=239;ECNT=1;NLOD=45.75;N_ART_LOD=-2.192e+00;POP_AF=1.000e-03;P_GERMLINE=-4.488e+01;TLOD=3.57	GT:AD:AF:F1R2:F2R1:MBQ:MFRL:MMQ:MPOS:SA_MAP_AF:SA_POST_PROB	0/0:152,0:0.019:54,0:98,0:0:195,0:0:0	0/1:76,2:0.043:31,0:45,2:40:199,174:60:14:0.030,0.00,0.026:0.019,5.495e-03,0.975
1	150925201	.	C	CA	.	.	DP=23;ECNT=1;NLOD=3.52;N_ART_LOD=-8.531e-01;POP_AF=1.000e-03;P_GERMLINE=-3.033e+00;RPA=12,13;RU=A;STR;TLOD=3.19	GT:AD:AF:F1R2:F2R1:MBQ:MFRL:MMQ:MPOS:SA_MAP_AF:SA_POST_PROB	0/0:12,0:0.054:5,0:5,0:0:186,0:0:0	0/1:7,2:0.269:4,1:1,1:27:219,150:60:31:0.192,0.192,0.222:0.023,0.021,0.956
1	150957643	.	G	GTC	.	.	DP=22;ECNT=1;NLOD=2.98;N_ART_LOD=-6.945e-01;POP_AF=1.000e-03;P_GERMLINE=-5.838e-01;RPA=12,13;RU=TC;STR;TLOD=5.30	GT:AD:AF:F1R2:F2R1:MBQ:MFRL:MMQ:MPOS:SA_MAP_AF:SA_POST_PROB	0/0:10,0:0.172:5,0:3,0:0:201,0:0:0	0/1:2,2:0.500:1,2:0,0:35:126,214:60:36:0.667,0.00,0.667:0.025,0.028,0.947
1	150973101	.	G	GA	.	.	DP=1005;ECNT=1;NLOD=105.23;N_ART_LOD=8.03;POP_AF=1.000e-03;P_GERMLINE=-1.020e+02;RPA=9,10;RU=A;STR;TLOD=6.97	GT:AD:AF:F1R2:F2R1:MBQ:MFRL:MMQ:MPOS:SA_MAP_AF:SA_POST_PROB	0/0:448,12:0.097:167,5:270,7:39:167,141:60:21	0/1:414,10:0.070:145,7:264,3:39:171,131:60:20:0.020,0.020,0.024:2.870e-03,2.800e-03,0.994
1	150974464	.	C	CT	.	.	DP=99;ECNT=1;NLOD=3.32;N_ART_LOD=1.65;POP_AF=1.000e-03;P_GERMLINE=-3.128e-01;RPA=12,13;RU=T;STR;TLOD=9.67	GT:AD:AF:F1R2:F2R1:MBQ:MFRL:MMQ:MPOS:SA_MAP_AF:SA_POST_PROB	0/0:27,2:0.265:6,1:17,1:37:256,588:60:21	0/1:19,5:0.354:7,1:10,4:36:258,282:60:19:0.192,0.172,0.208:0.027,0.016,0.957
1	151017254	.	GTT	G	.	.	DP=321;ECNT=1;NLOD=35.48;N_ART_LOD=1.14;POP_AF=1.000e-03;P_GERMLINE=-3.497e+01;RPA=12,10;RU=T;STR;TLOD=3.21	GT:AD:AF:F1R2:F2R1:MBQ:MFRL:MMQ:MPOS:SA_MAP_AF:SA_POST_PROB	0/0:141,2:0.117:49,0:63,2:39:198,213:60:22	0/1:115,4:0.107:33,1:54,2:31:208,161:60:14:0.00,0.020,0.023:5.284e-03,0.010,0.984
1	151017742	.	C	CAA	.	.	DP=20;ECNT=1;NLOD=2.35;N_ART_LOD=-4.943e-01;POP_AF=1.000e-03;P_GERMLINE=-1.917e-01;RPA=24,26;RU=A;STR;TLOD=5.41	GT:AD:AF:F1R2:F2R1:MBQ:MFRL:MMQ:MPOS:SA_MAP_AF:SA_POST_PROB	0/0:8,0:0.203:0,0:2,0:0:180,0:0:0	0/1:2,2:0.545:0,0:0,2:14:0,221:60:17:0.495,0.00,0.500:0.019,0.041,0.941
1	151056449	.	T	A	.	.	DP=20;ECNT=1;NLOD=3.91;N_ART_LOD=-1.171e+00;POP_AF=1.000e-03;P_GERMLINE=-3.472e+00;TLOD=3.14	GT:AD:AF:F1R2:F2R1:MBQ:MFRL:MMQ:MPOS:SA_MAP_AF:SA_POST_PROB	0/0:13,0:0.067:5,0:8,0:0:160,0:0:0	0/1:3,1:0.300:0,0:3,1:40:217,83:60:20:0.253,0.00,0.250:0.025,0.023,0.952
1	151083724	.	C	CT	.	.	DP=241;ECNT=1;NLOD=8.63;N_ART_LOD=2.14;POP_AF=1.000e-03;P_GERMLINE=-5.325e+00;RPA=13,14;RU=T;STR;TLOD=12.61	GT:AD:AF:F1R2:F2R1:MBQ:MFRL:MMQ:MPOS:SA_MAP_AF:SA_POST_PROB	0/0:71,8:0.287:27,1:32,2:15:179,184:60:25	0/1:52,11:0.305:20,2:20,6:31:176,196:60:32:0.131,0.091,0.133:0.011,0.020,0.968
1	151126996	.	G	A	.	.	DP=55;ECNT=1;NLOD=8.34;N_ART_LOD=-1.460e+00;POP_AF=1.000e-03;P_GERMLINE=-6.479e+00;TLOD=4.57	GT:AD:AF:F1R2:F2R1:MBQ:MFRL:MMQ:MPOS:SA_MAP_AF:SA_POST_PROB	0/0:28,0:7.267e-03:6,0:22,0:0:151,0:0:0	0/1:25,2:0.082:7,1:18,1:38:199,186:60:16:0.061,0.061,0.074:0.016,0.012,0.972
1	151140888	.	CTT	C	.	.	DP=422;ECNT=1;NLOD=11.98;N_ART_LOD=12.29;POP_AF=1.000e-03;P_GERMLINE=-8.752e+00;RPA=13,11;RU=T;STR;TLOD=6.72	GT:AD:AF:F1R2:F2R1:MBQ:MFRL:MMQ:MPOS:SA_MAP_AF:SA_POST_PROB	0/0:136,9:0.229:38,2:64,6:39:188,189:60:22	0/1:101,7:0.250:29,3:54,2:39:190,168:60:20:0.030,0.030,0.041:0.035,3.128e-03,0.962
1	151164155	.	GAA	G	.	.	DP=41;ECNT=1;NLOD=3.05;N_ART_LOD=-7.892e-01;POP_AF=1.000e-03;P_GERMLINE=-3.971e-01;RPA=12,10;RU=A;STR;TLOD=5.77	GT:AD:AF:F1R2:F2R1:MBQ:MFRL:MMQ:MPOS:SA_MAP_AF:SA_POST_PROB	0/0:10,0:0.221:4,0:3,0:0:164,0:0:0	0/1:15,3:0.236:4,2:7,1:34:153,201:60:21:0.152,0.00,0.150:0.012,0.041,0.948
1	151196702	.	G	GT	.	.	DP=1676;ECNT=2;NLOD=217.03;N_ART_LOD=12.10;POP_AF=1.000e-03;P_GERMLINE=-2.137e+02;RPA=9,10;RU=T;STR;TLOD=12.24	GT:AD:AF:F1R2:F2R1:MBQ:MFRL:MMQ:MPOS:SA_MAP_AF:SA_POST_PROB	0/0:882,20:0.069:353,7:518,13:39:165,170:60:28	0/1:608,17:0.068:254,4:347,13:39:166,151:60:30:0.020,0.020,0.027:2.927e-03,2.316e-03,0.995
1	151196712	.	C	T	.	.	DP=1829;ECNT=2;NLOD=236.14;N_ART_LOD=22.50;POP_AF=1.000e-03;P_GERMLINE=-2.328e+02;TLOD=18.95	GT:AD:AF:F1R2:F2R1:MBQ:MFRL:MMQ:MPOS:SA_MAP_AF:SA_POST_PROB	0/0:998,22:0.053:392,14:606,8:40:163,181:60:18	0/1:686,19:0.055:288,7:398,12:39:164,183:60:28:0.020,0.020,0.027:4.076e-03,1.590e-03,0.994
1	151229224	.	C	CT	.	.	DP=36;ECNT=1;NLOD=3.30;N_ART_LOD=-1.121e+00;POP_AF=1.000e-03;P_GERMLINE=-1.997e+00;RPA=13,14;RU=T;STR;TLOD=4.01	GT:AD:AF:F1R2:F2R1:MBQ:MFRL:MMQ:MPOS:SA_MAP_AF:SA_POST_PROB	0/0:11,0:0.109:4,0:7,0:0:194,0:0:0	0/1:11,3:0.318:6,2:5,1:39:146,188:60:14:0.172,0.192,0.214:0.024,0.018,0.958
1	151237086	.	CAAA	C	.	.	DP=79;ECNT=1;NLOD=6.07;N_ART_LOD=2.77;POP_AF=1.000e-03;P_GERMLINE=-3.932e+00;RPA=13,10;RU=A;STR;TLOD=4.87	GT:AD:AF:F1R2:F2R1:MBQ:MFRL:MMQ:MPOS:SA_MAP_AF:SA_POST_PROB	0/0:46,3:0.076:13,2:20,0:39:242,235:60:25	0/1:26,2:0.103:5,1:13,1:33:239,561:54:30:0.061,0.051,0.074:7.390e-03,0.046,0.947
1	151260455	.	G	A	.	.	DP=968;ECNT=1;NLOD=146.22;N_ART_LOD=-2.700e+00;POP_AF=1.000e-03;P_GERMLINE=-1.455e+02;TLOD=3.38	GT:AD:AF:F1R2:F2R1:MBQ:MFRL:MMQ:MPOS:SA_MAP_AF:SA_POST_PROB	0/0:487,0:0.032:179,0:308,0:0:169,0:0:0	0/1:425,3:0.031:149,1:276,2:39:174,163:60:12:0.010,0.010,7.009e-03:1.245e-03,2.383e-03,0.996
1	151275220	.	A	AT	.	.	DP=38;ECNT=1;NLOD=6.53;N_ART_LOD=-9.331e-01;POP_AF=1.000e-03;P_GERMLINE=-4.056e+00;RPA=10,11;RU=T;STR;TLOD=5.24	GT:AD:AF:F1R2:F2R1:MBQ:MFRL:MMQ:MPOS:SA_MAP_AF:SA_POST_PROB	0/0:22,0:0.050:13,0:7,0:0:195,0:0:0	0/1:10,3:0.251:6,2:4,1:39:183,200:60:16:0.212,0.182,0.231:0.018,0.026,0.956
1	151351975	.	C	T	.	.	DP=62;ECNT=1;NLOD=2.75;N_ART_LOD=1.70;POP_AF=1.000e-03;P_GERMLINE=-9.649e-01;TLOD=4.55	GT:AD:AF:F1R2:F2R1:MBQ:MFRL:MMQ:MPOS:SA_MAP_AF:SA_POST_PROB	0/0:23,1:0.042:17,1:6,0:40:162,149:60:10	0/1:35,2:0.066:21,2:14,0:40:157,180:60:7:0.040,0.040,0.054:8.492e-03,0.017,0.975
1	151380502	.	AAAAAAG	A	.	.	DP=245;ECNT=1;NLOD=19.02;N_ART_LOD=-1.661e+00;POP_AF=1.000e-03;P_GERMLINE=-1.714e+01;RPA=1,-1;RU=AAAAAGAAG;STR;TLOD=4.59	GT:AD:AF:F1R2:F2R1:MBQ:MFRL:MMQ:MPOS:SA_MAP_AF:SA_POST_PROB	0/0:63,0:0.270:14,0:48,0:0:224,0:0:0	0/1:38,6:0.350:8,0:29,6:40:207,189:60:26:0.00,0.141,0.140:0.018,0.022,0.960
1	151380725	.	G	GA	.	.	DP=578;ECNT=1;NLOD=31.51;N_ART_LOD=14.52;POP_AF=1.000e-03;P_GERMLINE=-2.821e+01;RPA=11,12;RU=A;STR;TLOD=16.70	GT:AD:AF:F1R2:F2R1:MBQ:MFRL:MMQ:MPOS:SA_MAP_AF:SA_POST_PROB	0/0:226,16:0.197:68,4:122,10:38:197,199:60:29	0/1:155,15:0.221:50,4:89,11:39:178,197:60:24:0.081,0.061,0.088:5.927e-03,0.016,0.978
1	151384052	.	TA	T	.	.	DP=386;ECNT=1;NLOD=4.55;N_ART_LOD=23.09;POP_AF=1.000e-03;P_GERMLINE=-1.272e+00;RPA=14,13;RU=A;STR;TLOD=31.93	GT:AD:AF:F1R2:F2R1:MBQ:MFRL:MMQ:MPOS:SA_MAP_AF:SA_POST_PROB	0/0:173,23:0.174:45,7:84,13:39:174,176:60:16	0/1:120,23:0.227:19,5:68,17:39:171,170:60:17:0.152,0.141,0.162:6.805e-03,0.023,0.970
1	151384338	.	T	TA	.	.	DP=78;ECNT=1;NLOD=9.14;N_ART_LOD=-2.488e-01;POP_AF=1.000e-03;P_GERMLINE=-7.663e+00;RPA=11,12;RU=A;STR;TLOD=4.19	GT:AD:AF:F1R2:F2R1:MBQ:MFRL:MMQ:MPOS:SA_MAP_AF:SA_POST_PROB	0/0:39,1:0.175:11,0:24,1:38:243,270:60:40	0/1:15,3:0.222:4,1:10,2:39:229,221:60:14:0.172,0.00,0.167:0.025,0.019,0.956
1	151396981	.	T	A	.	.	DP=18;ECNT=1;NLOD=3.61;N_ART_LOD=-1.114e+00;POP_AF=1.000e-03;P_GERMLINE=-2.728e+00;TLOD=3.59	GT:AD:AF:F1R2:F2R1:MBQ:MFRL:MMQ:MPOS:SA_MAP_AF:SA_POST_PROB	0/0:12,0:5.739e-05:5,0:7,0:0:260,0:0:0	0/1:3,2:0.400:2,0:1,2:28:220,426:60:20:0.404,0.00,0.400:0.025,0.026,0.949
1	151490329	.	C	CT	.	.	DP=46;ECNT=1;NLOD=2.81;N_ART_LOD=0.424;POP_AF=1.000e-03;P_GERMLINE=-1.398e-01;RPA=15,16;RU=T;STR;TLOD=6.74	GT:AD:AF:F1R2:F2R1:MBQ:MFRL:MMQ:MPOS:SA_MAP_AF:SA_POST_PROB	0/0:17,1:0.117:8,0:6,1:31:158,261:60:18	0/1:15,5:0.329:4,2:4,3:31:174,153:60:15:0.222,0.212,0.250:0.023,0.018,0.958
1	151492610	.	C	CT	.	.	DB;DP=272;ECNT=1;NLOD=17.88;N_ART_LOD=7.23;POP_AF=1.000e-03;P_GERMLINE=-1.457e+01;RPA=10,11;RU=T;STR;TLOD=12.92	GT:AD:AF:F1R2:F2R1:MBQ:MFRL:MMQ:MPOS:SA_MAP_AF:SA_POST_PROB	0/0:121,8:0.115:55,5:63,2:37:180,193:60:28	0/1:104,11:0.134:47,3:54,7:39:152,173:60:16:0.00,0.091,0.086:0.057,4.778e-03,0.938
1	151498125	.	C	T	.	.	DP=184;ECNT=1;NLOD=28.20;N_ART_LOD=-1.985e+00;POP_AF=1.000e-03;P_GERMLINE=-2.742e+01;TLOD=3.48	GT:AD:AF:F1R2:F2R1:MBQ:MFRL:MMQ:MPOS:SA_MAP_AF:SA_POST_PROB	0/0:94,0:0.023:28,0:66,0:0:217,0:0:0	0/1:82,2:0.036:24,0:58,2:40:204,224:60:18:0.00,0.020,0.024:5.393e-03,0.015,0.979
1	151518479	.	CTTT	C	.	.	DP=340;ECNT=1;NLOD=21.37;N_ART_LOD=0.107;POP_AF=1.000e-03;P_GERMLINE=-1.841e+01;RPA=14,11;RU=T;STR;TLOD=5.92	GT:AD:AF:F1R2:F2R1:MBQ:MFRL:MMQ:MPOS:SA_MAP_AF:SA_POST_PROB	0/0:127,13:0.231:12,1:12,1:40:210,241:60:23	0/1:94,13:0.252:6,1:7,3:34:197,184:60:17:0.040,0.00,0.040:0.022,6.889e-03,0.971
1	151527939	.	CTT	C	.	.	DP=25;ECNT=1;NLOD=2.85;N_ART_LOD=-8.417e-01;POP_AF=1.000e-03;P_GERMLINE=-1.855e+00;RPA=14,12;RU=T;STR;TLOD=3.70	GT:AD:AF:F1R2:F2R1:MBQ:MFRL:MMQ:MPOS:SA_MAP_AF:SA_POST_PROB	0/0:10,0:0.109:4,0:5,0:0:134,0:0:0	0/1:10,2:0.192:6,0:4,2:38:138,143:60:14:0.00,0.152,0.154:0.026,0.017,0.957
1	151753841	.	TAC	T	.	.	DP=545;ECNT=3;NLOD=54.69;N_ART_LOD=9.38;POP_AF=1.000e-03;P_GERMLINE=-5.139e+01;RPA=6,5;RU=AC;STR;TLOD=14.54	GT:AD:AF:F1R2:F2R1:MBQ:MFRL:MMQ:MPOS:SA_MAP_AF:SA_POST_PROB	0/0:254,6:0.068:111,5:143,1:39:184,194:60:12	0/1:222,8:0.088:91,2:131,6:40:191,173:60:14:0.020,0.030,0.035:3.607e-03,0.017,0.980
1	151775018	.	G	A	.	.	DP=920;ECNT=1;NLOD=124.50;N_ART_LOD=-2.630e+00;POP_AF=1.000e-03;P_GERMLINE=-1.237e+02;TLOD=3.46	GT:AD:AF:F1R2:F2R1:MBQ:MFRL:MMQ:MPOS:SA_MAP_AF:SA_POST_PROB	0/0:415,0:0.032:153,0:262,0:0:178,0:0:0	0/1:458,3:0.027:144,1:314,2:40:174,192:60:36:0.010,0.010,6.508e-03:1.588e-03,1.584e-03,0.997
1	151777928	.	CT	C	.	.	DP=46;ECNT=1;NLOD=3.52;N_ART_LOD=-7.575e-01;POP_AF=1.000e-03;P_GERMLINE=-1.681e+00;RPA=11,10;RU=T;STR;TLOD=4.56	GT:AD:AF:F1R2:F2R1:MBQ:MFRL:MMQ:MPOS:SA_MAP_AF:SA_POST_PROB	0/0:12,0:0.178:7,0:3,0:0:211,0:0:0	0/1:15,4:0.304:9,2:5,1:40:183,157:60:28:0.162,0.00,0.158:0.015,0.029,0.956
1	151898625	.	A	AT	.	.	DP=42;ECNT=1;NLOD=3.51;N_ART_LOD=0.319;POP_AF=1.000e-03;P_GERMLINE=-1.972e+00;RPA=12,13;RU=T;STR;TLOD=4.25	GT:AD:AF:F1R2:F2R1:MBQ:MFRL:MMQ:MPOS:SA_MAP_AF:SA_POST_PROB	0/0:20,1:0.101:7,0:11,1:39:183,257:60:21	0/1:14,3:0.216:5,2:8,1:40:205,173:60:36:0.141,0.152,0.176:0.016,0.025,0.959
1	152021403	.	C	CA	.	.	DP=60;ECNT=1;NLOD=2.79;N_ART_LOD=1.54;POP_AF=1.000e-03;P_GERMLINE=-8.634e-01;RPA=10,11;RU=A;STR;TLOD=4.71	GT:AD:AF:F1R2:F2R1:MBQ:MFRL:MMQ:MPOS:SA_MAP_AF:SA_POST_PROB	0/0:26,2:0.148:16,2:10,0:25:135,115:60:21	0/1:21,4:0.182:11,3:7,1:38:153,140:60:32:0.152,0.101,0.160:0.011,0.036,0.953
1	152086555	.	A	AT	.	.	DP=629;ECNT=1;NLOD=59.88;N_ART_LOD=7.21;POP_AF=1.000e-03;P_GERMLINE=-5.658e+01;RPA=9,10;RU=T;STR;TLOD=12.28	GT:AD:AF:F1R2:F2R1:MBQ:MFRL:MMQ:MPOS:SA_MAP_AF:SA_POST_PROB	0/0:276,9:0.144:102,0:169,9:39:213,216:60:29	0/1:175,11:0.181:70,4:102,7:40:200,187:60:23:0.061,0.030,0.059:6.654e-03,0.010,0.983
1	152097670	.	C	CT	.	.	DP=178;ECNT=1;NLOD=3.69;N_ART_LOD=5.40;POP_AF=1.000e-03;P_GERMLINE=-5.405e-01;RPA=13,14;RU=T;STR;TLOD=9.94	GT:AD:AF:F1R2:F2R1:MBQ:MFRL:MMQ:MPOS:SA_MAP_AF:SA_POST_PROB	0/0:52,5:0.234:24,4:19,1:28:192,172:60:31	0/1:47,9:0.301:18,3:24,4:15:209,241:60:17:0.131,0.00,0.130:0.017,0.020,0.963
1	152119163	.	C	T	.	.	DP=56;ECNT=1;NLOD=8.68;N_ART_LOD=-1.482e+00;POP_AF=1.000e-03;P_GERMLINE=-7.436e+00;TLOD=3.95	GT:AD:AF:F1R2:F2R1:MBQ:MFRL:MMQ:MPOS:SA_MAP_AF:SA_POST_PROB	0/0:29,0:0.020:13,0:16,0:0:155,0:0:0	0/1:24,2:0.077:16,1:8,1:39:170,100:60:11:0.081,0.00,0.077:6.024e-03,0.078,0.916
1	152127880	.	TTGTC	T	.	.	DP=3036;ECNT=2;NLOD=426.38;N_ART_LOD=2.52;POP_AF=1.000e-03;P_GERMLINE=-4.258e+02;RPA=3,2;RU=TGTC;STR;TLOD=3.25	GT:AD:AF:F1R2:F2R1:MBQ:MFRL:MMQ:MPOS:SA_MAP_AF:SA_POST_PROB	0/0:1422,4:0.060:551,1:871,3:40:171,155:60:23	0/1:1204,4:0.057:417,2:787,2:40:165,205:60:31:0.010,0.010,3.311e-03:5.477e-04,8.934e-04,0.999
1	152186708	.	C	T	.	.	DP=1599;ECNT=1;NLOD=123.80;N_ART_LOD=41.43;POP_AF=1.000e-03;P_GERMLINE=-1.205e+02;TLOD=68.48	GT:AD:AF:F1R2:F2R1:MBQ:MFRL:MMQ:MPOS:SA_MAP_AF:SA_POST_PROB	0/0:738,38:0.073:309,17:429,21:40:181,191:24:33	0/1:702,53:0.092:292,23:410,30:39:182,197:24:27:0.071,0.051,0.070:1.543e-05,0.979,0.021
1	152187437	.	A	G	.	.	DP=353;ECNT=1;NLOD=13.51;N_ART_LOD=14.91;POP_AF=1.000e-03;P_GERMLINE=-1.021e+01;TLOD=16.22	GT:AD:AF:F1R2:F2R1:MBQ:MFRL:MMQ:MPOS:SA_MAP_AF:SA_POST_PROB	0/0:151,13:0.105:53,7:98,6:39:260,301:24:16	0/1:158,13:0.102:55,7:103,6:40:240,281:24:33:0.00,0.081,0.076:0.011,0.022,0.967
1	152191448	.	C	G	.	.	DP=1074;ECNT=1;NLOD=5.59;N_ART_LOD=90.21;POP_AF=1.000e-03;P_GERMLINE=-2.293e+00;TLOD=86.43	GT:AD:AF:F1R2:F2R1:MBQ:MFRL:MMQ:MPOS:SA_MAP_AF:SA_POST_PROB	0/0:467,33:0.087:190,11:277,22:40:204,225:60:23	0/1:487,33:0.089:175,11:312,22:40:211,203:60:25:0.061,0.061,0.063:3.900e-03,4.350e-03,0.992
1	152278747	.	T	C	.	.	DP=2434;ECNT=1;NLOD=351.75;N_ART_LOD=-2.779e+00;POP_AF=1.000e-03;P_GERMLINE=-3.510e+02;TLOD=3.43	GT:AD:AF:F1R2:F2R1:MBQ:MFRL:MMQ:MPOS:SA_MAP_AF:SA_POST_PROB	0/0:1173,0:0.029:484,0:689,0:0:176,0:0:0	0/1:1138,4:0.028:436,0:702,4:40:174,164:60:23:0.010,0.010,3.500e-03:1.348e-03,4.713e-04,0.998
1	152282697	.	C	T	.	.	DP=2546;ECNT=1;NLOD=327.16;N_ART_LOD=-2.754e+00;POP_AF=1.000e-03;P_GERMLINE=-3.265e+02;TLOD=3.34	GT:AD:AF:F1R2:F2R1:MBQ:MFRL:MMQ:MPOS:SA_MAP_AF:SA_POST_PROB	0/0:1106,27:0.049:382,12:723,15:35:176,136:60:1	0/1:1219,48:0.053:468,18:751,30:35:172,133:60:1:0.030,0.040,0.038:0.014,8.941e-04,0.985
1	152324557	.	CTG	C	.	.	DP=2540;ECNT=1;NLOD=323.31;N_ART_LOD=3.39;POP_AF=1.000e-03;P_GERMLINE=-3.200e+02;RPA=5,4;RU=TG;STR;TLOD=15.27	GT:AD:AF:F1R2:F2R1:MBQ:MFRL:MMQ:MPOS:SA_MAP_AF:SA_POST_PROB	0/0:1137,5:0.076:410,1:727,4:39:182,159:60:22	0/1:1049,12:0.072:361,3:688,9:39:181,196:60:33:0.010,0.010,0.011:9.022e-04,2.107e-03,0.997
1	152344561	.	T	A	.	.	DP=17;ECNT=1;NLOD=3.31;N_ART_LOD=-1.094e+00;POP_AF=1.000e-03;P_GERMLINE=-2.970e+00;TLOD=3.04	GT:AD:AF:F1R2:F2R1:MBQ:MFRL:MMQ:MPOS:SA_MAP_AF:SA_POST_PROB	0/0:11,0:0.042:7,0:4,0:0:179,0:0:0	0/1:3,1:0.300:0,1:3,0:39:185,141:60:20:0.00,0.253,0.250:0.023,0.025,0.952
1	152382924	.	G	A	.	.	DP=1838;ECNT=1;NLOD=260.07;N_ART_LOD=-2.951e+00;POP_AF=1.000e-03;P_GERMLINE=-2.584e+02;TLOD=4.42	GT:AD:AF:F1R2:F2R1:MBQ:MFRL:MMQ:MPOS:SA_MAP_AF:SA_POST_PROB	0/0:865,0:0.035:287,0:578,0:0:171,0:0:0	0/1:855,4:0.035:308,2:547,2:40:176,171:60:6:0.010,0.010,4.657e-03:2.997e-03,4.828e-04,0.997
1	152444579	.	GGCTGCCGGGCAGAGGGGCTCCTCACTTCTCAGACGGGGCA	G	.	.	DP=15;ECNT=1;NLOD=2.29;N_ART_LOD=-9.621e-01;POP_AF=1.000e-03;P_GERMLINE=-1.794e+00;TLOD=3.21	GT:AD:AF:F1R2:F2R1:MBQ:MFRL:MMQ:MPOS:SA_MAP_AF:SA_POST_PROB	0/0:8,0:0.076:4,0:4,0:0:122,0:0:0	0/1:3,1:0.354:0,1:3,0:39:163,103:32:36:0.253,0.00,0.250:0.021,0.027,0.951
1	152935091	.	A	G	.	.	DP=17;ECNT=1;NLOD=3.91;N_ART_LOD=-1.146e+00;POP_AF=1.000e-03;P_GERMLINE=-3.437e+00;TLOD=3.18	GT:AD:AF:F1R2:F2R1:MBQ:MFRL:MMQ:MPOS:SA_MAP_AF:SA_POST_PROB	0/0:13,0:7.199e-05:5,0:8,0:0:172,0:0:0	0/1:3,1:0.250:1,1:2,0:40:183,121:40:20:0.00,0.253,0.250:0.023,0.025,0.952
1	152944389	.	GGCA	G	.	.	DP=713;ECNT=1;NLOD=68.01;N_ART_LOD=7.09;POP_AF=1.000e-03;P_GERMLINE=-6.671e+01;RPA=4,3;RU=GCA;STR;TLOD=4.00	GT:AD:AF:F1R2:F2R1:MBQ:MFRL:MMQ:MPOS:SA_MAP_AF:SA_POST_PROB	0/0:282,4:0.059:105,1:177,3:39:197,229:60:35	0/1:366,3:0.045:135,0:231,3:39:191,149:60:37:0.010,0.010,8.130e-03:1.179e-03,5.576e-03,0.993
1	153004850	.	G	A	.	.	DP=1061;ECNT=1;NLOD=152.44;N_ART_LOD=-9.615e-01;POP_AF=1.000e-03;P_GERMLINE=-1.519e+02;TLOD=3.24	GT:AD:AF:F1R2:F2R1:MBQ:MFRL:MMQ:MPOS:SA_MAP_AF:SA_POST_PROB	0/0:522,1:0.021:189,0:333,1:40:166,123:60:20	0/1:491,3:0.031:161,2:330,1:39:169,162:60:9:0.010,0.010,6.073e-03:8.322e-04,3.300e-03,0.996
1	153215733	.	ATGGTGGTGGTGATGG	A	.	.	DP=42;ECNT=1;NLOD=4.81;N_ART_LOD=-1.251e+00;POP_AF=1.000e-03;P_GERMLINE=-2.277e+00;TLOD=5.31	GT:AD:AF:F1R2:F2R1:MBQ:MFRL:MMQ:MPOS:SA_MAP_AF:SA_POST_PROB	0/0:16,0:0.056:10,0:6,0:0:158,0:0:0	0/1:19,2:0.147:10,2:9,0:28:159,145:60:31:0.071,0.081,0.095:0.034,9.850e-03,0.957
1	153352918	.	G	GA	.	.	DP=124;ECNT=1;NLOD=6.30;N_ART_LOD=4.98;POP_AF=1.000e-03;P_GERMLINE=-3.442e+00;RPA=13,14;RU=A;STR;TLOD=5.75	GT:AD:AF:F1R2:F2R1:MBQ:MFRL:MMQ:MPOS:SA_MAP_AF:SA_POST_PROB	0/0:61,5:0.116:28,3:21,2:36:168,201:60:8	0/1:48,5:0.125:24,4:11,1:39:167,247:60:20:0.061,0.091,0.094:0.020,8.897e-03,0.971
1	153534325	.	G	A	.	.	DP=12;ECNT=1;NLOD=2.41;N_ART_LOD=-9.738e-01;POP_AF=1.000e-03;P_GERMLINE=-1.819e+00;TLOD=3.30	GT:AD:AF:F1R2:F2R1:MBQ:MFRL:MMQ:MPOS:SA_MAP_AF:SA_POST_PROB	0/0:8,0:0.056:5,0:3,0:0:307,0:0:0	0/1:2,1:0.333:0,0:2,1:39:316,143:60:3:0.333,0.00,0.333:0.025,0.025,0.950
1	153552516	.	A	AT	.	.	DP=24;ECNT=2;NLOD=3.61;N_ART_LOD=-1.141e+00;POP_AF=1.000e-03;P_GERMLINE=-3.250e+00;RPA=10,11;RU=T;STR;TLOD=3.06	GT:AD:AF:F1R2:F2R1:MBQ:MFRL:MMQ:MPOS:SA_MAP_AF:SA_POST_PROB	0/0:12,0:0.073:7,0:5,0:0:202,0:0:0	0/1:7,2:0.251:4,1:3,1:40:176,229:60:17:0.00,0.222,0.222:0.041,0.015,0.944
1	153552573	.	AT	A	.	.	DP=19;ECNT=2;NLOD=2.71;N_ART_LOD=-9.998e-01;POP_AF=1.000e-03;P_GERMLINE=-1.755e+00;RPA=7,6;RU=T;STR;TLOD=3.66	GT:AD:AF:F1R2:F2R1:MBQ:MFRL:MMQ:MPOS:SA_MAP_AF:SA_POST_PROB	0/0:9,0:7.740e-04:3,0:6,0:0:178,0:0:0	0/1:7,2:0.251:5,2:2,0:40:212,40552887:60:35:0.192,0.192,0.222:0.021,0.023,0.956
1	153552900	.	GA	G	.	.	DP=31;ECNT=1;NLOD=4.69;N_ART_LOD=-9.818e-01;POP_AF=1.000e-03;P_GERMLINE=-4.146e+00;RPA=10,9;RU=A;STR;TLOD=3.24	GT:AD:AF:F1R2:F2R1:MBQ:MFRL:MMQ:MPOS:SA_MAP_AF:SA_POST_PROB	0/0:16,0:0.094:5,0:8,0:0:166,0:0:0	0/1:9,2:0.216:1,1:7,1:29:186,166:60:36:0.182,0.00,0.182:0.019,0.026,0.955
1	153595581	.	G	A	.	.	DP=17;ECNT=1;NLOD=3.91;N_ART_LOD=-1.146e+00;POP_AF=1.000e-03;P_GERMLINE=-3.430e+00;TLOD=3.18	GT:AD:AF:F1R2:F2R1:MBQ:MFRL:MMQ:MPOS:SA_MAP_AF:SA_POST_PROB	0/0:13,0:1.193e-03:8,0:5,0:0:190,0:0:0	0/1:3,1:0.250:2,1:1,0:40:164,104:60:33:0.253,0.00,0.250:0.021,0.027,0.951
1	153648197	.	A	AT	.	.	DP=30;ECNT=1;NLOD=4.34;N_ART_LOD=-9.267e-01;POP_AF=1.000e-03;P_GERMLINE=-3.985e+00;RPA=12,13;RU=T;STR;TLOD=3.05	GT:AD:AF:F1R2:F2R1:MBQ:MFRL:MMQ:MPOS:SA_MAP_AF:SA_POST_PROB	0/0:15,0:0.026:7,0:5,0:0:164,0:0:0	0/1:10,3:0.262:5,2:5,1:39:168,227:60:22:0.192,0.212,0.231:0.020,0.023,0.957
1	153658139	.	C	CA	.	.	DP=455;ECNT=1;NLOD=61.92;N_ART_LOD=0.281;POP_AF=1.000e-03;P_GERMLINE=-6.072e+01;RPA=9,10;RU=A;STR;TLOD=3.90	GT:AD:AF:F1R2:F2R1:MBQ:MFRL:MMQ:MPOS:SA_MAP_AF:SA_POST_PROB	0/0:232,3:0.048:82,2:146,1:37:181,225:60:11	0/1:180,7:0.076:65,3:114,4:39:175,188:60:21:0.00,0.040,0.037:9.229e-03,6.755e-03,0.984
1	153673624	.	C	CA	.	.	DP=40;ECNT=1;NLOD=2.63;N_ART_LOD=0.447;POP_AF=1.000e-03;P_GERMLINE=-8.415e-02;RPA=11,12;RU=A;STR;TLOD=12.45	GT:AD:AF:F1R2:F2R1:MBQ:MFRL:MMQ:MPOS:SA_MAP_AF:SA_POST_PROB	0/0:17,1:0.161:6,0:9,1:39:167,252:60:34	0/1:8,6:0.457:3,2:2,4:36:229,168:60:24:0.364,0.424,0.429:0.033,0.019,0.948
1	153689064	.	A	G	.	.	DP=30;ECNT=1;NLOD=3.01;N_ART_LOD=-1.041e+00;POP_AF=1.000e-03;P_GERMLINE=-1.013e+00;TLOD=4.76	GT:AD:AF:F1R2:F2R1:MBQ:MFRL:MMQ:MPOS:SA_MAP_AF:SA_POST_PROB	0/0:10,0:1.246e-04:7,0:3,0:0:223,0:0:0	0/1:18,2:0.100:9,1:9,1:38:184,271:50:11:0.081,0.081,0.100:0.016,0.016,0.968
1	153691197	.	AT	A	.	.	DP=65;ECNT=1;NLOD=7.28;N_ART_LOD=-1.115e+00;POP_AF=1.000e-03;P_GERMLINE=-5.720e+00;RPA=12,11;RU=T;STR;TLOD=4.26	GT:AD:AF:F1R2:F2R1:MBQ:MFRL:MMQ:MPOS:SA_MAP_AF:SA_POST_PROB	0/0:27,1:0.122:11,0:14,1:38:171,197:60:25	0/1:18,3:0.265:2,0:11,3:38:167,136:60:16:0.111,0.152,0.167:0.034,0.012,0.954
1	153731750	.	GAA	G	.	.	DP=34;ECNT=1;NLOD=3.15;N_ART_LOD=-7.806e-01;POP_AF=1.000e-03;P_GERMLINE=-2.493e+00;RPA=15,13;RU=A;STR;TLOD=3.36	GT:AD:AF:F1R2:F2R1:MBQ:MFRL:MMQ:MPOS:SA_MAP_AF:SA_POST_PROB	0/0:11,0:0.195:4,0:4,0:0:247,0:0:0	0/1:6,2:0.382:2,0:1,2:28:123,125:60:30:0.172,0.172,0.200:0.024,0.019,0.957
1	153744496	.	CGGT	C	.	.	DP=508;ECNT=1;NLOD=25.44;N_ART_LOD=11.34;POP_AF=1.000e-03;P_GERMLINE=-2.214e+01;RPA=10,9;RU=GGT;STR;TLOD=28.32	GT:AD:AF:F1R2:F2R1:MBQ:MFRL:MMQ:MPOS:SA_MAP_AF:SA_POST_PROB	0/0:155,5:0.210:78,5:73,0:38:166,140:60:25	0/1:149,11:0.230:69,5:65,6:39:178,190:60:30:0.061,0.071,0.075:0.014,5.024e-03,0.981
1	153766884	.	C	T	.	.	DP=26;ECNT=1;NLOD=2.41;N_ART_LOD=-9.542e-01;POP_AF=1.000e-03;P_GERMLINE=-1.760e+00;TLOD=3.36	GT:AD:AF:F1R2:F2R1:MBQ:MFRL:MMQ:MPOS:SA_MAP_AF:SA_POST_PROB	0/0:8,0:5.000e-05:3,0:5,0:0:171,0:0:0	0/1:15,2:0.139:6,0:9,2:29:195,168:60:12:0.121,0.00,0.118:0.017,0.022,0.962
1	153791120	.	TA	T	.	.	DP=274;ECNT=1;NLOD=31.29;N_ART_LOD=3.83;POP_AF=1.000e-03;P_GERMLINE=-2.810e+01;RPA=10,9;RU=A;STR;TLOD=6.53	GT:AD:AF:F1R2:F2R1:MBQ:MFRL:MMQ:MPOS:SA_MAP_AF:SA_POST_PROB	0/0:150,6:0.072:40,4:99,2:39:208,215:60:12	0/1:92,6:0.101:36,1:47,5:37:199,212:60:8:0.00,0.071,0.066:0.013,0.012,0.975
1	153800931	.	TAC	T	.	.	DP=68;ECNT=1;NLOD=6.42;N_ART_LOD=-1.019e+00;POP_AF=1.000e-03;P_GERMLINE=-5.135e+00;RPA=18,17;RU=AC;STR;TLOD=3.98	GT:AD:AF:F1R2:F2R1:MBQ:MFRL:MMQ:MPOS:SA_MAP_AF:SA_POST_PROB	0/0:22,0:0.242:1,0:2,0:0:254,0:0:0	0/1:12,2:0.321:0,0:3,2:37:193,220:60:36:0.152,0.00,0.154:0.025,0.019,0.956
1	153904282	.	CT	C	.	.	DP=88;ECNT=1;NLOD=6.03;N_ART_LOD=1.75;POP_AF=1.000e-03;P_GERMLINE=-3.483e+00;RPA=11,10;RU=T;STR;TLOD=5.33	GT:AD:AF:F1R2:F2R1:MBQ:MFRL:MMQ:MPOS:SA_MAP_AF:SA_POST_PROB	0/0:38,2:0.117:12,1:14,1:38:161,143:60:21	0/1:33,5:0.176:7,1:22,3:37:166,154:60:15:0.101,0.061,0.111:7.948e-03,0.037,0.955
1	153955601	.	CA	C	.	.	DP=1126;ECNT=1;NLOD=63.69;N_ART_LOD=34.89;POP_AF=1.000e-03;P_GERMLINE=-6.039e+01;RPA=12,11;RU=A;STR;TLOD=55.14	GT:AD:AF:F1R2:F2R1:MBQ:MFRL:MMQ:MPOS:SA_MAP_AF:SA_POST_PROB	0/0:481,35:0.122:161,9:236,22:39:174,192:60:19	0/1:459,46:0.139:127,18:251,24:40:167,168:60:27:0.071,0.081,0.085:6.346e-03,4.633e-03,0.989
1	153985023	.	C	CT	.	.	DP=192;ECNT=1;NLOD=7.42;N_ART_LOD=3.16;POP_AF=1.000e-03;P_GERMLINE=-5.788e+00;RPA=14,15;RU=T;STR;TLOD=4.34	GT:AD:AF:F1R2:F2R1:MBQ:MFRL:MMQ:MPOS:SA_MAP_AF:SA_POST_PROB	0/0:58,5:0.290:14,3:30,1:32:233,260:60:25	0/1:32,4:0.315:10,2:14,2:28:233,242:60:21:0.111,0.00,0.111:0.014,0.022,0.964
1	154015795	.	C	CT	.	.	DP=46;ECNT=1;NLOD=5.28;N_ART_LOD=-1.028e+00;POP_AF=1.000e-03;P_GERMLINE=-2.423e+00;RPA=12,13;RU=T;STR;TLOD=5.76	GT:AD:AF:F1R2:F2R1:MBQ:MFRL:MMQ:MPOS:SA_MAP_AF:SA_POST_PROB	0/0:18,0:0.105:6,0:9,0:0:192,0:0:0	0/1:19,4:0.208:6,1:8,3:40:151,145:60:43:0.00,0.172,0.174:0.054,0.011,0.936
1	154027185	.	TGA	T	.	.	DP=558;ECNT=1;NLOD=53.12;N_ART_LOD=15.02;POP_AF=1.000e-03;P_GERMLINE=-4.981e+01;RPA=7,6;RU=GA;STR;TLOD=10.54	GT:AD:AF:F1R2:F2R1:MBQ:MFRL:MMQ:MPOS:SA_MAP_AF:SA_POST_PROB	0/0:281,10:0.104:97,5:168,5:35:205,198:60:20	0/1:183,7:0.095:84,3:85,3:38:197,242:60:31:0.00,0.030,0.034:6.942e-03,9.704e-03,0.983
1	154027381	.	ATTT	A	.	.	DP=615;ECNT=1;NLOD=26.04;N_ART_LOD=2.28;POP_AF=1.000e-03;P_GERMLINE=-2.564e+01;RPA=14,11;RU=T;STR;TLOD=3.10	GT:AD:AF:F1R2:F2R1:MBQ:MFRL:MMQ:MPOS:SA_MAP_AF:SA_POST_PROB	0/0:219,31:0.282:9,1:19,2:40:192,197:60:14	0/1:136,20:0.286:9,2:12,1:39:184,219:60:27:0.020,0.020,0.022:0.024,2.565e-03,0.973
1	154052835	.	C	CA	.	.	DP=41;ECNT=1;NLOD=3.19;N_ART_LOD=0.527;POP_AF=1.000e-03;P_GERMLINE=-1.194e+00;RPA=13,14;RU=A;STR;TLOD=4.75	GT:AD:AF:F1R2:F2R1:MBQ:MFRL:MMQ:MPOS:SA_MAP_AF:SA_POST_PROB	0/0:19,1:0.113:8,0:6,1:36:154,134:60:9	0/1:12,3:0.283:5,1:3,2:40:153,135:60:39:0.141,0.172,0.188:0.027,0.016,0.958
1	154053451	.	GAAA	G	.	.	DP=19;ECNT=1;NLOD=3.53;N_ART_LOD=-8.683e-01;POP_AF=1.000e-03;P_GERMLINE=-2.993e+00;RPA=13,10;RU=A;STR;TLOD=3.24	GT:AD:AF:F1R2:F2R1:MBQ:MFRL:MMQ:MPOS:SA_MAP_AF:SA_POST_PROB	0/0:12,0:0.084:0,0:10,0:0:146,0:0:0	0/1:2,1:0.402:1,0:1,1:39:159,100:60:22:0.00,0.333,0.333:0.025,0.025,0.950
1	154083527	.	T	TA	.	.	DP=43;ECNT=1;NLOD=4.28;N_ART_LOD=-9.449e-01;POP_AF=1.000e-03;P_GERMLINE=-1.503e+00;RPA=14,15;RU=A;STR;TLOD=5.65	GT:AD:AF:F1R2:F2R1:MBQ:MFRL:MMQ:MPOS:SA_MAP_AF:SA_POST_PROB	0/0:15,0:0.088:2,0:9,0:0:157,0:0:0	0/1:19,5:0.244:5,0:7,5:28:198,147:60:23:0.182,0.172,0.208:0.021,0.018,0.962
1	154110027	.	GAAAA	G	.	.	DP=27;ECNT=1;NLOD=3.41;N_ART_LOD=-7.629e-01;POP_AF=1.000e-03;P_GERMLINE=-6.042e-01;RPA=15,11;RU=A;STR;TLOD=5.87	GT:AD:AF:F1R2:F2R1:MBQ:MFRL:MMQ:MPOS:SA_MAP_AF:SA_POST_PROB	0/0:12,0:0.127:2,0:0,0:0:183,0:0:0	0/1:9,2:0.216:0,1:2,1:38:146,209:60:24:0.00,0.182,0.182:0.041,0.014,0.945
1	154127499	.	A	G	.	.	DP=1747;ECNT=1;NLOD=258.03;N_ART_LOD=-2.941e+00;POP_AF=1.000e-03;P_GERMLINE=-2.563e+02;TLOD=4.44	GT:AD:AF:F1R2:F2R1:MBQ:MFRL:MMQ:MPOS:SA_MAP_AF:SA_POST_PROB	0/0:859,0:0.019:308,0:551,0:0:170,0:0:0	0/1:811,4:0.030:278,1:533,3:39:168,191:60:8:0.010,0.010,4.908e-03:1.095e-03,1.067e-03,0.998
1	154189429	.	ATT	A	.	.	DP=48;ECNT=1;NLOD=6.60;N_ART_LOD=-9.401e-01;POP_AF=1.000e-03;P_GERMLINE=-4.508e+00;RPA=14,12;RU=T;STR;TLOD=4.82	GT:AD:AF:F1R2:F2R1:MBQ:MFRL:MMQ:MPOS:SA_MAP_AF:SA_POST_PROB	0/0:22,0:0.061:11,0:9,0:0:165,0:0:0	0/1:10,2:0.328:4,1:3,1:40:215,274:60:30:0.172,0.00,0.167:0.019,0.025,0.956
1	154231675	.	C	CT	.	.	DP=201;ECNT=1;NLOD=12.08;N_ART_LOD=3.51;POP_AF=1.000e-03;P_GERMLINE=-1.086e+01;RPA=10,11;RU=T;STR;TLOD=3.92	GT:AD:AF:F1R2:F2R1:MBQ:MFRL:MMQ:MPOS:SA_MAP_AF:SA_POST_PROB	0/0:74,4:0.192:27,1:42,3:39:189,167:60:20	0/1:62,4:0.178:32,1:27,3:40:181,197:60:13:0.061,0.00,0.061:0.017,0.011,0.972
1	154245863	.	GGAA	G	.	.	DB;DP=505;ECNT=1;NLOD=48.84;N_ART_LOD=9.85;POP_AF=1.000e-03;P_GERMLINE=-4.554e+01;RPA=5,4;RU=GAA;STR;TLOD=19.98	GT:AD:AF:F1R2:F2R1:MBQ:MFRL:MMQ:MPOS:SA_MAP_AF:SA_POST_PROB	0/0:231,5:0.084:79,2:152,3:40:186,198:60:18	0/1:190,8:0.112:77,4:113,4:39:184,171:60:31:0.040,0.030,0.040:2.948e-03,0.012,0.985
1	154263138	.	A	G	.	.	DP=13;ECNT=1;NLOD=3.01;N_ART_LOD=-1.041e+00;POP_AF=1.000e-03;P_GERMLINE=-2.314e+00;TLOD=3.40	GT:AD:AF:F1R2:F2R1:MBQ:MFRL:MMQ:MPOS:SA_MAP_AF:SA_POST_PROB	0/0:10,0:5.683e-05:2,0:8,0:0:188,0:0:0	0/1:2,1:0.333:1,0:1,1:40:274,158:60:6:0.00,0.333,0.333:0.036,0.019,0.946
1	154276150	.	T	TA	.	.	DP=57;ECNT=1;NLOD=2.67;N_ART_LOD=0.471;POP_AF=1.000e-03;P_GERMLINE=-1.807e+00;RPA=12,13;RU=A;STR;TLOD=3.57	GT:AD:AF:F1R2:F2R1:MBQ:MFRL:MMQ:MPOS:SA_MAP_AF:SA_POST_PROB	0/0:20,2:0.172:7,0:7,1:40:167,188:60:43	0/1:25,5:0.178:8,1:15,2:39:160,128:60:30:0.091,0.071,0.103:0.015,0.016,0.970
1	154276444	.	CAA	C	.	.	DP=38;ECNT=1;NLOD=3.45;N_ART_LOD=-7.401e-01;POP_AF=1.000e-03;P_GERMLINE=-8.249e-01;RPA=16,14;RU=A;STR;TLOD=5.51	GT:AD:AF:F1R2:F2R1:MBQ:MFRL:MMQ:MPOS:SA_MAP_AF:SA_POST_PROB	0/0:14,1:0.185:6,1:6,0:39:173,268:60:15	0/1:8,3:0.351:4,1:3,2:37:180,197:60:33:0.202,0.162,0.214:0.016,0.027,0.956
1	154308212	.	TA	T	.	.	DP=49;ECNT=1;NLOD=6.59;N_ART_LOD=-9.637e-01;POP_AF=1.000e-03;P_GERMLINE=-3.824e+00;RPA=12,11;RU=A;STR;TLOD=5.62	GT:AD:AF:F1R2:F2R1:MBQ:MFRL:MMQ:MPOS:SA_MAP_AF:SA_POST_PROB	0/0:23,0:0.086:7,0:9,0:0:161,0:0:0	0/1:18,4:0.204:7,1:9,3:40:156,174:60:16:0.182,0.00,0.182:9.699e-03,0.069,0.921
1	154350593	.	C	CT	.	.	DP=163;ECNT=1;NLOD=7.75;N_ART_LOD=3.47;POP_AF=1.000e-03;P_GERMLINE=-4.459e+00;RPA=12,13;RU=T;STR;TLOD=7.71	GT:AD:AF:F1R2:F2R1:MBQ:MFRL:MMQ:MPOS:SA_MAP_AF:SA_POST_PROB	0/0:58,4:0.203:20,1:30,3:38:190,205:60:21	0/1:49,7:0.232:12,4:27,3:36:184,165:60:32:0.121,0.071,0.125:5.812e-03,0.060,0.934
1	154365021	.	ATTAT	A	.	.	DP=33;ECNT=1;NLOD=4.50;N_ART_LOD=-1.236e+00;POP_AF=1.000e-03;P_GERMLINE=-1.594e+00;RPA=5,4;RU=TTAT;STR;TLOD=5.85	GT:AD:AF:F1R2:F2R1:MBQ:MFRL:MMQ:MPOS:SA_MAP_AF:SA_POST_PROB	0/0:15,0:0.084:13,0:2,0:0:161,0:0:0	0/1:12,2:0.167:5,2:7,0:40:166,130:60:13:0.121,0.111,0.143:0.017,0.021,0.962
1	154386305	.	ATC	A	.	.	DP=18;ECNT=1;NLOD=3.31;N_ART_LOD=-1.079e+00;POP_AF=1.000e-03;P_GERMLINE=-9.265e-01;RPA=9,8;RU=TC;STR;TLOD=5.20	GT:AD:AF:F1R2:F2R1:MBQ:MFRL:MMQ:MPOS:SA_MAP_AF:SA_POST_PROB	0/0:11,0:2.244e-04:6,0:5,0:0:153,0:0:0	0/1:5,2:0.286:3,2:2,0:35:142,125:60:28:0.283,0.00,0.286:0.013,0.063,0.923
1	154420517	.	C	CT	.	.	DP=319;ECNT=1;NLOD=39.33;N_ART_LOD=-1.319e-01;POP_AF=1.000e-03;P_GERMLINE=-3.809e+01;RPA=9,10;RU=T;STR;TLOD=3.94	GT:AD:AF:F1R2:F2R1:MBQ:MFRL:MMQ:MPOS:SA_MAP_AF:SA_POST_PROB	0/0:150,3:0.061:68,0:79,3:39:183,133:60:3	0/1:131,5:0.087:51,1:80,4:39:165,177:60:10:0.030,0.030,0.037:5.759e-03,6.059e-03,0.988
1	154470871	.	C	CT	.	.	DP=53;ECNT=1;NLOD=3.15;N_ART_LOD=0.562;POP_AF=1.000e-03;P_GERMLINE=-4.078e-01;RPA=13,14;RU=T;STR;TLOD=5.91	GT:AD:AF:F1R2:F2R1:MBQ:MFRL:MMQ:MPOS:SA_MAP_AF:SA_POST_PROB	0/0:19,1:0.176:5,1:7,0:39:166,166:60:47	0/1:19,4:0.237:6,2:7,2:39:138,161:60:23:0.141,0.182,0.190:0.022,0.017,0.961
1	154575015	.	A	G	.	.	DP=386;ECNT=1;NLOD=61.17;N_ART_LOD=-2.319e+00;POP_AF=1.000e-03;P_GERMLINE=-5.908e+01;TLOD=4.82	GT:AD:AF:F1R2:F2R1:MBQ:MFRL:MMQ:MPOS:SA_MAP_AF:SA_POST_PROB	0/0:204,0:0.024:72,0:132,0:0:175,0:0:0	0/1:164,3:0.037:59,2:105,1:38:178,134:60:27:0.020,0.010,0.018:3.668e-03,4.484e-03,0.992
1	154580287	.	CCA	C	.	.	DP=1347;ECNT=4;NLOD=141.14;N_ART_LOD=19.35;POP_AF=1.000e-03;P_GERMLINE=-1.378e+02;RPA=6,5;RU=CA;STR;TLOD=17.21	GT:AD:AF:F1R2:F2R1:MBQ:MFRL:MMQ:MPOS:SA_MAP_AF:SA_POST_PROB	0/0:623,16:0.079:225,4:337,12:38:191,202:60:30	0/1:564,12:0.064:196,3:327,9:39:188,168:60:19:0.020,0.020,0.022:1.327e-03,0.017,0.981
1	154580382	.	G	A	.	.	DP=3438;ECNT=4;NLOD=508.96;N_ART_LOD=-3.237e+00;POP_AF=1.000e-03;P_GERMLINE=-5.085e+02;TLOD=3.19	GT:AD:AF:F1R2:F2R1:MBQ:MFRL:MMQ:MPOS:SA_MAP_AF:SA_POST_PROB	0/0:1697,1:0.024:630,1:1067,0:15:158,134:60:6	0/1:1583,5:0.027:599,2:984,3:40:158,153:60:10:0.010,0.010,3.149e-03:1.192e-03,3.704e-04,0.998
1	154781911	.	C	T	.	.	DP=53;ECNT=1;NLOD=9.33;N_ART_LOD=-1.522e+00;POP_AF=1.000e-03;P_GERMLINE=-6.876e+00;TLOD=5.22	GT:AD:AF:F1R2:F2R1:MBQ:MFRL:MMQ:MPOS:SA_MAP_AF:SA_POST_PROB	0/0:31,0:0.044:17,0:14,0:0:167,0:0:0	0/1:17,2:0.105:11,2:6,0:39:151,42:60:15:0.00,0.101,0.105:0.039,0.010,0.951
1	154823592	.	C	T	.	.	DP=29;ECNT=6;NLOD=3.61;N_ART_LOD=-1.114e+00;POP_AF=1.000e-03;P_GERMLINE=-8.653e-01;TLOD=5.68	GT:AD:AF:F1R2:F2R1:MBQ:MFRL:MMQ:MPOS:PGT:PID:SA_MAP_AF:SA_POST_PROB	0/0:12,0:6.277e-06:9,0:3,0:0:194,0:0:0:0|1:154823592_C_T	0/1:14,2:0.147:7,0:7,2:40:158,156:40:20:0|1:154823592_C_T:0.121,0.00,0.125:0.011,0.043,0.946
1	154823603	.	C	T	.	.	DP=29;ECNT=6;NLOD=3.61;N_ART_LOD=-1.114e+00;POP_AF=1.000e-03;P_GERMLINE=-9.059e-01;TLOD=5.61	GT:AD:AF:F1R2:F2R1:MBQ:MFRL:MMQ:MPOS:PGT:PID:SA_MAP_AF:SA_POST_PROB	0/0:12,0:3.498e-06:10,0:2,0:0:192,0:0:0:0|1:154823592_C_T	0/1:15,2:0.118:8,0:7,2:40:169,156:40:16:0|1:154823592_C_T:0.121,0.00,0.118:0.011,0.040,0.950
1	154823604	.	A	G	.	.	DP=28;ECNT=6;NLOD=3.31;N_ART_LOD=-1.079e+00;POP_AF=1.000e-03;P_GERMLINE=-6.558e-01;TLOD=5.61	GT:AD:AF:F1R2:F2R1:MBQ:MFRL:MMQ:MPOS:PGT:PID:SA_MAP_AF:SA_POST_PROB	0/0:11,0:1.661e-18:10,0:1,0:0:191,0:0:0:0|1:154823592_C_T	0/1:15,2:0.118:8,0:7,2:40:169,156:40:15:0|1:154823592_C_T:0.121,0.00,0.118:0.011,0.040,0.950
1	154823611	.	T	C	.	.	DP=27;ECNT=6;NLOD=3.31;N_ART_LOD=-1.079e+00;POP_AF=1.000e-03;P_GERMLINE=-6.137e-01;TLOD=5.69	GT:AD:AF:F1R2:F2R1:MBQ:MFRL:MMQ:MPOS:PGT:PID:SA_MAP_AF:SA_POST_PROB	0/0:11,0:1.661e-18:10,0:1,0:0:191,0:0:0:0|1:154823592_C_T	0/1:14,2:0.125:7,0:7,2:40:164,156:40:8:0|1:154823592_C_T:0.121,0.00,0.125:0.012,0.037,0.951
1	154823612	.	G	A	.	.	DP=27;ECNT=6;NLOD=3.31;N_ART_LOD=-1.079e+00;POP_AF=1.000e-03;P_GERMLINE=-6.137e-01;TLOD=5.69	GT:AD:AF:F1R2:F2R1:MBQ:MFRL:MMQ:MPOS:PGT:PID:SA_MAP_AF:SA_POST_PROB	0/0:11,0:1.661e-18:10,0:1,0:0:191,0:0:0:0|1:154823592_C_T	0/1:14,2:0.125:7,0:7,2:40:164,156:40:7:0|1:154823592_C_T:0.121,0.00,0.125:0.012,0.037,0.951
1	154823616	.	G	T	.	.	DP=26;ECNT=6;NLOD=3.31;N_ART_LOD=-1.079e+00;POP_AF=1.000e-03;P_GERMLINE=-5.729e-01;TLOD=5.77	GT:AD:AF:F1R2:F2R1:MBQ:MFRL:MMQ:MPOS:PGT:PID:SA_MAP_AF:SA_POST_PROB	0/0:11,0:1.121e-05:10,0:1,0:0:191,0:0:0:0|1:154823592_C_T	0/1:13,2:0.133:6,0:7,2:35:158,156:40:3:0|1:154823592_C_T:0.131,0.00,0.133:0.012,0.040,0.948
1	154894343	.	TA	T	.	.	DP=46;ECNT=1;NLOD=2.47;N_ART_LOD=1.92;POP_AF=1.000e-03;P_GERMLINE=-4.622e-01;RPA=11,10;RU=A;STR;TLOD=4.93	GT:AD:AF:F1R2:F2R1:MBQ:MFRL:MMQ:MPOS:SA_MAP_AF:SA_POST_PROB	0/0:25,2:0.108:9,2:14,0:36:179,141:60:12	0/1:13,3:0.217:6,2:5,1:38:131,118:60:21:0.172,0.141,0.188:0.017,0.023,0.960
1	154898944	.	G	A	.	.	DP=847;ECNT=1;NLOD=124.69;N_ART_LOD=-2.629e+00;POP_AF=1.000e-03;P_GERMLINE=-1.241e+02;TLOD=3.31	GT:AD:AF:F1R2:F2R1:MBQ:MFRL:MMQ:MPOS:SA_MAP_AF:SA_POST_PROB	0/0:415,0:0.027:136,0:279,0:0:168,0:0:0	0/1:382,3:0.037:128,1:254,2:39:165,141:60:16:0.00,0.010,7.792e-03:0.012,7.717e-04,0.987
1	154962049	.	GA	G	.	.	DP=1217;ECNT=1;NLOD=157.76;N_ART_LOD=1.96;POP_AF=1.000e-03;P_GERMLINE=-1.545e+02;RPA=5,4;RU=A;STR;TLOD=7.56	GT:AD:AF:F1R2:F2R1:MBQ:MFRL:MMQ:MPOS:SA_MAP_AF:SA_POST_PROB	0/0:574,5:0.038:216,1:358,4:40:172,165:60:33	0/1:558,9:0.045:192,6:366,3:40:162,174:60:22:0.010,0.010,0.016:1.311e-03,3.769e-03,0.995
1	154967986	.	C	G	.	.	DP=31;ECNT=1;NLOD=3.86;N_ART_LOD=-1.157e+00;POP_AF=1.000e-03;P_GERMLINE=-3.496e+00;TLOD=3.06	GT:AD:AF:F1R2:F2R1:MBQ:MFRL:MMQ:MPOS:SA_MAP_AF:SA_POST_PROB	0/0:13,0:0.044:5,0:8,0:0:155,0:0:0	0/1:15,2:0.117:7,0:8,2:25:154,167:60:5:0.00,0.121,0.118:0.030,0.013,0.957
1	155021339	.	A	G	.	.	DP=96;ECNT=1;NLOD=14.45;N_ART_LOD=-1.698e+00;POP_AF=1.000e-03;P_GERMLINE=-1.286e+01;TLOD=4.29	GT:AD:AF:F1R2:F2R1:MBQ:MFRL:MMQ:MPOS:SA_MAP_AF:SA_POST_PROB	0/0:48,0:0.020:16,0:32,0:0:214,0:0:0	0/1:43,2:0.057:15,1:28,1:40:244,270:60:20:0.00,0.040,0.044:9.403e-03,0.017,0.974
1	155051392	.	GGGC	G	.	.	DB;DP=197;ECNT=2;NLOD=26.17;N_ART_LOD=0.465;POP_AF=1.000e-03;P_GERMLINE=-2.524e+01;RPA=6,5;RU=GGC;STR;TLOD=3.63	GT:AD:AF:F1R2:F2R1:MBQ:MFRL:MMQ:MPOS:SA_MAP_AF:SA_POST_PROB	0/0:101,1:0.046:41,1:60,0:39:204,244:60:8	0/1:74,2:0.087:25,0:49,2:40:203,176:60:38:0.020,0.020,0.026:3.183e-03,0.038,0.959
1	155051431	.	CGCT	C	.	.	DB;DP=318;ECNT=2;NLOD=27.02;N_ART_LOD=5.73;POP_AF=1.000e-03;P_GERMLINE=-2.372e+01;RPA=7,6;RU=GCT;STR;TLOD=18.45	GT:AD:AF:F1R2:F2R1:MBQ:MFRL:MMQ:MPOS:SA_MAP_AF:SA_POST_PROB	0/0:132,3:0.110:56,1:76,2:40:185,194:60:42	0/1:119,7:0.136:42,2:77,5:39:193,174:60:21:0.040,0.051,0.056:3.810e-03,0.039,0.957
1	155058738	.	G	A	.	.	DP=566;ECNT=1;NLOD=77.17;N_ART_LOD=-2.431e+00;POP_AF=1.000e-03;P_GERMLINE=-7.438e+01;TLOD=5.65	GT:AD:AF:F1R2:F2R1:MBQ:MFRL:MMQ:MPOS:SA_MAP_AF:SA_POST_PROB	0/0:257,0:0.051:92,0:165,0:0:190,0:0:0	0/1:249,4:0.068:84,1:165,3:40:190,216:60:13:0.010,0.010,0.016:8.490e-03,1.697e-03,0.990
1	155090624	.	CT	C	.	.	DP=16;ECNT=1;NLOD=3.00;N_ART_LOD=-1.041e+00;POP_AF=1.000e-03;P_GERMLINE=-1.889e+00;RPA=12,11;RU=T;STR;TLOD=3.82	GT:AD:AF:F1R2:F2R1:MBQ:MFRL:MMQ:MPOS:SA_MAP_AF:SA_POST_PROB	0/0:10,0:1.900e-03:0,0:10,0:0:160,0:0:0	0/1:3,2:0.446:1,1:2,1:39:112,226:60:32:0.00,0.404,0.400:0.026,0.025,0.949
1	155207363	.	C	A	.	.	DP=1320;ECNT=1;NLOD=202.74;N_ART_LOD=-2.836e+00;POP_AF=1.000e-03;P_GERMLINE=-2.024e+02;TLOD=3.02	GT:AD:AF:F1R2:F2R1:MBQ:MFRL:MMQ:MPOS:SA_MAP_AF:SA_POST_PROB	0/0:675,0:0.018:268,0:407,0:0:182,0:0:0	0/1:595,4:0.026:211,2:384,2:40:184,190:52:30:0.010,0.010,6.678e-03:9.410e-04,2.302e-03,0.997
1	155226681	.	G	A	.	.	DP=296;ECNT=1;NLOD=47.68;N_ART_LOD=-2.210e+00;POP_AF=1.000e-03;P_GERMLINE=-4.595e+01;TLOD=4.43	GT:AD:AF:F1R2:F2R1:MBQ:MFRL:MMQ:MPOS:SA_MAP_AF:SA_POST_PROB	0/0:159,0:0.021:61,0:98,0:0:202,0:0:0	0/1:122,3:0.048:49,1:73,2:39:190,203:60:18:0.020,0.00,0.024:5.566e-03,7.327e-03,0.987
1	155263060	.	G	A	.	.	DP=1234;ECNT=1;NLOD=181.27;N_ART_LOD=-2.790e+00;POP_AF=1.000e-03;P_GERMLINE=-1.782e+02;TLOD=6.04	GT:AD:AF:F1R2:F2R1:MBQ:MFRL:MMQ:MPOS:SA_MAP_AF:SA_POST_PROB	0/0:608,6:0.026:203,1:405,5:39:177,132:60:0	0/1:561,8:0.039:192,0:369,8:39:172,134:60:10:0.010,0.010,0.014:6.484e-03,9.501e-04,0.993
1	155280104	.	CTT	C	.	.	DP=279;ECNT=1;NLOD=7.73;N_ART_LOD=3.67;POP_AF=1.000e-03;P_GERMLINE=-6.963e+00;RPA=15,13;RU=T;STR;TLOD=3.46	GT:AD:AF:F1R2:F2R1:MBQ:MFRL:MMQ:MPOS:SA_MAP_AF:SA_POST_PROB	0/0:71,5:0.290:20,2:28,3:36:193,195:60:39	0/1:68,3:0.243:17,2:29,1:36:190,185:60:29:0.040,0.00,0.040:0.019,7.485e-03,0.973
1	155292882	.	C	A	.	.	DP=277;ECNT=1;NLOD=39.20;N_ART_LOD=-2.136e+00;POP_AF=1.000e-03;P_GERMLINE=-3.888e+01;TLOD=3.01	GT:AD:AF:F1R2:F2R1:MBQ:MFRL:MMQ:MPOS:SA_MAP_AF:SA_POST_PROB	0/0:131,0:0.046:44,0:87,0:0:161,0:0:0	0/1:117,2:0.076:35,0:82,2:40:165,145:60:22:0.010,0.010,0.017:0.018,2.386e-03,0.980
1	155307999	.	G	GT	.	.	DP=779;ECNT=1;NLOD=89.35;N_ART_LOD=2.79;POP_AF=1.000e-03;P_GERMLINE=-8.605e+01;RPA=9,10;RU=T;STR;TLOD=16.29	GT:AD:AF:F1R2:F2R1:MBQ:MFRL:MMQ:MPOS:SA_MAP_AF:SA_POST_PROB	0/0:349,6:0.096:142,0:203,6:39:163,204:60:45	0/1:276,17:0.137:129,7:146,10:39:167,186:60:22:0.040,0.051,0.058:0.012,2.816e-03,0.985
1	155340778	.	G	GA	.	.	DP=985;ECNT=1;NLOD=124.34;N_ART_LOD=0.206;POP_AF=1.000e-03;P_GERMLINE=-1.220e+02;RPA=8,9;RU=A;STR;TLOD=5.06	GT:AD:AF:F1R2:F2R1:MBQ:MFRL:MMQ:MPOS:SA_MAP_AF:SA_POST_PROB	0/0:448,4:0.101:165,1:281,3:39:181,201:60:25	0/1:339,9:0.117:133,2:203,7:39:175,169:60:19:0.020,0.020,0.026:7.740e-03,2.099e-03,0.990
1	155392742	.	C	CT	.	.	DP=47;ECNT=1;NLOD=2.32;N_ART_LOD=0.122;POP_AF=1.000e-03;P_GERMLINE=-6.660e-01;RPA=14,15;RU=T;STR;TLOD=4.47	GT:AD:AF:F1R2:F2R1:MBQ:MFRL:MMQ:MPOS:SA_MAP_AF:SA_POST_PROB	0/0:20,2:0.216:12,1:5,0:39:148,293:60:15	0/1:9,3:0.339:3,2:3,1:40:145,192:60:43:0.00,0.253,0.250:0.052,0.013,0.935
1	155450526	.	C	CT	.	.	DP=2178;ECNT=1;NLOD=290.70;N_ART_LOD=3.26;POP_AF=1.000e-03;P_GERMLINE=-2.878e+02;RPA=8,9;RU=T;STR;TLOD=5.86	GT:AD:AF:F1R2:F2R1:MBQ:MFRL:MMQ:MPOS:SA_MAP_AF:SA_POST_PROB	0/0:1058,12:0.093:416,4:634,7:39:169,196:60:14	0/1:747,11:0.090:320,6:423,5:40:165,158:60:17:0.010,0.010,0.015:1.157e-03,3.167e-03,0.996
1	155461545	.	C	T	.	.	DP=13;ECNT=1;NLOD=3.01;N_ART_LOD=-1.041e+00;POP_AF=1.000e-03;P_GERMLINE=-2.069e+00;TLOD=3.64	GT:AD:AF:F1R2:F2R1:MBQ:MFRL:MMQ:MPOS:SA_MAP_AF:SA_POST_PROB	0/0:10,0:9.078e-05:7,0:3,0:0:143,0:0:0	0/1:1,1:0.500:1,1:0,0:40:201,152:60:12:0.00,0.505,0.500:0.032,0.021,0.947
1	155506834	.	CAA	C	.	.	DP=16;ECNT=1;NLOD=2.70;N_ART_LOD=-1.034e+00;POP_AF=1.000e-03;P_GERMLINE=-1.693e-01;RPA=13,11;RU=A;STR;TLOD=6.05	GT:AD:AF:F1R2:F2R1:MBQ:MFRL:MMQ:MPOS:SA_MAP_AF:SA_POST_PROB	0/0:9,0:0.092:3,0:6,0:0:180,0:0:0	0/1:2,2:0.501:2,2:0,0:25:241,263:60:21:0.495,0.00,0.500:0.025,0.027,0.948
1	155532216	.	AGCG	A	.	.	DP=710;ECNT=1;NLOD=38.65;N_ART_LOD=19.06;POP_AF=1.000e-03;P_GERMLINE=-3.535e+01;RPA=6,5;RU=GCG;STR;TLOD=10.50	GT:AD:AF:F1R2:F2R1:MBQ:MFRL:MMQ:MPOS:SA_MAP_AF:SA_POST_PROB	0/0:241,8:0.171:93,4:148,4:39:179,182:60:36	0/1:245,6:0.168:110,1:135,5:37:173,183:60:32:0.010,0.020,0.024:0.012,1.842e-03,0.987
1	155532635	.	CT	C	.	.	DP=577;ECNT=6;NLOD=76.43;N_ART_LOD=-4.194e-01;POP_AF=1.000e-03;P_GERMLINE=-7.314e+01;RPA=2,1;RU=T;STR;TLOD=7.74	GT:AD:AF:F1R2:F2R1:MBQ:MFRL:MMQ:MPOS:PGT:PID:SA_MAP_AF:SA_POST_PROB	0/0:273,1:0.043:109,1:164,0:34:183,206:60:20:0|1:155532635_CT_C	0/1:262,6:0.060:99,1:163,5:35:184,218:60:14:0|1:155532635_CT_C:0.00,0.020,0.022:1.000,1.720e-07,2.702e-04
1	155532648	.	A	C	.	.	DP=470;ECNT=6;NLOD=62.51;N_ART_LOD=-2.364e-01;POP_AF=1.000e-03;P_GERMLINE=-6.007e+01;TLOD=5.20	GT:AD:AF:F1R2:F2R1:MBQ:MFRL:MMQ:MPOS:SA_MAP_AF:SA_POST_PROB	0/0:226,2:0.033:87,1:139,1:14:189,224:60:12	0/1:216,8:0.057:88,3:128,5:14:192,185:60:13:0.010,0.030,0.036:0.974,2.647e-05,0.026
1	155567613	.	CT	C	.	.	DP=61;ECNT=1;NLOD=3.09;N_ART_LOD=2.02;POP_AF=1.000e-03;P_GERMLINE=-1.363e+00;RPA=12,11;RU=T;STR;TLOD=4.46	GT:AD:AF:F1R2:F2R1:MBQ:MFRL:MMQ:MPOS:SA_MAP_AF:SA_POST_PROB	0/0:30,3:0.164:9,0:16,3:39:183,169:60:36	0/1:17,3:0.195:7,0:6,3:39:175,196:60:49:0.00,0.162,0.158:0.029,0.015,0.956
1	155649972	.	C	CA	.	.	DP=104;ECNT=1;NLOD=9.13;N_ART_LOD=1.61;POP_AF=1.000e-03;P_GERMLINE=-5.877e+00;RPA=17,18;RU=A;STR;TLOD=6.92	GT:AD:AF:F1R2:F2R1:MBQ:MFRL:MMQ:MPOS:SA_MAP_AF:SA_POST_PROB	0/0:53,3:0.168:7,1:21,2:37:193,214:60:19	0/1:25,6:0.273:1,4:9,2:39:191,193:60:29:0.152,0.182,0.194:0.016,0.024,0.960
1	155658005	.	C	T	.	.	DP=740;ECNT=1;NLOD=107.69;N_ART_LOD=-2.561e+00;POP_AF=1.000e-03;P_GERMLINE=-1.049e+02;TLOD=5.58	GT:AD:AF:F1R2:F2R1:MBQ:MFRL:MMQ:MPOS:SA_MAP_AF:SA_POST_PROB	0/0:359,0:0.017:143,0:216,0:0:175,0:0:0	0/1:345,4:0.041:127,0:218,4:38:166,152:60:13:0.010,0.010,0.011:1.448e-03,4.404e-03,0.994
1	155659443	.	G	A	.	.	DP=89;ECNT=1;NLOD=12.94;N_ART_LOD=-1.652e+00;POP_AF=1.000e-03;P_GERMLINE=-1.119e+01;TLOD=4.46	GT:AD:AF:F1R2:F2R1:MBQ:MFRL:MMQ:MPOS:SA_MAP_AF:SA_POST_PROB	0/0:43,0:0.022:21,0:22,0:0:152,0:0:0	0/1:37,2:0.105:24,0:13,2:40:159,187:60:18:0.040,0.040,0.051:0.011,0.011,0.978
1	155685319	.	AAG	A	.	.	DP=88;ECNT=1;NLOD=8.39;N_ART_LOD=0.650;POP_AF=1.000e-03;P_GERMLINE=-5.675e+00;RPA=10,9;RU=AG;STR;TLOD=5.55	GT:AD:AF:F1R2:F2R1:MBQ:MFRL:MMQ:MPOS:SA_MAP_AF:SA_POST_PROB	0/0:39,1:0.081:18,1:20,0:39:173,180:60:15	0/1:34,3:0.140:10,1:21,2:40:160,135:60:36:0.081,0.061,0.088:0.012,0.017,0.972
1	155690490	.	G	A	.	.	DP=44;ECNT=1;NLOD=4.77;N_ART_LOD=-1.260e+00;POP_AF=1.000e-03;P_GERMLINE=-2.462e+00;TLOD=5.05	GT:AD:AF:F1R2:F2R1:MBQ:MFRL:MMQ:MPOS:SA_MAP_AF:SA_POST_PROB	0/0:16,0:0.084:10,0:6,0:0:167,0:0:0	0/1:21,2:0.120:11,1:10,1:40:166,115:60:36:0.091,0.00,0.087:9.450e-03,0.033,0.958
1	155695904	.	CTTT	C	.	.	DP=282;ECNT=1;NLOD=8.95;N_ART_LOD=1.04;POP_AF=1.000e-03;P_GERMLINE=-7.744e+00;RPA=17,14;RU=T;STR;TLOD=3.91	GT:AD:AF:F1R2:F2R1:MBQ:MFRL:MMQ:MPOS:SA_MAP_AF:SA_POST_PROB	0/0:49,4:0.356:9,0:9,1:40:218,259:60:21	0/1:43,4:0.350:6,1:10,2:34:191,180:60:23:0.081,0.00,0.086:0.019,0.014,0.966
1	155746340	.	CTTT	C	.	.	DP=62;ECNT=1;NLOD=7.05;N_ART_LOD=-1.255e+00;POP_AF=1.000e-03;P_GERMLINE=-5.134e+00;RPA=12,9;RU=T;STR;TLOD=4.63	GT:AD:AF:F1R2:F2R1:MBQ:MFRL:MMQ:MPOS:SA_MAP_AF:SA_POST_PROB	0/0:30,2:0.199:0,0:2,0:0:207,0:0:0	0/1:16,2:0.230:0,0:2,2:40:241,204:60:32:0.121,0.00,0.125:0.019,0.020,0.961
1	155774574	.	G	GA	.	.	DP=75;ECNT=1;NLOD=4.79;N_ART_LOD=1.53;POP_AF=1.000e-03;P_GERMLINE=-2.577e+00;RPA=13,14;RU=A;STR;TLOD=4.95	GT:AD:AF:F1R2:F2R1:MBQ:MFRL:MMQ:MPOS:SA_MAP_AF:SA_POST_PROB	0/0:33,2:0.149:11,1:15,1:32:252,191:60:20	0/1:18,4:0.325:6,2:3,2:36:245,301:60:17:0.141,0.172,0.182:0.017,0.022,0.961
1	155783356	.	T	C	.	.	DP=99;ECNT=1;NLOD=15.61;N_ART_LOD=-1.744e+00;POP_AF=1.000e-03;P_GERMLINE=-1.526e+01;TLOD=3.05	GT:AD:AF:F1R2:F2R1:MBQ:MFRL:MMQ:MPOS:SA_MAP_AF:SA_POST_PROB	0/0:52,0:0.054:22,0:30,0:0:208,0:0:0	0/1:38,2:0.061:19,2:19,0:33:210,239:60:10:0.040,0.030,0.050:5.117e-03,0.059,0.936
1	155784016	.	A	G	.	.	DP=215;ECNT=1;NLOD=36.97;N_ART_LOD=-2.107e+00;POP_AF=1.000e-03;P_GERMLINE=-3.632e+01;TLOD=3.35	GT:AD:AF:F1R2:F2R1:MBQ:MFRL:MMQ:MPOS:SA_MAP_AF:SA_POST_PROB	0/0:123,0:0.035:45,0:78,0:0:225,0:0:0	0/1:77,2:0.051:29,0:48,2:39:223,408:60:18:0.020,0.010,0.025:2.369e-03,0.147,0.851
1	155796002	.	TA	T	.	.	DP=21;ECNT=1;NLOD=2.70;N_ART_LOD=-1.033e+00;POP_AF=1.000e-03;P_GERMLINE=-3.735e-01;RPA=11,10;RU=A;STR;TLOD=5.35	GT:AD:AF:F1R2:F2R1:MBQ:MFRL:MMQ:MPOS:SA_MAP_AF:SA_POST_PROB	0/0:9,0:0.093:3,0:6,0:0:127,0:0:0	0/1:7,3:0.301:5,1:2,2:38:141,165:60:14:0.253,0.273,0.300:0.022,0.024,0.954
1	155886421	.	CCT	C	.	.	DP=903;ECNT=1;NLOD=102.52;N_ART_LOD=14.75;POP_AF=1.000e-03;P_GERMLINE=-9.922e+01;RPA=6,5;RU=CT;STR;TLOD=15.71	GT:AD:AF:F1R2:F2R1:MBQ:MFRL:MMQ:MPOS:SA_MAP_AF:SA_POST_PROB	0/0:453,10:0.078:156,3:297,6:40:169,207:60:17	0/1:321,10:0.091:103,2:218,8:40:167,145:60:21:0.020,0.030,0.030:2.954e-03,5.395e-03,0.992
1	155911365	.	G	A	.	.	DP=161;ECNT=1;NLOD=26.00;N_ART_LOD=-1.947e+00;POP_AF=1.000e-03;P_GERMLINE=-2.556e+01;TLOD=3.14	GT:AD:AF:F1R2:F2R1:MBQ:MFRL:MMQ:MPOS:SA_MAP_AF:SA_POST_PROB	0/0:87,0:0.016:34,0:53,0:0:236,0:0:0	0/1:67,2:0.054:32,1:35,1:37:234,208:60:20:0.00,0.030,0.029:5.792e-03,0.025,0.969
1	155931577	.	C	T	.	.	DP=1159;ECNT=1;NLOD=160.56;N_ART_LOD=-1.011e+00;POP_AF=1.000e-03;P_GERMLINE=-1.578e+02;TLOD=5.61	GT:AD:AF:F1R2:F2R1:MBQ:MFRL:MMQ:MPOS:SA_MAP_AF:SA_POST_PROB	0/0:549,1:0.035:215,1:334,0:40:169,131:60:9	0/1:542,4:0.032:213,2:329,2:40:171,150:60:27:0.010,0.010,7.326e-03:2.212e-03,1.133e-03,0.997
1	155941693	.	CAT	C	.	.	DP=30;ECNT=1;NLOD=3.31;N_ART_LOD=-1.094e+00;POP_AF=1.000e-03;P_GERMLINE=-1.640e+00;RPA=6,5;RU=AT;STR;TLOD=4.39	GT:AD:AF:F1R2:F2R1:MBQ:MFRL:MMQ:MPOS:SA_MAP_AF:SA_POST_PROB	0/0:11,0:0.042:5,0:6,0:0:173,0:0:0	0/1:15,2:0.139:8,1:7,1:37:178,252:60:19:0.091,0.091,0.118:0.020,0.015,0.964
1	155979441	.	G	A	.	.	DP=206;ECNT=1;NLOD=33.02;N_ART_LOD=-2.055e+00;POP_AF=1.000e-03;P_GERMLINE=-3.259e+01;TLOD=3.13	GT:AD:AF:F1R2:F2R1:MBQ:MFRL:MMQ:MPOS:SA_MAP_AF:SA_POST_PROB	0/0:110,0:0.028:44,0:66,0:0:174,0:0:0	0/1:85,2:0.040:30,1:55,1:39:176,205:60:20:0.020,0.020,0.023:8.292e-03,4.645e-03,0.987
1	156046686	.	AGAG	A	.	.	DB;DP=366;ECNT=1;NLOD=29.61;N_ART_LOD=11.80;POP_AF=1.000e-03;P_GERMLINE=-2.631e+01;RPA=6,5;RU=GAG;STR;TLOD=13.68	GT:AD:AF:F1R2:F2R1:MBQ:MFRL:MMQ:MPOS:SA_MAP_AF:SA_POST_PROB	0/0:177,7:0.088:71,5:106,2:35:177,181:60:13	0/1:138,7:0.091:45,2:93,5:39:203,199:60:27:0.030,0.040,0.048:7.403e-03,6.018e-03,0.987
1	156109033	.	A	AT	.	.	DP=93;ECNT=1;NLOD=6.77;N_ART_LOD=-2.209e-01;POP_AF=1.000e-03;P_GERMLINE=-4.409e+00;RPA=9,10;RU=T;STR;TLOD=5.11	GT:AD:AF:F1R2:F2R1:MBQ:MFRL:MMQ:MPOS:SA_MAP_AF:SA_POST_PROB	0/0:31,1:0.167:7,0:24,1:40:216,299:60:39	0/1:31,4:0.219:17,3:14,1:40:220,190:60:40:0.111,0.00,0.114:0.017,0.019,0.964
1	156162212	.	A	G	.	.	DP=140;ECNT=10;NLOD=20.18;N_ART_LOD=0.665;POP_AF=1.000e-03;P_GERMLINE=-1.883e+01;TLOD=4.05	GT:AD:AF:F1R2:F2R1:MBQ:MFRL:MMQ:MPOS:PGT:PID:SA_MAP_AF:SA_POST_PROB	0/0:81,1:0.018:55,0:26,1:39:195,197:40:15:0|1:156162212_A_G	0/1:54,2:0.044:30,1:24,1:40:175,196:28:14:0|1:156162212_A_G:0.00,0.040,0.036:0.017,5.716e-03,0.977
1	156162222	.	T	C	.	.	DP=143;ECNT=10;NLOD=20.18;N_ART_LOD=0.665;POP_AF=1.000e-03;P_GERMLINE=-1.688e+01;TLOD=10.53	GT:AD:AF:F1R2:F2R1:MBQ:MFRL:MMQ:MPOS:PGT:PID:SA_MAP_AF:SA_POST_PROB	0/0:81,1:0.018:54,0:27,1:40:193,197:40:5:0|1:156162212_A_G	0/1:56,4:0.067:32,2:24,2:39:175,196:28:4:0|1:156162212_A_G:0.051,0.051,0.067:7.778e-03,0.014,0.978
1	156162223	.	G	A	.	.	DP=141;ECNT=10;NLOD=19.58;N_ART_LOD=0.684;POP_AF=1.000e-03;P_GERMLINE=-1.630e+01;TLOD=7.24	GT:AD:AF:F1R2:F2R1:MBQ:MFRL:MMQ:MPOS:PGT:PID:SA_MAP_AF:SA_POST_PROB	0/0:79,1:0.024:52,0:27,1:39:187,197:40:4:0|1:156162212_A_G	0/1:55,3:0.059:32,2:23,1:40:174,197:28:3:0|1:156162212_A_G:0.030,0.040,0.052:0.010,9.090e-03,0.981
1	156162226	.	C	G	.	.	DP=145;ECNT=10;NLOD=16.84;N_ART_LOD=2.41;POP_AF=1.000e-03;P_GERMLINE=-1.395e+01;TLOD=5.80	GT:AD:AF:F1R2:F2R1:MBQ:MFRL:MMQ:MPOS:PGT:PID:SA_MAP_AF:SA_POST_PROB	0/0:80,2:0.024:50,0:30,2:31:179,213:37:1:0|1:156162226_C_G	0/1:59,3:0.056:33,2:26,1:39:171,197:28:3:0|1:156162226_C_G:0.040,0.030,0.048:5.551e-03,0.018,0.976
1	156162236	.	T	C	.	.	DP=140;ECNT=10;NLOD=20.48;N_ART_LOD=0.657;POP_AF=1.000e-03;P_GERMLINE=-1.721e+01;TLOD=7.27	GT:AD:AF:F1R2:F2R1:MBQ:MFRL:MMQ:MPOS:PGT:PID:SA_MAP_AF:SA_POST_PROB	0/0:82,1:0.012:49,0:33,1:40:183,228:34:9:0|1:156162226_C_G	0/1:54,3:0.053:28,2:26,1:38:169,197:28:13:0|1:156162226_C_G:0.051,0.00,0.053:4.124e-03,0.056,0.940
1	156162240	.	C	T	.	.	DP=138;ECNT=10;NLOD=19.58;N_ART_LOD=0.684;POP_AF=1.000e-03;P_GERMLINE=-1.630e+01;TLOD=7.30	GT:AD:AF:F1R2:F2R1:MBQ:MFRL:MMQ:MPOS:PGT:PID:SA_MAP_AF:SA_POST_PROB	0/0:79,1:0.024:46,0:33,1:40:187,228:34:13:0|1:156162226_C_G	0/1:53,3:0.054:28,2:25,1:40:170,197:28:17:0|1:156162226_C_G:0.051,0.00,0.054:4.397e-03,0.049,0.947
1	156162241	.	A	G	.	.	DP=138;ECNT=10;NLOD=18.98;N_ART_LOD=0.706;POP_AF=1.000e-03;P_GERMLINE=-1.570e+01;TLOD=7.27	GT:AD:AF:F1R2:F2R1:MBQ:MFRL:MMQ:MPOS:PGT:PID:SA_MAP_AF:SA_POST_PROB	0/0:77,1:0.025:45,0:32,1:40:194,228:34:14:0|1:156162226_C_G	0/1:54,3:0.060:29,2:25,1:40:171,197:28:18:0|1:156162226_C_G:0.051,0.00,0.053:4.263e-03,0.051,0.945
1	156162255	.	A	G	.	.	DP=142;ECNT=10;NLOD=19.42;N_ART_LOD=0.081;POP_AF=1.000e-03;P_GERMLINE=-1.741e+01;TLOD=4.73	GT:AD:AF:F1R2:F2R1:MBQ:MFRL:MMQ:MPOS:SA_MAP_AF:SA_POST_PROB	0/0:77,1:0.047:41,0:36,1:40:187,228:34:28	0/1:53,3:0.076:29,2:24,1:39:166,197:28:32:0.051,0.00,0.054:5.054e-03,0.035,0.960
1	156162273	.	C	T	.	.	DP=137;ECNT=10;NLOD=18.68;N_ART_LOD=0.712;POP_AF=1.000e-03;P_GERMLINE=-1.539e+01;TLOD=7.39	GT:AD:AF:F1R2:F2R1:MBQ:MFRL:MMQ:MPOS:PGT:PID:SA_MAP_AF:SA_POST_PROB	0/0:76,1:0.037:41,0:35,1:40:195,228:34:46:0|1:156162273_C_T	0/1:50,3:0.080:27,2:23,1:40:165,197:28:47:0|1:156162273_C_T:0.061,0.00,0.057:6.659e-03,0.023,0.970
1	156162757	.	G	A	.	.	DP=74;ECNT=6;NLOD=2.44;N_ART_LOD=4.56;POP_AF=1.000e-03;P_GERMLINE=-6.366e-01;TLOD=4.63	GT:AD:AF:F1R2:F2R1:MBQ:MFRL:MMQ:MPOS:PGT:PID:SA_MAP_AF:SA_POST_PROB	0/0:36,2:0.053:23,1:13,1:40:179,186:40:25:0|1:156162717_C_T	0/1:34,2:0.056:24,1:10,1:40:171,203:34:21:0|1:156162717_C_T:0.061,0.00,0.056:0.013,0.014,0.974
1	156162758	.	C	T	.	.	DP=72;ECNT=6;NLOD=2.44;N_ART_LOD=4.56;POP_AF=1.000e-03;P_GERMLINE=-5.829e-01;TLOD=4.71	GT:AD:AF:F1R2:F2R1:MBQ:MFRL:MMQ:MPOS:PGT:PID:SA_MAP_AF:SA_POST_PROB	0/0:36,2:0.053:23,1:13,1:39:179,186:40:24:0|1:156162717_C_T	0/1:32,2:0.059:23,1:9,1:40:170,203:34:21:0|1:156162717_C_T:0.061,0.00,0.059:0.013,0.014,0.973
1	156173801	.	C	CT	.	.	DP=50;ECNT=1;NLOD=2.80;N_ART_LOD=0.276;POP_AF=1.000e-03;P_GERMLINE=-1.196e-01;RPA=14,15;RU=T;STR;TLOD=8.03	GT:AD:AF:F1R2:F2R1:MBQ:MFRL:MMQ:MPOS:SA_MAP_AF:SA_POST_PROB	0/0:17,1:0.150:6,0:8,1:39:171,120:60:45	0/1:15,6:0.344:9,2:4,4:36:177,208:60:15:0.242,0.263,0.286:0.021,0.021,0.958
1	156203572	.	CTTT	C	.	.	DP=222;ECNT=1;NLOD=14.58;N_ART_LOD=0.714;POP_AF=1.000e-03;P_GERMLINE=-1.409e+01;RPA=15,12;RU=T;STR;TLOD=3.19	GT:AD:AF:F1R2:F2R1:MBQ:MFRL:MMQ:MPOS:SA_MAP_AF:SA_POST_PROB	0/0:72,4:0.231:21,0:17,1:39:208,167:60:22	0/1:61,5:0.228:13,2:30,1:34:192,247:60:26:0.051,0.00,0.048:0.022,8.530e-03,0.970
1	156242369	.	C	CT	.	.	DP=47;ECNT=1;NLOD=4.63;N_ART_LOD=0.230;POP_AF=1.000e-03;P_GERMLINE=-1.346e+00;RPA=11,12;RU=T;STR;TLOD=14.01	GT:AD:AF:F1R2:F2R1:MBQ:MFRL:MMQ:MPOS:SA_MAP_AF:SA_POST_PROB	0/0:24,1:0.106:12,1:7,0:39:203,287:60:41	0/1:8,7:0.478:4,4:3,3:28:261,210:60:18:0.465,0.404,0.467:0.019,0.035,0.946
1	156263011	.	CAG	C	.	.	DB;DP=594;ECNT=1;NLOD=73.36;N_ART_LOD=0.872;POP_AF=1.000e-03;P_GERMLINE=-7.074e+01;RPA=6,5;RU=AG;STR;TLOD=5.42	GT:AD:AF:F1R2:F2R1:MBQ:MFRL:MMQ:MPOS:SA_MAP_AF:SA_POST_PROB	0/0:269,2:0.083:89,0:180,2:40:188,194:60:28	0/1:237,5:0.079:79,1:158,4:39:183,166:60:7:0.020,0.010,0.021:2.131e-03,7.888e-03,0.990
1	156293355	.	A	G	.	.	DP=16;ECNT=1;NLOD=2.66;N_ART_LOD=-9.971e-01;POP_AF=1.000e-03;P_GERMLINE=-1.463e-01;TLOD=6.13	GT:AD:AF:F1R2:F2R1:MBQ:MFRL:MMQ:MPOS:SA_MAP_AF:SA_POST_PROB	0/0:9,0:0.011:3,0:6,0:0:173,0:0:0	0/1:5,2:0.286:3,0:2,2:37:190,228:60:14:0.253,0.242,0.286:0.019,0.030,0.951
1	156315656	.	GAA	G	.	.	DP=28;ECNT=1;NLOD=3.60;N_ART_LOD=-7.300e-01;POP_AF=1.000e-03;P_GERMLINE=-2.215e+00;RPA=13,11;RU=A;STR;TLOD=4.09	GT:AD:AF:F1R2:F2R1:MBQ:MFRL:MMQ:MPOS:SA_MAP_AF:SA_POST_PROB	0/0:12,0:0.101:3,0:9,0:0:182,0:0:0	0/1:10,2:0.193:2,1:5,1:39:198,135:60:28:0.00,0.172,0.167:0.045,0.012,0.943
1	156530614	.	G	A	.	.	DP=111;ECNT=1;NLOD=17.37;N_ART_LOD=-1.779e+00;POP_AF=1.000e-03;P_GERMLINE=-1.601e+01;TLOD=4.06	GT:AD:AF:F1R2:F2R1:MBQ:MFRL:MMQ:MPOS:SA_MAP_AF:SA_POST_PROB	0/0:58,0:0.028:21,0:37,0:0:183,0:0:0	0/1:48,2:0.044:17,1:31,1:40:211,195:60:18:0.00,0.040,0.040:8.541e-03,0.017,0.974
1	156565503	.	C	CT	.	.	DP=1147;ECNT=1;NLOD=135.60;N_ART_LOD=-7.963e-01;POP_AF=1.000e-03;P_GERMLINE=-1.342e+02;RPA=8,9;RU=T;STR;TLOD=4.06	GT:AD:AF:F1R2:F2R1:MBQ:MFRL:MMQ:MPOS:SA_MAP_AF:SA_POST_PROB	0/0:477,3:0.146:189,2:285,1:40:189,138:60:24	0/1:343,7:0.151:123,3:217,4:40:182,159:60:32:0.020,0.00,0.020:2.605e-03,7.571e-03,0.990
1	156699213	.	C	CT	.	.	DP=116;ECNT=1;NLOD=7.24;N_ART_LOD=1.07;POP_AF=1.000e-03;P_GERMLINE=-5.171e+00;RPA=11,12;RU=T;STR;TLOD=4.80	GT:AD:AF:F1R2:F2R1:MBQ:MFRL:MMQ:MPOS:SA_MAP_AF:SA_POST_PROB	0/0:44,4:0.196:21,1:19,3:39:255,228:60:23	0/1:29,4:0.250:6,1:22,3:25:276,244:60:29:0.121,0.00,0.125:0.022,0.017,0.961
1	156704328	.	C	CT	.	.	DB;DP=291;ECNT=1;NLOD=6.33;N_ART_LOD=7.44;POP_AF=1.000e-03;P_GERMLINE=-3.027e+00;RPA=13,14;RU=T;STR;TLOD=16.07	GT:AD:AF:F1R2:F2R1:MBQ:MFRL:MMQ:MPOS:SA_MAP_AF:SA_POST_PROB	0/0:83,9:0.270:29,5:41,3:15:192,223:60:23	0/1:66,16:0.325:21,5:30,8:15:186,218:60:30:0.162,0.00,0.159:0.011,0.038,0.952
1	156723355	.	T	C	.	.	DP=17;ECNT=1;NLOD=3.91;N_ART_LOD=-1.146e+00;POP_AF=1.000e-03;P_GERMLINE=-3.437e+00;TLOD=3.18	GT:AD:AF:F1R2:F2R1:MBQ:MFRL:MMQ:MPOS:SA_MAP_AF:SA_POST_PROB	0/0:13,0:3.767e-05:5,0:8,0:0:151,0:0:0	0/1:3,1:0.250:2,1:1,0:40:205,127:60:17:0.253,0.00,0.250:0.017,0.039,0.944
1	156731422	.	C	CA	.	.	DP=42;ECNT=1;NLOD=6.01;N_ART_LOD=-1.322e+00;POP_AF=1.000e-03;P_GERMLINE=-4.587e+00;RPA=10,11;RU=A;STR;TLOD=4.13	GT:AD:AF:F1R2:F2R1:MBQ:MFRL:MMQ:MPOS:SA_MAP_AF:SA_POST_PROB	0/0:20,0:1.512e-03:11,0:9,0:0:174,0:0:0	0/1:16,3:0.205:9,3:7,0:39:159,154:60:14:0.131,0.141,0.158:0.014,0.026,0.959
1	156753961	.	G	A	.	.	DP=44;ECNT=1;NLOD=6.62;N_ART_LOD=-1.385e+00;POP_AF=1.000e-03;P_GERMLINE=-3.907e+00;TLOD=5.54	GT:AD:AF:F1R2:F2R1:MBQ:MFRL:MMQ:MPOS:SA_MAP_AF:SA_POST_PROB	0/0:22,0:0.060:13,0:9,0:0:164,0:0:0	0/1:15,2:0.158:7,1:8,1:40:143,145:60:14:0.00,0.121,0.118:0.024,0.015,0.961
1	156761664	.	AAC	A	.	.	DP=735;ECNT=1;NLOD=85.43;N_ART_LOD=6.25;POP_AF=1.000e-03;P_GERMLINE=-8.220e+01;RPA=6,5;RU=AC;STR;TLOD=6.78	GT:AD:AF:F1R2:F2R1:MBQ:MFRL:MMQ:MPOS:SA_MAP_AF:SA_POST_PROB	0/0:344,5:0.080:135,0:209,5:40:172,210:60:19	0/1:281,5:0.085:109,1:172,4:39:166,179:60:33:0.020,0.010,0.017:2.202e-03,5.102e-03,0.993
1	156877372	.	C	T	.	.	DP=1019;ECNT=1;NLOD=148.93;N_ART_LOD=-2.705e+00;POP_AF=1.000e-03;P_GERMLINE=-1.482e+02;TLOD=3.48	GT:AD:AF:F1R2:F2R1:MBQ:MFRL:MMQ:MPOS:SA_MAP_AF:SA_POST_PROB	0/0:496,0:0.024:168,0:328,0:0:161,0:0:0	0/1:480,3:0.025:166,1:314,2:40:160,167:60:16:0.00,0.010,6.211e-03:6.297e-03,7.225e-04,0.993
1	156878867	.	A	G	.	.	DP=566;ECNT=1;NLOD=71.19;N_ART_LOD=-3.387e-01;POP_AF=1.000e-03;P_GERMLINE=-6.954e+01;TLOD=4.36	GT:AD:AF:F1R2:F2R1:MBQ:MFRL:MMQ:MPOS:SA_MAP_AF:SA_POST_PROB	0/0:251,1:0.039:79,0:172,1:40:180,162:60:39	0/1:269,3:0.053:89,1:180,2:40:179,184:60:21:0.010,0.010,0.011:5.194e-03,1.760e-03,0.993
1	156933271	.	C	CA	.	.	DP=641;ECNT=1;NLOD=81.39;N_ART_LOD=0.406;POP_AF=1.000e-03;P_GERMLINE=-7.875e+01;RPA=9,10;RU=A;STR;TLOD=5.44	GT:AD:AF:F1R2:F2R1:MBQ:MFRL:MMQ:MPOS:SA_MAP_AF:SA_POST_PROB	0/0:309,5:0.060:117,1:182,2:36:171,173:60:14	0/1:256,7:0.086:100,3:149,3:39:168,152:60:21:0.00,0.020,0.023:0.011,2.554e-03,0.987
1	156943868	.	C	CT	.	.	DP=31;ECNT=1;NLOD=2.64;N_ART_LOD=0.452;POP_AF=1.000e-03;P_GERMLINE=-9.037e-02;RPA=11,12;RU=T;STR;TLOD=7.15	GT:AD:AF:F1R2:F2R1:MBQ:MFRL:MMQ:MPOS:SA_MAP_AF:SA_POST_PROB	0/0:17,1:0.090:7,0:9,1:39:165,194:60:39	0/1:8,4:0.334:4,3:4,1:31:210,157:60:5:0.313,0.283,0.333:0.014,0.047,0.938
1	158022380	.	T	C	.	.	DP=14;ECNT=1;NLOD=2.71;N_ART_LOD=-1.000e+00;POP_AF=1.000e-03;P_GERMLINE=-2.387e+00;TLOD=3.02	GT:AD:AF:F1R2:F2R1:MBQ:MFRL:MMQ:MPOS:SA_MAP_AF:SA_POST_PROB	0/0:9,0:2.486e-05:2,0:7,0:0:158,0:0:0	0/1:4,1:0.200:3,0:1,1:39:201,122:57:1:0.00,0.202,0.200:0.029,0.019,0.952
1	158192438	.	C	T	.	.	DP=32;ECNT=2;NLOD=4.51;N_ART_LOD=-1.215e+00;POP_AF=1.000e-03;P_GERMLINE=-2.928e+00;TLOD=4.29	GT:AD:AF:F1R2:F2R1:MBQ:MFRL:MMQ:MPOS:PGT:PID:SA_MAP_AF:SA_POST_PROB	0/0:15,0:0.032:6,0:9,0:0:194,0:0:0:0|1:158192438_C_T	0/1:14,2:0.125:9,1:5,1:0:155,215:59:0:0|1:158192438_C_T:0.091,0.101,0.125:0.035,0.012,0.954
1	158192439	.	TCTCTGC	T	.	.	DP=31;ECNT=2;NLOD=4.51;N_ART_LOD=-1.204e+00;POP_AF=1.000e-03;P_GERMLINE=-2.931e+00;TLOD=4.29	GT:AD:AF:F1R2:F2R1:MBQ:MFRL:MMQ:MPOS:PGT:PID:SA_MAP_AF:SA_POST_PROB	0/0:15,0:1.751e-04:6,0:9,0:0:194,0:0:0:0|1:158192438_C_T	0/1:14,2:0.125:9,1:5,1:40:155,215:59:12:0|1:158192438_C_T:0.091,0.101,0.125:0.035,0.012,0.954
1	158224575	.	CTGTGTGTGTGTG	C	.	.	DP=623;ECNT=1;NLOD=11.06;N_ART_LOD=0.862;POP_AF=1.000e-03;P_GERMLINE=-1.069e+01;RPA=24,18;RU=TG;STR;TLOD=3.07	GT:AD:AF:F1R2:F2R1:MBQ:MFRL:MMQ:MPOS:SA_MAP_AF:SA_POST_PROB	0/0:101,8:0.371:11,1:16,1:24:141,220:60:19	0/1:108,5:0.369:7,2:28,1:37:175,230:60:42:0.030,0.00,0.032:0.011,7.119e-03,0.982
1	158326447	.	C	CT	.	.	DP=1030;ECNT=1;NLOD=39.66;N_ART_LOD=46.68;POP_AF=1.000e-03;P_GERMLINE=-3.636e+01;RPA=11,12;RU=T;STR;TLOD=50.55	GT:AD:AF:F1R2:F2R1:MBQ:MFRL:MMQ:MPOS:SA_MAP_AF:SA_POST_PROB	0/0:453,41:0.158:173,18:220,23:39:194,193:60:23	0/1:348,40:0.168:134,12:166,28:39:195,188:60:26:0.091,0.091,0.103:5.905e-03,5.955e-03,0.988
1	158582497	.	GA	G	.	.	DP=224;ECNT=1;NLOD=21.78;N_ART_LOD=3.19;POP_AF=1.000e-03;P_GERMLINE=-1.852e+01;RPA=11,10;RU=A;STR;TLOD=7.04	GT:AD:AF:F1R2:F2R1:MBQ:MFRL:MMQ:MPOS:SA_MAP_AF:SA_POST_PROB	0/0:108,4:0.082:24,0:67,4:40:159,190:60:21	0/1:88,7:0.121:40,4:33,3:39:176,194:60:14:0.051,0.071,0.074:7.755e-03,0.018,0.974
1	158813939	.	AT	A	.	.	DP=997;ECNT=1;NLOD=62.77;N_ART_LOD=26.01;POP_AF=1.000e-03;P_GERMLINE=-5.946e+01;RPA=9,8;RU=T;STR;TLOD=17.73	GT:AD:AF:F1R2:F2R1:MBQ:MFRL:MMQ:MPOS:SA_MAP_AF:SA_POST_PROB	0/0:399,21:0.126:141,8:244,13:39:169,183:60:28	0/1:391,19:0.126:116,7:254,9:40:176,158:60:24:0.040,0.030,0.041:4.996e-03,3.646e-03,0.991
1	158969912	.	C	T	.	.	DP=167;ECNT=1;NLOD=22.14;N_ART_LOD=-1.884e+00;POP_AF=1.000e-03;P_GERMLINE=-2.147e+01;TLOD=3.36	GT:AD:AF:F1R2:F2R1:MBQ:MFRL:MMQ:MPOS:SA_MAP_AF:SA_POST_PROB	0/0:74,0:0.030:31,0:43,0:0:195,0:0:0	0/1:83,2:0.047:29,0:54,2:40:195,227:60:20:0.020,0.00,0.024:2.840e-03,0.026,0.971
1	159063523	.	C	CAG	.	.	DP=36;ECNT=1;NLOD=4.40;N_ART_LOD=-9.462e-01;POP_AF=1.000e-03;P_GERMLINE=-3.059e+00;RPA=12,13;RU=AG;STR;TLOD=4.04	GT:AD:AF:F1R2:F2R1:MBQ:MFRL:MMQ:MPOS:SA_MAP_AF:SA_POST_PROB	0/0:15,0:0.075:4,0:8,0:0:164,0:0:0	0/1:13,2:0.230:4,2:4,0:40:118,190:60:8:0.00,0.131,0.133:0.027,0.015,0.958
1	159175260	.	T	C	.	.	DP=688;ECNT=1;NLOD=95.60;N_ART_LOD=-2.507e+00;POP_AF=1.000e-03;P_GERMLINE=-9.230e+01;TLOD=11.52	GT:AD:AF:F1R2:F2R1:MBQ:MFRL:MMQ:MPOS:SA_MAP_AF:SA_POST_PROB	0/0:321,1:0.019:119,1:202,0:14:185,133:60:9	0/1:334,6:0.043:145,3:189,3:40:178,144:60:32:0.020,0.010,0.018:1.513e-03,7.697e-03,0.991
1	159544722	.	G	A	.	.	DP=11;ECNT=1;NLOD=2.71;N_ART_LOD=-1.000e+00;POP_AF=1.000e-03;P_GERMLINE=-1.719e+00;TLOD=3.70	GT:AD:AF:F1R2:F2R1:MBQ:MFRL:MMQ:MPOS:SA_MAP_AF:SA_POST_PROB	0/0:9,0:6.021e-05:5,0:4,0:0:183,0:0:0	0/1:1,1:0.500:0,0:1,1:40:212,157:60:9:0.505,0.00,0.500:0.021,0.032,0.947
1	159686327	.	T	A	.	.	DP=11;ECNT=1;NLOD=2.41;N_ART_LOD=-9.542e-01;POP_AF=1.000e-03;P_GERMLINE=-1.718e+00;TLOD=3.40	GT:AD:AF:F1R2:F2R1:MBQ:MFRL:MMQ:MPOS:SA_MAP_AF:SA_POST_PROB	0/0:8,0:5.211e-05:6,0:2,0:0:162,0:0:0	0/1:2,1:0.333:2,0:0,1:40:165,116:60:20:0.333,0.00,0.333:0.021,0.029,0.949
1	159826561	.	C	CCA	.	.	DP=159;ECNT=1;NLOD=10.32;N_ART_LOD=0.615;POP_AF=1.000e-03;P_GERMLINE=-8.022e+00;RPA=9,10;RU=CA;STR;TLOD=5.04	GT:AD:AF:F1R2:F2R1:MBQ:MFRL:MMQ:MPOS:SA_MAP_AF:SA_POST_PROB	0/0:46,1:0.201:15,0:26,1:40:259,178:60:48	0/1:45,3:0.263:14,1:26,2:39:229,231:60:19:0.061,0.00,0.061:0.022,0.010,0.968
1	159896899	.	G	C	.	.	DP=24;ECNT=1;NLOD=2.40;N_ART_LOD=-9.734e-01;POP_AF=1.000e-03;P_GERMLINE=-5.534e-01;TLOD=4.71	GT:AD:AF:F1R2:F2R1:MBQ:MFRL:MMQ:MPOS:SA_MAP_AF:SA_POST_PROB	0/0:8,0:0.056:2,0:6,0:0:164,0:0:0	0/1:8,3:0.328:3,1:5,2:0:199,206:60:0:0.00,0.273,0.273:0.046,0.015,0.940
1	159900744	.	G	A	.	.	DP=89;ECNT=1;NLOD=12.29;N_ART_LOD=-1.640e+00;POP_AF=1.000e-03;P_GERMLINE=-1.126e+01;TLOD=3.73	GT:AD:AF:F1R2:F2R1:MBQ:MFRL:MMQ:MPOS:SA_MAP_AF:SA_POST_PROB	0/0:41,0:0.047:14,0:27,0:0:278,0:0:0	0/1:38,2:0.093:19,1:19,1:37:297,307:60:12:0.051,0.00,0.050:5.847e-03,0.031,0.963
1	159917814	.	C	T	.	.	DP=50;ECNT=1;NLOD=8.13;N_ART_LOD=-1.473e+00;POP_AF=1.000e-03;P_GERMLINE=-5.621e+00;TLOD=5.28	GT:AD:AF:F1R2:F2R1:MBQ:MFRL:MMQ:MPOS:SA_MAP_AF:SA_POST_PROB	0/0:27,0:0.065:14,0:13,0:0:146,0:0:0	0/1:16,2:0.132:12,2:4,0:39:154,203:60:20:0.00,0.111,0.111:0.028,0.013,0.959
1	160151345	.	CAA	C	.	.	DP=79;ECNT=1;NLOD=4.67;N_ART_LOD=0.417;POP_AF=1.000e-03;P_GERMLINE=-3.105e+00;RPA=17,15;RU=A;STR;TLOD=4.27	GT:AD:AF:F1R2:F2R1:MBQ:MFRL:MMQ:MPOS:SA_MAP_AF:SA_POST_PROB	0/0:28,2:0.208:3,0:17,1:40:207,164:60:8	0/1:15,4:0.339:2,1:10,2:39:197,287:60:37:0.00,0.121,0.125:0.019,0.019,0.962
1	160164672	.	C	CCA	.	.	DP=80;ECNT=1;NLOD=12.66;N_ART_LOD=-1.643e+00;POP_AF=1.000e-03;P_GERMLINE=-1.220e+01;RPA=5,6;RU=CA;STR;TLOD=3.16	GT:AD:AF:F1R2:F2R1:MBQ:MFRL:MMQ:MPOS:SA_MAP_AF:SA_POST_PROB	0/0:42,0:0.023:15,0:27,0:0:206,0:0:0	0/1:29,2:0.125:14,1:15,1:36:187,122:60:21:0.00,0.061,0.065:0.012,0.022,0.967
1	160165442	.	G	GC	.	.	DP=149;ECNT=1;NLOD=13.52;N_ART_LOD=-4.399e-01;POP_AF=1.000e-03;P_GERMLINE=-1.172e+01;RPA=11,12;RU=C;STR;TLOD=4.51	GT:AD:AF:F1R2:F2R1:MBQ:MFRL:MMQ:MPOS:SA_MAP_AF:SA_POST_PROB	0/0:55,1:0.168:13,0:26,1:14:255,348:60:41	0/1:44,4:0.242:9,0:19,4:27:239,209:60:16:0.081,0.00,0.083:9.546e-03,0.023,0.967
1	160201997	.	CA	C	.	.	DP=26;ECNT=1;NLOD=3.30;N_ART_LOD=-1.094e+00;POP_AF=1.000e-03;P_GERMLINE=-3.231e-01;RPA=12,11;RU=A;STR;TLOD=6.96	GT:AD:AF:F1R2:F2R1:MBQ:MFRL:MMQ:MPOS:SA_MAP_AF:SA_POST_PROB	0/0:11,0:0.044:4,0:7,0:0:148,0:0:0	0/1:10,4:0.287:5,2:5,2:40:152,176:60:24:0.00,0.283,0.286:0.046,0.015,0.939
1	160232929	.	A	AT	.	.	DP=361;ECNT=1;NLOD=8.51;N_ART_LOD=18.35;POP_AF=1.000e-03;P_GERMLINE=-5.211e+00;RPA=14,15;RU=T;STR;TLOD=15.13	GT:AD:AF:F1R2:F2R1:MBQ:MFRL:MMQ:MPOS:SA_MAP_AF:SA_POST_PROB	0/0:157,20:0.169:45,10:75,10:39:187,186:60:15	0/1:123,15:0.176:50,10:45,5:39:194,189:60:29:0.00,0.111,0.107:0.015,0.019,0.966
1	160246989	.	C	CT	.	.	DP=176;ECNT=1;NLOD=7.62;N_ART_LOD=6.58;POP_AF=1.000e-03;P_GERMLINE=-4.322e+00;RPA=13,14;RU=T;STR;TLOD=15.04	GT:AD:AF:F1R2:F2R1:MBQ:MFRL:MMQ:MPOS:SA_MAP_AF:SA_POST_PROB	0/0:77,7:0.152:20,3:38,4:40:185,211:60:13	0/1:60,12:0.221:20,1:25,11:39:224,190:60:15:0.00,0.172,0.167:0.018,0.025,0.956
1	160327928	.	T	C	.	.	DP=638;ECNT=1;NLOD=91.50;N_ART_LOD=1.48;POP_AF=1.000e-03;P_GERMLINE=-8.820e+01;TLOD=9.60	GT:AD:AF:F1R2:F2R1:MBQ:MFRL:MMQ:MPOS:SA_MAP_AF:SA_POST_PROB	0/0:332,2:0.025:123,1:209,1:39:168,206:60:13	0/1:272,5:0.045:86,2:186,3:40:155,139:60:15:0.010,0.020,0.018:7.043e-03,1.872e-03,0.991
1	160589600	.	CT	C	.	.	DP=871;ECNT=1;NLOD=117.49;N_ART_LOD=-9.468e-01;POP_AF=1.000e-03;P_GERMLINE=-1.164e+02;RPA=9,8;RU=T;STR;TLOD=3.82	GT:AD:AF:F1R2:F2R1:MBQ:MFRL:MMQ:MPOS:SA_MAP_AF:SA_POST_PROB	0/0:416,4:0.058:158,1:242,1:40:171,188:60:31	0/1:362,7:0.069:123,3:225,3:40:164,179:60:18:0.020,0.010,0.017:1.085e-03,0.016,0.983
1	160593979	.	G	GA	.	.	DP=764;ECNT=1;NLOD=75.86;N_ART_LOD=9.19;POP_AF=1.000e-03;P_GERMLINE=-7.392e+01;RPA=9,10;RU=A;STR;TLOD=4.66	GT:AD:AF:F1R2:F2R1:MBQ:MFRL:MMQ:MPOS:SA_MAP_AF:SA_POST_PROB	0/0:347,11:0.108:147,6:189,5:39:178,142:60:19	0/1:284,7:0.094:102,5:178,2:39:165,185:60:14:0.020,0.020,0.024:5.295e-03,2.853e-03,0.992
1	160681653	.	GA	G	.	.	DP=158;ECNT=1;NLOD=7.93;N_ART_LOD=2.44;POP_AF=1.000e-03;P_GERMLINE=-4.784e+00;RPA=13,12;RU=A;STR;TLOD=6.36	GT:AD:AF:F1R2:F2R1:MBQ:MFRL:MMQ:MPOS:SA_MAP_AF:SA_POST_PROB	0/0:53,4:0.202:19,1:22,3:25:183,153:60:28	0/1:56,6:0.205:15,2:21,4:37:180,166:60:22:0.081,0.081,0.098:0.020,8.603e-03,0.972
1	160984867	.	C	CA	.	.	DP=43;ECNT=1;NLOD=3.24;N_ART_LOD=0.319;POP_AF=1.000e-03;P_GERMLINE=-1.789e+00;RPA=12,13;RU=A;STR;TLOD=4.17	GT:AD:AF:F1R2:F2R1:MBQ:MFRL:MMQ:MPOS:SA_MAP_AF:SA_POST_PROB	0/0:19,1:0.138:9,0:8,1:0:153,119:60:0	0/1:14,3:0.212:5,1:9,2:39:146,132:60:8:0.141,0.162,0.176:0.019,0.020,0.961
1	161123792	.	C	T	.	.	DP=896;ECNT=1;NLOD=134.44;N_ART_LOD=-2.660e+00;POP_AF=1.000e-03;P_GERMLINE=-1.336e+02;TLOD=3.49	GT:AD:AF:F1R2:F2R1:MBQ:MFRL:MMQ:MPOS:SA_MAP_AF:SA_POST_PROB	0/0:448,0:0.024:193,0:255,0:0:163,0:0:0	0/1:398,3:0.039:148,1:250,2:39:160,137:60:12:0.010,0.010,7.481e-03:8.083e-04,7.909e-03,0.991
1	161148835	.	G	A	.	.	DP=31;ECNT=1;NLOD=4.21;N_ART_LOD=-1.176e+00;POP_AF=1.000e-03;P_GERMLINE=-1.451e+00;TLOD=5.63	GT:AD:AF:F1R2:F2R1:MBQ:MFRL:MMQ:MPOS:SA_MAP_AF:SA_POST_PROB	0/0:14,0:4.845e-05:7,0:7,0:0:214,0:0:0	0/1:14,2:0.147:5,0:9,2:40:160,155:60:23:0.101,0.101,0.125:0.020,0.016,0.964
1	161177534	.	T	TA	.	.	DP=16;ECNT=1;NLOD=2.36;N_ART_LOD=-7.154e-01;POP_AF=1.000e-03;P_GERMLINE=-1.517e+00;RPA=11,12;RU=A;STR;TLOD=3.56	GT:AD:AF:F1R2:F2R1:MBQ:MFRL:MMQ:MPOS:SA_MAP_AF:SA_POST_PROB	0/0:8,0:0.067:1,0:6,0:0:154,0:0:0	0/1:4,2:0.357:3,1:1,1:39:152,172:60:43:0.333,0.00,0.333:0.025,0.025,0.950
1	161181445	.	A	G	.	.	DP=13;ECNT=1;NLOD=2.71;N_ART_LOD=-1.000e+00;POP_AF=1.000e-03;P_GERMLINE=-2.235e+00;TLOD=3.18	GT:AD:AF:F1R2:F2R1:MBQ:MFRL:MMQ:MPOS:SA_MAP_AF:SA_POST_PROB	0/0:9,0:7.236e-05:4,0:5,0:0:166,0:0:0	0/1:3,1:0.250:3,1:0,0:40:143,69:60:20:0.00,0.253,0.250:0.039,0.017,0.944
1	161239788	.	C	CA	.	.	DP=32;ECNT=1;NLOD=3.80;N_ART_LOD=0.308;POP_AF=1.000e-03;P_GERMLINE=-8.867e-01;RPA=12,13;RU=A;STR;TLOD=5.94	GT:AD:AF:F1R2:F2R1:MBQ:MFRL:MMQ:MPOS:SA_MAP_AF:SA_POST_PROB	0/0:21,1:0.083:12,0:5,1:36:175,139:60:13	0/1:3,3:0.500:0,2:3,1:16:188,228:60:22:0.455,0.485,0.500:0.026,0.025,0.949
1	161326722	.	C	CT	.	.	DP=414;ECNT=1;NLOD=5.07;N_ART_LOD=18.10;POP_AF=1.000e-03;P_GERMLINE=-1.774e+00;RPA=12,13;RU=T;STR;TLOD=19.90	GT:AD:AF:F1R2:F2R1:MBQ:MFRL:MMQ:MPOS:SA_MAP_AF:SA_POST_PROB	0/0:145,16:0.250:36,5:77,10:15:189,197:60:21	0/1:104,18:0.292:36,5:55,9:15:194,217:60:28:0.111,0.091,0.118:0.018,0.012,0.970
1	161471590	.	G	A	.	.	DP=16;ECNT=1;NLOD=3.61;N_ART_LOD=-1.114e+00;POP_AF=1.000e-03;P_GERMLINE=-3.234e+00;TLOD=3.08	GT:AD:AF:F1R2:F2R1:MBQ:MFRL:MMQ:MPOS:SA_MAP_AF:SA_POST_PROB	0/0:12,0:3.169e-04:3,0:9,0:0:214,0:0:0	0/1:3,1:0.250:1,1:2,0:39:164,153:41:4:0.00,0.253,0.250:0.027,0.021,0.951
1	161519762	.	G	A	.	.	DP=276;ECNT=1;NLOD=41.66;N_ART_LOD=-2.156e+00;POP_AF=1.000e-03;P_GERMLINE=-4.135e+01;TLOD=3.01	GT:AD:AF:F1R2:F2R1:MBQ:MFRL:MMQ:MPOS:SA_MAP_AF:SA_POST_PROB	0/0:139,0:0.030:43,0:96,0:0:211,0:0:0	0/1:118,2:0.053:35,0:83,2:40:215,232:60:20:0.020,0.00,0.017:0.026,3.534e-03,0.971
1	161577761	.	C	G	.	.	DP=467;ECNT=2;NLOD=37.42;N_ART_LOD=10.85;POP_AF=1.000e-03;P_GERMLINE=-3.679e+01;TLOD=3.33	GT:AD:AF:F1R2:F2R1:MBQ:MFRL:MMQ:MPOS:SA_MAP_AF:SA_POST_PROB	0/0:214,10:0.068:77,4:137,6:40:175,172:27:20	0/1:222,5:0.032:79,1:143,4:39:177,153:27:13:0.00,0.020,0.022:0.097,1.113e-03,0.902
1	161577789	.	G	A	.	.	DP=473;ECNT=2;NLOD=29.75;N_ART_LOD=16.25;POP_AF=1.000e-03;P_GERMLINE=-2.645e+01;TLOD=8.17	GT:AD:AF:F1R2:F2R1:MBQ:MFRL:MMQ:MPOS:SA_MAP_AF:SA_POST_PROB	0/0:217,13:0.077:83,6:134,7:39:172,161:27:24	0/1:218,8:0.051:76,4:142,4:39:175,133:27:26:0.00,0.040,0.035:0.745,2.876e-04,0.255
1	161615436	.	C	CT	.	.	DP=16;ECNT=1;NLOD=2.37;N_ART_LOD=-7.309e-01;POP_AF=1.000e-03;P_GERMLINE=-9.592e-01;RPA=13,14;RU=T;STR;TLOD=4.16	GT:AD:AF:F1R2:F2R1:MBQ:MFRL:MMQ:MPOS:SA_MAP_AF:SA_POST_PROB	0/0:8,0:0.110:2,0:5,0:0:199,0:0:0	0/1:2,2:0.514:1,1:0,1:28:143,229:60:16:0.465,0.475,0.500:0.030,0.022,0.948
1	161680413	.	G	GA	.	.	DP=224;ECNT=1;NLOD=3.61;N_ART_LOD=8.29;POP_AF=1.000e-03;P_GERMLINE=-4.841e-01;RPA=11,12;RU=A;STR;TLOD=9.78	GT:AD:AF:F1R2:F2R1:MBQ:MFRL:MMQ:MPOS:SA_MAP_AF:SA_POST_PROB	0/0:71,8:0.245:31,4:32,4:38:205,188:60:37	0/1:72,9:0.197:19,1:50,8:37:218,230:60:16:0.071,0.101,0.111:0.080,4.374e-03,0.915
1	161750171	.	A	AT	.	.	DP=15;ECNT=1;NLOD=2.40;N_ART_LOD=-9.736e-01;POP_AF=1.000e-03;P_GERMLINE=-1.515e+00;RPA=10,11;RU=T;STR;TLOD=3.60	GT:AD:AF:F1R2:F2R1:MBQ:MFRL:MMQ:MPOS:SA_MAP_AF:SA_POST_PROB	0/0:8,0:0.057:6,0:2,0:0:187,0:0:0	0/1:4,2:0.334:0,1:4,1:28:124,262:60:31:0.293,0.303,0.333:0.034,0.018,0.948
1	161790714	.	A	AT	.	.	DP=83;ECNT=1;NLOD=2.30;N_ART_LOD=4.20;POP_AF=1.000e-03;P_GERMLINE=-1.080e-01;RPA=16,17;RU=T;STR;TLOD=5.73	GT:AD:AF:F1R2:F2R1:MBQ:MFRL:MMQ:MPOS:SA_MAP_AF:SA_POST_PROB	0/0:42,6:0.186:18,2:15,4:39:257,213:60:17	0/1:20,6:0.253:4,4:14,2:39:207,221:60:24:0.00,0.232,0.231:0.022,0.025,0.953
1	161829973	.	C	CTT	.	.	DP=225;ECNT=1;NLOD=26.31;N_ART_LOD=-2.444e-01;POP_AF=1.000e-03;P_GERMLINE=-2.578e+01;RPA=13,15;RU=T;STR;TLOD=3.22	GT:AD:AF:F1R2:F2R1:MBQ:MFRL:MMQ:MPOS:SA_MAP_AF:SA_POST_PROB	0/0:106,3:0.124:42,0:44,2:28:174,206:60:16	0/1:71,4:0.130:27,2:30,2:38:183,197:60:19:0.00,0.051,0.048:0.011,0.010,0.979
1	161940129	.	A	G	.	.	DP=12;ECNT=1;NLOD=2.71;N_ART_LOD=-1.000e+00;POP_AF=1.000e-03;P_GERMLINE=-2.114e+00;TLOD=3.30	GT:AD:AF:F1R2:F2R1:MBQ:MFRL:MMQ:MPOS:SA_MAP_AF:SA_POST_PROB	0/0:9,0:1.879e-04:5,0:4,0:0:189,0:0:0	0/1:2,1:0.333:2,1:0,0:39:171,152:60:16:0.333,0.00,0.333:0.025,0.025,0.950
1	162344297	.	G	A	.	.	DP=1078;ECNT=1;NLOD=153.19;N_ART_LOD=-2.716e+00;POP_AF=1.000e-03;P_GERMLINE=-1.528e+02;TLOD=3.12	GT:AD:AF:F1R2:F2R1:MBQ:MFRL:MMQ:MPOS:SA_MAP_AF:SA_POST_PROB	0/0:510,0:0.021:191,0:319,0:0:164,0:0:0	0/1:526,3:0.025:205,1:321,2:39:158,137:60:27:0.010,0.010,5.671e-03:1.008e-03,1.966e-03,0.997
1	162523012	.	A	G	.	.	DP=17;ECNT=1;NLOD=3.01;N_ART_LOD=-1.041e+00;POP_AF=1.000e-03;P_GERMLINE=-6.563e-01;TLOD=5.23	GT:AD:AF:F1R2:F2R1:MBQ:MFRL:MMQ:MPOS:SA_MAP_AF:SA_POST_PROB	0/0:10,0:8.077e-05:3,0:7,0:0:179,0:0:0	0/1:5,2:0.286:4,0:1,2:33:170,235:60:14:0.283,0.00,0.286:0.019,0.033,0.948
1	162545040	.	G	T	.	.	DP=23;ECNT=4;NLOD=2.41;N_ART_LOD=-9.542e-01;POP_AF=1.000e-03;P_GERMLINE=-5.227e-02;TLOD=9.64	GT:AD:AF:F1R2:F2R1:MBQ:MFRL:MMQ:MPOS:PGT:PID:SA_MAP_AF:SA_POST_PROB	0/0:8,0:1.044e-08:2,0:6,0:0:168,0:0:0:0|1:162545040_G_T	0/1:12,3:0.200:4,2:8,1:40:148,102:43:43:0|1:162545040_G_T:0.162,0.182,0.200:0.020,0.021,0.959
1	162545055	.	C	T	.	.	DP=28;ECNT=4;NLOD=3.31;N_ART_LOD=-1.079e+00;POP_AF=1.000e-03;P_GERMLINE=-3.061e-01;TLOD=9.41	GT:AD:AF:F1R2:F2R1:MBQ:MFRL:MMQ:MPOS:PGT:PID:SA_MAP_AF:SA_POST_PROB	0/0:11,0:7.650e-09:2,0:9,0:0:179,0:0:0:0|1:162545040_G_T	0/1:14,3:0.177:5,2:9,1:40:148,102:43:30:0|1:162545040_G_T:0.141,0.162,0.176:0.019,0.020,0.961
1	162545056	.	G	T	.	.	DP=28;ECNT=4;NLOD=3.31;N_ART_LOD=-1.079e+00;POP_AF=1.000e-03;P_GERMLINE=-3.061e-01;TLOD=9.41	GT:AD:AF:F1R2:F2R1:MBQ:MFRL:MMQ:MPOS:PGT:PID:SA_MAP_AF:SA_POST_PROB	0/0:11,0:7.650e-09:2,0:9,0:0:179,0:0:0:0|1:162545040_G_T	0/1:14,3:0.177:5,2:9,1:39:148,102:43:29:0|1:162545040_G_T:0.141,0.162,0.176:0.019,0.020,0.961
1	162545066	.	T	C	.	.	DP=28;ECNT=4;NLOD=2.71;N_ART_LOD=-1.034e+00;POP_AF=1.000e-03;P_GERMLINE=-9.935e-02;TLOD=9.41	GT:AD:AF:F1R2:F2R1:MBQ:MFRL:MMQ:MPOS:PGT:PID:SA_MAP_AF:SA_POST_PROB	0/0:9,0:0.091:2,0:7,0:0:179,0:0:0:0|1:162545040_G_T	0/1:14,3:0.177:6,2:8,1:40:148,102:43:19:0|1:162545040_G_T:0.131,0.162,0.176:0.022,0.018,0.961
1	162561579	.	CT	C	.	.	DP=25;ECNT=1;NLOD=2.52;N_ART_LOD=-8.545e-01;POP_AF=1.000e-03;P_GERMLINE=-2.751e-01;RPA=13,12;RU=T;STR;TLOD=5.36	GT:AD:AF:F1R2:F2R1:MBQ:MFRL:MMQ:MPOS:SA_MAP_AF:SA_POST_PROB	0/0:11,1:0.117:6,0:5,0:0:185,0:0:0	0/1:5,3:0.418:1,2:4,1:39:172,194:60:16:0.00,0.374,0.375:0.046,0.016,0.938
1	162746132	.	G	A	.	.	DP=937;ECNT=1;NLOD=137.17;N_ART_LOD=-2.679e+00;POP_AF=1.000e-03;P_GERMLINE=-1.368e+02;TLOD=3.08	GT:AD:AF:F1R2:F2R1:MBQ:MFRL:MMQ:MPOS:SA_MAP_AF:SA_POST_PROB	0/0:456,0:0.048:149,0:307,0:0:184,0:0:0	0/1:396,3:0.049:154,2:242,1:40:183,171:60:21:0.010,0.010,7.519e-03:0.030,6.372e-04,0.970
1	164326586	.	GGAT	G	.	.	DP=123;ECNT=1;NLOD=4.54;N_ART_LOD=6.77;POP_AF=1.000e-03;P_GERMLINE=-1.265e+00;TLOD=11.15	GT:AD:AF:F1R2:F2R1:MBQ:MFRL:MMQ:MPOS:SA_MAP_AF:SA_POST_PROB	0/0:56,3:0.140:17,1:39,2:40:182,171:60:26	0/1:41,4:0.131:20,1:21,3:38:159,165:60:24:0.091,0.00,0.089:7.551e-03,0.036,0.956
1	164427620	.	C	T	.	.	DP=20;ECNT=1;NLOD=4.51;N_ART_LOD=-1.204e+00;POP_AF=1.000e-03;P_GERMLINE=-4.190e+00;TLOD=3.02	GT:AD:AF:F1R2:F2R1:MBQ:MFRL:MMQ:MPOS:SA_MAP_AF:SA_POST_PROB	0/0:15,0:2.272e-04:7,0:8,0:0:166,0:0:0	0/1:4,1:0.200:3,0:1,1:40:155,124:58:2:0.00,0.202,0.200:0.029,0.019,0.952
1	165156684	.	GGTGT	G	.	.	DP=41;ECNT=1;NLOD=4.93;N_ART_LOD=-8.254e-01;POP_AF=1.000e-03;P_GERMLINE=-1.639e+00;RPA=13,11;RU=GT;STR;TLOD=8.26	GT:AD:AF:F1R2:F2R1:MBQ:MFRL:MMQ:MPOS:SA_MAP_AF:SA_POST_PROB	0/0:19,1:0.142:10,1:4,0:15:155,227:60:0	0/1:9,3:0.311:4,2:5,1:39:204,149:60:38:0.162,0.182,0.200:0.020,0.021,0.959
1	165376097	.	G	A	.	.	DP=173;ECNT=1;NLOD=22.18;N_ART_LOD=-1.891e+00;POP_AF=1.000e-03;P_GERMLINE=-2.146e+01;TLOD=3.42	GT:AD:AF:F1R2:F2R1:MBQ:MFRL:MMQ:MPOS:SA_MAP_AF:SA_POST_PROB	0/0:74,0:0.046:47,0:27,0:0:163,0:0:0	0/1:85,2:0.056:67,2:18,0:40:183,201:60:12:0.020,0.00,0.023:3.152e-03,0.019,0.978
1	165674474	.	T	TA	.	.	DP=34;ECNT=1;NLOD=2.42;N_ART_LOD=0.625;POP_AF=1.000e-03;P_GERMLINE=-6.417e-02;RPA=14,15;RU=A;STR;TLOD=6.69	GT:AD:AF:F1R2:F2R1:MBQ:MFRL:MMQ:MPOS:SA_MAP_AF:SA_POST_PROB	0/0:16,1:0.129:7,1:5,0:16:184,236:60:6	0/1:9,4:0.346:2,3:5,1:34:148,148:60:28:0.293,0.242,0.308:0.016,0.034,0.949
1	165697497	.	C	CTT	.	.	DP=69;ECNT=1;NLOD=6.28;N_ART_LOD=-1.212e+00;POP_AF=1.000e-03;P_GERMLINE=-4.390e+00;RPA=14,16;RU=T;STR;TLOD=4.60	GT:AD:AF:F1R2:F2R1:MBQ:MFRL:MMQ:MPOS:SA_MAP_AF:SA_POST_PROB	0/0:21,0:0.210:9,0:12,0:0:218,0:0:0	0/1:13,3:0.348:8,2:5,1:39:256,229:60:16:0.162,0.00,0.158:0.014,0.033,0.954
1	166420376	.	C	T	.	.	DP=12;ECNT=1;NLOD=2.41;N_ART_LOD=-9.542e-01;POP_AF=1.000e-03;P_GERMLINE=-2.035e+00;TLOD=3.08	GT:AD:AF:F1R2:F2R1:MBQ:MFRL:MMQ:MPOS:SA_MAP_AF:SA_POST_PROB	0/0:8,0:1.314e-04:4,0:4,0:0:176,0:0:0	0/1:3,1:0.250:2,1:1,0:39:210,118:60:11:0.00,0.253,0.250:0.027,0.021,0.951
1	166480384	.	G	A	.	.	DP=21;ECNT=2;NLOD=2.41;N_ART_LOD=-9.542e-01;POP_AF=1.000e-03;P_GERMLINE=-1.029e-01;TLOD=5.96	GT:AD:AF:F1R2:F2R1:MBQ:MFRL:MMQ:MPOS:PGT:PID:SA_MAP_AF:SA_POST_PROB	0/0:8,0:2.788e-05:5,0:3,0:0:212,0:0:0:0|1:166480384_G_A	0/1:11,2:0.154:5,1:6,1:33:137,164:27:32:0|1:166480384_G_A:0.152,0.00,0.154:0.014,0.035,0.952
1	166480398	.	G	C	.	.	DP=22;ECNT=2;NLOD=2.71;N_ART_LOD=-1.000e+00;POP_AF=1.000e-03;P_GERMLINE=-1.860e-01;TLOD=5.96	GT:AD:AF:F1R2:F2R1:MBQ:MFRL:MMQ:MPOS:PGT:PID:SA_MAP_AF:SA_POST_PROB	0/0:9,0:2.849e-05:5,0:4,0:0:229,0:0:0:0|1:166480384_G_A	0/1:11,2:0.154:4,1:7,1:35:129,164:27:18:0|1:166480384_G_A:0.152,0.00,0.154:0.014,0.035,0.952
1	166572769	.	G	A	.	.	DP=10;ECNT=1;NLOD=2.36;N_ART_LOD=-9.510e-01;POP_AF=1.000e-03;P_GERMLINE=-1.382e+00;TLOD=3.70	GT:AD:AF:F1R2:F2R1:MBQ:MFRL:MMQ:MPOS:SA_MAP_AF:SA_POST_PROB	0/0:8,0:0.013:7,0:1,0:0:209,0:0:0	0/1:1,1:0.500:1,1:0,0:40:143,140:60:20:0.00,0.505,0.500:0.032,0.021,0.947
1	166580798	.	A	G	.	.	DP=52;ECNT=1;NLOD=7.18;N_ART_LOD=-1.404e+00;POP_AF=1.000e-03;P_GERMLINE=-5.041e+00;TLOD=4.87	GT:AD:AF:F1R2:F2R1:MBQ:MFRL:MMQ:MPOS:SA_MAP_AF:SA_POST_PROB	0/0:24,0:0.024:9,0:15,0:0:183,0:0:0	0/1:25,2:0.078:13,2:12,0:40:136,228:60:15:0.061,0.051,0.074:0.010,0.020,0.969
1	166592995	.	C	T	.	.	DP=759;ECNT=1;NLOD=116.95;N_ART_LOD=-2.597e+00;POP_AF=1.000e-03;P_GERMLINE=-1.165e+02;TLOD=3.18	GT:AD:AF:F1R2:F2R1:MBQ:MFRL:MMQ:MPOS:SA_MAP_AF:SA_POST_PROB	0/0:389,0:0.017:171,0:218,0:0:169,0:0:0	0/1:341,3:0.032:138,1:203,2:36:158,145:60:24:0.010,0.010,8.721e-03:2.910e-03,1.541e-03,0.996
1	166766081	.	C	T	.	.	DP=71;ECNT=1;NLOD=8.43;N_ART_LOD=-1.481e+00;POP_AF=1.000e-03;P_GERMLINE=-6.736e+00;TLOD=4.40	GT:AD:AF:F1R2:F2R1:MBQ:MFRL:MMQ:MPOS:SA_MAP_AF:SA_POST_PROB	0/0:28,0:0.048:11,0:17,0:0:168,0:0:0	0/1:36,2:0.075:14,0:22,2:40:188,89:60:10:0.051,0.00,0.053:4.373e-03,0.082,0.914
1	166838513	.	TA	T	.	.	DP=150;ECNT=1;NLOD=15.86;N_ART_LOD=0.696;POP_AF=1.000e-03;P_GERMLINE=-1.256e+01;RPA=13,12;RU=A;STR;TLOD=22.28	GT:AD:AF:F1R2:F2R1:MBQ:MFRL:MMQ:MPOS:SA_MAP_AF:SA_POST_PROB	0/0:77,5:0.104:22,1:39,1:38:217,148:60:5	0/1:45,14:0.254:14,7:24,7:40:203,203:60:20:0.00,0.232,0.237:0.022,0.025,0.953
1	166961911	.	A	AT	.	.	DB;DP=425;ECNT=1;NLOD=53.63;N_ART_LOD=1.59;POP_AF=1.000e-03;P_GERMLINE=-5.048e+01;RPA=9,10;RU=T;STR;TLOD=6.37	GT:AD:AF:F1R2:F2R1:MBQ:MFRL:MMQ:MPOS:SA_MAP_AF:SA_POST_PROB	0/0:215,5:0.066:99,1:111,4:40:193,132:60:17	0/1:162,7:0.083:79,2:78,5:40:174,193:60:19:0.030,0.030,0.041:3.167e-03,0.024,0.973
1	167031636	.	G	GA	.	.	DP=15;ECNT=5;NLOD=3.31;N_ART_LOD=-1.079e+00;POP_AF=1.000e-03;P_GERMLINE=-2.812e+00;TLOD=3.20	GT:AD:AF:F1R2:F2R1:MBQ:MFRL:MMQ:MPOS:PGT:PID:SA_MAP_AF:SA_POST_PROB	0/0:11,0:1.298e-09:4,0:7,0:0:144,0:0:0:0|1:167031636_G_GA	0/1:3,1:0.250:1,1:2,0:39:147,65:26:18:0|1:167031636_G_GA:0.00,0.253,0.250:0.027,0.021,0.951
1	167031637	.	T	G	.	.	DP=14;ECNT=5;NLOD=3.01;N_ART_LOD=-1.041e+00;POP_AF=1.000e-03;P_GERMLINE=-2.512e+00;TLOD=3.20	GT:AD:AF:F1R2:F2R1:MBQ:MFRL:MMQ:MPOS:PGT:PID:SA_MAP_AF:SA_POST_PROB	0/0:10,0:2.654e-17:4,0:6,0:0:150,0:0:0:0|1:167031636_G_GA	0/1:3,1:0.250:1,1:2,0:39:147,65:26:19:0|1:167031636_G_GA:0.00,0.253,0.250:0.027,0.021,0.951
1	167031642	.	AGACAGGG	A	.	.	DP=15;ECNT=5;NLOD=3.61;N_ART_LOD=-1.114e+00;POP_AF=1.000e-03;P_GERMLINE=-2.892e+00;TLOD=3.42	GT:AD:AF:F1R2:F2R1:MBQ:MFRL:MMQ:MPOS:PGT:PID:SA_MAP_AF:SA_POST_PROB	0/0:12,0:2.428e-17:5,0:7,0:0:141,0:0:0:0|1:167031636_G_GA	0/1:2,1:0.333:1,1:1,0:39:152,65:26:24:0|1:167031636_G_GA:0.00,0.333,0.333:0.025,0.025,0.950
1	167031655	.	ACAATGTTGCCCAGACTGGT	A	.	.	DP=18;ECNT=5;NLOD=4.32;N_ART_LOD=-1.195e+00;POP_AF=1.000e-03;P_GERMLINE=-3.602e+00;TLOD=3.42	GT:AD:AF:F1R2:F2R1:MBQ:MFRL:MMQ:MPOS:PGT:PID:SA_MAP_AF:SA_POST_PROB	0/0:15,0:0.024:7,0:8,0:0:149,0:0:0:0|1:167031636_G_GA	0/1:2,1:0.333:1,1:1,0:0:152,65:26:0:0|1:167031636_G_GA:0.00,0.333,0.333:0.029,0.021,0.949
1	167031684	.	C	T	.	.	DP=13;ECNT=5;NLOD=3.01;N_ART_LOD=-1.041e+00;POP_AF=1.000e-03;P_GERMLINE=-2.291e+00;TLOD=3.42	GT:AD:AF:F1R2:F2R1:MBQ:MFRL:MMQ:MPOS:PGT:PID:SA_MAP_AF:SA_POST_PROB	0/0:10,0:1.644e-05:3,0:7,0:0:156,0:0:0:0|1:167031636_G_GA	0/1:2,1:0.333:0,1:2,0:0:158,65:26:0:0|1:167031636_G_GA:0.00,0.333,0.333:0.025,0.025,0.950
1	167095397	.	CGAG	C	.	.	DB;DP=278;ECNT=1;NLOD=33.02;N_ART_LOD=-2.078e+00;POP_AF=1.000e-03;P_GERMLINE=-3.271e+01;RPA=5,4;RU=GAG;STR;TLOD=3.00	GT:AD:AF:F1R2:F2R1:MBQ:MFRL:MMQ:MPOS:SA_MAP_AF:SA_POST_PROB	0/0:110,0:0.081:38,0:72,0:0:165,0:0:0	0/1:121,2:0.097:35,0:86,2:34:173,224:60:30:0.010,0.010,0.016:4.156e-03,4.851e-03,0.991
1	167126851	.	A	G	.	.	DP=10;ECNT=1;NLOD=2.41;N_ART_LOD=-9.542e-01;POP_AF=1.000e-03;P_GERMLINE=-1.619e+00;TLOD=3.50	GT:AD:AF:F1R2:F2R1:MBQ:MFRL:MMQ:MPOS:SA_MAP_AF:SA_POST_PROB	0/0:8,0:1.491e-04:2,0:6,0:0:213,0:0:0	0/1:1,1:0.500:0,0:1,1:38:132,134:60:8:0.505,0.00,0.500:0.021,0.032,0.947
1	167201817	.	T	C	.	.	DP=14;ECNT=4;NLOD=2.71;N_ART_LOD=-1.000e+00;POP_AF=1.000e-03;P_GERMLINE=-2.387e+00;TLOD=3.02	GT:AD:AF:F1R2:F2R1:MBQ:MFRL:MMQ:MPOS:PGT:PID:SA_MAP_AF:SA_POST_PROB	0/0:9,0:5.909e-06:5,0:4,0:0:213,0:0:0:0|1:167201817_T_C	0/1:4,1:0.200:3,0:1,1:39:141,106:60:20:0|1:167201817_T_C:0.00,0.202,0.200:0.025,0.022,0.953
1	167201819	.	C	A	.	.	DP=14;ECNT=4;NLOD=2.71;N_ART_LOD=-1.000e+00;POP_AF=1.000e-03;P_GERMLINE=-2.387e+00;TLOD=3.02	GT:AD:AF:F1R2:F2R1:MBQ:MFRL:MMQ:MPOS:PGT:PID:SA_MAP_AF:SA_POST_PROB	0/0:9,0:5.909e-06:5,0:4,0:0:213,0:0:0:0|1:167201817_T_C	0/1:4,1:0.200:3,0:1,1:40:141,106:60:22:0|1:167201817_T_C:0.00,0.202,0.200:0.025,0.022,0.953
1	167201831	.	G	C	.	.	DP=13;ECNT=4;NLOD=2.41;N_ART_LOD=-9.542e-01;POP_AF=1.000e-03;P_GERMLINE=-2.088e+00;TLOD=3.02	GT:AD:AF:F1R2:F2R1:MBQ:MFRL:MMQ:MPOS:PGT:PID:SA_MAP_AF:SA_POST_PROB	0/0:8,0:2.157e-13:4,0:4,0:0:213,0:0:0:0|1:167201817_T_C	0/1:4,1:0.200:3,0:1,1:36:141,106:60:17:0|1:167201817_T_C:0.00,0.202,0.200:0.035,0.017,0.949
1	167201842	.	A	G	.	.	DP=13;ECNT=4;NLOD=2.41;N_ART_LOD=-9.542e-01;POP_AF=1.000e-03;P_GERMLINE=-2.088e+00;TLOD=3.02	GT:AD:AF:F1R2:F2R1:MBQ:MFRL:MMQ:MPOS:PGT:PID:SA_MAP_AF:SA_POST_PROB	0/0:8,0:6.489e-06:4,0:4,0:0:213,0:0:0:0|1:167201817_T_C	0/1:4,1:0.200:3,0:1,1:40:141,106:60:6:0|1:167201817_T_C:0.00,0.202,0.200:0.035,0.017,0.949
1	167216550	.	G	T	.	.	DP=12;ECNT=1;NLOD=2.41;N_ART_LOD=-9.542e-01;POP_AF=1.000e-03;P_GERMLINE=-1.760e+00;TLOD=3.35	GT:AD:AF:F1R2:F2R1:MBQ:MFRL:MMQ:MPOS:SA_MAP_AF:SA_POST_PROB	0/0:8,0:1.325e-04:6,0:2,0:0:141,0:0:0	0/1:2,1:0.375:1,0:1,1:40:236,46:60:18:0.333,0.00,0.333:0.021,0.029,0.949
1	167303517	.	C	A	.	.	DP=14;ECNT=1;NLOD=2.41;N_ART_LOD=-9.917e-01;POP_AF=1.000e-03;P_GERMLINE=-2.014e+00;TLOD=3.10	GT:AD:AF:F1R2:F2R1:MBQ:MFRL:MMQ:MPOS:SA_MAP_AF:SA_POST_PROB	0/0:8,0:0.100:6,0:2,0:0:149,0:0:0	0/1:3,1:0.275:1,0:2,1:39:193,143:60:20:0.253,0.00,0.250:0.017,0.039,0.944
1	167348163	.	CT	C	.	.	DP=19;ECNT=1;NLOD=3.22;N_ART_LOD=-1.104e+00;POP_AF=1.000e-03;P_GERMLINE=-2.761e+00;RPA=15,14;RU=T;STR;TLOD=3.16	GT:AD:AF:F1R2:F2R1:MBQ:MFRL:MMQ:MPOS:SA_MAP_AF:SA_POST_PROB	0/0:11,0:0.092:5,0:6,0:0:188,0:0:0	0/1:4,2:0.335:0,1:4,1:36:152,134:60:18:0.333,0.00,0.333:0.016,0.043,0.940
1	167548913	.	C	A	.	.	DP=15;ECNT=1;NLOD=3.01;N_ART_LOD=-1.058e+00;POP_AF=1.000e-03;P_GERMLINE=-2.634e+00;TLOD=3.08	GT:AD:AF:F1R2:F2R1:MBQ:MFRL:MMQ:MPOS:SA_MAP_AF:SA_POST_PROB	0/0:10,0:0.046:3,0:7,0:0:211,0:0:0	0/1:3,1:0.250:1,0:2,1:39:202,126:60:20:0.253,0.00,0.250:0.021,0.027,0.951
1	167691353	.	CGCG	C	.	.	DB;DP=159;ECNT=1;NLOD=15.60;N_ART_LOD=-1.762e+00;POP_AF=1.000e-03;P_GERMLINE=-1.238e+01;RPA=6,5;RU=GCG;STR;TLOD=6.67	GT:AD:AF:F1R2:F2R1:MBQ:MFRL:MMQ:MPOS:SA_MAP_AF:SA_POST_PROB	0/0:52,0:0.095:25,0:27,0:0:183,0:0:0	0/1:76,3:0.117:27,3:49,0:35:187,187:60:41:0.030,0.020,0.038:3.798e-03,0.024,0.972
1	167893778	.	GA	G	.	.	DP=162;ECNT=1;NLOD=10.14;N_ART_LOD=5.36;POP_AF=1.000e-03;P_GERMLINE=-9.804e+00;RPA=10,9;RU=A;STR;TLOD=3.04	GT:AD:AF:F1R2:F2R1:MBQ:MFRL:MMQ:MPOS:SA_MAP_AF:SA_POST_PROB	0/0:82,7:0.144:28,3:50,2:39:179,173:60:31	0/1:49,3:0.101:14,1:32,2:39:159,178:60:18:0.00,0.061,0.059:0.060,4.478e-03,0.936
1	167900421	.	C	T	.	.	DP=16;ECNT=1;NLOD=3.01;N_ART_LOD=-1.058e+00;POP_AF=1.000e-03;P_GERMLINE=-2.570e+00;TLOD=3.14	GT:AD:AF:F1R2:F2R1:MBQ:MFRL:MMQ:MPOS:SA_MAP_AF:SA_POST_PROB	0/0:10,0:0.045:2,0:8,0:0:130,0:0:0	0/1:3,1:0.300:0,1:3,0:40:131,97:60:20:0.00,0.253,0.250:0.027,0.021,0.951
1	168005069	.	A	G	.	.	DP=26;ECNT=1;NLOD=4.21;N_ART_LOD=-1.176e+00;POP_AF=1.000e-03;P_GERMLINE=-1.701e+00;TLOD=5.30	GT:AD:AF:F1R2:F2R1:MBQ:MFRL:MMQ:MPOS:SA_MAP_AF:SA_POST_PROB	0/0:14,0:6.395e-06:7,0:7,0:0:215,0:0:0	0/1:10,2:0.167:4,0:6,2:40:161,140:50:39:0.131,0.141,0.167:0.026,0.016,0.958
1	168018567	.	T	A	.	.	DP=19;ECNT=5;NLOD=3.01;N_ART_LOD=-1.041e+00;POP_AF=1.000e-03;P_GERMLINE=-1.794e-01;TLOD=10.58	GT:AD:AF:F1R2:F2R1:MBQ:MFRL:MMQ:MPOS:PGT:PID:SA_MAP_AF:SA_POST_PROB	0/0:10,0:3.142e-05:8,0:2,0:0:199,0:0:0:0|1:168018567_T_A	0/1:6,3:0.333:6,2:0,1:38:135,103:46:38:0|1:168018567_T_A:0.333,0.00,0.333:0.021,0.030,0.949
1	168018575	.	G	A	.	.	DP=18;ECNT=5;NLOD=2.71;N_ART_LOD=-1.000e+00;POP_AF=1.000e-03;P_GERMLINE=-9.888e-02;TLOD=10.58	GT:AD:AF:F1R2:F2R1:MBQ:MFRL:MMQ:MPOS:PGT:PID:SA_MAP_AF:SA_POST_PROB	0/0:9,0:3.142e-05:7,0:2,0:0:175,0:0:0:0|1:168018567_T_A	0/1:6,3:0.333:5,2:1,1:39:135,103:46:44:0|1:168018567_T_A:0.333,0.00,0.333:0.021,0.030,0.949
1	168018584	.	G	C	.	.	DP=19;ECNT=5;NLOD=2.71;N_ART_LOD=-1.000e+00;POP_AF=1.000e-03;P_GERMLINE=-9.888e-02;TLOD=10.38	GT:AD:AF:F1R2:F2R1:MBQ:MFRL:MMQ:MPOS:PGT:PID:SA_MAP_AF:SA_POST_PROB	0/0:9,0:3.142e-05:6,0:3,0:0:175,0:0:0:0|1:168018567_T_A	0/1:7,3:0.300:6,2:1,1:39:141,103:46:43:0|1:168018567_T_A:0.303,0.00,0.300:0.019,0.033,0.948
1	168018600	.	T	C	.	.	DP=19;ECNT=5;NLOD=2.41;N_ART_LOD=-9.542e-01;POP_AF=1.000e-03;P_GERMLINE=-5.225e-02;TLOD=10.20	GT:AD:AF:F1R2:F2R1:MBQ:MFRL:MMQ:MPOS:PGT:PID:SA_MAP_AF:SA_POST_PROB	0/0:8,0:3.142e-05:6,0:2,0:0:199,0:0:0:0|1:168018567_T_A	0/1:8,3:0.273:7,2:1,1:39:165,103:46:27:0|1:168018567_T_A:0.273,0.00,0.273:0.015,0.046,0.940
1	168199820	.	T	C	.	.	DP=15;ECNT=1;NLOD=3.26;N_ART_LOD=-1.077e+00;POP_AF=1.000e-03;P_GERMLINE=-2.868e+00;TLOD=3.10	GT:AD:AF:F1R2:F2R1:MBQ:MFRL:MMQ:MPOS:SA_MAP_AF:SA_POST_PROB	0/0:11,0:9.233e-03:6,0:5,0:0:145,0:0:0	0/1:3,1:0.275:3,1:0,0:39:169,100:60:8:0.00,0.253,0.250:0.023,0.025,0.952
1	169306799	.	C	T	.	.	DP=15;ECNT=1;NLOD=3.31;N_ART_LOD=-1.079e+00;POP_AF=1.000e-03;P_GERMLINE=-2.935e+00;TLOD=3.08	GT:AD:AF:F1R2:F2R1:MBQ:MFRL:MMQ:MPOS:SA_MAP_AF:SA_POST_PROB	0/0:11,0:4.545e-05:6,0:5,0:0:162,0:0:0	0/1:3,1:0.250:0,0:3,1:39:180,94:60:20:0.253,0.00,0.250:0.025,0.023,0.952
1	169336997	.	ACAC	A	.	.	DP=753;ECNT=1;NLOD=93.71;N_ART_LOD=-5.536e-01;POP_AF=1.000e-03;P_GERMLINE=-9.279e+01;RPA=5,4;RU=CAC;STR;TLOD=3.62	GT:AD:AF:F1R2:F2R1:MBQ:MFRL:MMQ:MPOS:SA_MAP_AF:SA_POST_PROB	0/0:326,1:0.067:133,0:193,1:40:175,108:60:33	0/1:327,3:0.072:119,1:208,2:40:169,162:60:18:0.010,0.010,9.091e-03:1.859e-03,2.533e-03,0.996
1	169345659	.	A	AT	.	.	DP=71;ECNT=1;NLOD=3.28;N_ART_LOD=3.18;POP_AF=1.000e-03;P_GERMLINE=-2.089e+00;RPA=10,11;RU=T;STR;TLOD=3.90	GT:AD:AF:F1R2:F2R1:MBQ:MFRL:MMQ:MPOS:SA_MAP_AF:SA_POST_PROB	0/0:36,3:0.089:21,2:15,1:40:219,219:60:8	0/1:24,3:0.168:8,3:14,0:40:205,207:60:21:0.00,0.111,0.111:0.015,0.025,0.960
1	169495105	.	T	C	.	.	DP=328;ECNT=1;NLOD=54.69;N_ART_LOD=-2.271e+00;POP_AF=1.000e-03;P_GERMLINE=-5.318e+01;TLOD=4.22	GT:AD:AF:F1R2:F2R1:MBQ:MFRL:MMQ:MPOS:SA_MAP_AF:SA_POST_PROB	0/0:182,0:0.025:64,0:118,0:0:182,0:0:0	0/1:131,3:0.034:47,1:84,2:38:170,133:60:20:0.020,0.020,0.022:3.051e-03,0.013,0.984
1	169670639	.	C	CT	.	.	DP=261;ECNT=1;NLOD=26.75;N_ART_LOD=3.81;POP_AF=1.000e-03;P_GERMLINE=-2.538e+01;RPA=10,11;RU=T;STR;TLOD=4.08	GT:AD:AF:F1R2:F2R1:MBQ:MFRL:MMQ:MPOS:SA_MAP_AF:SA_POST_PROB	0/0:132,5:0.069:52,3:72,2:39:189,165:60:21	0/1:100,5:0.094:35,0:62,5:38:189,169:60:19:0.00,0.051,0.048:9.948e-03,0.011,0.979
1	169796782	.	CA	C	.	.	DP=964;ECNT=1;NLOD=116.00;N_ART_LOD=10.21;POP_AF=1.000e-03;P_GERMLINE=-1.140e+02;RPA=9,8;RU=A;STR;TLOD=4.69	GT:AD:AF:F1R2:F2R1:MBQ:MFRL:MMQ:MPOS:SA_MAP_AF:SA_POST_PROB	0/0:495,12:0.067:163,6:308,6:40:206,216:60:19	0/1:365,7:0.066:123,4:218,3:40:209,213:60:30:0.010,0.020,0.020:1.763e-03,0.046,0.952
1	169819526	.	AT	A	.	.	DP=214;ECNT=1;NLOD=13.00;N_ART_LOD=8.59;POP_AF=1.000e-03;P_GERMLINE=-9.705e+00;RPA=11,10;RU=T;STR;TLOD=7.85	GT:AD:AF:F1R2:F2R1:MBQ:MFRL:MMQ:MPOS:SA_MAP_AF:SA_POST_PROB	0/0:110,9:0.134:39,2:54,6:39:172,143:60:25	0/1:60,6:0.167:21,2:31,4:39:166,168:60:38:0.071,0.081,0.092:0.016,8.502e-03,0.976
1	169842677	.	G	A	.	.	DP=14;ECNT=1;NLOD=3.31;N_ART_LOD=-1.079e+00;POP_AF=1.000e-03;P_GERMLINE=-2.713e+00;TLOD=3.30	GT:AD:AF:F1R2:F2R1:MBQ:MFRL:MMQ:MPOS:SA_MAP_AF:SA_POST_PROB	0/0:11,0:1.009e-04:3,0:8,0:0:214,0:0:0	0/1:2,1:0.333:0,1:2,0:39:200,145:60:11:0.00,0.333,0.333:0.029,0.021,0.949
1	169923259	.	G	GA	.	.	DP=373;ECNT=1;NLOD=41.13;N_ART_LOD=1.97;POP_AF=1.000e-03;P_GERMLINE=-3.980e+01;RPA=9,10;RU=A;STR;TLOD=4.04	GT:AD:AF:F1R2:F2R1:MBQ:MFRL:MMQ:MPOS:SA_MAP_AF:SA_POST_PROB	0/0:171,4:0.118:51,1:118,3:38:182,211:60:24	0/1:127,5:0.108:43,3:82,2:40:179,135:60:35:0.030,0.030,0.038:0.015,3.646e-03,0.982
1	170993444	.	GGTGT	G	.	.	DP=88;ECNT=1;NLOD=6.70;N_ART_LOD=0.800;POP_AF=1.000e-03;P_GERMLINE=-5.416e+00;RPA=14,12;RU=GT;STR;TLOD=3.98	GT:AD:AF:F1R2:F2R1:MBQ:MFRL:MMQ:MPOS:SA_MAP_AF:SA_POST_PROB	0/0:36,1:0.175:24,0:12,1:16:226,377:60:7	0/1:18,2:0.264:8,2:7,0:28:232,207:60:40:0.00,0.091,0.087:0.015,0.022,0.964
1	171083037	.	G	GA	.	.	DP=83;ECNT=1;NLOD=14.39;N_ART_LOD=-1.419e+00;POP_AF=1.000e-03;P_GERMLINE=-1.134e+01;RPA=10,11;RU=A;STR;TLOD=6.10	GT:AD:AF:F1R2:F2R1:MBQ:MFRL:MMQ:MPOS:SA_MAP_AF:SA_POST_PROB	0/0:48,0:0.058:19,0:28,0:0:237,0:0:0	0/1:21,4:0.211:7,2:12,2:40:233,197:60:21:0.00,0.162,0.160:0.019,0.025,0.956
1	171130590	.	A	AAC	.	.	DP=93;ECNT=1;NLOD=9.54;N_ART_LOD=-1.305e+00;POP_AF=1.000e-03;P_GERMLINE=-8.977e+00;RPA=9,10;RU=AC;STR;TLOD=3.27	GT:AD:AF:F1R2:F2R1:MBQ:MFRL:MMQ:MPOS:SA_MAP_AF:SA_POST_PROB	0/0:32,0:0.172:12,0:18,0:0:214,0:0:0	0/1:26,2:0.239:9,0:14,2:29:238,233:60:36:0.071,0.00,0.071:0.025,0.012,0.963
1	171491871	.	C	T	.	.	DP=12;ECNT=1;NLOD=2.41;N_ART_LOD=-9.542e-01;POP_AF=1.000e-03;P_GERMLINE=-2.035e+00;TLOD=3.08	GT:AD:AF:F1R2:F2R1:MBQ:MFRL:MMQ:MPOS:SA_MAP_AF:SA_POST_PROB	0/0:8,0:1.007e-04:3,0:5,0:0:184,0:0:0	0/1:3,1:0.250:1,1:2,0:39:168,91:60:20:0.00,0.253,0.250:0.023,0.025,0.952
1	171511148	.	G	GA	.	.	DP=727;ECNT=1;NLOD=63.34;N_ART_LOD=10.40;POP_AF=1.000e-03;P_GERMLINE=-6.004e+01;RPA=10,11;RU=A;STR;TLOD=11.85	GT:AD:AF:F1R2:F2R1:MBQ:MFRL:MMQ:MPOS:SA_MAP_AF:SA_POST_PROB	0/0:313,12:0.121:113,7:184,4:39:165,175:60:20	0/1:279,15:0.108:98,5:174,7:39:174,210:60:19:0.030,0.030,0.041:4.919e-03,3.840e-03,0.991
1	171767577	.	A	AT	.	.	DP=26;ECNT=1;NLOD=2.32;N_ART_LOD=-7.456e-01;POP_AF=1.000e-03;P_GERMLINE=-4.814e-01;RPA=12,13;RU=T;STR;TLOD=4.74	GT:AD:AF:F1R2:F2R1:MBQ:MFRL:MMQ:MPOS:SA_MAP_AF:SA_POST_PROB	0/0:8,0:0.154:5,0:1,0:0:208,0:0:0	0/1:10,3:0.273:3,1:6,2:38:166,221:60:32:0.182,0.212,0.231:0.026,0.018,0.956
1	172277845	.	A	AT	.	.	DB;DP=86;ECNT=1;NLOD=10.05;N_ART_LOD=0.832;POP_AF=1.000e-03;P_GERMLINE=-9.167e+00;RPA=14,15;RU=T;STR;TLOD=3.59	GT:AD:AF:F1R2:F2R1:MBQ:MFRL:MMQ:MPOS:SA_MAP_AF:SA_POST_PROB	0/0:50,2:0.124:20,1:16,1:34:179,145:60:12	0/1:22,3:0.165:5,1:9,2:36:161,216:60:33:0.00,0.121,0.120:0.019,0.019,0.962
1	172569176	.	C	CA	.	.	DP=154;ECNT=1;NLOD=21.71;N_ART_LOD=-6.633e-01;POP_AF=1.000e-03;P_GERMLINE=-1.997e+01;RPA=9,10;RU=A;STR;TLOD=4.45	GT:AD:AF:F1R2:F2R1:MBQ:MFRL:MMQ:MPOS:SA_MAP_AF:SA_POST_PROB	0/0:81,1:0.073:33,0:46,1:39:193,236:60:14	0/1:51,4:0.116:20,3:31,1:34:193,255:60:30:0.051,0.061,0.073:6.613e-03,0.039,0.955
1	172577864	.	C	CT	.	.	DP=229;ECNT=1;NLOD=4.37;N_ART_LOD=8.23;POP_AF=1.000e-03;P_GERMLINE=-3.739e+00;RPA=14,15;RU=T;STR;TLOD=3.33	GT:AD:AF:F1R2:F2R1:MBQ:MFRL:MMQ:MPOS:SA_MAP_AF:SA_POST_PROB	0/0:95,12:0.213:29,4:35,4:40:168,148:60:18	0/1:71,5:0.180:22,2:24,2:40:168,125:60:23:0.040,0.040,0.051:6.693e-03,0.014,0.980
1	172717821	.	C	T	.	.	DP=159;ECNT=1;NLOD=22.78;N_ART_LOD=-1.905e+00;POP_AF=1.000e-03;P_GERMLINE=-2.184e+01;TLOD=3.65	GT:AD:AF:F1R2:F2R1:MBQ:MFRL:MMQ:MPOS:SA_MAP_AF:SA_POST_PROB	0/0:76,0:0.050:25,0:51,0:0:180,0:0:0	0/1:71,2:0.041:22,2:49,0:40:189,139:55:11:0.020,0.020,0.027:6.369e-03,7.585e-03,0.986
1	173545907	.	G	GA	.	.	DB;DP=220;ECNT=1;NLOD=8.67;N_ART_LOD=9.47;POP_AF=1.000e-03;P_GERMLINE=-5.365e+00;RPA=10,11;RU=A;STR;TLOD=10.83	GT:AD:AF:F1R2:F2R1:MBQ:MFRL:MMQ:MPOS:SA_MAP_AF:SA_POST_PROB	0/0:96,8:0.153:34,7:60,1:39:194,219:60:29	0/1:66,8:0.194:26,2:38,6:36:186,147:60:24:0.101,0.071,0.108:0.014,0.013,0.973
1	173638537	.	CAA	C	.	.	DP=266;ECNT=1;NLOD=18.10;N_ART_LOD=2.59;POP_AF=1.000e-03;P_GERMLINE=-1.765e+01;RPA=15,13;RU=A;STR;TLOD=3.15	GT:AD:AF:F1R2:F2R1:MBQ:MFRL:MMQ:MPOS:SA_MAP_AF:SA_POST_PROB	0/0:94,3:0.196:20,2:53,1:40:175,149:60:5	0/1:73,5:0.213:15,2:39,1:35:165,122:60:17:0.030,0.020,0.034:7.634e-03,6.675e-03,0.986
1	173643293	.	C	T	.	.	DP=14;ECNT=1;NLOD=2.71;N_ART_LOD=-1.018e+00;POP_AF=1.000e-03;P_GERMLINE=-2.235e+00;TLOD=3.18	GT:AD:AF:F1R2:F2R1:MBQ:MFRL:MMQ:MPOS:SA_MAP_AF:SA_POST_PROB	0/0:9,0:0.050:5,0:4,0:0:183,0:0:0	0/1:3,1:0.250:2,1:1,0:40:204,111:60:20:0.00,0.253,0.250:0.039,0.017,0.944
1	173834332	.	TAA	T	.	.	DP=46;ECNT=1;NLOD=6.03;N_ART_LOD=-9.270e-01;POP_AF=1.000e-03;P_GERMLINE=-3.036e+00;RPA=16,14;RU=A;STR;TLOD=5.98	GT:AD:AF:F1R2:F2R1:MBQ:MFRL:MMQ:MPOS:SA_MAP_AF:SA_POST_PROB	0/0:20,0:0.066:4,0:12,0:0:189,0:0:0	0/1:14,4:0.299:3,4:3,0:40:178,174:60:17:0.202,0.232,0.250:0.019,0.026,0.956
1	173921301	.	C	CA	.	.	DP=137;ECNT=1;NLOD=7.95;N_ART_LOD=2.05;POP_AF=1.000e-03;P_GERMLINE=-4.688e+00;RPA=14,15;RU=A;STR;TLOD=7.05	GT:AD:AF:F1R2:F2R1:MBQ:MFRL:MMQ:MPOS:SA_MAP_AF:SA_POST_PROB	0/0:52,4:0.231:9,1:26,2:27:193,151:60:32	0/1:25,6:0.336:5,0:8,5:14:181,223:60:26:0.172,0.00,0.167:0.022,0.021,0.958
1	173933865	.	CA	C	.	.	DP=18;ECNT=1;NLOD=2.40;N_ART_LOD=-1.023e+00;POP_AF=1.000e-03;P_GERMLINE=-1.048e+00;RPA=8,7;RU=A;STR;TLOD=4.10	GT:AD:AF:F1R2:F2R1:MBQ:MFRL:MMQ:MPOS:SA_MAP_AF:SA_POST_PROB	0/0:8,0:0.168:5,0:3,0:0:246,0:0:0	0/1:4,2:0.334:2,2:2,0:40:284,281:60:43:0.00,0.333,0.333:0.030,0.021,0.949
1	174274245	.	A	G	.	.	DP=173;ECNT=1;NLOD=24.45;N_ART_LOD=-1.924e+00;POP_AF=1.000e-03;P_GERMLINE=-2.385e+01;TLOD=3.30	GT:AD:AF:F1R2:F2R1:MBQ:MFRL:MMQ:MPOS:SA_MAP_AF:SA_POST_PROB	0/0:82,0:0.024:40,0:42,0:0:170,0:0:0	0/1:80,2:0.060:28,1:52,1:39:158,146:60:18:0.020,0.00,0.024:5.762e-03,8.926e-03,0.985
1	174926860	.	CTTTT	C	.	.	DP=141;ECNT=1;NLOD=5.89;N_ART_LOD=4.42;POP_AF=1.000e-03;P_GERMLINE=-5.170e+00;RPA=23,19;RU=T;STR;TLOD=3.42	GT:AD:AF:F1R2:F2R1:MBQ:MFRL:MMQ:MPOS:SA_MAP_AF:SA_POST_PROB	0/0:58,6:0.192:14,1:12,4:40:191,190:60:37	0/1:38,4:0.216:4,1:6,2:39:196,185:60:37:0.071,0.071,0.086:8.593e-03,0.030,0.961
1	174984069	.	CTTTTCTT	C	.	.	DP=91;ECNT=1;NLOD=8.22;N_ART_LOD=-1.266e+00;POP_AF=1.000e-03;P_GERMLINE=-5.372e+00;TLOD=5.73	GT:AD:AF:F1R2:F2R1:MBQ:MFRL:MMQ:MPOS:SA_MAP_AF:SA_POST_PROB	0/0:28,0:0.216:15,0:11,0:0:206,0:0:0	0/1:15,2:0.352:4,0:11,2:28:206,184:60:21:0.121,0.00,0.118:0.019,0.020,0.961
1	175086061	.	A	AT	.	.	DB;DP=283;ECNT=1;NLOD=34.58;N_ART_LOD=0.077;POP_AF=1.000e-03;P_GERMLINE=-3.129e+01;RPA=10,11;RU=T;STR;TLOD=7.55	GT:AD:AF:F1R2:F2R1:MBQ:MFRL:MMQ:MPOS:SA_MAP_AF:SA_POST_PROB	0/0:133,2:0.058:54,1:74,1:36:169,187:60:33	0/1:120,9:0.096:45,5:72,3:39:179,176:60:27:0.061,0.040,0.063:3.436e-03,0.034,0.963
1	175115970	.	GTAAT	G	.	.	DP=180;ECNT=2;NLOD=18.67;N_ART_LOD=3.39;POP_AF=1.000e-03;P_GERMLINE=-1.771e+01;RPA=5,4;RU=TAAT;STR;TLOD=3.67	GT:AD:AF:F1R2:F2R1:MBQ:MFRL:MMQ:MPOS:SA_MAP_AF:SA_POST_PROB	0/0:90,2:0.065:28,0:62,2:40:176,191:60:28	0/1:73,2:0.051:30,0:43,2:40:172,193:60:37:0.030,0.00,0.027:2.207e-03,0.103,0.895
1	175116046	.	CT	C	.	.	DP=225;ECNT=2;NLOD=4.80;N_ART_LOD=4.82;POP_AF=1.000e-03;P_GERMLINE=-1.518e+00;RPA=15,14;RU=T;STR;TLOD=8.33	GT:AD:AF:F1R2:F2R1:MBQ:MFRL:MMQ:MPOS:SA_MAP_AF:SA_POST_PROB	0/0:73,11:0.273:8,0:8,5:39:133,153:60:36	0/1:65,8:0.252:11,4:10,2:40:161,158:60:24:0.061,0.081,0.088:8.631e-03,0.023,0.968
1	175323688	.	G	A	.	.	DP=470;ECNT=1;NLOD=67.54;N_ART_LOD=-2.359e+00;POP_AF=1.000e-03;P_GERMLINE=-6.615e+01;TLOD=4.09	GT:AD:AF:F1R2:F2R1:MBQ:MFRL:MMQ:MPOS:SA_MAP_AF:SA_POST_PROB	0/0:225,0:0.017:93,0:132,0:0:173,0:0:0	0/1:221,3:0.045:71,0:150,3:40:172,143:60:2:0.010,0.010,0.013:0.017,1.316e-03,0.981
1	175994930	.	G	T	.	.	DP=12;ECNT=1;NLOD=2.41;N_ART_LOD=-9.738e-01;POP_AF=1.000e-03;P_GERMLINE=-1.478e+00;TLOD=3.64	GT:AD:AF:F1R2:F2R1:MBQ:MFRL:MMQ:MPOS:SA_MAP_AF:SA_POST_PROB	0/0:8,0:0.056:6,0:2,0:0:154,0:0:0	0/1:1,1:0.500:1,0:0,1:40:138,124:60:20:0.505,0.00,0.500:0.021,0.032,0.947
1	176058132	.	CAAA	C	.	.	DP=21;ECNT=1;NLOD=4.11;N_ART_LOD=-7.485e-01;POP_AF=1.000e-03;P_GERMLINE=-3.554e+00;RPA=16,13;RU=A;STR;TLOD=3.26	GT:AD:AF:F1R2:F2R1:MBQ:MFRL:MMQ:MPOS:SA_MAP_AF:SA_POST_PROB	0/0:14,0:0.016:2,0:1,0:0:128,0:0:0	0/1:4,1:0.297:0,0:0,1:34:0,142:60:13:0.253,0.00,0.250:0.025,0.023,0.952
1	176762209	.	CCCA	C	.	.	DP=43;ECNT=1;NLOD=5.11;N_ART_LOD=-1.275e+00;POP_AF=1.000e-03;P_GERMLINE=-3.616e+00;RPA=6,5;RU=CCA;STR;TLOD=4.20	GT:AD:AF:F1R2:F2R1:MBQ:MFRL:MMQ:MPOS:SA_MAP_AF:SA_POST_PROB	0/0:17,0:0.053:5,0:12,0:0:155,0:0:0	0/1:21,2:0.104:11,2:10,0:40:166,177:60:24:0.071,0.071,0.087:0.017,0.013,0.969
1	177881539	.	AAGG	A	.	.	DP=34;ECNT=1;NLOD=5.37;N_ART_LOD=-1.287e+00;POP_AF=1.000e-03;P_GERMLINE=-2.576e+00;RPA=11,10;RU=AGG;STR;TLOD=5.65	GT:AD:AF:F1R2:F2R1:MBQ:MFRL:MMQ:MPOS:SA_MAP_AF:SA_POST_PROB	0/0:18,0:0.032:8,0:10,0:0:154,0:0:0	0/1:11,2:0.201:3,1:8,1:38:164,188:60:41:0.121,0.131,0.154:0.023,0.017,0.960
1	178745798	.	CTTT	C	.	.	DP=139;ECNT=1;NLOD=3.31;N_ART_LOD=-1.416e+00;POP_AF=1.000e-03;P_GERMLINE=-3.690e-01;RPA=14,11;RU=T;STR;TLOD=6.53	GT:AD:AF:F1R2:F2R1:MBQ:MFRL:MMQ:MPOS:SA_MAP_AF:SA_POST_PROB	0/0:57,17:0.268:5,0:5,0:0:177,0:0:0	0/1:45,13:0.276:5,4:5,0:40:161,182:60:44:0.051,0.061,0.070:6.919e-03,0.029,0.964
1	178861645	.	C	A	.	.	DP=33;ECNT=1;NLOD=5.42;N_ART_LOD=-1.288e+00;POP_AF=1.000e-03;P_GERMLINE=-3.446e+00;TLOD=4.69	GT:AD:AF:F1R2:F2R1:MBQ:MFRL:MMQ:MPOS:SA_MAP_AF:SA_POST_PROB	0/0:18,0:0.026:7,0:11,0:0:277,0:0:0	0/1:10,2:0.214:4,0:6,2:34:241,241:60:20:0.172,0.00,0.167:0.025,0.020,0.955
1	179081398	.	C	T	.	.	DP=827;ECNT=1;NLOD=131.58;N_ART_LOD=-2.651e+00;POP_AF=1.000e-03;P_GERMLINE=-1.305e+02;TLOD=3.78	GT:AD:AF:F1R2:F2R1:MBQ:MFRL:MMQ:MPOS:SA_MAP_AF:SA_POST_PROB	0/0:438,0:0.024:179,0:259,0:0:172,0:0:0	0/1:343,4:0.040:159,2:184,2:39:167,164:60:11:0.010,0.010,0.012:1.341e-03,5.374e-03,0.993
1	179089239	.	G	GA	.	.	DP=232;ECNT=1;NLOD=3.97;N_ART_LOD=13.72;POP_AF=1.000e-03;P_GERMLINE=-3.554e+00;RPA=11,12;RU=A;STR;TLOD=3.12	GT:AD:AF:F1R2:F2R1:MBQ:MFRL:MMQ:MPOS:SA_MAP_AF:SA_POST_PROB	0/0:103,11:0.171:33,3:55,8:39:187,160:60:13	0/1:81,4:0.115:20,1:54,3:38:179,177:60:4:0.030,0.040,0.047:6.545e-03,0.012,0.982
1	179095895	.	T	TA	.	.	DP=201;ECNT=1;NLOD=4.97;N_ART_LOD=7.29;POP_AF=1.000e-03;P_GERMLINE=-1.679e+00;RPA=12,13;RU=A;STR;TLOD=24.23	GT:AD:AF:F1R2:F2R1:MBQ:MFRL:MMQ:MPOS:SA_MAP_AF:SA_POST_PROB	0/0:70,7:0.229:17,1:40,6:38:189,192:60:25	0/1:54,15:0.291:18,6:29,9:36:207,210:60:38:0.222,0.00,0.217:0.022,0.024,0.955
1	179125742	.	G	A	.	.	DP=11;ECNT=1;NLOD=2.41;N_ART_LOD=-9.542e-01;POP_AF=1.000e-03;P_GERMLINE=-1.718e+00;TLOD=3.40	GT:AD:AF:F1R2:F2R1:MBQ:MFRL:MMQ:MPOS:SA_MAP_AF:SA_POST_PROB	0/0:8,0:6.191e-05:3,0:5,0:0:173,0:0:0	0/1:2,1:0.333:1,0:1,1:40:134,52:60:9:0.333,0.00,0.333:0.019,0.036,0.946
1	179193814	.	C	T	.	.	DP=15;ECNT=1;NLOD=2.96;N_ART_LOD=-1.039e+00;POP_AF=1.000e-03;P_GERMLINE=-2.624e+00;TLOD=3.04	GT:AD:AF:F1R2:F2R1:MBQ:MFRL:MMQ:MPOS:SA_MAP_AF:SA_POST_PROB	0/0:10,0:0.010:5,0:5,0:0:227,0:0:0	0/1:3,1:0.300:1,1:2,0:39:175,98:60:7:0.00,0.253,0.250:0.032,0.019,0.949
1	179271948	.	A	AT	.	.	DP=334;ECNT=1;NLOD=10.22;N_ART_LOD=15.38;POP_AF=1.000e-03;P_GERMLINE=-6.920e+00;RPA=12,13;RU=T;STR;TLOD=8.26	GT:AD:AF:F1R2:F2R1:MBQ:MFRL:MMQ:MPOS:SA_MAP_AF:SA_POST_PROB	0/0:147,17:0.217:57,6:69,9:39:180,192:60:20	0/1:74,8:0.211:20,4:45,4:39:189,177:60:20:0.091,0.061,0.098:9.845e-03,0.016,0.975
1	179401379	.	C	CT	.	.	DP=137;ECNT=1;NLOD=19.29;N_ART_LOD=0.404;POP_AF=1.000e-03;P_GERMLINE=-1.870e+01;RPA=11,12;RU=T;STR;TLOD=3.30	GT:AD:AF:F1R2:F2R1:MBQ:MFRL:MMQ:MPOS:SA_MAP_AF:SA_POST_PROB	0/0:84,3:0.074:36,2:41,1:39:206,296:60:34	0/1:35,4:0.152:18,0:15,4:37:216,189:60:4:0.00,0.101,0.103:0.014,0.025,0.961
1	179427416	.	C	T	.	.	DP=12;ECNT=1;NLOD=3.01;N_ART_LOD=-1.041e+00;POP_AF=1.000e-03;P_GERMLINE=-2.016e+00;TLOD=3.70	GT:AD:AF:F1R2:F2R1:MBQ:MFRL:MMQ:MPOS:SA_MAP_AF:SA_POST_PROB	0/0:10,0:1.959e-04:4,0:6,0:0:156,0:0:0	0/1:1,1:0.500:0,1:1,0:40:158,111:60:20:0.00,0.495,0.500:0.027,0.025,0.948
1	179604780	.	A	AT	.	.	DP=229;ECNT=1;NLOD=31.00;N_ART_LOD=1.19;POP_AF=1.000e-03;P_GERMLINE=-2.850e+01;RPA=10,11;RU=T;STR;TLOD=5.27	GT:AD:AF:F1R2:F2R1:MBQ:MFRL:MMQ:MPOS:SA_MAP_AF:SA_POST_PROB	0/0:131,4:0.048:51,1:79,3:39:175,182:60:13	0/1:77,6:0.102:26,4:50,2:40:170,147:60:16:0.051,0.071,0.072:9.480e-03,0.013,0.978
1	179924215	.	G	A	.	.	DP=86;ECNT=1;NLOD=8.04;N_ART_LOD=-1.482e+00;POP_AF=1.000e-03;P_GERMLINE=-6.710e+00;TLOD=4.03	GT:AD:AF:F1R2:F2R1:MBQ:MFRL:MMQ:MPOS:SA_MAP_AF:SA_POST_PROB	0/0:27,0:0.097:15,0:12,0:0:191,0:0:0	0/1:49,2:0.059:19,1:30,1:40:165,104:60:9:0.00,0.040,0.039:9.851e-03,0.012,0.978
1	180057032	.	G	C	.	.	DP=34;ECNT=1;NLOD=8.38;N_ART_LOD=-1.468e+00;POP_AF=1.000e-03;P_GERMLINE=-7.466e+00;TLOD=3.62	GT:AD:AF:F1R2:F2R1:MBQ:MFRL:MMQ:MPOS:SA_MAP_AF:SA_POST_PROB	0/0:28,0:0.021:12,0:16,0:0:296,0:0:0	0/1:3,2:0.380:2,2:1,0:28:260,340:60:20:0.404,0.00,0.400:0.025,0.026,0.949
1	180363393	.	TA	T	.	.	DP=17;ECNT=1;NLOD=2.40;N_ART_LOD=-9.734e-01;POP_AF=1.000e-03;P_GERMLINE=-1.505e+00;RPA=9,8;RU=A;STR;TLOD=3.61	GT:AD:AF:F1R2:F2R1:MBQ:MFRL:MMQ:MPOS:SA_MAP_AF:SA_POST_PROB	0/0:8,0:0.057:4,0:4,0:0:188,0:0:0	0/1:6,2:0.251:3,1:3,1:35:150,137:60:43:0.212,0.212,0.250:0.023,0.023,0.955
1	180757007	.	CT	C	.	.	DP=219;ECNT=1;NLOD=11.02;N_ART_LOD=9.60;POP_AF=1.000e-03;P_GERMLINE=-9.701e+00;RPA=10,9;RU=T;STR;TLOD=4.02	GT:AD:AF:F1R2:F2R1:MBQ:MFRL:MMQ:MPOS:SA_MAP_AF:SA_POST_PROB	0/0:108,9:0.121:47,3:52,5:40:190,185:60:19	0/1:75,5:0.114:22,4:47,0:39:174,226:60:27:0.051,0.030,0.051:7.290e-03,0.011,0.982
1	180775825	.	T	C	.	.	DP=140;ECNT=1;NLOD=24.68;N_ART_LOD=-1.932e+00;POP_AF=1.000e-03;P_GERMLINE=-2.417e+01;TLOD=3.21	GT:AD:AF:F1R2:F2R1:MBQ:MFRL:MMQ:MPOS:SA_MAP_AF:SA_POST_PROB	0/0:82,0:0.034:34,0:48,0:0:209,0:0:0	0/1:50,2:0.039:19,0:31,2:36:213,320:60:12:0.040,0.00,0.038:0.017,8.239e-03,0.975
1	180803992	.	A	AT	.	.	DP=253;ECNT=1;NLOD=18.41;N_ART_LOD=5.78;POP_AF=1.000e-03;P_GERMLINE=-1.512e+01;RPA=10,11;RU=T;STR;TLOD=7.51	GT:AD:AF:F1R2:F2R1:MBQ:MFRL:MMQ:MPOS:SA_MAP_AF:SA_POST_PROB	0/0:114,7:0.083:56,2:58,5:39:183,231:60:36	0/1:112,8:0.087:40,1:69,7:39:174,175:60:29:0.040,0.061,0.067:0.013,6.908e-03,0.980
1	180934860	.	G	A	.	.	DP=77;ECNT=1;NLOD=10.74;N_ART_LOD=-1.572e+00;POP_AF=1.000e-03;P_GERMLINE=-9.136e+00;TLOD=4.32	GT:AD:AF:F1R2:F2R1:MBQ:MFRL:MMQ:MPOS:SA_MAP_AF:SA_POST_PROB	0/0:36,0:0.019:16,0:20,0:0:188,0:0:0	0/1:36,2:0.083:13,1:23,1:39:187,195:60:14:0.00,0.051,0.053:0.013,0.013,0.974
1	182336005	.	AAG	A	.	.	DP=31;ECNT=1;NLOD=3.53;N_ART_LOD=-1.161e+00;POP_AF=1.000e-03;P_GERMLINE=-4.432e-01;RPA=7,6;RU=AG;STR;TLOD=7.24	GT:AD:AF:F1R2:F2R1:MBQ:MFRL:MMQ:MPOS:SA_MAP_AF:SA_POST_PROB	0/0:12,0:0.136:8,0:4,0:0:168,0:0:0	0/1:11,3:0.234:5,2:6,1:39:150,166:60:48:0.202,0.152,0.214:0.012,0.046,0.942
1	182348981	.	CT	C	.	.	DP=37;ECNT=1;NLOD=2.25;N_ART_LOD=0.600;POP_AF=1.000e-03;P_GERMLINE=-3.905e-02;RPA=15,14;RU=T;STR;TLOD=7.20	GT:AD:AF:F1R2:F2R1:MBQ:MFRL:MMQ:MPOS:SA_MAP_AF:SA_POST_PROB	0/0:16,1:0.135:5,1:8,0:40:140,121:60:34	0/1:9,4:0.377:4,2:2,2:40:250,186:60:24:0.253,0.293,0.308:0.029,0.018,0.952
1	182571432	.	CATT	C	.	.	DP=136;ECNT=1;NLOD=3.87;N_ART_LOD=9.31;POP_AF=1.000e-03;P_GERMLINE=-6.706e-01;RPA=5,4;RU=ATT;STR;TLOD=18.02	GT:AD:AF:F1R2:F2R1:MBQ:MFRL:MMQ:MPOS:SA_MAP_AF:SA_POST_PROB	0/0:66,4:0.118:24,2:42,2:39:205,232:60:17	0/1:45,6:0.146:16,3:29,3:40:224,215:60:30:0.081,0.111,0.118:0.015,0.014,0.971
1	182640896	.	G	A	.	.	DP=204;ECNT=1;NLOD=31.26;N_ART_LOD=-2.042e+00;POP_AF=1.000e-03;P_GERMLINE=-3.056e+01;TLOD=3.40	GT:AD:AF:F1R2:F2R1:MBQ:MFRL:MMQ:MPOS:SA_MAP_AF:SA_POST_PROB	0/0:104,0:0.053:32,0:72,0:0:174,0:0:0	0/1:80,2:0.057:33,1:47,1:40:174,188:60:15:0.020,0.020,0.024:0.011,4.213e-03,0.984
1	182825551	.	A	AT	.	.	DP=277;ECNT=1;NLOD=27.50;N_ART_LOD=4.50;POP_AF=1.000e-03;P_GERMLINE=-2.452e+01;RPA=10,11;RU=T;STR;TLOD=5.95	GT:AD:AF:F1R2:F2R1:MBQ:MFRL:MMQ:MPOS:SA_MAP_AF:SA_POST_PROB	0/0:140,6:0.091:71,1:68,5:39:179,171:60:32	0/1:102,6:0.083:38,1:61,5:39:162,157:60:28:0.00,0.061,0.056:0.034,4.219e-03,0.962
1	182885126	.	G	A	.	.	DP=12;ECNT=1;NLOD=2.71;N_ART_LOD=-1.000e+00;POP_AF=1.000e-03;P_GERMLINE=-2.015e+00;TLOD=3.40	GT:AD:AF:F1R2:F2R1:MBQ:MFRL:MMQ:MPOS:SA_MAP_AF:SA_POST_PROB	0/0:9,0:4.950e-05:6,0:3,0:0:169,0:0:0	0/1:2,1:0.333:0,1:2,0:40:251,163:46:8:0.333,0.00,0.333:0.021,0.029,0.949
1	182920665	.	G	GT	.	.	DP=102;ECNT=1;NLOD=3.36;N_ART_LOD=1.18;POP_AF=1.000e-03;P_GERMLINE=-2.166e+00;RPA=14,15;RU=T;STR;TLOD=3.90	GT:AD:AF:F1R2:F2R1:MBQ:MFRL:MMQ:MPOS:SA_MAP_AF:SA_POST_PROB	0/0:38,6:0.268:11,1:22,1:37:211,192:60:32	0/1:20,5:0.304:4,2:9,1:38:156,193:60:26:0.131,0.00,0.130:0.015,0.024,0.961
1	183095185	.	T	TA	.	.	DP=248;ECNT=2;NLOD=3.55;N_ART_LOD=10.57;POP_AF=1.000e-03;P_GERMLINE=-4.409e-01;RPA=14,15;RU=A;STR;TLOD=17.89	GT:AD:AF:F1R2:F2R1:MBQ:MFRL:MMQ:MPOS:SA_MAP_AF:SA_POST_PROB	0/0:94,13:0.182:17,2:49,8:39:191,189:60:15	0/1:99,15:0.198:28,3:42,11:38:180,169:60:16:0.091,0.111,0.121:0.013,9.945e-03,0.977
1	183095271	.	T	C	.	.	DP=403;ECNT=2;NLOD=56.36;N_ART_LOD=-2.283e+00;POP_AF=1.000e-03;P_GERMLINE=-5.439e+01;TLOD=4.69	GT:AD:AF:F1R2:F2R1:MBQ:MFRL:MMQ:MPOS:SA_MAP_AF:SA_POST_PROB	0/0:188,0:0.021:67,0:121,0:0:172,0:0:0	0/1:199,3:0.030:85,1:114,2:39:187,169:60:15:0.020,0.00,0.015:1.601e-03,0.015,0.983
1	183100307	.	C	CA	.	.	DP=110;ECNT=1;NLOD=7.55;N_ART_LOD=-3.691e-02;POP_AF=1.000e-03;P_GERMLINE=-4.364e+00;RPA=18,19;RU=A;STR;TLOD=6.50	GT:AD:AF:F1R2:F2R1:MBQ:MFRL:MMQ:MPOS:SA_MAP_AF:SA_POST_PROB	0/0:36,2:0.233:5,0:8,1:40:253,263:60:12	0/1:23,9:0.373:6,2:11,4:38:220,245:60:37:0.00,0.182,0.182:0.020,0.025,0.955
1	183100563	.	GGTGT	G	.	.	DP=389;ECNT=1;NLOD=10.08;N_ART_LOD=4.89;POP_AF=1.000e-03;P_GERMLINE=-6.777e+00;RPA=16,14;RU=GT;STR;TLOD=16.88	GT:AD:AF:F1R2:F2R1:MBQ:MFRL:MMQ:MPOS:SA_MAP_AF:SA_POST_PROB	0/0:84,4:0.327:31,2:40,2:40:203,216:60:31	0/1:64,9:0.332:15,3:33,5:39:210,208:60:38:0.111,0.00,0.108:0.019,0.016,0.965
1	183150840	.	AT	A	.	.	DP=17;ECNT=1;NLOD=3.26;N_ART_LOD=-1.106e+00;POP_AF=1.000e-03;P_GERMLINE=-1.688e+00;RPA=10,9;RU=T;STR;TLOD=4.29	GT:AD:AF:F1R2:F2R1:MBQ:MFRL:MMQ:MPOS:SA_MAP_AF:SA_POST_PROB	0/0:11,0:0.085:7,0:4,0:0:178,0:0:0	0/1:2,2:0.500:1,1:1,1:40:209,186:60:28:0.475,0.465,0.500:0.022,0.030,0.948
1	183221024	.	ATG	A	.	.	DP=115;ECNT=3;NLOD=16.48;N_ART_LOD=-1.770e+00;POP_AF=1.000e-03;P_GERMLINE=-1.592e+01;RPA=5,4;RU=TG;STR;TLOD=3.26	GT:AD:AF:F1R2:F2R1:MBQ:MFRL:MMQ:MPOS:SA_MAP_AF:SA_POST_PROB	0/0:55,0:0.059:33,0:22,0:0:155,0:0:0	0/1:44,2:0.104:29,0:15,2:39:176,161:60:45:0.030,0.030,0.043:0.014,7.466e-03,0.979
1	183221067	.	C	CGT	.	.	DP=75;ECNT=3;NLOD=7.77;N_ART_LOD=-1.219e+00;POP_AF=1.000e-03;P_GERMLINE=-6.519e+00;RPA=7,8;RU=GT;STR;TLOD=3.95	GT:AD:AF:F1R2:F2R1:MBQ:MFRL:MMQ:MPOS:SA_MAP_AF:SA_POST_PROB	0/0:26,0:0.171:15,0:10,0:0:168,0:0:0	0/1:20,2:0.254:11,1:8,1:37:183,208:60:42:0.091,0.00,0.091:0.025,0.014,0.961
1	183481943	.	C	CTTTT	.	.	DP=52;ECNT=1;NLOD=5.02;N_ART_LOD=-5.554e-01;POP_AF=1.000e-03;P_GERMLINE=-4.506e+00;RPA=20,24;RU=T;STR;TLOD=3.22	GT:AD:AF:F1R2:F2R1:MBQ:MFRL:MMQ:MPOS:SA_MAP_AF:SA_POST_PROB	0/0:19,1:0.179:6,1:3,0:0:191,105:60:0	0/1:14,2:0.271:3,2:4,0:28:241,147:60:5:0.101,0.081,0.118:0.010,0.043,0.947
1	183502797	.	A	AT	.	.	DP=238;ECNT=1;NLOD=31.63;N_ART_LOD=-9.406e-01;POP_AF=1.000e-03;P_GERMLINE=-2.968e+01;RPA=9,10;RU=T;STR;TLOD=4.67	GT:AD:AF:F1R2:F2R1:MBQ:MFRL:MMQ:MPOS:SA_MAP_AF:SA_POST_PROB	0/0:114,1:0.061:46,0:66,1:30:176,237:60:47	0/1:98,5:0.078:42,3:56,2:38:167,194:60:20:0.040,0.040,0.049:4.240e-03,0.021,0.975
1	183513991	.	TA	T	.	.	DP=260;ECNT=1;NLOD=38.38;N_ART_LOD=-1.072e+00;POP_AF=1.000e-03;P_GERMLINE=-3.774e+01;RPA=10,9;RU=A;STR;TLOD=3.34	GT:AD:AF:F1R2:F2R1:MBQ:MFRL:MMQ:MPOS:SA_MAP_AF:SA_POST_PROB	0/0:137,1:0.051:50,0:79,1:40:194,142:60:4	0/1:90,4:0.112:37,1:48,3:39:195,279:60:37:0.00,0.040,0.044:0.011,8.147e-03,0.980
1	183775704	.	CTT	C	.	.	DP=159;ECNT=1;NLOD=5.77;N_ART_LOD=4.10;POP_AF=1.000e-03;P_GERMLINE=-2.523e+00;RPA=12,10;RU=T;STR;TLOD=6.85	GT:AD:AF:F1R2:F2R1:MBQ:MFRL:MMQ:MPOS:SA_MAP_AF:SA_POST_PROB	0/0:54,3:0.219:16,1:31,2:39:198,168:60:22	0/1:41,4:0.228:10,1:23,3:39:195,178:60:24:0.071,0.061,0.082:0.043,7.072e-03,0.950
1	184041946	.	C	CT	.	.	DB;DP=182;ECNT=1;NLOD=16.07;N_ART_LOD=3.21;POP_AF=1.000e-03;P_GERMLINE=-1.484e+01;RPA=10,11;RU=T;STR;TLOD=3.93	GT:AD:AF:F1R2:F2R1:MBQ:MFRL:MMQ:MPOS:SA_MAP_AF:SA_POST_PROB	0/0:87,4:0.118:35,3:50,1:40:178,175:60:31	0/1:63,4:0.106:21,0:39,4:37:162,114:60:21:0.051,0.040,0.060:6.220e-03,0.017,0.977
1	184326467	.	T	C	.	.	DP=34;ECNT=2;NLOD=4.82;N_ART_LOD=-1.230e+00;POP_AF=1.000e-03;P_GERMLINE=-2.110e+00;TLOD=5.54	GT:AD:AF:F1R2:F2R1:MBQ:MFRL:MMQ:MPOS:PGT:PID:SA_MAP_AF:SA_POST_PROB	0/0:16,0:7.707e-07:8,0:8,0:0:157,0:0:0:0|1:184326467_T_C	0/1:16,2:0.111:10,0:6,2:39:153,111:44:10:0|1:184326467_T_C:0.091,0.091,0.111:0.019,0.016,0.966
1	184326468	.	G	A	.	.	DP=34;ECNT=2;NLOD=4.82;N_ART_LOD=-1.230e+00;POP_AF=1.000e-03;P_GERMLINE=-2.110e+00;TLOD=5.54	GT:AD:AF:F1R2:F2R1:MBQ:MFRL:MMQ:MPOS:PGT:PID:SA_MAP_AF:SA_POST_PROB	0/0:16,0:7.707e-07:8,0:8,0:0:157,0:0:0:0|1:184326467_T_C	0/1:16,2:0.111:10,0:6,2:34:153,111:44:11:0|1:184326467_T_C:0.091,0.091,0.111:0.019,0.016,0.966
1	184777268	.	G	A	.	.	DP=1150;ECNT=1;NLOD=157.60;N_ART_LOD=-2.657e+00;POP_AF=1.000e-03;P_GERMLINE=-1.571e+02;TLOD=3.23	GT:AD:AF:F1R2:F2R1:MBQ:MFRL:MMQ:MPOS:SA_MAP_AF:SA_POST_PROB	0/0:532,2:0.030:198,0:334,2:34:174,176:60:19	0/1:552,3:0.036:206,2:346,1:40:171,156:60:17:0.010,0.010,5.405e-03:3.847e-03,6.695e-04,0.995
1	184951997	.	A	G	.	.	DP=13;ECNT=1;NLOD=2.71;N_ART_LOD=-1.000e+00;POP_AF=1.000e-03;P_GERMLINE=-2.334e+00;TLOD=3.08	GT:AD:AF:F1R2:F2R1:MBQ:MFRL:MMQ:MPOS:SA_MAP_AF:SA_POST_PROB	0/0:9,0:5.683e-05:5,0:4,0:0:125,0:0:0	0/1:3,1:0.250:0,1:3,0:39:142,83:60:20:0.00,0.253,0.250:0.023,0.025,0.952
1	185191186	.	A	AT	.	.	DP=621;ECNT=1;NLOD=73.33;N_ART_LOD=-8.817e-01;POP_AF=1.000e-03;P_GERMLINE=-7.294e+01;RPA=9,10;RU=T;STR;TLOD=3.09	GT:AD:AF:F1R2:F2R1:MBQ:MFRL:MMQ:MPOS:SA_MAP_AF:SA_POST_PROB	0/0:261,2:0.146:104,2:154,0:40:187,190:60:35	0/1:181,5:0.158:63,3:114,2:39:186,174:60:24:0.020,0.020,0.027:0.011,3.316e-03,0.985
1	185641793	.	G	GT	.	.	DP=61;ECNT=1;NLOD=6.01;N_ART_LOD=-9.520e-01;POP_AF=1.000e-03;P_GERMLINE=-2.711e+00;RPA=12,13;RU=T;STR;TLOD=12.65	GT:AD:AF:F1R2:F2R1:MBQ:MFRL:MMQ:MPOS:SA_MAP_AF:SA_POST_PROB	0/0:20,0:0.169:10,0:9,0:0:189,0:0:0	0/1:11,7:0.445:6,4:5,3:39:192,146:60:29:0.364,0.354,0.389:0.018,0.029,0.952
1	185878430	.	T	C	.	.	DP=131;ECNT=1;NLOD=21.67;N_ART_LOD=-1.878e+00;POP_AF=1.000e-03;P_GERMLINE=-2.047e+01;TLOD=3.91	GT:AD:AF:F1R2:F2R1:MBQ:MFRL:MMQ:MPOS:SA_MAP_AF:SA_POST_PROB	0/0:72,0:0.039:28,0:44,0:0:209,0:0:0	0/1:50,2:0.049:14,1:36,1:39:198,234:60:15:0.00,0.040,0.038:8.239e-03,0.017,0.975
1	186076224	.	CT	C	.	.	DP=390;ECNT=1;NLOD=13.41;N_ART_LOD=10.76;POP_AF=1.000e-03;P_GERMLINE=-1.011e+01;RPA=11,10;RU=T;STR;TLOD=21.27	GT:AD:AF:F1R2:F2R1:MBQ:MFRL:MMQ:MPOS:SA_MAP_AF:SA_POST_PROB	0/0:125,10:0.215:35,3:69,7:40:204,179:60:19	0/1:123,15:0.228:41,5:70,10:39:199,222:60:21:0.111,0.00,0.109:6.505e-03,0.046,0.947
1	186135842	.	A	G	.	.	DP=55;ECNT=1;NLOD=9.33;N_ART_LOD=-1.522e+00;POP_AF=1.000e-03;P_GERMLINE=-8.136e+00;TLOD=3.90	GT:AD:AF:F1R2:F2R1:MBQ:MFRL:MMQ:MPOS:SA_MAP_AF:SA_POST_PROB	0/0:31,0:0.044:11,0:20,0:0:208,0:0:0	0/1:19,2:0.100:8,2:11,0:33:211,383:60:19:0.00,0.091,0.095:0.014,0.025,0.960
1	186275404	.	G	GA	.	.	DB;DP=294;ECNT=1;NLOD=29.39;N_ART_LOD=3.67;POP_AF=1.000e-03;P_GERMLINE=-2.899e+01;RPA=9,10;RU=A;STR;TLOD=3.10	GT:AD:AF:F1R2:F2R1:MBQ:MFRL:MMQ:MPOS:SA_MAP_AF:SA_POST_PROB	0/0:140,5:0.095:51,3:88,2:39:214,251:60:13	0/1:103,4:0.115:41,1:60,3:40:206,236:60:13:0.00,0.040,0.037:6.876e-03,0.017,0.976
1	186276582	.	C	A	.	.	DP=475;ECNT=3;NLOD=47.60;N_ART_LOD=3.29;POP_AF=1.000e-03;P_GERMLINE=-4.473e+01;TLOD=5.77	GT:AD:AF:F1R2:F2R1:MBQ:MFRL:MMQ:MPOS:PGT:PID:SA_MAP_AF:SA_POST_PROB	0/0:207,9:0.065:74,6:133,3:16:144,188:60:13:0|1:186276582_C_A	0/1:225,13:0.071:84,4:141,9:16:147,240:60:18:0|1:186276582_C_A:0.040,0.051,0.055:0.016,2.777e-03,0.981
1	186295344	.	A	T	.	.	DP=1200;ECNT=2;NLOD=171.73;N_ART_LOD=0.803;POP_AF=1.000e-03;P_GERMLINE=-1.693e+02;TLOD=5.23	GT:AD:AF:F1R2:F2R1:MBQ:MFRL:MMQ:MPOS:SA_MAP_AF:SA_POST_PROB	0/0:598,2:0.056:231,0:367,2:40:168,160:60:23	0/1:474,4:0.058:206,0:268,4:40:165,142:60:17:0.010,0.00,8.368e-03:9.991e-04,5.603e-03,0.993
1	189098384	.	ATGG	A	.	.	DP=189;ECNT=1;NLOD=21.40;N_ART_LOD=-4.092e-01;POP_AF=1.000e-03;P_GERMLINE=-1.810e+01;RPA=8,7;RU=TGG;STR;TLOD=12.98	GT:AD:AF:F1R2:F2R1:MBQ:MFRL:MMQ:MPOS:SA_MAP_AF:SA_POST_PROB	0/0:82,1:0.067:60,0:22,1:39:163,191:60:23	0/1:82,5:0.101:47,5:35,0:38:147,173:60:37:0.051,0.030,0.057:4.512e-03,0.024,0.971
1	191129705	.	C	CA	.	.	DP=49;ECNT=1;NLOD=5.03;N_ART_LOD=-1.002e+00;POP_AF=1.000e-03;P_GERMLINE=-3.986e+00;RPA=11,12;RU=A;STR;TLOD=3.74	GT:AD:AF:F1R2:F2R1:MBQ:MFRL:MMQ:MPOS:SA_MAP_AF:SA_POST_PROB	0/0:17,0:0.085:3,0:12,0:0:153,0:0:0	0/1:22,4:0.194:9,1:11,3:25:139,111:60:9:0.141,0.081,0.154:8.336e-03,0.062,0.929
1	192577942	.	ACAC	A	.	.	DP=74;ECNT=1;NLOD=11.40;N_ART_LOD=-1.613e+00;POP_AF=1.000e-03;P_GERMLINE=-9.264e+00;RPA=6,5;RU=CAC;STR;TLOD=4.86	GT:AD:AF:F1R2:F2R1:MBQ:MFRL:MMQ:MPOS:SA_MAP_AF:SA_POST_PROB	0/0:38,0:0.060:14,0:24,0:0:152,0:0:0	0/1:28,2:0.081:11,1:17,1:40:171,239:60:15:0.051,0.051,0.067:0.011,0.016,0.973
1	192630683	.	G	A	.	.	DP=51;ECNT=3;NLOD=7.53;N_ART_LOD=-1.422e+00;POP_AF=1.000e-03;P_GERMLINE=-5.128e+00;TLOD=5.15	GT:AD:AF:F1R2:F2R1:MBQ:MFRL:MMQ:MPOS:PGT:PID:SA_MAP_AF:SA_POST_PROB	0/0:25,0:0.019:13,0:12,0:0:168,0:0:0:0|1:192630683_G_A	0/1:22,2:0.100:9,0:13,2:40:157,119:22:17:0|1:192630683_G_A:0.081,0.00,0.083:7.017e-03,0.060,0.933
1	192630685	.	G	C	.	.	DP=52;ECNT=3;NLOD=7.83;N_ART_LOD=-1.431e+00;POP_AF=1.000e-03;P_GERMLINE=-5.515e+00;TLOD=5.06	GT:AD:AF:F1R2:F2R1:MBQ:MFRL:MMQ:MPOS:PGT:PID:SA_MAP_AF:SA_POST_PROB	0/0:26,0:3.202e-05:13,0:13,0:0:163,0:0:0:0|1:192630683_G_A	0/1:24,2:0.077:10,0:14,2:40:152,119:22:15:0|1:192630683_G_A:0.081,0.00,0.077:6.721e-03,0.057,0.937
1	192630695	.	G	C	.	.	DP=53;ECNT=3;NLOD=7.83;N_ART_LOD=-1.431e+00;POP_AF=1.000e-03;P_GERMLINE=-5.522e+00;TLOD=5.05	GT:AD:AF:F1R2:F2R1:MBQ:MFRL:MMQ:MPOS:PGT:PID:SA_MAP_AF:SA_POST_PROB	0/0:26,0:3.638e-05:14,0:12,0:0:174,0:0:0:0|1:192630683_G_A	0/1:24,2:0.093:11,0:13,2:39:157,119:22:5:0|1:192630683_G_A:0.081,0.00,0.077:7.928e-03,0.038,0.954
1	192769715	.	GAA	G	.	.	DP=88;ECNT=1;NLOD=3.68;N_ART_LOD=0.865;POP_AF=1.000e-03;P_GERMLINE=-5.825e-01;RPA=15,13;RU=A;STR;TLOD=6.77	GT:AD:AF:F1R2:F2R1:MBQ:MFRL:MMQ:MPOS:SA_MAP_AF:SA_POST_PROB	0/0:29,2:0.221:11,1:5,0:40:177,178:60:44	0/1:25,5:0.247:9,3:10,1:37:159,154:60:12:0.071,0.111,0.114:0.023,0.011,0.967
1	192997103	.	G	GA	.	.	DP=89;ECNT=1;NLOD=7.87;N_ART_LOD=1.27;POP_AF=1.000e-03;P_GERMLINE=-7.088e+00;RPA=10,11;RU=A;STR;TLOD=3.48	GT:AD:AF:F1R2:F2R1:MBQ:MFRL:MMQ:MPOS:SA_MAP_AF:SA_POST_PROB	0/0:43,2:0.093:19,0:23,2:40:186,173:60:30	0/1:31,3:0.150:10,1:19,2:40:154,195:60:20:0.061,0.081,0.088:0.013,0.014,0.972
1	193020842	.	GTA	G	.	.	DB;DP=131;ECNT=1;NLOD=6.76;N_ART_LOD=5.17;POP_AF=1.000e-03;P_GERMLINE=-6.437e+00;RPA=6,5;RU=TA;STR;TLOD=3.03	GT:AD:AF:F1R2:F2R1:MBQ:MFRL:MMQ:MPOS:SA_MAP_AF:SA_POST_PROB	0/0:58,3:0.129:27,1:31,2:39:174,152:60:37	0/1:50,2:0.079:18,0:32,2:40:184,194:60:21:0.00,0.040,0.038:7.638e-03,0.022,0.970
1	193039658	.	CTTT	C	.	.	DP=196;ECNT=1;NLOD=6.13;N_ART_LOD=4.13;POP_AF=1.000e-03;P_GERMLINE=-5.740e+00;RPA=15,12;RU=T;STR;TLOD=3.09	GT:AD:AF:F1R2:F2R1:MBQ:MFRL:MMQ:MPOS:SA_MAP_AF:SA_POST_PROB	0/0:89,11:0.189:22,0:25,3:39:162,217:60:30	0/1:61,4:0.129:19,1:17,1:40:179,143:60:32:0.030,0.020,0.034:3.856e-03,0.047,0.950
1	193111232	.	A	T	.	.	DP=158;ECNT=1;NLOD=26.45;N_ART_LOD=-1.966e+00;POP_AF=1.000e-03;P_GERMLINE=-2.593e+01;TLOD=3.22	GT:AD:AF:F1R2:F2R1:MBQ:MFRL:MMQ:MPOS:SA_MAP_AF:SA_POST_PROB	0/0:88,0:0.043:37,0:51,0:0:206,0:0:0	0/1:55,2:0.074:16,0:39,2:39:199,176:60:5:0.020,0.030,0.035:0.035,4.239e-03,0.961
1	195526468	.	A	G	.	.	DP=13;ECNT=1;NLOD=2.71;N_ART_LOD=-1.000e+00;POP_AF=1.000e-03;P_GERMLINE=-2.212e+00;TLOD=3.20	GT:AD:AF:F1R2:F2R1:MBQ:MFRL:MMQ:MPOS:SA_MAP_AF:SA_POST_PROB	0/0:9,0:2.759e-05:6,0:3,0:0:111,0:0:0	0/1:3,1:0.250:1,0:2,1:39:185,89:28:13:0.00,0.253,0.250:0.023,0.025,0.952
1	195694025	.	G	A	.	.	DP=13;ECNT=4;NLOD=3.31;N_ART_LOD=-1.079e+00;POP_AF=1.000e-03;P_GERMLINE=-2.292e+00;TLOD=3.72	GT:AD:AF:F1R2:F2R1:MBQ:MFRL:MMQ:MPOS:PGT:PID:SA_MAP_AF:SA_POST_PROB	0/0:11,0:1.153e-05:5,0:6,0:0:193,0:0:0:0|1:195694025_G_A	0/1:1,1:0.500:1,1:0,0:36:65,125:48:0:0|1:195694025_G_A:0.495,0.00,0.500:0.025,0.027,0.948
1	195694029	.	A	C	.	.	DP=12;ECNT=4;NLOD=3.01;N_ART_LOD=-1.041e+00;POP_AF=1.000e-03;P_GERMLINE=-1.994e+00;TLOD=3.72	GT:AD:AF:F1R2:F2R1:MBQ:MFRL:MMQ:MPOS:PGT:PID:SA_MAP_AF:SA_POST_PROB	0/0:10,0:9.519e-06:5,0:5,0:0:193,0:0:0:0|1:195694025_G_A	0/1:1,1:0.500:1,1:0,0:39:65,125:48:4:0|1:195694025_G_A:0.495,0.00,0.500:0.025,0.027,0.948
1	195694030	.	G	A	.	.	DP=13;ECNT=4;NLOD=3.31;N_ART_LOD=-1.079e+00;POP_AF=1.000e-03;P_GERMLINE=-2.292e+00;TLOD=3.72	GT:AD:AF:F1R2:F2R1:MBQ:MFRL:MMQ:MPOS:PGT:PID:SA_MAP_AF:SA_POST_PROB	0/0:11,0:1.153e-05:5,0:6,0:0:193,0:0:0:0|1:195694025_G_A	0/1:1,1:0.500:1,1:0,0:36:65,125:48:5:0|1:195694025_G_A:0.495,0.00,0.500:0.025,0.027,0.948
1	195694056	.	T	C	.	.	DP=10;ECNT=4;NLOD=2.41;N_ART_LOD=-9.542e-01;POP_AF=1.000e-03;P_GERMLINE=-1.815e+00;TLOD=3.30	GT:AD:AF:F1R2:F2R1:MBQ:MFRL:MMQ:MPOS:SA_MAP_AF:SA_POST_PROB	0/0:8,0:5.789e-05:3,0:5,0:0:194,0:0:0	0/1:1,1:0.500:1,1:0,0:36:65,125:48:20:0.495,0.00,0.500:0.025,0.027,0.948
1	196712517	.	GT	G	.	.	DP=230;ECNT=2;NLOD=9.45;N_ART_LOD=16.50;POP_AF=1.000e-03;P_GERMLINE=-6.148e+00;RPA=2,1;RU=T;STR;TLOD=9.51	GT:AD:AF:F1R2:F2R1:MBQ:MFRL:MMQ:MPOS:PGT:PID:SA_MAP_AF:SA_POST_PROB	0/0:123,7:0.065:56,3:67,4:39:190,252:40:20:0|1:196712517_GT_G	0/1:91,4:0.052:35,2:56,2:40:158,255:40:16:0|1:196712517_GT_G:0.00,0.040,0.042:9.401e-03,0.010,0.980
1	197053561	.	T	TA	.	.	DP=180;ECNT=1;NLOD=8.05;N_ART_LOD=3.61;POP_AF=1.000e-03;P_GERMLINE=-4.803e+00;RPA=15,16;RU=A;STR;TLOD=6.87	GT:AD:AF:F1R2:F2R1:MBQ:MFRL:MMQ:MPOS:SA_MAP_AF:SA_POST_PROB	0/0:62,5:0.240:16,1:29,4:38:168,219:60:34	0/1:44,6:0.269:14,3:17,3:40:196,167:60:25:0.111,0.081,0.120:0.016,0.014,0.970
1	197721017	.	GGGA	G	.	.	DP=33;ECNT=1;NLOD=2.69;N_ART_LOD=-1.062e+00;POP_AF=1.000e-03;P_GERMLINE=-2.121e-01;RPA=6,5;RU=GGA;STR;TLOD=5.80	GT:AD:AF:F1R2:F2R1:MBQ:MFRL:MMQ:MPOS:SA_MAP_AF:SA_POST_PROB	0/0:9,0:0.155:4,0:5,0:0:185,0:0:0	0/1:12,2:0.252:5,0:7,2:39:190,143:60:45:0.121,0.121,0.143:0.019,0.019,0.962
1	198672607	.	G	A	.	.	DP=222;ECNT=1;NLOD=33.02;N_ART_LOD=-2.056e+00;POP_AF=1.000e-03;P_GERMLINE=-3.254e+01;TLOD=3.18	GT:AD:AF:F1R2:F2R1:MBQ:MFRL:MMQ:MPOS:SA_MAP_AF:SA_POST_PROB	0/0:110,0:0.032:52,0:58,0:0:193,0:0:0	0/1:95,2:0.057:43,0:52,2:40:185,158:60:26:0.020,0.00,0.021:7.787e-03,5.871e-03,0.986
1	198711170	.	CA	C	.	.	DP=241;ECNT=1;NLOD=8.35;N_ART_LOD=8.34;POP_AF=1.000e-03;P_GERMLINE=-5.048e+00;RPA=12,11;RU=A;STR;TLOD=9.09	GT:AD:AF:F1R2:F2R1:MBQ:MFRL:MMQ:MPOS:SA_MAP_AF:SA_POST_PROB	0/0:98,11:0.180:24,1:56,7:29:190,200:60:15	0/1:83,8:0.171:12,3:49,5:35:186,222:60:33:0.081,0.071,0.093:0.012,0.010,0.978
1	199747209	.	T	C	.	.	DP=18;ECNT=1;NLOD=2.71;N_ART_LOD=-1.000e+00;POP_AF=1.000e-03;P_GERMLINE=-5.383e-01;TLOD=5.07	GT:AD:AF:F1R2:F2R1:MBQ:MFRL:MMQ:MPOS:SA_MAP_AF:SA_POST_PROB	0/0:9,0:1.659e-05:6,0:3,0:0:173,0:0:0	0/1:7,2:0.222:4,2:3,0:40:117,137:27:20:0.192,0.182,0.222:0.018,0.027,0.955
1	199926660	.	T	A	.	.	DP=16;ECNT=1;NLOD=3.26;N_ART_LOD=-1.077e+00;POP_AF=1.000e-03;P_GERMLINE=-2.952e+00;TLOD=3.01	GT:AD:AF:F1R2:F2R1:MBQ:MFRL:MMQ:MPOS:SA_MAP_AF:SA_POST_PROB	0/0:11,0:9.449e-03:6,0:5,0:0:159,0:0:0	0/1:4,1:0.220:2,1:2,0:40:200,102:60:20:0.202,0.00,0.200:0.022,0.025,0.953
1	199996821	.	A	AT	.	.	DP=183;ECNT=1;NLOD=11.34;N_ART_LOD=4.62;POP_AF=1.000e-03;P_GERMLINE=-1.099e+01;RPA=11,12;RU=T;STR;TLOD=3.06	GT:AD:AF:F1R2:F2R1:MBQ:MFRL:MMQ:MPOS:SA_MAP_AF:SA_POST_PROB	0/0:79,5:0.124:29,1:37,4:39:185,126:60:11	0/1:78,4:0.089:29,1:41,3:40:175,149:60:32:0.00,0.051,0.049:0.011,0.010,0.979
[truncated: 5,544,437 more chars]
