# Supplementary material for: Differentiation-state plasticity is a targetable resistance mechanism in basal-like breast cancer
Source: Nat Commun. 2018 Sep 19;9:3815. doi: 10.1038/s41467-018-05729-w (PMC6145927; doi:10.1038/s41467-018-05729-w)
Supplement: Supplementary file 7 — Supplementary Data 4 [file 41467_2018_5729_MOESM7_ESM.zip › Supplementary Data 4/hcc1143_bez235_lpwgs.seg]

sample	chr	start	end	event	copy.number	bins	median
tumor_sample	1	1000001	21000000	HETD	1	20	-0.681348800435835
tumor_sample	1	21000001	120000000	NEUT	2	99	-0.0630645283223793
tumor_sample	1	150000001	156000000	AMP	4	6	0.979147025386053
tumor_sample	1	156000001	166000000	GAIN	3	10	0.437547765476009
tumor_sample	1	166000001	171000000	NEUT	2	5	0.128642231405987
tumor_sample	1	171000001	180000000	HETD	1	9	-0.404179671875289
tumor_sample	1	180000001	195000000	NEUT	2	15	-0.012032076641014
tumor_sample	1	195000001	203000000	HETD	1	8	-0.310261667408458
tumor_sample	1	203000001	223000000	GAIN	3	20	0.744095935849219
tumor_sample	1	225000001	235000000	NEUT	2	10	0.058093001211476
tumor_sample	1	236000001	248000000	GAIN	3	12	0.338964085246944
tumor_sample	2	1000001	16000000	GAIN	3	15	0.300595610634502
tumor_sample	2	17000001	38000000	NEUT	2	21	-0.0953592568126788
tumor_sample	2	38000001	87000000	GAIN	3	49	0.341876886534499
tumor_sample	2	99000001	174000000	NEUT	2	75	-0.0544256704175361
tumor_sample	2	174000001	189000000	AMP	4	15	0.946044387672856
tumor_sample	2	189000001	243000000	NEUT	2	54	-0.0411600895165621
tumor_sample	3	1000001	7000000	AMP	4	6	1.19610816180518
tumor_sample	3	7000001	42000000	GAIN	3	35	0.328547827051725
tumor_sample	3	42000001	85000000	NEUT	2	43	-0.13715124675715
tumor_sample	3	85000001	115000000	GAIN	3	30	0.369087557700705
tumor_sample	3	115000001	197000000	NEUT	2	82	0.230167566823425
tumor_sample	4	2000001	49000000	HETD	1	47	-0.663662801929577
tumor_sample	4	53000001	66000000	GAIN	3	13	0.812052643055253
tumor_sample	4	66000001	92000000	NEUT	2	26	-0.115523805399184
tumor_sample	4	92000001	191000000	HETD	1	99	-0.580270700481073
tumor_sample	5	1000001	32000000	AMP	4	31	1.10647063352467
tumor_sample	5	32000001	46000000	GAIN	3	14	0.436885568452241
tumor_sample	5	50000001	137000000	HETD	1	87	-0.607717973633985
tumor_sample	5	137000001	174000000	NEUT	2	37	-0.0775982381642947
tumor_sample	5	174000001	180000000	HLAMP	5	6	1.28531288157343
tumor_sample	6	1000001	30000000	HETD	1	29	-0.666193289031297
tumor_sample	6	30000001	65000000	GAIN	3	35	0.770386167579338
tumor_sample	6	65000001	121000000	NEUT	2	56	-0.0669194094716345
tumor_sample	6	121000001	159000000	GAIN	3	38	0.334030068207104
tumor_sample	6	159000001	170000000	NEUT	2	11	-0.093887707870972
tumor_sample	7	1000001	43000000	HETD	1	42	-0.59793938664684
tumor_sample	7	43000001	56000000	GAIN	3	13	0.70227509200393
tumor_sample	7	67000001	85000000	HETD	1	18	-0.663097265473549
tumor_sample	7	85000001	116000000	NEUT	2	31	0.0085912489684939
tumor_sample	7	116000001	124000000	GAIN	3	8	0.59704635841653
tumor_sample	7	124000001	159000000	NEUT	2	35	0.105207093161787
tumor_sample	8	1000001	43000000	HETD	1	42	-0.635215741113329
tumor_sample	8	47000001	78000000	GAIN	3	31	0.504416680621213
tumor_sample	8	78000001	88000000	AMP	4	10	1.0587405107919
tumor_sample	8	88000001	102000000	GAIN	3	14	0.576756295361467
tumor_sample	8	102000001	145000000	AMP	4	43	1.04311612349907
tumor_sample	9	1000001	28000000	HETD	1	27	-0.609697351230085
tumor_sample	9	28000001	37000000	GAIN	3	9	0.374745807651072
tumor_sample	9	37000001	95000000	NEUT	2	58	-0.0985865656191473
tumor_sample	9	95000001	141000000	GAIN	3	46	0.295008052741139
tumor_sample	10	1000001	5000000	AMP	4	4	1.05975472540564
tumor_sample	10	5000001	51000000	GAIN	3	46	0.660245057377711
tumor_sample	10	52000001	66000000	AMP	4	14	0.96781321314483
tumor_sample	10	66000001	135000000	NEUT	2	69	-0.110484471621359
tumor_sample	11	2000001	13000000	NEUT	2	11	0.173723566043685
tumor_sample	11	13000001	33000000	HETD	1	20	-0.664124464342662
tumor_sample	11	33000001	39000000	GAIN	3	6	0.953788774652348
tumor_sample	11	39000001	45000000	HETD	1	6	-0.552738308320748
tumor_sample	11	45000001	134000000	NEUT	2	89	-0.0863828082682676
tumor_sample	12	1000001	34000000	NEUT	2	33	-0.0443484455569267
tumor_sample	12	38000001	66000000	HETD	1	28	-0.531006992919837
tumor_sample	12	66000001	73000000	HLAMP2	6	7	1.80029586067411
tumor_sample	12	73000001	109000000	HETD	1	36	-0.492784230506525
tumor_sample	12	110000001	132000000	NEUT	2	22	-0.00215250100100636
tumor_sample	13	20000001	106000000	NEUT	2	86	-0.0851002523769173
tumor_sample	13	106000001	114000000	GAIN	3	8	0.819932643368588
tumor_sample	14	21000001	25000000	GAIN	3	4	0.539632866569312
tumor_sample	14	25000001	106000000	NEUT	2	81	0.0198962073088996
tumor_sample	15	25000001	27000000	AMP	4	2	1.00368726803157
tumor_sample	15	31000001	57000000	NEUT	2	26	-0.100521219668979
tumor_sample	15	57000001	66000000	GAIN	3	9	0.590320514135905
tumor_sample	15	66000001	102000000	NEUT	2	36	-0.132116241064448
tumor_sample	16	1000001	28000000	HETD	1	27	-0.742722490170293
tumor_sample	16	31000001	90000000	NEUT	2	59	-0.131891180638069
tumor_sample	17	1000001	18000000	NEUT	2	17	0.227250437450748
tumor_sample	17	26000001	41000000	HETD	1	15	-0.265445788658283
tumor_sample	17	41000001	81000000	GAIN	3	40	0.673017236574701
tumor_sample	18	1000001	12000000	AMP	4	11	1.02367003704293
tumor_sample	18	12000001	25000000	GAIN	3	13	0.352718739766779
tumor_sample	18	25000001	46000000	NEUT	2	21	0.160310830248541
tumor_sample	18	46000001	59000000	HETD	1	13	-0.61425049677913
tumor_sample	18	59000001	78000000	GAIN	3	19	0.658405621200578
tumor_sample	19	1000001	24000000	NEUT	2	23	-0.0213259180944207
tumor_sample	19	28000001	46000000	GAIN	3	18	0.341888428094826
tumor_sample	19	46000001	59000000	NEUT	2	13	0.197227953649848
tumor_sample	20	1000001	25000000	NEUT	2	24	0.237265626424599
tumor_sample	20	30000001	38000000	AMP	4	8	0.907903858876874
tumor_sample	20	38000001	61000000	GAIN	3	23	0.293964984226576
tumor_sample	21	16000001	25000000	HETD	1	9	-0.249420332144088
tumor_sample	21	25000001	33000000	NEUT	2	8	-0.011655533235342
tumor_sample	21	34000001	48000000	GAIN	3	14	0.503149994375312
tumor_sample	22	22000001	32000000	GAIN	3	10	0.380190538735387
tumor_sample	22	32000001	50000000	NEUT	2	18	0.165441053813942
tumor_sample	X	4000001	55000000	HETD	1	51	-1.61054683811623
tumor_sample	X	57000001	72000000	NEUT	2	15	-0.0273722530107864
tumor_sample	X	73000001	100000000	GAIN	3	27	0.593778654148916
tumor_sample	X	100000001	115000000	HETD	1	15	-0.684063952502788
tumor_sample	X	116000001	139000000	GAIN	3	23	0.262186740560915
tumor_sample	X	139000001	151000000	HETD	1	12	-0.862627760408656
