# Supplementary material for: Differentiation-state plasticity is a targetable resistance mechanism in basal-like breast cancer
Source: Nat Commun. 2018 Sep 19;9:3815. doi: 10.1038/s41467-018-05729-w (PMC6145927; doi:10.1038/s41467-018-05729-w)
Supplement: Supplementary file 7 — Supplementary Data 4 [file 41467_2018_5729_MOESM7_ESM.zip › Supplementary Data 4/bez_v_tram_mutect2_no_dbSNP.vcf]

##fileformat=VCFv4.2
##FORMAT=<ID=AD,Number=R,Type=Integer,Description="Allelic depths for the ref and alt alleles in the order listed">
##FORMAT=<ID=AF,Number=A,Type=Float,Description="Allele fractions of alternate alleles in the tumor">
##FORMAT=<ID=DP,Number=1,Type=Integer,Description="Approximate read depth (reads with MQ=255 or with bad mates are filtered)">
##FORMAT=<ID=F1R2,Number=R,Type=Integer,Description="Count of reads in F1R2 pair orientation supporting each allele">
##FORMAT=<ID=F2R1,Number=R,Type=Integer,Description="Count of reads in F2R1 pair orientation supporting each allele">
##FORMAT=<ID=GQ,Number=1,Type=Integer,Description="Genotype Quality">
##FORMAT=<ID=GT,Number=1,Type=String,Description="Genotype">
##FORMAT=<ID=MBQ,Number=A,Type=Float,Description="median base quality">
##FORMAT=<ID=MFRL,Number=R,Type=Float,Description="median fragment length">
##FORMAT=<ID=MMQ,Number=A,Type=Float,Description="median mapping quality">
##FORMAT=<ID=MPOS,Number=A,Type=Float,Description="median distance from end of read">
##FORMAT=<ID=PGT,Number=1,Type=String,Description="Physical phasing haplotype information, describing how the alternate alleles are phased in relation to one another">
##FORMAT=<ID=PID,Number=1,Type=String,Description="Physical phasing ID information, where each unique ID within a given sample (but not across samples) connects records within a phasing group">
##FORMAT=<ID=PL,Number=G,Type=Integer,Description="Normalized, Phred-scaled likelihoods for genotypes as defined in the VCF specification">
##FORMAT=<ID=SA_MAP_AF,Number=3,Type=Float,Description="MAP estimates of allele fraction given z">
##FORMAT=<ID=SA_POST_PROB,Number=3,Type=Float,Description="posterior probabilities of the presence of strand artifact">
##GATKCommandLine=<ID=Mutect2,CommandLine="Mutect2  --tumor-sample bez235 --normal-sample tram --dbsnp /home/exacloud/lustre1/SpellmanLab/Boniface/ref_files/DBSNP_150_uw.vcf --output new_full_bez_v_tram_gatk4_test.mut2.vcf --input bez235_HCC1143_merge.pe.readgroups.sort.DupRem.RH.bam --input tram_HCC1143_merge.pe.readgroups.sort.DupRem.RH.bam --reference /home/exacloud/lustre1/SpellmanLab/Boniface/ref_files/human_g1k_v37.fasta  --genotype-pon-sites false --af-of-alleles-not-in-resource 0.001 --log-somatic-prior -6.0 --tumor-lod-to-emit 3.0 --initial-tumor-lod 2.0 --max-population-af 0.01 --downsampling-stride 1 --max-suspicious-reads-per-alignment-start 0 --normal-lod 2.2 --annotation-group StandardMutectAnnotation --dont-trim-active-regions false --max-disc-ar-extension 25 --max-gga-ar-extension 300 --padding-around-indels 150 --padding-around-snps 20 --kmer-size 10 --kmer-size 25 --dont-increase-kmer-sizes-for-cycles false --allow-non-unique-kmers-in-ref false --num-pruning-samples 1 --recover-dangling-heads false --do-not-recover-dangling-branches false --min-dangling-branch-length 4 --consensus false --max-num-haplotypes-in-population 128 --error-correct-kmers false --min-pruning 2 --debug-graph-transformations false --kmer-length-for-read-error-correction 25 --min-observations-for-kmer-to-be-solid 20 --likelihood-calculation-engine PairHMM --base-quality-score-threshold 18 --pair-hmm-gap-continuation-penalty 10 --pair-hmm-implementation FASTEST_AVAILABLE --pcr-indel-model CONSERVATIVE --phred-scaled-global-read-mismapping-rate 45 --native-pair-hmm-threads 4 --native-pair-hmm-use-double-precision false --debug false --use-filtered-reads-for-annotations false --emit-ref-confidence NONE --bam-writer-type CALLED_HAPLOTYPES --disable-optimizations false --just-determine-active-regions false --dont-genotype false --dont-use-soft-clipped-bases false --capture-assembly-failure-bam false --error-correct-reads false --do-not-run-physical-phasing false --min-base-quality-score 10 --smith-waterman JAVA --use-new-qual-calculator false --annotate-with-num-discovered-alleles false --heterozygosity 0.001 --indel-heterozygosity 1.25E-4 --heterozygosity-stdev 0.01 --standard-min-confidence-threshold-for-calling 10.0 --max-alternate-alleles 6 --max-genotype-count 1024 --sample-ploidy 2 --genotyping-mode DISCOVERY --contamination-fraction-to-filter 0.0 --output-mode EMIT_VARIANTS_ONLY --all-site-pls false --min-assembly-region-size 50 --max-assembly-region-size 300 --assembly-region-padding 100 --max-reads-per-alignment-start 50 --active-probability-threshold 0.002 --max-prob-propagation-distance 50 --interval-set-rule UNION --interval-padding 0 --interval-exclusion-padding 0 --interval-merging-rule ALL --read-validation-stringency SILENT --seconds-between-progress-updates 10.0 --disable-sequence-dictionary-validation false --create-output-bam-index true --create-output-bam-md5 false --create-output-variant-index true --create-output-variant-md5 false --lenient false --add-output-sam-program-record true --add-output-vcf-command-line true --cloud-prefetch-buffer 40 --cloud-index-prefetch-buffer -1 --disable-bam-index-caching false --help false --version false --showHidden false --verbosity INFO --QUIET false --use-jdk-deflater false --use-jdk-inflater false --gcs-max-retries 20 --disable-tool-default-read-filters false --minimum-mapping-quality 20",Version=4.0.0.0,Date="May 2, 2018 11:01:52 AM PDT">
##INFO=<ID=DB,Number=0,Type=Flag,Description="dbSNP Membership">
##INFO=<ID=DP,Number=1,Type=Integer,Description="Approximate read depth; some reads may have been filtered">
##INFO=<ID=ECNT,Number=1,Type=Integer,Description="Number of events in this haplotype">
##INFO=<ID=IN_PON,Number=0,Type=Flag,Description="site found in panel of normals">
##INFO=<ID=NLOD,Number=A,Type=Float,Description="Normal LOD score">
##INFO=<ID=N_ART_LOD,Number=A,Type=Float,Description="log odds of artifact in normal with same allele fraction as tumor">
##INFO=<ID=POP_AF,Number=A,Type=Float,Description="population allele frequencies of alt alleles">
##INFO=<ID=P_GERMLINE,Number=A,Type=Float,Description="Posterior probability for alt allele to be germline variants">
##INFO=<ID=RPA,Number=.,Type=Integer,Description="Number of times tandem repeat unit is repeated, for each allele (including reference)">
##INFO=<ID=RU,Number=1,Type=String,Description="Tandem repeat unit (bases)">
##INFO=<ID=STR,Number=0,Type=Flag,Description="Variant is a short tandem repeat">
##INFO=<ID=TLOD,Number=A,Type=Float,Description="Tumor LOD score">
##Mutect Version=2.1-beta
##contig=<ID=1,length=249250621>
##contig=<ID=2,length=243199373>
##contig=<ID=3,length=198022430>
##contig=<ID=4,length=191154276>
##contig=<ID=5,length=180915260>
##contig=<ID=6,length=171115067>
##contig=<ID=7,length=159138663>
##contig=<ID=8,length=146364022>
##contig=<ID=9,length=141213431>
##contig=<ID=10,length=135534747>
##contig=<ID=11,length=135006516>
##contig=<ID=12,length=133851895>
##contig=<ID=13,length=115169878>
##contig=<ID=14,length=107349540>
##contig=<ID=15,length=102531392>
##contig=<ID=16,length=90354753>
##contig=<ID=17,length=81195210>
##contig=<ID=18,length=78077248>
##contig=<ID=19,length=59128983>
##contig=<ID=20,length=63025520>
##contig=<ID=21,length=48129895>
##contig=<ID=22,length=51304566>
##contig=<ID=X,length=155270560>
##contig=<ID=Y,length=59373566>
##contig=<ID=MT,length=16569>
##contig=<ID=GL000207.1,length=4262>
##contig=<ID=GL000226.1,length=15008>
##contig=<ID=GL000229.1,length=19913>
##contig=<ID=GL000231.1,length=27386>
##contig=<ID=GL000210.1,length=27682>
##contig=<ID=GL000239.1,length=33824>
##contig=<ID=GL000235.1,length=34474>
##contig=<ID=GL000201.1,length=36148>
##contig=<ID=GL000247.1,length=36422>
##contig=<ID=GL000245.1,length=36651>
##contig=<ID=GL000197.1,length=37175>
##contig=<ID=GL000203.1,length=37498>
##contig=<ID=GL000246.1,length=38154>
##contig=<ID=GL000249.1,length=38502>
##contig=<ID=GL000196.1,length=38914>
##contig=<ID=GL000248.1,length=39786>
##contig=<ID=GL000244.1,length=39929>
##contig=<ID=GL000238.1,length=39939>
##contig=<ID=GL000202.1,length=40103>
##contig=<ID=GL000234.1,length=40531>
##contig=<ID=GL000232.1,length=40652>
##contig=<ID=GL000206.1,length=41001>
##contig=<ID=GL000240.1,length=41933>
##contig=<ID=GL000236.1,length=41934>
##contig=<ID=GL000241.1,length=42152>
##contig=<ID=GL000243.1,length=43341>
##contig=<ID=GL000242.1,length=43523>
##contig=<ID=GL000230.1,length=43691>
##contig=<ID=GL000237.1,length=45867>
##contig=<ID=GL000233.1,length=45941>
##contig=<ID=GL000204.1,length=81310>
##contig=<ID=GL000198.1,length=90085>
##contig=<ID=GL000208.1,length=92689>
##contig=<ID=GL000191.1,length=106433>
##contig=<ID=GL000227.1,length=128374>
##contig=<ID=GL000228.1,length=129120>
##contig=<ID=GL000214.1,length=137718>
##contig=<ID=GL000221.1,length=155397>
##contig=<ID=GL000209.1,length=159169>
##contig=<ID=GL000218.1,length=161147>
##contig=<ID=GL000220.1,length=161802>
##contig=<ID=GL000213.1,length=164239>
##contig=<ID=GL000211.1,length=166566>
##contig=<ID=GL000199.1,length=169874>
##contig=<ID=GL000217.1,length=172149>
##contig=<ID=GL000216.1,length=172294>
##contig=<ID=GL000215.1,length=172545>
##contig=<ID=GL000205.1,length=174588>
##contig=<ID=GL000219.1,length=179198>
##contig=<ID=GL000224.1,length=179693>
##contig=<ID=GL000223.1,length=180455>
##contig=<ID=GL000195.1,length=182896>
##contig=<ID=GL000212.1,length=186858>
##contig=<ID=GL000222.1,length=186861>
##contig=<ID=GL000200.1,length=187035>
##contig=<ID=GL000193.1,length=189789>
##contig=<ID=GL000194.1,length=191469>
##contig=<ID=GL000225.1,length=211173>
##contig=<ID=GL000192.1,length=547496>
##filtering_status=Warning: unfiltered Mutect 2 calls.  Please run FilterMutectCalls to remove false positives.
##normal_sample=tram
##source=Mutect2
##tumor_sample=bez235
#CHROM	POS	ID	REF	ALT	QUAL	FILTER	INFO	FORMAT	bez235	tram
1	889438	.	C	T	.	.	DP=830;ECNT=1;NLOD=119.31;N_ART_LOD=-2.607e+00;POP_AF=1.000e-03;P_GERMLINE=-1.164e+02;TLOD=5.82	GT:AD:AF:F1R2:F2R1:MBQ:MFRL:MMQ:MPOS:SA_MAP_AF:SA_POST_PROB	0/1:390,4:0.040:154,1:236,3:39:175,139:60:17:0.010,0.010,0.010:1.901e-03,2.423e-03,0.996	0/0:397,0:0.020:157,0:240,0:0:179,0:0:0
1	1116222	.	CG	C	.	.	DB;DP=308;ECNT=1;NLOD=31.57;N_ART_LOD=0.113;POP_AF=1.000e-03;P_GERMLINE=-3.102e+01;RPA=8,7;RU=G;STR;TLOD=3.25	GT:AD:AF:F1R2:F2R1:MBQ:MFRL:MMQ:MPOS:SA_MAP_AF:SA_POST_PROB	0/1:115,4:0.129:34,1:81,3:40:187,175:60:20:0.030,0.00,0.034:9.131e-03,7.715e-03,0.983	0/0:125,3:0.119:45,1:80,2:40:179,155:60:34
1	1132944	.	G	A	.	.	DP=133;ECNT=1;NLOD=18.87;N_ART_LOD=-1.820e+00;POP_AF=1.000e-03;P_GERMLINE=-1.785e+01;TLOD=3.72	GT:AD:AF:F1R2:F2R1:MBQ:MFRL:MMQ:MPOS:SA_MAP_AF:SA_POST_PROB	0/1:63,2:0.032:23,1:40,1:40:177,200:60:13:0.020,0.020,0.031:0.015,4.903e-03,0.980	0/0:63,0:0.040:25,0:38,0:0:177,0:0:0
1	1154143	.	C	T	.	.	DP=918;ECNT=1;NLOD=121.11;N_ART_LOD=-7.711e-01;POP_AF=1.000e-03;P_GERMLINE=-1.191e+02;TLOD=4.78	GT:AD:AF:F1R2:F2R1:MBQ:MFRL:MMQ:MPOS:SA_MAP_AF:SA_POST_PROB	0/1:452,4:0.034:156,1:296,3:40:171,124:60:8:0.010,0.010,8.772e-03:1.433e-03,2.249e-03,0.996	0/0:417,1:0.026:136,0:281,1:40:166,64:60:16
1	1168430	.	C	T	.	.	DP=141;ECNT=1;NLOD=19.82;N_ART_LOD=-1.831e+00;POP_AF=1.000e-03;P_GERMLINE=-1.875e+01;TLOD=3.77	GT:AD:AF:F1R2:F2R1:MBQ:MFRL:MMQ:MPOS:SA_MAP_AF:SA_POST_PROB	0/1:66,2:0.063:23,2:43,0:31:178,132:60:31:0.020,0.020,0.029:7.067e-03,7.611e-03,0.985	0/0:66,0:0.016:23,0:43,0:0:181,0:0:0
1	1192772	.	CA	C	.	.	DP=75;ECNT=2;NLOD=5.04;N_ART_LOD=-1.051e-01;POP_AF=1.000e-03;P_GERMLINE=-3.361e+00;TLOD=4.39	GT:AD:AF:F1R2:F2R1:MBQ:MFRL:MMQ:MPOS:SA_MAP_AF:SA_POST_PROB	0/1:25,5:0.259:5,0:20,5:35:164,247:60:27:0.172,0.00,0.167:0.017,0.025,0.958	0/0:29,2:0.155:11,1:18,1:36:214,190:60:28
1	1192773	.	ACCCC	A	.	.	DP=71;ECNT=2;NLOD=3.28;N_ART_LOD=-8.111e-01;POP_AF=1.000e-03;P_GERMLINE=-2.579e+00;RPA=15,11;RU=C;STR;TLOD=3.40	GT:AD:AF:F1R2:F2R1:MBQ:MFRL:MMQ:MPOS:SA_MAP_AF:SA_POST_PROB	0/1:23,2:0.243:0,1:10,1:27:188,266:60:38:0.101,0.00,0.100:0.019,0.017,0.964	0/0:17,2:0.271:2,0:5,0:0:195,0:0:0
1	1203414	.	C	A	.	.	DP=143;ECNT=1;NLOD=18.43;N_ART_LOD=-1.806e+00;POP_AF=1.000e-03;P_GERMLINE=-1.764e+01;TLOD=3.49	GT:AD:AF:F1R2:F2R1:MBQ:MFRL:MMQ:MPOS:SA_MAP_AF:SA_POST_PROB	0/1:69,2:0.073:28,1:41,1:39:207,180:60:20:0.030,0.00,0.028:0.014,6.535e-03,0.979	0/0:62,0:0.031:32,0:30,0:0:178,0:0:0
1	1229922	.	G	A	.	.	DP=147;ECNT=1;NLOD=18.72;N_ART_LOD=-1.829e+00;POP_AF=1.000e-03;P_GERMLINE=-1.598e+01;TLOD=5.58	GT:AD:AF:F1R2:F2R1:MBQ:MFRL:MMQ:MPOS:SA_MAP_AF:SA_POST_PROB	0/1:68,3:0.093:21,0:47,3:40:182,160:60:4:0.020,0.040,0.042:0.021,4.465e-03,0.974	0/0:63,0:0.069:29,0:34,0:0:198,0:0:0
1	1230768	.	C	A	.	.	DP=158;ECNT=1;NLOD=21.67;N_ART_LOD=-1.876e+00;POP_AF=1.000e-03;P_GERMLINE=-2.075e+01;TLOD=3.62	GT:AD:AF:F1R2:F2R1:MBQ:MFRL:MMQ:MPOS:SA_MAP_AF:SA_POST_PROB	0/1:73,2:0.064:28,1:45,1:40:197,208:60:23:0.00,0.030,0.027:5.856e-03,0.017,0.977	0/0:72,0:0.033:22,0:50,0:0:187,0:0:0
1	1254054	.	C	A	.	.	DP=72;ECNT=3;NLOD=10.23;N_ART_LOD=-1.544e+00;POP_AF=1.000e-03;P_GERMLINE=-7.934e+00;TLOD=5.04	GT:AD:AF:F1R2:F2R1:MBQ:MFRL:MMQ:MPOS:PGT:PID:SA_MAP_AF:SA_POST_PROB	0/1:34,4:0.100:16,3:18,1:16:221,237:60:25:0|1:1254054_C_A:0.00,0.101,0.105:0.022,0.013,0.965	0/0:34,0:4.270e-04:7,0:27,0:0:249,0:0:0:0|1:1254054_C_A
1	1254057	.	C	A	.	.	DP=74;ECNT=3;NLOD=10.23;N_ART_LOD=-1.544e+00;POP_AF=1.000e-03;P_GERMLINE=-8.014e+00;TLOD=4.95	GT:AD:AF:F1R2:F2R1:MBQ:MFRL:MMQ:MPOS:PGT:PID:SA_MAP_AF:SA_POST_PROB	0/1:36,4:0.095:18,3:18,1:16:232,237:60:19:0|1:1254054_C_A:0.00,0.101,0.100:0.021,0.013,0.966	0/0:34,0:4.270e-04:7,0:27,0:0:249,0:0:0:0|1:1254054_C_A
1	1254064	.	G	A	.	.	DP=83;ECNT=3;NLOD=10.23;N_ART_LOD=-1.560e+00;POP_AF=1.000e-03;P_GERMLINE=-8.141e+00;TLOD=4.81	GT:AD:AF:F1R2:F2R1:MBQ:MFRL:MMQ:MPOS:PGT:PID:SA_MAP_AF:SA_POST_PROB	0/1:39,4:0.115:20,3:19,1:14:236,237:60:12:0|1:1254054_C_A:0.00,0.091,0.093:0.018,0.014,0.968	0/0:34,0:0.041:7,0:27,0:0:249,0:0:0:0|1:1254054_C_A
1	1256523	.	G	A	.	.	DP=223;ECNT=1;NLOD=34.92;N_ART_LOD=-2.079e+00;POP_AF=1.000e-03;P_GERMLINE=-3.448e+01;TLOD=3.14	GT:AD:AF:F1R2:F2R1:MBQ:MFRL:MMQ:MPOS:SA_MAP_AF:SA_POST_PROB	0/1:91,2:0.057:33,2:58,0:39:214,239:60:23:0.020,0.00,0.022:0.022,4.561e-03,0.973	0/0:116,0:0.029:38,0:78,0:0:202,0:0:0
1	1580724	.	G	GT	.	.	DP=1000;ECNT=1;NLOD=77.54;N_ART_LOD=6.46;POP_AF=1.000e-03;P_GERMLINE=-7.424e+01;RPA=9,10;RU=T;STR;TLOD=15.48	GT:AD:AF:F1R2:F2R1:MBQ:MFRL:MMQ:MPOS:SA_MAP_AF:SA_POST_PROB	0/1:381,16:0.149:132,5:247,11:40:176,176:27:25:0.040,0.030,0.040:7.127e-03,5.286e-03,0.988	0/0:337,10:0.161:123,2:211,8:39:183,186:38:30
1	1583276	.	TC	T	.	.	DP=53;ECNT=1;NLOD=4.01;N_ART_LOD=0.680;POP_AF=1.000e-03;P_GERMLINE=-1.044e+00;RPA=3,2;RU=C;STR;TLOD=6.00	GT:AD:AF:F1R2:F2R1:MBQ:MFRL:MMQ:MPOS:SA_MAP_AF:SA_POST_PROB	0/1:21,3:0.140:5,2:16,1:40:238,177:40:5:0.00,0.121,0.125:0.021,0.017,0.962	0/0:24,1:0.090:8,1:16,0:31:218,137:39:2
1	1684347	.	CCCT	C	.	.	DP=462;ECNT=1;NLOD=25.34;N_ART_LOD=16.18;POP_AF=1.000e-03;P_GERMLINE=-2.204e+01;RPA=9,8;RU=CCT;STR;TLOD=30.69	GT:AD:AF:F1R2:F2R1:MBQ:MFRL:MMQ:MPOS:SA_MAP_AF:SA_POST_PROB	0/1:160,11:0.172:75,4:85,7:38:157,218:60:24:0.051,0.061,0.064:6.144e-03,7.694e-03,0.986	0/0:179,7:0.139:70,1:109,6:35:161,124:60:15
1	1722814	.	A	G	.	.	DP=9;ECNT=1;NLOD=2.36;N_ART_LOD=-9.510e-01;POP_AF=1.000e-03;P_GERMLINE=-1.032e+00;TLOD=4.08	GT:AD:AF:F1R2:F2R1:MBQ:MFRL:MMQ:MPOS:SA_MAP_AF:SA_POST_PROB	0/1:0,1:1.000:0,1:0,0:39:0,158:60:20:0.00,0.990,1.00:0.028,0.025,0.947	0/0:8,0:0.013:4,0:4,0:0:121,0:0:0
1	1920434	.	T	TA	.	.	DP=256;ECNT=1;NLOD=14.36;N_ART_LOD=2.96;POP_AF=1.000e-03;P_GERMLINE=-1.105e+01;RPA=14,15;RU=A;STR;TLOD=11.57	GT:AD:AF:F1R2:F2R1:MBQ:MFRL:MMQ:MPOS:SA_MAP_AF:SA_POST_PROB	0/1:75,13:0.257:16,5:41,4:36:168,167:60:40:0.101,0.061,0.105:7.417e-03,0.024,0.969	0/0:93,7:0.203:21,1:43,3:38:162,182:60:35
1	1959182	.	G	A	.	.	DP=185;ECNT=1;NLOD=20.17;N_ART_LOD=-1.887e+00;POP_AF=1.000e-03;P_GERMLINE=-1.951e+01;TLOD=3.36	GT:AD:AF:F1R2:F2R1:MBQ:MFRL:MMQ:MPOS:SA_MAP_AF:SA_POST_PROB	0/1:82,2:0.087:32,0:50,2:40:189,156:60:15:0.010,0.020,0.024:0.070,2.595e-03,0.928	0/0:67,0:0.124:18,0:49,0:0:204,0:0:0
1	1988168	.	CTTT	C	.	.	DP=34;ECNT=1;NLOD=2.31;N_ART_LOD=-1.109e+00;POP_AF=1.000e-03;P_GERMLINE=-5.483e-02;RPA=17,14;RU=T;STR;TLOD=6.51	GT:AD:AF:F1R2:F2R1:MBQ:MFRL:MMQ:MPOS:SA_MAP_AF:SA_POST_PROB	0/1:6,2:0.359:4,0:2,2:37:199,237:50:21:0.212,0.222,0.250:0.031,0.018,0.952	0/0:8,0:0.308:4,0:4,0:0:173,0:0:0
1	2030125	.	TTG	T	.	.	DP=12;ECNT=2;NLOD=2.66;N_ART_LOD=-9.971e-01;POP_AF=1.000e-03;P_GERMLINE=-1.970e+00;TLOD=3.40	GT:AD:AF:F1R2:F2R1:MBQ:MFRL:MMQ:MPOS:PGT:PID:SA_MAP_AF:SA_POST_PROB	0/1:2,1:0.333:1,0:1,1:40:149,163:60:2:0|1:2030125_TTG_T:0.333,0.00,0.333:0.021,0.029,0.949	0/0:9,0:0.011:4,0:5,0:0:157,0:0:0:0|1:2030125_TTG_T
1	2030132	.	GTTTTTTTA	G	.	.	DP=11;ECNT=2;NLOD=2.36;N_ART_LOD=-9.510e-01;POP_AF=1.000e-03;P_GERMLINE=-1.673e+00;TLOD=3.40	GT:AD:AF:F1R2:F2R1:MBQ:MFRL:MMQ:MPOS:PGT:PID:SA_MAP_AF:SA_POST_PROB	0/1:2,1:0.333:1,0:1,1:40:149,163:60:9:0|1:2030125_TTG_T:0.333,0.00,0.333:0.021,0.029,0.949	0/0:8,0:0.013:4,0:4,0:0:163,0:0:0:0|1:2030125_TTG_T
1	2081441	.	CA	C	.	.	DP=16;ECNT=1;NLOD=2.40;N_ART_LOD=-9.909e-01;POP_AF=1.000e-03;P_GERMLINE=-1.609e+00;RPA=13,12;RU=A;STR;TLOD=3.50	GT:AD:AF:F1R2:F2R1:MBQ:MFRL:MMQ:MPOS:SA_MAP_AF:SA_POST_PROB	0/1:3,2:0.417:1,1:2,1:35:200,170:47:28:0.404,0.00,0.400:0.021,0.031,0.947	0/0:8,0:0.102:7,0:1,0:0:179,0:0:0
1	2118724	.	CT	C	.	.	DP=132;ECNT=1;NLOD=6.45;N_ART_LOD=3.28;POP_AF=1.000e-03;P_GERMLINE=-5.900e+00;RPA=11,10;RU=T;STR;TLOD=3.25	GT:AD:AF:F1R2:F2R1:MBQ:MFRL:MMQ:MPOS:SA_MAP_AF:SA_POST_PROB	0/1:47,4:0.176:24,2:14,2:15:198,227:60:21:0.081,0.00,0.078:0.025,0.012,0.963	0/0:51,4:0.166:19,3:21,1:39:197,202:60:22
1	2415979	.	G	A	.	.	DP=710;ECNT=1;NLOD=101.37;N_ART_LOD=-2.539e+00;POP_AF=1.000e-03;P_GERMLINE=-1.005e+02;TLOD=3.62	GT:AD:AF:F1R2:F2R1:MBQ:MFRL:MMQ:MPOS:SA_MAP_AF:SA_POST_PROB	0/1:326,3:0.045:110,0:216,3:39:160,128:60:1:0.010,0.010,9.119e-03:1.755e-03,2.719e-03,0.996	0/0:338,0:0.028:121,0:217,0:0:162,0:0:0
1	2431199	.	G	A	.	.	DP=96;ECNT=1;NLOD=12.64;N_ART_LOD=-1.638e+00;POP_AF=1.000e-03;P_GERMLINE=-1.135e+01;TLOD=3.99	GT:AD:AF:F1R2:F2R1:MBQ:MFRL:MMQ:MPOS:SA_MAP_AF:SA_POST_PROB	0/1:46,2:0.085:22,0:24,2:39:195,235:60:17:0.040,0.00,0.042:0.019,8.512e-03,0.972	0/0:42,0:0.012:11,0:31,0:0:197,0:0:0
1	2530259	.	GGA	G	.	.	DB;DP=191;ECNT=1;NLOD=8.69;N_ART_LOD=5.12;POP_AF=1.000e-03;P_GERMLINE=-5.388e+00;RPA=6,5;RU=GA;STR;TLOD=10.15	GT:AD:AF:F1R2:F2R1:MBQ:MFRL:MMQ:MPOS:SA_MAP_AF:SA_POST_PROB	0/1:71,5:0.177:28,2:43,3:38:176,184:60:21:0.051,0.051,0.066:0.013,7.487e-03,0.980	0/0:65,3:0.153:25,0:40,3:39:163,210:60:35
1	2585612	.	C	G	.	.	DP=27;ECNT=1;NLOD=2.53;N_ART_LOD=-1.021e+00;POP_AF=1.000e-03;P_GERMLINE=-2.595e-01;TLOD=5.42	GT:AD:AF:F1R2:F2R1:MBQ:MFRL:MMQ:MPOS:SA_MAP_AF:SA_POST_PROB	0/1:9,2:0.302:3,1:6,1:37:153,208:41:8:0.141,0.162,0.182:0.035,0.014,0.951	0/0:9,0:0.122:7,0:2,0:0:176,0:0:0
1	2629212	.	CGAGCATCTGACAGCCTGGAACAGCACCCTGCACCCCCGGGTGAGGATCAGACAGCCTGGAGCAGCACCCACACTCCAGGTGAGCATCTGACAGCCTGAAGCAGCACCCACACCAACAGGTGAGCATCTGACAACCTGGAACAGCACCCACACCCCCAGGT	C	.	.	DP=32;ECNT=1;NLOD=3.91;N_ART_LOD=-1.146e+00;POP_AF=1.000e-03;P_GERMLINE=-7.067e-01;TLOD=10.84	GT:AD:AF:F1R2:F2R1:MBQ:MFRL:MMQ:MPOS:SA_MAP_AF:SA_POST_PROB	0/1:15,4:0.210:4,3:11,1:39:147,329:39:20:0.202,0.152,0.211:0.015,0.029,0.956	0/0:13,0:3.162e-05:4,0:9,0:0:142,0:0:0
1	2706118	.	C	T	.	.	DP=152;ECNT=1;NLOD=21.93;N_ART_LOD=-1.881e+00;POP_AF=1.000e-03;P_GERMLINE=-2.105e+01;TLOD=3.58	GT:AD:AF:F1R2:F2R1:MBQ:MFRL:MMQ:MPOS:SA_MAP_AF:SA_POST_PROB	0/1:70,2:0.041:24,1:46,1:40:196,279:60:16:0.020,0.020,0.028:0.027,3.622e-03,0.970	0/0:73,0:0.033:25,0:48,0:0:206,0:0:0
1	3322234	.	C	T	.	.	DP=415;ECNT=1;NLOD=62.56;N_ART_LOD=-2.327e+00;POP_AF=1.000e-03;P_GERMLINE=-6.024e+01;TLOD=5.07	GT:AD:AF:F1R2:F2R1:MBQ:MFRL:MMQ:MPOS:SA_MAP_AF:SA_POST_PROB	0/1:178,3:0.062:49,0:129,3:40:167,270:60:13:0.010,0.010,0.017:4.804e-03,3.185e-03,0.992	0/0:208,0:0.019:60,0:148,0:0:175,0:0:0
1	3477362	.	G	A	.	.	DP=175;ECNT=1;NLOD=23.39;N_ART_LOD=-1.906e+00;POP_AF=1.000e-03;P_GERMLINE=-2.277e+01;TLOD=3.31	GT:AD:AF:F1R2:F2R1:MBQ:MFRL:MMQ:MPOS:SA_MAP_AF:SA_POST_PROB	0/1:86,2:0.051:35,1:51,1:40:195,106:60:32:0.010,0.020,0.023:0.034,2.827e-03,0.963	0/0:78,0:0.027:30,0:48,0:0:191,0:0:0
1	3751728	.	GT	G	.	.	DP=106;ECNT=1;NLOD=7.54;N_ART_LOD=0.013;POP_AF=1.000e-03;P_GERMLINE=-7.180e+00;RPA=10,9;RU=T;STR;TLOD=3.06	GT:AD:AF:F1R2:F2R1:MBQ:MFRL:MMQ:MPOS:SA_MAP_AF:SA_POST_PROB	0/1:42,3:0.133:11,1:30,2:39:239,198:60:13:0.051,0.051,0.068:0.073,5.694e-03,0.922	0/0:34,1:0.193:9,0:21,1:40:227,394:60:9
1	3765095	.	CAAA	C	.	.	DP=90;ECNT=1;NLOD=5.94;N_ART_LOD=1.85;POP_AF=1.000e-03;P_GERMLINE=-4.175e+00;RPA=16,13;RU=A;STR;TLOD=4.48	GT:AD:AF:F1R2:F2R1:MBQ:MFRL:MMQ:MPOS:SA_MAP_AF:SA_POST_PROB	0/1:46,3:0.088:4,0:15,2:38:186,170:60:23:0.00,0.040,0.044:8.272e-03,0.025,0.966	0/0:34,1:0.082:4,0:6,1:39:213,217:60:31
1	3788975	.	CAAGA	C	.	.	DP=329;ECNT=3;NLOD=33.57;N_ART_LOD=3.26;POP_AF=1.000e-03;P_GERMLINE=-3.299e+01;TLOD=3.28	GT:AD:AF:F1R2:F2R1:MBQ:MFRL:MMQ:MPOS:SA_MAP_AF:SA_POST_PROB	0/1:153,3:0.060:42,1:102,2:39:191,208:60:11:0.00,0.020,0.020:4.991e-03,7.090e-03,0.988	0/0:145,3:0.054:34,1:91,2:39:187,183:60:41
1	4772582	.	GCCA	G	.	.	DP=712;ECNT=2;NLOD=45.70;N_ART_LOD=27.41;POP_AF=1.000e-03;P_GERMLINE=-4.240e+01;RPA=7,6;RU=CCA;STR;TLOD=28.74	GT:AD:AF:F1R2:F2R1:MBQ:MFRL:MMQ:MPOS:SA_MAP_AF:SA_POST_PROB	0/1:236,11:0.139:88,3:148,8:39:177,157:60:37:0.040,0.040,0.045:4.360e-03,5.493e-03,0.990	0/0:306,11:0.133:109,5:197,6:39:166,176:60:37
1	4772661	.	G	T	.	.	DP=470;ECNT=2;NLOD=71.84;N_ART_LOD=-2.389e+00;POP_AF=1.000e-03;P_GERMLINE=-6.986e+01;TLOD=4.71	GT:AD:AF:F1R2:F2R1:MBQ:MFRL:MMQ:MPOS:SA_MAP_AF:SA_POST_PROB	0/1:208,3:0.037:70,3:138,0:39:177,180:60:35:0.010,0.010,0.014:5.737e-03,2.348e-03,0.992	0/0:239,0:0.023:94,0:145,0:0:170,0:0:0
1	5399482	.	G	A	.	.	DP=14;ECNT=1;NLOD=2.96;N_ART_LOD=-1.055e+00;POP_AF=1.000e-03;P_GERMLINE=-2.268e+00;TLOD=3.40	GT:AD:AF:F1R2:F2R1:MBQ:MFRL:MMQ:MPOS:SA_MAP_AF:SA_POST_PROB	0/1:2,1:0.333:1,0:1,1:40:128,102:41:10:0.00,0.333,0.333:0.036,0.019,0.946	0/0:10,0:0.055:4,0:6,0:0:156,0:0:0
1	5447448	.	CTG	C	.	.	DP=26;ECNT=1;NLOD=3.00;N_ART_LOD=-1.086e+00;POP_AF=1.000e-03;P_GERMLINE=-1.017e+00;RPA=5,4;RU=TG;STR;TLOD=4.75	GT:AD:AF:F1R2:F2R1:MBQ:MFRL:MMQ:MPOS:SA_MAP_AF:SA_POST_PROB	0/1:10,2:0.193:4,1:6,1:26:151,76:60:21:0.172,0.00,0.167:0.019,0.025,0.956	0/0:10,0:0.116:2,0:8,0:0:165,0:0:0
1	5734976	.	A	ACCC	.	.	DP=14;ECNT=2;NLOD=2.71;N_ART_LOD=-1.000e+00;POP_AF=1.000e-03;P_GERMLINE=-2.249e+00;TLOD=3.16	GT:AD:AF:F1R2:F2R1:MBQ:MFRL:MMQ:MPOS:PGT:PID:SA_MAP_AF:SA_POST_PROB	0/1:3,1:0.299:2,1:1,0:40:158,167:40:1:0|1:5734964_G_T:0.253,0.00,0.250:0.021,0.027,0.951	0/0:9,0:3.270e-05:6,0:3,0:0:217,0:0:0:0|1:5734964_G_T
1	5937460	.	G	A	.	.	DP=128;ECNT=1;NLOD=13.96;N_ART_LOD=-1.692e+00;POP_AF=1.000e-03;P_GERMLINE=-1.299e+01;TLOD=3.67	GT:AD:AF:F1R2:F2R1:MBQ:MFRL:MMQ:MPOS:SA_MAP_AF:SA_POST_PROB	0/1:71,2:0.055:19,0:52,2:40:201,179:60:16:0.030,0.00,0.027:0.019,5.840e-03,0.975	0/0:47,0:0.044:18,0:29,0:0:192,0:0:0
1	6077848	.	CA	C	.	.	DP=20;ECNT=1;NLOD=2.26;N_ART_LOD=-5.898e-01;POP_AF=1.000e-03;P_GERMLINE=-1.828e+00;RPA=15,14;RU=A;STR;TLOD=3.14	GT:AD:AF:F1R2:F2R1:MBQ:MFRL:MMQ:MPOS:SA_MAP_AF:SA_POST_PROB	0/1:6,2:0.279:2,1:3,1:37:175,147:60:24:0.222,0.202,0.250:0.016,0.037,0.947	0/0:10,1:0.085:5,1:5,0:37:125,161:51:39
1	6139353	.	G	A	.	.	DP=12;ECNT=1;NLOD=2.41;N_ART_LOD=-9.542e-01;POP_AF=1.000e-03;P_GERMLINE=-1.936e+00;TLOD=3.18	GT:AD:AF:F1R2:F2R1:MBQ:MFRL:MMQ:MPOS:SA_MAP_AF:SA_POST_PROB	0/1:3,1:0.250:1,1:2,0:40:205,101:60:14:0.00,0.253,0.250:0.027,0.021,0.951	0/0:8,0:5.037e-05:5,0:3,0:0:194,0:0:0
1	6204328	.	C	T	.	.	DP=107;ECNT=1;NLOD=14.75;N_ART_LOD=-1.706e+00;POP_AF=1.000e-03;P_GERMLINE=-1.377e+01;TLOD=3.68	GT:AD:AF:F1R2:F2R1:MBQ:MFRL:MMQ:MPOS:SA_MAP_AF:SA_POST_PROB	0/1:51,2:0.066:13,0:38,2:38:216,213:60:27:0.040,0.00,0.038:0.025,7.240e-03,0.967	0/0:49,0:0.020:21,0:28,0:0:227,0:0:0
1	6253003	.	G	A	.	.	DP=57;ECNT=1;NLOD=9.28;N_ART_LOD=-1.510e+00;POP_AF=1.000e-03;P_GERMLINE=-7.008e+00;TLOD=5.02	GT:AD:AF:F1R2:F2R1:MBQ:MFRL:MMQ:MPOS:SA_MAP_AF:SA_POST_PROB	0/1:22,2:0.108:4,0:18,2:40:226,267:60:20:0.00,0.081,0.083:0.013,0.025,0.962	0/0:31,0:0.019:12,0:19,0:0:229,0:0:0
1	6275385	.	G	GC	.	.	DP=23;ECNT=1;NLOD=2.41;N_ART_LOD=-9.744e-01;POP_AF=1.000e-03;P_GERMLINE=-1.538e-01;RPA=6,7;RU=C;STR;TLOD=5.64	GT:AD:AF:F1R2:F2R1:MBQ:MFRL:MMQ:MPOS:SA_MAP_AF:SA_POST_PROB	0/1:9,3:0.285:6,0:3,3:40:138,159:60:6:0.253,0.00,0.250:0.017,0.036,0.948	0/0:8,0:0.056:6,0:2,0:0:121,0:0:0
1	6467927	.	C	T	.	.	DP=15;ECNT=1;NLOD=2.71;N_ART_LOD=-1.000e+00;POP_AF=1.000e-03;P_GERMLINE=-2.400e+00;TLOD=3.01	GT:AD:AF:F1R2:F2R1:MBQ:MFRL:MMQ:MPOS:SA_MAP_AF:SA_POST_PROB	0/1:3,1:0.333:2,1:1,0:39:125,109:60:19:0.253,0.00,0.250:0.019,0.032,0.949	0/0:9,0:5.202e-05:5,0:4,0:0:164,0:0:0
1	7912944	.	G	GA	.	.	DB;DP=94;ECNT=1;NLOD=11.64;N_ART_LOD=-1.328e+00;POP_AF=1.000e-03;P_GERMLINE=-8.340e+00;RPA=10,11;RU=A;STR;TLOD=8.48	GT:AD:AF:F1R2:F2R1:MBQ:MFRL:MMQ:MPOS:SA_MAP_AF:SA_POST_PROB	0/1:41,6:0.158:18,5:23,1:39:185,166:60:21:0.091,0.121,0.128:0.012,0.022,0.966	0/0:39,0:0.052:19,0:18,0:0:191,0:0:0
1	7980985	.	T	TA	.	.	DP=399;ECNT=1;NLOD=26.63;N_ART_LOD=3.86;POP_AF=1.000e-03;P_GERMLINE=-2.608e+01;RPA=10,11;RU=A;STR;TLOD=3.26	GT:AD:AF:F1R2:F2R1:MBQ:MFRL:MMQ:MPOS:SA_MAP_AF:SA_POST_PROB	0/1:167,6:0.134:65,1:98,5:39:187,236:60:31:0.030,0.00,0.035:7.066e-03,8.378e-03,0.985	0/0:134,6:0.151:46,1:80,5:34:184,176:60:27
1	8092119	.	C	A	.	.	DP=13;ECNT=1;NLOD=2.41;N_ART_LOD=-9.542e-01;POP_AF=1.000e-03;P_GERMLINE=-2.110e+00;TLOD=3.00	GT:AD:AF:F1R2:F2R1:MBQ:MFRL:MMQ:MPOS:SA_MAP_AF:SA_POST_PROB	0/1:4,1:0.200:2,0:2,1:40:186,93:48:6:0.00,0.202,0.200:0.029,0.019,0.952	0/0:8,0:7.709e-05:5,0:3,0:0:171,0:0:0
1	8257233	.	C	T	.	.	DP=12;ECNT=1;NLOD=2.36;N_ART_LOD=-9.510e-01;POP_AF=1.000e-03;P_GERMLINE=-1.891e+00;TLOD=3.18	GT:AD:AF:F1R2:F2R1:MBQ:MFRL:MMQ:MPOS:SA_MAP_AF:SA_POST_PROB	0/1:3,1:0.250:3,0:0,1:40:178,83:60:20:0.253,0.00,0.250:0.017,0.039,0.944	0/0:8,0:0.013:3,0:5,0:0:115,0:0:0
1	8276811	.	T	C	.	.	DP=13;ECNT=1;NLOD=2.41;N_ART_LOD=-9.542e-01;POP_AF=1.000e-03;P_GERMLINE=-1.972e+00;TLOD=3.14	GT:AD:AF:F1R2:F2R1:MBQ:MFRL:MMQ:MPOS:SA_MAP_AF:SA_POST_PROB	0/1:3,1:0.300:2,1:1,0:40:206,102:60:8:0.00,0.253,0.250:0.032,0.019,0.949	0/0:8,0:4.425e-05:4,0:4,0:0:142,0:0:0
1	8322037	.	T	C	.	.	DP=13;ECNT=1;NLOD=2.41;N_ART_LOD=-9.542e-01;POP_AF=1.000e-03;P_GERMLINE=-2.088e+00;TLOD=3.02	GT:AD:AF:F1R2:F2R1:MBQ:MFRL:MMQ:MPOS:SA_MAP_AF:SA_POST_PROB	0/1:4,1:0.200:2,0:2,1:40:155,104:60:5:0.202,0.00,0.200:0.017,0.035,0.949	0/0:8,0:3.162e-05:5,0:3,0:0:178,0:0:0
1	8378304	.	G	A	.	.	DP=81;ECNT=1;NLOD=10.19;N_ART_LOD=-1.543e+00;POP_AF=1.000e-03;P_GERMLINE=-9.646e+00;TLOD=3.24	GT:AD:AF:F1R2:F2R1:MBQ:MFRL:MMQ:MPOS:SA_MAP_AF:SA_POST_PROB	0/1:45,2:0.043:11,1:34,1:35:156,112:60:15:0.030,0.030,0.043:0.013,7.536e-03,0.979	0/0:34,0:3.007e-03:17,0:17,0:0:164,0:0:0
1	8826041	.	G	A	.	.	DP=13;ECNT=1;NLOD=2.71;N_ART_LOD=-1.000e+00;POP_AF=1.000e-03;P_GERMLINE=-2.234e+00;TLOD=3.18	GT:AD:AF:F1R2:F2R1:MBQ:MFRL:MMQ:MPOS:SA_MAP_AF:SA_POST_PROB	0/1:3,1:0.250:2,1:1,0:40:159,120:60:15:0.253,0.00,0.250:0.021,0.027,0.951	0/0:9,0:1.103e-04:5,0:4,0:0:186,0:0:0
1	9283865	.	CTTCTT	C	.	.	DP=33;ECNT=1;NLOD=3.01;N_ART_LOD=-1.124e+00;POP_AF=1.000e-03;P_GERMLINE=-1.725e+00;TLOD=4.00	GT:AD:AF:F1R2:F2R1:MBQ:MFRL:MMQ:MPOS:SA_MAP_AF:SA_POST_PROB	0/1:12,2:0.207:6,1:6,1:35:153,156:35:26:0.111,0.121,0.143:0.024,0.016,0.960	0/0:10,0:0.188:10,0:0,0:0:165,0:0:0
1	9590779	.	C	T	.	.	DP=13;ECNT=2;NLOD=2.41;N_ART_LOD=-9.542e-01;POP_AF=1.000e-03;P_GERMLINE=-1.949e+00;TLOD=3.16	GT:AD:AF:F1R2:F2R1:MBQ:MFRL:MMQ:MPOS:PGT:PID:SA_MAP_AF:SA_POST_PROB	0/1:3,1:0.300:1,0:2,1:40:116,93:44:20:0|1:9590779_C_T:0.253,0.00,0.250:0.021,0.027,0.951	0/0:8,0:1.418e-06:4,0:4,0:0:176,0:0:0:0|1:9590779_C_T
1	9590780	.	A	G	.	.	DP=13;ECNT=2;NLOD=2.41;N_ART_LOD=-9.542e-01;POP_AF=1.000e-03;P_GERMLINE=-1.949e+00;TLOD=3.16	GT:AD:AF:F1R2:F2R1:MBQ:MFRL:MMQ:MPOS:PGT:PID:SA_MAP_AF:SA_POST_PROB	0/1:3,1:0.300:1,0:2,1:40:116,93:44:20:0|1:9590779_C_T:0.253,0.00,0.250:0.021,0.027,0.951	0/0:8,0:1.418e-06:4,0:4,0:0:176,0:0:0:0|1:9590779_C_T
1	9671257	.	CTTTT	C	.	.	DP=248;ECNT=1;NLOD=16.33;N_ART_LOD=1.03;POP_AF=1.000e-03;P_GERMLINE=-1.537e+01;RPA=15,11;RU=T;STR;TLOD=3.66	GT:AD:AF:F1R2:F2R1:MBQ:MFRL:MMQ:MPOS:SA_MAP_AF:SA_POST_PROB	0/1:86,5:0.213:16,0:14,3:39:174,178:60:26:0.030,0.030,0.037:0.016,4.875e-03,0.979	0/0:71,2:0.181:14,0:7,1:40:201,204:60:29
1	9785002	.	C	T	.	.	DP=353;ECNT=1;NLOD=43.39;N_ART_LOD=-3.325e-02;POP_AF=1.000e-03;P_GERMLINE=-4.103e+01;TLOD=5.11	GT:AD:AF:F1R2:F2R1:MBQ:MFRL:MMQ:MPOS:SA_MAP_AF:SA_POST_PROB	0/1:175,3:0.044:55,2:120,1:40:154,173:60:23:0.010,0.010,0.017:4.683e-03,3.152e-03,0.992	0/0:158,1:0.026:55,1:103,0:39:159,167:60:23
1	9790639	.	CCCT	C	.	.	DB;DP=212;ECNT=1;NLOD=27.68;N_ART_LOD=-1.982e+00;POP_AF=1.000e-03;P_GERMLINE=-2.438e+01;RPA=4,3;RU=CCT;STR;TLOD=11.39	GT:AD:AF:F1R2:F2R1:MBQ:MFRL:MMQ:MPOS:SA_MAP_AF:SA_POST_PROB	0/1:98,5:0.089:38,3:60,2:36:169,198:60:10:0.00,0.051,0.049:0.017,5.936e-03,0.977	0/0:92,0:0.036:35,0:57,0:0:157,0:0:0
1	9864338	.	A	G	.	.	DP=13;ECNT=1;NLOD=2.41;N_ART_LOD=-9.542e-01;POP_AF=1.000e-03;P_GERMLINE=-2.088e+00;TLOD=3.02	GT:AD:AF:F1R2:F2R1:MBQ:MFRL:MMQ:MPOS:SA_MAP_AF:SA_POST_PROB	0/1:4,1:0.200:2,1:2,0:40:143,118:58:20:0.202,0.00,0.200:0.019,0.029,0.952	0/0:8,0:1.177e-06:4,0:4,0:0:143,0:0:0
1	10357206	.	A	AT	.	.	DP=120;ECNT=1;NLOD=5.10;N_ART_LOD=0.155;POP_AF=1.000e-03;P_GERMLINE=-1.818e+00;RPA=17,18;RU=T;STR;TLOD=7.45	GT:AD:AF:F1R2:F2R1:MBQ:MFRL:MMQ:MPOS:SA_MAP_AF:SA_POST_PROB	0/1:46,8:0.279:13,5:18,3:39:177,203:60:32:0.141,0.111,0.148:0.010,0.023,0.967	0/0:27,2:0.210:8,1:10,1:36:210,195:60:20
1	10384711	.	C	CT	.	.	DP=54;ECNT=1;NLOD=3.09;N_ART_LOD=0.363;POP_AF=1.000e-03;P_GERMLINE=-1.885e+00;RPA=13,14;RU=T;STR;TLOD=3.91	GT:AD:AF:F1R2:F2R1:MBQ:MFRL:MMQ:MPOS:SA_MAP_AF:SA_POST_PROB	0/1:18,6:0.283:8,3:9,0:40:224,277:60:40:0.00,0.131,0.130:0.017,0.025,0.958	0/0:21,2:0.146:6,1:11,0:40:214,163:60:44
1	10394409	.	T	C	.	.	DP=57;ECNT=1;NLOD=5.72;N_ART_LOD=-1.301e+00;POP_AF=1.000e-03;P_GERMLINE=-4.118e+00;TLOD=4.31	GT:AD:AF:F1R2:F2R1:MBQ:MFRL:MMQ:MPOS:SA_MAP_AF:SA_POST_PROB	0/1:33,2:0.092:11,1:22,1:39:208,244:60:8:0.00,0.061,0.057:0.010,0.025,0.965	0/0:19,0:1.492e-04:4,0:15,0:0:186,0:0:0
1	10500330	.	G	A	.	.	DP=84;ECNT=1;NLOD=10.84;N_ART_LOD=-1.597e+00;POP_AF=1.000e-03;P_GERMLINE=-9.227e+00;TLOD=4.32	GT:AD:AF:F1R2:F2R1:MBQ:MFRL:MMQ:MPOS:SA_MAP_AF:SA_POST_PROB	0/1:39,2:0.062:17,0:22,2:40:202,200:60:15:0.040,0.030,0.049:7.409e-03,0.018,0.975	0/0:36,0:0.072:15,0:21,0:0:176,0:0:0
1	10527571	.	AT	A	.	.	DP=27;ECNT=1;NLOD=2.35;N_ART_LOD=-1.047e+00;POP_AF=1.000e-03;P_GERMLINE=-1.519e+00;RPA=14,13;RU=T;STR;TLOD=3.54	GT:AD:AF:F1R2:F2R1:MBQ:MFRL:MMQ:MPOS:SA_MAP_AF:SA_POST_PROB	0/1:5,3:0.424:1,3:4,0:40:242,232:60:20:0.374,0.00,0.375:0.025,0.026,0.949	0/0:8,0:0.223:3,0:5,0:0:223,0:0:0
1	11094757	.	GAA	G	.	.	DP=119;ECNT=1;NLOD=5.34;N_ART_LOD=3.82;POP_AF=1.000e-03;P_GERMLINE=-2.105e+00;RPA=14,12;RU=A;STR;TLOD=6.82	GT:AD:AF:F1R2:F2R1:MBQ:MFRL:MMQ:MPOS:SA_MAP_AF:SA_POST_PROB	0/1:41,4:0.173:4,2:24,2:26:177,209:60:34:0.071,0.061,0.085:6.815e-03,0.032,0.961	0/0:48,3:0.145:10,0:22,3:38:193,237:60:19
1	11156045	.	CTT	C	.	.	DP=135;ECNT=1;NLOD=7.11;N_ART_LOD=-9.916e-01;POP_AF=1.000e-03;P_GERMLINE=-3.966e+00;RPA=15,13;RU=T;STR;TLOD=6.35	GT:AD:AF:F1R2:F2R1:MBQ:MFRL:MMQ:MPOS:SA_MAP_AF:SA_POST_PROB	0/1:36,4:0.290:9,1:21,3:39:270,179:60:22:0.091,0.00,0.093:0.025,0.013,0.962	0/0:29,1:0.266:5,0:14,0:0:236,0:0:0
1	11293367	.	T	TA	.	.	DP=123;ECNT=1;NLOD=4.21;N_ART_LOD=2.93;POP_AF=1.000e-03;P_GERMLINE=-9.640e-01;RPA=11,12;RU=A;STR;TLOD=8.44	GT:AD:AF:F1R2:F2R1:MBQ:MFRL:MMQ:MPOS:SA_MAP_AF:SA_POST_PROB	0/1:65,8:0.135:21,2:39,6:40:199,180:60:17:0.071,0.101,0.110:0.014,0.013,0.973	0/0:39,3:0.127:15,1:15,2:40:194,143:60:24
1	11595545	.	C	T	.	.	DP=228;ECNT=1;NLOD=37.32;N_ART_LOD=-2.098e+00;POP_AF=1.000e-03;P_GERMLINE=-3.671e+01;TLOD=3.31	GT:AD:AF:F1R2:F2R1:MBQ:MFRL:MMQ:MPOS:SA_MAP_AF:SA_POST_PROB	0/1:93,2:0.064:36,1:57,1:40:175,168:60:20:0.00,0.020,0.021:0.011,3.703e-03,0.985	0/0:124,0:4.059e-03:48,0:76,0:0:161,0:0:0
1	11782885	.	CCTTT	C	.	.	DP=67;ECNT=1;NLOD=7.39;N_ART_LOD=-8.258e-01;POP_AF=1.000e-03;P_GERMLINE=-4.645e+00;TLOD=5.58	GT:AD:AF:F1R2:F2R1:MBQ:MFRL:MMQ:MPOS:SA_MAP_AF:SA_POST_PROB	0/1:17,3:0.288:3,1:5,1:39:212,207:60:24:0.121,0.00,0.118:0.017,0.022,0.962	0/0:25,0:0.150:5,0:12,0:0:200,0:0:0
1	11955868	.	A	C	.	.	DP=13;ECNT=1;NLOD=2.41;N_ART_LOD=-9.542e-01;POP_AF=1.000e-03;P_GERMLINE=-2.088e+00;TLOD=3.02	GT:AD:AF:F1R2:F2R1:MBQ:MFRL:MMQ:MPOS:SA_MAP_AF:SA_POST_PROB	0/1:4,1:0.200:2,1:2,0:38:165,124:44:18:0.00,0.202,0.200:0.035,0.017,0.949	0/0:8,0:1.581e-05:7,0:1,0:0:181,0:0:0
1	11985396	.	A	G	.	.	DP=108;ECNT=1;NLOD=2.30;N_ART_LOD=5.63;POP_AF=1.000e-03;P_GERMLINE=-1.451e+00;TLOD=3.56	GT:AD:AF:F1R2:F2R1:MBQ:MFRL:MMQ:MPOS:SA_MAP_AF:SA_POST_PROB	0/1:46,3:0.087:13,0:33,3:40:164,136:27:20:0.00,0.061,0.061:0.032,6.078e-03,0.962	0/0:46,4:0.127:12,0:34,4:40:162,135:27:20
1	12023765	.	TTCC	T	.	.	DP=87;ECNT=1;NLOD=11.13;N_ART_LOD=-1.585e+00;POP_AF=1.000e-03;P_GERMLINE=-7.833e+00;RPA=5,4;RU=TCC;STR;TLOD=10.06	GT:AD:AF:F1R2:F2R1:MBQ:MFRL:MMQ:MPOS:SA_MAP_AF:SA_POST_PROB	0/1:36,4:0.174:19,2:17,2:38:204,155:60:24:0.091,0.071,0.100:0.022,0.011,0.968	0/0:37,0:0.013:16,0:21,0:0:243,0:0:0
1	12066721	.	T	C	.	.	DP=239;ECNT=1;NLOD=33.09;N_ART_LOD=-1.777e+00;POP_AF=1.000e-03;P_GERMLINE=-3.225e+01;TLOD=3.54	GT:AD:AF:F1R2:F2R1:MBQ:MFRL:MMQ:MPOS:SA_MAP_AF:SA_POST_PROB	0/1:97,2:0.076:30,0:67,2:40:187,221:60:18:0.020,0.00,0.020:5.198e-03,7.237e-03,0.988	0/0:110,0:0.071:36,0:74,0:0:165,0:0:0
1	12330939	.	A	AT	.	.	DP=56;ECNT=1;NLOD=3.27;N_ART_LOD=0.445;POP_AF=1.000e-03;P_GERMLINE=-2.946e-01;RPA=13,14;RU=T;STR;TLOD=7.38	GT:AD:AF:F1R2:F2R1:MBQ:MFRL:MMQ:MPOS:SA_MAP_AF:SA_POST_PROB	0/1:23,5:0.222:7,2:11,3:39:237,227:60:14:0.00,0.182,0.185:0.022,0.022,0.956	0/0:19,1:0.152:3,1:13,0:39:235,145:60:40
1	12398426	.	A	AT	.	.	DP=103;ECNT=1;NLOD=7.26;N_ART_LOD=1.31;POP_AF=1.000e-03;P_GERMLINE=-6.424e+00;RPA=10,11;RU=T;STR;TLOD=3.53	GT:AD:AF:F1R2:F2R1:MBQ:MFRL:MMQ:MPOS:SA_MAP_AF:SA_POST_PROB	0/1:29,3:0.239:10,1:17,2:39:212,234:60:42:0.091,0.00,0.094:0.022,0.014,0.964	0/0:41,2:0.141:17,0:23,2:40:203,194:60:26
1	12409468	.	C	CT	.	.	DB;DP=179;ECNT=1;NLOD=13.08;N_ART_LOD=2.15;POP_AF=1.000e-03;P_GERMLINE=-1.070e+01;RPA=10,11;RU=T;STR;TLOD=5.13	GT:AD:AF:F1R2:F2R1:MBQ:MFRL:MMQ:MPOS:SA_MAP_AF:SA_POST_PROB	0/1:72,5:0.142:31,2:40,3:39:180,138:60:29:0.051,0.051,0.065:0.018,6.142e-03,0.976	0/0:69,3:0.120:30,2:35,1:40:175,144:60:32
1	12907465	.	A	G	.	.	DP=657;ECNT=16;NLOD=53.13;N_ART_LOD=23.98;POP_AF=1.000e-03;P_GERMLINE=-4.983e+01;TLOD=15.07	GT:AD:AF:F1R2:F2R1:MBQ:MFRL:MMQ:MPOS:PGT:PID:SA_MAP_AF:SA_POST_PROB	0/1:324,7:0.021:110,2:214,5:40:179,256:41:41:0|1:12907438_A_G:0.020,0.00,0.021:8.986e-04,0.106,0.894	0/0:316,10:0.031:123,2:193,8:39:171,220:34:44:0|1:12907438_A_G
1	14057425	.	GA	G	.	.	DP=237;ECNT=1;NLOD=6.93;N_ART_LOD=10.70;POP_AF=1.000e-03;P_GERMLINE=-5.290e+00;RPA=13,12;RU=A;STR;TLOD=4.35	GT:AD:AF:F1R2:F2R1:MBQ:MFRL:MMQ:MPOS:SA_MAP_AF:SA_POST_PROB	0/1:98,5:0.099:29,1:39,4:35:172,138:60:22:0.030,0.051,0.051:7.690e-03,9.605e-03,0.983	0/0:100,11:0.159:33,2:51,9:39:172,162:60:18
1	14310660	.	C	A	.	.	DP=11;ECNT=1;NLOD=2.71;N_ART_LOD=-1.000e+00;POP_AF=1.000e-03;P_GERMLINE=-1.719e+00;TLOD=3.70	GT:AD:AF:F1R2:F2R1:MBQ:MFRL:MMQ:MPOS:SA_MAP_AF:SA_POST_PROB	0/1:1,1:0.500:0,0:1,1:40:202,101:60:18:0.495,0.00,0.500:0.025,0.027,0.948	0/0:9,0:6.644e-05:3,0:6,0:0:167,0:0:0
1	14804720	.	AGAAG	A	.	.	DP=46;ECNT=1;NLOD=3.85;N_ART_LOD=-1.017e+00;POP_AF=1.000e-03;P_GERMLINE=-8.515e-01;RPA=5,4;RU=GAAG;STR;TLOD=6.13	GT:AD:AF:F1R2:F2R1:MBQ:MFRL:MMQ:MPOS:SA_MAP_AF:SA_POST_PROB	0/1:11,2:0.277:2,0:9,2:36:152,239:60:26:0.152,0.00,0.154:0.014,0.035,0.952	0/0:13,0:0.253:5,0:8,0:0:200,0:0:0
1	15656200	.	T	TA	.	.	DP=134;ECNT=1;NLOD=11.13;N_ART_LOD=0.716;POP_AF=1.000e-03;P_GERMLINE=-7.833e+00;RPA=11,12;RU=A;STR;TLOD=8.13	GT:AD:AF:F1R2:F2R1:MBQ:MFRL:MMQ:MPOS:SA_MAP_AF:SA_POST_PROB	0/1:34,6:0.276:8,0:25,6:39:216,225:60:35:0.152,0.00,0.150:0.025,0.018,0.957	0/0:53,2:0.149:16,0:35,2:27:214,352:60:13
1	15736569	.	G	A	.	.	DP=82;ECNT=1;NLOD=11.74;N_ART_LOD=-1.611e+00;POP_AF=1.000e-03;P_GERMLINE=-8.443e+00;TLOD=7.92	GT:AD:AF:F1R2:F2R1:MBQ:MFRL:MMQ:MPOS:SA_MAP_AF:SA_POST_PROB	0/1:33,3:0.134:8,3:25,0:40:246,210:60:20:0.00,0.081,0.083:0.022,0.011,0.967	0/0:39,0:0.024:10,0:29,0:0:175,0:0:0
1	15873405	.	C	T	.	.	DP=339;ECNT=2;NLOD=21.67;N_ART_LOD=1.34;POP_AF=1.000e-03;P_GERMLINE=-2.064e+01;TLOD=3.73	GT:AD:AF:F1R2:F2R1:MBQ:MFRL:MMQ:MPOS:SA_MAP_AF:SA_POST_PROB	0/1:119,5:0.180:51,4:50,1:16:167,215:60:32:0.051,0.00,0.047:4.658e-03,0.022,0.973	0/0:99,6:0.206:32,6:47,0:16:152,193:60:27
1	15888979	.	A	AT	.	.	DP=31;ECNT=1;NLOD=2.29;N_ART_LOD=-7.846e-01;POP_AF=1.000e-03;P_GERMLINE=-7.396e-01;RPA=13,14;RU=T;STR;TLOD=4.34	GT:AD:AF:F1R2:F2R1:MBQ:MFRL:MMQ:MPOS:SA_MAP_AF:SA_POST_PROB	0/1:12,3:0.247:3,2:7,1:40:252,237:60:16:0.182,0.162,0.200:0.024,0.018,0.958	0/0:8,0:0.234:1,0:4,0:0:341,0:0:0
1	16055611	.	G	A	.	.	DP=160;ECNT=1;NLOD=22.53;N_ART_LOD=-1.888e+00;POP_AF=1.000e-03;P_GERMLINE=-2.167e+01;TLOD=3.56	GT:AD:AF:F1R2:F2R1:MBQ:MFRL:MMQ:MPOS:SA_MAP_AF:SA_POST_PROB	0/1:77,2:0.043:34,0:43,2:40:169,185:60:20:0.00,0.030,0.025:0.012,4.566e-03,0.983	0/0:75,0:0.021:30,0:45,0:0:173,0:0:0
1	16110898	.	C	T	.	.	DP=162;ECNT=1;NLOD=22.14;N_ART_LOD=-1.886e+00;POP_AF=1.000e-03;P_GERMLINE=-2.127e+01;TLOD=3.57	GT:AD:AF:F1R2:F2R1:MBQ:MFRL:MMQ:MPOS:SA_MAP_AF:SA_POST_PROB	0/1:76,2:0.055:23,1:53,1:40:181,125:60:5:0.020,0.020,0.026:2.803e-03,0.066,0.931	0/0:74,0:0.036:25,0:49,0:0:198,0:0:0
1	16199319	.	G	A	.	.	DP=150;ECNT=1;NLOD=18.96;N_ART_LOD=-1.815e+00;POP_AF=1.000e-03;P_GERMLINE=-1.821e+01;TLOD=3.45	GT:AD:AF:F1R2:F2R1:MBQ:MFRL:MMQ:MPOS:SA_MAP_AF:SA_POST_PROB	0/1:77,2:0.056:37,2:40,0:40:176,178:60:20:0.020,0.020,0.025:3.704e-03,0.018,0.979	0/0:63,0:0.023:21,0:42,0:0:178,0:0:0
1	16200729	.	A	AT	.	.	DP=196;ECNT=1;NLOD=8.62;N_ART_LOD=2.53;POP_AF=1.000e-03;P_GERMLINE=-8.286e+00;RPA=10,11;RU=T;STR;TLOD=3.04	GT:AD:AF:F1R2:F2R1:MBQ:MFRL:MMQ:MPOS:SA_MAP_AF:SA_POST_PROB	0/1:97,5:0.120:36,1:60,3:39:180,181:60:19:0.020,0.040,0.039:9.403e-03,5.479e-03,0.985	0/0:56,4:0.154:14,0:41,4:39:171,192:60:43
1	16248728	.	C	CT	.	.	DP=81;ECNT=1;NLOD=4.73;N_ART_LOD=0.175;POP_AF=1.000e-03;P_GERMLINE=-1.802e+00;RPA=11,12;RU=T;STR;TLOD=5.88	GT:AD:AF:F1R2:F2R1:MBQ:MFRL:MMQ:MPOS:SA_MAP_AF:SA_POST_PROB	0/1:42,5:0.135:15,2:25,3:40:172,141:60:8:0.081,0.101,0.106:0.012,0.019,0.969	0/0:25,2:0.132:6,2:17,0:40:176,162:60:15
1	16259863	.	G	A	.	.	DP=434;ECNT=1;NLOD=56.40;N_ART_LOD=-2.284e+00;POP_AF=1.000e-03;P_GERMLINE=-5.485e+01;TLOD=4.26	GT:AD:AF:F1R2:F2R1:MBQ:MFRL:MMQ:MPOS:SA_MAP_AF:SA_POST_PROB	0/1:227,3:0.032:78,0:149,3:40:190,137:60:6:0.010,0.010,0.013:1.525e-03,9.119e-03,0.989	0/0:188,0:0.023:58,0:130,0:0:181,0:0:0
1	16360071	.	T	TC	.	.	DP=134;ECNT=2;NLOD=2.71;N_ART_LOD=6.44;POP_AF=1.000e-03;P_GERMLINE=-9.819e-02;RPA=8,9;RU=C;STR;TLOD=9.24	GT:AD:AF:F1R2:F2R1:MBQ:MFRL:MMQ:MPOS:SA_MAP_AF:SA_POST_PROB	0/1:65,5:0.095:15,1:49,4:36:152,123:27:29:0.061,0.061,0.071:0.018,6.861e-03,0.976	0/0:48,4:0.134:10,0:32,3:36:148,117:27:8
1	16746189	.	G	C	.	.	DP=17;ECNT=1;NLOD=3.61;N_ART_LOD=-1.128e+00;POP_AF=1.000e-03;P_GERMLINE=-3.136e+00;TLOD=3.18	GT:AD:AF:F1R2:F2R1:MBQ:MFRL:MMQ:MPOS:SA_MAP_AF:SA_POST_PROB	0/1:3,1:0.250:2,0:1,1:40:149,99:60:8:0.00,0.253,0.250:0.039,0.017,0.944	0/0:12,0:0.039:8,0:4,0:0:129,0:0:0
1	16891365	.	G	T	.	.	DP=417;ECNT=6;NLOD=36.40;N_ART_LOD=7.94;POP_AF=1.000e-03;P_GERMLINE=-3.558e+01;TLOD=3.51	GT:AD:AF:F1R2:F2R1:MBQ:MFRL:MMQ:MPOS:SA_MAP_AF:SA_POST_PROB	0/1:199,3:0.041:117,1:77,2:39:172,133:44:33:0.010,0.010,0.015:0.033,1.318e-03,0.966	0/0:184,6:0.065:106,3:76,3:40:164,188:26:42
1	16903798	.	T	C	.	.	DP=103;ECNT=3;NLOD=16.55;N_ART_LOD=-1.748e+00;POP_AF=1.000e-03;P_GERMLINE=-1.326e+01;TLOD=7.61	GT:AD:AF:F1R2:F2R1:MBQ:MFRL:MMQ:MPOS:PGT:PID:SA_MAP_AF:SA_POST_PROB	0/1:44,3:0.073:16,2:28,1:40:214,293:22:23:0|1:16903798_T_C:0.051,0.051,0.064:7.220e-03,0.024,0.968	0/0:55,0:1.466e-04:28,0:27,0:0:185,0:0:0:0|1:16903798_T_C
1	16907868	.	T	C	.	.	DP=208;ECNT=2;NLOD=20.81;N_ART_LOD=-2.398e-02;POP_AF=1.000e-03;P_GERMLINE=-1.815e+01;TLOD=5.48	GT:AD:AF:F1R2:F2R1:MBQ:MFRL:MMQ:MPOS:SA_MAP_AF:SA_POST_PROB	0/1:110,5:0.055:67,3:43,2:39:166,125:23:24:0.030,0.030,0.043:4.434e-03,0.013,0.982	0/0:86,2:0.038:45,1:41,1:39:185,148:23:29
1	16956873	.	A	G	.	.	DP=45;ECNT=1;NLOD=6.27;N_ART_LOD=-1.341e+00;POP_AF=1.000e-03;P_GERMLINE=-5.796e+00;TLOD=3.18	GT:AD:AF:F1R2:F2R1:MBQ:MFRL:MMQ:MPOS:SA_MAP_AF:SA_POST_PROB	0/1:22,2:0.092:8,1:14,1:31:160,167:60:24:0.061,0.061,0.083:0.014,0.016,0.970	0/0:21,0:4.897e-03:7,0:14,0:0:173,0:0:0
1	16973604	.	C	T	.	.	DP=609;ECNT=2;NLOD=32.65;N_ART_LOD=25.80;POP_AF=1.000e-03;P_GERMLINE=-2.935e+01;TLOD=8.25	GT:AD:AF:F1R2:F2R1:MBQ:MFRL:MMQ:MPOS:SA_MAP_AF:SA_POST_PROB	0/1:268,9:0.059:175,5:93,4:39:176,156:27:15:0.030,0.010,0.032:2.057e-03,0.017,0.981	0/0:277,18:0.092:176,9:101,9:39:164,145:27:17
1	16974454	.	T	TGGGC	.	.	DP=483;ECNT=1;NLOD=44.26;N_ART_LOD=11.59;POP_AF=1.000e-03;P_GERMLINE=-4.096e+01;TLOD=11.91	GT:AD:AF:F1R2:F2R1:MBQ:MFRL:MMQ:MPOS:SA_MAP_AF:SA_POST_PROB	0/1:210,8:0.072:133,4:67,4:38:167,206:26:7:0.030,0.030,0.038:3.301e-03,8.320e-03,0.988	0/0:224,6:0.059:141,2:76,4:40:164,178:43:5
1	17255437	.	T	C	.	.	DP=15;ECNT=1;NLOD=3.57;N_ART_LOD=-1.112e+00;POP_AF=1.000e-03;P_GERMLINE=-3.068e+00;TLOD=3.20	GT:AD:AF:F1R2:F2R1:MBQ:MFRL:MMQ:MPOS:SA_MAP_AF:SA_POST_PROB	0/1:2,1:0.333:1,0:1,1:38:217,104:51:20:0.333,0.00,0.333:0.019,0.036,0.946	0/0:12,0:8.427e-03:6,0:6,0:0:197,0:0:0
1	17272606	.	AT	A	.	.	DP=252;ECNT=1;NLOD=11.09;N_ART_LOD=7.93;POP_AF=1.000e-03;P_GERMLINE=-7.789e+00;RPA=11,10;RU=T;STR;TLOD=16.98	GT:AD:AF:F1R2:F2R1:MBQ:MFRL:MMQ:MPOS:SA_MAP_AF:SA_POST_PROB	0/1:103,15:0.159:35,6:60,8:36:185,190:60:19:0.111,0.111,0.124:5.792e-03,0.056,0.938	0/0:102,9:0.129:31,5:60,2:38:186,188:60:19
1	17303310	.	G	T	.	.	DP=152;ECNT=1;NLOD=21.88;N_ART_LOD=-1.876e+00;POP_AF=1.000e-03;P_GERMLINE=-2.075e+01;TLOD=3.83	GT:AD:AF:F1R2:F2R1:MBQ:MFRL:MMQ:MPOS:SA_MAP_AF:SA_POST_PROB	0/1:67,3:0.079:23,1:44,2:40:165,175:60:20:0.030,0.040,0.043:0.010,6.952e-03,0.983	0/0:73,0:0.022:26,0:47,0:0:179,0:0:0
1	17327075	.	C	T	.	.	DP=74;ECNT=1;NLOD=9.71;N_ART_LOD=-1.548e+00;POP_AF=1.000e-03;P_GERMLINE=-8.713e+00;TLOD=3.70	GT:AD:AF:F1R2:F2R1:MBQ:MFRL:MMQ:MPOS:SA_MAP_AF:SA_POST_PROB	0/1:34,2:0.077:11,2:23,0:36:240,284:60:20:0.061,0.00,0.056:0.025,9.846e-03,0.965	0/0:33,0:0.066:14,0:19,0:0:232,0:0:0
1	17566137	.	A	G	.	.	DP=114;ECNT=1;NLOD=14.75;N_ART_LOD=-1.710e+00;POP_AF=1.000e-03;P_GERMLINE=-1.407e+01;TLOD=3.38	GT:AD:AF:F1R2:F2R1:MBQ:MFRL:MMQ:MPOS:SA_MAP_AF:SA_POST_PROB	0/1:60,2:0.034:18,0:42,2:38:178,160:60:8:0.00,0.030,0.032:0.012,6.456e-03,0.981	0/0:49,0:0.029:21,0:28,0:0:182,0:0:0
1	17950920	.	C	A	.	.	DP=200;ECNT=1;NLOD=30.61;N_ART_LOD=-2.020e+00;POP_AF=1.000e-03;P_GERMLINE=-3.000e+01;TLOD=3.31	GT:AD:AF:F1R2:F2R1:MBQ:MFRL:MMQ:MPOS:SA_MAP_AF:SA_POST_PROB	0/1:86,2:0.053:28,1:58,1:40:157,113:60:32:0.020,0.020,0.023:8.342e-03,4.557e-03,0.987	0/0:102,0:0.021:39,0:63,0:0:149,0:0:0
1	18017745	.	A	AT	.	.	DP=164;ECNT=1;NLOD=7.92;N_ART_LOD=0.910;POP_AF=1.000e-03;P_GERMLINE=-4.690e+00;RPA=10,11;RU=T;STR;TLOD=6.77	GT:AD:AF:F1R2:F2R1:MBQ:MFRL:MMQ:MPOS:SA_MAP_AF:SA_POST_PROB	0/1:67,6:0.186:21,2:46,4:37:218,222:60:39:0.081,0.00,0.082:0.017,0.014,0.969	0/0:43,2:0.194:17,1:26,1:40:220,198:60:21
1	18142978	.	C	T	.	.	DP=13;ECNT=1;NLOD=2.41;N_ART_LOD=-9.542e-01;POP_AF=1.000e-03;P_GERMLINE=-2.110e+00;TLOD=3.00	GT:AD:AF:F1R2:F2R1:MBQ:MFRL:MMQ:MPOS:SA_MAP_AF:SA_POST_PROB	0/1:4,1:0.200:4,1:0,0:40:177,131:60:20:0.00,0.202,0.200:0.035,0.017,0.949	0/0:8,0:3.657e-05:4,0:4,0:0:189,0:0:0
1	18353253	.	G	A	.	.	DP=14;ECNT=1;NLOD=2.96;N_ART_LOD=-1.039e+00;POP_AF=1.000e-03;P_GERMLINE=-2.588e+00;TLOD=3.08	GT:AD:AF:F1R2:F2R1:MBQ:MFRL:MMQ:MPOS:SA_MAP_AF:SA_POST_PROB	0/1:3,1:0.250:0,1:3,0:39:161,108:45:20:0.00,0.253,0.250:0.023,0.025,0.952	0/0:10,0:0.010:4,0:6,0:0:138,0:0:0
1	18536302	.	C	T	.	.	DP=16;ECNT=1;NLOD=2.71;N_ART_LOD=-1.018e+00;POP_AF=1.000e-03;P_GERMLINE=-2.400e+00;TLOD=3.01	GT:AD:AF:F1R2:F2R1:MBQ:MFRL:MMQ:MPOS:SA_MAP_AF:SA_POST_PROB	0/1:3,1:0.333:3,1:0,0:39:190,161:60:30:0.00,0.253,0.250:0.023,0.025,0.952	0/0:9,0:0.050:3,0:6,0:0:137,0:0:0
1	19282574	.	G	A	.	.	DP=164;ECNT=1;NLOD=21.58;N_ART_LOD=-1.865e+00;POP_AF=1.000e-03;P_GERMLINE=-2.104e+01;TLOD=3.23	GT:AD:AF:F1R2:F2R1:MBQ:MFRL:MMQ:MPOS:SA_MAP_AF:SA_POST_PROB	0/1:85,2:0.048:31,1:54,1:39:162,174:60:19:0.00,0.020,0.023:0.016,3.442e-03,0.981	0/0:72,0:9.674e-03:27,0:45,0:0:157,0:0:0
1	19420572	.	C	T	.	.	DP=118;ECNT=1;NLOD=12.55;N_ART_LOD=-1.632e+00;POP_AF=1.000e-03;P_GERMLINE=-1.180e+01;TLOD=3.45	GT:AD:AF:F1R2:F2R1:MBQ:MFRL:MMQ:MPOS:SA_MAP_AF:SA_POST_PROB	0/1:68,2:0.066:28,2:40,0:39:170,273:60:11:0.020,0.020,0.029:0.014,4.551e-03,0.981	0/0:42,0:4.865e-03:13,0:29,0:0:170,0:0:0
1	19499421	.	T	C	.	.	DP=189;ECNT=1;NLOD=22.04;N_ART_LOD=-1.879e+00;POP_AF=1.000e-03;P_GERMLINE=-2.152e+01;TLOD=3.23	GT:AD:AF:F1R2:F2R1:MBQ:MFRL:MMQ:MPOS:SA_MAP_AF:SA_POST_PROB	0/1:100,2:0.034:45,0:55,2:40:176,123:60:19:0.020,0.00,0.020:2.144e-03,0.034,0.964	0/0:76,1:0.056:35,1:41,0:16:180,240:60:20
1	19923594	.	G	A	.	.	DP=126;ECNT=1;NLOD=18.32;N_ART_LOD=-1.798e+00;POP_AF=1.000e-03;P_GERMLINE=-1.742e+01;TLOD=3.59	GT:AD:AF:F1R2:F2R1:MBQ:MFRL:MMQ:MPOS:SA_MAP_AF:SA_POST_PROB	0/1:59,2:0.048:18,2:41,0:39:168,171:60:38:0.020,0.030,0.033:0.019,4.767e-03,0.977	0/0:61,0:0.018:30,0:31,0:0:171,0:0:0
1	20202698	.	GA	G	.	.	DP=26;ECNT=1;NLOD=3.30;N_ART_LOD=-8.257e-01;POP_AF=1.000e-03;P_GERMLINE=-2.603e+00;RPA=9,8;RU=A;STR;TLOD=3.40	GT:AD:AF:F1R2:F2R1:MBQ:MFRL:MMQ:MPOS:SA_MAP_AF:SA_POST_PROB	0/1:10,2:0.221:5,0:3,2:34:201,306:60:40:0.00,0.182,0.182:0.035,0.015,0.950	0/0:11,0:0.043:7,0:3,0:0:183,0:0:0
1	20871687	.	C	A	.	.	DP=12;ECNT=1;NLOD=2.41;N_ART_LOD=-9.738e-01;POP_AF=1.000e-03;P_GERMLINE=-1.816e+00;TLOD=3.30	GT:AD:AF:F1R2:F2R1:MBQ:MFRL:MMQ:MPOS:SA_MAP_AF:SA_POST_PROB	0/1:2,1:0.333:1,0:1,1:39:371,47:42:15:0.00,0.333,0.333:0.029,0.021,0.949	0/0:8,0:0.056:1,0:7,0:0:164,0:0:0
1	21151742	.	C	A	.	.	DP=243;ECNT=2;NLOD=12.14;N_ART_LOD=2.34;POP_AF=1.000e-03;P_GERMLINE=-8.895e+00;TLOD=6.84	GT:AD:AF:F1R2:F2R1:MBQ:MFRL:MMQ:MPOS:SA_MAP_AF:SA_POST_PROB	0/1:93,19:0.219:25,6:60,12:16:181,224:60:24:0.172,0.00,0.173:4.090e-03,0.271,0.725	0/0:83,11:0.182:33,3:48,8:16:177,199:60:30
1	21151744	.	G	A	.	.	DP=218;ECNT=2;NLOD=11.18;N_ART_LOD=2.35;POP_AF=1.000e-03;P_GERMLINE=-8.085e+00;TLOD=6.23	GT:AD:AF:F1R2:F2R1:MBQ:MFRL:MMQ:MPOS:SA_MAP_AF:SA_POST_PROB	0/1:90,12:0.185:8,4:8,6:27:216,226:60:30:0.192,0.00,0.196:0.011,0.053,0.937	0/0:78,8:0.161:6,2:13,4:14:205,199:60:18
1	21175885	.	G	GT	.	.	DP=114;ECNT=1;NLOD=12.42;N_ART_LOD=-2.859e-01;POP_AF=1.000e-03;P_GERMLINE=-9.452e+00;RPA=10,11;RU=T;STR;TLOD=5.95	GT:AD:AF:F1R2:F2R1:MBQ:MFRL:MMQ:MPOS:SA_MAP_AF:SA_POST_PROB	0/1:52,5:0.122:19,3:30,2:39:200,191:60:15:0.00,0.091,0.089:0.015,0.017,0.968	0/0:50,1:0.042:19,0:29,1:39:185,154:60:16
1	21183819	.	TTG	T	.	.	DP=159;ECNT=1;NLOD=4.48;N_ART_LOD=5.26;POP_AF=1.000e-03;P_GERMLINE=-1.203e+00;RPA=9,8;RU=TG;STR;TLOD=20.32	GT:AD:AF:F1R2:F2R1:MBQ:MFRL:MMQ:MPOS:SA_MAP_AF:SA_POST_PROB	0/1:72,9:0.147:23,0:49,9:39:175,206:60:31:0.081,0.111,0.111:0.011,0.019,0.970	0/0:59,5:0.118:26,2:33,1:40:193,120:60:7
1	21299377	.	TAA	T	.	.	DP=22;ECNT=1;NLOD=2.40;N_ART_LOD=-6.989e-01;POP_AF=1.000e-03;P_GERMLINE=-1.028e-01;RPA=12,10;RU=A;STR;TLOD=5.94	GT:AD:AF:F1R2:F2R1:MBQ:MFRL:MMQ:MPOS:SA_MAP_AF:SA_POST_PROB	0/1:10,3:0.240:2,1:5,2:40:285,286:60:13:0.00,0.303,0.300:0.025,0.025,0.950	0/0:8,0:3.581e-03:3,0:3,0:0:254,0:0:0
1	21307743	.	A	AT	.	.	DP=93;ECNT=1;NLOD=4.47;N_ART_LOD=0.158;POP_AF=1.000e-03;P_GERMLINE=-2.041e+00;RPA=15,16;RU=T;STR;TLOD=5.20	GT:AD:AF:F1R2:F2R1:MBQ:MFRL:MMQ:MPOS:SA_MAP_AF:SA_POST_PROB	0/1:36,5:0.234:5,2:14,2:39:174,183:60:28:0.091,0.071,0.105:0.016,0.014,0.971	0/0:23,1:0.242:9,1:7,0:38:183,204:60:14
1	21376238	.	G	T	.	.	DP=17;ECNT=1;NLOD=3.91;N_ART_LOD=-1.146e+00;POP_AF=1.000e-03;P_GERMLINE=-3.536e+00;TLOD=3.08	GT:AD:AF:F1R2:F2R1:MBQ:MFRL:MMQ:MPOS:SA_MAP_AF:SA_POST_PROB	0/1:3,1:0.250:1,1:2,0:39:115,62:60:16:0.00,0.253,0.250:0.027,0.021,0.951	0/0:13,0:6.407e-05:8,0:5,0:0:159,0:0:0
1	21503168	.	A	AG	.	.	DP=204;ECNT=1;NLOD=17.89;N_ART_LOD=1.98;POP_AF=1.000e-03;P_GERMLINE=-1.727e+01;RPA=9,10;RU=G;STR;TLOD=3.32	GT:AD:AF:F1R2:F2R1:MBQ:MFRL:MMQ:MPOS:SA_MAP_AF:SA_POST_PROB	0/1:91,4:0.101:28,1:60,3:40:191,208:60:27:0.00,0.040,0.042:7.949e-03,0.015,0.977	0/0:86,3:0.075:21,1:57,2:40:212,153:60:25
1	21527736	.	C	T	.	.	DP=11;ECNT=1;NLOD=2.71;N_ART_LOD=-1.000e+00;POP_AF=1.000e-03;P_GERMLINE=-1.697e+00;TLOD=3.72	GT:AD:AF:F1R2:F2R1:MBQ:MFRL:MMQ:MPOS:SA_MAP_AF:SA_POST_PROB	0/1:1,1:0.500:0,1:1,0:40:198,116:37:20:0.505,0.00,0.500:0.021,0.032,0.947	0/0:9,0:4.333e-05:2,0:7,0:0:171,0:0:0
1	21553519	.	AT	A	.	.	DP=30;ECNT=1;NLOD=4.17;N_ART_LOD=-1.174e+00;POP_AF=1.000e-03;P_GERMLINE=-2.017e+00;RPA=10,9;RU=T;STR;TLOD=4.89	GT:AD:AF:F1R2:F2R1:MBQ:MFRL:MMQ:MPOS:SA_MAP_AF:SA_POST_PROB	0/1:11,3:0.251:6,2:5,1:39:221,129:60:25:0.00,0.212,0.214:0.024,0.022,0.954	0/0:14,0:7.446e-03:8,0:6,0:0:214,0:0:0
1	21616583	.	C	T	.	.	DP=465;ECNT=1;NLOD=68.31;N_ART_LOD=-2.373e+00;POP_AF=1.000e-03;P_GERMLINE=-6.537e+01;TLOD=5.87	GT:AD:AF:F1R2:F2R1:MBQ:MFRL:MMQ:MPOS:SA_MAP_AF:SA_POST_PROB	0/1:198,4:0.060:84,3:114,1:40:171,116:60:15:0.020,0.010,0.020:2.513e-03,6.637e-03,0.991	0/0:228,0:0.038:86,0:142,0:0:166,0:0:0
1	21929975	.	A	G	.	.	DP=134;ECNT=1;NLOD=19.94;N_ART_LOD=-1.841e+00;POP_AF=1.000e-03;P_GERMLINE=-1.895e+01;TLOD=3.68	GT:AD:AF:F1R2:F2R1:MBQ:MFRL:MMQ:MPOS:SA_MAP_AF:SA_POST_PROB	0/1:58,2:0.060:24,0:34,2:39:183,90:60:5:0.030,0.020,0.033:4.868e-03,0.019,0.977	0/0:67,0:0.035:14,0:53,0:0:164,0:0:0
1	21930146	.	G	A	.	.	DP=228;ECNT=1;NLOD=33.97;N_ART_LOD=-2.068e+00;POP_AF=1.000e-03;P_GERMLINE=-3.354e+01;TLOD=3.12	GT:AD:AF:F1R2:F2R1:MBQ:MFRL:MMQ:MPOS:SA_MAP_AF:SA_POST_PROB	0/1:100,2:0.049:34,0:66,2:40:206,204:60:24:0.010,0.010,0.020:4.435e-03,6.407e-03,0.989	0/0:113,0:0.030:41,0:72,0:0:205,0:0:0
1	21930430	.	CAG	C	.	.	DP=565;ECNT=1;NLOD=33.92;N_ART_LOD=15.30;POP_AF=1.000e-03;P_GERMLINE=-3.062e+01;RPA=6,5;RU=AG;STR;TLOD=17.29	GT:AD:AF:F1R2:F2R1:MBQ:MFRL:MMQ:MPOS:SA_MAP_AF:SA_POST_PROB	0/1:237,9:0.110:74,2:155,7:39:176,185:60:32:0.040,0.020,0.038:3.188e-03,8.470e-03,0.988	0/0:209,8:0.133:73,5:136,3:39:166,154:60:26
1	21935884	.	G	GA	.	.	DP=118;ECNT=1;NLOD=7.62;N_ART_LOD=3.31;POP_AF=1.000e-03;P_GERMLINE=-5.539e+00;RPA=14,15;RU=A;STR;TLOD=4.80	GT:AD:AF:F1R2:F2R1:MBQ:MFRL:MMQ:MPOS:SA_MAP_AF:SA_POST_PROB	0/1:42,5:0.202:7,2:6,3:39:225,228:60:27:0.00,0.101,0.104:0.014,0.025,0.961	0/0:53,3:0.176:3,0:9,3:40:203,250:60:33
1	21976181	.	A	G	.	.	DP=349;ECNT=1;NLOD=48.92;N_ART_LOD=-2.225e+00;POP_AF=1.000e-03;P_GERMLINE=-4.786e+01;TLOD=3.77	GT:AD:AF:F1R2:F2R1:MBQ:MFRL:MMQ:MPOS:SA_MAP_AF:SA_POST_PROB	0/1:160,3:0.060:58,0:102,3:37:191,109:60:7:0.010,0.010,0.018:2.088e-03,0.027,0.971	0/0:163,0:0.028:62,0:101,0:0:184,0:0:0
1	21978086	.	AAC	A	.	.	DB;DP=2018;ECNT=1;NLOD=145.36;N_ART_LOD=68.53;POP_AF=1.000e-03;P_GERMLINE=-1.421e+02;RPA=6,5;RU=AC;STR;TLOD=30.87	GT:AD:AF:F1R2:F2R1:MBQ:MFRL:MMQ:MPOS:SA_MAP_AF:SA_POST_PROB	0/1:827,18:0.087:259,3:527,15:39:166,202:60:28:0.020,0.010,0.022:4.157e-04,0.245,0.755	0/0:894,34:0.088:305,13:540,21:39:161,175:60:32
1	22030120	.	G	GA	.	.	DP=325;ECNT=1;NLOD=21.17;N_ART_LOD=2.78;POP_AF=1.000e-03;P_GERMLINE=-1.787e+01;RPA=11,12;RU=A;STR;TLOD=8.33	GT:AD:AF:F1R2:F2R1:MBQ:MFRL:MMQ:MPOS:SA_MAP_AF:SA_POST_PROB	0/1:120,10:0.204:33,3:68,6:37:182,237:60:26:0.071,0.00,0.069:5.880e-03,0.026,0.968	0/0:105,4:0.167:33,1:53,3:40:176,149:60:19
1	22030891	.	C	CA	.	.	DP=519;ECNT=1;NLOD=4.66;N_ART_LOD=19.01;POP_AF=1.000e-03;P_GERMLINE=-1.373e+00;RPA=10,11;RU=A;STR;TLOD=42.90	GT:AD:AF:F1R2:F2R1:MBQ:MFRL:MMQ:MPOS:SA_MAP_AF:SA_POST_PROB	0/1:209,30:0.205:76,10:127,18:35:180,208:60:27:0.111,0.101,0.118:6.528e-03,0.011,0.983	0/0:158,19:0.182:52,9:100,5:38:170,184:60:17
1	22065152	.	A	AT	.	.	DP=25;ECNT=1;NLOD=3.26;N_ART_LOD=-8.477e-01;POP_AF=1.000e-03;P_GERMLINE=-2.898e+00;RPA=12,13;RU=T;STR;TLOD=3.07	GT:AD:AF:F1R2:F2R1:MBQ:MFRL:MMQ:MPOS:SA_MAP_AF:SA_POST_PROB	0/1:8,2:0.244:1,0:5,2:38:142,208:60:37:0.00,0.202,0.200:0.027,0.019,0.954	0/0:11,0:0.115:4,0:6,0:0:150,0:0:0
1	22082967	.	CAAAAA	C	.	.	DP=433;ECNT=1;NLOD=19.71;N_ART_LOD=-7.139e-02;POP_AF=1.000e-03;P_GERMLINE=-1.883e+01;RPA=20,15;RU=A;STR;TLOD=3.57	GT:AD:AF:F1R2:F2R1:MBQ:MFRL:MMQ:MPOS:SA_MAP_AF:SA_POST_PROB	0/1:195,16:0.138:2,2:23,1:40:185,155:60:12:0.010,0.010,0.016:3.037e-03,4.517e-03,0.992	0/0:148,16:0.173:2,1:21,0:34:155,147:60:20
1	22100916	.	T	A	.	.	DP=20;ECNT=1;NLOD=4.82;N_ART_LOD=-1.230e+00;POP_AF=1.000e-03;P_GERMLINE=-4.352e+00;TLOD=3.16	GT:AD:AF:F1R2:F2R1:MBQ:MFRL:MMQ:MPOS:SA_MAP_AF:SA_POST_PROB	0/1:3,1:0.250:1,1:2,0:40:166,154:60:3:0.00,0.253,0.250:0.027,0.021,0.951	0/0:16,0:8.367e-05:7,0:9,0:0:113,0:0:0
1	22145380	.	T	C	.	.	DP=23;ECNT=5;NLOD=3.00;N_ART_LOD=-1.041e+00;POP_AF=1.000e-03;P_GERMLINE=-1.775e-01;TLOD=9.90	GT:AD:AF:F1R2:F2R1:MBQ:MFRL:MMQ:MPOS:PGT:PID:SA_MAP_AF:SA_POST_PROB	0/1:10,3:0.231:5,0:5,3:37:146,226:60:8:0|1:22145363_G_C:0.00,0.232,0.231:0.128,9.081e-03,0.863	0/0:10,0:1.300e-03:6,0:4,0:0:144,0:0:0:0|1:22145363_G_C
1	22145383	.	CTGG	C	.	.	DP=24;ECNT=5;NLOD=3.31;N_ART_LOD=-1.079e+00;POP_AF=1.000e-03;P_GERMLINE=-4.930e-01;TLOD=5.96	GT:AD:AF:F1R2:F2R1:MBQ:MFRL:MMQ:MPOS:PGT:PID:SA_MAP_AF:SA_POST_PROB	0/1:11,2:0.154:5,0:6,2:14:144,262:60:5:0|1:22145363_G_C:0.00,0.152,0.154:0.074,9.650e-03,0.917	0/0:11,0:1.185e-03:6,0:5,0:0:146,0:0:0:0|1:22145363_G_C
1	22329065	.	G	C	.	.	DP=458;ECNT=3;NLOD=20.31;N_ART_LOD=23.09;POP_AF=1.000e-03;P_GERMLINE=-1.701e+01;TLOD=13.29	GT:AD:AF:F1R2:F2R1:MBQ:MFRL:MMQ:MPOS:PGT:PID:SA_MAP_AF:SA_POST_PROB	0/1:228,6:0.045:84,3:144,3:40:180,280:27:23:0|1:22329062_C_G:0.00,0.030,0.026:6.456e-03,5.571e-03,0.988	0/0:194,10:0.069:89,4:105,6:39:175,260:27:22:0|1:22329062_C_G
1	23107811	.	TAAAAA	T	.	.	DP=124;ECNT=1;NLOD=12.54;N_ART_LOD=0.834;POP_AF=1.000e-03;P_GERMLINE=-9.702e+00;RPA=18,13;RU=A;STR;TLOD=5.71	GT:AD:AF:F1R2:F2R1:MBQ:MFRL:MMQ:MPOS:SA_MAP_AF:SA_POST_PROB	0/1:47,11:0.207:1,0:5,4:40:216,207:60:34:0.051,0.071,0.077:9.540e-03,0.017,0.974	0/0:54,2:0.102:2,1:7,0:39:208,234:56:44
1	23120298	.	G	C	.	.	DP=17;ECNT=1;NLOD=2.41;N_ART_LOD=-9.738e-01;POP_AF=1.000e-03;P_GERMLINE=-7.355e-02;TLOD=6.35	GT:AD:AF:F1R2:F2R1:MBQ:MFRL:MMQ:MPOS:SA_MAP_AF:SA_POST_PROB	0/1:6,2:0.250:3,0:3,2:39:172,201:60:14:0.222,0.212,0.250:0.018,0.031,0.952	0/0:8,0:0.056:3,0:5,0:0:198,0:0:0
1	23342230	.	C	CA	.	.	DP=185;ECNT=1;NLOD=8.47;N_ART_LOD=5.23;POP_AF=1.000e-03;P_GERMLINE=-5.168e+00;RPA=10,11;RU=A;STR;TLOD=13.86	GT:AD:AF:F1R2:F2R1:MBQ:MFRL:MMQ:MPOS:SA_MAP_AF:SA_POST_PROB	0/1:75,11:0.172:25,1:48,10:38:173,167:60:12:0.101,0.121,0.128:9.776e-03,0.021,0.970	0/0:70,5:0.134:26,1:42,4:39:162,154:60:17
1	23457397	.	C	A	.	.	DP=13;ECNT=1;NLOD=2.41;N_ART_LOD=-9.542e-01;POP_AF=1.000e-03;P_GERMLINE=-2.110e+00;TLOD=3.00	GT:AD:AF:F1R2:F2R1:MBQ:MFRL:MMQ:MPOS:SA_MAP_AF:SA_POST_PROB	0/1:4,1:0.200:2,1:2,0:40:84,117:60:13:0.00,0.202,0.200:0.025,0.022,0.953	0/0:8,0:6.828e-05:6,0:2,0:0:152,0:0:0
1	23519508	.	T	TTA	.	.	DP=202;ECNT=2;NLOD=3.31;N_ART_LOD=5.41;POP_AF=1.000e-03;P_GERMLINE=-3.065e-01;TLOD=8.15	GT:AD:AF:F1R2:F2R1:MBQ:MFRL:MMQ:MPOS:SA_MAP_AF:SA_POST_PROB	0/1:96,16:0.202:26,2:45,5:39:188,181:60:29:0.051,0.061,0.069:6.522e-03,0.014,0.979	0/0:65,8:0.146:20,2:32,4:37:180,138:60:22
1	23519509	.	A	T	.	.	DP=201;ECNT=2;NLOD=16.51;N_ART_LOD=0.305;POP_AF=1.000e-03;P_GERMLINE=-1.384e+01;TLOD=5.47	GT:AD:AF:F1R2:F2R1:MBQ:MFRL:MMQ:MPOS:SA_MAP_AF:SA_POST_PROB	0/1:107,7:0.104:41,2:66,5:39:188,203:60:32:0.051,0.051,0.061:6.169e-03,0.012,0.981	0/0:72,2:0.039:29,1:43,1:36:170,223:60:25
1	23574436	.	GA	G	.	.	DP=18;ECNT=1;NLOD=3.22;N_ART_LOD=-8.255e-01;POP_AF=1.000e-03;P_GERMLINE=-1.907e+00;RPA=11,10;RU=A;STR;TLOD=4.02	GT:AD:AF:F1R2:F2R1:MBQ:MFRL:MMQ:MPOS:SA_MAP_AF:SA_POST_PROB	0/1:4,2:0.348:2,1:1,1:38:135,273:60:20:0.293,0.303,0.333:0.028,0.021,0.951	0/0:11,0:0.058:5,0:4,0:0:174,0:0:0
1	23660244	.	TA	T	.	.	DP=47;ECNT=1;NLOD=3.22;N_ART_LOD=-8.709e-01;POP_AF=1.000e-03;P_GERMLINE=-1.854e+00;RPA=10,9;RU=A;STR;TLOD=4.07	GT:AD:AF:F1R2:F2R1:MBQ:MFRL:MMQ:MPOS:SA_MAP_AF:SA_POST_PROB	0/1:22,3:0.195:5,1:17,2:40:243,211:60:24:0.121,0.00,0.120:0.025,0.016,0.959	0/0:11,0:0.168:3,0:6,0:0:274,0:0:0
1	23695783	.	C	T	.	.	DP=110;ECNT=1;NLOD=13.96;N_ART_LOD=-1.691e+00;POP_AF=1.000e-03;P_GERMLINE=-1.335e+01;TLOD=3.32	GT:AD:AF:F1R2:F2R1:MBQ:MFRL:MMQ:MPOS:SA_MAP_AF:SA_POST_PROB	0/1:53,2:0.075:20,0:33,2:37:205,202:60:3:0.030,0.020,0.036:4.816e-03,0.025,0.970	0/0:47,0:0.038:12,0:35,0:0:176,0:0:0
1	23760172	.	C	A	.	.	DP=198;ECNT=1;NLOD=24.64;N_ART_LOD=-1.934e+00;POP_AF=1.000e-03;P_GERMLINE=-2.407e+01;TLOD=3.26	GT:AD:AF:F1R2:F2R1:MBQ:MFRL:MMQ:MPOS:SA_MAP_AF:SA_POST_PROB	0/1:96,2:0.070:33,0:63,2:40:181,254:60:20:0.020,0.00,0.020:5.197e-03,7.459e-03,0.987	0/0:82,0:0.041:35,0:47,0:0:186,0:0:0
1	24048029	.	T	C	.	.	DP=18;ECNT=6;NLOD=2.41;N_ART_LOD=-9.542e-01;POP_AF=1.000e-03;P_GERMLINE=-5.226e-02;TLOD=10.38	GT:AD:AF:F1R2:F2R1:MBQ:MFRL:MMQ:MPOS:PGT:PID:SA_MAP_AF:SA_POST_PROB	0/1:7,3:0.300:5,2:2,1:39:162,103:48:20:0|1:24048029_T_C:0.242,0.283,0.300:0.035,0.017,0.949	0/0:8,0:4.845e-14:4,0:4,0:0:151,0:0:0:0|1:24048029_T_C
1	24048033	.	G	C	.	.	DP=18;ECNT=6;NLOD=2.41;N_ART_LOD=-9.542e-01;POP_AF=1.000e-03;P_GERMLINE=-5.226e-02;TLOD=10.38	GT:AD:AF:F1R2:F2R1:MBQ:MFRL:MMQ:MPOS:PGT:PID:SA_MAP_AF:SA_POST_PROB	0/1:7,3:0.300:5,2:2,1:36:162,103:48:24:0|1:24048029_T_C:0.242,0.283,0.300:0.035,0.017,0.949	0/0:8,0:4.845e-14:4,0:4,0:0:151,0:0:0:0|1:24048029_T_C
1	24048055	.	T	C	.	.	DP=17;ECNT=6;NLOD=2.41;N_ART_LOD=-9.542e-01;POP_AF=1.000e-03;P_GERMLINE=-5.226e-02;TLOD=10.58	GT:AD:AF:F1R2:F2R1:MBQ:MFRL:MMQ:MPOS:PGT:PID:SA_MAP_AF:SA_POST_PROB	0/1:6,3:0.333:4,2:2,1:40:182,103:48:27:0|1:24048029_T_C:0.273,0.313,0.333:0.039,0.016,0.945	0/0:8,0:2.234e-10:5,0:3,0:0:183,0:0:0:0|1:24048029_T_C
1	24048060	.	T	A	.	.	DP=17;ECNT=6;NLOD=2.41;N_ART_LOD=-9.542e-01;POP_AF=1.000e-03;P_GERMLINE=-5.226e-02;TLOD=10.58	GT:AD:AF:F1R2:F2R1:MBQ:MFRL:MMQ:MPOS:PGT:PID:SA_MAP_AF:SA_POST_PROB	0/1:6,3:0.333:4,2:2,1:39:182,103:48:22:0|1:24048029_T_C:0.273,0.313,0.333:0.039,0.016,0.945	0/0:8,0:2.234e-10:5,0:3,0:0:183,0:0:0:0|1:24048029_T_C
1	24082269	.	C	CAA	.	.	DP=368;ECNT=1;NLOD=26.47;N_ART_LOD=-1.341e-01;POP_AF=1.000e-03;P_GERMLINE=-2.616e+01;RPA=16,18;RU=A;STR;TLOD=3.00	GT:AD:AF:F1R2:F2R1:MBQ:MFRL:MMQ:MPOS:SA_MAP_AF:SA_POST_PROB	0/1:146,7:0.175:24,1:65,4:39:198,173:60:20:0.00,0.030,0.028:6.923e-03,6.771e-03,0.986	0/0:109,4:0.185:22,0:46,2:39:194,150:60:19
1	24124801	.	CTTT	C	.	.	DP=108;ECNT=1;NLOD=9.07;N_ART_LOD=-1.348e+00;POP_AF=1.000e-03;P_GERMLINE=-7.172e+00;RPA=15,12;RU=T;STR;TLOD=4.61	GT:AD:AF:F1R2:F2R1:MBQ:MFRL:MMQ:MPOS:SA_MAP_AF:SA_POST_PROB	0/1:28,4:0.253:10,2:14,0:27:190,240:60:25:0.051,0.061,0.069:0.030,8.044e-03,0.962	0/0:34,1:0.238:12,0:10,0:0:226,0:0:0
1	24186460	.	A	AT	.	.	DP=244;ECNT=1;NLOD=9.94;N_ART_LOD=5.04;POP_AF=1.000e-03;P_GERMLINE=-7.569e+00;RPA=11,12;RU=T;STR;TLOD=5.12	GT:AD:AF:F1R2:F2R1:MBQ:MFRL:MMQ:MPOS:SA_MAP_AF:SA_POST_PROB	0/1:89,7:0.186:25,2:54,5:34:204,202:60:21:0.071,0.051,0.073:0.033,6.389e-03,0.961	0/0:75,5:0.213:17,2:40,3:30:193,177:60:25
1	24377224	.	C	A	.	.	DP=12;ECNT=1;NLOD=2.41;N_ART_LOD=-9.738e-01;POP_AF=1.000e-03;P_GERMLINE=-1.431e+00;TLOD=3.69	GT:AD:AF:F1R2:F2R1:MBQ:MFRL:MMQ:MPOS:SA_MAP_AF:SA_POST_PROB	0/1:1,1:0.534:0,0:1,1:40:208,106:60:20:0.00,0.495,0.500:0.027,0.025,0.948	0/0:8,0:0.056:3,0:5,0:0:156,0:0:0
1	24405852	.	G	C	.	.	DP=11;ECNT=1;NLOD=2.41;N_ART_LOD=-9.542e-01;POP_AF=1.000e-03;P_GERMLINE=-1.737e+00;TLOD=3.38	GT:AD:AF:F1R2:F2R1:MBQ:MFRL:MMQ:MPOS:SA_MAP_AF:SA_POST_PROB	0/1:1,2:0.633:0,2:1,0:22:149,193:60:14:0.667,0.00,0.667:0.025,0.028,0.947	0/0:8,0:1.081e-04:5,0:3,0:0:175,0:0:0
1	24459233	.	G	A	.	.	DP=47;ECNT=1;NLOD=7.22;N_ART_LOD=-1.413e+00;POP_AF=1.000e-03;P_GERMLINE=-4.763e+00;TLOD=5.23	GT:AD:AF:F1R2:F2R1:MBQ:MFRL:MMQ:MPOS:SA_MAP_AF:SA_POST_PROB	0/1:14,2:0.214:12,1:2,1:40:155,112:60:6:0.00,0.121,0.125:0.051,9.885e-03,0.939	0/0:24,0:0.039:17,0:7,0:0:144,0:0:0
1	24717928	.	G	A	.	.	DP=174;ECNT=1;NLOD=23.64;N_ART_LOD=-1.911e+00;POP_AF=1.000e-03;P_GERMLINE=-2.300e+01;TLOD=3.34	GT:AD:AF:F1R2:F2R1:MBQ:MFRL:MMQ:MPOS:SA_MAP_AF:SA_POST_PROB	0/1:84,2:0.052:21,1:63,1:40:204,192:60:31:0.00,0.020,0.023:4.776e-03,0.026,0.970	0/0:79,0:0.028:23,0:56,0:0:198,0:0:0
1	24780521	.	CTTTT	C	.	.	DP=242;ECNT=1;NLOD=18.44;N_ART_LOD=0.898;POP_AF=1.000e-03;P_GERMLINE=-1.562e+01;RPA=15,11;RU=T;STR;TLOD=5.69	GT:AD:AF:F1R2:F2R1:MBQ:MFRL:MMQ:MPOS:SA_MAP_AF:SA_POST_PROB	0/1:84,4:0.197:23,1:29,2:39:176,201:60:39:0.030,0.020,0.034:5.639e-03,8.614e-03,0.986	0/0:74,2:0.175:18,0:18,1:34:164,204:60:23
1	24857657	.	C	CT	.	.	DP=43;ECNT=1;NLOD=4.13;N_ART_LOD=-9.478e-01;POP_AF=1.000e-03;P_GERMLINE=-3.025e+00;RPA=12,13;RU=T;STR;TLOD=3.80	GT:AD:AF:F1R2:F2R1:MBQ:MFRL:MMQ:MPOS:SA_MAP_AF:SA_POST_PROB	0/1:20,3:0.162:9,0:8,3:39:235,295:60:6:0.00,0.131,0.130:0.017,0.025,0.958	0/0:14,0:0.142:2,0:10,0:0:249,0:0:0
1	24954347	.	T	C	.	.	DP=11;ECNT=1;NLOD=2.41;N_ART_LOD=-9.542e-01;POP_AF=1.000e-03;P_GERMLINE=-1.816e+00;TLOD=3.30	GT:AD:AF:F1R2:F2R1:MBQ:MFRL:MMQ:MPOS:SA_MAP_AF:SA_POST_PROB	0/1:2,1:0.333:1,0:1,1:39:156,102:60:20:0.333,0.00,0.333:0.025,0.025,0.950	0/0:8,0:3.964e-05:4,0:4,0:0:151,0:0:0
1	24998060	.	C	T	.	.	DP=188;ECNT=1;NLOD=25.58;N_ART_LOD=-1.949e+00;POP_AF=1.000e-03;P_GERMLINE=-2.490e+01;TLOD=3.38	GT:AD:AF:F1R2:F2R1:MBQ:MFRL:MMQ:MPOS:SA_MAP_AF:SA_POST_PROB	0/1:88,2:0.054:32,0:56,2:40:168,132:60:3:0.020,0.00,0.022:2.410e-03,0.036,0.962	0/0:85,0:0.038:35,0:50,0:0:165,0:0:0
1	25049269	.	CTT	C	.	.	DP=40;ECNT=1;NLOD=3.21;N_ART_LOD=-6.698e-01;POP_AF=1.000e-03;P_GERMLINE=-2.376e+00;RPA=15,13;RU=T;STR;TLOD=3.54	GT:AD:AF:F1R2:F2R1:MBQ:MFRL:MMQ:MPOS:SA_MAP_AF:SA_POST_PROB	0/1:11,2:0.299:1,0:0,2:40:100,141:60:27:0.131,0.121,0.154:0.014,0.031,0.955	0/0:11,0:0.207:1,0:1,0:0:154,0:0:0
1	25071990	.	AAGC	A	.	.	DB;DP=38;ECNT=1;NLOD=5.10;N_ART_LOD=-1.301e+00;POP_AF=1.000e-03;P_GERMLINE=-2.238e+00;RPA=7,6;RU=AGC;STR;TLOD=5.76	GT:AD:AF:F1R2:F2R1:MBQ:MFRL:MMQ:MPOS:SA_MAP_AF:SA_POST_PROB	0/1:13,2:0.156:4,1:9,1:39:197,175:60:39:0.131,0.00,0.133:9.824e-03,0.057,0.933	0/0:17,0:0.114:6,0:11,0:0:157,0:0:0
1	25256378	.	G	A	.	.	DP=128;ECNT=1;NLOD=17.71;N_ART_LOD=-1.787e+00;POP_AF=1.000e-03;P_GERMLINE=-1.660e+01;TLOD=3.82	GT:AD:AF:F1R2:F2R1:MBQ:MFRL:MMQ:MPOS:SA_MAP_AF:SA_POST_PROB	0/1:63,2:0.039:30,0:33,2:40:158,122:60:14:0.030,0.00,0.031:6.462e-03,0.011,0.982	0/0:59,0:0.026:18,0:41,0:0:152,0:0:0
1	25733359	.	G	A	.	.	DP=15;ECNT=1;NLOD=3.26;N_ART_LOD=-1.077e+00;POP_AF=1.000e-03;P_GERMLINE=-2.710e+00;TLOD=3.26	GT:AD:AF:F1R2:F2R1:MBQ:MFRL:MMQ:MPOS:SA_MAP_AF:SA_POST_PROB	0/1:2,1:0.375:1,1:1,0:39:119,128:60:20:0.00,0.333,0.333:0.029,0.021,0.949	0/0:11,0:9.215e-03:3,0:8,0:0:173,0:0:0
1	25889668	.	A	G	.	.	DP=132;ECNT=1;NLOD=16.55;N_ART_LOD=0.776;POP_AF=1.000e-03;P_GERMLINE=-1.543e+01;TLOD=3.82	GT:AD:AF:F1R2:F2R1:MBQ:MFRL:MMQ:MPOS:SA_MAP_AF:SA_POST_PROB	0/1:53,2:0.078:14,1:39,1:39:190,180:60:20:0.040,0.00,0.036:0.015,8.115e-03,0.976	0/0:69,1:0.029:31,0:38,1:40:187,143:60:10
1	26044300	.	C	A	.	.	DP=14;ECNT=1;NLOD=2.96;N_ART_LOD=-1.055e+00;POP_AF=1.000e-03;P_GERMLINE=-2.368e+00;TLOD=3.30	GT:AD:AF:F1R2:F2R1:MBQ:MFRL:MMQ:MPOS:SA_MAP_AF:SA_POST_PROB	0/1:2,1:0.333:1,0:1,1:39:183,112:60:3:0.333,0.00,0.333:0.021,0.029,0.949	0/0:10,0:0.055:3,0:7,0:0:159,0:0:0
1	26227608	.	C	CA	.	.	DP=280;ECNT=1;NLOD=7.53;N_ART_LOD=-9.141e-01;POP_AF=1.000e-03;P_GERMLINE=-6.970e+00;RPA=22,23;RU=A;STR;TLOD=3.26	GT:AD:AF:F1R2:F2R1:MBQ:MFRL:MMQ:MPOS:SA_MAP_AF:SA_POST_PROB	0/1:36,7:0.411:5,0:12,5:34:205,143:60:26:0.091,0.091,0.111:0.030,8.298e-03,0.961	0/0:36,3:0.386:0,0:14,0:0:167,0:0:0
1	26339084	.	C	A	.	.	DP=16;ECNT=2;NLOD=3.61;N_ART_LOD=-1.114e+00;POP_AF=1.000e-03;P_GERMLINE=-3.113e+00;TLOD=3.20	GT:AD:AF:F1R2:F2R1:MBQ:MFRL:MMQ:MPOS:PGT:PID:SA_MAP_AF:SA_POST_PROB	0/1:3,1:0.250:1,1:2,0:40:175,70:60:14:0|1:26339081_T_C:0.00,0.253,0.250:0.027,0.021,0.951	0/0:12,0:3.162e-05:4,0:8,0:0:143,0:0:0:0|1:26339081_T_C
1	26437676	.	GCGC	G	.	.	DP=33;ECNT=1;NLOD=3.61;N_ART_LOD=-1.114e+00;POP_AF=1.000e-03;P_GERMLINE=-4.837e-01;RPA=6,5;RU=CGC;STR;TLOD=9.11	GT:AD:AF:F1R2:F2R1:MBQ:MFRL:MMQ:MPOS:SA_MAP_AF:SA_POST_PROB	0/1:17,3:0.167:11,3:6,0:35:134,148:60:21:0.131,0.111,0.150:0.015,0.022,0.963	0/0:12,0:5.311e-05:9,0:3,0:0:193,0:0:0
1	26603776	.	A	G	.	.	DP=164;ECNT=1;NLOD=19.70;N_ART_LOD=-1.845e+00;POP_AF=1.000e-03;P_GERMLINE=-1.904e+01;TLOD=3.36	GT:AD:AF:F1R2:F2R1:MBQ:MFRL:MMQ:MPOS:SA_MAP_AF:SA_POST_PROB	0/1:81,2:0.060:28,2:53,0:40:193,182:60:11:0.020,0.00,0.024:0.017,5.321e-03,0.978	0/0:65,0:0.055:20,0:45,0:0:208,0:0:0
1	26614542	.	C	A	.	.	DP=13;ECNT=1;NLOD=2.66;N_ART_LOD=-9.971e-01;POP_AF=1.000e-03;P_GERMLINE=-2.189e+00;TLOD=3.18	GT:AD:AF:F1R2:F2R1:MBQ:MFRL:MMQ:MPOS:SA_MAP_AF:SA_POST_PROB	0/1:3,1:0.250:1,0:2,1:40:79,98:60:15:0.00,0.253,0.250:0.032,0.019,0.949	0/0:9,0:0.011:5,0:4,0:0:131,0:0:0
1	26644624	.	G	A	.	.	DP=159;ECNT=1;NLOD=22.27;N_ART_LOD=-1.899e+00;POP_AF=1.000e-03;P_GERMLINE=-2.127e+01;TLOD=3.71	GT:AD:AF:F1R2:F2R1:MBQ:MFRL:MMQ:MPOS:SA_MAP_AF:SA_POST_PROB	0/1:68,2:0.061:26,1:42,1:40:213,176:60:15:0.030,0.00,0.029:0.015,6.435e-03,0.978	0/0:74,0:0.060:26,0:48,0:0:196,0:0:0
1	26646634	.	T	C	.	.	DP=576;ECNT=2;NLOD=69.90;N_ART_LOD=-7.928e-01;POP_AF=1.000e-03;P_GERMLINE=-6.951e+01;TLOD=3.09	GT:AD:AF:F1R2:F2R1:MBQ:MFRL:MMQ:MPOS:SA_MAP_AF:SA_POST_PROB	0/1:252,5:0.068:79,2:173,3:21:157,212:60:10:0.010,0.020,0.019:6.994e-03,2.096e-03,0.991	0/0:255,4:0.070:84,1:171,3:14:154,269:60:3
1	27023450	.	AGCG	A	.	.	DB;DP=884;ECNT=1;NLOD=116.54;N_ART_LOD=-7.303e-01;POP_AF=1.000e-03;P_GERMLINE=-1.134e+02;RPA=4,3;RU=GCG;STR;TLOD=6.45	GT:AD:AF:F1R2:F2R1:MBQ:MFRL:MMQ:MPOS:SA_MAP_AF:SA_POST_PROB	0/1:381,4:0.064:165,2:216,2:40:171,194:60:32:0.010,0.010,0.010:1.119e-03,6.172e-03,0.993	0/0:402,1:0.058:182,1:220,0:40:164,144:60:32
1	27100181	.	CGCA	C	.	.	DP=642;ECNT=1;NLOD=37.02;N_ART_LOD=16.60;POP_AF=1.000e-03;P_GERMLINE=-3.372e+01;RPA=8,7;RU=GCA;STR;TLOD=28.76	GT:AD:AF:F1R2:F2R1:MBQ:MFRL:MMQ:MPOS:SA_MAP_AF:SA_POST_PROB	0/1:235,12:0.165:79,2:156,9:39:174,208:60:19:0.040,0.020,0.045:1.933e-03,0.032,0.966	0/0:222,7:0.156:95,2:127,5:39:180,179:60:36
1	27252512	.	CT	C	.	.	DP=23;ECNT=1;NLOD=2.96;N_ART_LOD=-7.916e-01;POP_AF=1.000e-03;P_GERMLINE=-1.668e-01;RPA=12,11;RU=T;STR;TLOD=7.55	GT:AD:AF:F1R2:F2R1:MBQ:MFRL:MMQ:MPOS:SA_MAP_AF:SA_POST_PROB	0/1:7,4:0.383:2,4:4,0:38:173,165:60:26:0.313,0.343,0.364:0.025,0.023,0.952	0/0:10,0:0.055:2,0:7,0:0:182,0:0:0
1	27351533	.	T	A	.	.	DP=13;ECNT=1;NLOD=2.71;N_ART_LOD=-1.000e+00;POP_AF=1.000e-03;P_GERMLINE=-2.313e+00;TLOD=3.10	GT:AD:AF:F1R2:F2R1:MBQ:MFRL:MMQ:MPOS:SA_MAP_AF:SA_POST_PROB	0/1:3,1:0.275:0,1:3,0:39:498,122:60:20:0.253,0.00,0.250:0.021,0.027,0.951	0/0:9,0:5.322e-05:5,0:4,0:0:175,0:0:0
1	27436240	.	G	A	.	.	DP=186;ECNT=1;NLOD=30.47;N_ART_LOD=-2.024e+00;POP_AF=1.000e-03;P_GERMLINE=-2.973e+01;TLOD=3.44	GT:AD:AF:F1R2:F2R1:MBQ:MFRL:MMQ:MPOS:SA_MAP_AF:SA_POST_PROB	0/1:72,2:0.047:18,1:54,1:39:182,203:60:23:0.030,0.00,0.027:5.975e-03,0.010,0.984	0/0:102,0:0.037:36,0:66,0:0:161,0:0:0
1	27557466	.	C	A	.	.	DP=18;ECNT=1;NLOD=3.31;N_ART_LOD=-1.108e+00;POP_AF=1.000e-03;P_GERMLINE=-3.010e+00;TLOD=3.00	GT:AD:AF:F1R2:F2R1:MBQ:MFRL:MMQ:MPOS:SA_MAP_AF:SA_POST_PROB	0/1:4,1:0.200:3,0:1,1:40:200,90:60:10:0.00,0.202,0.200:0.035,0.017,0.949	0/0:11,0:0.077:9,0:2,0:0:152,0:0:0
1	27592140	.	T	TA	.	.	DP=20;ECNT=1;NLOD=3.82;N_ART_LOD=-8.922e-01;POP_AF=1.000e-03;P_GERMLINE=-2.850e+00;RPA=13,14;RU=A;STR;TLOD=3.67	GT:AD:AF:F1R2:F2R1:MBQ:MFRL:MMQ:MPOS:SA_MAP_AF:SA_POST_PROB	0/1:3,2:0.400:0,0:3,2:27:177,177:60:43:0.404,0.00,0.400:0.021,0.031,0.947	0/0:13,0:0.080:5,0:4,0:0:186,0:0:0
1	27798626	.	G	T	.	.	DP=13;ECNT=1;NLOD=2.41;N_ART_LOD=-9.738e-01;POP_AF=1.000e-03;P_GERMLINE=-1.936e+00;TLOD=3.18	GT:AD:AF:F1R2:F2R1:MBQ:MFRL:MMQ:MPOS:SA_MAP_AF:SA_POST_PROB	0/1:3,1:0.250:1,1:2,0:40:215,133:60:13:0.00,0.253,0.250:0.032,0.019,0.949	0/0:8,0:0.056:6,0:2,0:0:162,0:0:0
1	27875154	.	G	A	.	.	DP=453;ECNT=1;NLOD=65.53;N_ART_LOD=-2.344e+00;POP_AF=1.000e-03;P_GERMLINE=-6.360e+01;TLOD=4.64	GT:AD:AF:F1R2:F2R1:MBQ:MFRL:MMQ:MPOS:SA_MAP_AF:SA_POST_PROB	0/1:218,3:0.040:103,2:115,1:40:177,188:60:19:0.010,0.010,0.014:1.679e-03,8.052e-03,0.990	0/0:218,0:9.982e-03:97,0:121,0:0:180,0:0:0
1	27875352	.	AAGG	A	.	.	DB;DP=269;ECNT=1;NLOD=17.58;N_ART_LOD=3.66;POP_AF=1.000e-03;P_GERMLINE=-1.428e+01;RPA=7,6;RU=AGG;STR;TLOD=9.71	GT:AD:AF:F1R2:F2R1:MBQ:MFRL:MMQ:MPOS:SA_MAP_AF:SA_POST_PROB	0/1:93,4:0.177:31,0:62,4:39:195,181:60:41:0.030,0.030,0.041:0.014,4.425e-03,0.981	0/0:87,2:0.180:38,1:49,1:37:204,235:60:15
1	27984018	.	C	CT	.	.	DP=36;ECNT=1;NLOD=2.99;N_ART_LOD=0.395;POP_AF=1.000e-03;P_GERMLINE=-2.592e+00;RPA=11,12;RU=T;STR;TLOD=3.09	GT:AD:AF:F1R2:F2R1:MBQ:MFRL:MMQ:MPOS:SA_MAP_AF:SA_POST_PROB	0/1:8,3:0.321:4,3:4,0:38:157,163:60:23:0.253,0.232,0.273:0.025,0.020,0.954	0/0:18,1:0.101:11,0:6,1:38:179,184:60:29
1	28085982	.	A	AT	.	.	DP=237;ECNT=1;NLOD=26.97;N_ART_LOD=-1.680e+00;POP_AF=1.000e-03;P_GERMLINE=-2.407e+01;RPA=9,10;RU=T;STR;TLOD=5.82	GT:AD:AF:F1R2:F2R1:MBQ:MFRL:MMQ:MPOS:SA_MAP_AF:SA_POST_PROB	0/1:114,6:0.110:48,3:65,3:39:190,148:60:7:0.040,0.040,0.050:4.128e-03,0.021,0.975	0/0:90,0:0.048:41,0:47,0:0:180,0:0:0
1	28159447	.	A	AT	.	.	DP=129;ECNT=1;NLOD=3.26;N_ART_LOD=3.15;POP_AF=1.000e-03;P_GERMLINE=-1.896e+00;RPA=10,11;RU=T;STR;TLOD=4.07	GT:AD:AF:F1R2:F2R1:MBQ:MFRL:MMQ:MPOS:SA_MAP_AF:SA_POST_PROB	0/1:52,4:0.174:24,2:26,2:37:223,216:60:35:0.071,0.00,0.071:0.025,0.011,0.964	0/0:36,3:0.207:16,1:19,2:39:202,227:60:43
1	28208353	.	CA	C	.	.	DP=41;ECNT=1;NLOD=3.33;N_ART_LOD=0.049;POP_AF=1.000e-03;P_GERMLINE=-5.689e-01;RPA=13,12;RU=A;STR;TLOD=5.82	GT:AD:AF:F1R2:F2R1:MBQ:MFRL:MMQ:MPOS:SA_MAP_AF:SA_POST_PROB	0/1:15,4:0.235:2,3:13,1:37:222,247:60:9:0.172,0.192,0.211:0.015,0.032,0.953	0/0:19,1:0.073:9,1:10,0:39:271,335:60:29
1	28348752	.	T	C	.	.	DP=17;ECNT=3;NLOD=3.91;N_ART_LOD=-1.146e+00;POP_AF=1.000e-03;P_GERMLINE=-3.414e+00;TLOD=3.20	GT:AD:AF:F1R2:F2R1:MBQ:MFRL:MMQ:MPOS:PGT:PID:SA_MAP_AF:SA_POST_PROB	0/1:3,1:0.250:1,0:2,1:39:198,99:22:11:0|1:28348752_T_C:0.00,0.253,0.250:0.023,0.025,0.952	0/0:13,0:2.676e-05:9,0:4,0:0:173,0:0:0:0|1:28348752_T_C
1	28348753	.	G	T	.	.	DP=17;ECNT=3;NLOD=3.91;N_ART_LOD=-1.146e+00;POP_AF=1.000e-03;P_GERMLINE=-3.414e+00;TLOD=3.20	GT:AD:AF:F1R2:F2R1:MBQ:MFRL:MMQ:MPOS:PGT:PID:SA_MAP_AF:SA_POST_PROB	0/1:3,1:0.250:1,0:2,1:39:198,99:22:12:0|1:28348752_T_C:0.00,0.253,0.250:0.023,0.025,0.952	0/0:13,0:2.676e-05:9,0:4,0:0:173,0:0:0:0|1:28348752_T_C
1	28348756	.	T	C	.	.	DP=18;ECNT=3;NLOD=3.91;N_ART_LOD=-1.159e+00;POP_AF=1.000e-03;P_GERMLINE=-3.414e+00;TLOD=3.20	GT:AD:AF:F1R2:F2R1:MBQ:MFRL:MMQ:MPOS:PGT:PID:SA_MAP_AF:SA_POST_PROB	0/1:3,1:0.250:1,0:2,1:39:198,99:22:15:0|1:28348752_T_C:0.00,0.253,0.250:0.023,0.025,0.952	0/0:13,0:0.036:9,0:4,0:0:173,0:0:0:0|1:28348752_T_C
1	28418775	.	C	T	.	.	DP=11;ECNT=1;NLOD=2.36;N_ART_LOD=-9.510e-01;POP_AF=1.000e-03;P_GERMLINE=-1.773e+00;TLOD=3.30	GT:AD:AF:F1R2:F2R1:MBQ:MFRL:MMQ:MPOS:SA_MAP_AF:SA_POST_PROB	0/1:2,1:0.333:2,0:0,1:39:140,137:60:4:0.333,0.00,0.333:0.021,0.029,0.949	0/0:8,0:0.013:5,0:3,0:0:183,0:0:0
1	28445796	.	C	T	.	.	DP=39;ECNT=1;NLOD=5.42;N_ART_LOD=-1.288e+00;POP_AF=1.000e-03;P_GERMLINE=-3.093e+00;TLOD=5.07	GT:AD:AF:F1R2:F2R1:MBQ:MFRL:MMQ:MPOS:SA_MAP_AF:SA_POST_PROB	0/1:17,2:0.130:9,2:8,0:39:169,88:58:5:0.081,0.081,0.105:0.013,0.021,0.965	0/0:18,0:0.026:12,0:6,0:0:160,0:0:0
1	28793047	.	G	GTTCA	.	.	DP=1092;ECNT=1;NLOD=127.71;N_ART_LOD=-8.065e-01;POP_AF=1.000e-03;P_GERMLINE=-1.249e+02;RPA=1,2;RU=TTCA;STR;TLOD=5.69	GT:AD:AF:F1R2:F2R1:MBQ:MFRL:MMQ:MPOS:SA_MAP_AF:SA_POST_PROB	0/1:539,4:0.053:204,1:335,3:39:181,179:60:37:0.00,0.010,7.366e-03:0.012,6.138e-04,0.987	0/0:437,1:0.056:175,1:262,0:39:180,205:60:25
1	28817355	.	C	CA	.	.	DP=117;ECNT=1;NLOD=5.13;N_ART_LOD=3.76;POP_AF=1.000e-03;P_GERMLINE=-1.837e+00;RPA=12,13;RU=A;STR;TLOD=11.29	GT:AD:AF:F1R2:F2R1:MBQ:MFRL:MMQ:MPOS:SA_MAP_AF:SA_POST_PROB	0/1:40,10:0.229:13,2:25,6:39:202,190:60:17:0.00,0.162,0.160:0.018,0.025,0.957	0/0:51,5:0.132:15,0:34,4:34:208,182:60:17
1	28825804	.	C	T	.	.	DP=14;ECNT=1;NLOD=3.01;N_ART_LOD=-1.041e+00;POP_AF=1.000e-03;P_GERMLINE=-2.514e+00;TLOD=3.20	GT:AD:AF:F1R2:F2R1:MBQ:MFRL:MMQ:MPOS:SA_MAP_AF:SA_POST_PROB	0/1:3,1:0.275:2,1:1,0:40:195,82:60:5:0.253,0.00,0.250:0.019,0.032,0.949	0/0:10,0:3.602e-05:8,0:2,0:0:198,0:0:0
1	28832713	.	CTT	C	.	.	DP=152;ECNT=1;NLOD=12.29;N_ART_LOD=-1.164e+00;POP_AF=1.000e-03;P_GERMLINE=-8.997e+00;RPA=15,13;RU=T;STR;TLOD=7.64	GT:AD:AF:F1R2:F2R1:MBQ:MFRL:MMQ:MPOS:SA_MAP_AF:SA_POST_PROB	0/1:41,7:0.310:18,3:13,2:39:183,152:60:32:0.00,0.101,0.096:0.237,3.428e-03,0.760	0/0:41,0:0.178:15,0:15,0:0:209,0:0:0
1	28835178	.	G	A	.	.	DP=151;ECNT=3;NLOD=3.80;N_ART_LOD=10.00;POP_AF=1.000e-03;P_GERMLINE=-2.889e+00;TLOD=3.61	GT:AD:AF:F1R2:F2R1:MBQ:MFRL:MMQ:MPOS:PGT:PID:SA_MAP_AF:SA_POST_PROB	0/1:77,2:0.025:21,0:56,2:40:175,220:40:16:0|1:28835176_A_G:0.00,0.030,0.025:0.039,2.702e-03,0.958	0/0:68,4:0.056:23,3:45,1:40:184,153:40:22:0|1:28835176_A_G
1	28871731	.	A	G	.	.	DP=133;ECNT=3;NLOD=6.67;N_ART_LOD=6.98;POP_AF=1.000e-03;P_GERMLINE=-5.487e+00;TLOD=3.88	GT:AD:AF:F1R2:F2R1:MBQ:MFRL:MMQ:MPOS:PGT:PID:SA_MAP_AF:SA_POST_PROB	0/1:62,2:0.031:34,1:28,1:38:172,107:50:3:0|1:28871709_G_A:0.030,0.00,0.031:9.688e-03,8.570e-03,0.982	0/0:64,3:0.058:28,3:36,0:40:190,108:40:6:0|1:28871709_G_A
1	28872450	.	G	A	.	.	DP=17;ECNT=1;NLOD=3.31;N_ART_LOD=-1.094e+00;POP_AF=1.000e-03;P_GERMLINE=-2.870e+00;TLOD=3.14	GT:AD:AF:F1R2:F2R1:MBQ:MFRL:MMQ:MPOS:SA_MAP_AF:SA_POST_PROB	0/1:3,1:0.300:1,1:2,0:40:145,134:60:20:0.00,0.253,0.250:0.027,0.021,0.951	0/0:11,0:0.042:7,0:4,0:0:188,0:0:0
1	28873269	.	CA	C	.	.	DP=18;ECNT=1;NLOD=2.70;N_ART_LOD=-9.996e-01;POP_AF=1.000e-03;P_GERMLINE=-2.078e+00;RPA=10,9;RU=A;STR;TLOD=3.33	GT:AD:AF:F1R2:F2R1:MBQ:MFRL:MMQ:MPOS:SA_MAP_AF:SA_POST_PROB	0/1:6,2:0.288:4,2:2,0:40:259,140:60:17:0.212,0.212,0.250:0.023,0.023,0.955	0/0:9,0:1.783e-03:4,0:5,0:0:167,0:0:0
1	28929961	.	TA	T	.	.	DP=229;ECNT=1;NLOD=5.27;N_ART_LOD=10.35;POP_AF=1.000e-03;P_GERMLINE=-1.982e+00;RPA=11,10;RU=A;STR;TLOD=7.91	GT:AD:AF:F1R2:F2R1:MBQ:MFRL:MMQ:MPOS:SA_MAP_AF:SA_POST_PROB	0/1:105,8:0.114:40,5:51,2:40:193,219:60:26:0.040,0.061,0.064:7.697e-03,0.013,0.979	0/0:89,9:0.135:30,6:41,2:39:189,152:60:6
1	28946872	.	T	A	.	.	DP=13;ECNT=1;NLOD=3.01;N_ART_LOD=-1.041e+00;POP_AF=1.000e-03;P_GERMLINE=-2.168e+00;TLOD=3.55	GT:AD:AF:F1R2:F2R1:MBQ:MFRL:MMQ:MPOS:SA_MAP_AF:SA_POST_PROB	0/1:1,1:0.500:0,0:1,1:39:209,155:60:15:0.00,0.495,0.500:0.027,0.025,0.948	0/0:10,0:4.098e-05:3,0:7,0:0:190,0:0:0
1	29016715	.	G	GGT	.	.	DP=368;ECNT=1;NLOD=5.45;N_ART_LOD=0.567;POP_AF=1.000e-03;P_GERMLINE=-4.018e+00;TLOD=4.14	GT:AD:AF:F1R2:F2R1:MBQ:MFRL:MMQ:MPOS:SA_MAP_AF:SA_POST_PROB	0/1:40,8:0.419:22,5:4,0:27:199,149:60:21:0.081,0.091,0.111:0.068,6.460e-03,0.925	0/0:45,6:0.388:20,2:6,0:15:189,205:60:12
1	29050306	.	C	A	.	.	DP=12;ECNT=1;NLOD=2.41;N_ART_LOD=-9.542e-01;POP_AF=1.000e-03;P_GERMLINE=-2.014e+00;TLOD=3.10	GT:AD:AF:F1R2:F2R1:MBQ:MFRL:MMQ:MPOS:SA_MAP_AF:SA_POST_PROB	0/1:3,1:0.275:0,0:3,1:39:174,117:60:20:0.253,0.00,0.250:0.021,0.027,0.951	0/0:8,0:1.251e-04:4,0:4,0:0:92,0:0:0
1	29121633	.	G	A	.	.	DP=11;ECNT=1;NLOD=2.36;N_ART_LOD=-9.510e-01;POP_AF=1.000e-03;P_GERMLINE=-1.782e+00;TLOD=3.29	GT:AD:AF:F1R2:F2R1:MBQ:MFRL:MMQ:MPOS:SA_MAP_AF:SA_POST_PROB	0/1:2,1:0.333:0,1:2,0:39:178,110:60:2:0.00,0.333,0.333:0.029,0.021,0.949	0/0:8,0:0.013:6,0:2,0:0:222,0:0:0
1	29475218	.	CCTT	C	.	.	DB;DP=561;ECNT=1;NLOD=18.62;N_ART_LOD=28.92;POP_AF=1.000e-03;P_GERMLINE=-1.534e+01;RPA=5,4;RU=CTT;STR;TLOD=7.44	GT:AD:AF:F1R2:F2R1:MBQ:MFRL:MMQ:MPOS:SA_MAP_AF:SA_POST_PROB	0/1:238,4:0.096:87,1:151,3:40:183,200:60:19:0.010,0.010,0.017:5.511e-03,2.156e-03,0.992	0/0:216,11:0.124:90,7:126,4:40:190,201:60:21
1	29527014	.	C	A	.	.	DP=113;ECNT=1;NLOD=15.35;N_ART_LOD=-1.733e+00;POP_AF=1.000e-03;P_GERMLINE=-1.396e+01;TLOD=4.09	GT:AD:AF:F1R2:F2R1:MBQ:MFRL:MMQ:MPOS:SA_MAP_AF:SA_POST_PROB	0/1:50,2:0.083:17,1:33,1:40:194,223:60:18:0.00,0.040,0.038:0.011,9.665e-03,0.979	0/0:51,0:0.045:24,0:27,0:0:194,0:0:0
1	29672540	.	G	A	.	.	DP=17;ECNT=4;NLOD=3.61;N_ART_LOD=-1.114e+00;POP_AF=1.000e-03;P_GERMLINE=-3.288e+00;TLOD=3.02	GT:AD:AF:F1R2:F2R1:MBQ:MFRL:MMQ:MPOS:PGT:PID:SA_MAP_AF:SA_POST_PROB	0/1:4,1:0.200:3,0:1,1:40:189,116:25:25:0|1:29672540_G_A:0.00,0.202,0.200:0.035,0.017,0.949	0/0:12,0:2.308e-05:11,0:1,0:0:170,0:0:0:0|1:29672540_G_A
1	29672548	.	T	A	.	.	DP=17;ECNT=4;NLOD=3.61;N_ART_LOD=-1.114e+00;POP_AF=1.000e-03;P_GERMLINE=-3.289e+00;TLOD=3.02	GT:AD:AF:F1R2:F2R1:MBQ:MFRL:MMQ:MPOS:PGT:PID:SA_MAP_AF:SA_POST_PROB	0/1:4,1:0.200:3,0:1,1:40:182,116:25:17:0|1:29672540_G_A:0.00,0.202,0.200:0.035,0.017,0.949	0/0:12,0:1.581e-05:10,0:2,0:0:165,0:0:0:0|1:29672540_G_A
1	29672552	.	A	G	.	.	DP=15;ECNT=4;NLOD=3.31;N_ART_LOD=-1.079e+00;POP_AF=1.000e-03;P_GERMLINE=-2.812e+00;TLOD=3.20	GT:AD:AF:F1R2:F2R1:MBQ:MFRL:MMQ:MPOS:PGT:PID:SA_MAP_AF:SA_POST_PROB	0/1:3,1:0.250:2,0:1,1:40:184,116:25:13:0|1:29672540_G_A:0.00,0.253,0.250:0.039,0.017,0.944	0/0:11,0:1.725e-05:9,0:2,0:0:162,0:0:0:0|1:29672540_G_A
1	29672561	.	T	A	.	.	DP=15;ECNT=4;NLOD=3.31;N_ART_LOD=-1.079e+00;POP_AF=1.000e-03;P_GERMLINE=-2.812e+00;TLOD=3.20	GT:AD:AF:F1R2:F2R1:MBQ:MFRL:MMQ:MPOS:PGT:PID:SA_MAP_AF:SA_POST_PROB	0/1:3,1:0.250:2,0:1,1:40:184,116:25:4:0|1:29672540_G_A:0.00,0.253,0.250:0.039,0.017,0.944	0/0:11,0:4.133e-05:9,0:2,0:0:162,0:0:0:0|1:29672540_G_A
1	29720419	.	CTT	C	.	.	DP=279;ECNT=3;NLOD=33.41;N_ART_LOD=-1.205e+00;POP_AF=1.000e-03;P_GERMLINE=-3.187e+01;TLOD=4.25	GT:AD:AF:F1R2:F2R1:MBQ:MFRL:MMQ:MPOS:PGT:PID:SA_MAP_AF:SA_POST_PROB	0/1:130,4:0.054:45,1:85,3:34:166,218:60:3:0|1:29720418_A_C:0.00,0.030,0.030:0.998,2.093e-06,1.776e-03	0/0:126,4:0.052:46,3:80,1:14:164,193:60:1:0|1:29720418_A_C
1	31406332	.	C	CACACACACA	.	.	DP=16;ECNT=1;NLOD=2.72;N_ART_LOD=-1.019e+00;POP_AF=1.000e-03;P_GERMLINE=-8.434e-01;TLOD=4.66	GT:AD:AF:F1R2:F2R1:MBQ:MFRL:MMQ:MPOS:SA_MAP_AF:SA_POST_PROB	0/1:3,2:0.412:1,0:2,2:37:240,181:60:18:0.404,0.00,0.400:0.025,0.026,0.949	0/0:9,0:0.049:3,0:6,0:0:182,0:0:0
1	31441158	.	CT	C	.	.	DP=416;ECNT=1;NLOD=56.09;N_ART_LOD=-2.290e+00;POP_AF=1.000e-03;P_GERMLINE=-5.574e+01;RPA=5,4;RU=T;STR;TLOD=3.05	GT:AD:AF:F1R2:F2R1:MBQ:MFRL:MMQ:MPOS:SA_MAP_AF:SA_POST_PROB	0/1:190,4:0.060:81,3:109,1:38:176,170:60:21:0.010,0.020,0.021:0.014,1.865e-03,0.984	0/0:187,1:0.045:64,1:123,0:36:169,126:60:7
1	31582712	.	T	C	.	.	DP=13;ECNT=1;NLOD=2.71;N_ART_LOD=-1.000e+00;POP_AF=1.000e-03;P_GERMLINE=-2.235e+00;TLOD=3.18	GT:AD:AF:F1R2:F2R1:MBQ:MFRL:MMQ:MPOS:SA_MAP_AF:SA_POST_PROB	0/1:3,1:0.250:0,0:3,1:40:156,104:60:20:0.00,0.253,0.250:0.027,0.021,0.951	0/0:9,0:5.479e-05:2,0:7,0:0:178,0:0:0
1	32146524	.	T	C	.	.	DP=297;ECNT=1;NLOD=36.67;N_ART_LOD=-2.104e+00;POP_AF=1.000e-03;P_GERMLINE=-3.577e+01;TLOD=3.60	GT:AD:AF:F1R2:F2R1:MBQ:MFRL:MMQ:MPOS:SA_MAP_AF:SA_POST_PROB	0/1:154,4:0.049:70,0:84,4:31:166,178:60:30:0.010,0.020,0.025:7.287e-03,3.449e-03,0.989	0/0:123,0:0.036:52,0:71,0:0:158,0:0:0
1	32201168	.	GC	G	.	.	DB;DP=915;ECNT=1;NLOD=111.18;N_ART_LOD=0.662;POP_AF=1.000e-03;P_GERMLINE=-1.096e+02;RPA=8,7;RU=C;STR;TLOD=4.28	GT:AD:AF:F1R2:F2R1:MBQ:MFRL:MMQ:MPOS:SA_MAP_AF:SA_POST_PROB	0/1:415,9:0.055:136,4:279,5:39:166,231:60:19:0.010,0.020,0.021:7.420e-03,1.515e-03,0.991	0/0:407,4:0.062:142,1:265,3:39:167,187:60:17
1	32279079	.	T	C	.	.	DP=15;ECNT=3;NLOD=2.41;N_ART_LOD=-9.542e-01;POP_AF=1.000e-03;P_GERMLINE=-6.044e-02;TLOD=6.77	GT:AD:AF:F1R2:F2R1:MBQ:MFRL:MMQ:MPOS:PGT:PID:SA_MAP_AF:SA_POST_PROB	0/1:5,2:0.286:3,1:2,1:40:138,146:40:23:0|1:32279079_T_C:0.00,0.283,0.286:0.040,0.017,0.944	0/0:8,0:2.899e-05:3,0:5,0:0:176,0:0:0:0|1:32279079_T_C
1	32279081	.	G	T	.	.	DP=16;ECNT=3;NLOD=2.41;N_ART_LOD=-9.542e-01;POP_AF=1.000e-03;P_GERMLINE=-6.089e-02;TLOD=6.75	GT:AD:AF:F1R2:F2R1:MBQ:MFRL:MMQ:MPOS:PGT:PID:SA_MAP_AF:SA_POST_PROB	0/1:5,2:0.312:3,1:2,1:40:138,146:40:22:0|1:32279079_T_C:0.00,0.283,0.286:0.040,0.017,0.944	0/0:8,0:2.899e-05:3,0:5,0:0:176,0:0:0:0|1:32279079_T_C
1	32279116	.	T	C	.	.	DP=16;ECNT=3;NLOD=2.41;N_ART_LOD=-9.542e-01;POP_AF=1.000e-03;P_GERMLINE=-7.357e-02;TLOD=6.35	GT:AD:AF:F1R2:F2R1:MBQ:MFRL:MMQ:MPOS:SA_MAP_AF:SA_POST_PROB	0/1:6,2:0.250:5,1:1,1:39:134,146:40:20:0.253,0.00,0.250:0.019,0.031,0.950	0/0:8,0:3.550e-05:2,0:6,0:0:160,0:0:0
1	32335500	.	T	TA	.	.	DP=37;ECNT=1;NLOD=3.79;N_ART_LOD=0.399;POP_AF=1.000e-03;P_GERMLINE=-3.465e+00;RPA=10,11;RU=A;STR;TLOD=3.03	GT:AD:AF:F1R2:F2R1:MBQ:MFRL:MMQ:MPOS:SA_MAP_AF:SA_POST_PROB	0/1:10,2:0.200:7,2:2,0:32:179,130:60:14:0.141,0.131,0.167:0.015,0.030,0.955	0/0:22,1:0.089:13,1:7,0:30:158,96:60:47
1	32375886	.	A	AT	.	.	DP=92;ECNT=1;NLOD=5.90;N_ART_LOD=-1.118e+00;POP_AF=1.000e-03;P_GERMLINE=-4.026e+00;RPA=11,12;RU=T;STR;TLOD=4.59	GT:AD:AF:F1R2:F2R1:MBQ:MFRL:MMQ:MPOS:SA_MAP_AF:SA_POST_PROB	0/1:32,4:0.272:14,2:18,2:36:225,174:60:32:0.101,0.091,0.111:0.036,9.407e-03,0.954	0/0:20,0:0.186:9,0:8,0:0:243,0:0:0
1	32381592	.	T	TA	.	.	DP=128;ECNT=1;NLOD=3.30;N_ART_LOD=2.80;POP_AF=1.000e-03;P_GERMLINE=-3.029e-01;RPA=14,15;RU=A;STR;TLOD=7.73	GT:AD:AF:F1R2:F2R1:MBQ:MFRL:MMQ:MPOS:SA_MAP_AF:SA_POST_PROB	0/1:58,7:0.198:18,1:30,6:39:171,145:60:18:0.091,0.091,0.109:0.011,0.014,0.976	0/0:37,4:0.170:14,0:11,3:37:185,132:60:14
1	32620295	.	G	A	.	.	DP=141;ECNT=1;NLOD=18.31;N_ART_LOD=-1.815e+00;POP_AF=1.000e-03;P_GERMLINE=-1.765e+01;TLOD=3.37	GT:AD:AF:F1R2:F2R1:MBQ:MFRL:MMQ:MPOS:SA_MAP_AF:SA_POST_PROB	0/1:65,2:0.064:22,0:43,2:38:196,176:60:20:0.030,0.00,0.030:7.760e-03,9.339e-03,0.983	0/0:61,0:0.059:17,0:44,0:0:171,0:0:0
1	32631613	.	AAAC	A	.	.	DP=113;ECNT=2;NLOD=10.18;N_ART_LOD=-1.292e+00;POP_AF=1.000e-03;P_GERMLINE=-8.384e+00;RPA=8,7;RU=AAC;STR;TLOD=4.51	GT:AD:AF:F1R2:F2R1:MBQ:MFRL:MMQ:MPOS:SA_MAP_AF:SA_POST_PROB	0/1:59,3:0.107:23,0:36,3:40:197,184:60:29:0.00,0.051,0.048:8.196e-03,0.025,0.966	0/0:34,0:0.098:10,0:24,0:0:189,0:0:0
1	32655356	.	C	A	.	.	DP=14;ECNT=1;NLOD=2.71;N_ART_LOD=-1.000e+00;POP_AF=1.000e-03;P_GERMLINE=-2.409e+00;TLOD=3.00	GT:AD:AF:F1R2:F2R1:MBQ:MFRL:MMQ:MPOS:SA_MAP_AF:SA_POST_PROB	0/1:4,1:0.200:2,0:2,1:40:181,77:60:20:0.202,0.00,0.200:0.019,0.029,0.952	0/0:9,0:1.418e-04:3,0:6,0:0:200,0:0:0
1	32702692	.	A	AT	.	.	DP=29;ECNT=1;NLOD=3.02;N_ART_LOD=-1.101e+00;POP_AF=1.000e-03;P_GERMLINE=-9.577e-01;RPA=10,11;RU=T;STR;TLOD=4.84	GT:AD:AF:F1R2:F2R1:MBQ:MFRL:MMQ:MPOS:SA_MAP_AF:SA_POST_PROB	0/1:10,3:0.273:4,1:6,2:39:180,142:60:36:0.212,0.172,0.231:0.015,0.036,0.950	0/0:10,0:0.143:4,0:6,0:0:165,0:0:0
1	32711938	.	T	TTC	.	.	DP=30;ECNT=1;NLOD=4.12;N_ART_LOD=-9.351e-01;POP_AF=1.000e-03;P_GERMLINE=-2.085e+00;RPA=10,11;RU=TC;STR;TLOD=4.76	GT:AD:AF:F1R2:F2R1:MBQ:MFRL:MMQ:MPOS:SA_MAP_AF:SA_POST_PROB	0/1:7,2:0.314:4,1:2,1:35:159,166:60:27:0.222,0.00,0.222:0.015,0.041,0.944	0/0:14,0:0.101:4,0:7,0:0:129,0:0:0
1	32719004	.	A	G	.	.	DP=20;ECNT=1;NLOD=3.87;N_ART_LOD=-1.144e+00;POP_AF=1.000e-03;P_GERMLINE=-9.501e-01;TLOD=5.94	GT:AD:AF:F1R2:F2R1:MBQ:MFRL:MMQ:MPOS:SA_MAP_AF:SA_POST_PROB	0/1:5,2:0.300:2,1:3,1:38:191,252:60:5:0.242,0.253,0.286:0.030,0.019,0.951	0/0:13,0:7.793e-03:5,0:8,0:0:200,0:0:0
1	32768050	.	CTTT	C	.	.	DP=60;ECNT=1;NLOD=2.90;N_ART_LOD=-5.830e-01;POP_AF=1.000e-03;P_GERMLINE=-1.314e+00;RPA=16,13;RU=T;STR;TLOD=4.31	GT:AD:AF:F1R2:F2R1:MBQ:MFRL:MMQ:MPOS:SA_MAP_AF:SA_POST_PROB	0/1:36,4:0.137:10,1:14,2:39:277,258:60:32:0.00,0.081,0.077:0.012,0.025,0.963	0/0:15,2:0.142:2,0:2,0:0:222,0:0:0
1	32950824	.	CGAT	C	.	.	DB;DP=341;ECNT=1;NLOD=25.80;N_ART_LOD=5.78;POP_AF=1.000e-03;P_GERMLINE=-2.250e+01;RPA=5,4;RU=GAT;STR;TLOD=8.42	GT:AD:AF:F1R2:F2R1:MBQ:MFRL:MMQ:MPOS:SA_MAP_AF:SA_POST_PROB	0/1:151,4:0.097:50,3:101,1:37:185,141:60:25:0.020,0.020,0.026:3.769e-03,6.316e-03,0.990	0/0:128,3:0.108:38,1:90,2:40:167,194:60:10
1	32977740	.	T	C	.	.	DP=11;ECNT=1;NLOD=2.41;N_ART_LOD=-9.738e-01;POP_AF=1.000e-03;P_GERMLINE=-2.012e+00;TLOD=3.10	GT:AD:AF:F1R2:F2R1:MBQ:MFRL:MMQ:MPOS:SA_MAP_AF:SA_POST_PROB	0/1:1,1:0.500:1,0:0,1:34:179,120:60:20:0.00,0.495,0.500:0.027,0.025,0.948	0/0:8,0:0.056:2,0:6,0:0:168,0:0:0
1	32992882	.	A	G	.	.	DP=17;ECNT=2;NLOD=2.71;N_ART_LOD=-1.018e+00;POP_AF=1.000e-03;P_GERMLINE=-1.250e+00;TLOD=4.19	GT:AD:AF:F1R2:F2R1:MBQ:MFRL:MMQ:MPOS:PGT:PID:SA_MAP_AF:SA_POST_PROB	0/1:5,2:0.284:1,0:4,2:15:154,161:60:41:0|1:32992882_A_G:0.00,0.283,0.286:0.040,0.017,0.944	0/0:9,0:0.050:5,0:4,0:0:155,0:0:0:0|1:32992882_A_G
1	32992884	.	T	G	.	.	DP=18;ECNT=2;NLOD=2.71;N_ART_LOD=-1.018e+00;POP_AF=1.000e-03;P_GERMLINE=-1.272e+00;TLOD=4.17	GT:AD:AF:F1R2:F2R1:MBQ:MFRL:MMQ:MPOS:PGT:PID:SA_MAP_AF:SA_POST_PROB	0/1:5,2:0.311:1,0:4,2:24:154,161:60:39:0|1:32992882_A_G:0.00,0.283,0.286:0.040,0.017,0.944	0/0:9,0:0.050:5,0:4,0:0:155,0:0:0:0|1:32992882_A_G
1	33087567	.	G	GA	.	.	DP=47;ECNT=1;NLOD=2.77;N_ART_LOD=0.478;POP_AF=1.000e-03;P_GERMLINE=-6.786e-01;RPA=16,17;RU=A;STR;TLOD=4.93	GT:AD:AF:F1R2:F2R1:MBQ:MFRL:MMQ:MPOS:SA_MAP_AF:SA_POST_PROB	0/1:14,5:0.344:2,1:11,3:16:155,172:60:27:0.192,0.162,0.211:0.021,0.020,0.959	0/0:18,2:0.128:5,0:6,1:30:160,110:60:22
1	33146113	.	C	CT	.	.	DP=252;ECNT=1;NLOD=17.45;N_ART_LOD=6.74;POP_AF=1.000e-03;P_GERMLINE=-1.416e+01;RPA=11,12;RU=T;STR;TLOD=7.95	GT:AD:AF:F1R2:F2R1:MBQ:MFRL:MMQ:MPOS:SA_MAP_AF:SA_POST_PROB	0/1:95,8:0.123:43,3:43,5:33:173,137:60:24:0.071,0.061,0.078:4.612e-03,0.027,0.968	0/0:116,7:0.121:48,2:50,5:39:167,105:60:28
1	33481722	.	T	C	.	.	DP=13;ECNT=1;NLOD=2.71;N_ART_LOD=-1.000e+00;POP_AF=1.000e-03;P_GERMLINE=-2.235e+00;TLOD=3.18	GT:AD:AF:F1R2:F2R1:MBQ:MFRL:MMQ:MPOS:SA_MAP_AF:SA_POST_PROB	0/1:3,1:0.250:2,0:1,1:40:191,143:60:12:0.253,0.00,0.250:0.021,0.027,0.951	0/0:9,0:4.233e-05:4,0:5,0:0:166,0:0:0
1	33485789	.	AACAC	A	.	.	DP=257;ECNT=1;NLOD=3.53;N_ART_LOD=0.102;POP_AF=1.000e-03;P_GERMLINE=-4.311e-01;RPA=20,18;RU=AC;STR;TLOD=14.34	GT:AD:AF:F1R2:F2R1:MBQ:MFRL:MMQ:MPOS:SA_MAP_AF:SA_POST_PROB	0/1:43,9:0.393:8,2:26,5:37:208,269:60:41:0.131,0.00,0.130:0.025,0.016,0.959	0/0:27,1:0.380:8,0:12,1:16:203,210:60:17
1	34180595	.	C	A	.	.	DP=18;ECNT=1;NLOD=4.21;N_ART_LOD=-1.176e+00;POP_AF=1.000e-03;P_GERMLINE=-3.837e+00;TLOD=3.08	GT:AD:AF:F1R2:F2R1:MBQ:MFRL:MMQ:MPOS:SA_MAP_AF:SA_POST_PROB	0/1:3,1:0.250:1,1:2,0:39:218,106:60:20:0.00,0.253,0.250:0.039,0.017,0.944	0/0:14,0:6.771e-05:3,0:11,0:0:273,0:0:0
1	35043410	.	G	A	.	.	DP=14;ECNT=1;NLOD=3.01;N_ART_LOD=-1.041e+00;POP_AF=1.000e-03;P_GERMLINE=-2.534e+00;TLOD=3.18	GT:AD:AF:F1R2:F2R1:MBQ:MFRL:MMQ:MPOS:SA_MAP_AF:SA_POST_PROB	0/1:3,1:0.250:2,1:1,0:40:183,95:60:39:0.00,0.253,0.250:0.023,0.025,0.952	0/0:10,0:6.791e-05:8,0:2,0:0:181,0:0:0
1	35474976	.	G	T	.	.	DP=13;ECNT=1;NLOD=2.71;N_ART_LOD=-1.000e+00;POP_AF=1.000e-03;P_GERMLINE=-2.235e+00;TLOD=3.18	GT:AD:AF:F1R2:F2R1:MBQ:MFRL:MMQ:MPOS:SA_MAP_AF:SA_POST_PROB	0/1:3,1:0.250:2,1:1,0:40:145,61:60:20:0.253,0.00,0.250:0.019,0.032,0.949	0/0:9,0:4.889e-05:6,0:3,0:0:179,0:0:0
1	35475470	.	G	T	.	.	DP=13;ECNT=1;NLOD=2.41;N_ART_LOD=-9.542e-01;POP_AF=1.000e-03;P_GERMLINE=-2.088e+00;TLOD=3.02	GT:AD:AF:F1R2:F2R1:MBQ:MFRL:MMQ:MPOS:SA_MAP_AF:SA_POST_PROB	0/1:4,1:0.200:2,1:2,0:40:122,105:60:20:0.00,0.202,0.200:0.029,0.019,0.952	0/0:8,0:2.744e-05:7,0:1,0:0:151,0:0:0
1	35562887	.	A	AT	.	.	DP=359;ECNT=1;NLOD=33.75;N_ART_LOD=2.38;POP_AF=1.000e-03;P_GERMLINE=-3.182e+01;RPA=9,10;RU=T;STR;TLOD=4.64	GT:AD:AF:F1R2:F2R1:MBQ:MFRL:MMQ:MPOS:SA_MAP_AF:SA_POST_PROB	0/1:177,6:0.065:80,4:97,2:39:193,210:60:15:0.030,0.030,0.033:2.678e-03,0.020,0.977	0/0:147,4:0.064:69,2:75,2:35:174,204:60:22
1	35570919	.	A	T	.	.	DP=11;ECNT=1;NLOD=2.71;N_ART_LOD=-1.000e+00;POP_AF=1.000e-03;P_GERMLINE=-2.113e+00;TLOD=3.30	GT:AD:AF:F1R2:F2R1:MBQ:MFRL:MMQ:MPOS:SA_MAP_AF:SA_POST_PROB	0/1:1,1:0.500:0,0:1,1:36:148,109:60:17:0.00,0.495,0.500:0.027,0.025,0.948	0/0:9,0:8.252e-05:3,0:6,0:0:194,0:0:0
1	35620046	.	A	G	.	.	DP=15;ECNT=1;NLOD=3.61;N_ART_LOD=-1.114e+00;POP_AF=1.000e-03;P_GERMLINE=-3.014e+00;TLOD=3.30	GT:AD:AF:F1R2:F2R1:MBQ:MFRL:MMQ:MPOS:SA_MAP_AF:SA_POST_PROB	0/1:2,1:0.333:1,1:1,0:39:197,90:60:13:0.333,0.00,0.333:0.019,0.036,0.946	0/0:12,0:1.896e-04:6,0:6,0:0:155,0:0:0
1	35826700	.	G	C	.	.	DP=17;ECNT=2;NLOD=2.41;N_ART_LOD=-9.542e-01;POP_AF=1.000e-03;P_GERMLINE=-5.224e-02;TLOD=10.04	GT:AD:AF:F1R2:F2R1:MBQ:MFRL:MMQ:MPOS:SA_MAP_AF:SA_POST_PROB	0/1:5,3:0.400:3,1:2,2:39:254,230:60:27:0.00,0.374,0.375:0.026,0.025,0.949	0/0:8,0:5.220e-05:2,0:6,0:0:258,0:0:0
1	35879693	.	AT	A	.	.	DB;DP=190;ECNT=1;NLOD=10.30;N_ART_LOD=3.91;POP_AF=1.000e-03;P_GERMLINE=-9.447e+00;RPA=10,9;RU=T;STR;TLOD=3.56	GT:AD:AF:F1R2:F2R1:MBQ:MFRL:MMQ:MPOS:SA_MAP_AF:SA_POST_PROB	0/1:88,5:0.114:35,2:50,3:39:182,163:60:39:0.051,0.030,0.054:6.126e-03,0.013,0.981	0/0:69,4:0.114:28,1:35,3:40:169,167:60:40
1	35899939	.	C	T	.	.	DP=22;ECNT=1;NLOD=4.21;N_ART_LOD=-1.176e+00;POP_AF=1.000e-03;P_GERMLINE=-1.051e+00;TLOD=6.60	GT:AD:AF:F1R2:F2R1:MBQ:MFRL:MMQ:MPOS:SA_MAP_AF:SA_POST_PROB	0/1:6,2:0.250:4,0:2,2:39:169,144:35:28:0.222,0.212,0.250:0.020,0.026,0.954	0/0:14,0:6.159e-06:5,0:9,0:0:181,0:0:0
1	36102192	.	GA	G	.	.	DP=65;ECNT=1;NLOD=3.13;N_ART_LOD=-9.073e-01;POP_AF=1.000e-03;P_GERMLINE=-5.508e-01;RPA=13,12;RU=A;STR;TLOD=5.55	GT:AD:AF:F1R2:F2R1:MBQ:MFRL:MMQ:MPOS:SA_MAP_AF:SA_POST_PROB	0/1:21,4:0.320:7,2:10,2:35:258,266:60:30:0.162,0.00,0.160:0.025,0.019,0.956	0/0:11,0:0.244:1,0:6,0:0:230,0:0:0
1	36209228	.	A	AT	.	.	DP=106;ECNT=1;NLOD=5.39;N_ART_LOD=-1.133e+00;POP_AF=1.000e-03;P_GERMLINE=-2.486e+00;RPA=12,13;RU=T;STR;TLOD=5.83	GT:AD:AF:F1R2:F2R1:MBQ:MFRL:MMQ:MPOS:SA_MAP_AF:SA_POST_PROB	0/1:36,5:0.274:12,0:22,5:39:245,222:60:13:0.121,0.00,0.125:0.022,0.017,0.961	0/0:18,0:0.266:6,0:11,0:0:245,0:0:0
1	36282399	.	CAAA	C	.	.	DP=237;ECNT=2;NLOD=10.65;N_ART_LOD=0.574;POP_AF=1.000e-03;P_GERMLINE=-8.739e+00;RPA=23,20;RU=A;STR;TLOD=4.62	GT:AD:AF:F1R2:F2R1:MBQ:MFRL:MMQ:MPOS:SA_MAP_AF:SA_POST_PROB	0/1:90,10:0.156:16,0:43,4:38:190,172:60:9:0.00,0.040,0.045:9.084e-03,0.013,0.978	0/0:95,13:0.164:8,0:58,2:38:174,187:60:37
1	36296951	.	C	CA	.	.	DP=143;ECNT=1;NLOD=4.53;N_ART_LOD=6.05;POP_AF=1.000e-03;P_GERMLINE=-3.080e+00;RPA=9,10;RU=A;STR;TLOD=4.16	GT:AD:AF:F1R2:F2R1:MBQ:MFRL:MMQ:MPOS:SA_MAP_AF:SA_POST_PROB	0/1:63,4:0.116:23,1:37,3:39:234,214:60:27:0.051,0.051,0.060:5.034e-03,0.063,0.932	0/0:58,5:0.107:24,4:33,1:39:205,170:60:8
1	36307412	.	CATATAT	C	.	.	DP=77;ECNT=1;NLOD=4.90;N_ART_LOD=-1.049e+00;POP_AF=1.000e-03;P_GERMLINE=-2.873e+00;RPA=13,10;RU=AT;STR;TLOD=4.75	GT:AD:AF:F1R2:F2R1:MBQ:MFRL:MMQ:MPOS:SA_MAP_AF:SA_POST_PROB	0/1:17,5:0.343:3,1:3,1:32:223,218:60:29:0.111,0.00,0.111:0.025,0.016,0.959	0/0:23,2:0.267:2,0:7,0:0:196,0:0:0
1	36495297	.	CTTT	C	.	.	DP=14;ECNT=1;NLOD=2.36;N_ART_LOD=-6.949e-01;POP_AF=1.000e-03;P_GERMLINE=-1.750e+00;RPA=14,11;RU=T;STR;TLOD=3.32	GT:AD:AF:F1R2:F2R1:MBQ:MFRL:MMQ:MPOS:SA_MAP_AF:SA_POST_PROB	0/1:3,1:0.336:1,1:0,0:38:129,236:60:7:0.333,0.00,0.333:0.025,0.025,0.950	0/0:8,0:0.013:2,0:2,0:0:186,0:0:0
1	36516134	.	T	C	.	.	DP=18;ECNT=1;NLOD=3.61;N_ART_LOD=-1.128e+00;POP_AF=1.000e-03;P_GERMLINE=-3.295e+00;TLOD=3.02	GT:AD:AF:F1R2:F2R1:MBQ:MFRL:MMQ:MPOS:SA_MAP_AF:SA_POST_PROB	0/1:4,1:0.220:1,0:3,1:40:164,131:60:20:0.00,0.202,0.200:0.043,0.015,0.943	0/0:12,0:0.039:7,0:5,0:0:158,0:0:0
1	36645197	.	ATCC	A	.	.	DB;DP=687;ECNT=1;NLOD=95.02;N_ART_LOD=1.67;POP_AF=1.000e-03;P_GERMLINE=-9.193e+01;RPA=5,4;RU=TCC;STR;TLOD=6.19	GT:AD:AF:F1R2:F2R1:MBQ:MFRL:MMQ:MPOS:SA_MAP_AF:SA_POST_PROB	0/1:281,4:0.054:92,0:189,4:40:147,174:60:12:0.010,0.010,0.014:4.992e-03,1.818e-03,0.993	0/0:344,2:0.047:133,1:211,1:40:148,153:60:23
1	36740479	.	G	A	.	.	DP=17;ECNT=2;NLOD=3.31;N_ART_LOD=-1.094e+00;POP_AF=1.000e-03;P_GERMLINE=-2.988e+00;TLOD=3.02	GT:AD:AF:F1R2:F2R1:MBQ:MFRL:MMQ:MPOS:PGT:PID:SA_MAP_AF:SA_POST_PROB	0/1:4,1:0.200:2,1:2,0:40:138,107:60:35:0|1:36740479_G_A:0.00,0.202,0.200:0.029,0.019,0.952	0/0:11,0:0.042:4,0:7,0:0:184,0:0:0:0|1:36740479_G_A
1	36740483	.	T	C	.	.	DP=17;ECNT=2;NLOD=3.31;N_ART_LOD=-1.094e+00;POP_AF=1.000e-03;P_GERMLINE=-2.988e+00;TLOD=3.02	GT:AD:AF:F1R2:F2R1:MBQ:MFRL:MMQ:MPOS:PGT:PID:SA_MAP_AF:SA_POST_PROB	0/1:4,1:0.200:2,1:2,0:40:138,107:60:31:0|1:36740479_G_A:0.00,0.202,0.200:0.029,0.019,0.952	0/0:11,0:0.042:4,0:7,0:0:184,0:0:0:0|1:36740479_G_A
1	36809698	.	A	C	.	.	DP=342;ECNT=2;NLOD=33.23;N_ART_LOD=2.99;POP_AF=1.000e-03;P_GERMLINE=-2.993e+01;TLOD=11.28	GT:AD:AF:F1R2:F2R1:MBQ:MFRL:MMQ:MPOS:PGT:PID:SA_MAP_AF:SA_POST_PROB	0/1:156,8:0.062:42,5:93,3:21:191,200:60:21:0|1:36809698_A_C:0.00,0.061,0.056:0.998,3.160e-06,2.342e-03	0/0:161,9:0.059:46,6:102,3:14:163,210:60:20:0|1:36809698_A_C
1	36851461	.	AGCC	A	.	.	DP=50;ECNT=1;NLOD=4.80;N_ART_LOD=-1.269e+00;POP_AF=1.000e-03;P_GERMLINE=-2.471e+00;RPA=8,7;RU=GCC;STR;TLOD=5.08	GT:AD:AF:F1R2:F2R1:MBQ:MFRL:MMQ:MPOS:SA_MAP_AF:SA_POST_PROB	0/1:23,2:0.151:20,2:3,0:37:166,137:60:26:0.081,0.00,0.080:7.904e-03,0.041,0.951	0/0:16,0:0.101:12,0:4,0:0:165,0:0:0
1	38052895	.	C	CA	.	.	DP=587;ECNT=2;NLOD=42.37;N_ART_LOD=10.23;POP_AF=1.000e-03;P_GERMLINE=-3.922e+01;RPA=11,12;RU=A;STR;TLOD=6.41	GT:AD:AF:F1R2:F2R1:MBQ:MFRL:MMQ:MPOS:SA_MAP_AF:SA_POST_PROB	0/1:256,12:0.113:59,3:167,9:40:176,153:60:9:0.040,0.040,0.045:3.065e-03,9.025e-03,0.988	0/0:242,13:0.102:70,3:142,10:36:167,170:60:14
1	38166148	.	GGAA	G	.	.	DB;DP=272;ECNT=1;NLOD=25.53;N_ART_LOD=3.09;POP_AF=1.000e-03;P_GERMLINE=-2.251e+01;RPA=5,4;RU=GAA;STR;TLOD=6.03	GT:AD:AF:F1R2:F2R1:MBQ:MFRL:MMQ:MPOS:SA_MAP_AF:SA_POST_PROB	0/1:111,3:0.107:42,1:69,2:40:162,250:60:32:0.020,0.020,0.026:4.290e-03,7.635e-03,0.988	0/0:113,2:0.090:32,1:81,1:40:168,144:60:19
1	38285502	.	T	C	.	.	DP=12;ECNT=1;NLOD=2.41;N_ART_LOD=-9.542e-01;POP_AF=1.000e-03;P_GERMLINE=-1.936e+00;TLOD=3.18	GT:AD:AF:F1R2:F2R1:MBQ:MFRL:MMQ:MPOS:SA_MAP_AF:SA_POST_PROB	0/1:3,1:0.250:3,1:0,0:40:184,123:40:11:0.00,0.253,0.250:0.023,0.025,0.952	0/0:8,0:7.907e-05:2,0:6,0:0:178,0:0:0
1	38292296	.	CT	C	.	.	DP=180;ECNT=1;NLOD=5.01;N_ART_LOD=5.39;POP_AF=1.000e-03;P_GERMLINE=-1.719e+00;RPA=13,12;RU=T;STR;TLOD=12.88	GT:AD:AF:F1R2:F2R1:MBQ:MFRL:MMQ:MPOS:SA_MAP_AF:SA_POST_PROB	0/1:53,11:0.253:15,3:25,6:38:198,188:60:20:0.121,0.131,0.148:0.021,9.825e-03,0.969	0/0:60,6:0.240:15,2:30,3:36:175,149:60:17
1	38301478	.	C	CT	.	.	DP=182;ECNT=1;NLOD=10.18;N_ART_LOD=2.41;POP_AF=1.000e-03;P_GERMLINE=-7.697e+00;RPA=12,13;RU=T;STR;TLOD=5.25	GT:AD:AF:F1R2:F2R1:MBQ:MFRL:MMQ:MPOS:SA_MAP_AF:SA_POST_PROB	0/1:65,7:0.194:22,3:33,3:28:201,168:60:31:0.081,0.061,0.083:0.019,8.830e-03,0.972	0/0:62,4:0.194:20,1:28,3:37:189,186:60:17
1	38332057	.	T	TTCTC	.	.	DP=214;ECNT=4;NLOD=9.74;N_ART_LOD=6.52;POP_AF=1.000e-03;P_GERMLINE=-6.442e+00;RPA=11,13;RU=TC;STR;TLOD=15.21	GT:AD:AF:F1R2:F2R1:MBQ:MFRL:MMQ:MPOS:SA_MAP_AF:SA_POST_PROB	0/1:86,9:0.156:24,3:35,5:40:197,161:60:16:0.00,0.121,0.118:0.025,0.012,0.964	0/0:79,6:0.133:24,2:25,3:40:181,186:60:13
1	38332070	.	TCTCTCTCTCACA	T	.	.	DP=235;ECNT=4;NLOD=18.88;N_ART_LOD=0.218;POP_AF=1.000e-03;P_GERMLINE=-1.704e+01;RPA=1,-1;RU=CTCTCTCTCACACA;STR;TLOD=4.56	GT:AD:AF:F1R2:F2R1:MBQ:MFRL:MMQ:MPOS:SA_MAP_AF:SA_POST_PROB	0/1:88,3:0.168:34,0:50,3:39:203,178:60:36:0.00,0.030,0.034:8.497e-03,9.124e-03,0.982	0/0:74,1:0.161:25,0:39,1:36:192,191:60:46
1	38332072	.	TCTCTCTCACA	T	.	.	DP=241;ECNT=4;NLOD=13.84;N_ART_LOD=2.43;POP_AF=1.000e-03;P_GERMLINE=-1.090e+01;RPA=1,-1;RU=CTCTCTCACACA;STR;TLOD=5.88	GT:AD:AF:F1R2:F2R1:MBQ:MFRL:MMQ:MPOS:SA_MAP_AF:SA_POST_PROB	0/1:88,4:0.177:31,1:49,3:40:203,178:60:19:0.040,0.030,0.047:3.026e-03,0.088,0.909	0/0:69,2:0.202:22,1:33,1:39:198,184:60:22
1	38454982	.	GAA	G	.	.	DP=35;ECNT=1;NLOD=2.60;N_ART_LOD=-6.654e-01;POP_AF=1.000e-03;P_GERMLINE=-8.564e-01;RPA=11,9;RU=A;STR;TLOD=4.52	GT:AD:AF:F1R2:F2R1:MBQ:MFRL:MMQ:MPOS:SA_MAP_AF:SA_POST_PROB	0/1:16,2:0.151:5,0:11,2:38:250,232:60:23:0.091,0.081,0.111:9.862e-03,0.044,0.946	0/0:11,1:0.163:4,1:4,0:31:258,247:60:38
1	38484632	.	C	T	.	.	DP=64;ECNT=2;NLOD=6.88;N_ART_LOD=-1.394e+00;POP_AF=1.000e-03;P_GERMLINE=-5.692e+00;TLOD=3.89	GT:AD:AF:F1R2:F2R1:MBQ:MFRL:MMQ:MPOS:SA_MAP_AF:SA_POST_PROB	0/1:37,2:0.054:14,0:23,2:37:234,214:60:41:0.00,0.051,0.051:9.710e-03,0.022,0.968	0/0:23,0:0.044:10,0:13,0:0:224,0:0:0
1	38484665	.	G	GTT	.	.	DP=116;ECNT=2;NLOD=9.51;N_ART_LOD=-8.022e-01;POP_AF=1.000e-03;P_GERMLINE=-6.210e+00;RPA=15,17;RU=T;STR;TLOD=14.61	GT:AD:AF:F1R2:F2R1:MBQ:MFRL:MMQ:MPOS:SA_MAP_AF:SA_POST_PROB	0/1:43,8:0.233:16,3:15,5:39:211,242:60:22:0.00,0.141,0.143:0.020,0.019,0.961	0/0:38,1:0.159:16,1:12,0:15:192,230:60:4
1	38485104	.	G	GT	.	.	DP=154;ECNT=2;NLOD=11.91;N_ART_LOD=-9.974e-01;POP_AF=1.000e-03;P_GERMLINE=-8.821e+00;RPA=10,11;RU=T;STR;TLOD=6.20	GT:AD:AF:F1R2:F2R1:MBQ:MFRL:MMQ:MPOS:SA_MAP_AF:SA_POST_PROB	0/1:54,6:0.235:21,4:29,2:15:232,201:60:21:0.101,0.00,0.100:0.022,0.014,0.964	0/0:42,1:0.181:23,0:17,1:15:200,231:60:29
1	38485115	.	GTT	G	.	.	DP=120;ECNT=2;NLOD=4.88;N_ART_LOD=0.880;POP_AF=1.000e-03;P_GERMLINE=-3.015e+00;RPA=13,11;RU=T;STR;TLOD=4.58	GT:AD:AF:F1R2:F2R1:MBQ:MFRL:MMQ:MPOS:SA_MAP_AF:SA_POST_PROB	0/1:51,3:0.171:19,2:14,1:34:233,183:60:38:0.061,0.00,0.056:0.025,9.164e-03,0.965	0/0:28,1:0.222:10,0:4,1:36:228,221:60:33
1	38598501	.	C	A	.	.	DP=17;ECNT=1;NLOD=3.61;N_ART_LOD=-1.114e+00;POP_AF=1.000e-03;P_GERMLINE=-3.171e+00;TLOD=3.14	GT:AD:AF:F1R2:F2R1:MBQ:MFRL:MMQ:MPOS:SA_MAP_AF:SA_POST_PROB	0/1:3,1:0.300:1,0:2,1:40:148,89:60:20:0.00,0.253,0.250:0.027,0.021,0.951	0/0:12,0:3.641e-05:4,0:8,0:0:161,0:0:0
1	39325197	.	CCCG	C	.	.	DB;DP=179;ECNT=1;NLOD=15.64;N_ART_LOD=3.54;POP_AF=1.000e-03;P_GERMLINE=-1.468e+01;RPA=4,3;RU=CCG;STR;TLOD=3.67	GT:AD:AF:F1R2:F2R1:MBQ:MFRL:MMQ:MPOS:SA_MAP_AF:SA_POST_PROB	0/1:72,2:0.104:30,1:42,1:40:167,218:60:36:0.030,0.00,0.027:3.412e-03,0.024,0.972	0/0:80,2:0.072:30,1:50,1:40:158,152:60:33
1	39337250	.	A	AT	.	.	DP=22;ECNT=1;NLOD=3.22;N_ART_LOD=-8.500e-01;POP_AF=1.000e-03;P_GERMLINE=-2.674e+00;RPA=15,16;RU=T;STR;TLOD=3.25	GT:AD:AF:F1R2:F2R1:MBQ:MFRL:MMQ:MPOS:SA_MAP_AF:SA_POST_PROB	0/1:4,2:0.386:3,2:0,0:37:192,165:60:5:0.303,0.303,0.333:0.024,0.024,0.952	0/0:11,0:0.122:4,0:5,0:0:146,0:0:0
1	39349546	.	G	T	.	.	DP=13;ECNT=1;NLOD=2.71;N_ART_LOD=-1.018e+00;POP_AF=1.000e-03;P_GERMLINE=-2.114e+00;TLOD=3.30	GT:AD:AF:F1R2:F2R1:MBQ:MFRL:MMQ:MPOS:SA_MAP_AF:SA_POST_PROB	0/1:2,1:0.333:2,0:0,1:39:138,138:60:6:0.333,0.00,0.333:0.025,0.025,0.950	0/0:9,0:0.050:5,0:4,0:0:185,0:0:0
1	39372261	.	G	A	.	.	DP=14;ECNT=1;NLOD=3.01;N_ART_LOD=-1.041e+00;POP_AF=1.000e-03;P_GERMLINE=-2.535e+00;TLOD=3.18	GT:AD:AF:F1R2:F2R1:MBQ:MFRL:MMQ:MPOS:SA_MAP_AF:SA_POST_PROB	0/1:3,1:0.250:2,0:1,1:40:123,119:60:17:0.253,0.00,0.250:0.021,0.027,0.951	0/0:10,0:5.756e-05:4,0:6,0:0:187,0:0:0
1	39642970	.	T	C	.	.	DP=13;ECNT=1;NLOD=2.36;N_ART_LOD=-9.706e-01;POP_AF=1.000e-03;P_GERMLINE=-1.989e+00;TLOD=3.08	GT:AD:AF:F1R2:F2R1:MBQ:MFRL:MMQ:MPOS:SA_MAP_AF:SA_POST_PROB	0/1:3,1:0.250:2,0:1,1:39:200,83:60:9:0.253,0.00,0.250:0.019,0.032,0.949	0/0:8,0:0.067:4,0:4,0:0:181,0:0:0
1	39929162	.	C	CAA	.	.	DP=116;ECNT=1;NLOD=6.36;N_ART_LOD=1.86;POP_AF=1.000e-03;P_GERMLINE=-5.352e+00;RPA=15,17;RU=A;STR;TLOD=3.71	GT:AD:AF:F1R2:F2R1:MBQ:MFRL:MMQ:MPOS:SA_MAP_AF:SA_POST_PROB	0/1:51,3:0.128:17,1:28,2:39:232,186:60:11:0.00,0.051,0.053:9.559e-03,0.019,0.971	0/0:42,2:0.127:13,0:18,2:37:183,219:60:23
1	40028027	.	G	A	.	.	DP=271;ECNT=1;NLOD=39.59;N_ART_LOD=-2.133e+00;POP_AF=1.000e-03;P_GERMLINE=-3.721e+01;TLOD=5.13	GT:AD:AF:F1R2:F2R1:MBQ:MFRL:MMQ:MPOS:SA_MAP_AF:SA_POST_PROB	0/1:121,3:0.054:41,3:80,0:40:176,156:60:10:0.020,0.020,0.024:5.139e-03,5.459e-03,0.989	0/0:132,0:0.027:50,0:82,0:0:180,0:0:0
1	40033790	.	A	G	.	.	DP=25;ECNT=1;NLOD=3.31;N_ART_LOD=-1.094e+00;POP_AF=1.000e-03;P_GERMLINE=-1.914e+00;TLOD=4.11	GT:AD:AF:F1R2:F2R1:MBQ:MFRL:MMQ:MPOS:SA_MAP_AF:SA_POST_PROB	0/1:10,2:0.192:7,1:3,1:40:228,139:31:9:0.172,0.00,0.167:0.017,0.028,0.955	0/0:11,0:0.042:5,0:6,0:0:277,0:0:0
1	40066998	.	G	A	.	.	DP=13;ECNT=1;NLOD=2.71;N_ART_LOD=-1.000e+00;POP_AF=1.000e-03;P_GERMLINE=-2.334e+00;TLOD=3.08	GT:AD:AF:F1R2:F2R1:MBQ:MFRL:MMQ:MPOS:SA_MAP_AF:SA_POST_PROB	0/1:3,1:0.250:2,0:1,1:39:251,88:60:4:0.253,0.00,0.250:0.025,0.023,0.952	0/0:9,0:5.039e-05:6,0:3,0:0:163,0:0:0
1	40440883	.	T	C	.	.	DP=13;ECNT=1;NLOD=2.41;N_ART_LOD=-9.738e-01;POP_AF=1.000e-03;P_GERMLINE=-1.937e+00;TLOD=3.18	GT:AD:AF:F1R2:F2R1:MBQ:MFRL:MMQ:MPOS:SA_MAP_AF:SA_POST_PROB	0/1:3,1:0.250:2,1:1,0:40:172,77:60:12:0.253,0.00,0.250:0.021,0.027,0.951	0/0:8,0:0.056:4,0:4,0:0:209,0:0:0
1	40529767	.	C	A	.	.	DP=116;ECNT=2;NLOD=16.86;N_ART_LOD=-1.756e+00;POP_AF=1.000e-03;P_GERMLINE=-1.599e+01;TLOD=3.56	GT:AD:AF:F1R2:F2R1:MBQ:MFRL:MMQ:MPOS:PGT:PID:SA_MAP_AF:SA_POST_PROB	0/1:57,2:0.042:18,0:39,2:39:216,163:60:20:0|1:40529767_C_A:0.030,0.020,0.034:3.198e-03,0.119,0.878	0/0:56,0:1.193e-06:21,0:35,0:0:193,0:0:0:0|1:40529767_C_A
1	40529774	.	G	T	.	.	DP=132;ECNT=2;NLOD=18.36;N_ART_LOD=-1.798e+00;POP_AF=1.000e-03;P_GERMLINE=-1.774e+01;TLOD=3.32	GT:AD:AF:F1R2:F2R1:MBQ:MFRL:MMQ:MPOS:PGT:PID:SA_MAP_AF:SA_POST_PROB	0/1:62,2:0.067:22,0:40,2:38:212,130:60:3:0|1:40529767_C_A:0.030,0.00,0.031:9.558e-04,0.593,0.406	0/0:61,0:0.016:24,0:37,0:0:191,0:0:0:0|1:40529767_C_A
1	40544492	.	C	CT	.	.	DP=430;ECNT=1;NLOD=25.17;N_ART_LOD=7.73;POP_AF=1.000e-03;P_GERMLINE=-2.187e+01;RPA=10,11;RU=T;STR;TLOD=16.38	GT:AD:AF:F1R2:F2R1:MBQ:MFRL:MMQ:MPOS:SA_MAP_AF:SA_POST_PROB	0/1:142,13:0.205:50,4:89,9:39:184,154:60:29:0.071,0.071,0.084:0.032,3.919e-03,0.964	0/0:151,8:0.169:42,3:103,5:38:188,175:60:17
1	40546088	.	G	A	.	.	DP=547;ECNT=1;NLOD=73.71;N_ART_LOD=-2.401e+00;POP_AF=1.000e-03;P_GERMLINE=-7.248e+01;TLOD=3.93	GT:AD:AF:F1R2:F2R1:MBQ:MFRL:MMQ:MPOS:SA_MAP_AF:SA_POST_PROB	0/1:275,3:0.030:96,0:179,3:39:177,137:60:37:0.010,0.010,0.011:3.393e-03,1.950e-03,0.995	0/0:245,0:0.026:77,0:168,0:0:163,0:0:0
1	40617028	.	G	C	.	.	DP=23;ECNT=1;NLOD=3.01;N_ART_LOD=-1.041e+00;POP_AF=1.000e-03;P_GERMLINE=-3.223e-01;TLOD=5.94	GT:AD:AF:F1R2:F2R1:MBQ:MFRL:MMQ:MPOS:SA_MAP_AF:SA_POST_PROB	0/1:11,2:0.154:7,2:4,0:27:174,149:60:20:0.121,0.131,0.154:0.027,0.015,0.958	0/0:10,0:1.748e-05:4,0:6,0:0:167,0:0:0
1	40777884	.	CT	C	.	.	DP=104;ECNT=1;NLOD=3.43;N_ART_LOD=3.65;POP_AF=1.000e-03;P_GERMLINE=-3.679e-01;RPA=15,14;RU=T;STR;TLOD=8.55	GT:AD:AF:F1R2:F2R1:MBQ:MFRL:MMQ:MPOS:SA_MAP_AF:SA_POST_PROB	0/1:27,6:0.318:3,2:5,3:36:196,148:60:23:0.121,0.131,0.152:0.018,0.014,0.967	0/0:40,4:0.211:7,1:8,2:39:190,257:60:36
1	40920060	.	C	CT	.	.	DP=304;ECNT=1;NLOD=34.45;N_ART_LOD=-1.330e+00;POP_AF=1.000e-03;P_GERMLINE=-3.313e+01;RPA=9,10;RU=T;STR;TLOD=4.02	GT:AD:AF:F1R2:F2R1:MBQ:MFRL:MMQ:MPOS:SA_MAP_AF:SA_POST_PROB	0/1:111,5:0.145:49,3:62,2:35:183,189:60:25:0.040,0.030,0.043:0.016,4.988e-03,0.979	0/0:123,1:0.107:55,1:68,0:39:180,228:60:20
1	41026248	.	T	C	.	.	DP=11;ECNT=2;NLOD=2.41;N_ART_LOD=-9.542e-01;POP_AF=1.000e-03;P_GERMLINE=-1.696e+00;TLOD=3.42	GT:AD:AF:F1R2:F2R1:MBQ:MFRL:MMQ:MPOS:PGT:PID:SA_MAP_AF:SA_POST_PROB	0/1:2,1:0.333:1,0:1,1:40:146,160:60:5:0|1:41026248_T_C:0.333,0.00,0.333:0.021,0.029,0.949	0/0:8,0:9.875e-07:4,0:4,0:0:141,0:0:0:0|1:41026248_T_C
1	41026250	.	T	C	.	.	DP=11;ECNT=2;NLOD=2.41;N_ART_LOD=-9.542e-01;POP_AF=1.000e-03;P_GERMLINE=-1.696e+00;TLOD=3.42	GT:AD:AF:F1R2:F2R1:MBQ:MFRL:MMQ:MPOS:PGT:PID:SA_MAP_AF:SA_POST_PROB	0/1:2,1:0.333:1,0:1,1:40:146,160:60:7:0|1:41026248_T_C:0.333,0.00,0.333:0.021,0.029,0.949	0/0:8,0:9.875e-07:4,0:4,0:0:141,0:0:0:0|1:41026248_T_C
1	41483805	.	GTCC	G	.	.	DB;DP=310;ECNT=1;NLOD=18.92;N_ART_LOD=8.92;POP_AF=1.000e-03;P_GERMLINE=-1.562e+01;RPA=6,5;RU=TCC;STR;TLOD=13.71	GT:AD:AF:F1R2:F2R1:MBQ:MFRL:MMQ:MPOS:SA_MAP_AF:SA_POST_PROB	0/1:142,6:0.088:45,2:97,4:40:166,185:60:26:0.040,0.030,0.041:4.877e-03,7.486e-03,0.988	0/0:119,4:0.104:44,1:75,3:40:182,174:60:32
1	41583025	.	T	C	.	.	DP=169;ECNT=4;NLOD=3.69;N_ART_LOD=12.99;POP_AF=1.000e-03;P_GERMLINE=-5.352e-01;TLOD=16.69	GT:AD:AF:F1R2:F2R1:MBQ:MFRL:MMQ:MPOS:PGT:PID:SA_MAP_AF:SA_POST_PROB	0/1:72,6:0.093:34,3:38,3:40:188,104:37:31:0|1:41583025_T_C:0.061,0.061,0.077:0.012,8.202e-03,0.980	0/0:82,5:0.063:45,4:37,1:40:173,113:36:29:0|1:41583025_T_C
1	41583026	.	GC	G	.	.	DP=173;ECNT=4;NLOD=3.69;N_ART_LOD=12.98;POP_AF=1.000e-03;P_GERMLINE=-5.341e-01;RPA=3,2;RU=C;STR;TLOD=16.64	GT:AD:AF:F1R2:F2R1:MBQ:MFRL:MMQ:MPOS:PGT:PID:SA_MAP_AF:SA_POST_PROB	0/1:73,6:0.096:35,3:38,3:40:188,104:37:30:0|1:41583025_T_C:0.061,0.061,0.076:0.012,7.973e-03,0.980	0/0:82,5:0.072:45,4:37,1:40:173,113:36:28:0|1:41583025_T_C
1	41583066	.	A	G	.	.	DP=166;ECNT=4;NLOD=9.98;N_ART_LOD=6.52;POP_AF=1.000e-03;P_GERMLINE=-6.683e+00;TLOD=9.24	GT:AD:AF:F1R2:F2R1:MBQ:MFRL:MMQ:MPOS:SA_MAP_AF:SA_POST_PROB	0/1:54,4:0.157:25,3:29,1:39:194,134:40:19:0.071,0.00,0.069:7.277e-03,0.025,0.968	0/0:73,3:0.110:32,1:41,2:40:175,131:47:11
1	41583087	.	G	T	.	.	DP=170;ECNT=4;NLOD=23.06;N_ART_LOD=-1.918e+00;POP_AF=1.000e-03;P_GERMLINE=-2.261e+01;TLOD=3.14	GT:AD:AF:F1R2:F2R1:MBQ:MFRL:MMQ:MPOS:SA_MAP_AF:SA_POST_PROB	0/1:63,2:0.118:30,2:33,0:38:188,133:40:3:0.030,0.00,0.031:6.462e-03,0.011,0.982	0/0:75,0:0.068:30,0:45,0:0:182,0:0:0
1	41618162	.	A	G	.	.	DP=40;ECNT=1;NLOD=5.33;N_ART_LOD=-1.285e+00;POP_AF=1.000e-03;P_GERMLINE=-3.158e+00;TLOD=4.90	GT:AD:AF:F1R2:F2R1:MBQ:MFRL:MMQ:MPOS:SA_MAP_AF:SA_POST_PROB	0/1:17,2:0.143:8,1:9,1:38:240,267:60:19:0.00,0.101,0.105:0.017,0.022,0.962	0/0:18,0:0.037:3,0:15,0:0:182,0:0:0
1	41720542	.	C	T	.	.	DP=13;ECNT=1;NLOD=2.41;N_ART_LOD=-9.738e-01;POP_AF=1.000e-03;P_GERMLINE=-2.035e+00;TLOD=3.08	GT:AD:AF:F1R2:F2R1:MBQ:MFRL:MMQ:MPOS:SA_MAP_AF:SA_POST_PROB	0/1:3,1:0.250:1,0:2,1:39:206,96:51:32:0.253,0.00,0.250:0.025,0.023,0.952	0/0:8,0:0.056:3,0:5,0:0:173,0:0:0
1	41848135	.	G	A	.	.	DP=131;ECNT=1;NLOD=20.17;N_ART_LOD=-1.843e+00;POP_AF=1.000e-03;P_GERMLINE=-1.980e+01;TLOD=3.07	GT:AD:AF:F1R2:F2R1:MBQ:MFRL:MMQ:MPOS:SA_MAP_AF:SA_POST_PROB	0/1:51,2:0.098:20,2:31,0:35:191,176:60:19:0.00,0.040,0.038:7.799e-03,0.019,0.973	0/0:67,0:0.028:27,0:40,0:0:173,0:0:0
1	41983843	.	G	A	.	.	DP=28;ECNT=1;NLOD=4.17;N_ART_LOD=-1.186e+00;POP_AF=1.000e-03;P_GERMLINE=-1.899e+00;TLOD=5.02	GT:AD:AF:F1R2:F2R1:MBQ:MFRL:MMQ:MPOS:SA_MAP_AF:SA_POST_PROB	0/1:10,2:0.200:5,0:5,2:35:219,262:60:10:0.00,0.172,0.167:0.020,0.025,0.955	0/0:14,0:0.040:4,0:10,0:0:237,0:0:0
1	42647536	.	TCA	T	.	.	DP=64;ECNT=1;NLOD=3.04;N_ART_LOD=0.766;POP_AF=1.000e-03;P_GERMLINE=-1.894e-01;RPA=14,13;RU=CA;STR;TLOD=13.37	GT:AD:AF:F1R2:F2R1:MBQ:MFRL:MMQ:MPOS:SA_MAP_AF:SA_POST_PROB	0/1:19,7:0.323:7,4:12,2:40:234,203:60:34:0.00,0.222,0.222:0.022,0.025,0.953	0/0:24,2:0.150:6,0:18,1:39:201,232:60:48
1	42776699	.	GA	G	.	.	DB;DP=121;ECNT=1;NLOD=11.60;N_ART_LOD=-4.182e-02;POP_AF=1.000e-03;P_GERMLINE=-9.864e+00;RPA=11,10;RU=A;STR;TLOD=4.44	GT:AD:AF:F1R2:F2R1:MBQ:MFRL:MMQ:MPOS:SA_MAP_AF:SA_POST_PROB	0/1:56,6:0.126:16,1:33,3:39:181,186:60:29:0.040,0.061,0.066:0.010,0.011,0.978	0/0:48,1:0.085:7,1:33,0:35:157,122:60:7
1	42841481	.	CAGGTGATCCAT	C	.	.	DP=15;ECNT=1;NLOD=3.30;N_ART_LOD=-1.093e+00;POP_AF=1.000e-03;P_GERMLINE=-2.577e+00;TLOD=3.42	GT:AD:AF:F1R2:F2R1:MBQ:MFRL:MMQ:MPOS:SA_MAP_AF:SA_POST_PROB	0/1:2,1:0.333:0,0:2,1:35:168,143:60:11:0.00,0.333,0.333:0.025,0.025,0.950	0/0:11,0:0.043:6,0:5,0:0:179,0:0:0
1	42870150	.	T	C	.	.	DP=164;ECNT=1;NLOD=21.37;N_ART_LOD=-1.857e+00;POP_AF=1.000e-03;P_GERMLINE=-2.087e+01;TLOD=3.20	GT:AD:AF:F1R2:F2R1:MBQ:MFRL:MMQ:MPOS:SA_MAP_AF:SA_POST_PROB	0/1:87,2:0.044:25,0:62,2:39:151,272:60:17:0.00,0.020,0.022:0.012,3.985e-03,0.984	0/0:71,0:6.765e-05:27,0:44,0:0:163,0:0:0
1	42948562	.	G	GA	.	.	DP=256;ECNT=1;NLOD=14.39;N_ART_LOD=0.892;POP_AF=1.000e-03;P_GERMLINE=-1.163e+01;RPA=12,13;RU=A;STR;TLOD=5.61	GT:AD:AF:F1R2:F2R1:MBQ:MFRL:MMQ:MPOS:SA_MAP_AF:SA_POST_PROB	0/1:98,5:0.208:10,4:20,1:36:208,225:60:29:0.051,0.00,0.050:0.019,8.358e-03,0.972	0/0:69,3:0.207:5,0:18,3:16:234,216:60:27
1	43008946	.	CT	C	.	.	DP=27;ECNT=1;NLOD=2.78;N_ART_LOD=-9.017e-01;POP_AF=1.000e-03;P_GERMLINE=-7.323e-01;RPA=13,12;RU=T;STR;TLOD=4.87	GT:AD:AF:F1R2:F2R1:MBQ:MFRL:MMQ:MPOS:SA_MAP_AF:SA_POST_PROB	0/1:7,4:0.356:5,1:2,2:39:158,143:60:23:0.222,0.253,0.273:0.027,0.019,0.954	0/0:12,1:0.163:9,0:3,0:0:146,0:0:0
1	43498395	.	C	T	.	.	DP=11;ECNT=1;NLOD=2.41;N_ART_LOD=-9.542e-01;POP_AF=1.000e-03;P_GERMLINE=-1.696e+00;TLOD=3.42	GT:AD:AF:F1R2:F2R1:MBQ:MFRL:MMQ:MPOS:SA_MAP_AF:SA_POST_PROB	0/1:2,1:0.333:1,0:1,1:40:106,78:45:20:0.333,0.00,0.333:0.025,0.025,0.950	0/0:8,0:2.590e-05:5,0:3,0:0:129,0:0:0
1	43779724	.	T	G	.	.	DP=348;ECNT=1;NLOD=36.27;N_ART_LOD=-1.428e+00;POP_AF=1.000e-03;P_GERMLINE=-3.586e+01;TLOD=3.11	GT:AD:AF:F1R2:F2R1:MBQ:MFRL:MMQ:MPOS:SA_MAP_AF:SA_POST_PROB	0/1:170,2:0.102:44,0:74,2:40:193,235:60:41:0.010,0.010,0.014:7.806e-03,2.622e-03,0.990	0/0:126,1:0.080:29,0:43,1:15:172,195:60:30
1	43828861	.	G	GT	.	.	DP=288;ECNT=1;NLOD=20.68;N_ART_LOD=4.16;POP_AF=1.000e-03;P_GERMLINE=-1.779e+01;RPA=10,11;RU=T;STR;TLOD=5.80	GT:AD:AF:F1R2:F2R1:MBQ:MFRL:MMQ:MPOS:SA_MAP_AF:SA_POST_PROB	0/1:108,6:0.125:38,2:67,4:40:167,169:60:18:0.040,0.040,0.053:0.012,5.586e-03,0.983	0/0:111,5:0.157:45,1:62,4:38:181,175:60:43
1	43830716	.	C	A	.	.	DP=75;ECNT=1;NLOD=9.33;N_ART_LOD=-1.505e+00;POP_AF=1.000e-03;P_GERMLINE=-7.605e+00;TLOD=4.44	GT:AD:AF:F1R2:F2R1:MBQ:MFRL:MMQ:MPOS:SA_MAP_AF:SA_POST_PROB	0/1:38,2:0.096:12,1:26,1:40:232,230:60:17:0.030,0.040,0.050:0.049,5.333e-03,0.946	0/0:31,0:5.750e-05:11,0:20,0:0:235,0:0:0
1	44360317	.	GT	G	.	.	DP=79;ECNT=1;NLOD=4.51;N_ART_LOD=-9.716e-01;POP_AF=1.000e-03;P_GERMLINE=-1.581e+00;RPA=12,11;RU=T;STR;TLOD=5.89	GT:AD:AF:F1R2:F2R1:MBQ:MFRL:MMQ:MPOS:SA_MAP_AF:SA_POST_PROB	0/1:28,5:0.254:9,1:12,4:39:240,215:60:23:0.162,0.00,0.161:0.015,0.027,0.957	0/0:18,1:0.257:2,0:10,1:27:171,198:60:45
1	44413280	.	G	A	.	.	DP=180;ECNT=1;NLOD=25.24;N_ART_LOD=-1.942e+00;POP_AF=1.000e-03;P_GERMLINE=-2.448e+01;TLOD=3.46	GT:AD:AF:F1R2:F2R1:MBQ:MFRL:MMQ:MPOS:SA_MAP_AF:SA_POST_PROB	0/1:83,2:0.050:29,1:54,1:40:178,201:60:27:0.00,0.020,0.024:7.960e-03,6.226e-03,0.986	0/0:84,0:0.035:30,0:54,0:0:168,0:0:0
1	44468111	.	G	A	.	.	DP=403;ECNT=1;NLOD=52.33;N_ART_LOD=-2.259e+00;POP_AF=1.000e-03;P_GERMLINE=-5.027e+01;TLOD=4.78	GT:AD:AF:F1R2:F2R1:MBQ:MFRL:MMQ:MPOS:SA_MAP_AF:SA_POST_PROB	0/1:200,3:0.042:74,1:126,2:39:201,160:60:18:0.010,0.010,0.015:4.874e-03,2.469e-03,0.993	0/0:174,0:0.040:54,0:120,0:0:187,0:0:0
1	44642286	.	G	T	.	.	DP=15;ECNT=2;NLOD=3.01;N_ART_LOD=-1.041e+00;POP_AF=1.000e-03;P_GERMLINE=-2.687e+00;TLOD=3.02	GT:AD:AF:F1R2:F2R1:MBQ:MFRL:MMQ:MPOS:PGT:PID:SA_MAP_AF:SA_POST_PROB	0/1:4,1:0.200:2,0:2,1:36:211,117:60:20:0|1:44642286_G_T:0.00,0.202,0.200:0.029,0.019,0.952	0/0:10,0:1.088e-05:5,0:5,0:0:192,0:0:0:0|1:44642286_G_T
1	44642300	.	C	T	.	.	DP=14;ECNT=2;NLOD=2.71;N_ART_LOD=-1.000e+00;POP_AF=1.000e-03;P_GERMLINE=-2.387e+00;TLOD=3.02	GT:AD:AF:F1R2:F2R1:MBQ:MFRL:MMQ:MPOS:PGT:PID:SA_MAP_AF:SA_POST_PROB	0/1:4,1:0.200:2,0:2,1:39:211,117:60:20:0|1:44642286_G_T:0.00,0.202,0.200:0.029,0.019,0.952	0/0:9,0:3.717e-06:5,0:4,0:0:190,0:0:0:0|1:44642286_G_T
1	44645588	.	C	G	.	.	DP=17;ECNT=1;NLOD=3.91;N_ART_LOD=-1.146e+00;POP_AF=1.000e-03;P_GERMLINE=-3.358e+00;TLOD=3.25	GT:AD:AF:F1R2:F2R1:MBQ:MFRL:MMQ:MPOS:SA_MAP_AF:SA_POST_PROB	0/1:2,1:0.375:0,0:2,1:39:154,70:60:6:0.00,0.333,0.333:0.029,0.021,0.949	0/0:13,0:4.006e-05:6,0:7,0:0:201,0:0:0
1	44871090	.	C	T	.	.	DP=189;ECNT=2;NLOD=21.56;N_ART_LOD=-1.875e+00;POP_AF=1.000e-03;P_GERMLINE=-1.833e+01;TLOD=6.76	GT:AD:AF:F1R2:F2R1:MBQ:MFRL:MMQ:MPOS:SA_MAP_AF:SA_POST_PROB	0/1:93,4:0.104:49,4:44,0:34:174,163:60:26:0.030,0.030,0.041:0.011,5.161e-03,0.984	0/0:72,0:0.036:40,0:32,0:0:154,0:0:0
1	44878543	.	T	C	.	.	DP=35;ECNT=1;NLOD=3.91;N_ART_LOD=-1.171e+00;POP_AF=1.000e-03;P_GERMLINE=-1.400e+00;TLOD=5.31	GT:AD:AF:F1R2:F2R1:MBQ:MFRL:MMQ:MPOS:SA_MAP_AF:SA_POST_PROB	0/1:17,2:0.125:5,0:12,2:40:304,236:60:20:0.101,0.00,0.105:0.022,0.017,0.962	0/0:13,0:0.067:4,0:9,0:0:278,0:0:0
1	45212979	.	C	CA	.	.	DP=197;ECNT=1;NLOD=2.94;N_ART_LOD=8.07;POP_AF=1.000e-03;P_GERMLINE=-1.564e-01;RPA=15,16;RU=A;STR;TLOD=16.53	GT:AD:AF:F1R2:F2R1:MBQ:MFRL:MMQ:MPOS:SA_MAP_AF:SA_POST_PROB	0/1:75,15:0.235:9,4:45,11:37:221,175:60:25:0.00,0.162,0.165:0.018,0.025,0.957	0/0:68,9:0.197:19,1:32,8:38:206,280:60:8
1	45308626	.	G	T	.	.	DP=48;ECNT=1;NLOD=6.15;N_ART_LOD=-1.348e+00;POP_AF=1.000e-03;P_GERMLINE=-4.762e+00;TLOD=4.09	GT:AD:AF:F1R2:F2R1:MBQ:MFRL:MMQ:MPOS:SA_MAP_AF:SA_POST_PROB	0/1:17,6:0.227:5,3:12,3:35:226,198:60:1:0.263,0.00,0.261:0.025,0.023,0.952	0/0:21,1:0.051:7,1:14,0:35:203,173:60:0
1	45316741	.	C	CT	.	.	DP=225;ECNT=1;NLOD=6.18;N_ART_LOD=5.92;POP_AF=1.000e-03;P_GERMLINE=-2.875e+00;RPA=11,12;RU=T;STR;TLOD=10.99	GT:AD:AF:F1R2:F2R1:MBQ:MFRL:MMQ:MPOS:SA_MAP_AF:SA_POST_PROB	0/1:64,9:0.283:17,5:34,3:38:187,155:60:23:0.061,0.101,0.107:0.260,2.914e-03,0.737	0/0:69,6:0.206:24,1:35,4:40:182,184:60:19
1	45317625	.	C	CT	.	.	DP=18;ECNT=1;NLOD=2.25;N_ART_LOD=-5.641e-01;POP_AF=1.000e-03;P_GERMLINE=-2.605e-01;RPA=13,14;RU=T;STR;TLOD=5.08	GT:AD:AF:F1R2:F2R1:MBQ:MFRL:MMQ:MPOS:SA_MAP_AF:SA_POST_PROB	0/1:7,2:0.253:3,1:1,1:23:162,196:60:15:0.283,0.00,0.286:0.021,0.028,0.951	0/0:8,0:0.042:1,0:1,0:0:256,0:0:0
1	45471980	.	ATT	A	.	.	DP=49;ECNT=1;NLOD=4.15;N_ART_LOD=-8.201e-01;POP_AF=1.000e-03;P_GERMLINE=-2.153e+00;RPA=15,13;RU=T;STR;TLOD=4.73	GT:AD:AF:F1R2:F2R1:MBQ:MFRL:MMQ:MPOS:SA_MAP_AF:SA_POST_PROB	0/1:19,2:0.198:3,1:2,1:29:246,245:60:28:0.111,0.00,0.111:0.022,0.017,0.961	0/0:14,0:0.187:2,0:2,0:0:237,0:0:0
1	45474301	.	G	A	.	.	DP=165;ECNT=1;NLOD=26.00;N_ART_LOD=-1.947e+00;POP_AF=1.000e-03;P_GERMLINE=-2.505e+01;TLOD=3.66	GT:AD:AF:F1R2:F2R1:MBQ:MFRL:MMQ:MPOS:SA_MAP_AF:SA_POST_PROB	0/1:71,2:0.046:35,1:36,1:40:161,166:60:18:0.00,0.030,0.027:0.018,3.960e-03,0.978	0/0:87,0:0.016:31,0:56,0:0:168,0:0:0
1	45475763	.	G	A	.	.	DP=980;ECNT=1;NLOD=137.72;N_ART_LOD=-2.674e+00;POP_AF=1.000e-03;P_GERMLINE=-1.369e+02;TLOD=3.55	GT:AD:AF:F1R2:F2R1:MBQ:MFRL:MMQ:MPOS:SA_MAP_AF:SA_POST_PROB	0/1:457,3:0.042:149,0:308,3:40:173,157:60:30:0.010,0.010,6.522e-03:1.332e-03,2.028e-03,0.997	0/0:459,0:0.031:155,0:304,0:0:164,0:0:0
1	45475910	.	G	A	.	.	DP=720;ECNT=1;NLOD=104.68;N_ART_LOD=-2.556e+00;POP_AF=1.000e-03;P_GERMLINE=-1.034e+02;TLOD=3.95	GT:AD:AF:F1R2:F2R1:MBQ:MFRL:MMQ:MPOS:SA_MAP_AF:SA_POST_PROB	0/1:325,3:0.041:117,0:208,3:39:181,159:60:15:0.010,0.010,9.146e-03:5.668e-03,1.353e-03,0.993	0/0:349,0:0.033:131,0:218,0:0:167,0:0:0
1	45609953	.	A	G	.	.	DP=12;ECNT=1;NLOD=2.71;N_ART_LOD=-1.000e+00;POP_AF=1.000e-03;P_GERMLINE=-2.015e+00;TLOD=3.40	GT:AD:AF:F1R2:F2R1:MBQ:MFRL:MMQ:MPOS:SA_MAP_AF:SA_POST_PROB	0/1:2,1:0.333:1,0:1,1:40:190,69:60:20:0.333,0.00,0.333:0.021,0.029,0.949	0/0:9,0:6.510e-05:7,0:2,0:0:123,0:0:0
1	45749885	.	A	T	.	.	DP=20;ECNT=1;NLOD=3.91;N_ART_LOD=-1.159e+00;POP_AF=1.000e-03;P_GERMLINE=-3.602e+00;TLOD=3.01	GT:AD:AF:F1R2:F2R1:MBQ:MFRL:MMQ:MPOS:SA_MAP_AF:SA_POST_PROB	0/1:3,1:0.333:2,1:1,0:39:157,131:42:20:0.253,0.00,0.250:0.025,0.023,0.952	0/0:13,0:0.036:10,0:3,0:0:184,0:0:0
1	46033173	.	C	T	.	.	DP=11;ECNT=1;NLOD=2.41;N_ART_LOD=-9.542e-01;POP_AF=1.000e-03;P_GERMLINE=-1.718e+00;TLOD=3.40	GT:AD:AF:F1R2:F2R1:MBQ:MFRL:MMQ:MPOS:SA_MAP_AF:SA_POST_PROB	0/1:2,1:0.333:1,1:1,0:40:204,96:60:19:0.00,0.333,0.333:0.036,0.019,0.946	0/0:8,0:1.650e-04:3,0:5,0:0:154,0:0:0
1	46059701	.	C	CAA	.	.	DP=18;ECNT=1;NLOD=2.39;N_ART_LOD=-7.318e-01;POP_AF=1.000e-03;P_GERMLINE=-1.743e+00;RPA=10,12;RU=A;STR;TLOD=3.36	GT:AD:AF:F1R2:F2R1:MBQ:MFRL:MMQ:MPOS:SA_MAP_AF:SA_POST_PROB	0/1:4,2:0.370:3,0:1,2:40:153,121:60:36:0.00,0.333,0.333:0.025,0.025,0.950	0/0:8,0:0.104:3,0:3,0:0:204,0:0:0
1	46328392	.	T	A	.	.	DP=13;ECNT=1;NLOD=3.01;N_ART_LOD=-1.041e+00;POP_AF=1.000e-03;P_GERMLINE=-2.315e+00;TLOD=3.40	GT:AD:AF:F1R2:F2R1:MBQ:MFRL:MMQ:MPOS:SA_MAP_AF:SA_POST_PROB	0/1:2,1:0.333:1,0:1,1:40:142,43:60:4:0.00,0.333,0.333:0.036,0.019,0.946	0/0:10,0:9.688e-05:5,0:5,0:0:177,0:0:0
1	46521724	.	CTT	C	.	.	DP=53;ECNT=1;NLOD=3.63;N_ART_LOD=-8.627e-01;POP_AF=1.000e-03;P_GERMLINE=-3.248e+00;RPA=11,9;RU=T;STR;TLOD=3.08	GT:AD:AF:F1R2:F2R1:MBQ:MFRL:MMQ:MPOS:SA_MAP_AF:SA_POST_PROB	0/1:14,2:0.304:5,1:7,1:40:221,323:60:36:0.091,0.00,0.087:0.019,0.016,0.965	0/0:12,0:0.227:4,0:7,0:0:242,0:0:0
1	46769350	.	C	A	.	.	DP=75;ECNT=1;NLOD=13.55;N_ART_LOD=-1.671e+00;POP_AF=1.000e-03;P_GERMLINE=-1.255e+01;TLOD=3.69	GT:AD:AF:F1R2:F2R1:MBQ:MFRL:MMQ:MPOS:SA_MAP_AF:SA_POST_PROB	0/1:22,2:0.147:12,1:10,1:33:267,260:60:20:0.00,0.081,0.083:0.013,0.025,0.962	0/0:45,0:0.021:20,0:25,0:0:237,0:0:0
1	46871968	.	C	T	.	.	DP=380;ECNT=1;NLOD=52.10;N_ART_LOD=-2.247e+00;POP_AF=1.000e-03;P_GERMLINE=-5.047e+01;TLOD=4.33	GT:AD:AF:F1R2:F2R1:MBQ:MFRL:MMQ:MPOS:SA_MAP_AF:SA_POST_PROB	0/1:191,3:0.035:68,1:123,2:40:174,95:60:9:0.010,0.010,0.015:3.199e-03,4.086e-03,0.993	0/0:174,0:0.017:61,0:113,0:0:170,0:0:0
1	46883516	.	C	T	.	.	DP=12;ECNT=1;NLOD=2.41;N_ART_LOD=-9.542e-01;POP_AF=1.000e-03;P_GERMLINE=-1.914e+00;TLOD=3.20	GT:AD:AF:F1R2:F2R1:MBQ:MFRL:MMQ:MPOS:SA_MAP_AF:SA_POST_PROB	0/1:3,1:0.250:1,1:2,0:39:150,106:38:28:0.00,0.253,0.250:0.039,0.017,0.944	0/0:8,0:4.086e-05:5,0:3,0:0:179,0:0:0
1	46915157	.	A	G	.	.	DP=12;ECNT=1;NLOD=2.41;N_ART_LOD=-9.738e-01;POP_AF=1.000e-03;P_GERMLINE=-2.080e+00;TLOD=3.03	GT:AD:AF:F1R2:F2R1:MBQ:MFRL:MMQ:MPOS:SA_MAP_AF:SA_POST_PROB	0/1:2,1:0.334:1,1:1,0:37:139,116:60:1:0.00,0.333,0.333:0.036,0.019,0.946	0/0:8,0:0.056:5,0:3,0:0:176,0:0:0
1	46932524	.	G	A	.	.	DP=13;ECNT=1;NLOD=2.36;N_ART_LOD=-9.706e-01;POP_AF=1.000e-03;P_GERMLINE=-1.891e+00;TLOD=3.18	GT:AD:AF:F1R2:F2R1:MBQ:MFRL:MMQ:MPOS:SA_MAP_AF:SA_POST_PROB	0/1:3,1:0.250:0,0:3,1:40:179,165:60:11:0.00,0.253,0.250:0.039,0.017,0.944	0/0:8,0:0.067:3,0:5,0:0:182,0:0:0
1	47014251	.	A	G	.	.	DP=16;ECNT=1;NLOD=3.01;N_ART_LOD=-1.058e+00;POP_AF=1.000e-03;P_GERMLINE=-2.670e+00;TLOD=3.04	GT:AD:AF:F1R2:F2R1:MBQ:MFRL:MMQ:MPOS:SA_MAP_AF:SA_POST_PROB	0/1:3,1:0.300:2,0:1,1:39:142,173:60:7:0.253,0.00,0.250:0.017,0.039,0.944	0/0:10,0:0.046:5,0:5,0:0:152,0:0:0
1	47049069	.	GA	G	.	.	DP=177;ECNT=1;NLOD=7.18;N_ART_LOD=4.49;POP_AF=1.000e-03;P_GERMLINE=-5.858e+00;RPA=10,9;RU=A;STR;TLOD=4.02	GT:AD:AF:F1R2:F2R1:MBQ:MFRL:MMQ:MPOS:SA_MAP_AF:SA_POST_PROB	0/1:69,5:0.158:21,1:43,3:37:197,255:60:22:0.061,0.00,0.056:6.135e-03,0.022,0.971	0/0:63,6:0.162:25,1:33,4:38:192,225:60:16
1	47138745	.	G	A	.	.	DP=1194;ECNT=1;NLOD=177.32;N_ART_LOD=-2.779e+00;POP_AF=1.000e-03;P_GERMLINE=-1.769e+02;TLOD=3.14	GT:AD:AF:F1R2:F2R1:MBQ:MFRL:MMQ:MPOS:SA_MAP_AF:SA_POST_PROB	0/1:552,3:0.028:220,1:332,2:40:170,197:60:10:0.010,0.010,5.405e-03:1.734e-03,1.022e-03,0.997	0/0:590,0:0.021:223,0:367,0:0:168,0:0:0
1	47185959	.	G	A	.	.	DP=11;ECNT=1;NLOD=2.41;N_ART_LOD=-9.542e-01;POP_AF=1.000e-03;P_GERMLINE=-1.718e+00;TLOD=3.40	GT:AD:AF:F1R2:F2R1:MBQ:MFRL:MMQ:MPOS:SA_MAP_AF:SA_POST_PROB	0/1:2,1:0.333:1,0:1,1:40:182,87:50:24:0.333,0.00,0.333:0.025,0.025,0.950	0/0:8,0:4.398e-05:5,0:3,0:0:160,0:0:0
1	47282882	.	A	G	.	.	DP=190;ECNT=1;NLOD=26.36;N_ART_LOD=-1.961e+00;POP_AF=1.000e-03;P_GERMLINE=-2.569e+01;TLOD=3.37	GT:AD:AF:F1R2:F2R1:MBQ:MFRL:MMQ:MPOS:SA_MAP_AF:SA_POST_PROB	0/1:89,2:0.049:36,1:53,1:40:215,301:60:20:0.020,0.00,0.022:0.017,4.875e-03,0.978	0/0:88,0:0.034:38,0:50,0:0:205,0:0:0
1	47325299	.	TAA	T	.	.	DP=449;ECNT=1;NLOD=40.15;N_ART_LOD=1.02;POP_AF=1.000e-03;P_GERMLINE=-3.874e+01;RPA=13,11;RU=A;STR;TLOD=4.12	GT:AD:AF:F1R2:F2R1:MBQ:MFRL:MMQ:MPOS:SA_MAP_AF:SA_POST_PROB	0/1:190,7:0.129:92,2:58,2:39:158,116:60:34:0.020,0.010,0.019:1.401e-03,0.030,0.969	0/0:157,2:0.121:79,1:45,1:28:171,121:60:9
1	47571943	.	CTT	C	.	.	DP=560;ECNT=1;NLOD=8.86;N_ART_LOD=12.95;POP_AF=1.000e-03;P_GERMLINE=-5.562e+00;RPA=16,14;RU=T;STR;TLOD=18.84	GT:AD:AF:F1R2:F2R1:MBQ:MFRL:MMQ:MPOS:SA_MAP_AF:SA_POST_PROB	0/1:162,14:0.247:60,5:66,8:38:169,169:60:28:0.051,0.061,0.066:0.011,4.188e-03,0.984	0/0:145,13:0.258:40,3:60,7:40:167,158:60:21
1	47581139	.	G	GA	.	.	DP=260;ECNT=1;NLOD=6.75;N_ART_LOD=9.08;POP_AF=1.000e-03;P_GERMLINE=-3.449e+00;RPA=11,12;RU=A;STR;TLOD=10.99	GT:AD:AF:F1R2:F2R1:MBQ:MFRL:MMQ:MPOS:SA_MAP_AF:SA_POST_PROB	0/1:122,11:0.147:55,4:56,7:38:175,167:60:9:0.061,0.081,0.083:9.609e-03,7.989e-03,0.982	0/0:88,8:0.136:33,4:43,4:39:162,201:60:29
1	47809558	.	C	A	.	.	DP=20;ECNT=1;NLOD=2.66;N_ART_LOD=-7.558e-01;POP_AF=1.000e-03;P_GERMLINE=-8.851e-02;TLOD=14.22	GT:AD:AF:F1R2:F2R1:MBQ:MFRL:MMQ:MPOS:SA_MAP_AF:SA_POST_PROB	0/1:3,5:0.600:1,0:1,5:39:152,167:60:32:0.687,0.697,0.714:0.033,0.021,0.945	0/0:9,0:0.062:2,0:2,0:0:153,0:0:0
1	47905118	.	G	A	.	.	DP=208;ECNT=1;NLOD=30.10;N_ART_LOD=-2.015e+00;POP_AF=1.000e-03;P_GERMLINE=-2.947e+01;TLOD=3.33	GT:AD:AF:F1R2:F2R1:MBQ:MFRL:MMQ:MPOS:SA_MAP_AF:SA_POST_PROB	0/1:91,2:0.064:31,2:60,0:40:185,220:60:17:0.020,0.00,0.022:5.193e-03,8.078e-03,0.987	0/0:100,0:0.028:44,0:56,0:0:180,0:0:0
1	48365358	.	AGTG	A	.	.	DP=169;ECNT=1;NLOD=22.03;N_ART_LOD=0.594;POP_AF=1.000e-03;P_GERMLINE=-1.877e+01;RPA=6,5;RU=GTG;STR;TLOD=6.95	GT:AD:AF:F1R2:F2R1:MBQ:MFRL:MMQ:MPOS:SA_MAP_AF:SA_POST_PROB	0/1:65,3:0.076:40,2:25,1:39:166,237:60:20:0.030,0.040,0.044:0.016,5.392e-03,0.979	0/0:88,2:0.049:55,1:33,1:40:162,154:60:36
1	49072980	.	A	G	.	.	DP=15;ECNT=1;NLOD=3.01;N_ART_LOD=-1.073e+00;POP_AF=1.000e-03;P_GERMLINE=-2.286e+00;TLOD=3.43	GT:AD:AF:F1R2:F2R1:MBQ:MFRL:MMQ:MPOS:SA_MAP_AF:SA_POST_PROB	0/1:2,1:0.367:2,0:0,1:40:167,173:60:2:0.333,0.00,0.333:0.019,0.036,0.946	0/0:10,0:0.083:5,0:5,0:0:149,0:0:0
1	50572177	.	G	GA	.	.	DP=181;ECNT=1;NLOD=11.42;N_ART_LOD=1.94;POP_AF=1.000e-03;P_GERMLINE=-9.107e+00;RPA=10,11;RU=A;STR;TLOD=5.05	GT:AD:AF:F1R2:F2R1:MBQ:MFRL:MMQ:MPOS:SA_MAP_AF:SA_POST_PROB	0/1:67,5:0.172:27,2:40,3:37:212,255:60:20:0.071,0.00,0.069:0.025,0.010,0.964	0/0:63,3:0.156:17,2:46,1:27:206,194:60:17
1	50610037	.	T	TA	.	.	DP=317;ECNT=1;NLOD=21.48;N_ART_LOD=6.36;POP_AF=1.000e-03;P_GERMLINE=-1.818e+01;RPA=11,12;RU=A;STR;TLOD=9.51	GT:AD:AF:F1R2:F2R1:MBQ:MFRL:MMQ:MPOS:SA_MAP_AF:SA_POST_PROB	0/1:131,10:0.141:42,4:73,6:40:190,202:60:26:0.00,0.071,0.071:0.028,5.652e-03,0.966	0/0:130,7:0.113:53,3:59,4:40:182,197:60:26
1	50663049	.	C	T	.	.	DP=752;ECNT=1;NLOD=109.98;N_ART_LOD=-2.275e+00;POP_AF=1.000e-03;P_GERMLINE=-1.085e+02;TLOD=4.23	GT:AD:AF:F1R2:F2R1:MBQ:MFRL:MMQ:MPOS:SA_MAP_AF:SA_POST_PROB	0/1:343,3:0.037:117,0:226,3:40:171,132:60:12:0.010,0.010,8.646e-03:1.783e-03,2.555e-03,0.996	0/0:366,0:0.027:145,0:221,0:0:162,0:0:0
1	50732273	.	C	CA	.	.	DP=154;ECNT=2;NLOD=14.82;N_ART_LOD=-3.786e-01;POP_AF=1.000e-03;P_GERMLINE=-1.353e+01;RPA=9,10;RU=A;STR;TLOD=3.99	GT:AD:AF:F1R2:F2R1:MBQ:MFRL:MMQ:MPOS:SA_MAP_AF:SA_POST_PROB	0/1:67,4:0.137:43,3:22,1:40:174,181:60:33:0.051,0.040,0.056:0.019,6.495e-03,0.974	0/0:58,1:0.083:32,1:25,0:34:165,167:60:42
1	50805939	.	T	A	.	.	DP=13;ECNT=2;NLOD=2.41;N_ART_LOD=-9.542e-01;POP_AF=1.000e-03;P_GERMLINE=-1.949e+00;TLOD=3.16	GT:AD:AF:F1R2:F2R1:MBQ:MFRL:MMQ:MPOS:PGT:PID:SA_MAP_AF:SA_POST_PROB	0/1:3,1:0.300:3,1:0,0:40:133,102:41:20:0|1:50805939_T_A:0.00,0.253,0.250:0.032,0.019,0.949	0/0:8,0:8.326e-05:5,0:3,0:0:173,0:0:0:0|1:50805939_T_A
1	50805943	.	T	A	.	.	DP=13;ECNT=2;NLOD=2.71;N_ART_LOD=-1.000e+00;POP_AF=1.000e-03;P_GERMLINE=-2.212e+00;TLOD=3.20	GT:AD:AF:F1R2:F2R1:MBQ:MFRL:MMQ:MPOS:PGT:PID:SA_MAP_AF:SA_POST_PROB	0/1:3,1:0.250:3,1:0,0:40:133,102:41:24:0|1:50805939_T_A:0.00,0.253,0.250:0.032,0.019,0.949	0/0:9,0:7.401e-05:5,0:4,0:0:175,0:0:0:0|1:50805939_T_A
1	51061714	.	C	T	.	.	DP=201;ECNT=1;NLOD=28.41;N_ART_LOD=-1.993e+00;POP_AF=1.000e-03;P_GERMLINE=-2.793e+01;TLOD=3.18	GT:AD:AF:F1R2:F2R1:MBQ:MFRL:MMQ:MPOS:SA_MAP_AF:SA_POST_PROB	0/1:96,2:0.033:32,2:64,0:40:173,158:60:28:0.020,0.010,0.020:3.905e-03,8.510e-03,0.988	0/0:95,0:0.034:35,0:60,0:0:164,0:0:0
1	51112813	.	G	A	.	.	DP=36;ECNT=1;NLOD=4.52;N_ART_LOD=-1.237e+00;POP_AF=1.000e-03;P_GERMLINE=-3.035e+00;TLOD=4.19	GT:AD:AF:F1R2:F2R1:MBQ:MFRL:MMQ:MPOS:SA_MAP_AF:SA_POST_PROB	0/1:14,2:0.167:6,1:8,1:33:153,172:60:10:0.121,0.00,0.125:0.013,0.032,0.955	0/0:15,0:0.083:6,0:9,0:0:133,0:0:0
1	51217304	.	G	A	.	.	DP=61;ECNT=1;NLOD=8.73;N_ART_LOD=-1.495e+00;POP_AF=1.000e-03;P_GERMLINE=-7.124e+00;TLOD=4.31	GT:AD:AF:F1R2:F2R1:MBQ:MFRL:MMQ:MPOS:SA_MAP_AF:SA_POST_PROB	0/1:26,2:0.090:9,1:17,1:37:142,105:60:21:0.071,0.00,0.071:8.954e-03,0.027,0.964	0/0:29,0:0.047:14,0:15,0:0:142,0:0:0
1	51758855	.	T	A	.	.	DP=15;ECNT=1;NLOD=3.01;N_ART_LOD=-1.058e+00;POP_AF=1.000e-03;P_GERMLINE=-2.356e+00;TLOD=3.35	GT:AD:AF:F1R2:F2R1:MBQ:MFRL:MMQ:MPOS:SA_MAP_AF:SA_POST_PROB	0/1:2,1:0.375:0,0:2,1:40:83,122:60:6:0.00,0.333,0.333:0.036,0.019,0.946	0/0:10,0:0.046:6,0:4,0:0:153,0:0:0
1	51937328	.	CA	C	.	.	DB;DP=118;ECNT=1;NLOD=8.95;N_ART_LOD=1.28;POP_AF=1.000e-03;P_GERMLINE=-7.229e+00;RPA=10,9;RU=A;STR;TLOD=4.43	GT:AD:AF:F1R2:F2R1:MBQ:MFRL:MMQ:MPOS:SA_MAP_AF:SA_POST_PROB	0/1:53,4:0.126:20,0:30,4:40:171,155:60:24:0.051,0.061,0.073:9.737e-03,0.014,0.976	0/0:47,2:0.078:18,2:27,0:40:176,234:60:16
1	52242432	.	C	CT	.	.	DP=73;ECNT=1;NLOD=3.11;N_ART_LOD=1.69;POP_AF=1.000e-03;P_GERMLINE=-2.621e+00;RPA=14,15;RU=T;STR;TLOD=3.19	GT:AD:AF:F1R2:F2R1:MBQ:MFRL:MMQ:MPOS:SA_MAP_AF:SA_POST_PROB	0/1:31,3:0.168:11,3:7,0:39:172,229:60:40:0.00,0.081,0.086:0.022,0.011,0.967	0/0:26,2:0.171:17,2:1,0:40:210,184:60:30
1	52358188	.	C	T	.	.	DP=15;ECNT=2;NLOD=3.01;N_ART_LOD=-1.041e+00;POP_AF=1.000e-03;P_GERMLINE=-2.687e+00;TLOD=3.02	GT:AD:AF:F1R2:F2R1:MBQ:MFRL:MMQ:MPOS:PGT:PID:SA_MAP_AF:SA_POST_PROB	0/1:4,1:0.200:2,0:2,1:40:178,100:60:4:0|1:52358188_C_T:0.00,0.202,0.200:0.025,0.022,0.953	0/0:10,0:1.487e-06:4,0:6,0:0:195,0:0:0:0|1:52358188_C_T
1	52358190	.	T	C	.	.	DP=15;ECNT=2;NLOD=3.01;N_ART_LOD=-1.041e+00;POP_AF=1.000e-03;P_GERMLINE=-2.687e+00;TLOD=3.02	GT:AD:AF:F1R2:F2R1:MBQ:MFRL:MMQ:MPOS:PGT:PID:SA_MAP_AF:SA_POST_PROB	0/1:4,1:0.200:2,0:2,1:39:178,100:60:2:0|1:52358188_C_T:0.00,0.202,0.200:0.025,0.022,0.953	0/0:10,0:1.487e-06:4,0:6,0:0:195,0:0:0:0|1:52358188_C_T
1	52403174	.	A	AT	.	.	DP=102;ECNT=1;NLOD=9.34;N_ART_LOD=-1.296e+00;POP_AF=1.000e-03;P_GERMLINE=-6.256e+00;RPA=12,13;RU=T;STR;TLOD=6.19	GT:AD:AF:F1R2:F2R1:MBQ:MFRL:MMQ:MPOS:SA_MAP_AF:SA_POST_PROB	0/1:35,5:0.233:11,2:21,3:27:204,185:60:34:0.121,0.00,0.125:0.015,0.022,0.963	0/0:32,0:0.174:10,0:15,0:0:202,0:0:0
1	52729416	.	G	T	.	.	DP=181;ECNT=1;NLOD=11.69;N_ART_LOD=3.24;POP_AF=1.000e-03;P_GERMLINE=-1.128e+01;TLOD=3.10	GT:AD:AF:F1R2:F2R1:MBQ:MFRL:MMQ:MPOS:SA_MAP_AF:SA_POST_PROB	0/1:75,7:0.117:27,3:48,4:16:164,167:60:10:0.081,0.00,0.085:6.147e-04,0.777,0.222	0/0:78,7:0.116:26,0:52,7:16:150,143:60:8
1	52815867	.	A	G	.	.	DP=15;ECNT=1;NLOD=2.66;N_ART_LOD=-1.015e+00;POP_AF=1.000e-03;P_GERMLINE=-2.364e+00;TLOD=3.00	GT:AD:AF:F1R2:F2R1:MBQ:MFRL:MMQ:MPOS:SA_MAP_AF:SA_POST_PROB	0/1:4,1:0.200:3,0:1,1:40:157,111:60:23:0.202,0.00,0.200:0.017,0.035,0.949	0/0:9,0:0.060:2,0:7,0:0:208,0:0:0
1	52912122	.	T	TA	.	.	DP=169;ECNT=1;NLOD=3.47;N_ART_LOD=4.20;POP_AF=1.000e-03;P_GERMLINE=-3.926e-01;RPA=11,12;RU=A;STR;TLOD=10.42	GT:AD:AF:F1R2:F2R1:MBQ:MFRL:MMQ:MPOS:SA_MAP_AF:SA_POST_PROB	0/1:67,9:0.221:24,5:36,4:32:200,249:60:16:0.091,0.111,0.118:0.054,5.449e-03,0.940	0/0:44,4:0.215:13,2:25,2:34:206,221:60:29
1	53279193	.	CT	C	.	.	DB;DP=89;ECNT=1;NLOD=9.20;N_ART_LOD=-1.222e+00;POP_AF=1.000e-03;P_GERMLINE=-7.357e+00;RPA=10,9;RU=T;STR;TLOD=4.55	GT:AD:AF:F1R2:F2R1:MBQ:MFRL:MMQ:MPOS:SA_MAP_AF:SA_POST_PROB	0/1:51,4:0.092:22,1:26,3:40:212,170:60:22:0.061,0.061,0.074:6.168e-03,0.055,0.939	0/0:31,0:0.025:11,0:16,0:0:206,0:0:0
1	53282310	.	C	CA	.	.	DB;DP=476;ECNT=1;NLOD=38.97;N_ART_LOD=1.57;POP_AF=1.000e-03;P_GERMLINE=-3.811e+01;RPA=9,10;RU=A;STR;TLOD=3.56	GT:AD:AF:F1R2:F2R1:MBQ:MFRL:MMQ:MPOS:SA_MAP_AF:SA_POST_PROB	0/1:201,7:0.122:73,3:126,2:39:175,168:60:26:0.010,0.020,0.024:0.098,1.184e-03,0.900	0/0:164,4:0.139:63,0:95,3:39:157,162:60:29
1	53547800	.	AGAG	A	.	.	DB;DP=209;ECNT=1;NLOD=6.22;N_ART_LOD=9.37;POP_AF=1.000e-03;P_GERMLINE=-2.918e+00;RPA=5,4;RU=GAG;STR;TLOD=12.37	GT:AD:AF:F1R2:F2R1:MBQ:MFRL:MMQ:MPOS:SA_MAP_AF:SA_POST_PROB	0/1:80,5:0.157:31,2:49,3:40:180,147:60:34:0.051,0.040,0.059:0.011,8.614e-03,0.981	0/0:75,4:0.146:30,2:45,2:40:168,185:60:17
1	53556765	.	C	T	.	.	DP=56;ECNT=1;NLOD=7.53;N_ART_LOD=-1.422e+00;POP_AF=1.000e-03;P_GERMLINE=-6.104e+00;TLOD=4.13	GT:AD:AF:F1R2:F2R1:MBQ:MFRL:MMQ:MPOS:SA_MAP_AF:SA_POST_PROB	0/1:28,2:0.067:8,1:20,1:37:200,234:60:20:0.071,0.00,0.067:0.025,0.011,0.963	0/0:25,0:0.019:8,0:17,0:0:224,0:0:0
1	53618273	.	C	T	.	.	DP=13;ECNT=1;NLOD=2.71;N_ART_LOD=-1.000e+00;POP_AF=1.000e-03;P_GERMLINE=-2.235e+00;TLOD=3.18	GT:AD:AF:F1R2:F2R1:MBQ:MFRL:MMQ:MPOS:SA_MAP_AF:SA_POST_PROB	0/1:3,1:0.250:0,0:3,1:40:167,112:60:7:0.253,0.00,0.250:0.019,0.032,0.949	0/0:9,0:5.078e-05:3,0:6,0:0:184,0:0:0
1	53651682	.	A	G	.	.	DP=148;ECNT=4;NLOD=2.69;N_ART_LOD=9.76;POP_AF=1.000e-03;P_GERMLINE=-9.535e-02;TLOD=57.48	GT:AD:AF:F1R2:F2R1:MBQ:MFRL:MMQ:MPOS:PGT:PID:SA_MAP_AF:SA_POST_PROB	0/1:64,17:0.210:25,7:39,10:40:176,137:40:12:0|1:53651682_A_G:0.212,0.00,0.210:7.242e-03,0.121,0.871	0/0:63,4:0.060:17,2:46,2:39:177,131:40:7:0|1:53651682_A_G
1	53651691	.	A	G	.	.	DP=125;ECNT=4;NLOD=8.16;N_ART_LOD=4.03;POP_AF=1.000e-03;P_GERMLINE=-4.856e+00;TLOD=43.17	GT:AD:AF:F1R2:F2R1:MBQ:MFRL:MMQ:MPOS:PGT:PID:SA_MAP_AF:SA_POST_PROB	0/1:55,13:0.191:23,5:32,8:38:176,144:39:10:0|1:53651682_A_G:0.192,0.00,0.191:7.930e-03,0.088,0.904	0/0:55,2:0.035:12,1:43,1:32:178,131:40:3:0|1:53651682_A_G
1	53651693	.	A	G	.	.	DP=119;ECNT=4;NLOD=10.55;N_ART_LOD=1.09;POP_AF=1.000e-03;P_GERMLINE=-7.249e+00;TLOD=43.36	GT:AD:AF:F1R2:F2R1:MBQ:MFRL:MMQ:MPOS:PGT:PID:SA_MAP_AF:SA_POST_PROB	0/1:53,13:0.202:21,5:32,8:40:178,144:39:10:0|1:53651682_A_G:0.202,0.00,0.197:9.099e-03,0.069,0.922	0/0:49,1:0.038:11,0:38,1:31:178,134:40:1:0|1:53651682_A_G
1	53651716	.	A	G	.	.	DP=71;ECNT=4;NLOD=9.63;N_ART_LOD=-1.530e+00;POP_AF=1.000e-03;P_GERMLINE=-9.050e+00;TLOD=3.28	GT:AD:AF:F1R2:F2R1:MBQ:MFRL:MMQ:MPOS:SA_MAP_AF:SA_POST_PROB	0/1:34,2:0.068:12,0:22,2:34:193,156:38:3:0.061,0.00,0.056:0.022,0.010,0.968	0/0:32,0:0.029:7,0:25,0:0:206,0:0:0
1	53677570	.	CTT	C	.	.	DP=26;ECNT=1;NLOD=2.88;N_ART_LOD=-6.425e-01;POP_AF=1.000e-03;P_GERMLINE=-5.447e-01;RPA=11,9;RU=T;STR;TLOD=5.26	GT:AD:AF:F1R2:F2R1:MBQ:MFRL:MMQ:MPOS:SA_MAP_AF:SA_POST_PROB	0/1:11,2:0.202:5,2:3,0:40:130,145:60:19:0.00,0.152,0.154:0.026,0.017,0.957	0/0:10,0:0.070:1,0:4,0:0:215,0:0:0
1	53677739	.	ATT	A	.	.	DP=18;ECNT=1;NLOD=2.98;N_ART_LOD=-7.781e-01;POP_AF=1.000e-03;P_GERMLINE=-2.885e-01;RPA=15,13;RU=T;STR;TLOD=6.00	GT:AD:AF:F1R2:F2R1:MBQ:MFRL:MMQ:MPOS:SA_MAP_AF:SA_POST_PROB	0/1:4,2:0.377:1,0:0,2:39:170,169:60:20:0.293,0.303,0.333:0.028,0.021,0.951	0/0:10,0:7.605e-03:0,0:2,0:0:226,0:0:0
1	53681731	.	G	A	.	.	DP=201;ECNT=1;NLOD=27.51;N_ART_LOD=-1.979e+00;POP_AF=1.000e-03;P_GERMLINE=-2.706e+01;TLOD=3.14	GT:AD:AF:F1R2:F2R1:MBQ:MFRL:MMQ:MPOS:SA_MAP_AF:SA_POST_PROB	0/1:90,2:0.074:30,0:60,2:39:199,247:60:22:0.020,0.00,0.022:7.079e-03,6.588e-03,0.986	0/0:92,0:0.035:32,0:60,0:0:193,0:0:0
1	54226242	.	C	A	.	.	DP=12;ECNT=1;NLOD=2.41;N_ART_LOD=-9.542e-01;POP_AF=1.000e-03;P_GERMLINE=-1.936e+00;TLOD=3.18	GT:AD:AF:F1R2:F2R1:MBQ:MFRL:MMQ:MPOS:SA_MAP_AF:SA_POST_PROB	0/1:3,1:0.250:1,0:2,1:40:208,160:60:12:0.00,0.253,0.250:0.023,0.025,0.952	0/0:8,0:4.192e-05:5,0:3,0:0:147,0:0:0
1	54498805	.	T	C	.	.	DP=19;ECNT=1;NLOD=4.77;N_ART_LOD=-1.229e+00;POP_AF=1.000e-03;P_GERMLINE=-4.226e+00;TLOD=3.24	GT:AD:AF:F1R2:F2R1:MBQ:MFRL:MMQ:MPOS:SA_MAP_AF:SA_POST_PROB	0/1:1,1:0.500:0,1:1,0:36:215,148:60:26:0.505,0.00,0.500:0.021,0.032,0.947	0/0:16,0:6.371e-03:12,0:4,0:0:167,0:0:0
1	54502395	.	GA	G	.	.	DB;DP=399;ECNT=1;NLOD=28.61;N_ART_LOD=5.30;POP_AF=1.000e-03;P_GERMLINE=-2.632e+01;RPA=10,9;RU=A;STR;TLOD=5.03	GT:AD:AF:F1R2:F2R1:MBQ:MFRL:MMQ:MPOS:SA_MAP_AF:SA_POST_PROB	0/1:163,6:0.125:60,1:98,5:40:186,223:60:29:0.030,0.020,0.036:5.867e-03,6.218e-03,0.988	0/0:147,6:0.135:43,3:95,3:39:171,179:60:24
1	54513086	.	A	AT	.	.	DP=350;ECNT=1;NLOD=28.46;N_ART_LOD=1.29;POP_AF=1.000e-03;P_GERMLINE=-2.740e+01;RPA=9,10;RU=T;STR;TLOD=3.75	GT:AD:AF:F1R2:F2R1:MBQ:MFRL:MMQ:MPOS:SA_MAP_AF:SA_POST_PROB	0/1:141,5:0.144:49,3:90,2:40:179,175:60:40:0.030,0.030,0.034:6.234e-03,5.031e-03,0.989	0/0:120,3:0.135:46,1:74,2:40:169,208:60:28
1	54923344	.	TA	T	.	.	DP=20;ECNT=1;NLOD=2.36;N_ART_LOD=-9.706e-01;POP_AF=1.000e-03;P_GERMLINE=-2.538e-01;RPA=12,11;RU=A;STR;TLOD=5.23	GT:AD:AF:F1R2:F2R1:MBQ:MFRL:MMQ:MPOS:SA_MAP_AF:SA_POST_PROB	0/1:7,3:0.324:2,1:5,2:31:150,130:60:33:0.283,0.242,0.300:0.019,0.029,0.952	0/0:8,0:0.067:5,0:3,0:0:182,0:0:0
1	55058339	.	T	C	.	.	DP=173;ECNT=1;NLOD=25.40;N_ART_LOD=-1.935e+00;POP_AF=1.000e-03;P_GERMLINE=-2.475e+01;TLOD=3.35	GT:AD:AF:F1R2:F2R1:MBQ:MFRL:MMQ:MPOS:SA_MAP_AF:SA_POST_PROB	0/1:84,2:0.031:38,0:46,2:40:205,204:60:15:0.020,0.00,0.023:0.012,5.673e-03,0.982	0/0:85,0:0.011:31,0:54,0:0:219,0:0:0
1	55080629	.	A	ATGTGTGTG	.	.	DP=137;ECNT=1;NLOD=9.04;N_ART_LOD=-1.334e+00;POP_AF=1.000e-03;P_GERMLINE=-5.760e+00;RPA=2,6;RU=TG;STR;TLOD=7.39	GT:AD:AF:F1R2:F2R1:MBQ:MFRL:MMQ:MPOS:SA_MAP_AF:SA_POST_PROB	0/1:55,7:0.253:4,1:2,2:38:147,184:60:33:0.051,0.00,0.050:7.000e-03,0.018,0.975	0/0:51,3:0.229:2,0:2,0:0:152,0:0:0
1	55088849	.	T	TA	.	.	DP=43;ECNT=1;NLOD=4.84;N_ART_LOD=-9.863e-01;POP_AF=1.000e-03;P_GERMLINE=-2.008e+00;RPA=12,13;RU=A;STR;TLOD=5.72	GT:AD:AF:F1R2:F2R1:MBQ:MFRL:MMQ:MPOS:SA_MAP_AF:SA_POST_PROB	0/1:19,4:0.212:9,2:7,2:37:244,195:60:20:0.141,0.162,0.174:0.015,0.025,0.960	0/0:17,0:0.062:3,0:8,0:0:252,0:0:0
1	55604692	.	T	TA	.	.	DP=132;ECNT=1;NLOD=9.64;N_ART_LOD=-2.416e-01;POP_AF=1.000e-03;P_GERMLINE=-8.849e+00;RPA=11,12;RU=A;STR;TLOD=3.49	GT:AD:AF:F1R2:F2R1:MBQ:MFRL:MMQ:MPOS:SA_MAP_AF:SA_POST_PROB	0/1:59,4:0.156:18,1:38,3:39:183,169:60:29:0.051,0.051,0.063:0.022,6.959e-03,0.971	0/0:41,1:0.136:11,1:23,0:39:174,287:60:29
1	55620685	.	GA	G	.	.	DP=45;ECNT=1;NLOD=2.62;N_ART_LOD=-7.823e-01;POP_AF=1.000e-03;P_GERMLINE=-1.566e+00;RPA=11,10;RU=A;STR;TLOD=3.77	GT:AD:AF:F1R2:F2R1:MBQ:MFRL:MMQ:MPOS:SA_MAP_AF:SA_POST_PROB	0/1:26,3:0.158:4,0:20,3:36:284,296:60:32:0.101,0.00,0.103:0.025,0.014,0.960	0/0:9,0:0.141:2,0:5,0:0:276,0:0:0
1	56433625	.	C	G	.	.	DP=14;ECNT=1;NLOD=2.71;N_ART_LOD=-1.018e+00;POP_AF=1.000e-03;P_GERMLINE=-2.156e+00;TLOD=3.25	GT:AD:AF:F1R2:F2R1:MBQ:MFRL:MMQ:MPOS:SA_MAP_AF:SA_POST_PROB	0/1:2,1:0.375:0,1:2,0:39:240,122:60:20:0.00,0.333,0.333:0.029,0.021,0.949	0/0:9,0:0.050:6,0:3,0:0:167,0:0:0
1	57088308	.	T	A	.	.	DP=17;ECNT=1;NLOD=3.01;N_ART_LOD=-1.058e+00;POP_AF=1.000e-03;P_GERMLINE=-2.057e-01;TLOD=6.73	GT:AD:AF:F1R2:F2R1:MBQ:MFRL:MMQ:MPOS:SA_MAP_AF:SA_POST_PROB	0/1:4,2:0.333:3,1:1,1:39:263,148:60:20:0.00,0.333,0.333:0.030,0.021,0.949	0/0:10,0:0.046:9,0:1,0:0:134,0:0:0
1	57233358	.	G	GA	.	.	DP=105;ECNT=1;NLOD=9.16;N_ART_LOD=-9.649e-02;POP_AF=1.000e-03;P_GERMLINE=-7.571e+00;RPA=10,11;RU=A;STR;TLOD=4.30	GT:AD:AF:F1R2:F2R1:MBQ:MFRL:MMQ:MPOS:SA_MAP_AF:SA_POST_PROB	0/1:52,4:0.117:19,2:31,2:40:239,266:60:12:0.00,0.071,0.071:0.013,0.015,0.971	0/0:39,1:0.061:11,1:27,0:40:255,227:60:25
1	57285746	.	TA	T	.	.	DP=21;ECNT=1;NLOD=2.70;N_ART_LOD=-1.034e+00;POP_AF=1.000e-03;P_GERMLINE=-1.984e+00;RPA=8,7;RU=A;STR;TLOD=3.42	GT:AD:AF:F1R2:F2R1:MBQ:MFRL:MMQ:MPOS:SA_MAP_AF:SA_POST_PROB	0/1:8,2:0.201:5,1:3,1:40:169,181:60:34:0.172,0.172,0.200:0.024,0.019,0.957	0/0:9,0:0.092:4,0:5,0:0:175,0:0:0
1	59041962	.	G	A	.	.	DP=882;ECNT=1;NLOD=109.82;N_ART_LOD=7.92;POP_AF=1.000e-03;P_GERMLINE=-1.072e+02;TLOD=5.47	GT:AD:AF:F1R2:F2R1:MBQ:MFRL:MMQ:MPOS:SA_MAP_AF:SA_POST_PROB	0/1:379,4:0.047:142,0:237,4:39:174,199:60:32:0.010,0.010,0.010:1.843e-03,2.380e-03,0.996	0/0:433,5:0.045:152,1:281,4:40:170,125:60:14
1	59290954	.	G	A	.	.	DP=11;ECNT=1;NLOD=2.41;N_ART_LOD=-9.542e-01;POP_AF=1.000e-03;P_GERMLINE=-1.816e+00;TLOD=3.30	GT:AD:AF:F1R2:F2R1:MBQ:MFRL:MMQ:MPOS:SA_MAP_AF:SA_POST_PROB	0/1:2,1:0.333:1,1:1,0:39:212,139:60:9:0.333,0.00,0.333:0.021,0.029,0.949	0/0:8,0:5.301e-05:5,0:3,0:0:166,0:0:0
1	61330929	.	ATT	A	.	.	DP=77;ECNT=1;NLOD=10.93;N_ART_LOD=-1.180e+00;POP_AF=1.000e-03;P_GERMLINE=-1.035e+01;RPA=11,9;RU=T;STR;TLOD=3.27	GT:AD:AF:F1R2:F2R1:MBQ:MFRL:MMQ:MPOS:SA_MAP_AF:SA_POST_PROB	0/1:27,2:0.131:7,2:18,0:35:208,208:60:40:0.00,0.061,0.065:0.011,0.025,0.964	0/0:36,0:0.079:17,0:14,0:0:216,0:0:0
1	61548344	.	TTCTCTC	T	.	.	DP=334;ECNT=1;NLOD=29.65;N_ART_LOD=3.17;POP_AF=1.000e-03;P_GERMLINE=-2.730e+01;RPA=12,9;RU=TC;STR;TLOD=5.11	GT:AD:AF:F1R2:F2R1:MBQ:MFRL:MMQ:MPOS:SA_MAP_AF:SA_POST_PROB	0/1:130,6:0.122:33,2:43,1:35:165,149:60:23:0.00,0.030,0.027:5.604e-03,0.014,0.980	0/0:140,6:0.132:43,2:43,0:34:162,185:60:45
1	61921185	.	AT	A	.	.	DP=322;ECNT=1;NLOD=24.40;N_ART_LOD=-1.872e-01;POP_AF=1.000e-03;P_GERMLINE=-2.381e+01;RPA=13,12;RU=T;STR;TLOD=3.28	GT:AD:AF:F1R2:F2R1:MBQ:MFRL:MMQ:MPOS:SA_MAP_AF:SA_POST_PROB	0/1:95,5:0.278:4,2:8,1:39:232,280:60:10:0.030,0.00,0.032:0.013,6.730e-03,0.980	0/0:99,1:0.221:10,0:14,1:39:198,252:60:27
1	62128353	.	CTTTATTTTATTTTATTTTAT	C	.	.	DP=23;ECNT=1;NLOD=2.37;N_ART_LOD=-1.059e+00;POP_AF=1.000e-03;P_GERMLINE=-1.789e+00;RPA=9,5;RU=TTTAT;STR;TLOD=3.28	GT:AD:AF:F1R2:F2R1:MBQ:MFRL:MMQ:MPOS:SA_MAP_AF:SA_POST_PROB	0/1:2,1:0.442:0,1:2,0:38:221,125:40:41:0.333,0.00,0.333:0.025,0.025,0.950	0/0:8,0:0.237:3,0:5,0:0:139,0:0:0
1	62175139	.	A	AT	.	.	DB;DP=207;ECNT=1;NLOD=10.82;N_ART_LOD=1.97;POP_AF=1.000e-03;P_GERMLINE=-7.524e+00;RPA=10,11;RU=T;STR;TLOD=16.19	GT:AD:AF:F1R2:F2R1:MBQ:MFRL:MMQ:MPOS:SA_MAP_AF:SA_POST_PROB	0/1:65,11:0.265:27,2:38,9:39:191,185:60:35:0.131,0.121,0.145:0.027,8.693e-03,0.965	0/0:61,3:0.185:21,1:40,2:39:191,171:60:29
1	62237396	.	C	CT	.	.	DP=79;ECNT=1;NLOD=4.33;N_ART_LOD=0.221;POP_AF=1.000e-03;P_GERMLINE=-1.140e+00;RPA=12,13;RU=T;STR;TLOD=6.68	GT:AD:AF:F1R2:F2R1:MBQ:MFRL:MMQ:MPOS:SA_MAP_AF:SA_POST_PROB	0/1:28,5:0.265:13,2:13,3:27:262,200:60:21:0.152,0.00,0.152:0.022,0.019,0.959	0/0:23,1:0.163:9,0:8,1:15:218,242:60:36
1	62403446	.	C	T	.	.	DP=12;ECNT=1;NLOD=2.41;N_ART_LOD=-9.542e-01;POP_AF=1.000e-03;P_GERMLINE=-1.936e+00;TLOD=3.18	GT:AD:AF:F1R2:F2R1:MBQ:MFRL:MMQ:MPOS:SA_MAP_AF:SA_POST_PROB	0/1:3,1:0.250:2,1:1,0:40:169,107:40:2:0.253,0.00,0.250:0.021,0.027,0.951	0/0:8,0:9.147e-05:2,0:6,0:0:143,0:0:0
1	62471343	.	T	A	.	.	DP=14;ECNT=1;NLOD=2.71;N_ART_LOD=-1.018e+00;POP_AF=1.000e-03;P_GERMLINE=-2.334e+00;TLOD=3.08	GT:AD:AF:F1R2:F2R1:MBQ:MFRL:MMQ:MPOS:SA_MAP_AF:SA_POST_PROB	0/1:3,1:0.250:0,0:3,1:39:188,144:60:11:0.253,0.00,0.250:0.019,0.032,0.949	0/0:9,0:0.050:4,0:5,0:0:169,0:0:0
1	62520035	.	C	CA	.	.	DP=167;ECNT=1;NLOD=5.43;N_ART_LOD=5.39;POP_AF=1.000e-03;P_GERMLINE=-2.136e+00;RPA=12,13;RU=A;STR;TLOD=9.89	GT:AD:AF:F1R2:F2R1:MBQ:MFRL:MMQ:MPOS:SA_MAP_AF:SA_POST_PROB	0/1:73,9:0.172:18,4:47,5:39:177,206:60:20:0.101,0.081,0.110:4.484e-03,0.087,0.909	0/0:59,5:0.143:15,1:33,4:39:175,202:60:27
1	62587014	.	TA	T	.	.	DP=474;ECNT=1;NLOD=27.02;N_ART_LOD=6.20;POP_AF=1.000e-03;P_GERMLINE=-2.550e+01;RPA=12,11;RU=A;STR;TLOD=4.23	GT:AD:AF:F1R2:F2R1:MBQ:MFRL:MMQ:MPOS:SA_MAP_AF:SA_POST_PROB	0/1:186,4:0.200:9,0:18,4:38:177,202:60:37:0.020,0.00,0.021:3.184e-03,8.767e-03,0.988	0/0:148,5:0.226:11,2:12,3:37:169,215:60:13
1	62785883	.	T	G	.	.	DP=16;ECNT=1;NLOD=3.61;N_ART_LOD=-1.114e+00;POP_AF=1.000e-03;P_GERMLINE=-3.136e+00;TLOD=3.18	GT:AD:AF:F1R2:F2R1:MBQ:MFRL:MMQ:MPOS:SA_MAP_AF:SA_POST_PROB	0/1:3,1:0.250:1,0:2,1:40:283,96:60:8:0.00,0.253,0.250:0.039,0.017,0.944	0/0:12,0:6.147e-05:3,0:9,0:0:124,0:0:0
1	63091085	.	T	TA	.	.	DB;DP=533;ECNT=1;NLOD=29.44;N_ART_LOD=7.40;POP_AF=1.000e-03;P_GERMLINE=-2.865e+01;RPA=10,11;RU=A;STR;TLOD=3.50	GT:AD:AF:F1R2:F2R1:MBQ:MFRL:MMQ:MPOS:SA_MAP_AF:SA_POST_PROB	0/1:237,6:0.120:90,2:143,4:40:196,212:60:40:0.020,0.020,0.025:0.011,2.318e-03,0.987	0/0:165,8:0.162:59,3:102,5:40:179,159:60:24
1	63096855	.	C	CA	.	.	DP=187;ECNT=1;NLOD=5.68;N_ART_LOD=7.20;POP_AF=1.000e-03;P_GERMLINE=-5.141e+00;RPA=10,11;RU=A;STR;TLOD=3.24	GT:AD:AF:F1R2:F2R1:MBQ:MFRL:MMQ:MPOS:SA_MAP_AF:SA_POST_PROB	0/1:87,4:0.088:19,1:66,3:40:207,201:60:26:0.00,0.040,0.044:7.746e-03,0.019,0.973	0/0:70,6:0.140:19,1:44,5:39:205,196:60:19
1	63270823	.	C	CT	.	.	DP=104;ECNT=1;NLOD=4.10;N_ART_LOD=1.34;POP_AF=1.000e-03;P_GERMLINE=-8.671e-01;RPA=14,15;RU=T;STR;TLOD=8.69	GT:AD:AF:F1R2:F2R1:MBQ:MFRL:MMQ:MPOS:SA_MAP_AF:SA_POST_PROB	0/1:49,7:0.192:22,3:11,4:37:171,160:60:28:0.101,0.111,0.125:9.095e-03,0.027,0.964	0/0:31,3:0.186:13,3:11,0:27:177,144:60:17
1	63378928	.	A	G	.	.	DP=14;ECNT=1;NLOD=2.71;N_ART_LOD=-1.018e+00;POP_AF=1.000e-03;P_GERMLINE=-2.334e+00;TLOD=3.08	GT:AD:AF:F1R2:F2R1:MBQ:MFRL:MMQ:MPOS:SA_MAP_AF:SA_POST_PROB	0/1:3,1:0.250:1,1:2,0:39:174,119:60:20:0.00,0.253,0.250:0.032,0.019,0.949	0/0:9,0:0.050:5,0:4,0:0:209,0:0:0
1	63853814	.	T	C	.	.	DP=14;ECNT=1;NLOD=2.71;N_ART_LOD=-1.018e+00;POP_AF=1.000e-03;P_GERMLINE=-2.334e+00;TLOD=3.08	GT:AD:AF:F1R2:F2R1:MBQ:MFRL:MMQ:MPOS:SA_MAP_AF:SA_POST_PROB	0/1:3,1:0.250:1,0:2,1:39:199,131:60:11:0.253,0.00,0.250:0.019,0.032,0.949	0/0:9,0:0.050:5,0:4,0:0:122,0:0:0
1	63861141	.	C	T	.	.	DP=13;ECNT=1;NLOD=2.41;N_ART_LOD=-9.542e-01;POP_AF=1.000e-03;P_GERMLINE=-2.110e+00;TLOD=3.00	GT:AD:AF:F1R2:F2R1:MBQ:MFRL:MMQ:MPOS:SA_MAP_AF:SA_POST_PROB	0/1:4,1:0.200:2,0:2,1:40:179,86:60:9:0.202,0.00,0.200:0.017,0.035,0.949	0/0:8,0:8.811e-05:0,0:8,0:0:156,0:0:0
1	63894732	.	T	C	.	.	DP=125;ECNT=1;NLOD=17.11;N_ART_LOD=-1.769e+00;POP_AF=1.000e-03;P_GERMLINE=-1.595e+01;TLOD=3.87	GT:AD:AF:F1R2:F2R1:MBQ:MFRL:MMQ:MPOS:SA_MAP_AF:SA_POST_PROB	0/1:60,2:0.062:31,1:29,1:40:165,177:60:7:0.020,0.030,0.032:0.018,4.802e-03,0.978	0/0:57,0:0.019:18,0:39,0:0:177,0:0:0
1	64149300	.	C	T	.	.	DP=16;ECNT=2;NLOD=3.57;N_ART_LOD=-1.112e+00;POP_AF=1.000e-03;P_GERMLINE=-3.067e+00;TLOD=3.20	GT:AD:AF:F1R2:F2R1:MBQ:MFRL:MMQ:MPOS:PGT:PID:SA_MAP_AF:SA_POST_PROB	0/1:3,1:0.250:1,1:2,0:40:160,118:60:18:0|1:64149300_C_T:0.00,0.253,0.250:0.032,0.019,0.949	0/0:12,0:8.408e-03:5,0:7,0:0:132,0:0:0:0|1:64149300_C_T
1	64149316	.	A	G	.	.	DP=16;ECNT=2;NLOD=3.31;N_ART_LOD=-1.079e+00;POP_AF=1.000e-03;P_GERMLINE=-2.988e+00;TLOD=3.02	GT:AD:AF:F1R2:F2R1:MBQ:MFRL:MMQ:MPOS:PGT:PID:SA_MAP_AF:SA_POST_PROB	0/1:4,1:0.200:1,1:3,0:39:137,118:60:2:0|1:64149300_C_T:0.00,0.202,0.200:0.043,0.015,0.943	0/0:11,0:1.144e-05:3,0:8,0:0:138,0:0:0:0|1:64149300_C_T
1	64796183	.	T	A	.	.	DP=15;ECNT=1;NLOD=2.96;N_ART_LOD=-1.055e+00;POP_AF=1.000e-03;P_GERMLINE=-2.489e+00;TLOD=3.18	GT:AD:AF:F1R2:F2R1:MBQ:MFRL:MMQ:MPOS:SA_MAP_AF:SA_POST_PROB	0/1:3,1:0.250:3,1:0,0:40:232,133:40:7:0.00,0.253,0.250:0.032,0.019,0.949	0/0:10,0:0.055:7,0:3,0:0:166,0:0:0
1	64963607	.	A	C	.	.	DP=15;ECNT=1;NLOD=3.01;N_ART_LOD=-1.041e+00;POP_AF=1.000e-03;P_GERMLINE=-2.687e+00;TLOD=3.02	GT:AD:AF:F1R2:F2R1:MBQ:MFRL:MMQ:MPOS:SA_MAP_AF:SA_POST_PROB	0/1:4,1:0.200:4,0:0,1:40:209,86:39:15:0.202,0.00,0.200:0.019,0.029,0.952	0/0:10,0:2.002e-05:4,0:6,0:0:147,0:0:0
1	65054186	.	G	A	.	.	DP=15;ECNT=1;NLOD=3.31;N_ART_LOD=-1.079e+00;POP_AF=1.000e-03;P_GERMLINE=-2.814e+00;TLOD=3.20	GT:AD:AF:F1R2:F2R1:MBQ:MFRL:MMQ:MPOS:SA_MAP_AF:SA_POST_PROB	0/1:3,1:0.275:1,1:2,0:40:216,124:60:26:0.253,0.00,0.250:0.021,0.027,0.951	0/0:11,0:5.210e-05:8,0:3,0:0:195,0:0:0
1	65313463	.	C	T	.	.	DP=15;ECNT=1;NLOD=2.41;N_ART_LOD=-9.738e-01;POP_AF=1.000e-03;P_GERMLINE=-1.604e+00;TLOD=3.51	GT:AD:AF:F1R2:F2R1:MBQ:MFRL:MMQ:MPOS:SA_MAP_AF:SA_POST_PROB	0/1:4,2:0.333:1,0:3,2:28:253,230:60:12:0.333,0.00,0.333:0.025,0.025,0.950	0/0:8,0:0.056:3,0:5,0:0:242,0:0:0
1	65523353	.	CA	C	.	.	DP=205;ECNT=1;NLOD=19.17;N_ART_LOD=-5.450e-01;POP_AF=1.000e-03;P_GERMLINE=-1.739e+01;RPA=10,9;RU=A;STR;TLOD=4.49	GT:AD:AF:F1R2:F2R1:MBQ:MFRL:MMQ:MPOS:SA_MAP_AF:SA_POST_PROB	0/1:109,5:0.088:22,2:79,3:39:187,174:60:22:0.040,0.040,0.046:4.393e-03,0.016,0.980	0/0:73,1:0.057:21,0:46,1:39:163,279:60:24
1	65532430	.	T	C	.	.	DP=15;ECNT=2;NLOD=3.61;N_ART_LOD=-1.114e+00;POP_AF=1.000e-03;P_GERMLINE=-2.892e+00;TLOD=3.42	GT:AD:AF:F1R2:F2R1:MBQ:MFRL:MMQ:MPOS:PGT:PID:SA_MAP_AF:SA_POST_PROB	0/1:2,1:0.333:1,0:1,1:38:133,159:60:20:0|1:65532430_T_C:0.333,0.00,0.333:0.019,0.036,0.946	0/0:12,0:1.283e-06:6,0:6,0:0:134,0:0:0:0|1:65532430_T_C
1	65532433	.	T	C	.	.	DP=16;ECNT=2;NLOD=3.61;N_ART_LOD=-1.128e+00;POP_AF=1.000e-03;P_GERMLINE=-2.892e+00;TLOD=3.42	GT:AD:AF:F1R2:F2R1:MBQ:MFRL:MMQ:MPOS:PGT:PID:SA_MAP_AF:SA_POST_PROB	0/1:2,1:0.333:1,0:1,1:39:133,159:60:20:0|1:65532430_T_C:0.333,0.00,0.333:0.021,0.029,0.949	0/0:12,0:0.038:6,0:6,0:0:134,0:0:0:0|1:65532430_T_C
1	65632578	.	G	A	.	.	DP=12;ECNT=1;NLOD=2.41;N_ART_LOD=-9.542e-01;POP_AF=1.000e-03;P_GERMLINE=-2.056e+00;TLOD=3.05	GT:AD:AF:F1R2:F2R1:MBQ:MFRL:MMQ:MPOS:SA_MAP_AF:SA_POST_PROB	0/1:2,1:0.375:2,0:0,1:37:196,116:60:25:0.333,0.00,0.333:0.025,0.025,0.950	0/0:8,0:4.317e-05:4,0:4,0:0:117,0:0:0
1	65722038	.	A	G	.	.	DP=18;ECNT=1;NLOD=3.31;N_ART_LOD=-1.121e+00;POP_AF=1.000e-03;P_GERMLINE=-2.935e+00;TLOD=3.08	GT:AD:AF:F1R2:F2R1:MBQ:MFRL:MMQ:MPOS:SA_MAP_AF:SA_POST_PROB	0/1:3,1:0.250:3,1:0,0:39:112,108:60:20:0.253,0.00,0.250:0.019,0.032,0.949	0/0:11,0:0.107:7,0:4,0:0:160,0:0:0
1	66670575	.	C	T	.	.	DP=13;ECNT=3;NLOD=2.41;N_ART_LOD=-9.542e-01;POP_AF=1.000e-03;P_GERMLINE=-2.088e+00;TLOD=3.02	GT:AD:AF:F1R2:F2R1:MBQ:MFRL:MMQ:MPOS:PGT:PID:SA_MAP_AF:SA_POST_PROB	0/1:4,1:0.200:1,0:3,1:40:189,93:45:20:0|1:66670575_C_T:0.00,0.202,0.200:0.035,0.017,0.949	0/0:8,0:2.377e-05:5,0:3,0:0:164,0:0:0:0|1:66670575_C_T
1	66670596	.	C	A	.	.	DP=12;ECNT=3;NLOD=2.41;N_ART_LOD=-9.542e-01;POP_AF=1.000e-03;P_GERMLINE=-1.914e+00;TLOD=3.20	GT:AD:AF:F1R2:F2R1:MBQ:MFRL:MMQ:MPOS:PGT:PID:SA_MAP_AF:SA_POST_PROB	0/1:3,1:0.250:1,0:2,1:39:157,93:45:33:0|1:66670575_C_T:0.00,0.253,0.250:0.039,0.017,0.944	0/0:8,0:4.664e-06:5,0:3,0:0:164,0:0:0:0|1:66670575_C_T
1	66670609	.	T	A	.	.	DP=15;ECNT=3;NLOD=2.41;N_ART_LOD=-9.917e-01;POP_AF=1.000e-03;P_GERMLINE=-1.949e+00;TLOD=3.16	GT:AD:AF:F1R2:F2R1:MBQ:MFRL:MMQ:MPOS:PGT:PID:SA_MAP_AF:SA_POST_PROB	0/1:3,1:0.300:1,0:2,1:39:157,93:45:20:0|1:66670575_C_T:0.00,0.253,0.250:0.039,0.017,0.944	0/0:8,0:0.100:4,0:4,0:0:140,0:0:0:0|1:66670575_C_T
1	67160938	.	TAA	T	.	.	DP=136;ECNT=1;NLOD=3.65;N_ART_LOD=1.40;POP_AF=1.000e-03;P_GERMLINE=-3.229e+00;RPA=16,14;RU=A;STR;TLOD=3.12	GT:AD:AF:F1R2:F2R1:MBQ:MFRL:MMQ:MPOS:SA_MAP_AF:SA_POST_PROB	0/1:48,2:0.262:2,0:1,2:39:234,121:60:14:0.030,0.030,0.037:5.948e-03,0.015,0.979	0/0:28,1:0.323:1,0:3,1:39:191,236:60:9
1	67206943	.	G	GTT	.	.	DP=212;ECNT=1;NLOD=26.40;N_ART_LOD=-1.497e+00;POP_AF=1.000e-03;P_GERMLINE=-2.480e+01;RPA=9,11;RU=T;STR;TLOD=4.31	GT:AD:AF:F1R2:F2R1:MBQ:MFRL:MMQ:MPOS:SA_MAP_AF:SA_POST_PROB	0/1:106,3:0.068:43,1:61,2:39:192,308:60:35:0.00,0.030,0.027:9.808e-03,4.862e-03,0.985	0/0:88,0:0.029:37,0:50,0:0:181,0:0:0
1	67242251	.	T	A	.	.	DP=79;ECNT=1;NLOD=7.82;N_ART_LOD=-1.438e+00;POP_AF=1.000e-03;P_GERMLINE=-5.504e+00;TLOD=5.06	GT:AD:AF:F1R2:F2R1:MBQ:MFRL:MMQ:MPOS:SA_MAP_AF:SA_POST_PROB	0/1:42,3:0.126:17,1:25,2:40:219,229:60:18:0.071,0.00,0.067:0.025,0.011,0.964	0/0:26,0:0.019:9,0:17,0:0:199,0:0:0
1	67279866	.	G	GA	.	.	DP=212;ECNT=1;NLOD=15.13;N_ART_LOD=2.16;POP_AF=1.000e-03;P_GERMLINE=-1.183e+01;RPA=10,11;RU=A;STR;TLOD=9.72	GT:AD:AF:F1R2:F2R1:MBQ:MFRL:MMQ:MPOS:SA_MAP_AF:SA_POST_PROB	0/1:88,8:0.152:33,2:53,6:39:154,185:60:12:0.081,0.051,0.083:6.349e-03,0.017,0.977	0/0:79,4:0.125:30,1:41,3:37:160,194:60:16
1	67487407	.	GACAC	G	.	.	DP=115;ECNT=1;NLOD=10.19;N_ART_LOD=-8.706e-01;POP_AF=1.000e-03;P_GERMLINE=-8.399e+00;RPA=17,15;RU=AC;STR;TLOD=4.51	GT:AD:AF:F1R2:F2R1:MBQ:MFRL:MMQ:MPOS:SA_MAP_AF:SA_POST_PROB	0/1:36,2:0.227:2,1:7,1:36:228,221:60:40:0.091,0.00,0.095:0.025,0.014,0.960	0/0:34,0:0.180:2,0:3,0:0:213,0:0:0
1	67591611	.	GAAAAAA	G	.	.	DP=251;ECNT=1;NLOD=3.57;N_ART_LOD=1.28;POP_AF=1.000e-03;P_GERMLINE=-2.490e+00;RPA=19,13;RU=A;STR;TLOD=3.78	GT:AD:AF:F1R2:F2R1:MBQ:MFRL:MMQ:MPOS:SA_MAP_AF:SA_POST_PROB	0/1:69,7:0.258:5,0:8,2:35:197,186:60:32:0.030,0.00,0.030:0.012,7.370e-03,0.981	0/0:50,8:0.320:2,0:7,1:39:178,215:60:41
1	68523894	.	G	T	.	.	DP=148;ECNT=2;NLOD=3.52;N_ART_LOD=9.67;POP_AF=1.000e-03;P_GERMLINE=-6.353e-01;TLOD=6.00	GT:AD:AF:F1R2:F2R1:MBQ:MFRL:MMQ:MPOS:SA_MAP_AF:SA_POST_PROB	0/1:57,4:0.092:34,4:23,0:40:175,173:27:20:0.071,0.00,0.066:5.393e-03,0.038,0.956	0/0:72,6:0.102:44,5:28,1:40:174,162:27:20
1	69586046	.	C	T	.	.	DP=13;ECNT=1;NLOD=3.01;N_ART_LOD=-1.041e+00;POP_AF=1.000e-03;P_GERMLINE=-2.314e+00;TLOD=3.40	GT:AD:AF:F1R2:F2R1:MBQ:MFRL:MMQ:MPOS:SA_MAP_AF:SA_POST_PROB	0/1:2,1:0.333:2,1:0,0:40:118,137:60:20:0.333,0.00,0.333:0.019,0.036,0.946	0/0:10,0:5.420e-05:3,0:7,0:0:152,0:0:0
1	70394537	.	C	T	.	.	DP=16;ECNT=1;NLOD=3.31;N_ART_LOD=-1.094e+00;POP_AF=1.000e-03;P_GERMLINE=-2.934e+00;TLOD=3.08	GT:AD:AF:F1R2:F2R1:MBQ:MFRL:MMQ:MPOS:SA_MAP_AF:SA_POST_PROB	0/1:3,1:0.250:1,1:2,0:39:192,137:60:20:0.253,0.00,0.250:0.019,0.032,0.949	0/0:11,0:0.042:8,0:3,0:0:160,0:0:0
1	70538160	.	T	C	.	.	DP=26;ECNT=1;NLOD=3.01;N_ART_LOD=-1.041e+00;POP_AF=1.000e-03;P_GERMLINE=-4.391e-01;TLOD=5.62	GT:AD:AF:F1R2:F2R1:MBQ:MFRL:MMQ:MPOS:SA_MAP_AF:SA_POST_PROB	0/1:13,2:0.156:4,0:9,2:40:199,169:60:20:0.00,0.131,0.133:0.019,0.022,0.959	0/0:10,0:5.337e-05:7,0:3,0:0:193,0:0:0
1	70687166	.	ACGG	A	.	.	DP=131;ECNT=1;NLOD=9.03;N_ART_LOD=3.95;POP_AF=1.000e-03;P_GERMLINE=-7.847e+00;RPA=6,5;RU=CGG;STR;TLOD=3.88	GT:AD:AF:F1R2:F2R1:MBQ:MFRL:MMQ:MPOS:SA_MAP_AF:SA_POST_PROB	0/1:62,2:0.031:23,0:39,2:38:194,240:60:10:0.020,0.020,0.031:5.306e-03,0.013,0.982	0/0:58,2:0.083:25,1:33,1:40:178,147:60:23
1	70697707	.	AT	A	.	.	DP=161;ECNT=1;NLOD=10.70;N_ART_LOD=1.04;POP_AF=1.000e-03;P_GERMLINE=-9.075e+00;RPA=9,8;RU=T;STR;TLOD=4.34	GT:AD:AF:F1R2:F2R1:MBQ:MFRL:MMQ:MPOS:SA_MAP_AF:SA_POST_PROB	0/1:61,4:0.177:24,1:37,3:38:188,219:60:29:0.051,0.040,0.062:0.016,7.794e-03,0.977	0/0:54,2:0.148:22,0:32,2:39:195,247:60:41
1	71124037	.	C	A	.	.	DP=11;ECNT=1;NLOD=3.01;N_ART_LOD=-1.041e+00;POP_AF=1.000e-03;P_GERMLINE=-1.842e+00;TLOD=3.88	GT:AD:AF:F1R2:F2R1:MBQ:MFRL:MMQ:MPOS:SA_MAP_AF:SA_POST_PROB	0/1:0,1:1.000:0,0:0,1:37:0,165:60:6:0.00,0.990,1.00:0.028,0.025,0.947	0/0:10,0:5.091e-05:4,0:6,0:0:150,0:0:0
1	72241677	.	AAAATAAAT	A	.	.	DP=71;ECNT=1;NLOD=4.99;N_ART_LOD=-1.231e+00;POP_AF=1.000e-03;P_GERMLINE=-2.234e+00;RPA=12,10;RU=AAAT;STR;TLOD=5.60	GT:AD:AF:F1R2:F2R1:MBQ:MFRL:MMQ:MPOS:SA_MAP_AF:SA_POST_PROB	0/1:13,2:0.333:8,1:3,1:39:223,213:60:26:0.00,0.111,0.111:0.016,0.025,0.959	0/0:17,0:0.286:5,0:8,0:0:226,0:0:0
1	74575212	.	G	GT	.	.	DP=91;ECNT=1;NLOD=9.59;N_ART_LOD=-1.278e+00;POP_AF=1.000e-03;P_GERMLINE=-6.314e+00;RPA=9,10;RU=T;STR;TLOD=7.21	GT:AD:AF:F1R2:F2R1:MBQ:MFRL:MMQ:MPOS:SA_MAP_AF:SA_POST_PROB	0/1:35,5:0.194:15,1:20,4:39:208,174:60:19:0.101,0.101,0.125:0.022,0.011,0.967	0/0:32,0:0.122:12,0:19,0:0:193,0:0:0
1	74580163	.	G	T	.	.	DP=13;ECNT=1;NLOD=2.41;N_ART_LOD=-9.738e-01;POP_AF=1.000e-03;P_GERMLINE=-2.035e+00;TLOD=3.08	GT:AD:AF:F1R2:F2R1:MBQ:MFRL:MMQ:MPOS:SA_MAP_AF:SA_POST_PROB	0/1:3,1:0.250:1,1:2,0:39:205,109:60:20:0.00,0.253,0.250:0.032,0.019,0.949	0/0:8,0:0.056:4,0:4,0:0:166,0:0:0
1	74716515	.	CTT	C	.	.	DP=287;ECNT=1;NLOD=4.35;N_ART_LOD=6.01;POP_AF=1.000e-03;P_GERMLINE=-1.088e+00;RPA=16,14;RU=T;STR;TLOD=9.42	GT:AD:AF:F1R2:F2R1:MBQ:MFRL:MMQ:MPOS:SA_MAP_AF:SA_POST_PROB	0/1:64,7:0.315:7,0:11,7:36:156,197:60:27:0.101,0.081,0.108:9.243e-03,0.017,0.974	0/0:69,6:0.278:7,2:12,4:28:197,179:60:25
1	74818936	.	G	GT	.	.	DB;DP=135;ECNT=1;NLOD=11.38;N_ART_LOD=1.00;POP_AF=1.000e-03;P_GERMLINE=-8.592e+00;RPA=10,11;RU=T;STR;TLOD=5.65	GT:AD:AF:F1R2:F2R1:MBQ:MFRL:MMQ:MPOS:SA_MAP_AF:SA_POST_PROB	0/1:61,5:0.109:28,5:31,0:40:183,168:60:23:0.00,0.081,0.076:0.016,0.012,0.972	0/0:55,2:0.091:22,1:30,1:39:197,214:60:18
1	75042626	.	T	TA	.	.	DP=191;ECNT=1;NLOD=6.11;N_ART_LOD=4.59;POP_AF=1.000e-03;P_GERMLINE=-2.807e+00;RPA=14,15;RU=A;STR;TLOD=9.63	GT:AD:AF:F1R2:F2R1:MBQ:MFRL:MMQ:MPOS:SA_MAP_AF:SA_POST_PROB	0/1:55,8:0.278:12,0:30,8:39:192,196:60:21:0.111,0.101,0.127:0.030,8.665e-03,0.962	0/0:59,5:0.223:13,1:32,4:38:192,190:60:27
1	75180247	.	TA	T	.	.	DP=1462;ECNT=1;NLOD=211.56;N_ART_LOD=-1.478e+00;POP_AF=1.000e-03;P_GERMLINE=-2.083e+02;RPA=8,7;RU=A;STR;TLOD=6.91	GT:AD:AF:F1R2:F2R1:MBQ:MFRL:MMQ:MPOS:SA_MAP_AF:SA_POST_PROB	0/1:630,10:0.048:257,3:351,7:39:166,143:60:10:0.010,0.020,0.016:4.337e-03,1.286e-03,0.994	0/0:727,3:0.037:266,2:433,1:40:158,112:60:5
1	75410454	.	T	C	.	.	DP=18;ECNT=1;NLOD=3.91;N_ART_LOD=-1.146e+00;POP_AF=1.000e-03;P_GERMLINE=-3.409e+00;TLOD=3.20	GT:AD:AF:F1R2:F2R1:MBQ:MFRL:MMQ:MPOS:SA_MAP_AF:SA_POST_PROB	0/1:3,1:0.320:1,0:2,1:40:170,158:60:9:0.00,0.253,0.250:0.027,0.021,0.951	0/0:13,0:5.475e-05:5,0:8,0:0:185,0:0:0
1	75493013	.	G	T	.	.	DP=19;ECNT=1;NLOD=4.17;N_ART_LOD=-1.174e+00;POP_AF=1.000e-03;P_GERMLINE=-3.844e+00;TLOD=3.02	GT:AD:AF:F1R2:F2R1:MBQ:MFRL:MMQ:MPOS:SA_MAP_AF:SA_POST_PROB	0/1:4,1:0.200:3,1:1,0:40:126,100:22:23:0.00,0.202,0.200:0.029,0.019,0.952	0/0:14,0:7.193e-03:9,0:5,0:0:165,0:0:0
1	75614380	.	C	CT	.	.	DP=641;ECNT=1;NLOD=40.98;N_ART_LOD=4.39;POP_AF=1.000e-03;P_GERMLINE=-3.957e+01;RPA=14,15;RU=T;STR;TLOD=4.11	GT:AD:AF:F1R2:F2R1:MBQ:MFRL:MMQ:MPOS:SA_MAP_AF:SA_POST_PROB	0/1:206,5:0.231:14,4:18,1:39:180,202:60:31:0.020,0.020,0.024:5.847e-03,3.691e-03,0.990	0/0:198,5:0.258:18,2:12,3:31:178,209:60:18
1	76251900	.	G	A	.	.	DP=78;ECNT=1;NLOD=13.71;N_ART_LOD=-1.686e+00;POP_AF=1.000e-03;P_GERMLINE=-1.177e+01;TLOD=4.66	GT:AD:AF:F1R2:F2R1:MBQ:MFRL:MMQ:MPOS:SA_MAP_AF:SA_POST_PROB	0/1:25,2:0.093:8,1:17,1:39:204,246:60:13:0.00,0.071,0.074:0.024,0.010,0.966	0/0:46,0:0.046:16,0:30,0:0:178,0:0:0
1	76257074	.	AT	A	.	.	DP=299;ECNT=2;NLOD=9.37;N_ART_LOD=10.83;POP_AF=1.000e-03;P_GERMLINE=-6.066e+00;RPA=14,13;RU=T;STR;TLOD=26.82	GT:AD:AF:F1R2:F2R1:MBQ:MFRL:MMQ:MPOS:SA_MAP_AF:SA_POST_PROB	0/1:94,23:0.265:32,9:36,11:38:169,174:60:28:0.172,0.111,0.180:4.459e-03,0.103,0.892	0/0:116,12:0.175:36,3:53,7:40:164,166:60:22
1	76308312	.	C	T	.	.	DP=156;ECNT=4;NLOD=10.53;N_ART_LOD=6.55;POP_AF=1.000e-03;P_GERMLINE=-7.232e+00;TLOD=8.99	GT:AD:AF:F1R2:F2R1:MBQ:MFRL:MMQ:MPOS:SA_MAP_AF:SA_POST_PROB	0/1:59,4:0.091:41,4:18,0:40:182,137:40:31:0.040,0.061,0.063:0.014,7.991e-03,0.978	0/0:80,4:0.073:55,2:25,2:40:160,135:24:35
1	76308322	.	T	C	.	.	DP=164;ECNT=4;NLOD=13.89;N_ART_LOD=6.45;POP_AF=1.000e-03;P_GERMLINE=-1.288e+01;TLOD=3.71	GT:AD:AF:F1R2:F2R1:MBQ:MFRL:MMQ:MPOS:PGT:PID:SA_MAP_AF:SA_POST_PROB	0/1:71,2:0.027:49,2:22,0:40:185,137:40:25:0|1:76308322_T_C:0.020,0.020,0.027:5.795e-03,8.529e-03,0.986	0/0:88,3:0.033:60,1:28,2:38:160,144:22:46:0|1:76308322_T_C
1	76308345	.	C	G	.	.	DP=155;ECNT=4;NLOD=12.09;N_ART_LOD=6.57;POP_AF=1.000e-03;P_GERMLINE=-1.102e+01;TLOD=3.77	GT:AD:AF:F1R2:F2R1:MBQ:MFRL:MMQ:MPOS:SA_MAP_AF:SA_POST_PROB	0/1:68,2:0.029:46,1:22,1:40:173,195:33:33:0.020,0.020,0.029:6.678e-03,7.718e-03,0.986	0/0:82,3:0.035:51,2:31,1:40:160,133:26:31
1	76308356	.	G	A	.	.	DP=148;ECNT=4;NLOD=15.08;N_ART_LOD=3.59;POP_AF=1.000e-03;P_GERMLINE=-1.398e+01;TLOD=3.80	GT:AD:AF:F1R2:F2R1:MBQ:MFRL:MMQ:MPOS:PGT:PID:SA_MAP_AF:SA_POST_PROB	0/1:66,2:0.029:43,2:23,0:40:178,137:40:34:0|1:76308322_T_C:0.020,0.020,0.029:7.911e-03,6.821e-03,0.985	0/0:78,2:0.025:48,1:30,1:40:161,140:31:18:0|1:76308322_T_C
1	76544575	.	C	A	.	.	DP=11;ECNT=1;NLOD=2.66;N_ART_LOD=-9.971e-01;POP_AF=1.000e-03;P_GERMLINE=-2.067e+00;TLOD=3.30	GT:AD:AF:F1R2:F2R1:MBQ:MFRL:MMQ:MPOS:SA_MAP_AF:SA_POST_PROB	0/1:1,1:0.500:1,0:0,1:36:235,71:60:5:0.00,0.495,0.500:0.027,0.025,0.948	0/0:9,0:0.011:6,0:3,0:0:150,0:0:0
1	76608508	.	C	CT	.	.	DP=359;ECNT=1;NLOD=16.53;N_ART_LOD=16.15;POP_AF=1.000e-03;P_GERMLINE=-1.323e+01;RPA=11,12;RU=T;STR;TLOD=13.70	GT:AD:AF:F1R2:F2R1:MBQ:MFRL:MMQ:MPOS:SA_MAP_AF:SA_POST_PROB	0/1:150,12:0.106:33,2:58,10:40:172,168:60:29:0.061,0.071,0.077:9.240e-03,8.473e-03,0.982	0/0:161,13:0.122:36,5:67,8:39:162,177:60:19
1	77816866	.	G	A	.	.	DP=13;ECNT=1;NLOD=2.41;N_ART_LOD=-9.542e-01;POP_AF=1.000e-03;P_GERMLINE=-2.109e+00;TLOD=3.00	GT:AD:AF:F1R2:F2R1:MBQ:MFRL:MMQ:MPOS:SA_MAP_AF:SA_POST_PROB	0/1:4,1:0.202:1,1:3,0:40:204,132:60:13:0.00,0.202,0.200:0.029,0.019,0.952	0/0:8,0:3.369e-05:7,0:1,0:0:167,0:0:0
1	78245174	.	C	T	.	.	DP=113;ECNT=1;NLOD=16.53;N_ART_LOD=-1.744e+00;POP_AF=1.000e-03;P_GERMLINE=-1.502e+01;TLOD=4.22	GT:AD:AF:F1R2:F2R1:MBQ:MFRL:MMQ:MPOS:SA_MAP_AF:SA_POST_PROB	0/1:45,4:0.114:10,3:35,1:27:183,194:60:43:0.00,0.081,0.082:0.013,0.022,0.966	0/0:58,1:0.039:22,0:36,1:16:187,214:60:48
1	78334015	.	G	A	.	.	DP=11;ECNT=1;NLOD=2.41;N_ART_LOD=-9.542e-01;POP_AF=1.000e-03;P_GERMLINE=-1.816e+00;TLOD=3.30	GT:AD:AF:F1R2:F2R1:MBQ:MFRL:MMQ:MPOS:SA_MAP_AF:SA_POST_PROB	0/1:2,1:0.333:0,0:2,1:39:191,74:41:11:0.333,0.00,0.333:0.021,0.029,0.949	0/0:8,0:6.036e-05:3,0:5,0:0:113,0:0:0
1	78414336	.	C	A	.	.	DP=79;ECNT=1;NLOD=4.30;N_ART_LOD=1.51;POP_AF=1.000e-03;P_GERMLINE=-1.147e+00;TLOD=6.51	GT:AD:AF:F1R2:F2R1:MBQ:MFRL:MMQ:MPOS:SA_MAP_AF:SA_POST_PROB	0/1:31,3:0.181:18,2:13,1:16:186,195:60:15:0.00,0.091,0.088:0.015,0.019,0.966	0/0:29,1:0.125:8,0:21,1:14:165,193:60:20
1	78432506	.	TAA	T	.	.	DP=253;ECNT=1;NLOD=16.65;N_ART_LOD=-3.174e-01;POP_AF=1.000e-03;P_GERMLINE=-1.467e+01;RPA=14,12;RU=A;STR;TLOD=4.70	GT:AD:AF:F1R2:F2R1:MBQ:MFRL:MMQ:MPOS:SA_MAP_AF:SA_POST_PROB	0/1:87,4:0.175:29,0:42,4:35:182,214:60:20:0.040,0.020,0.039:2.699e-03,0.046,0.951	0/0:85,5:0.182:23,1:41,0:36:187,232:60:23
1	78432658	.	A	AT	.	.	DP=224;ECNT=1;NLOD=19.41;N_ART_LOD=-6.304e-01;POP_AF=1.000e-03;P_GERMLINE=-1.883e+01;RPA=10,11;RU=T;STR;TLOD=3.27	GT:AD:AF:F1R2:F2R1:MBQ:MFRL:MMQ:MPOS:SA_MAP_AF:SA_POST_PROB	0/1:91,6:0.171:27,3:60,3:39:189,201:60:21:0.061,0.00,0.062:3.923e-03,0.052,0.944	0/0:74,1:0.127:21,0:46,1:39:183,165:60:16
1	79200486	.	C	T	.	.	DP=15;ECNT=2;NLOD=3.01;N_ART_LOD=-1.058e+00;POP_AF=1.000e-03;P_GERMLINE=-2.512e+00;TLOD=3.20	GT:AD:AF:F1R2:F2R1:MBQ:MFRL:MMQ:MPOS:PGT:PID:SA_MAP_AF:SA_POST_PROB	0/1:3,1:0.250:2,0:1,1:31:116,96:48:20:0|1:79200486_C_T:0.00,0.253,0.250:0.032,0.019,0.949	0/0:10,0:0.045:5,0:5,0:0:142,0:0:0:0|1:79200486_C_T
1	79200487	.	A	G	.	.	DP=15;ECNT=2;NLOD=3.01;N_ART_LOD=-1.058e+00;POP_AF=1.000e-03;P_GERMLINE=-2.512e+00;TLOD=3.20	GT:AD:AF:F1R2:F2R1:MBQ:MFRL:MMQ:MPOS:PGT:PID:SA_MAP_AF:SA_POST_PROB	0/1:3,1:0.250:2,0:1,1:35:116,96:48:21:0|1:79200486_C_T:0.00,0.253,0.250:0.032,0.019,0.949	0/0:10,0:0.045:5,0:5,0:0:142,0:0:0:0|1:79200486_C_T
1	79857085	.	A	G	.	.	DP=35;ECNT=1;NLOD=6.02;N_ART_LOD=-1.331e+00;POP_AF=1.000e-03;P_GERMLINE=-3.592e+00;TLOD=5.19	GT:AD:AF:F1R2:F2R1:MBQ:MFRL:MMQ:MPOS:SA_MAP_AF:SA_POST_PROB	0/1:12,2:0.143:9,2:3,0:40:204,133:51:27:0.121,0.121,0.143:0.019,0.019,0.962	0/0:20,0:0.024:13,0:7,0:0:171,0:0:0
1	80963063	.	C	T	.	.	DP=12;ECNT=1;NLOD=2.41;N_ART_LOD=-9.542e-01;POP_AF=1.000e-03;P_GERMLINE=-1.936e+00;TLOD=3.18	GT:AD:AF:F1R2:F2R1:MBQ:MFRL:MMQ:MPOS:SA_MAP_AF:SA_POST_PROB	0/1:3,1:0.250:2,0:1,1:40:164,107:60:7:0.00,0.253,0.250:0.032,0.019,0.949	0/0:8,0:4.289e-05:6,0:2,0:0:184,0:0:0
1	81674933	.	CA	C	.	.	DP=90;ECNT=1;NLOD=11.37;N_ART_LOD=-1.323e+00;POP_AF=1.000e-03;P_GERMLINE=-1.074e+01;RPA=10,9;RU=A;STR;TLOD=3.33	GT:AD:AF:F1R2:F2R1:MBQ:MFRL:MMQ:MPOS:SA_MAP_AF:SA_POST_PROB	0/1:36,3:0.152:12,0:23,3:39:163,152:60:39:0.071,0.061,0.077:0.015,0.011,0.974	0/0:38,0:0.062:10,0:27,0:0:178,0:0:0
1	83815921	.	G	A	.	.	DP=25;ECNT=4;NLOD=2.66;N_ART_LOD=-1.031e+00;POP_AF=1.000e-03;P_GERMLINE=-1.104e+00;TLOD=4.30	GT:AD:AF:F1R2:F2R1:MBQ:MFRL:MMQ:MPOS:SA_MAP_AF:SA_POST_PROB	0/1:11,2:0.179:5,0:6,2:39:175,97:40:25:0.00,0.152,0.154:0.035,0.014,0.952	0/0:9,0:0.100:2,0:7,0:0:139,0:0:0
1	83815946	.	C	CGGCCCCT	.	.	DP=23;ECNT=4;NLOD=3.61;N_ART_LOD=-1.114e+00;POP_AF=1.000e-03;P_GERMLINE=-6.430e-01;TLOD=6.18	GT:AD:AF:F1R2:F2R1:MBQ:MFRL:MMQ:MPOS:PGT:PID:SA_MAP_AF:SA_POST_PROB	0/1:9,2:0.182:4,0:5,2:40:163,97:40:0:0|1:83815941_G_A:0.00,0.182,0.182:0.030,0.017,0.953	0/0:12,0:1.084e-05:4,0:8,0:0:139,0:0:0:0|1:83815941_G_A
1	83815948	.	G	T	.	.	DP=25;ECNT=4;NLOD=3.61;N_ART_LOD=-1.114e+00;POP_AF=1.000e-03;P_GERMLINE=-4.837e-01;TLOD=14.00	GT:AD:AF:F1R2:F2R1:MBQ:MFRL:MMQ:MPOS:PGT:PID:SA_MAP_AF:SA_POST_PROB	0/1:9,4:0.308:4,0:5,4:35:163,97:33:3:0|1:83815941_G_A:0.283,0.273,0.308:0.019,0.028,0.953	0/0:12,0:1.084e-05:4,0:8,0:0:139,0:0:0:0|1:83815941_G_A
1	84701142	.	T	C	.	.	DP=116;ECNT=1;NLOD=15.30;N_ART_LOD=-1.740e+00;POP_AF=1.000e-03;P_GERMLINE=-1.424e+01;TLOD=3.76	GT:AD:AF:F1R2:F2R1:MBQ:MFRL:MMQ:MPOS:SA_MAP_AF:SA_POST_PROB	0/1:51,2:0.078:23,2:28,0:39:204,248:60:19:0.040,0.00,0.038:0.017,8.096e-03,0.975	0/0:51,0:0.062:22,0:29,0:0:198,0:0:0
1	84945210	.	G	A	.	.	DP=225;ECNT=1;NLOD=27.48;N_ART_LOD=-1.987e+00;POP_AF=1.000e-03;P_GERMLINE=-2.717e+01;TLOD=3.01	GT:AD:AF:F1R2:F2R1:MBQ:MFRL:MMQ:MPOS:SA_MAP_AF:SA_POST_PROB	0/1:109,2:0.063:45,0:64,2:40:174,133:60:20:0.020,0.00,0.018:6.241e-03,5.556e-03,0.988	0/0:92,0:0.056:39,0:53,0:0:167,0:0:0
1	85087440	.	C	A	.	.	DP=12;ECNT=1;NLOD=2.66;N_ART_LOD=-1.015e+00;POP_AF=1.000e-03;P_GERMLINE=-1.772e+00;TLOD=3.60	GT:AD:AF:F1R2:F2R1:MBQ:MFRL:MMQ:MPOS:SA_MAP_AF:SA_POST_PROB	0/1:1,1:0.500:0,0:1,1:39:156,97:60:12:0.00,0.495,0.500:0.027,0.025,0.948	0/0:9,0:0.060:6,0:3,0:0:146,0:0:0
1	85331664	.	G	GA	.	.	DP=571;ECNT=1;NLOD=48.82;N_ART_LOD=1.67;POP_AF=1.000e-03;P_GERMLINE=-4.826e+01;RPA=9,10;RU=A;STR;TLOD=3.25	GT:AD:AF:F1R2:F2R1:MBQ:MFRL:MMQ:MPOS:SA_MAP_AF:SA_POST_PROB	0/1:267,6:0.102:99,3:166,3:39:181,195:60:38:0.020,0.020,0.022:2.803e-03,4.238e-03,0.993	0/0:197,4:0.107:75,2:120,2:38:171,193:60:34
1	85510738	.	T	TA	.	.	DP=168;ECNT=1;NLOD=6.55;N_ART_LOD=4.27;POP_AF=1.000e-03;P_GERMLINE=-5.491e+00;RPA=10,11;RU=A;STR;TLOD=3.76	GT:AD:AF:F1R2:F2R1:MBQ:MFRL:MMQ:MPOS:SA_MAP_AF:SA_POST_PROB	0/1:71,5:0.150:23,3:47,2:40:200,164:60:6:0.00,0.071,0.066:0.014,0.012,0.975	0/0:58,5:0.144:26,3:30,2:40:186,163:60:11
1	86377124	.	G	GA	.	.	DB;DP=493;ECNT=1;NLOD=40.04;N_ART_LOD=1.67;POP_AF=1.000e-03;P_GERMLINE=-3.674e+01;RPA=9,10;RU=A;STR;TLOD=9.37	GT:AD:AF:F1R2:F2R1:MBQ:MFRL:MMQ:MPOS:SA_MAP_AF:SA_POST_PROB	0/1:243,11:0.107:107,5:132,6:38:172,173:60:35:0.030,0.040,0.043:5.981e-03,3.852e-03,0.990	0/0:166,4:0.094:73,1:92,3:38:153,201:60:26
1	86437198	.	C	A	.	.	DP=54;ECNT=1;NLOD=6.20;N_ART_LOD=-1.361e+00;POP_AF=1.000e-03;P_GERMLINE=-4.065e+00;TLOD=4.86	GT:AD:AF:F1R2:F2R1:MBQ:MFRL:MMQ:MPOS:SA_MAP_AF:SA_POST_PROB	0/1:25,2:0.120:9,0:16,2:40:252,284:60:20:0.071,0.00,0.074:0.025,0.012,0.963	0/0:21,0:0.070:6,0:15,0:0:273,0:0:0
1	86805249	.	T	C	.	.	DP=20;ECNT=1;NLOD=2.71;N_ART_LOD=-1.018e+00;POP_AF=1.000e-03;P_GERMLINE=-2.291e+00;TLOD=3.12	GT:AD:AF:F1R2:F2R1:MBQ:MFRL:MMQ:MPOS:SA_MAP_AF:SA_POST_PROB	0/1:6,2:0.300:3,0:3,2:28:179,326:60:15:0.212,0.222,0.250:0.026,0.020,0.954	0/0:9,0:0.050:2,0:7,0:0:162,0:0:0
1	86921007	.	G	A	.	.	DP=1500;ECNT=1;NLOD=205.47;N_ART_LOD=-1.312e+00;POP_AF=1.000e-03;P_GERMLINE=-2.040e+02;TLOD=4.15	GT:AD:AF:F1R2:F2R1:MBQ:MFRL:MMQ:MPOS:SA_MAP_AF:SA_POST_PROB	0/1:736,4:0.027:247,3:489,1:39:172,161:60:15:0.00,0.010,5.405e-03:7.937e-03,4.716e-04,0.992	0/0:698,1:0.024:246,1:452,0:39:168,138:60:28
1	87101887	.	C	T	.	.	DP=45;ECNT=1;NLOD=4.51;N_ART_LOD=-1.226e+00;POP_AF=1.000e-03;P_GERMLINE=-2.177e+00;TLOD=5.09	GT:AD:AF:F1R2:F2R1:MBQ:MFRL:MMQ:MPOS:SA_MAP_AF:SA_POST_PROB	0/1:22,2:0.146:6,1:16,1:40:205,170:60:26:0.081,0.00,0.083:0.017,0.016,0.967	0/0:15,0:0.059:8,0:7,0:0:162,0:0:0
1	87612772	.	AT	A	.	.	DP=19;ECNT=2;NLOD=2.40;N_ART_LOD=-9.734e-01;POP_AF=1.000e-03;P_GERMLINE=-1.979e+00;RPA=11,10;RU=T;STR;TLOD=3.13	GT:AD:AF:F1R2:F2R1:MBQ:MFRL:MMQ:MPOS:PGT:PID:SA_MAP_AF:SA_POST_PROB	0/1:7,2:0.259:5,0:2,2:40:273,178:60:26:0|1:87612772_AT_A:0.00,0.222,0.222:0.041,0.015,0.944	0/0:8,0:0.057:4,0:4,0:0:151,0:0:0:0|1:87612772_AT_A
1	87612774	.	T	A	.	.	DP=19;ECNT=2;NLOD=2.40;N_ART_LOD=-9.734e-01;POP_AF=1.000e-03;P_GERMLINE=-1.979e+00;TLOD=3.13	GT:AD:AF:F1R2:F2R1:MBQ:MFRL:MMQ:MPOS:PGT:PID:SA_MAP_AF:SA_POST_PROB	0/1:7,2:0.259:5,0:2,2:27:273,178:60:26:0|1:87612772_AT_A:0.00,0.222,0.222:0.041,0.015,0.944	0/0:8,0:0.057:4,0:4,0:0:151,0:0:0:0|1:87612772_AT_A
1	87631961	.	C	A	.	.	DP=15;ECNT=1;NLOD=2.71;N_ART_LOD=-1.034e+00;POP_AF=1.000e-03;P_GERMLINE=-2.334e+00;TLOD=3.08	GT:AD:AF:F1R2:F2R1:MBQ:MFRL:MMQ:MPOS:SA_MAP_AF:SA_POST_PROB	0/1:3,1:0.250:0,0:3,1:39:144,160:60:23:0.253,0.00,0.250:0.021,0.027,0.951	0/0:9,0:0.091:5,0:4,0:0:160,0:0:0
1	89236260	.	CT	C	.	.	DP=96;ECNT=1;NLOD=4.63;N_ART_LOD=0.115;POP_AF=1.000e-03;P_GERMLINE=-2.457e+00;RPA=14,13;RU=T;STR;TLOD=4.90	GT:AD:AF:F1R2:F2R1:MBQ:MFRL:MMQ:MPOS:SA_MAP_AF:SA_POST_PROB	0/1:27,5:0.304:8,3:12,1:32:247,279:60:36:0.141,0.00,0.143:0.025,0.017,0.957	0/0:26,2:0.226:9,0:12,1:15:183,177:60:37
1	89289954	.	A	AT	.	.	DP=123;ECNT=1;NLOD=10.44;N_ART_LOD=0.843;POP_AF=1.000e-03;P_GERMLINE=-7.139e+00;RPA=11,12;RU=T;STR;TLOD=10.77	GT:AD:AF:F1R2:F2R1:MBQ:MFRL:MMQ:MPOS:SA_MAP_AF:SA_POST_PROB	0/1:51,8:0.169:23,3:26,5:39:179,180:60:26:0.00,0.131,0.136:0.029,0.012,0.959	0/0:51,2:0.090:22,1:26,1:38:178,208:60:33
1	89323482	.	A	T	.	.	DP=15;ECNT=1;NLOD=3.01;N_ART_LOD=-1.041e+00;POP_AF=1.000e-03;P_GERMLINE=-2.710e+00;TLOD=3.00	GT:AD:AF:F1R2:F2R1:MBQ:MFRL:MMQ:MPOS:SA_MAP_AF:SA_POST_PROB	0/1:4,1:0.200:4,0:0,1:40:178,85:60:20:0.202,0.00,0.200:0.019,0.029,0.952	0/0:10,0:1.072e-04:3,0:7,0:0:127,0:0:0
1	89449508	.	A	AT	.	.	DP=283;ECNT=1;NLOD=18.46;N_ART_LOD=6.91;POP_AF=1.000e-03;P_GERMLINE=-1.689e+01;RPA=11,12;RU=T;STR;TLOD=4.27	GT:AD:AF:F1R2:F2R1:MBQ:MFRL:MMQ:MPOS:SA_MAP_AF:SA_POST_PROB	0/1:107,6:0.134:37,2:55,4:34:165,184:60:28:0.051,0.030,0.053:3.562e-03,0.025,0.971	0/0:122,8:0.129:43,4:62,4:39:167,176:60:21
1	89528914	.	C	T	.	.	DP=440;ECNT=1;NLOD=62.59;N_ART_LOD=-2.328e+00;POP_AF=1.000e-03;P_GERMLINE=-6.122e+01;TLOD=4.07	GT:AD:AF:F1R2:F2R1:MBQ:MFRL:MMQ:MPOS:SA_MAP_AF:SA_POST_PROB	0/1:213,3:0.032:81,0:132,3:40:184,171:60:22:0.010,0.010,0.014:0.018,1.364e-03,0.981	0/0:209,0:0.022:72,0:137,0:0:175,0:0:0
1	89614950	.	G	GA	.	.	DB;DP=61;ECNT=1;NLOD=8.03;N_ART_LOD=-1.167e+00;POP_AF=1.000e-03;P_GERMLINE=-7.414e+00;RPA=11,12;RU=A;STR;TLOD=3.31	GT:AD:AF:F1R2:F2R1:MBQ:MFRL:MMQ:MPOS:SA_MAP_AF:SA_POST_PROB	0/1:27,3:0.145:8,1:17,2:40:267,384:60:27:0.00,0.101,0.100:0.014,0.025,0.961	0/0:27,0:0.026:5,0:20,0:0:238,0:0:0
1	90326104	.	G	T	.	.	DP=12;ECNT=1;NLOD=2.41;N_ART_LOD=-9.542e-01;POP_AF=1.000e-03;P_GERMLINE=-1.937e+00;TLOD=3.18	GT:AD:AF:F1R2:F2R1:MBQ:MFRL:MMQ:MPOS:SA_MAP_AF:SA_POST_PROB	0/1:3,1:0.250:2,1:1,0:40:103,94:60:5:0.253,0.00,0.250:0.017,0.039,0.944	0/0:8,0:8.962e-05:4,0:4,0:0:130,0:0:0
1	90407555	.	A	G	.	.	DP=13;ECNT=1;NLOD=3.31;N_ART_LOD=-1.079e+00;POP_AF=1.000e-03;P_GERMLINE=-2.911e+00;TLOD=3.10	GT:AD:AF:F1R2:F2R1:MBQ:MFRL:MMQ:MPOS:SA_MAP_AF:SA_POST_PROB	0/1:1,1:0.500:1,1:0,0:34:77,135:60:45:0.00,0.505,0.500:0.032,0.021,0.947	0/0:11,0:1.308e-04:5,0:6,0:0:191,0:0:0
1	91402917	.	T	TA	.	.	DP=42;ECNT=1;NLOD=4.98;N_ART_LOD=-9.773e-01;POP_AF=1.000e-03;P_GERMLINE=-1.937e+00;RPA=11,12;RU=A;STR;TLOD=6.11	GT:AD:AF:F1R2:F2R1:MBQ:MFRL:MMQ:MPOS:SA_MAP_AF:SA_POST_PROB	0/1:20,5:0.201:8,3:11,2:39:278,298:60:17:0.00,0.202,0.200:0.023,0.022,0.955	0/0:17,0:0.017:5,0:9,0:0:219,0:0:0
1	91562565	.	G	A	.	.	DP=12;ECNT=1;NLOD=2.71;N_ART_LOD=-1.018e+00;POP_AF=1.000e-03;P_GERMLINE=-1.719e+00;TLOD=3.70	GT:AD:AF:F1R2:F2R1:MBQ:MFRL:MMQ:MPOS:SA_MAP_AF:SA_POST_PROB	0/1:1,1:0.500:0,1:1,0:40:178,96:60:20:0.00,0.505,0.500:0.032,0.021,0.947	0/0:9,0:0.050:6,0:3,0:0:185,0:0:0
1	91967356	.	T	TA	.	.	DP=389;ECNT=1;NLOD=31.78;N_ART_LOD=5.06;POP_AF=1.000e-03;P_GERMLINE=-3.068e+01;RPA=9,10;RU=A;STR;TLOD=3.80	GT:AD:AF:F1R2:F2R1:MBQ:MFRL:MMQ:MPOS:SA_MAP_AF:SA_POST_PROB	0/1:174,6:0.097:67,4:101,1:40:169,147:60:24:0.020,0.020,0.028:8.585e-03,2.917e-03,0.988	0/0:157,6:0.090:60,2:93,4:39:178,148:60:23
1	92093765	.	G	T	.	.	DP=13;ECNT=1;NLOD=2.71;N_ART_LOD=-1.000e+00;POP_AF=1.000e-03;P_GERMLINE=-2.313e+00;TLOD=3.10	GT:AD:AF:F1R2:F2R1:MBQ:MFRL:MMQ:MPOS:SA_MAP_AF:SA_POST_PROB	0/1:3,1:0.275:0,1:3,0:39:144,123:60:17:0.00,0.253,0.250:0.039,0.017,0.944	0/0:9,0:6.183e-05:4,0:5,0:0:140,0:0:0
1	92447227	.	GAGC	G	.	.	DP=288;ECNT=1;NLOD=28.16;N_ART_LOD=0.669;POP_AF=1.000e-03;P_GERMLINE=-2.486e+01;RPA=7,6;RU=AGC;STR;TLOD=9.30	GT:AD:AF:F1R2:F2R1:MBQ:MFRL:MMQ:MPOS:SA_MAP_AF:SA_POST_PROB	0/1:114,4:0.128:37,3:77,1:40:174,187:60:24:0.030,0.030,0.034:6.783e-03,5.400e-03,0.988	0/0:108,1:0.122:43,1:65,0:40:178,138:60:26
1	92454036	.	A	C	.	.	DP=12;ECNT=1;NLOD=2.41;N_ART_LOD=-9.542e-01;POP_AF=1.000e-03;P_GERMLINE=-1.914e+00;TLOD=3.20	GT:AD:AF:F1R2:F2R1:MBQ:MFRL:MMQ:MPOS:SA_MAP_AF:SA_POST_PROB	0/1:3,1:0.250:3,1:0,0:38:221,136:60:20:0.00,0.253,0.250:0.027,0.021,0.951	0/0:8,0:7.673e-05:3,0:5,0:0:177,0:0:0
1	92467716	.	A	AT	.	.	DP=378;ECNT=1;NLOD=15.99;N_ART_LOD=7.23;POP_AF=1.000e-03;P_GERMLINE=-1.269e+01;RPA=10,11;RU=T;STR;TLOD=12.35	GT:AD:AF:F1R2:F2R1:MBQ:MFRL:MMQ:MPOS:SA_MAP_AF:SA_POST_PROB	0/1:158,11:0.165:64,6:91,5:39:180,168:60:15:0.061,0.040,0.065:5.756e-03,0.011,0.984	0/0:112,7:0.175:44,2:64,5:39:154,210:60:14
1	92641351	.	C	A	.	.	DP=18;ECNT=1;NLOD=3.61;N_ART_LOD=-1.128e+00;POP_AF=1.000e-03;P_GERMLINE=-3.295e+00;TLOD=3.02	GT:AD:AF:F1R2:F2R1:MBQ:MFRL:MMQ:MPOS:SA_MAP_AF:SA_POST_PROB	0/1:4,1:0.220:1,0:3,1:40:185,131:60:20:0.00,0.202,0.200:0.035,0.017,0.949	0/0:12,0:0.039:5,0:7,0:0:140,0:0:0
1	92642740	.	ACAG	A	.	.	DB;DP=536;ECNT=1;NLOD=49.37;N_ART_LOD=2.36;POP_AF=1.000e-03;P_GERMLINE=-4.793e+01;RPA=5,4;RU=CAG;STR;TLOD=4.15	GT:AD:AF:F1R2:F2R1:MBQ:MFRL:MMQ:MPOS:SA_MAP_AF:SA_POST_PROB	0/1:270,3:0.071:121,2:149,1:39:182,230:60:36:0.010,0.010,0.011:2.205e-03,3.259e-03,0.995	0/0:192,2:0.078:68,0:124,2:39:180,160:60:41
1	92763091	.	C	CA	.	.	DP=130;ECNT=1;NLOD=6.41;N_ART_LOD=1.19;POP_AF=1.000e-03;P_GERMLINE=-3.109e+00;RPA=14,15;RU=A;STR;TLOD=13.13	GT:AD:AF:F1R2:F2R1:MBQ:MFRL:MMQ:MPOS:SA_MAP_AF:SA_POST_PROB	0/1:39,10:0.304:2,1:29,9:27:203,160:60:25:0.192,0.121,0.200:0.010,0.041,0.949	0/0:37,2:0.225:4,0:23,2:24:165,182:60:29
1	92789276	.	G	A	.	.	DP=175;ECNT=1;NLOD=23.08;N_ART_LOD=-1.895e+00;POP_AF=1.000e-03;P_GERMLINE=-2.244e+01;TLOD=3.34	GT:AD:AF:F1R2:F2R1:MBQ:MFRL:MMQ:MPOS:SA_MAP_AF:SA_POST_PROB	0/1:92,2:0.032:30,1:62,1:40:188,261:60:20:0.00,0.020,0.021:0.010,4.096e-03,0.986	0/0:77,0:0.014:28,0:49,0:0:165,0:0:0
1	93159821	.	CA	C	.	.	DB;DP=182;ECNT=1;NLOD=3.03;N_ART_LOD=9.89;POP_AF=1.000e-03;P_GERMLINE=-8.079e-01;RPA=13,12;RU=A;STR;TLOD=5.04	GT:AD:AF:F1R2:F2R1:MBQ:MFRL:MMQ:MPOS:SA_MAP_AF:SA_POST_PROB	0/1:68,8:0.158:14,4:41,1:39:168,217:60:16:0.051,0.061,0.069:6.587e-03,0.030,0.964	0/0:74,8:0.166:13,2:43,6:37:171,183:60:21
1	93253882	.	T	A	.	.	DP=20;ECNT=1;NLOD=3.91;N_ART_LOD=-1.146e+00;POP_AF=1.000e-03;P_GERMLINE=-7.823e-01;TLOD=6.62	GT:AD:AF:F1R2:F2R1:MBQ:MFRL:MMQ:MPOS:SA_MAP_AF:SA_POST_PROB	0/1:5,2:0.286:3,2:2,0:40:160,197:60:20:0.283,0.00,0.286:0.021,0.028,0.951	0/0:13,0:1.444e-04:7,0:6,0:0:147,0:0:0
1	93325406	.	G	A	.	.	DP=12;ECNT=1;NLOD=2.41;N_ART_LOD=-9.542e-01;POP_AF=1.000e-03;P_GERMLINE=-1.760e+00;TLOD=3.35	GT:AD:AF:F1R2:F2R1:MBQ:MFRL:MMQ:MPOS:SA_MAP_AF:SA_POST_PROB	0/1:2,1:0.375:1,0:1,1:40:166,130:60:8:0.00,0.333,0.333:0.025,0.025,0.950	0/0:8,0:4.072e-05:4,0:4,0:0:156,0:0:0
1	93380331	.	G	GA	.	.	DP=33;ECNT=1;NLOD=2.40;N_ART_LOD=0.613;POP_AF=1.000e-03;P_GERMLINE=-1.637e-01;RPA=13,14;RU=A;STR;TLOD=5.58	GT:AD:AF:F1R2:F2R1:MBQ:MFRL:MMQ:MPOS:SA_MAP_AF:SA_POST_PROB	0/1:7,3:0.356:1,2:3,1:40:144,191:60:39:0.263,0.273,0.300:0.019,0.029,0.952	0/0:17,2:0.152:4,0:8,1:16:122,206:60:11
1	93648903	.	A	AT	.	.	DP=86;ECNT=1;NLOD=10.17;N_ART_LOD=-1.100e+00;POP_AF=1.000e-03;P_GERMLINE=-9.727e+00;RPA=10,11;RU=T;STR;TLOD=3.15	GT:AD:AF:F1R2:F2R1:MBQ:MFRL:MMQ:MPOS:SA_MAP_AF:SA_POST_PROB	0/1:43,3:0.110:17,1:23,2:40:183,198:60:39:0.00,0.061,0.065:0.014,0.013,0.973	0/0:34,0:0.032:17,0:16,0:0:192,0:0:0
1	94140107	.	TA	T	.	.	DP=57;ECNT=2;NLOD=7.22;N_ART_LOD=-1.405e+00;POP_AF=1.000e-03;P_GERMLINE=-5.122e+00;RPA=5,4;RU=A;STR;TLOD=4.83	GT:AD:AF:F1R2:F2R1:MBQ:MFRL:MMQ:MPOS:PGT:PID:SA_MAP_AF:SA_POST_PROB	0/1:29,2:0.081:9,0:20,2:37:185,197:60:16:0|1:94140107_TA_T:0.051,0.051,0.065:9.173e-03,0.020,0.971	0/0:24,0:0.020:9,0:15,0:0:176,0:0:0:0|1:94140107_TA_T
1	94140115	.	T	C	.	.	DP=68;ECNT=2;NLOD=8.43;N_ART_LOD=-1.469e+00;POP_AF=1.000e-03;P_GERMLINE=-6.491e+00;TLOD=4.65	GT:AD:AF:F1R2:F2R1:MBQ:MFRL:MMQ:MPOS:PGT:PID:SA_MAP_AF:SA_POST_PROB	0/1:33,2:0.105:10,0:23,2:40:180,197:60:16:0|1:94140107_TA_T:0.051,0.040,0.057:8.295e-03,0.019,0.973	0/0:28,0:0.017:10,0:18,0:0:174,0:0:0:0|1:94140107_TA_T
1	94214886	.	T	A	.	.	DP=22;ECNT=1;NLOD=5.12;N_ART_LOD=-1.255e+00;POP_AF=1.000e-03;P_GERMLINE=-4.816e+00;TLOD=3.00	GT:AD:AF:F1R2:F2R1:MBQ:MFRL:MMQ:MPOS:SA_MAP_AF:SA_POST_PROB	0/1:4,1:0.200:4,1:0,0:40:152,93:60:34:0.00,0.202,0.200:0.035,0.017,0.949	0/0:17,0:4.212e-05:9,0:8,0:0:122,0:0:0
1	95429426	.	T	C	.	.	DP=16;ECNT=2;NLOD=3.61;N_ART_LOD=-1.114e+00;POP_AF=1.000e-03;P_GERMLINE=-3.136e+00;TLOD=3.18	GT:AD:AF:F1R2:F2R1:MBQ:MFRL:MMQ:MPOS:SA_MAP_AF:SA_POST_PROB	0/1:3,1:0.250:0,0:3,1:40:135,110:60:7:0.253,0.00,0.250:0.019,0.032,0.949	0/0:12,0:5.159e-05:4,0:8,0:0:166,0:0:0
1	95572118	.	G	A	.	.	DP=11;ECNT=1;NLOD=2.71;N_ART_LOD=-1.000e+00;POP_AF=1.000e-03;P_GERMLINE=-1.719e+00;TLOD=3.70	GT:AD:AF:F1R2:F2R1:MBQ:MFRL:MMQ:MPOS:SA_MAP_AF:SA_POST_PROB	0/1:1,1:0.500:1,1:0,0:40:152,127:60:20:0.00,0.495,0.500:0.027,0.025,0.948	0/0:9,0:4.702e-05:3,0:6,0:0:184,0:0:0
1	95715090	.	G	A	.	.	DP=13;ECNT=1;NLOD=2.41;N_ART_LOD=-9.738e-01;POP_AF=1.000e-03;P_GERMLINE=-1.936e+00;TLOD=3.18	GT:AD:AF:F1R2:F2R1:MBQ:MFRL:MMQ:MPOS:SA_MAP_AF:SA_POST_PROB	0/1:3,1:0.250:2,1:1,0:40:174,128:60:14:0.00,0.253,0.250:0.027,0.021,0.951	0/0:8,0:0.056:6,0:2,0:0:157,0:0:0
1	97238412	.	T	C	.	.	DP=13;ECNT=1;NLOD=2.41;N_ART_LOD=-9.917e-01;POP_AF=1.000e-03;P_GERMLINE=-1.816e+00;TLOD=3.30	GT:AD:AF:F1R2:F2R1:MBQ:MFRL:MMQ:MPOS:SA_MAP_AF:SA_POST_PROB	0/1:2,1:0.333:1,1:1,0:39:124,123:60:9:0.333,0.00,0.333:0.021,0.029,0.949	0/0:8,0:0.100:4,0:4,0:0:146,0:0:0
1	98349390	.	C	CAAA	.	.	DP=327;ECNT=1;NLOD=5.04;N_ART_LOD=1.39;POP_AF=1.000e-03;P_GERMLINE=-4.589e+00;RPA=11,14;RU=A;STR;TLOD=3.15	GT:AD:AF:F1R2:F2R1:MBQ:MFRL:MMQ:MPOS:SA_MAP_AF:SA_POST_PROB	0/1:121,22:0.258:3,1:15,3:35:160,163:60:24:0.030,0.020,0.028:4.073e-03,7.387e-03,0.989	0/0:112,20:0.260:8,0:14,2:21:158,187:60:25
1	99159700	.	G	C	.	.	DP=15;ECNT=2;NLOD=3.01;N_ART_LOD=-1.041e+00;POP_AF=1.000e-03;P_GERMLINE=-2.687e+00;TLOD=3.02	GT:AD:AF:F1R2:F2R1:MBQ:MFRL:MMQ:MPOS:PGT:PID:SA_MAP_AF:SA_POST_PROB	0/1:4,1:0.200:2,0:2,1:39:170,100:60:3:0|1:99159697_C_T:0.00,0.202,0.200:0.043,0.015,0.943	0/0:10,0:1.265e-05:7,0:3,0:0:155,0:0:0:0|1:99159697_C_T
1	100214027	.	A	G	.	.	DP=118;ECNT=1;NLOD=11.14;N_ART_LOD=-1.594e+00;POP_AF=1.000e-03;P_GERMLINE=-1.031e+01;TLOD=3.52	GT:AD:AF:F1R2:F2R1:MBQ:MFRL:MMQ:MPOS:SA_MAP_AF:SA_POST_PROB	0/1:73,2:0.045:31,0:42,2:40:229,216:60:20:0.00,0.030,0.027:5.388e-03,0.026,0.969	0/0:37,0:0.038:18,0:19,0:0:216,0:0:0
1	100381109	.	AT	A	.	.	DP=112;ECNT=1;NLOD=2.69;N_ART_LOD=2.35;POP_AF=1.000e-03;P_GERMLINE=-1.539e-01;RPA=13,12;RU=T;STR;TLOD=6.12	GT:AD:AF:F1R2:F2R1:MBQ:MFRL:MMQ:MPOS:SA_MAP_AF:SA_POST_PROB	0/1:43,5:0.242:7,2:7,3:37:213,236:60:23:0.111,0.00,0.106:0.025,0.014,0.961	0/0:27,2:0.273:2,0:6,2:37:211,261:60:34
1	100624000	.	C	CT	.	.	DP=101;ECNT=1;NLOD=7.96;N_ART_LOD=-1.248e+00;POP_AF=1.000e-03;P_GERMLINE=-6.131e+00;RPA=11,12;RU=T;STR;TLOD=4.55	GT:AD:AF:F1R2:F2R1:MBQ:MFRL:MMQ:MPOS:SA_MAP_AF:SA_POST_PROB	0/1:37,4:0.219:14,0:18,4:35:235,208:60:36:0.101,0.00,0.098:0.019,0.015,0.966	0/0:27,0:0.202:5,0:18,0:0:200,0:0:0
1	100671866	.	T	TA	.	.	DP=224;ECNT=1;NLOD=8.42;N_ART_LOD=4.03;POP_AF=1.000e-03;P_GERMLINE=-5.139e+00;RPA=13,14;RU=A;STR;TLOD=7.37	GT:AD:AF:F1R2:F2R1:MBQ:MFRL:MMQ:MPOS:SA_MAP_AF:SA_POST_PROB	0/1:84,9:0.257:9,1:12,5:40:173,194:60:27:0.061,0.071,0.079:0.035,5.016e-03,0.960	0/0:76,7:0.245:13,1:13,3:38:193,191:60:30
1	100680593	.	CTT	C	.	.	DP=100;ECNT=2;NLOD=9.17;N_ART_LOD=-1.101e+00;POP_AF=1.000e-03;P_GERMLINE=-8.157e+00;RPA=14,12;RU=T;STR;TLOD=3.72	GT:AD:AF:F1R2:F2R1:MBQ:MFRL:MMQ:MPOS:SA_MAP_AF:SA_POST_PROB	0/1:36,2:0.218:8,0:7,2:32:225,232:60:22:0.061,0.00,0.056:0.025,9.846e-03,0.965	0/0:31,0:0.130:0,0:6,0:0:202,0:0:0
1	100680608	.	A	T	.	.	DP=76;ECNT=2;NLOD=4.86;N_ART_LOD=0.627;POP_AF=1.000e-03;P_GERMLINE=-2.231e+00;TLOD=5.43	GT:AD:AF:F1R2:F2R1:MBQ:MFRL:MMQ:MPOS:SA_MAP_AF:SA_POST_PROB	0/1:37,4:0.117:20,1:17,3:39:234,240:60:12:0.101,0.00,0.098:0.025,0.014,0.961	0/0:27,1:0.106:9,0:18,1:40:229,169:60:6
1	100723179	.	C	T	.	.	DP=12;ECNT=1;NLOD=2.41;N_ART_LOD=-9.542e-01;POP_AF=1.000e-03;P_GERMLINE=-1.858e+00;TLOD=3.25	GT:AD:AF:F1R2:F2R1:MBQ:MFRL:MMQ:MPOS:SA_MAP_AF:SA_POST_PROB	0/1:2,1:0.375:1,1:1,0:39:94,129:60:20:0.333,0.00,0.333:0.021,0.029,0.949	0/0:8,0:4.180e-05:5,0:3,0:0:183,0:0:0
1	100733207	.	GT	G	.	.	DP=596;ECNT=1;NLOD=44.49;N_ART_LOD=2.48;POP_AF=1.000e-03;P_GERMLINE=-4.119e+01;RPA=14,13;RU=T;STR;TLOD=9.02	GT:AD:AF:F1R2:F2R1:MBQ:MFRL:MMQ:MPOS:SA_MAP_AF:SA_POST_PROB	0/1:193,8:0.228:12,3:14,4:37:156,169:60:24:0.030,0.010,0.036:1.473e-03,0.101,0.897	0/0:188,3:0.227:8,2:12,1:39:145,142:60:20
1	100741385	.	GTATT	G	.	.	DP=100;ECNT=1;NLOD=5.29;N_ART_LOD=-1.417e+00;POP_AF=1.000e-03;P_GERMLINE=-1.998e+00;RPA=6,5;RU=TATT;STR;TLOD=8.14	GT:AD:AF:F1R2:F2R1:MBQ:MFRL:MMQ:MPOS:SA_MAP_AF:SA_POST_PROB	0/1:30,3:0.282:15,1:15,2:40:263,230:60:27:0.091,0.00,0.091:0.019,0.015,0.966	0/0:18,0:0.273:5,0:13,0:0:227,0:0:0
1	100797665	.	G	A	.	.	DP=352;ECNT=1;NLOD=46.56;N_ART_LOD=-2.209e+00;POP_AF=1.000e-03;P_GERMLINE=-4.584e+01;TLOD=3.42	GT:AD:AF:F1R2:F2R1:MBQ:MFRL:MMQ:MPOS:SA_MAP_AF:SA_POST_PROB	0/1:176,3:0.029:81,1:95,2:35:160,189:60:24:0.010,0.010,0.017:3.326e-03,4.370e-03,0.992	0/0:155,0:0.043:59,0:96,0:0:158,0:0:0
1	101004496	.	C	T	.	.	DP=74;ECNT=1;NLOD=11.44;N_ART_LOD=-1.601e+00;POP_AF=1.000e-03;P_GERMLINE=-1.031e+01;TLOD=3.83	GT:AD:AF:F1R2:F2R1:MBQ:MFRL:MMQ:MPOS:SA_MAP_AF:SA_POST_PROB	0/1:30,2:0.088:11,1:19,1:36:191,175:60:13:0.051,0.040,0.063:8.388e-03,0.022,0.969	0/0:38,0:0.025:17,0:21,0:0:199,0:0:0
1	101456192	.	T	TA	.	.	DB;DP=457;ECNT=1;NLOD=32.08;N_ART_LOD=6.37;POP_AF=1.000e-03;P_GERMLINE=-2.878e+01;RPA=10,11;RU=A;STR;TLOD=12.29	GT:AD:AF:F1R2:F2R1:MBQ:MFRL:MMQ:MPOS:SA_MAP_AF:SA_POST_PROB	0/1:170,13:0.168:60,5:101,6:39:180,169:60:34:0.040,0.051,0.060:0.039,2.728e-03,0.958	0/0:168,7:0.148:42,2:105,5:39:170,212:60:24
1	101705238	.	G	A	.	.	DP=657;ECNT=1;NLOD=97.58;N_ART_LOD=-2.526e+00;POP_AF=1.000e-03;P_GERMLINE=-9.613e+01;TLOD=4.16	GT:AD:AF:F1R2:F2R1:MBQ:MFRL:MMQ:MPOS:SA_MAP_AF:SA_POST_PROB	0/1:287,3:0.042:111,1:176,2:39:186,172:60:20:0.010,0.010,0.010:3.979e-03,1.811e-03,0.994	0/0:325,0:0.035:121,0:204,0:0:168,0:0:0
1	103356072	.	C	CA	.	.	DP=364;ECNT=1;NLOD=26.97;N_ART_LOD=6.35;POP_AF=1.000e-03;P_GERMLINE=-2.377e+01;RPA=10,11;RU=A;STR;TLOD=6.58	GT:AD:AF:F1R2:F2R1:MBQ:MFRL:MMQ:MPOS:SA_MAP_AF:SA_POST_PROB	0/1:148,8:0.114:64,3:80,5:39:168,194:60:36:0.030,0.051,0.051:0.032,2.720e-03,0.966	0/0:149,7:0.119:50,2:91,5:39:164,205:60:27
1	103444746	.	ATCAT	A	.	.	DP=322;ECNT=1;NLOD=29.15;N_ART_LOD=-5.970e-01;POP_AF=1.000e-03;P_GERMLINE=-2.860e+01;RPA=5,4;RU=TCAT;STR;TLOD=3.25	GT:AD:AF:F1R2:F2R1:MBQ:MFRL:MMQ:MPOS:SA_MAP_AF:SA_POST_PROB	0/1:97,2:0.181:38,1:59,1:39:215,320:60:13:0.020,0.00,0.020:4.585e-03,8.204e-03,0.987	0/0:109,1:0.194:34,0:75,1:40:221,152:60:20
1	103468855	.	T	TA	.	.	DB;DP=282;ECNT=1;NLOD=11.68;N_ART_LOD=9.57;POP_AF=1.000e-03;P_GERMLINE=-9.118e+00;RPA=12,13;RU=A;STR;TLOD=5.34	GT:AD:AF:F1R2:F2R1:MBQ:MFRL:MMQ:MPOS:SA_MAP_AF:SA_POST_PROB	0/1:107,7:0.127:29,0:64,6:39:185,176:60:15:0.051,0.040,0.053:8.750e-03,6.641e-03,0.985	0/0:117,11:0.164:36,4:64,5:36:172,183:60:20
1	103496805	.	G	GA	.	.	DP=299;ECNT=1;NLOD=18.27;N_ART_LOD=3.39;POP_AF=1.000e-03;P_GERMLINE=-1.593e+01;RPA=13,14;RU=A;STR;TLOD=5.09	GT:AD:AF:F1R2:F2R1:MBQ:MFRL:MMQ:MPOS:SA_MAP_AF:SA_POST_PROB	0/1:78,8:0.278:1,0:7,4:34:175,183:60:19:0.020,0.040,0.045:0.079,2.699e-03,0.919	0/0:126,8:0.222:3,2:6,1:34:174,138:60:21
1	104100042	.	G	T	.	.	DP=15;ECNT=1;NLOD=2.71;N_ART_LOD=-1.034e+00;POP_AF=1.000e-03;P_GERMLINE=-2.334e+00;TLOD=3.08	GT:AD:AF:F1R2:F2R1:MBQ:MFRL:MMQ:MPOS:SA_MAP_AF:SA_POST_PROB	0/1:3,1:0.250:1,1:2,0:39:184,81:60:6:0.253,0.00,0.250:0.021,0.027,0.951	0/0:9,0:0.091:3,0:6,0:0:149,0:0:0
1	105055531	.	T	A	.	.	DP=12;ECNT=1;NLOD=2.41;N_ART_LOD=-9.542e-01;POP_AF=1.000e-03;P_GERMLINE=-2.035e+00;TLOD=3.08	GT:AD:AF:F1R2:F2R1:MBQ:MFRL:MMQ:MPOS:SA_MAP_AF:SA_POST_PROB	0/1:3,1:0.250:2,0:1,1:39:198,97:60:20:0.253,0.00,0.250:0.017,0.039,0.944	0/0:8,0:5.910e-05:3,0:5,0:0:146,0:0:0
1	105267975	.	A	ACACT	.	.	DP=16;ECNT=1;NLOD=2.44;N_ART_LOD=-9.776e-01;POP_AF=1.000e-03;P_GERMLINE=-5.610e-02;TLOD=8.85	GT:AD:AF:F1R2:F2R1:MBQ:MFRL:MMQ:MPOS:SA_MAP_AF:SA_POST_PROB	0/1:1,4:0.653:0,1:1,3:39:142,131:60:19:0.788,0.788,0.800:0.024,0.029,0.947	0/0:8,0:0.051:5,0:3,0:0:157,0:0:0
1	105631655	.	CA	C	.	.	DP=25;ECNT=1;NLOD=2.40;N_ART_LOD=-1.008e+00;POP_AF=1.000e-03;P_GERMLINE=-1.806e+00;RPA=7,6;RU=A;STR;TLOD=3.30	GT:AD:AF:F1R2:F2R1:MBQ:MFRL:MMQ:MPOS:SA_MAP_AF:SA_POST_PROB	0/1:10,2:0.215:3,1:7,1:35:198,170:60:15:0.172,0.00,0.167:0.022,0.022,0.957	0/0:8,0:0.137:0,0:8,0:0:151,0:0:0
1	106656453	.	T	A	.	.	DP=11;ECNT=1;NLOD=2.41;N_ART_LOD=-9.542e-01;POP_AF=1.000e-03;P_GERMLINE=-1.816e+00;TLOD=3.30	GT:AD:AF:F1R2:F2R1:MBQ:MFRL:MMQ:MPOS:SA_MAP_AF:SA_POST_PROB	0/1:2,1:0.333:2,1:0,0:39:166,87:60:9:0.333,0.00,0.333:0.025,0.025,0.950	0/0:8,0:4.427e-05:3,0:5,0:0:161,0:0:0
1	106726602	.	C	A	.	.	DP=10;ECNT=1;NLOD=2.36;N_ART_LOD=-9.706e-01;POP_AF=1.000e-03;P_GERMLINE=-9.436e-01;TLOD=4.18	GT:AD:AF:F1R2:F2R1:MBQ:MFRL:MMQ:MPOS:SA_MAP_AF:SA_POST_PROB	0/1:0,1:1.000:0,0:0,1:40:0,88:60:20:0.00,0.990,1.00:0.028,0.025,0.947	0/0:8,0:0.067:4,0:4,0:0:107,0:0:0
1	107946324	.	CAAA	C	.	.	DP=579;ECNT=1;NLOD=36.67;N_ART_LOD=4.99;POP_AF=1.000e-03;P_GERMLINE=-3.481e+01;RPA=16,13;RU=A;STR;TLOD=4.57	GT:AD:AF:F1R2:F2R1:MBQ:MFRL:MMQ:MPOS:SA_MAP_AF:SA_POST_PROB	0/1:217,24:0.164:15,1:32,4:39:178,135:60:19:0.020,0.020,0.022:2.570e-03,6.538e-03,0.991	0/0:257,28:0.157:12,2:33,3:35:155,196:60:20
1	108735073	.	T	C	.	.	DP=120;ECNT=1;NLOD=16.86;N_ART_LOD=-1.762e+00;POP_AF=1.000e-03;P_GERMLINE=-1.622e+01;TLOD=3.33	GT:AD:AF:F1R2:F2R1:MBQ:MFRL:MMQ:MPOS:SA_MAP_AF:SA_POST_PROB	0/1:57,2:0.056:21,0:36,2:37:212,139:60:19:0.030,0.020,0.034:4.440e-03,0.026,0.970	0/0:56,0:0.017:19,0:37,0:0:199,0:0:0
1	109102744	.	AGGC	A	.	.	DP=24;ECNT=1;NLOD=3.31;N_ART_LOD=-1.094e+00;POP_AF=1.000e-03;P_GERMLINE=-4.317e-01;RPA=7,6;RU=GGC;STR;TLOD=6.17	GT:AD:AF:F1R2:F2R1:MBQ:MFRL:MMQ:MPOS:SA_MAP_AF:SA_POST_PROB	0/1:9,2:0.209:2,1:7,1:38:158,136:60:29:0.152,0.152,0.182:0.019,0.022,0.958	0/0:11,0:0.042:4,0:7,0:0:138,0:0:0
1	109166607	.	G	GA	.	.	DP=24;ECNT=1;NLOD=4.21;N_ART_LOD=-1.188e+00;POP_AF=1.000e-03;P_GERMLINE=-3.558e+00;RPA=10,11;RU=A;STR;TLOD=3.35	GT:AD:AF:F1R2:F2R1:MBQ:MFRL:MMQ:MPOS:SA_MAP_AF:SA_POST_PROB	0/1:5,2:0.333:2,2:3,0:35:125,171:60:15:0.283,0.00,0.286:0.017,0.040,0.944	0/0:14,0:0.035:5,0:9,0:0:138,0:0:0
1	109200268	.	CA	C	.	.	DP=229;ECNT=1;NLOD=6.82;N_ART_LOD=3.81;POP_AF=1.000e-03;P_GERMLINE=-4.875e+00;RPA=13,12;RU=A;STR;TLOD=4.66	GT:AD:AF:F1R2:F2R1:MBQ:MFRL:MMQ:MPOS:SA_MAP_AF:SA_POST_PROB	0/1:83,7:0.221:32,1:32,4:39:222,206:60:41:0.061,0.00,0.057:0.019,9.461e-03,0.971	0/0:61,6:0.232:23,3:24,1:40:197,121:60:19
1	109350198	.	GT	G	.	.	DP=178;ECNT=1;NLOD=2.53;N_ART_LOD=1.63;POP_AF=1.000e-03;P_GERMLINE=-6.770e-02;RPA=17,16;RU=T;STR;TLOD=10.14	GT:AD:AF:F1R2:F2R1:MBQ:MFRL:MMQ:MPOS:SA_MAP_AF:SA_POST_PROB	0/1:28,11:0.418:12,4:6,4:15:224,204:60:23:0.212,0.00,0.211:0.025,0.021,0.954	0/0:28,4:0.346:9,2:7,1:15:207,195:60:24
1	109493297	.	AT	A	.	.	DP=20;ECNT=1;NLOD=2.70;N_ART_LOD=-1.017e+00;POP_AF=1.000e-03;P_GERMLINE=-2.270e+00;RPA=12,11;RU=T;STR;TLOD=3.13	GT:AD:AF:F1R2:F2R1:MBQ:MFRL:MMQ:MPOS:SA_MAP_AF:SA_POST_PROB	0/1:6,2:0.301:4,2:2,0:40:244,273:60:34:0.253,0.00,0.250:0.021,0.027,0.952	0/0:9,0:0.052:5,0:4,0:0:173,0:0:0
1	109540381	.	CAA	C	.	.	DP=13;ECNT=1;NLOD=2.69;N_ART_LOD=-7.550e-01;POP_AF=1.000e-03;P_GERMLINE=-1.626e-01;RPA=17,15;RU=A;STR;TLOD=6.06	GT:AD:AF:F1R2:F2R1:MBQ:MFRL:MMQ:MPOS:SA_MAP_AF:SA_POST_PROB	0/1:1,2:0.667:0,0:1,2:38:118,149:60:14:0.00,0.667,0.667:0.028,0.025,0.947	0/0:9,0:0.055:0,0:3,0:0:235,0:0:0
1	109860777	.	CTTTT	C	.	.	DP=61;ECNT=1;NLOD=2.29;N_ART_LOD=-7.598e-01;POP_AF=1.000e-03;P_GERMLINE=-3.788e-01;RPA=16,12;RU=T;STR;TLOD=4.88	GT:AD:AF:F1R2:F2R1:MBQ:MFRL:MMQ:MPOS:SA_MAP_AF:SA_POST_PROB	0/1:21,2:0.234:3,1:10,1:40:245,183:60:27:0.081,0.00,0.083:0.022,0.014,0.964	0/0:8,0:0.358:1,0:3,0:0:228,0:0:0
1	110014495	.	C	CT	.	.	DP=31;ECNT=1;NLOD=2.62;N_ART_LOD=-7.836e-01;POP_AF=1.000e-03;P_GERMLINE=-8.990e-02;RPA=11,12;RU=T;STR;TLOD=7.02	GT:AD:AF:F1R2:F2R1:MBQ:MFRL:MMQ:MPOS:SA_MAP_AF:SA_POST_PROB	0/1:11,4:0.330:4,3:4,1:40:159,179:60:24:0.232,0.232,0.267:0.020,0.023,0.957	0/0:9,0:0.141:2,0:5,0:0:155,0:0:0
1	110259815	.	A	T	.	.	DP=45;ECNT=1;NLOD=7.48;N_ART_LOD=-1.428e+00;POP_AF=1.000e-03;P_GERMLINE=-5.930e+00;TLOD=4.26	GT:AD:AF:F1R2:F2R1:MBQ:MFRL:MMQ:MPOS:SA_MAP_AF:SA_POST_PROB	0/1:15,2:0.139:6,0:9,2:34:250,334:60:20:0.00,0.121,0.118:0.016,0.025,0.958	0/0:25,0:0.041:8,0:17,0:0:282,0:0:0
1	110456811	.	C	T	.	.	DP=124;ECNT=1;NLOD=15.10;N_ART_LOD=0.736;POP_AF=1.000e-03;P_GERMLINE=-1.380e+01;TLOD=4.00	GT:AD:AF:F1R2:F2R1:MBQ:MFRL:MMQ:MPOS:SA_MAP_AF:SA_POST_PROB	0/1:50,2:0.064:20,0:30,2:40:190,196:60:20:0.030,0.030,0.038:6.994e-03,0.012,0.981	0/0:64,1:0.046:27,0:37,1:39:154,101:60:15
1	110555138	.	A	AT	.	.	DP=88;ECNT=1;NLOD=2.33;N_ART_LOD=1.80;POP_AF=1.000e-03;P_GERMLINE=-4.402e-02;RPA=12,13;RU=T;STR;TLOD=8.67	GT:AD:AF:F1R2:F2R1:MBQ:MFRL:MMQ:MPOS:SA_MAP_AF:SA_POST_PROB	0/1:32,7:0.248:8,3:22,4:40:182,233:60:32:0.162,0.152,0.179:0.034,0.011,0.955	0/0:26,3:0.206:8,1:17,2:39:188,297:60:36
1	110586171	.	A	G	.	.	DP=76;ECNT=1;NLOD=14.15;N_ART_LOD=-1.685e+00;POP_AF=1.000e-03;P_GERMLINE=-1.373e+01;TLOD=3.12	GT:AD:AF:F1R2:F2R1:MBQ:MFRL:MMQ:MPOS:SA_MAP_AF:SA_POST_PROB	0/1:26,2:0.071:7,1:19,1:31:249,238:60:20:0.00,0.071,0.071:0.013,0.022,0.966	0/0:47,0:0.010:19,0:28,0:0:228,0:0:0
1	110810924	.	G	T	.	.	DP=17;ECNT=1;NLOD=3.31;N_ART_LOD=-1.108e+00;POP_AF=1.000e-03;P_GERMLINE=-2.934e+00;TLOD=3.08	GT:AD:AF:F1R2:F2R1:MBQ:MFRL:MMQ:MPOS:SA_MAP_AF:SA_POST_PROB	0/1:3,1:0.250:1,0:2,1:39:136,89:60:20:0.00,0.253,0.250:0.027,0.021,0.951	0/0:11,0:0.077:6,0:5,0:0:130,0:0:0
1	110906426	.	CA	C	.	.	DB;DP=413;ECNT=1;NLOD=35.24;N_ART_LOD=7.01;POP_AF=1.000e-03;P_GERMLINE=-3.277e+01;RPA=9,8;RU=A;STR;TLOD=5.24	GT:AD:AF:F1R2:F2R1:MBQ:MFRL:MMQ:MPOS:SA_MAP_AF:SA_POST_PROB	0/1:193,6:0.055:66,2:121,4:39:171,216:60:24:0.020,0.030,0.030:6.476e-03,4.154e-03,0.989	0/0:181,7:0.077:78,1:94,6:40:158,207:60:22
1	110920675	.	T	A	.	.	DP=16;ECNT=2;NLOD=3.61;N_ART_LOD=-1.114e+00;POP_AF=1.000e-03;P_GERMLINE=-3.113e+00;TLOD=3.20	GT:AD:AF:F1R2:F2R1:MBQ:MFRL:MMQ:MPOS:PGT:PID:SA_MAP_AF:SA_POST_PROB	0/1:3,1:0.250:2,1:1,0:39:156,112:58:20:0|1:110920675_T_A:0.00,0.253,0.250:0.027,0.021,0.951	0/0:12,0:2.123e-05:7,0:5,0:0:159,0:0:0:0|1:110920675_T_A
1	110920682	.	G	A	.	.	DP=16;ECNT=2;NLOD=3.61;N_ART_LOD=-1.114e+00;POP_AF=1.000e-03;P_GERMLINE=-3.113e+00;TLOD=3.20	GT:AD:AF:F1R2:F2R1:MBQ:MFRL:MMQ:MPOS:PGT:PID:SA_MAP_AF:SA_POST_PROB	0/1:3,1:0.250:2,1:1,0:39:156,112:58:27:0|1:110920675_T_A:0.00,0.253,0.250:0.027,0.021,0.951	0/0:12,0:4.516e-05:6,0:6,0:0:142,0:0:0:0|1:110920675_T_A
1	110992038	.	A	G	.	.	DP=13;ECNT=2;NLOD=2.41;N_ART_LOD=-9.542e-01;POP_AF=1.000e-03;P_GERMLINE=-5.521e-02;TLOD=7.22	GT:AD:AF:F1R2:F2R1:MBQ:MFRL:MMQ:MPOS:PGT:PID:SA_MAP_AF:SA_POST_PROB	0/1:3,2:0.400:3,1:0,1:39:172,63143968:44:14:0|1:110992038_A_G:0.374,0.364,0.400:0.020,0.032,0.948	0/0:8,0:1.752e-10:1,0:7,0:0:177,0:0:0:0|1:110992038_A_G
1	110992052	.	G	A	.	.	DP=16;ECNT=2;NLOD=2.41;N_ART_LOD=-9.542e-01;POP_AF=1.000e-03;P_GERMLINE=-6.450e-02;TLOD=6.60	GT:AD:AF:F1R2:F2R1:MBQ:MFRL:MMQ:MPOS:PGT:PID:SA_MAP_AF:SA_POST_PROB	0/1:6,2:0.250:5,1:1,1:39:152,63143968:44:16:0|1:110992038_A_G:0.212,0.212,0.250:0.023,0.023,0.955	0/0:8,0:2.783e-10:1,0:7,0:0:177,0:0:0:0|1:110992038_A_G
1	111112012	.	C	T	.	.	DP=14;ECNT=1;NLOD=3.31;N_ART_LOD=-1.094e+00;POP_AF=1.000e-03;P_GERMLINE=-1.891e+00;TLOD=4.13	GT:AD:AF:F1R2:F2R1:MBQ:MFRL:MMQ:MPOS:SA_MAP_AF:SA_POST_PROB	0/1:0,1:0.750:0,1:0,0:40:0,159:60:29:0.00,0.990,1.00:0.028,0.025,0.947	0/0:11,0:0.042:5,0:6,0:0:136,0:0:0
1	111390624	.	ATTTT	A	.	.	DP=233;ECNT=1;NLOD=2.21;N_ART_LOD=4.89;POP_AF=1.000e-03;P_GERMLINE=-6.632e-01;RPA=17,13;RU=T;STR;TLOD=4.36	GT:AD:AF:F1R2:F2R1:MBQ:MFRL:MMQ:MPOS:SA_MAP_AF:SA_POST_PROB	0/1:66,12:0.256:11,3:4,1:36:190,151:60:17:0.030,0.040,0.044:6.043e-03,0.012,0.982	0/0:63,11:0.276:9,4:4,1:30:148,115:60:14
1	111890244	.	CTTT	C	.	.	DP=77;ECNT=1;NLOD=3.61;N_ART_LOD=1.47;POP_AF=1.000e-03;P_GERMLINE=-3.048e+00;RPA=15,12;RU=T;STR;TLOD=3.26	GT:AD:AF:F1R2:F2R1:MBQ:MFRL:MMQ:MPOS:SA_MAP_AF:SA_POST_PROB	0/1:30,4:0.178:4,2:5,0:38:212,195:60:10:0.00,0.071,0.071:0.013,0.019,0.967	0/0:31,3:0.140:10,0:3,2:38:215,310:60:22
1	111962287	.	G	A	.	.	DP=241;ECNT=1;NLOD=38.13;N_ART_LOD=-2.113e+00;POP_AF=1.000e-03;P_GERMLINE=-3.766e+01;TLOD=3.17	GT:AD:AF:F1R2:F2R1:MBQ:MFRL:MMQ:MPOS:SA_MAP_AF:SA_POST_PROB	0/1:104,2:0.037:45,1:59,1:40:174,210:60:21:0.00,0.020,0.019:0.034,2.057e-03,0.964	0/0:127,0:0.017:44,0:83,0:0:160,0:0:0
1	111964362	.	G	A	.	.	DP=198;ECNT=1;NLOD=23.38;N_ART_LOD=0.530;POP_AF=1.000e-03;P_GERMLINE=-2.131e+01;TLOD=4.79	GT:AD:AF:F1R2:F2R1:MBQ:MFRL:MMQ:MPOS:SA_MAP_AF:SA_POST_PROB	0/1:90,3:0.070:35,1:55,2:40:198,163:60:0:0.020,0.030,0.032:0.048,2.659e-03,0.949	0/0:92,1:0.034:31,0:61,1:40:178,257:60:20
1	112020894	.	G	A	.	.	DP=100;ECNT=1;NLOD=11.44;N_ART_LOD=-1.614e+00;POP_AF=1.000e-03;P_GERMLINE=-1.023e+01;TLOD=3.91	GT:AD:AF:F1R2:F2R1:MBQ:MFRL:MMQ:MPOS:SA_MAP_AF:SA_POST_PROB	0/1:54,2:0.046:18,0:36,2:40:257,228:60:14:0.040,0.00,0.036:0.025,6.916e-03,0.968	0/0:38,0:0.058:11,0:27,0:0:249,0:0:0
1	112267187	.	GCACA	G	.	.	DP=48;ECNT=1;NLOD=3.61;N_ART_LOD=-3.848e-01;POP_AF=1.000e-03;P_GERMLINE=-9.965e-01;RPA=17,15;RU=CA;STR;TLOD=5.48	GT:AD:AF:F1R2:F2R1:MBQ:MFRL:MMQ:MPOS:SA_MAP_AF:SA_POST_PROB	0/1:21,3:0.176:4,0:2,3:35:122,176:60:5:0.00,0.141,0.143:0.030,0.014,0.957	0/0:17,1:0.124:3,0:4,1:32:134,149:60:3
1	112305406	.	T	TA	.	.	DP=520;ECNT=1;NLOD=7.21;N_ART_LOD=15.61;POP_AF=1.000e-03;P_GERMLINE=-3.912e+00;RPA=16,17;RU=A;STR;TLOD=9.78	GT:AD:AF:F1R2:F2R1:MBQ:MFRL:MMQ:MPOS:SA_MAP_AF:SA_POST_PROB	0/1:175,15:0.235:40,3:56,8:27:176,182:60:22:0.051,0.040,0.056:5.783e-03,6.291e-03,0.988	0/0:144,19:0.271:27,1:63,14:30:163,187:60:21
1	112389040	.	TCTG	T	.	.	DP=86;ECNT=1;NLOD=5.51;N_ART_LOD=1.42;POP_AF=1.000e-03;P_GERMLINE=-2.207e+00;RPA=12,11;RU=CTG;STR;TLOD=18.07	GT:AD:AF:F1R2:F2R1:MBQ:MFRL:MMQ:MPOS:SA_MAP_AF:SA_POST_PROB	0/1:32,6:0.183:20,3:12,3:40:156,161:60:33:0.121,0.141,0.158:0.020,0.013,0.967	0/0:35,2:0.133:24,2:11,0:40:183,99:60:19
1	112525074	.	C	T	.	.	DP=670;ECNT=1;NLOD=98.36;N_ART_LOD=-2.527e+00;POP_AF=1.000e-03;P_GERMLINE=-9.728e+01;TLOD=3.78	GT:AD:AF:F1R2:F2R1:MBQ:MFRL:MMQ:MPOS:SA_MAP_AF:SA_POST_PROB	0/1:300,3:0.042:114,1:186,2:40:186,198:60:5:0.010,0.010,9.901e-03:7.943e-03,1.135e-03,0.991	0/0:328,0:0.030:110,0:218,0:0:182,0:0:0
1	113041166	.	C	CT	.	.	DP=26;ECNT=1;NLOD=2.41;N_ART_LOD=-1.039e+00;POP_AF=1.000e-03;P_GERMLINE=-5.954e-02;RPA=11,12;RU=T;STR;TLOD=6.84	GT:AD:AF:F1R2:F2R1:MBQ:MFRL:MMQ:MPOS:SA_MAP_AF:SA_POST_PROB	0/1:8,4:0.353:0,3:8,1:39:157,147:60:24:0.273,0.323,0.333:0.027,0.020,0.953	0/0:8,0:0.193:5,0:3,0:0:131,0:0:0
1	113133902	.	G	A	.	.	DP=15;ECNT=1;NLOD=3.01;N_ART_LOD=-1.058e+00;POP_AF=1.000e-03;P_GERMLINE=-2.456e+00;TLOD=3.25	GT:AD:AF:F1R2:F2R1:MBQ:MFRL:MMQ:MPOS:SA_MAP_AF:SA_POST_PROB	0/1:2,1:0.375:2,0:0,1:39:184,150:60:10:0.00,0.333,0.333:0.029,0.021,0.949	0/0:10,0:0.046:4,0:6,0:0:142,0:0:0
1	113253114	.	C	A	.	.	DP=99;ECNT=1;NLOD=12.64;N_ART_LOD=-1.646e+00;POP_AF=1.000e-03;P_GERMLINE=-1.144e+01;TLOD=3.90	GT:AD:AF:F1R2:F2R1:MBQ:MFRL:MMQ:MPOS:SA_MAP_AF:SA_POST_PROB	0/1:50,2:0.056:15,0:35,2:39:187,232:60:13:0.00,0.040,0.038:9.264e-03,0.013,0.978	0/0:42,0:0.033:12,0:30,0:0:190,0:0:0
1	113301074	.	TGA	T	.	.	DP=70;ECNT=1;NLOD=5.59;N_ART_LOD=-8.823e-01;POP_AF=1.000e-03;P_GERMLINE=-4.382e+00;RPA=13,12;RU=GA;STR;TLOD=3.91	GT:AD:AF:F1R2:F2R1:MBQ:MFRL:MMQ:MPOS:SA_MAP_AF:SA_POST_PROB	0/1:17,2:0.266:7,1:6,1:34:152,212:60:35:0.131,0.00,0.133:9.091e-03,0.070,0.921	0/0:20,1:0.248:12,0:2,0:0:146,0:0:0
1	113575862	.	C	CA	.	.	DP=23;ECNT=1;NLOD=2.98;N_ART_LOD=-6.049e-01;POP_AF=1.000e-03;P_GERMLINE=-7.382e-01;RPA=20,21;RU=A;STR;TLOD=5.07	GT:AD:AF:F1R2:F2R1:MBQ:MFRL:MMQ:MPOS:SA_MAP_AF:SA_POST_PROB	0/1:2,3:0.564:0,2:1,1:21:144,102:60:5:0.586,0.566,0.600:0.024,0.028,0.948	0/0:10,0:0.149:1,0:0,0:0:590,0:0:0
1	114192033	.	G	GT	.	.	DP=396;ECNT=1;NLOD=19.87;N_ART_LOD=9.97;POP_AF=1.000e-03;P_GERMLINE=-1.909e+01;RPA=9,10;RU=T;STR;TLOD=3.49	GT:AD:AF:F1R2:F2R1:MBQ:MFRL:MMQ:MPOS:SA_MAP_AF:SA_POST_PROB	0/1:162,5:0.106:59,1:103,4:36:188,169:60:26:0.030,0.00,0.030:4.577e-03,9.841e-03,0.986	0/0:143,9:0.161:51,2:91,7:40:181,152:60:23
1	114224782	.	ATT	A	.	.	DP=681;ECNT=1;NLOD=20.27;N_ART_LOD=18.11;POP_AF=1.000e-03;P_GERMLINE=-1.697e+01;RPA=16,14;RU=T;STR;TLOD=9.97	GT:AD:AF:F1R2:F2R1:MBQ:MFRL:MMQ:MPOS:SA_MAP_AF:SA_POST_PROB	0/1:244,11:0.163:43,3:52,6:39:172,189:60:21:0.020,0.030,0.033:6.204e-03,4.323e-03,0.989	0/0:236,19:0.190:36,4:48,10:39:170,163:60:29
1	114505884	.	G	A	.	.	DP=59;ECNT=1;NLOD=6.92;N_ART_LOD=-1.380e+00;POP_AF=1.000e-03;P_GERMLINE=-5.513e+00;TLOD=4.11	GT:AD:AF:F1R2:F2R1:MBQ:MFRL:MMQ:MPOS:SA_MAP_AF:SA_POST_PROB	0/1:32,2:0.083:14,1:18,1:38:219,214:60:11:0.00,0.061,0.059:0.010,0.025,0.964	0/0:23,0:6.346e-05:13,0:10,0:0:225,0:0:0
1	114773565	.	G	A	.	.	DP=20;ECNT=1;NLOD=3.87;N_ART_LOD=-1.157e+00;POP_AF=1.000e-03;P_GERMLINE=-3.457e+00;TLOD=3.11	GT:AD:AF:F1R2:F2R1:MBQ:MFRL:MMQ:MPOS:SA_MAP_AF:SA_POST_PROB	0/1:3,1:0.333:2,1:1,0:40:145,143:60:16:0.00,0.253,0.250:0.027,0.021,0.951	0/0:13,0:0.043:5,0:8,0:0:169,0:0:0
1	115226990	.	C	CAA	.	.	DP=273;ECNT=1;NLOD=19.96;N_ART_LOD=-1.505e+00;POP_AF=1.000e-03;P_GERMLINE=-1.825e+01;RPA=12,14;RU=A;STR;TLOD=4.42	GT:AD:AF:F1R2:F2R1:MBQ:MFRL:MMQ:MPOS:SA_MAP_AF:SA_POST_PROB	0/1:105,4:0.166:27,2:63,2:37:188,172:60:15:0.030,0.020,0.033:0.022,3.691e-03,0.975	0/0:74,1:0.205:24,0:36,0:0:198,0:0:0
1	115279361	.	T	TA	.	.	DB;DP=49;ECNT=1;NLOD=4.81;N_ART_LOD=-9.824e-01;POP_AF=1.000e-03;P_GERMLINE=-3.640e+00;RPA=9,10;RU=A;STR;TLOD=3.87	GT:AD:AF:F1R2:F2R1:MBQ:MFRL:MMQ:MPOS:SA_MAP_AF:SA_POST_PROB	0/1:26,3:0.121:10,2:15,1:39:176,192:60:6:0.00,0.101,0.103:0.026,0.012,0.963	0/0:16,0:0.080:4,0:12,0:0:180,0:0:0
1	115280193	.	C	CA	.	.	DP=526;ECNT=1;NLOD=4.68;N_ART_LOD=24.21;POP_AF=1.000e-03;P_GERMLINE=-1.397e+00;RPA=13,14;RU=A;STR;TLOD=20.07	GT:AD:AF:F1R2:F2R1:MBQ:MFRL:MMQ:MPOS:SA_MAP_AF:SA_POST_PROB	0/1:209,19:0.176:68,6:103,12:35:174,169:60:34:0.071,0.071,0.080:6.633e-03,6.688e-03,0.987	0/0:178,22:0.190:57,7:92,13:34:181,179:60:25
1	115316997	.	G	GA	.	.	DP=183;ECNT=1;NLOD=18.72;N_ART_LOD=-5.697e-01;POP_AF=1.000e-03;P_GERMLINE=-1.777e+01;RPA=9,10;RU=A;STR;TLOD=3.65	GT:AD:AF:F1R2:F2R1:MBQ:MFRL:MMQ:MPOS:SA_MAP_AF:SA_POST_PROB	0/1:76,4:0.123:23,3:51,1:39:196,233:60:19:0.051,0.00,0.050:9.655e-03,0.012,0.978	0/0:71,1:0.105:27,1:42,0:27:181,224:60:20
1	115438047	.	A	AT	.	.	DP=222;ECNT=1;NLOD=15.35;N_ART_LOD=2.03;POP_AF=1.000e-03;P_GERMLINE=-1.216e+01;RPA=10,11;RU=T;STR;TLOD=6.54	GT:AD:AF:F1R2:F2R1:MBQ:MFRL:MMQ:MPOS:SA_MAP_AF:SA_POST_PROB	0/1:82,6:0.188:39,3:41,3:37:179,194:60:20:0.061,0.051,0.068:0.010,8.356e-03,0.981	0/0:79,4:0.132:28,2:47,2:39:173,158:60:15
1	115537600	.	GA	G	.	.	DB;DP=138;ECNT=1;NLOD=16.78;N_ART_LOD=-1.350e+00;POP_AF=1.000e-03;P_GERMLINE=-1.617e+01;RPA=10,9;RU=A;STR;TLOD=3.30	GT:AD:AF:F1R2:F2R1:MBQ:MFRL:MMQ:MPOS:SA_MAP_AF:SA_POST_PROB	0/1:44,3:0.184:16,1:20,2:36:195,174:60:23:0.071,0.00,0.067:0.011,0.016,0.973	0/0:57,0:0.131:20,0:29,0:0:160,0:0:0
1	116536775	.	C	T	.	.	DP=102;ECNT=2;NLOD=11.30;N_ART_LOD=-1.612e+00;POP_AF=1.000e-03;P_GERMLINE=-1.059e+01;TLOD=3.41	GT:AD:AF:F1R2:F2R1:MBQ:MFRL:MMQ:MPOS:SA_MAP_AF:SA_POST_PROB	0/1:52,2:0.078:28,1:24,1:40:183,109:60:27:0.030,0.030,0.037:5.754e-03,0.016,0.978	0/0:38,0:0.065:21,0:17,0:0:163,0:0:0
1	116536798	.	CCCA	C	.	.	DP=111;ECNT=2;NLOD=3.91;N_ART_LOD=4.66;POP_AF=1.000e-03;P_GERMLINE=-7.061e-01;RPA=7,6;RU=CCA;STR;TLOD=18.16	GT:AD:AF:F1R2:F2R1:MBQ:MFRL:MMQ:MPOS:SA_MAP_AF:SA_POST_PROB	0/1:46,6:0.173:22,4:24,2:40:162,227:60:44:0.081,0.101,0.113:0.016,0.011,0.973	0/0:41,2:0.111:24,0:17,2:34:162,165:60:16
1	116655183	.	GA	G	.	.	DP=204;ECNT=1;NLOD=7.03;N_ART_LOD=6.60;POP_AF=1.000e-03;P_GERMLINE=-3.740e+00;RPA=13,12;RU=A;STR;TLOD=7.57	GT:AD:AF:F1R2:F2R1:MBQ:MFRL:MMQ:MPOS:SA_MAP_AF:SA_POST_PROB	0/1:92,7:0.129:24,3:52,4:39:192,184:60:22:0.00,0.071,0.074:0.067,4.073e-03,0.929	0/0:75,7:0.150:19,2:37,4:38:178,192:60:9
1	116675892	.	G	A	.	.	DP=559;ECNT=1;NLOD=82.59;N_ART_LOD=-5.530e-01;POP_AF=1.000e-03;P_GERMLINE=-8.066e+01;TLOD=4.65	GT:AD:AF:F1R2:F2R1:MBQ:MFRL:MMQ:MPOS:SA_MAP_AF:SA_POST_PROB	0/1:243,3:0.033:105,0:138,3:40:172,192:60:9:0.010,0.010,0.012:4.828e-03,1.857e-03,0.993	0/0:289,1:0.027:107,0:182,1:39:179,185:60:30
1	116933115	.	CT	C	.	.	DP=93;ECNT=1;NLOD=3.01;N_ART_LOD=1.77;POP_AF=1.000e-03;P_GERMLINE=-6.125e-01;RPA=12,11;RU=T;STR;TLOD=5.30	GT:AD:AF:F1R2:F2R1:MBQ:MFRL:MMQ:MPOS:SA_MAP_AF:SA_POST_PROB	0/1:33,4:0.211:7,1:21,3:26:209,244:60:28:0.111,0.00,0.108:0.015,0.020,0.965	0/0:33,3:0.175:7,1:18,1:39:203,158:60:13
1	117102686	.	T	TA	.	.	DP=87;ECNT=1;NLOD=2.71;N_ART_LOD=1.89;POP_AF=1.000e-03;P_GERMLINE=-2.048e+00;RPA=9,10;RU=A;STR;TLOD=3.36	GT:AD:AF:F1R2:F2R1:MBQ:MFRL:MMQ:MPOS:SA_MAP_AF:SA_POST_PROB	0/1:33,3:0.194:13,2:20,1:37:177,194:60:12:0.081,0.00,0.083:0.022,0.013,0.965	0/0:26,2:0.192:5,1:18,1:33:169,156:60:25
1	117122269	.	GGTC	G	.	.	DP=576;ECNT=2;NLOD=50.29;N_ART_LOD=0.059;POP_AF=1.000e-03;P_GERMLINE=-4.699e+01;RPA=7,6;RU=GTC;STR;TLOD=7.87	GT:AD:AF:F1R2:F2R1:MBQ:MFRL:MMQ:MPOS:SA_MAP_AF:SA_POST_PROB	0/1:178,4:0.196:64,1:112,3:40:183,234:60:29:0.010,0.020,0.022:4.414e-03,4.500e-03,0.991	0/0:179,1:0.189:67,0:110,1:40:171,199:60:37
1	117122285	.	G	C	.	.	DP=634;ECNT=2;NLOD=31.47;N_ART_LOD=4.97;POP_AF=1.000e-03;P_GERMLINE=-2.897e+01;TLOD=5.28	GT:AD:AF:F1R2:F2R1:MBQ:MFRL:MMQ:MPOS:SA_MAP_AF:SA_POST_PROB	0/1:146,11:0.285:43,1:58,2:40:180,146:60:28:0.00,0.020,0.017:9.581e-03,2.437e-03,0.988	0/0:153,7:0.281:32,2:66,1:38:170,160:60:37
1	117127762	.	T	C	.	.	DP=350;ECNT=1;NLOD=46.82;N_ART_LOD=-2.203e+00;POP_AF=1.000e-03;P_GERMLINE=-4.467e+01;TLOD=4.87	GT:AD:AF:F1R2:F2R1:MBQ:MFRL:MMQ:MPOS:SA_MAP_AF:SA_POST_PROB	0/1:179,3:0.034:67,0:112,3:40:186,131:60:18:0.010,0.020,0.016:0.031,1.461e-03,0.968	0/0:156,0:0.020:56,0:100,0:0:173,0:0:0
1	117404973	.	A	G	.	.	DP=13;ECNT=1;NLOD=2.36;N_ART_LOD=-9.706e-01;POP_AF=1.000e-03;P_GERMLINE=-1.891e+00;TLOD=3.18	GT:AD:AF:F1R2:F2R1:MBQ:MFRL:MMQ:MPOS:SA_MAP_AF:SA_POST_PROB	0/1:3,1:0.250:0,0:3,1:40:124,148:60:20:0.253,0.00,0.250:0.025,0.023,0.952	0/0:8,0:0.067:4,0:4,0:0:157,0:0:0
1	117633133	.	C	CT	.	.	DP=294;ECNT=1;NLOD=19.48;N_ART_LOD=6.00;POP_AF=1.000e-03;P_GERMLINE=-1.618e+01;RPA=10,11;RU=T;STR;TLOD=7.73	GT:AD:AF:F1R2:F2R1:MBQ:MFRL:MMQ:MPOS:SA_MAP_AF:SA_POST_PROB	0/1:112,8:0.151:48,2:58,6:31:179,164:60:16:0.061,0.061,0.067:7.839e-03,7.839e-03,0.984	0/0:118,6:0.133:45,2:56,4:39:163,177:60:24
1	117696083	.	A	AT	.	.	DP=50;ECNT=1;NLOD=3.42;N_ART_LOD=-9.366e-01;POP_AF=1.000e-03;P_GERMLINE=-1.407e+00;RPA=19,20;RU=T;STR;TLOD=4.75	GT:AD:AF:F1R2:F2R1:MBQ:MFRL:MMQ:MPOS:SA_MAP_AF:SA_POST_PROB	0/1:10,4:0.418:1,0:1,4:22:171,266:60:26:0.283,0.00,0.286:0.025,0.024,0.951	0/0:12,0:0.235:3,0:5,0:0:233,0:0:0
1	118495131	.	A	AT	.	.	DP=293;ECNT=1;NLOD=21.11;N_ART_LOD=2.91;POP_AF=1.000e-03;P_GERMLINE=-1.997e+01;RPA=10,11;RU=T;STR;TLOD=3.84	GT:AD:AF:F1R2:F2R1:MBQ:MFRL:MMQ:MPOS:SA_MAP_AF:SA_POST_PROB	0/1:130,5:0.119:57,4:70,1:39:181,182:60:14:0.030,0.030,0.037:5.534e-03,6.351e-03,0.988	0/0:105,5:0.115:39,1:64,4:39:182,176:60:13
1	118501390	.	C	CTT	.	.	DP=104;ECNT=1;NLOD=4.54;N_ART_LOD=-5.185e-02;POP_AF=1.000e-03;P_GERMLINE=-2.629e+00;RPA=16,18;RU=T;STR;TLOD=4.63	GT:AD:AF:F1R2:F2R1:MBQ:MFRL:MMQ:MPOS:SA_MAP_AF:SA_POST_PROB	0/1:31,5:0.274:11,2:4,2:37:209,194:60:22:0.00,0.081,0.083:0.012,0.025,0.963	0/0:26,1:0.263:10,1:5,0:35:189,154:60:1
1	118623681	.	T	TACAC	.	.	DP=91;ECNT=1;NLOD=6.19;N_ART_LOD=-1.126e+00;POP_AF=1.000e-03;P_GERMLINE=-4.224e+00;RPA=16,18;RU=AC;STR;TLOD=4.69	GT:AD:AF:F1R2:F2R1:MBQ:MFRL:MMQ:MPOS:SA_MAP_AF:SA_POST_PROB	0/1:22,4:0.326:11,1:8,2:37:216,193:60:21:0.061,0.061,0.075:7.179e-03,0.038,0.955	0/0:21,0:0.244:7,0:10,0:0:203,0:0:0
1	120301609	.	A	G	.	.	DP=197;ECNT=1;NLOD=27.69;N_ART_LOD=-1.973e+00;POP_AF=1.000e-03;P_GERMLINE=-2.710e+01;TLOD=3.29	GT:AD:AF:F1R2:F2R1:MBQ:MFRL:MMQ:MPOS:SA_MAP_AF:SA_POST_PROB	0/1:94,2:0.053:38,0:56,2:40:206,304:60:20:0.00,0.020,0.021:4.329e-03,0.026,0.970	0/0:92,0:0.011:40,0:52,0:0:200,0:0:0
1	120469193	.	G	A	.	.	DP=321;ECNT=1;NLOD=44.96;N_ART_LOD=-2.181e+00;POP_AF=1.000e-03;P_GERMLINE=-4.350e+01;TLOD=4.17	GT:AD:AF:F1R2:F2R1:MBQ:MFRL:MMQ:MPOS:SA_MAP_AF:SA_POST_PROB	0/1:151,3:0.042:44,0:107,3:40:155,188:60:35:0.020,0.010,0.019:2.308e-03,0.011,0.986	0/0:152,1:0.029:47,1:105,0:15:160,199:60:19
1	120612040	.	T	TCCGCCGCCGCCGCCGCCGCCGCCGCCG	.	.	DP=307;ECNT=2;NLOD=3.82;N_ART_LOD=9.39;POP_AF=1.000e-03;P_GERMLINE=-6.355e-01;RPA=6,15;RU=CCG;STR;TLOD=15.39	GT:AD:AF:F1R2:F2R1:MBQ:MFRL:MMQ:MPOS:SA_MAP_AF:SA_POST_PROB	0/1:100,10:0.225:46,4:32,2:40:163,163:27:32:0.030,0.040,0.046:8.295e-03,5.406e-03,0.986	0/0:102,8:0.191:56,3:27,1:0:168,164:27:0
1	121352368	.	A	C	.	.	DP=36;ECNT=3;NLOD=3.61;N_ART_LOD=-1.114e+00;POP_AF=1.000e-03;P_GERMLINE=-1.234e+00;TLOD=5.16	GT:AD:AF:F1R2:F2R1:MBQ:MFRL:MMQ:MPOS:PGT:PID:SA_MAP_AF:SA_POST_PROB	0/1:22,2:0.083:10,1:12,1:40:118,182:32:25:0|1:121352368_A_C:0.081,0.00,0.083:7.875e-03,0.045,0.948	0/0:12,0:3.162e-05:6,0:6,0:0:112,0:0:0:0|1:121352368_A_C
1	121352374	.	C	G	.	.	DP=36;ECNT=3;NLOD=3.61;N_ART_LOD=-1.114e+00;POP_AF=1.000e-03;P_GERMLINE=-1.234e+00;TLOD=5.16	GT:AD:AF:F1R2:F2R1:MBQ:MFRL:MMQ:MPOS:PGT:PID:SA_MAP_AF:SA_POST_PROB	0/1:22,2:0.083:10,1:12,1:39:118,182:32:31:0|1:121352368_A_C:0.081,0.00,0.083:7.875e-03,0.045,0.948	0/0:12,0:3.162e-05:6,0:6,0:0:112,0:0:0:0|1:121352368_A_C
1	121352417	.	G	A	.	.	DP=35;ECNT=3;NLOD=3.31;N_ART_LOD=-1.079e+00;POP_AF=1.000e-03;P_GERMLINE=-2.197e+00;TLOD=3.82	GT:AD:AF:F1R2:F2R1:MBQ:MFRL:MMQ:MPOS:SA_MAP_AF:SA_POST_PROB	0/1:22,2:0.084:11,0:11,2:39:119,129:35:19:0.061,0.061,0.083:0.014,0.016,0.970	0/0:11,0:1.210e-04:6,0:5,0:0:111,0:0:0
1	121354308	.	A	C	.	.	DP=63;ECNT=5;NLOD=7.53;N_ART_LOD=-1.415e+00;POP_AF=1.000e-03;P_GERMLINE=-5.677e+00;TLOD=4.56	GT:AD:AF:F1R2:F2R1:MBQ:MFRL:MMQ:MPOS:PGT:PID:SA_MAP_AF:SA_POST_PROB	0/1:36,2:0.053:24,2:12,0:38:159,138:45:11:0|1:121354280_G_A:0.051,0.00,0.053:7.291e-03,0.023,0.970	0/0:25,0:3.162e-05:11,0:14,0:0:163,0:0:0:0|1:121354280_G_A
1	121354311	.	C	G	.	.	DP=66;ECNT=5;NLOD=7.83;N_ART_LOD=-1.431e+00;POP_AF=1.000e-03;P_GERMLINE=-6.043e+00;TLOD=4.50	GT:AD:AF:F1R2:F2R1:MBQ:MFRL:MMQ:MPOS:PGT:PID:SA_MAP_AF:SA_POST_PROB	0/1:38,2:0.050:24,2:14,0:39:157,138:45:14:0|1:121354280_G_A:0.051,0.00,0.050:6.965e-03,0.023,0.970	0/0:26,0:3.162e-05:12,0:14,0:0:165,0:0:0:0|1:121354280_G_A
1	121355195	.	C	G	.	.	DP=53;ECNT=6;NLOD=7.53;N_ART_LOD=-1.415e+00;POP_AF=1.000e-03;P_GERMLINE=-5.301e+00;TLOD=4.96	GT:AD:AF:F1R2:F2R1:MBQ:MFRL:MMQ:MPOS:PGT:PID:SA_MAP_AF:SA_POST_PROB	0/1:26,2:0.071:17,0:9,2:39:177,190:51:39:0|1:121355195_C_G:0.071,0.00,0.071:8.437e-03,0.030,0.962	0/0:25,0:3.162e-05:12,0:13,0:0:149,0:0:0:0|1:121355195_C_G
1	121355196	.	G	GT	.	.	DP=54;ECNT=6;NLOD=7.53;N_ART_LOD=-1.415e+00;POP_AF=1.000e-03;P_GERMLINE=-5.344e+00;RPA=2,3;RU=T;STR;TLOD=4.91	GT:AD:AF:F1R2:F2R1:MBQ:MFRL:MMQ:MPOS:PGT:PID:SA_MAP_AF:SA_POST_PROB	0/1:27,2:0.069:18,0:9,2:39:176,190:51:40:0|1:121355195_C_G:0.071,0.00,0.069:8.451e-03,0.028,0.963	0/0:25,0:3.162e-05:12,0:13,0:0:149,0:0:0:0|1:121355195_C_G
1	121355244	.	G	A	.	.	DP=31;ECNT=6;NLOD=3.87;N_ART_LOD=-1.144e+00;POP_AF=1.000e-03;P_GERMLINE=-1.321e+00;TLOD=5.35	GT:AD:AF:F1R2:F2R1:MBQ:MFRL:MMQ:MPOS:SA_MAP_AF:SA_POST_PROB	0/1:15,2:0.139:7,0:8,2:39:176,218:48:30:0.121,0.00,0.118:0.013,0.030,0.957	0/0:13,0:7.796e-03:7,0:6,0:0:148,0:0:0
1	121386280	.	C	G	.	.	DP=30;ECNT=1;NLOD=2.62;N_ART_LOD=-9.941e-01;POP_AF=1.000e-03;P_GERMLINE=-1.672e+00;TLOD=3.65	GT:AD:AF:F1R2:F2R1:MBQ:MFRL:MMQ:MPOS:SA_MAP_AF:SA_POST_PROB	0/1:18,2:0.124:14,1:4,1:40:126,47997:32:24:0.081,0.081,0.100:0.015,0.018,0.967	0/0:9,0:0.023:5,0:4,0:0:124,0:0:0
1	121483218	.	G	T	.	.	DP=52;ECNT=4;NLOD=3.91;N_ART_LOD=-1.204e+00;POP_AF=1.000e-03;P_GERMLINE=-1.577e+00;TLOD=5.09	GT:AD:AF:F1R2:F2R1:MBQ:MFRL:MMQ:MPOS:SA_MAP_AF:SA_POST_PROB	0/1:25,3:0.180:13,2:12,1:40:180,141:24:20:0.111,0.00,0.107:8.816e-03,0.042,0.949	0/0:13,0:0.139:4,0:9,0:0:151,0:0:0
1	121483300	.	AG	A	.	.	DP=93;ECNT=4;NLOD=12.94;N_ART_LOD=-1.352e+00;POP_AF=1.000e-03;P_GERMLINE=-1.106e+01;RPA=2,1;RU=G;STR;TLOD=4.60	GT:AD:AF:F1R2:F2R1:MBQ:MFRL:MMQ:MPOS:PGT:PID:SA_MAP_AF:SA_POST_PROB	0/1:47,3:0.057:26,1:19,2:40:163,213:60:27:0|1:121483300_AG_A:0.00,0.061,0.063:0.043,5.365e-03,0.951	0/0:43,0:3.162e-05:18,0:25,0:0:157,0:0:0:0|1:121483300_AG_A
1	121483370	.	T	C	.	.	DP=138;ECNT=2;NLOD=21.07;N_ART_LOD=-1.556e+00;POP_AF=1.000e-03;P_GERMLINE=-2.060e+01;TLOD=3.17	GT:AD:AF:F1R2:F2R1:MBQ:MFRL:MMQ:MPOS:SA_MAP_AF:SA_POST_PROB	0/1:65,2:0.037:33,1:32,1:40:146,165:36:15:0.00,0.030,0.029:0.024,3.743e-03,0.972	0/0:70,0:3.192e-05:32,0:38,0:0:144,0:0:0
1	121484352	.	C	G	.	.	DP=90;ECNT=6;NLOD=4.33;N_ART_LOD=-1.889e-01;POP_AF=1.000e-03;P_GERMLINE=-3.152e+00;TLOD=3.88	GT:AD:AF:F1R2:F2R1:MBQ:MFRL:MMQ:MPOS:SA_MAP_AF:SA_POST_PROB	0/1:59,2:0.068:31,1:28,1:40:205,238:40:38:0.00,0.030,0.033:7.862e-03,0.013,0.979	0/0:22,1:0.067:13,0:9,1:35:183,172:60:0
1	121484355	.	A	T	.	.	DP=92;ECNT=6;NLOD=7.17;N_ART_LOD=-1.411e+00;POP_AF=1.000e-03;P_GERMLINE=-3.941e+00;TLOD=6.77	GT:AD:AF:F1R2:F2R1:MBQ:MFRL:MMQ:MPOS:SA_MAP_AF:SA_POST_PROB	0/1:62,3:0.055:33,1:29,2:39:206,189:40:43:0.00,0.051,0.046:9.564e-03,0.014,0.976	0/0:24,0:0.043:14,0:10,0:0:183,0:0:0
1	121484407	.	G	T	.	.	DP=453;ECNT=6;NLOD=36.89;N_ART_LOD=0.818;POP_AF=1.000e-03;P_GERMLINE=-3.540e+01;TLOD=4.19	GT:AD:AF:F1R2:F2R1:MBQ:MFRL:MMQ:MPOS:SA_MAP_AF:SA_POST_PROB	0/1:282,3:0.026:136,2:146,1:39:159,198:60:20:0.010,0.010,0.011:1.102e-03,0.011,0.987	0/0:144,2:0.054:72,2:72,0:37:150,175:60:1
1	121484425	.	T	A	.	.	DP=595;ECNT=6;NLOD=60.21;N_ART_LOD=-2.311e+00;POP_AF=1.000e-03;P_GERMLINE=-5.812e+01;TLOD=4.82	GT:AD:AF:F1R2:F2R1:MBQ:MFRL:MMQ:MPOS:SA_MAP_AF:SA_POST_PROB	0/1:356,4:0.036:178,2:178,2:37:157,116:60:12:0.010,0.010,0.011:1.438e-03,4.081e-03,0.994	0/0:203,1:0.034:97,1:106,0:16:150,211:57:29
1	121484430	.	G	C	.	.	DP=634;ECNT=6;NLOD=60.86;N_ART_LOD=-2.131e-01;POP_AF=1.000e-03;P_GERMLINE=-5.803e+01;TLOD=5.70	GT:AD:AF:F1R2:F2R1:MBQ:MFRL:MMQ:MPOS:SA_MAP_AF:SA_POST_PROB	0/1:375,4:0.037:189,1:186,3:39:156,201:60:20:0.010,0.010,0.011:1.361e-03,3.941e-03,0.995	0/0:217,1:0.043:102,1:115,0:40:151,90:60:24
1	121484463	.	T	A	.	.	DP=731;ECNT=37;NLOD=57.33;N_ART_LOD=8.89;POP_AF=1.000e-03;P_GERMLINE=-5.403e+01;TLOD=23.41	GT:AD:AF:F1R2:F2R1:MBQ:MFRL:MMQ:MPOS:SA_MAP_AF:SA_POST_PROB	0/1:443,11:0.032:231,2:212,9:40:157,116:60:28:0.020,0.010,0.024:1.057e-03,0.026,0.973	0/0:261,6:0.030:111,3:150,3:39:150,118:60:5
1	121484502	.	G	T	.	.	DP=962;ECNT=37;NLOD=103.15;N_ART_LOD=-6.228e-01;POP_AF=1.000e-03;P_GERMLINE=-1.028e+02;TLOD=3.05	GT:AD:AF:F1R2:F2R1:MBQ:MFRL:MMQ:MPOS:SA_MAP_AF:SA_POST_PROB	0/1:580,3:0.015:297,1:283,2:40:159,193:60:31:0.010,0.010,5.146e-03:8.468e-04,2.015e-03,0.997	0/0:359,2:0.014:168,2:191,0:28:156,134:60:27
1	121484526	.	C	G	.	.	DP=1322;ECNT=37;NLOD=133.85;N_ART_LOD=3.69;POP_AF=1.000e-03;P_GERMLINE=-1.328e+02;TLOD=3.74	GT:AD:AF:F1R2:F2R1:MBQ:MFRL:MMQ:MPOS:SA_MAP_AF:SA_POST_PROB	0/1:797,4:0.016:410,2:383,2:39:158,183:60:22:0.010,0.010,5.000e-03:7.966e-04,1.394e-03,0.998	0/0:486,3:0.020:233,2:253,1:39:155,147:60:23
1	121484527	.	G	A	.	.	DP=1339;ECNT=37;NLOD=150.17;N_ART_LOD=-2.702e+00;POP_AF=1.000e-03;P_GERMLINE=-1.483e+02;TLOD=4.63	GT:AD:AF:F1R2:F2R1:MBQ:MFRL:MMQ:MPOS:SA_MAP_AF:SA_POST_PROB	0/1:813,4:0.015:415,3:398,1:40:158,146:60:18:0.010,0.010,4.896e-03:7.798e-04,1.367e-03,0.998	0/0:499,0:7.139e-03:235,0:264,0:0:155,0:0:0
1	121484558	.	C	T	.	.	DP=1684;ECNT=37;NLOD=60.06;N_ART_LOD=80.57;POP_AF=1.000e-03;P_GERMLINE=-5.676e+01;TLOD=114.00	GT:AD:AF:F1R2:F2R1:MBQ:MFRL:MMQ:MPOS:PGT:PID:SA_MAP_AF:SA_POST_PROB	0/1:993,43:0.042:530,16:463,27:40:159,137:40:40:0|1:121484558_C_T:0.030,0.040,0.042:0.040,8.086e-04,0.959	0/0:618,30:0.046:290,13:328,17:40:156,141:37:37:0|1:121484558_C_T
1	121484563	.	T	A	.	.	DP=1758;ECNT=37;NLOD=197.50;N_ART_LOD=-2.355e+00;POP_AF=1.000e-03;P_GERMLINE=-1.942e+02;TLOD=11.10	GT:AD:AF:F1R2:F2R1:MBQ:MFRL:MMQ:MPOS:SA_MAP_AF:SA_POST_PROB	0/1:1066,9:0.013:565,3:501,6:40:157,194:45:26:0.010,0.010,8.372e-03:9.048e-04,1.429e-03,0.998	0/0:666,1:6.298e-03:312,1:354,0:40:154,210:27:47
1	121484564	.	A	G	.	.	DP=1748;ECNT=37;NLOD=155.42;N_ART_LOD=-2.521e+00;POP_AF=1.000e-03;P_GERMLINE=-1.539e+02;TLOD=4.25	GT:AD:AF:F1R2:F2R1:MBQ:MFRL:MMQ:MPOS:SA_MAP_AF:SA_POST_PROB	0/1:784,4:0.140:410,3:359,1:40:154,144:55:31:0.010,0.010,3.745e-03:3.444e-04,3.508e-03,0.996	0/0:519,1:0.115:243,1:272,0:16:149,160:60:4
1	121484570	.	A	C	.	.	DP=1814;ECNT=37;NLOD=179.89;N_ART_LOD=7.21;POP_AF=1.000e-03;P_GERMLINE=-1.766e+02;TLOD=17.50	GT:AD:AF:F1R2:F2R1:MBQ:MFRL:MMQ:MPOS:SA_MAP_AF:SA_POST_PROB	0/1:1071,12:0.027:560,7:511,5:39:158,138:60:21:0.010,0.010,0.011:1.848e-03,9.579e-04,0.997	0/0:667,5:0.025:313,4:354,1:40:155,145:60:22
1	121484572	.	T	C	.	.	DP=1866;ECNT=37;NLOD=68.00;N_ART_LOD=85.12;POP_AF=1.000e-03;P_GERMLINE=-6.470e+01;TLOD=120.37	GT:AD:AF:F1R2:F2R1:MBQ:MFRL:MMQ:MPOS:SA_MAP_AF:SA_POST_PROB	0/1:1101,46:0.044:583,24:518,22:39:158,134:32:34:0.020,0.040,0.040:0.074,6.582e-04,0.925	0/0:670,32:0.051:316,14:354,18:39:156,130:40:36
1	121484588	.	C	G	.	.	DP=2055;ECNT=37;NLOD=225.23;N_ART_LOD=-1.288e+00;POP_AF=1.000e-03;P_GERMLINE=-2.244e+02;TLOD=3.53	GT:AD:AF:F1R2:F2R1:MBQ:MFRL:MMQ:MPOS:SA_MAP_AF:SA_POST_PROB	0/1:1240,4:0.017:646,2:594,2:40:155,186:60:12:0.010,0.010,3.215e-03:3.289e-04,2.205e-03,0.997	0/0:763,1:0.013:354,0:409,1:40:154,157:60:3
1	121484594	.	C	G	.	.	DP=2148;ECNT=37;NLOD=238.47;N_ART_LOD=-1.302e+00;POP_AF=1.000e-03;P_GERMLINE=-2.352e+02;TLOD=14.57	GT:AD:AF:F1R2:F2R1:MBQ:MFRL:MMQ:MPOS:PGT:PID:SA_MAP_AF:SA_POST_PROB	0/1:1309,9:0.012:688,5:621,4:39:152,196:60:39:0|1:121484594_C_G:0.010,0.010,6.829e-03:9.809e-04,8.467e-04,0.998	0/0:811,3:6.945e-03:380,2:431,1:39:151,180:60:11:0|1:121484594_C_G
1	121484595	.	T	C	.	.	DP=2167;ECNT=37;NLOD=202.43;N_ART_LOD=18.68;POP_AF=1.000e-03;P_GERMLINE=-1.991e+02;TLOD=20.72	GT:AD:AF:F1R2:F2R1:MBQ:MFRL:MMQ:MPOS:SA_MAP_AF:SA_POST_PROB	0/1:1315,12:0.014:690,5:625,7:39:152,157:60:24:0.010,0.010,9.043e-03:6.114e-04,2.178e-03,0.997	0/0:810,10:0.018:378,5:432,5:40:152,141:60:20
1	121484601	.	G	GCA	.	.	DP=2237;ECNT=37;NLOD=247.50;N_ART_LOD=0.076;POP_AF=1.000e-03;P_GERMLINE=-2.442e+02;TLOD=6.97	GT:AD:AF:F1R2:F2R1:MBQ:MFRL:MMQ:MPOS:SA_MAP_AF:SA_POST_PROB	0/1:1349,6:0.011:712,4:637,2:0:152,176:47:0:0.010,0.010,4.428e-03:4.166e-04,1.706e-03,0.998	0/0:849,2:0.011:403,1:446,1:0:150,228:47:0
1	121484612	.	G	C	.	.	DP=2390;ECNT=37;NLOD=256.55;N_ART_LOD=0.979;POP_AF=1.000e-03;P_GERMLINE=-2.533e+02;TLOD=15.54	GT:AD:AF:F1R2:F2R1:MBQ:MFRL:MMQ:MPOS:SA_MAP_AF:SA_POST_PROB	0/1:1415,11:0.021:736,4:679,7:40:152,157:60:26:0.010,0.010,7.714e-03:2.570e-03,4.846e-04,0.997	0/0:890,3:0.021:437,2:453,1:38:150,145:60:35
1	121484616	.	A	C	.	.	DP=2430;ECNT=37;NLOD=279.91;N_ART_LOD=-1.443e+00;POP_AF=1.000e-03;P_GERMLINE=-2.791e+02;TLOD=3.54	GT:AD:AF:F1R2:F2R1:MBQ:MFRL:MMQ:MPOS:PGT:PID:SA_MAP_AF:SA_POST_PROB	0/1:1480,4:2.795e-03:759,3:721,1:40:152,133:54:27:0|1:121484616_A_C:0.010,0.010,2.695e-03:3.416e-04,1.164e-03,0.998	0/0:944,1:1.725e-03:467,0:477,1:40:147,125:60:12:0|1:121484616_A_C
1	121484620	.	C	A	.	.	DP=2472;ECNT=37;NLOD=280.33;N_ART_LOD=-1.446e+00;POP_AF=1.000e-03;P_GERMLINE=-2.795e+02;TLOD=3.53	GT:AD:AF:F1R2:F2R1:MBQ:MFRL:MMQ:MPOS:PGT:PID:SA_MAP_AF:SA_POST_PROB	0/1:1489,4:0.010:763,3:726,1:40:152,133:54:27:0|1:121484616_A_C:0.010,0.010,2.679e-03:3.524e-04,1.085e-03,0.999	0/0:945,1:6.309e-03:466,0:479,1:39:147,125:60:16:0|1:121484616_A_C
1	121484686	.	G	C	.	.	DP=1861;ECNT=24;NLOD=193.16;N_ART_LOD=2.17;POP_AF=1.000e-03;P_GERMLINE=-1.899e+02;TLOD=9.83	GT:AD:AF:F1R2:F2R1:MBQ:MFRL:MMQ:MPOS:SA_MAP_AF:SA_POST_PROB	0/1:1099,7:0.028:553,6:546,1:38:165,152:60:16:0.010,0.010,6.329e-03:8.156e-04,1.153e-03,0.998	0/0:682,4:0.019:362,1:320,3:40:160,121:60:12
1	121484700	.	T	G	.	.	DP=1838;ECNT=24;NLOD=185.62;N_ART_LOD=7.24;POP_AF=1.000e-03;P_GERMLINE=-1.823e+02;TLOD=21.50	GT:AD:AF:F1R2:F2R1:MBQ:MFRL:MMQ:MPOS:SA_MAP_AF:SA_POST_PROB	0/1:1100,13:0.022:553,8:547,5:40:168,148:40:19:0.010,0.010,0.012:1.987e-03,8.920e-04,0.997	0/0:686,5:0.016:369,2:317,3:40:162,150:40:35
1	121484719	.	A	AC	.	.	DP=1857;ECNT=24;NLOD=202.92;N_ART_LOD=-1.299e+00;POP_AF=1.000e-03;P_GERMLINE=-2.024e+02;RPA=1,2;RU=C;STR;TLOD=3.21	GT:AD:AF:F1R2:F2R1:MBQ:MFRL:MMQ:MPOS:SA_MAP_AF:SA_POST_PROB	0/1:1089,4:0.026:527,1:562,3:38:168,164:60:18:0.010,0.010,3.660e-03:4.150e-04,1.939e-03,0.998	0/0:688,1:0.019:372,1:316,0:39:163,178:60:47
1	121484721	.	G	GT	.	.	DP=1862;ECNT=24;NLOD=205.68;N_ART_LOD=-1.311e+00;POP_AF=1.000e-03;P_GERMLINE=-2.044e+02;TLOD=4.03	GT:AD:AF:F1R2:F2R1:MBQ:MFRL:MMQ:MPOS:SA_MAP_AF:SA_POST_PROB	0/1:1101,4:0.020:532,2:569,2:40:168,167:44:33:0.010,0.010,3.620e-03:7.245e-04,7.721e-04,0.999	0/0:697,1:0.018:374,1:323,0:38:163,220:60:3
1	121484722	.	G	GGA	.	.	DP=1844;ECNT=24;NLOD=175.38;N_ART_LOD=14.28;POP_AF=1.000e-03;P_GERMLINE=-1.721e+02;TLOD=30.12	GT:AD:AF:F1R2:F2R1:MBQ:MFRL:MMQ:MPOS:SA_MAP_AF:SA_POST_PROB	0/1:1095,19:0.026:522,13:573,6:39:166,183:60:24:0.010,0.020,0.017:2.668e-03,9.976e-04,0.996	0/0:693,8:0.021:367,6:326,2:40:163,144:60:31
1	121484725	.	T	A	.	.	DP=1852;ECNT=24;NLOD=199.80;N_ART_LOD=4.93;POP_AF=1.000e-03;P_GERMLINE=-1.975e+02;TLOD=5.03	GT:AD:AF:F1R2:F2R1:MBQ:MFRL:MMQ:MPOS:SA_MAP_AF:SA_POST_PROB	0/1:1120,6:5.901e-03:545,4:575,2:39:168,158:51:24:0.010,0.010,5.329e-03:3.730e-04,5.119e-03,0.995	0/0:719,4:6.265e-03:379,3:340,1:40:162,169:49:8
1	121484727	.	TTC	T	.	.	DP=1896;ECNT=24;NLOD=173.59;N_ART_LOD=9.52;POP_AF=1.000e-03;P_GERMLINE=-1.703e+02;RPA=2,1;RU=TC;STR;TLOD=23.86	GT:AD:AF:F1R2:F2R1:MBQ:MFRL:MMQ:MPOS:SA_MAP_AF:SA_POST_PROB	0/1:1041,16:0.061:468,11:502,5:40:168,177:60:20:0.010,0.010,0.015:2.454e-03,9.630e-04,0.997	0/0:665,6:0.059:328,5:286,1:40:163,162:58:31
1	121484771	.	T	C	.	.	DP=2044;ECNT=24;NLOD=128.70;N_ART_LOD=49.89;POP_AF=1.000e-03;P_GERMLINE=-1.254e+02;TLOD=112.06	GT:AD:AF:F1R2:F2R1:MBQ:MFRL:MMQ:MPOS:SA_MAP_AF:SA_POST_PROB	0/1:1194,49:0.054:602,21:592,28:39:165,153:60:24:0.040,0.030,0.039:1.463e-03,3.584e-03,0.995	0/0:726,24:0.042:365,13:361,11:40:159,162:60:29
1	121484791	.	C	G	.	.	DP=2076;ECNT=24;NLOD=218.64;N_ART_LOD=0.494;POP_AF=1.000e-03;P_GERMLINE=-2.153e+02;TLOD=9.93	GT:AD:AF:F1R2:F2R1:MBQ:MFRL:MMQ:MPOS:SA_MAP_AF:SA_POST_PROB	0/1:1274,8:0.013:641,5:633,3:39:162,131:60:30:0.010,0.010,6.240e-03:4.048e-03,3.951e-04,0.996	0/0:762,3:0.013:375,1:387,2:39:159,103:60:31
1	121484801	.	C	G	.	.	DP=2096;ECNT=24;NLOD=111.35;N_ART_LOD=63.64;POP_AF=1.000e-03;P_GERMLINE=-1.080e+02;TLOD=120.87	GT:AD:AF:F1R2:F2R1:MBQ:MFRL:MMQ:MPOS:SA_MAP_AF:SA_POST_PROB	0/1:1218,53:0.055:627,20:591,33:40:162,141:60:20:0.040,0.040,0.042:1.967e-03,2.482e-03,0.996	0/0:729,27:0.055:344,18:385,9:39:157,161:60:18
1	121484966	.	G	C	.	.	DP=2231;ECNT=16;NLOD=206.44;N_ART_LOD=16.67;POP_AF=1.000e-03;P_GERMLINE=-2.031e+02;TLOD=62.97	GT:AD:AF:F1R2:F2R1:MBQ:MFRL:MMQ:MPOS:SA_MAP_AF:SA_POST_PROB	0/1:1357,29:0.025:676,9:681,20:39:156,174:60:19:0.020,0.020,0.021:1.336e-03,1.722e-03,0.997	0/0:816,10:0.016:397,6:419,4:39:156,178:60:15
1	121484982	.	C	G	.	.	DP=2137;ECNT=16;NLOD=203.93;N_ART_LOD=11.61;POP_AF=1.000e-03;P_GERMLINE=-2.013e+02;TLOD=5.49	GT:AD:AF:F1R2:F2R1:MBQ:MFRL:MMQ:MPOS:SA_MAP_AF:SA_POST_PROB	0/1:1306,6:0.013:645,5:661,1:39:160,144:60:32:0.00,0.010,4.573e-03:0.026,2.353e-04,0.973	0/0:774,7:0.023:397,2:377,5:40:159,130:60:19
1	121485090	.	A	G	.	.	DP=1450;ECNT=16;NLOD=115.36;N_ART_LOD=18.42;POP_AF=1.000e-03;P_GERMLINE=-1.121e+02;TLOD=43.09	GT:AD:AF:F1R2:F2R1:MBQ:MFRL:MMQ:MPOS:SA_MAP_AF:SA_POST_PROB	0/1:843,22:0.048:405,10:438,12:40:161,157:60:33:0.020,0.020,0.025:2.110e-03,2.113e-03,0.996	0/0:507,9:0.042:261,5:246,4:40:156,163:60:23
1	121485431	.	A	ATTCTCAGTAAC	.	.	DP=522;ECNT=7;NLOD=10.49;N_ART_LOD=12.04;POP_AF=1.000e-03;P_GERMLINE=-7.189e+00;TLOD=10.46	GT:AD:AF:F1R2:F2R1:MBQ:MFRL:MMQ:MPOS:PGT:PID:SA_MAP_AF:SA_POST_PROB	0/1:187,5:0.209:98,2:89,3:40:134,111:60:2:0|1:121485400_G_A:0.020,0.020,0.026:5.432e-03,4.426e-03,0.990	0/0:102,5:0.263:49,2:53,3:40:126,114:60:2:0|1:121485400_G_A
1	142537324	.	TGAAATG	T	.	.	DP=32;ECNT=3;NLOD=2.64;N_ART_LOD=-1.016e+00;POP_AF=1.000e-03;P_GERMLINE=-8.652e-02;TLOD=9.03	GT:AD:AF:F1R2:F2R1:MBQ:MFRL:MMQ:MPOS:PGT:PID:SA_MAP_AF:SA_POST_PROB	0/1:18,3:0.159:8,2:10,1:39:198,192:40:22:0|1:142537324_TGAAATG_T:0.00,0.141,0.143:0.073,8.531e-03,0.918	0/0:10,0:0.069:7,0:3,0:0:222,0:0:0:0|1:142537324_TGAAATG_T
1	142538607	.	C	A	.	.	DP=22;ECNT=4;NLOD=3.01;N_ART_LOD=-8.129e-01;POP_AF=1.000e-03;P_GERMLINE=-1.794e-01;TLOD=10.28	GT:AD:AF:F1R2:F2R1:MBQ:MFRL:MMQ:MPOS:PGT:PID:SA_MAP_AF:SA_POST_PROB	0/1:8,3:0.273:5,2:3,1:40:195,195:60:26:0|1:142538607_C_A:0.273,0.00,0.273:0.012,0.072,0.916	0/0:10,0:0.045:8,0:2,0:0:190,0:0:0:0|1:142538607_C_A
1	142598134	.	C	G	.	.	DP=64;ECNT=4;NLOD=3.58;N_ART_LOD=3.42;POP_AF=1.000e-03;P_GERMLINE=-1.382e+00;TLOD=4.95	GT:AD:AF:F1R2:F2R1:MBQ:MFRL:MMQ:MPOS:SA_MAP_AF:SA_POST_PROB	0/1:23,2:0.096:7,2:16,0:40:173,180:49:41:0.00,0.081,0.080:0.024,0.011,0.965	0/0:36,2:0.053:25,2:11,0:40:149,249:38:38
1	142598243	.	G	T	.	.	DP=42;ECNT=4;NLOD=3.32;N_ART_LOD=1.65;POP_AF=1.000e-03;P_GERMLINE=-3.118e-01;TLOD=9.64	GT:AD:AF:F1R2:F2R1:MBQ:MFRL:MMQ:MPOS:PGT:PID:SA_MAP_AF:SA_POST_PROB	0/1:12,3:0.200:6,2:6,1:40:174,185:40:31:0|1:142598243_G_T:0.182,0.162,0.200:0.021,0.020,0.959	0/0:25,1:0.056:16,1:9,0:34:164,168:40:17:0|1:142598243_G_T
1	142598251	.	C	T	.	.	DP=40;ECNT=4;NLOD=2.72;N_ART_LOD=1.72;POP_AF=1.000e-03;P_GERMLINE=-1.019e-01;TLOD=9.63	GT:AD:AF:F1R2:F2R1:MBQ:MFRL:MMQ:MPOS:PGT:PID:SA_MAP_AF:SA_POST_PROB	0/1:12,3:0.219:6,2:6,1:40:174,185:40:23:0|1:142598243_G_T:0.182,0.162,0.200:0.028,0.016,0.956	0/0:23,1:0.042:13,1:10,0:40:170,168:40:9:0|1:142598243_G_T
1	142598441	.	C	T	.	.	DP=67;ECNT=4;NLOD=12.34;N_ART_LOD=-1.623e+00;POP_AF=1.000e-03;P_GERMLINE=-1.003e+01;TLOD=5.06	GT:AD:AF:F1R2:F2R1:MBQ:MFRL:MMQ:MPOS:PGT:PID:SA_MAP_AF:SA_POST_PROB	0/1:24,2:0.077:15,1:9,1:40:135,253:22:20:0|1:142598441_C_T:0.061,0.061,0.077:0.017,0.012,0.971	0/0:41,0:7.896e-06:21,0:20,0:0:168,0:0:0:0|1:142598441_C_T
1	142598455	.	C	T	.	.	DP=68;ECNT=4;NLOD=12.34;N_ART_LOD=-1.623e+00;POP_AF=1.000e-03;P_GERMLINE=-1.007e+01;TLOD=5.01	GT:AD:AF:F1R2:F2R1:MBQ:MFRL:MMQ:MPOS:PGT:PID:SA_MAP_AF:SA_POST_PROB	0/1:25,2:0.074:16,1:9,1:40:137,253:22:29:0|1:142598441_C_T:0.051,0.061,0.074:0.019,0.011,0.971	0/0:41,0:4.262e-06:22,0:19,0:0:160,0:0:0:0|1:142598441_C_T
1	142613063	.	C	A	.	.	DP=46;ECNT=4;NLOD=6.62;N_ART_LOD=-1.362e+00;POP_AF=1.000e-03;P_GERMLINE=-4.219e+00;TLOD=5.16	GT:AD:AF:F1R2:F2R1:MBQ:MFRL:MMQ:MPOS:PGT:PID:SA_MAP_AF:SA_POST_PROB	0/1:22,2:0.083:12,0:10,2:40:174,252:33:20:0|1:142613063_C_A:0.081,0.00,0.083:7.875e-03,0.045,0.948	0/0:22,0:1.193e-08:10,0:12,0:0:188,0:0:0:0|1:142613063_C_A
1	142613067	.	A	G	.	.	DP=46;ECNT=4;NLOD=6.62;N_ART_LOD=-1.362e+00;POP_AF=1.000e-03;P_GERMLINE=-4.218e+00;TLOD=5.16	GT:AD:AF:F1R2:F2R1:MBQ:MFRL:MMQ:MPOS:PGT:PID:SA_MAP_AF:SA_POST_PROB	0/1:22,2:0.083:12,0:10,2:40:174,252:33:24:0|1:142613063_C_A:0.081,0.00,0.083:7.875e-03,0.045,0.948	0/0:22,0:2.153e-05:9,0:13,0:0:188,0:0:0:0|1:142613063_C_A
1	142613085	.	A	T	.	.	DP=50;ECNT=4;NLOD=7.22;N_ART_LOD=-1.398e+00;POP_AF=1.000e-03;P_GERMLINE=-4.913e+00;TLOD=5.06	GT:AD:AF:F1R2:F2R1:MBQ:MFRL:MMQ:MPOS:PGT:PID:SA_MAP_AF:SA_POST_PROB	0/1:24,2:0.077:12,0:12,2:39:148,252:33:19:0|1:142613063_C_A:0.081,0.00,0.077:7.096e-03,0.049,0.944	0/0:24,0:2.207e-06:9,0:15,0:0:182,0:0:0:0|1:142613063_C_A
1	142640997	.	CAA	C	.	.	DP=45;ECNT=4;NLOD=3.33;N_ART_LOD=1.65;POP_AF=1.000e-03;P_GERMLINE=-7.543e-01;RPA=4,2;RU=A;STR;TLOD=5.47	GT:AD:AF:F1R2:F2R1:MBQ:MFRL:MMQ:MPOS:SA_MAP_AF:SA_POST_PROB	0/1:17,2:0.105:6,0:11,2:40:169,155:38:31:0.091,0.081,0.105:0.012,0.024,0.963	0/0:25,1:0.038:16,1:9,0:39:177,78:33:8
1	142641110	.	G	T	.	.	DP=41;ECNT=4;NLOD=8.43;N_ART_LOD=-1.462e+00;POP_AF=1.000e-03;P_GERMLINE=-5.447e+00;TLOD=5.96	GT:AD:AF:F1R2:F2R1:MBQ:MFRL:MMQ:MPOS:PGT:PID:SA_MAP_AF:SA_POST_PROB	0/1:11,2:0.154:6,2:5,0:37:146,231:24:42:0|1:142641073_G_A:0.152,0.00,0.154:0.012,0.041,0.947	0/0:28,0:3.212e-05:18,0:10,0:0:158,0:0:0:0|1:142641073_G_A
1	142649247	.	C	A	.	.	DP=23;ECNT=1;NLOD=3.91;N_ART_LOD=-1.146e+00;POP_AF=1.000e-03;P_GERMLINE=-7.067e-01;TLOD=10.31	GT:AD:AF:F1R2:F2R1:MBQ:MFRL:MMQ:MPOS:SA_MAP_AF:SA_POST_PROB	0/1:7,3:0.300:4,1:3,2:40:181,159:46:36:0.00,0.303,0.300:0.040,0.017,0.943	0/0:13,0:3.155e-05:7,0:6,0:0:122,0:0:0
1	142807279	.	C	T	.	.	DP=110;ECNT=2;NLOD=3.37;N_ART_LOD=10.16;POP_AF=1.000e-03;P_GERMLINE=-1.568e+00;TLOD=4.53	GT:AD:AF:F1R2:F2R1:MBQ:MFRL:MMQ:MPOS:PGT:PID:SA_MAP_AF:SA_POST_PROB	0/1:37,2:0.051:18,0:19,2:37:150,141:26:31:0|1:142807264_C_T:0.00,0.051,0.051:0.030,6.085e-03,0.963	0/0:67,4:0.056:30,4:37,0:40:155,148:23:37:0|1:142807264_C_T
1	142807503	.	C	A	.	.	DP=29;ECNT=1;NLOD=3.91;N_ART_LOD=-1.171e+00;POP_AF=1.000e-03;P_GERMLINE=-1.172e+00;TLOD=5.62	GT:AD:AF:F1R2:F2R1:MBQ:MFRL:MMQ:MPOS:SA_MAP_AF:SA_POST_PROB	0/1:12,2:0.143:5,2:7,0:39:146,199:40:20:0.141,0.00,0.143:0.017,0.025,0.958	0/0:13,0:0.067:2,0:11,0:0:209,0:0:0
1	142815043	.	C	T	.	.	DP=30;ECNT=1;NLOD=2.54;N_ART_LOD=0.348;POP_AF=1.000e-03;P_GERMLINE=-1.924e+00;TLOD=3.32	GT:AD:AF:F1R2:F2R1:MBQ:MFRL:MMQ:MPOS:SA_MAP_AF:SA_POST_PROB	0/1:9,2:0.209:2,1:7,1:40:145,169:26:20:0.00,0.182,0.182:0.023,0.022,0.956	0/0:17,1:0.056:9,1:8,0:40:165,130:24:19
1	142854966	.	A	G	.	.	DP=98;ECNT=1;NLOD=9.66;N_ART_LOD=3.92;POP_AF=1.000e-03;P_GERMLINE=-7.748e+00;TLOD=4.63	GT:AD:AF:F1R2:F2R1:MBQ:MFRL:MMQ:MPOS:SA_MAP_AF:SA_POST_PROB	0/1:34,2:0.056:17,1:17,1:31:156,116:35:16:0.061,0.00,0.056:9.602e-03,0.017,0.973	0/0:60,2:0.032:26,1:34,1:40:155,122:36:18
1	142875922	.	G	C	.	.	DP=34;ECNT=2;NLOD=2.30;N_ART_LOD=0.569;POP_AF=1.000e-03;P_GERMLINE=-1.252e-01;TLOD=5.62	GT:AD:AF:F1R2:F2R1:MBQ:MFRL:MMQ:MPOS:SA_MAP_AF:SA_POST_PROB	0/1:8,3:0.316:5,0:3,3:38:193,149:25:24:0.00,0.273,0.273:0.024,0.025,0.951	0/0:19,2:0.096:7,2:12,0:26:184,128:26:7
1	142922978	.	T	C	.	.	DP=12;ECNT=5;NLOD=2.41;N_ART_LOD=-9.541e-01;POP_AF=1.000e-03;P_GERMLINE=-5.272e-02;TLOD=7.88	GT:AD:AF:F1R2:F2R1:MBQ:MFRL:MMQ:MPOS:SA_MAP_AF:SA_POST_PROB	0/1:1,2:0.625:1,0:0,2:40:158,194:25:26:0.00,0.667,0.667:0.028,0.025,0.947	0/0:8,0:4.868e-04:4,0:4,0:0:163,0:0:0
1	142923069	.	G	A	.	.	DP=27;ECNT=5;NLOD=4.12;N_ART_LOD=-1.184e+00;POP_AF=1.000e-03;P_GERMLINE=-3.697e+00;TLOD=3.12	GT:AD:AF:F1R2:F2R1:MBQ:MFRL:MMQ:MPOS:SA_MAP_AF:SA_POST_PROB	0/1:9,2:0.209:4,0:5,2:40:149,194:25:24:0.182,0.00,0.182:0.022,0.023,0.956	0/0:14,0:0.047:8,0:6,0:0:138,0:0:0
1	143139410	.	C	G	.	.	DP=16;ECNT=2;NLOD=2.41;N_ART_LOD=-9.542e-01;POP_AF=1.000e-03;P_GERMLINE=-6.447e-02;TLOD=6.60	GT:AD:AF:F1R2:F2R1:MBQ:MFRL:MMQ:MPOS:SA_MAP_AF:SA_POST_PROB	0/1:6,2:0.250:5,2:1,0:38:199,175:40:40:0.00,0.253,0.250:0.023,0.025,0.952	0/0:8,0:5.057e-05:4,0:4,0:0:194,0:0:0
1	143139430	.	G	A	.	.	DP=17;ECNT=2;NLOD=2.71;N_ART_LOD=-9.999e-01;POP_AF=1.000e-03;P_GERMLINE=-3.334e-01;TLOD=5.45	GT:AD:AF:F1R2:F2R1:MBQ:MFRL:MMQ:MPOS:SA_MAP_AF:SA_POST_PROB	0/1:6,2:0.250:5,2:1,0:35:187,175:40:20:0.00,0.253,0.250:0.023,0.025,0.952	0/0:9,0:2.238e-04:3,0:6,0:0:185,0:0:0
1	143156709	.	T	G	.	.	DP=65;ECNT=2;NLOD=7.76;N_ART_LOD=0.222;POP_AF=1.000e-03;P_GERMLINE=-4.460e+00;TLOD=12.65	GT:AD:AF:F1R2:F2R1:MBQ:MFRL:MMQ:MPOS:PGT:PID:SA_MAP_AF:SA_POST_PROB	0/1:19,4:0.212:12,1:7,3:40:190,151:22:44:0|1:143156709_T_G:0.172,0.00,0.174:0.015,0.030,0.955	0/0:36,1:0.051:27,1:9,0:37:181,114:29:4:0|1:143156709_T_G
1	143156714	.	T	G	.	.	DP=60;ECNT=2;NLOD=7.46;N_ART_LOD=0.240;POP_AF=1.000e-03;P_GERMLINE=-4.159e+00;TLOD=12.88	GT:AD:AF:F1R2:F2R1:MBQ:MFRL:MMQ:MPOS:PGT:PID:SA_MAP_AF:SA_POST_PROB	0/1:17,4:0.190:10,1:7,3:37:183,151:22:39:0|1:143156709_T_G:0.192,0.00,0.190:0.017,0.029,0.955	0/0:35,1:0.064:26,1:9,0:0:175,114:29:0:0|1:143156709_T_G
1	143182856	.	T	A	.	.	DP=18;ECNT=2;NLOD=2.41;N_ART_LOD=-9.542e-01;POP_AF=1.000e-03;P_GERMLINE=-5.219e-02;TLOD=12.34	GT:AD:AF:F1R2:F2R1:MBQ:MFRL:MMQ:MPOS:SA_MAP_AF:SA_POST_PROB	0/1:6,4:0.400:4,0:2,4:40:180,179:37:23:0.404,0.00,0.400:0.021,0.032,0.947	0/0:8,0:1.677e-04:6,0:2,0:0:193,0:0:0
1	143185277	.	G	A	.	.	DP=35;ECNT=2;NLOD=6.31;N_ART_LOD=-1.350e+00;POP_AF=1.000e-03;P_GERMLINE=-3.030e+00;TLOD=7.21	GT:AD:AF:F1R2:F2R1:MBQ:MFRL:MMQ:MPOS:SA_MAP_AF:SA_POST_PROB	0/1:9,4:0.309:5,0:4,4:40:266,275:23:26:0.00,0.303,0.308:0.025,0.025,0.950	0/0:21,0:0.024:7,0:14,0:0:296,0:0:0
1	143283224	.	C	A	.	.	DP=187;ECNT=4;NLOD=14.55;N_ART_LOD=6.10;POP_AF=1.000e-03;P_GERMLINE=-1.375e+01;TLOD=3.50	GT:AD:AF:F1R2:F2R1:MBQ:MFRL:MMQ:MPOS:SA_MAP_AF:SA_POST_PROB	0/1:74,2:0.074:34,1:40,1:40:166,201:40:29:0.00,0.030,0.026:6.108e-03,0.014,0.980	0/0:93,4:0.069:49,4:44,0:40:167,209:34:21
1	143283264	.	G	T	.	.	DP=221;ECNT=4;NLOD=23.38;N_ART_LOD=5.48;POP_AF=1.000e-03;P_GERMLINE=-2.063e+01;TLOD=5.60	GT:AD:AF:F1R2:F2R1:MBQ:MFRL:MMQ:MPOS:SA_MAP_AF:SA_POST_PROB	0/1:94,4:0.041:38,3:56,1:40:164,183:31:34:0.030,0.030,0.041:7.267e-03,6.795e-03,0.986	0/0:118,3:0.033:63,1:55,2:39:163,143:40:37
1	143283286	.	A	G	.	.	DP=247;ECNT=4;NLOD=19.10;N_ART_LOD=8.40;POP_AF=1.000e-03;P_GERMLINE=-1.580e+01;TLOD=9.61	GT:AD:AF:F1R2:F2R1:MBQ:MFRL:MMQ:MPOS:SA_MAP_AF:SA_POST_PROB	0/1:106,5:0.054:46,2:60,3:40:162,137:60:4:0.040,0.020,0.045:4.518e-03,0.014,0.982	0/0:125,6:0.057:68,3:57,3:39:160,155:31:20
1	143283347	.	G	C	.	.	DP=203;ECNT=3;NLOD=24.88;N_ART_LOD=1.78;POP_AF=1.000e-03;P_GERMLINE=-2.169e+01;TLOD=6.52	GT:AD:AF:F1R2:F2R1:MBQ:MFRL:MMQ:MPOS:SA_MAP_AF:SA_POST_PROB	0/1:83,4:0.071:31,0:48,4:39:163,166:33:39:0.051,0.00,0.048:5.496e-03,0.020,0.975	0/0:105,2:0.038:55,2:43,0:40:159,176:35:38
1	143403664	.	T	C	.	.	DP=105;ECNT=3;NLOD=9.64;N_ART_LOD=1.14;POP_AF=1.000e-03;P_GERMLINE=-6.341e+00;TLOD=14.16	GT:AD:AF:F1R2:F2R1:MBQ:MFRL:MMQ:MPOS:PGT:PID:SA_MAP_AF:SA_POST_PROB	0/1:51,5:0.097:18,3:33,2:40:205,199:22:18:0|1:143403664_T_C:0.091,0.00,0.089:0.011,0.021,0.968	0/0:46,1:0.032:15,1:31,0:39:207,164:21:4:0|1:143403664_T_C
1	143403665	.	C	T	.	.	DP=102;ECNT=3;NLOD=9.34;N_ART_LOD=1.17;POP_AF=1.000e-03;P_GERMLINE=-6.040e+00;TLOD=14.21	GT:AD:AF:F1R2:F2R1:MBQ:MFRL:MMQ:MPOS:PGT:PID:SA_MAP_AF:SA_POST_PROB	0/1:50,5:0.098:18,3:32,2:38:206,199:22:17:0|1:143403664_T_C:0.091,0.00,0.091:0.012,0.020,0.969	0/0:45,1:0.022:15,1:30,0:35:208,164:21:3:0|1:143403664_T_C
1	143923153	.	G	GA	.	.	DP=100;ECNT=1;NLOD=15.63;N_ART_LOD=-1.745e+00;POP_AF=1.000e-03;P_GERMLINE=-1.235e+01;RPA=9,10;RU=A;STR;TLOD=7.28	GT:AD:AF:F1R2:F2R1:MBQ:MFRL:MMQ:MPOS:SA_MAP_AF:SA_POST_PROB	0/1:30,5:0.203:15,2:15,3:38:170,262:25:19:0.141,0.071,0.143:7.254e-03,0.065,0.927	0/0:52,0:0.053:29,0:23,0:0:159,0:0:0
1	144530036	.	A	G	.	.	DP=91;ECNT=2;NLOD=10.28;N_ART_LOD=0.987;POP_AF=1.000e-03;P_GERMLINE=-7.095e+00;TLOD=6.51	GT:AD:AF:F1R2:F2R1:MBQ:MFRL:MMQ:MPOS:SA_MAP_AF:SA_POST_PROB	0/1:38,3:0.078:19,1:19,2:39:174,154:60:37:0.00,0.071,0.073:0.025,8.480e-03,0.967	0/0:48,1:0.034:27,1:21,0:39:170,164:60:44
1	144530069	.	G	T	.	.	DP=98;ECNT=2;NLOD=3.38;N_ART_LOD=7.23;POP_AF=1.000e-03;P_GERMLINE=-3.561e-01;TLOD=7.20	GT:AD:AF:F1R2:F2R1:MBQ:MFRL:MMQ:MPOS:SA_MAP_AF:SA_POST_PROB	0/1:35,3:0.100:18,0:17,3:39:177,130:60:21:0.081,0.00,0.079:5.377e-03,0.075,0.919	0/0:53,3:0.071:25,3:28,0:40:167,172:60:21
1	144536058	.	AC	A	.	.	DP=38;ECNT=2;NLOD=4.50;N_ART_LOD=-1.264e+00;POP_AF=1.000e-03;P_GERMLINE=-1.231e+00;TLOD=8.25	GT:AD:AF:F1R2:F2R1:MBQ:MFRL:MMQ:MPOS:PGT:PID:SA_MAP_AF:SA_POST_PROB	0/1:7,5:0.440:3,4:4,1:30:144,167:58:33:0|1:144536058_AC_A:0.374,0.394,0.417:0.029,0.020,0.951	0/0:15,0:0.144:4,0:11,0:0:226,0:0:0:0|1:144536058_AC_A
1	144554835	.	A	ATG	.	.	DP=22;ECNT=1;NLOD=3.23;N_ART_LOD=-8.129e-01;POP_AF=1.000e-03;P_GERMLINE=-9.844e-01;RPA=7,8;RU=TG;STR;TLOD=5.04	GT:AD:AF:F1R2:F2R1:MBQ:MFRL:MMQ:MPOS:SA_MAP_AF:SA_POST_PROB	0/1:7,2:0.287:4,1:3,1:28:143,139:43:16:0.222,0.00,0.222:0.015,0.041,0.944	0/0:11,0:0.016:7,0:3,0:0:161,0:0:0
1	144621623	.	G	T	.	.	DP=86;ECNT=1;NLOD=6.54;N_ART_LOD=2.58;POP_AF=1.000e-03;P_GERMLINE=-3.244e+00;TLOD=8.93	GT:AD:AF:F1R2:F2R1:MBQ:MFRL:MMQ:MPOS:SA_MAP_AF:SA_POST_PROB	0/1:32,5:0.157:12,2:20,3:35:149,129:27:5:0.131,0.00,0.135:0.013,0.028,0.959	0/0:44,2:0.056:22,1:22,1:34:161,225:32:18
1	144909275	.	AATT	A	.	.	DP=23;ECNT=1;NLOD=3.91;N_ART_LOD=-1.159e+00;POP_AF=1.000e-03;P_GERMLINE=-7.861e-01;RPA=7,6;RU=ATT;STR;TLOD=6.58	GT:AD:AF:F1R2:F2R1:MBQ:MFRL:MMQ:MPOS:SA_MAP_AF:SA_POST_PROB	0/1:6,2:0.278:3,1:3,1:39:178,123:60:38:0.212,0.212,0.250:0.023,0.023,0.955	0/0:13,0:0.036:7,0:6,0:0:159,0:0:0
1	144918011	.	T	TA	.	.	DP=211;ECNT=1;NLOD=8.27;N_ART_LOD=5.38;POP_AF=1.000e-03;P_GERMLINE=-6.220e+00;RPA=10,11;RU=A;STR;TLOD=4.77	GT:AD:AF:F1R2:F2R1:MBQ:MFRL:MMQ:MPOS:SA_MAP_AF:SA_POST_PROB	0/1:87,5:0.146:37,1:47,4:35:190,232:60:14:0.051,0.00,0.054:0.017,9.355e-03,0.974	0/0:70,5:0.167:28,2:37,3:31:198,185:60:21
1	144954093	.	T	A	.	.	DP=47;ECNT=1;NLOD=5.15;N_ART_LOD=-1.640e-01;POP_AF=1.000e-03;P_GERMLINE=-4.394e+00;TLOD=3.46	GT:AD:AF:F1R2:F2R1:MBQ:MFRL:MMQ:MPOS:SA_MAP_AF:SA_POST_PROB	0/1:18,2:0.100:10,2:8,0:35:194,130:31:15:0.101,0.00,0.100:0.010,0.036,0.954	0/0:25,1:0.056:15,0:10,1:40:153,200:22:21
1	144992175	.	T	A	.	.	DP=125;ECNT=1;NLOD=8.10;N_ART_LOD=-5.482e-01;POP_AF=1.000e-03;P_GERMLINE=-6.073e+00;TLOD=4.75	GT:AD:AF:F1R2:F2R1:MBQ:MFRL:MMQ:MPOS:SA_MAP_AF:SA_POST_PROB	0/1:44,5:0.151:14,1:6,2:39:126,122:60:24:0.061,0.040,0.065:0.011,0.012,0.977	0/0:60,4:0.129:16,1:8,1:40:153,155:60:20
1	144992463	.	GAAC	G	.	.	DP=41;ECNT=1;NLOD=5.10;N_ART_LOD=-1.292e+00;POP_AF=1.000e-03;P_GERMLINE=-2.210e+00;RPA=6,5;RU=AAC;STR;TLOD=5.80	GT:AD:AF:F1R2:F2R1:MBQ:MFRL:MMQ:MPOS:SA_MAP_AF:SA_POST_PROB	0/1:12,2:0.252:5,1:7,1:38:159,110:60:37:0.111,0.121,0.143:0.021,0.017,0.962	0/0:17,0:0.096:7,0:10,0:0:174,0:0:0
1	144993985	.	A	G	.	.	DP=95;ECNT=1;NLOD=16.25;N_ART_LOD=-1.740e+00;POP_AF=1.000e-03;P_GERMLINE=-1.502e+01;TLOD=3.94	GT:AD:AF:F1R2:F2R1:MBQ:MFRL:MMQ:MPOS:SA_MAP_AF:SA_POST_PROB	0/1:39,2:0.049:23,2:16,0:16:178,156:60:42:0.040,0.040,0.049:9.811e-03,0.012,0.979	0/0:54,0:3.110e-05:25,0:29,0:0:155,0:0:0
1	145000016	.	G	GA	.	.	DP=50;ECNT=1;NLOD=3.74;N_ART_LOD=0.508;POP_AF=1.000e-03;P_GERMLINE=-3.145e+00;RPA=11,12;RU=A;STR;TLOD=3.29	GT:AD:AF:F1R2:F2R1:MBQ:MFRL:MMQ:MPOS:SA_MAP_AF:SA_POST_PROB	0/1:8,2:0.376:1,0:3,2:35:173,193:60:20:0.00,0.182,0.182:0.023,0.022,0.956	0/0:23,1:0.190:5,0:8,1:34:154,197:60:20
1	145013997	.	A	G	.	.	DP=145;ECNT=1;NLOD=20.17;N_ART_LOD=-1.851e+00;POP_AF=1.000e-03;P_GERMLINE=-1.931e+01;TLOD=3.55	GT:AD:AF:F1R2:F2R1:MBQ:MFRL:MMQ:MPOS:SA_MAP_AF:SA_POST_PROB	0/1:66,2:0.052:21,1:45,1:39:244,349:60:20:0.00,0.030,0.029:5.865e-03,0.025,0.969	0/0:67,0:0.047:18,0:49,0:0:274,0:0:0
1	145017835	.	T	C	.	.	DP=230;ECNT=1;NLOD=15.00;N_ART_LOD=7.42;POP_AF=1.000e-03;P_GERMLINE=-1.273e+01;TLOD=5.01	GT:AD:AF:F1R2:F2R1:MBQ:MFRL:MMQ:MPOS:SA_MAP_AF:SA_POST_PROB	0/1:104,3:0.047:32,2:69,1:34:149,95:60:1:0.030,0.00,0.029:9.940e-04,0.426,0.573	0/0:108,5:0.069:33,2:70,1:40:137,55:60:6
1	145039506	.	T	C	.	.	DP=929;ECNT=2;NLOD=143.69;N_ART_LOD=-2.690e+00;POP_AF=1.000e-03;P_GERMLINE=-1.426e+02;TLOD=3.76	GT:AD:AF:F1R2:F2R1:MBQ:MFRL:MMQ:MPOS:SA_MAP_AF:SA_POST_PROB	0/1:406,3:0.028:155,1:251,2:40:218,165:60:30:0.00,0.010,7.335e-03:2.004e-03,3.080e-03,0.995	0/0:479,0:0.027:186,0:293,0:0:205,0:0:0
1	145073411	.	G	GAAA	.	.	DP=41;ECNT=2;NLOD=4.98;N_ART_LOD=-7.576e-01;POP_AF=1.000e-03;P_GERMLINE=-1.691e+00;RPA=15,18;RU=A;STR;TLOD=12.97	GT:AD:AF:F1R2:F2R1:MBQ:MFRL:MMQ:MPOS:PGT:PID:SA_MAP_AF:SA_POST_PROB	0/1:16,4:0.231:2,0:6,4:37:212,335:60:23:0|1:145073408_T_G:0.232,0.202,0.250:0.026,0.019,0.956	0/0:18,1:0.049:2,0:5,0:0:181,0:0:0:0|1:145073408_T_G
1	145109050	.	A	G	.	.	DP=146;ECNT=1;NLOD=23.69;N_ART_LOD=-1.912e+00;POP_AF=1.000e-03;P_GERMLINE=-2.249e+01;TLOD=3.90	GT:AD:AF:F1R2:F2R1:MBQ:MFRL:MMQ:MPOS:SA_MAP_AF:SA_POST_PROB	0/1:60,2:0.040:35,1:25,1:40:174,110:60:13:0.030,0.00,0.032:5.151e-03,0.016,0.979	0/0:79,0:0.027:41,0:38,0:0:150,0:0:0
1	145109312	.	C	CAA	.	.	DP=103;ECNT=1;NLOD=3.08;N_ART_LOD=0.569;POP_AF=1.000e-03;P_GERMLINE=-1.653e+00;RPA=10,12;RU=A;STR;TLOD=4.14	GT:AD:AF:F1R2:F2R1:MBQ:MFRL:MMQ:MPOS:SA_MAP_AF:SA_POST_PROB	0/1:34,3:0.249:16,2:16,1:40:332,269:60:14:0.040,0.040,0.054:5.948e-03,0.027,0.967	0/0:22,1:0.254:9,1:13,0:36:308,278:60:42
1	145115573	.	C	T	.	.	DP=124;ECNT=3;NLOD=11.49;N_ART_LOD=-1.611e+00;POP_AF=1.000e-03;P_GERMLINE=-8.184e+00;TLOD=23.24	GT:AD:AF:F1R2:F2R1:MBQ:MFRL:MMQ:MPOS:PGT:PID:SA_MAP_AF:SA_POST_PROB	0/1:72,8:0.112:24,3:48,5:40:284,308:60:22:0|1:145115556_A_C:0.00,0.101,0.100:0.013,0.025,0.962	0/0:38,0:0.046:12,0:26,0:0:267,0:0:0:0|1:145115556_A_C
1	145313111	.	C	CCTCT	.	.	DP=56;ECNT=1;NLOD=6.00;N_ART_LOD=-1.118e+00;POP_AF=1.000e-03;P_GERMLINE=-2.714e+00;RPA=11,13;RU=CT;STR;TLOD=7.56	GT:AD:AF:F1R2:F2R1:MBQ:MFRL:MMQ:MPOS:SA_MAP_AF:SA_POST_PROB	0/1:20,3:0.220:10,1:10,2:38:117,135:40:8:0.121,0.00,0.120:7.659e-03,0.071,0.922	0/0:20,0:0.116:12,0:8,0:0:121,0:0:0
1	145323668	.	G	C	.	.	DP=1371;ECNT=3;NLOD=124.04;N_ART_LOD=57.16;POP_AF=1.000e-03;P_GERMLINE=-1.207e+02;TLOD=36.00	GT:AD:AF:F1R2:F2R1:MBQ:MFRL:MMQ:MPOS:SA_MAP_AF:SA_POST_PROB	0/1:557,16:0.038:234,7:323,9:40:153,105:54:9:0.020,0.030,0.028:2.790e-03,2.839e-03,0.994	0/0:743,25:0.045:293,10:450,15:40:152,102:54:11
1	145323755	.	C	A	.	.	DP=702;ECNT=3;NLOD=31.29;N_ART_LOD=44.85;POP_AF=1.000e-03;P_GERMLINE=-2.799e+01;TLOD=37.46	GT:AD:AF:F1R2:F2R1:MBQ:MFRL:MMQ:MPOS:SA_MAP_AF:SA_POST_PROB	0/1:262,15:0.093:112,6:150,9:40:142,105:54:7:0.030,0.051,0.054:0.993,1.005e-05,7.295e-03	0/0:347,20:0.092:141,7:206,13:40:140,104:54:9
1	145415368	.	CGAG	C	.	.	DB;DP=836;ECNT=1;NLOD=78.57;N_ART_LOD=11.33;POP_AF=1.000e-03;P_GERMLINE=-7.527e+01;RPA=6,5;RU=GAG;STR;TLOD=15.34	GT:AD:AF:F1R2:F2R1:MBQ:MFRL:MMQ:MPOS:SA_MAP_AF:SA_POST_PROB	0/1:297,7:0.138:101,3:196,4:38:198,184:60:35:0.020,0.020,0.023:1.889e-03,7.528e-03,0.991	0/0:344,6:0.115:116,2:228,4:40:203,190:60:27
1	145465723	.	GCT	G	.	.	DP=18;ECNT=1;NLOD=3.31;N_ART_LOD=-1.079e+00;POP_AF=1.000e-03;P_GERMLINE=-3.414e-01;TLOD=6.77	GT:AD:AF:F1R2:F2R1:MBQ:MFRL:MMQ:MPOS:SA_MAP_AF:SA_POST_PROB	0/1:5,2:0.286:1,0:4,2:40:163,130:50:30:0.242,0.253,0.286:0.030,0.019,0.951	0/0:11,0:2.107e-09:6,0:5,0:0:228,0:0:0
1	145532052	.	ATGTG	A	.	.	DP=417;ECNT=1;NLOD=31.50;N_ART_LOD=9.14;POP_AF=1.000e-03;P_GERMLINE=-3.047e+01;RPA=10,8;RU=TG;STR;TLOD=3.73	GT:AD:AF:F1R2:F2R1:MBQ:MFRL:MMQ:MPOS:SA_MAP_AF:SA_POST_PROB	0/1:160,4:0.113:59,2:83,2:36:163,178:60:11:0.020,0.020,0.025:4.360e-03,5.726e-03,0.990	0/0:170,5:0.120:62,3:96,2:37:169,181:60:20
1	145534793	.	AAAAT	A	.	.	DP=344;ECNT=1;NLOD=43.85;N_ART_LOD=0.065;POP_AF=1.000e-03;P_GERMLINE=-4.055e+01;RPA=4,3;RU=AAAT;STR;TLOD=8.52	GT:AD:AF:F1R2:F2R1:MBQ:MFRL:MMQ:MPOS:SA_MAP_AF:SA_POST_PROB	0/1:145,4:0.074:53,1:92,3:39:183,193:60:18:0.00,0.030,0.027:6.374e-03,7.783e-03,0.986	0/0:160,1:0.057:54,1:106,0:27:187,110:60:3
1	145579572	.	GT	G	.	.	DP=41;ECNT=1;NLOD=3.12;N_ART_LOD=-9.158e-01;POP_AF=1.000e-03;P_GERMLINE=-2.385e+00;RPA=12,11;RU=T;STR;TLOD=3.44	GT:AD:AF:F1R2:F2R1:MBQ:MFRL:MMQ:MPOS:SA_MAP_AF:SA_POST_PROB	0/1:12,3:0.289:2,2:5,1:39:335,299:60:15:0.212,0.00,0.214:0.022,0.024,0.954	0/0:11,0:0.257:3,0:3,0:0:198,0:0:0
1	145581644	.	CTT	C	.	.	DP=283;ECNT=1;NLOD=19.19;N_ART_LOD=-1.302e+00;POP_AF=1.000e-03;P_GERMLINE=-1.589e+01;RPA=14,12;RU=T;STR;TLOD=9.01	GT:AD:AF:F1R2:F2R1:MBQ:MFRL:MMQ:MPOS:SA_MAP_AF:SA_POST_PROB	0/1:72,6:0.280:30,5:18,1:34:221,242:60:23:0.081,0.00,0.082:0.011,0.018,0.971	0/0:64,0:0.262:23,0:17,0:0:206,0:0:0
1	145614860	.	C	A	.	.	DP=11;ECNT=1;NLOD=2.71;N_ART_LOD=-9.999e-01;POP_AF=1.000e-03;P_GERMLINE=-2.013e+00;TLOD=3.40	GT:AD:AF:F1R2:F2R1:MBQ:MFRL:MMQ:MPOS:SA_MAP_AF:SA_POST_PROB	0/1:1,1:0.500:1,0:0,1:38:234,148:37:18:0.00,0.495,0.500:0.027,0.025,0.948	0/0:9,0:3.984e-04:4,0:5,0:0:192,0:0:0
1	145644631	.	T	TA	.	.	DP=52;ECNT=1;NLOD=4.03;N_ART_LOD=0.331;POP_AF=1.000e-03;P_GERMLINE=-1.997e+00;RPA=10,11;RU=A;STR;TLOD=4.76	GT:AD:AF:F1R2:F2R1:MBQ:MFRL:MMQ:MPOS:SA_MAP_AF:SA_POST_PROB	0/1:13,3:0.255:5,2:7,1:38:166,213:60:16:0.172,0.141,0.188:0.016,0.027,0.958	0/0:22,1:0.178:11,0:9,1:34:153,97:60:45
1	145706588	.	T	C	.	.	DP=450;ECNT=2;NLOD=54.24;N_ART_LOD=-1.013e+00;POP_AF=1.000e-03;P_GERMLINE=-5.232e+01;TLOD=4.64	GT:AD:AF:F1R2:F2R1:MBQ:MFRL:MMQ:MPOS:SA_MAP_AF:SA_POST_PROB	0/1:187,6:0.081:54,2:133,4:27:160,231:57:10:0.00,0.030,0.031:0.074,1.622e-03,0.925	0/0:204,7:0.085:47,0:157,5:16:153,186:60:12
1	145720916	.	G	A	.	.	DP=41;ECNT=1;NLOD=5.12;N_ART_LOD=-1.265e+00;POP_AF=1.000e-03;P_GERMLINE=-3.120e+00;TLOD=4.72	GT:AD:AF:F1R2:F2R1:MBQ:MFRL:MMQ:MPOS:SA_MAP_AF:SA_POST_PROB	0/1:17,2:0.174:5,0:12,2:40:140,98:60:5:0.081,0.081,0.105:0.017,0.016,0.967	0/0:17,0:0.028:6,0:11,0:0:155,0:0:0
1	146643649	.	G	A	.	.	DP=245;ECNT=1;NLOD=39.85;N_ART_LOD=-2.133e+00;POP_AF=1.000e-03;P_GERMLINE=-3.952e+01;TLOD=3.03	GT:AD:AF:F1R2:F2R1:MBQ:MFRL:MMQ:MPOS:SA_MAP_AF:SA_POST_PROB	0/1:97,2:0.056:45,1:52,1:39:188,269:60:10:0.020,0.00,0.020:3.994e-03,9.520e-03,0.986	0/0:133,0:0.021:53,0:80,0:0:180,0:0:0
1	146737572	.	A	AT	.	.	DB;DP=704;ECNT=1;NLOD=64.01;N_ART_LOD=10.82;POP_AF=1.000e-03;P_GERMLINE=-6.071e+01;RPA=9,10;RU=T;STR;TLOD=9.51	GT:AD:AF:F1R2:F2R1:MBQ:MFRL:MMQ:MPOS:SA_MAP_AF:SA_POST_PROB	0/1:313,11:0.076:129,4:180,7:40:171,206:60:40:0.020,0.030,0.034:6.707e-03,2.991e-03,0.990	0/0:318,13:0.067:124,4:188,9:40:165,173:60:39
1	146740634	.	C	CT	.	.	DP=636;ECNT=1;NLOD=57.31;N_ART_LOD=4.76;POP_AF=1.000e-03;P_GERMLINE=-5.401e+01;RPA=9,10;RU=T;STR;TLOD=9.02	GT:AD:AF:F1R2:F2R1:MBQ:MFRL:MMQ:MPOS:SA_MAP_AF:SA_POST_PROB	0/1:241,10:0.138:75,3:165,7:39:181,168:60:15:0.030,0.030,0.040:0.011,3.019e-03,0.986	0/0:250,7:0.119:97,3:151,4:39:172,196:60:12
1	146747040	.	G	A	.	.	DP=1056;ECNT=1;NLOD=149.11;N_ART_LOD=-2.705e+00;POP_AF=1.000e-03;P_GERMLINE=-1.484e+02;TLOD=3.39	GT:AD:AF:F1R2:F2R1:MBQ:MFRL:MMQ:MPOS:SA_MAP_AF:SA_POST_PROB	0/1:502,3:0.036:216,1:286,2:40:164,145:60:22:0.010,0.010,5.941e-03:2.351e-03,9.631e-04,0.997	0/0:496,0:0.024:196,0:300,0:0:164,0:0:0
1	147091500	.	AC	A	.	.	DB;DP=1055;ECNT=1;NLOD=123.04;N_ART_LOD=4.12;POP_AF=1.000e-03;P_GERMLINE=-1.203e+02;RPA=8,7;RU=C;STR;TLOD=5.53	GT:AD:AF:F1R2:F2R1:MBQ:MFRL:MMQ:MPOS:SA_MAP_AF:SA_POST_PROB	0/1:454,8:0.068:161,3:279,5:39:196,206:60:29:0.010,0.020,0.018:3.273e-03,1.878e-03,0.995	0/0:474,7:0.070:171,4:293,3:40:197,160:60:12
1	147124556	.	G	GA	.	.	DP=44;ECNT=1;NLOD=2.32;N_ART_LOD=0.454;POP_AF=1.000e-03;P_GERMLINE=-4.327e-02;RPA=15,16;RU=A;STR;TLOD=8.68	GT:AD:AF:F1R2:F2R1:MBQ:MFRL:MMQ:MPOS:SA_MAP_AF:SA_POST_PROB	0/1:7,5:0.442:4,1:2,4:30:273,273:60:27:0.414,0.00,0.417:0.025,0.027,0.948	0/0:18,2:0.228:3,1:11,1:26:257,199:60:16
1	147125250	.	GT	G	.	.	DP=89;ECNT=1;NLOD=9.89;N_ART_LOD=1.13;POP_AF=1.000e-03;P_GERMLINE=-7.135e+00;RPA=11,10;RU=T;STR;TLOD=5.60	GT:AD:AF:F1R2:F2R1:MBQ:MFRL:MMQ:MPOS:SA_MAP_AF:SA_POST_PROB	0/1:27,4:0.145:14,2:11,2:40:174,202:57:21:0.121,0.091,0.133:0.011,0.025,0.963	0/0:50,2:0.083:23,1:25,1:40:164,159:57:25
1	147127328	.	C	G	.	.	DP=738;ECNT=1;NLOD=55.85;N_ART_LOD=31.51;POP_AF=1.000e-03;P_GERMLINE=-5.255e+01;TLOD=8.65	GT:AD:AF:F1R2:F2R1:MBQ:MFRL:MMQ:MPOS:SA_MAP_AF:SA_POST_PROB	0/1:327,5:0.037:107,1:220,4:40:166,196:60:23:0.010,0.010,0.015:1.435e-03,7.199e-03,0.991	0/0:365,13:0.051:134,5:231,8:40:156,152:60:19
1	147163666	.	C	A	.	.	DP=13;ECNT=1;NLOD=2.41;N_ART_LOD=-9.738e-01;POP_AF=1.000e-03;P_GERMLINE=-1.936e+00;TLOD=3.18	GT:AD:AF:F1R2:F2R1:MBQ:MFRL:MMQ:MPOS:SA_MAP_AF:SA_POST_PROB	0/1:3,1:0.250:3,0:0,1:40:204,112:60:20:0.253,0.00,0.250:0.019,0.032,0.949	0/0:8,0:0.056:2,0:6,0:0:185,0:0:0
1	147239489	.	CT	C	.	.	DP=18;ECNT=1;NLOD=2.40;N_ART_LOD=-9.537e-01;POP_AF=1.000e-03;P_GERMLINE=-5.409e-02;RPA=13,12;RU=T;STR;TLOD=7.25	GT:AD:AF:F1R2:F2R1:MBQ:MFRL:MMQ:MPOS:SA_MAP_AF:SA_POST_PROB	0/1:6,4:0.400:3,1:3,3:40:181,232:60:27:0.00,0.404,0.400:0.027,0.025,0.948	0/0:8,0:2.259e-03:2,0:6,0:0:197,0:0:0
1	147306238	.	A	C	.	.	DP=21;ECNT=2;NLOD=4.52;N_ART_LOD=-1.216e+00;POP_AF=1.000e-03;P_GERMLINE=-4.196e+00;TLOD=3.02	GT:AD:AF:F1R2:F2R1:MBQ:MFRL:MMQ:MPOS:PGT:PID:SA_MAP_AF:SA_POST_PROB	0/1:4,1:0.200:2,1:2,0:14:155,123:60:14:0|1:147306238_A_C:0.00,0.202,0.200:0.035,0.017,0.949	0/0:15,0:0.031:10,0:5,0:0:167,0:0:0:0|1:147306238_A_C
1	147306243	.	G	A	.	.	DP=19;ECNT=2;NLOD=4.52;N_ART_LOD=-1.204e+00;POP_AF=1.000e-03;P_GERMLINE=-4.015e+00;TLOD=3.20	GT:AD:AF:F1R2:F2R1:MBQ:MFRL:MMQ:MPOS:PGT:PID:SA_MAP_AF:SA_POST_PROB	0/1:3,1:0.250:2,1:1,0:37:142,123:60:9:0|1:147306238_A_C:0.00,0.253,0.250:0.039,0.017,0.944	0/0:15,0:3.818e-05:10,0:5,0:0:167,0:0:0:0|1:147306238_A_C
1	147360933	.	AT	A	.	.	DP=82;ECNT=1;NLOD=8.54;N_ART_LOD=-3.156e-01;POP_AF=1.000e-03;P_GERMLINE=-6.272e+00;RPA=10,9;RU=T;STR;TLOD=5.01	GT:AD:AF:F1R2:F2R1:MBQ:MFRL:MMQ:MPOS:SA_MAP_AF:SA_POST_PROB	0/1:34,4:0.116:18,1:16,3:39:180,173:60:35:0.101,0.00,0.105:7.439e-03,0.050,0.942	0/0:37,1:0.083:22,1:15,0:40:161,245:60:41
1	147381397	.	GA	G	.	.	DP=926;ECNT=1;NLOD=69.20;N_ART_LOD=13.49;POP_AF=1.000e-03;P_GERMLINE=-6.590e+01;RPA=13,12;RU=A;STR;TLOD=16.75	GT:AD:AF:F1R2:F2R1:MBQ:MFRL:MMQ:MPOS:SA_MAP_AF:SA_POST_PROB	0/1:276,14:0.235:13,3:30,9:34:182,170:60:30:0.040,0.030,0.044:7.119e-03,6.270e-03,0.987	0/0:365,15:0.211:13,1:30,10:30:185,180:60:26
1	147827509	.	C	CA	.	.	DP=54;ECNT=1;NLOD=4.94;N_ART_LOD=0.174;POP_AF=1.000e-03;P_GERMLINE=-3.439e+00;RPA=11,12;RU=A;STR;TLOD=4.21	GT:AD:AF:F1R2:F2R1:MBQ:MFRL:MMQ:MPOS:SA_MAP_AF:SA_POST_PROB	0/1:17,3:0.180:7,1:7,2:35:205,199:60:11:0.00,0.152,0.150:0.035,0.013,0.952	0/0:25,1:0.149:12,0:9,1:27:162,129:60:2
1	148344689	.	A	G	.	.	DP=163;ECNT=1;NLOD=5.29;N_ART_LOD=8.61;POP_AF=1.000e-03;P_GERMLINE=-3.106e+00;TLOD=4.92	GT:AD:AF:F1R2:F2R1:MBQ:MFRL:MMQ:MPOS:SA_MAP_AF:SA_POST_PROB	0/1:78,3:0.055:38,3:40,0:39:175,223:35:11:0.040,0.00,0.037:3.730e-03,0.028,0.968	0/0:72,5:0.079:26,0:46,5:39:184,214:29:28
1	148683379	.	G	T	.	.	DP=77;ECNT=2;NLOD=3.34;N_ART_LOD=4.46;POP_AF=1.000e-03;P_GERMLINE=-1.407e+00;TLOD=4.67	GT:AD:AF:F1R2:F2R1:MBQ:MFRL:MMQ:MPOS:SA_MAP_AF:SA_POST_PROB	0/1:33,2:0.057:12,2:21,0:39:166,111:45:38:0.00,0.061,0.057:0.027,7.264e-03,0.966	0/0:39,2:0.060:17,0:22,2:35:179,195:26:27
1	148683449	.	G	A	.	.	DP=82;ECNT=2;NLOD=14.15;N_ART_LOD=-1.689e+00;POP_AF=1.000e-03;P_GERMLINE=-1.341e+01;TLOD=3.44	GT:AD:AF:F1R2:F2R1:MBQ:MFRL:MMQ:MPOS:SA_MAP_AF:SA_POST_PROB	0/1:30,2:0.076:14,1:16,1:39:179,128:44:21:0.051,0.051,0.063:0.012,0.013,0.975	0/0:47,0:0.021:18,0:29,0:0:165,0:0:0
1	148878151	.	G	T	.	.	DP=105;ECNT=4;NLOD=15.67;N_ART_LOD=0.842;POP_AF=1.000e-03;P_GERMLINE=-1.382e+01;TLOD=4.56	GT:AD:AF:F1R2:F2R1:MBQ:MFRL:MMQ:MPOS:PGT:PID:SA_MAP_AF:SA_POST_PROB	0/1:36,2:0.053:17,1:19,1:40:165,259:33:32:0|1:148878112_C_T:0.00,0.051,0.053:0.044,5.363e-03,0.951	0/0:66,1:0.015:36,1:30,0:40:169,244:40:43:0|1:148878112_C_T
1	148890177	.	A	ATT	.	.	DP=299;ECNT=1;NLOD=8.46;N_ART_LOD=13.39;POP_AF=1.000e-03;P_GERMLINE=-5.160e+00;RPA=11,13;RU=T;STR;TLOD=30.85	GT:AD:AF:F1R2:F2R1:MBQ:MFRL:MMQ:MPOS:SA_MAP_AF:SA_POST_PROB	0/1:134,19:0.147:87,12:45,3:39:177,273:37:37:0.040,0.101,0.099:0.055,3.735e-03,0.941	0/0:117,8:0.100:71,7:43,0:35:163,218:40:7
1	148926359	.	C	A	.	.	DP=9;ECNT=1;NLOD=2.41;N_ART_LOD=-9.542e-01;POP_AF=1.000e-03;P_GERMLINE=-1.449e+00;TLOD=3.68	GT:AD:AF:F1R2:F2R1:MBQ:MFRL:MMQ:MPOS:SA_MAP_AF:SA_POST_PROB	0/1:0,1:1.000:0,0:0,1:35:0,67:40:3:0.990,0.00,1.00:0.025,0.028,0.947	0/0:8,0:6.863e-05:7,0:1,0:0:135,0:0:0
1	148940140	.	T	TA	.	.	DP=222;ECNT=1;NLOD=3.11;N_ART_LOD=9.33;POP_AF=1.000e-03;P_GERMLINE=-2.145e-01;RPA=15,16;RU=A;STR;TLOD=9.36	GT:AD:AF:F1R2:F2R1:MBQ:MFRL:MMQ:MPOS:SA_MAP_AF:SA_POST_PROB	0/1:45,8:0.317:16,3:13,5:37:181,188:37:20:0.131,0.121,0.145:0.035,9.157e-03,0.956	0/0:72,8:0.276:18,3:25,5:32:178,184:48:24
1	148943093	.	AGAGG	A	.	.	DP=30;ECNT=1;NLOD=2.72;N_ART_LOD=-1.105e+00;POP_AF=1.000e-03;P_GERMLINE=-3.891e-01;TLOD=5.35	GT:AD:AF:F1R2:F2R1:MBQ:MFRL:MMQ:MPOS:SA_MAP_AF:SA_POST_PROB	0/1:8,3:0.319:5,3:3,0:40:177,152:48:20:0.222,0.253,0.273:0.023,0.022,0.955	0/0:9,0:0.221:3,0:6,0:0:128,0:0:0
1	149028272	.	C	T	.	.	DP=14;ECNT=4;NLOD=2.41;N_ART_LOD=-9.738e-01;POP_AF=1.000e-03;P_GERMLINE=-5.518e-02;TLOD=7.22	GT:AD:AF:F1R2:F2R1:MBQ:MFRL:MMQ:MPOS:PGT:PID:SA_MAP_AF:SA_POST_PROB	0/1:3,2:0.400:3,0:0,2:40:169,160:45:14:0|1:149028272_C_T:0.00,0.404,0.400:0.048,0.016,0.936	0/0:8,0:0.056:5,0:3,0:0:154,0:0:0:0|1:149028272_C_T
1	149028287	.	C	A	.	.	DP=14;ECNT=4;NLOD=2.41;N_ART_LOD=-9.542e-01;POP_AF=1.000e-03;P_GERMLINE=-5.738e-02;TLOD=6.98	GT:AD:AF:F1R2:F2R1:MBQ:MFRL:MMQ:MPOS:PGT:PID:SA_MAP_AF:SA_POST_PROB	0/1:4,2:0.333:4,0:0,2:40:184,160:45:29:0|1:149028272_C_T:0.00,0.333,0.333:0.043,0.016,0.940	0/0:8,0:3.313e-05:6,0:2,0:0:154,0:0:0:0|1:149028272_C_T
1	149375994	.	C	A	.	.	DP=12;ECNT=1;NLOD=2.71;N_ART_LOD=-1.000e+00;POP_AF=1.000e-03;P_GERMLINE=-2.015e+00;TLOD=3.40	GT:AD:AF:F1R2:F2R1:MBQ:MFRL:MMQ:MPOS:SA_MAP_AF:SA_POST_PROB	0/1:2,1:0.333:2,0:0,1:40:161,141:51:18:0.00,0.333,0.333:0.025,0.025,0.950	0/0:9,0:1.102e-04:2,0:7,0:0:196,0:0:0
1	149852330	.	CAAAA	C	.	.	DP=35;ECNT=1;NLOD=3.04;N_ART_LOD=-6.305e-01;POP_AF=1.000e-03;P_GERMLINE=-1.155e+00;RPA=17,13;RU=A;STR;TLOD=4.63	GT:AD:AF:F1R2:F2R1:MBQ:MFRL:MMQ:MPOS:SA_MAP_AF:SA_POST_PROB	0/1:10,2:0.254:2,0:1,2:31:111,190:60:29:0.202,0.00,0.200:0.019,0.027,0.954	0/0:12,1:0.205:1,0:4,0:0:155,0:0:0
1	149868015	.	TCCA	T	.	.	DP=108;ECNT=1;NLOD=12.62;N_ART_LOD=-1.366e+00;POP_AF=1.000e-03;P_GERMLINE=-1.163e+01;RPA=6,5;RU=CCA;STR;TLOD=3.69	GT:AD:AF:F1R2:F2R1:MBQ:MFRL:MMQ:MPOS:SA_MAP_AF:SA_POST_PROB	0/1:50,2:0.101:15,1:35,1:38:169,107:60:26:0.030,0.030,0.038:7.052e-03,0.012,0.981	0/0:42,0:0.063:13,0:29,0:0:167,0:0:0
1	149885222	.	GTCA	G	.	.	DP=901;ECNT=1;NLOD=86.50;N_ART_LOD=11.36;POP_AF=1.000e-03;P_GERMLINE=-8.333e+01;RPA=4,3;RU=TCA;STR;TLOD=6.44	GT:AD:AF:F1R2:F2R1:MBQ:MFRL:MMQ:MPOS:SA_MAP_AF:SA_POST_PROB	0/1:381,4:0.087:134,0:247,4:40:180,132:60:29:0.010,0.010,0.010:8.531e-03,9.504e-04,0.991	0/0:371,6:0.092:139,3:232,3:40:182,154:60:33
1	149908374	.	CCCT	C	.	.	DP=2095;ECNT=1;NLOD=237.14;N_ART_LOD=28.62;POP_AF=1.000e-03;P_GERMLINE=-2.338e+02;RPA=5,4;RU=CCT;STR;TLOD=8.45	GT:AD:AF:F1R2:F2R1:MBQ:MFRL:MMQ:MPOS:SA_MAP_AF:SA_POST_PROB	0/1:915,8:0.046:344,3:512,5:36:151,125:60:10:0.010,0.010,9.238e-03:2.338e-03,8.965e-04,0.997	0/0:1007,19:0.051:363,10:574,9:39:153,138:60:24
1	149946795	.	CT	C	.	.	DP=38;ECNT=1;NLOD=5.02;N_ART_LOD=-1.004e+00;POP_AF=1.000e-03;P_GERMLINE=-3.093e+00;RPA=11,10;RU=T;STR;TLOD=4.65	GT:AD:AF:F1R2:F2R1:MBQ:MFRL:MMQ:MPOS:SA_MAP_AF:SA_POST_PROB	0/1:14,3:0.195:7,1:7,2:36:173,203:60:6:0.162,0.121,0.176:0.013,0.032,0.955	0/0:17,0:0.085:11,0:4,0:0:155,0:0:0
1	149964093	.	G	A	.	.	DP=14;ECNT=3;NLOD=3.01;N_ART_LOD=-1.041e+00;POP_AF=1.000e-03;P_GERMLINE=-2.512e+00;TLOD=3.20	GT:AD:AF:F1R2:F2R1:MBQ:MFRL:MMQ:MPOS:PGT:PID:SA_MAP_AF:SA_POST_PROB	0/1:3,1:0.250:0,0:3,1:36:135,107:60:12:0|1:149964091_G_A:0.00,0.253,0.250:0.027,0.021,0.951	0/0:10,0:1.451e-08:7,0:3,0:0:159,0:0:0:0|1:149964091_G_A
1	149964098	.	G	A	.	.	DP=18;ECNT=3;NLOD=2.71;N_ART_LOD=-1.049e+00;POP_AF=1.000e-03;P_GERMLINE=-2.323e+00;TLOD=3.09	GT:AD:AF:F1R2:F2R1:MBQ:MFRL:MMQ:MPOS:PGT:PID:SA_MAP_AF:SA_POST_PROB	0/1:3,1:0.317:0,0:3,1:39:135,107:60:7:0|1:149964091_G_A:0.00,0.253,0.250:0.027,0.021,0.951	0/0:9,0:0.125:6,0:3,0:0:168,0:0:0:0|1:149964091_G_A
1	150008525	.	G	T	.	.	DP=19;ECNT=1;NLOD=4.21;N_ART_LOD=-1.188e+00;POP_AF=1.000e-03;P_GERMLINE=-3.737e+00;TLOD=3.18	GT:AD:AF:F1R2:F2R1:MBQ:MFRL:MMQ:MPOS:SA_MAP_AF:SA_POST_PROB	0/1:3,1:0.250:2,1:1,0:40:120,106:60:20:0.00,0.253,0.250:0.032,0.019,0.949	0/0:14,0:0.033:9,0:5,0:0:165,0:0:0
1	150031369	.	CTT	C	.	.	DP=43;ECNT=1;NLOD=5.14;N_ART_LOD=-8.648e-01;POP_AF=1.000e-03;P_GERMLINE=-4.129e+00;RPA=13,11;RU=T;STR;TLOD=3.71	GT:AD:AF:F1R2:F2R1:MBQ:MFRL:MMQ:MPOS:SA_MAP_AF:SA_POST_PROB	0/1:20,2:0.128:8,0:11,2:22:156,128:60:17:0.091,0.00,0.087:5.754e-03,0.120,0.875	0/0:17,0:0.052:8,0:7,0:0:154,0:0:0
1	150053397	.	C	CT	.	.	DP=386;ECNT=1;NLOD=40.11;N_ART_LOD=0.860;POP_AF=1.000e-03;P_GERMLINE=-3.826e+01;RPA=9,10;RU=T;STR;TLOD=4.56	GT:AD:AF:F1R2:F2R1:MBQ:MFRL:MMQ:MPOS:SA_MAP_AF:SA_POST_PROB	0/1:185,7:0.074:80,3:100,4:39:189,182:60:21:0.00,0.040,0.036:9.414e-03,6.217e-03,0.984	0/0:159,3:0.066:76,1:82,2:40:191,160:60:15
1	150074155	.	C	G	.	.	DP=15;ECNT=1;NLOD=3.31;N_ART_LOD=-1.079e+00;POP_AF=1.000e-03;P_GERMLINE=-2.628e+00;TLOD=3.38	GT:AD:AF:F1R2:F2R1:MBQ:MFRL:MMQ:MPOS:SA_MAP_AF:SA_POST_PROB	0/1:2,1:0.400:2,0:0,1:40:181,98:60:6:0.00,0.333,0.333:0.029,0.021,0.949	0/0:11,0:7.737e-05:9,0:2,0:0:151,0:0:0
1	150099445	.	AT	A	.	.	DP=25;ECNT=1;NLOD=3.52;N_ART_LOD=-8.682e-01;POP_AF=1.000e-03;P_GERMLINE=-7.533e-01;RPA=14,13;RU=T;STR;TLOD=5.73	GT:AD:AF:F1R2:F2R1:MBQ:MFRL:MMQ:MPOS:SA_MAP_AF:SA_POST_PROB	0/1:6,4:0.401:4,2:2,2:39:190,185:60:41:0.374,0.364,0.400:0.018,0.034,0.948	0/0:12,0:0.086:5,0:4,0:0:171,0:0:0
1	150158099	.	A	G	.	.	DP=37;ECNT=1;NLOD=6.84;N_ART_LOD=-1.391e+00;POP_AF=1.000e-03;P_GERMLINE=-4.065e+00;TLOD=5.63	GT:AD:AF:F1R2:F2R1:MBQ:MFRL:MMQ:MPOS:SA_MAP_AF:SA_POST_PROB	0/1:10,2:0.167:4,0:6,2:0:177,167:60:0:0.131,0.141,0.167:0.023,0.018,0.959	0/0:23,0:0.044:15,0:8,0:0:158,0:0:0
1	150170043	.	CA	C	.	.	DP=21;ECNT=1;NLOD=2.36;N_ART_LOD=-7.119e-01;POP_AF=1.000e-03;P_GERMLINE=-4.655e-02;RPA=15,14;RU=A;STR;TLOD=10.80	GT:AD:AF:F1R2:F2R1:MBQ:MFRL:MMQ:MPOS:SA_MAP_AF:SA_POST_PROB	0/1:4,6:0.583:0,2:4,4:33:204,203:60:6:0.576,0.566,0.600:0.032,0.021,0.947	0/0:8,0:0.069:4,0:4,0:0:165,0:0:0
1	150173802	.	G	A	.	.	DP=253;ECNT=1;NLOD=39.64;N_ART_LOD=-2.130e+00;POP_AF=1.000e-03;P_GERMLINE=-3.933e+01;TLOD=3.01	GT:AD:AF:F1R2:F2R1:MBQ:MFRL:MMQ:MPOS:SA_MAP_AF:SA_POST_PROB	0/1:109,2:0.041:50,1:59,1:40:161,190:60:13:0.020,0.00,0.018:3.627e-03,8.646e-03,0.988	0/0:132,0:0.020:46,0:86,0:0:163,0:0:0
1	150199258	.	C	CT	.	.	DP=105;ECNT=1;NLOD=6.22;N_ART_LOD=-1.166e+00;POP_AF=1.000e-03;P_GERMLINE=-2.918e+00;RPA=12,13;RU=T;STR;TLOD=11.66	GT:AD:AF:F1R2:F2R1:MBQ:MFRL:MMQ:MPOS:SA_MAP_AF:SA_POST_PROB	0/1:40,8:0.271:11,3:22,5:39:272,235:60:18:0.172,0.00,0.167:0.022,0.020,0.958	0/0:21,0:0.230:7,0:12,0:0:257,0:0:0
1	150201305	.	AT	A	.	.	DP=425;ECNT=1;NLOD=36.23;N_ART_LOD=6.06;POP_AF=1.000e-03;P_GERMLINE=-3.472e+01;RPA=10,9;RU=T;STR;TLOD=4.21	GT:AD:AF:F1R2:F2R1:MBQ:MFRL:MMQ:MPOS:SA_MAP_AF:SA_POST_PROB	0/1:208,6:0.060:91,2:106,4:39:182,216:60:13:0.00,0.030,0.029:0.011,3.618e-03,0.985	0/0:181,7:0.062:86,3:88,4:39:192,125:60:21
1	150216290	.	G	GAA	.	.	DP=35;ECNT=1;NLOD=3.02;N_ART_LOD=-1.088e+00;POP_AF=1.000e-03;P_GERMLINE=-1.859e+00;RPA=11,13;RU=A;STR;TLOD=3.87	GT:AD:AF:F1R2:F2R1:MBQ:MFRL:MMQ:MPOS:SA_MAP_AF:SA_POST_PROB	0/1:15,2:0.205:8,2:7,0:37:129,152:60:27:0.00,0.121,0.118:0.022,0.017,0.962	0/0:10,0:0.115:7,0:3,0:0:220,0:0:0
1	150281111	.	C	CA	.	.	DP=86;ECNT=1;NLOD=2.93;N_ART_LOD=3.22;POP_AF=1.000e-03;P_GERMLINE=-2.399e+00;RPA=10,11;RU=A;STR;TLOD=3.23	GT:AD:AF:F1R2:F2R1:MBQ:MFRL:MMQ:MPOS:SA_MAP_AF:SA_POST_PROB	0/1:36,3:0.130:13,1:21,2:40:280,383:60:26:0.00,0.081,0.077:0.021,0.010,0.969	0/0:35,3:0.122:12,1:23,2:40:266,257:60:14
1	150281430	.	A	AT	.	.	DP=515;ECNT=1;NLOD=38.43;N_ART_LOD=4.46;POP_AF=1.000e-03;P_GERMLINE=-3.513e+01;RPA=10,11;RU=T;STR;TLOD=8.18	GT:AD:AF:F1R2:F2R1:MBQ:MFRL:MMQ:MPOS:SA_MAP_AF:SA_POST_PROB	0/1:212,10:0.131:76,4:131,6:39:200,175:60:24:0.040,0.00,0.045:0.025,6.748e-03,0.968	0/0:178,6:0.147:64,1:113,5:40:190,217:60:29
1	150326640	.	AT	A	.	.	DP=13;ECNT=1;NLOD=2.36;N_ART_LOD=-9.510e-01;POP_AF=1.000e-03;P_GERMLINE=-1.511e+00;RPA=13,12;RU=T;STR;TLOD=3.56	GT:AD:AF:F1R2:F2R1:MBQ:MFRL:MMQ:MPOS:SA_MAP_AF:SA_POST_PROB	0/1:3,2:0.400:2,1:1,1:35:174,165:60:18:0.00,0.404,0.400:0.038,0.019,0.944	0/0:8,0:0.013:5,0:3,0:0:186,0:0:0
1	150373765	.	G	A	.	.	DP=24;ECNT=1;NLOD=3.26;N_ART_LOD=-1.092e+00;POP_AF=1.000e-03;P_GERMLINE=-1.115e+00;TLOD=4.92	GT:AD:AF:F1R2:F2R1:MBQ:MFRL:MMQ:MPOS:SA_MAP_AF:SA_POST_PROB	0/1:8,2:0.250:3,0:5,2:34:200,181:50:11:0.202,0.00,0.200:0.017,0.032,0.952	0/0:11,0:0.050:6,0:5,0:0:183,0:0:0
1	150409078	.	T	TA	.	.	DP=75;ECNT=1;NLOD=7.08;N_ART_LOD=0.056;POP_AF=1.000e-03;P_GERMLINE=-6.272e+00;RPA=9,10;RU=A;STR;TLOD=3.51	GT:AD:AF:F1R2:F2R1:MBQ:MFRL:MMQ:MPOS:SA_MAP_AF:SA_POST_PROB	0/1:33,3:0.142:17,1:14,2:39:156,220:60:20:0.081,0.040,0.083:6.245e-03,0.052,0.942	0/0:32,1:0.048:20,0:11,1:0:159,160:60:0
1	150410930	.	C	T	.	.	DP=35;ECNT=3;NLOD=6.92;N_ART_LOD=-1.380e+00;POP_AF=1.000e-03;P_GERMLINE=-3.848e+00;TLOD=6.17	GT:AD:AF:F1R2:F2R1:MBQ:MFRL:MMQ:MPOS:PGT:PID:SA_MAP_AF:SA_POST_PROB	0/1:9,2:0.209:3,0:6,2:38:170,148:40:21:0|1:150410930_C_T:0.182,0.00,0.182:0.019,0.026,0.955	0/0:23,0:3.541e-05:13,0:10,0:0:184,0:0:0:0|1:150410930_C_T
1	150410934	.	C	T	.	.	DP=34;ECNT=3;NLOD=6.92;N_ART_LOD=-1.380e+00;POP_AF=1.000e-03;P_GERMLINE=-3.842e+00;TLOD=6.18	GT:AD:AF:F1R2:F2R1:MBQ:MFRL:MMQ:MPOS:PGT:PID:SA_MAP_AF:SA_POST_PROB	0/1:9,2:0.182:3,0:6,2:37:170,148:40:17:0|1:150410930_C_T:0.182,0.00,0.182:0.019,0.026,0.955	0/0:23,0:3.541e-05:13,0:10,0:0:184,0:0:0:0|1:150410930_C_T
1	150410939	.	TAAAA	T	.	.	DP=31;ECNT=3;NLOD=6.32;N_ART_LOD=-1.342e+00;POP_AF=1.000e-03;P_GERMLINE=-3.195e+00;RPA=9,5;RU=A;STR;TLOD=6.31	GT:AD:AF:F1R2:F2R1:MBQ:MFRL:MMQ:MPOS:PGT:PID:SA_MAP_AF:SA_POST_PROB	0/1:8,2:0.200:3,0:5,2:38:166,148:40:12:0|1:150410930_C_T:0.202,0.00,0.200:0.017,0.032,0.952	0/0:21,0:3.314e-05:12,0:9,0:0:184,0:0:0:0|1:150410930_C_T
1	150418543	.	CAA	C	.	.	DP=39;ECNT=1;NLOD=2.70;N_ART_LOD=-6.813e-01;POP_AF=1.000e-03;P_GERMLINE=-2.003e+00;RPA=15,13;RU=A;STR;TLOD=3.40	GT:AD:AF:F1R2:F2R1:MBQ:MFRL:MMQ:MPOS:SA_MAP_AF:SA_POST_PROB	0/1:16,3:0.238:3,0:9,3:39:296,259:60:11:0.101,0.111,0.130:0.011,0.034,0.955	0/0:9,0:0.180:2,0:4,0:0:283,0:0:0
1	150462894	.	C	CT	.	.	DP=93;ECNT=1;NLOD=6.64;N_ART_LOD=0.140;POP_AF=1.000e-03;P_GERMLINE=-4.701e+00;RPA=9,10;RU=T;STR;TLOD=4.66	GT:AD:AF:F1R2:F2R1:MBQ:MFRL:MMQ:MPOS:SA_MAP_AF:SA_POST_PROB	0/1:46,4:0.119:25,3:21,1:39:201,195:60:24:0.061,0.071,0.080:7.936e-03,0.027,0.965	0/0:31,1:0.113:10,0:18,1:35:208,199:60:3
1	150464268	.	AT	A	.	.	DP=375;ECNT=1;NLOD=2.73;N_ART_LOD=11.77;POP_AF=1.000e-03;P_GERMLINE=-1.023e-01;RPA=12,11;RU=T;STR;TLOD=9.47	GT:AD:AF:F1R2:F2R1:MBQ:MFRL:MMQ:MPOS:SA_MAP_AF:SA_POST_PROB	0/1:150,11:0.185:43,3:81,6:39:223,240:60:30:0.061,0.00,0.060:0.017,9.685e-03,0.973	0/0:88,10:0.263:27,3:45,6:39:230,203:60:19
1	150483696	.	CG	C	.	.	DP=1225;ECNT=1;NLOD=131.68;N_ART_LOD=0.870;POP_AF=1.000e-03;P_GERMLINE=-1.298e+02;RPA=6,5;RU=G;STR;TLOD=4.61	GT:AD:AF:F1R2:F2R1:MBQ:MFRL:MMQ:MPOS:SA_MAP_AF:SA_POST_PROB	0/1:496,7:0.107:167,3:329,4:40:220,188:60:31:0.010,0.010,0.014:7.979e-03,1.594e-03,0.990	0/0:480,6:0.108:178,3:302,3:40:217,229:60:26
1	150512715	.	AAG	A	.	.	DP=72;ECNT=1;NLOD=2.84;N_ART_LOD=3.27;POP_AF=1.000e-03;P_GERMLINE=-1.668e+00;RPA=9,8;RU=AG;STR;TLOD=3.89	GT:AD:AF:F1R2:F2R1:MBQ:MFRL:MMQ:MPOS:SA_MAP_AF:SA_POST_PROB	0/1:21,2:0.149:11,1:10,1:33:165,215:60:36:0.071,0.061,0.087:9.612e-03,0.030,0.960	0/0:34,3:0.155:12,1:22,1:39:146,138:60:39
1	150514584	.	AG	A	.	.	DP=108;ECNT=1;NLOD=12.80;N_ART_LOD=0.521;POP_AF=1.000e-03;P_GERMLINE=-9.611e+00;TLOD=6.54	GT:AD:AF:F1R2:F2R1:MBQ:MFRL:MMQ:MPOS:SA_MAP_AF:SA_POST_PROB	0/1:33,5:0.174:21,3:12,2:40:145,120:39:37:0.111,0.111,0.132:0.019,0.012,0.969	0/0:59,2:0.062:28,0:31,2:39:165,126:45:18
1	150524367	.	CAAA	C	.	.	DP=433;ECNT=1;NLOD=2.51;N_ART_LOD=16.05;POP_AF=1.000e-03;P_GERMLINE=-1.921e+00;RPA=15,12;RU=A;STR;TLOD=3.30	GT:AD:AF:F1R2:F2R1:MBQ:MFRL:MMQ:MPOS:SA_MAP_AF:SA_POST_PROB	0/1:173,8:0.110:24,1:63,2:40:183,162:60:26:0.010,0.020,0.019:3.454e-03,5.538e-03,0.991	0/0:173,20:0.176:25,4:59,5:39:169,188:60:18
1	150534591	.	G	C	.	.	DP=17;ECNT=1;NLOD=3.31;N_ART_LOD=-1.079e+00;POP_AF=1.000e-03;P_GERMLINE=-4.041e-01;TLOD=6.28	GT:AD:AF:F1R2:F2R1:MBQ:MFRL:MMQ:MPOS:SA_MAP_AF:SA_POST_PROB	0/1:4,2:0.333:2,0:2,2:14:203,176:60:20:0.303,0.303,0.333:0.024,0.024,0.952	0/0:11,0:1.132e-03:7,0:4,0:0:153,0:0:0
1	150550658	.	T	TA	.	.	DP=2609;ECNT=1;NLOD=327.20;N_ART_LOD=-2.633e-01;POP_AF=1.000e-03;P_GERMLINE=-3.246e+02;RPA=8,9;RU=A;STR;TLOD=5.44	GT:AD:AF:F1R2:F2R1:MBQ:MFRL:MMQ:MPOS:SA_MAP_AF:SA_POST_PROB	0/1:1213,15:0.056:484,5:717,9:39:175,197:60:21:0.010,0.010,0.011:5.986e-04,9.623e-03,0.990	0/0:1141,6:0.052:452,4:681,2:39:171,165:60:37
1	150551491	.	GTCC	G	.	.	DB;DP=2800;ECNT=1;NLOD=297.45;N_ART_LOD=40.54;POP_AF=1.000e-03;P_GERMLINE=-2.941e+02;RPA=4,3;RU=TCC;STR;TLOD=41.56	GT:AD:AF:F1R2:F2R1:MBQ:MFRL:MMQ:MPOS:SA_MAP_AF:SA_POST_PROB	0/1:1105,19:0.092:413,4:692,15:39:178,152:60:27:0.010,0.020,0.017:3.767e-03,8.340e-04,0.995	0/0:1257,19:0.081:474,8:783,11:39:176,159:60:35
1	150559019	.	G	GA	.	.	DP=35;ECNT=1;NLOD=2.62;N_ART_LOD=-7.698e-01;POP_AF=1.000e-03;P_GERMLINE=-2.599e-01;RPA=12,13;RU=A;STR;TLOD=5.54	GT:AD:AF:F1R2:F2R1:MBQ:MFRL:MMQ:MPOS:SA_MAP_AF:SA_POST_PROB	0/1:18,4:0.217:10,1:6,3:40:198,204:60:37:0.00,0.182,0.182:0.069,9.699e-03,0.921	0/0:9,0:0.109:3,0:4,0:0:207,0:0:0
1	150573174	.	A	G	.	.	DP=47;ECNT=1;NLOD=5.37;N_ART_LOD=-1.314e+00;POP_AF=1.000e-03;P_GERMLINE=-3.291e+00;TLOD=4.81	GT:AD:AF:F1R2:F2R1:MBQ:MFRL:MMQ:MPOS:SA_MAP_AF:SA_POST_PROB	0/1:22,2:0.100:10,2:12,0:39:190,197:54:20:0.071,0.061,0.083:0.011,0.021,0.968	0/0:18,0:0.096:9,0:9,0:0:158,0:0:0
1	150595354	.	GA	G	.	.	DP=477;ECNT=1;NLOD=13.76;N_ART_LOD=15.54;POP_AF=1.000e-03;P_GERMLINE=-1.046e+01;RPA=14,13;RU=A;STR;TLOD=31.97	GT:AD:AF:F1R2:F2R1:MBQ:MFRL:MMQ:MPOS:SA_MAP_AF:SA_POST_PROB	0/1:146,27:0.256:21,2:79,22:29:181,167:60:24:0.131,0.121,0.145:8.035e-03,0.012,0.980	0/0:172,19:0.200:32,7:76,7:33:169,154:60:28
1	150645155	.	C	A	.	.	DP=63;ECNT=1;NLOD=6.07;N_ART_LOD=1.28;POP_AF=1.000e-03;P_GERMLINE=-3.855e+00;TLOD=4.95	GT:AD:AF:F1R2:F2R1:MBQ:MFRL:MMQ:MPOS:SA_MAP_AF:SA_POST_PROB	0/1:23,2:0.111:11,0:12,2:40:146,166:60:20:0.061,0.061,0.080:0.011,0.020,0.969	0/0:34,1:0.047:12,1:22,0:39:149,226:60:20
1	150676674	.	TAAA	T	.	.	DP=572;ECNT=1;NLOD=19.64;N_ART_LOD=8.45;POP_AF=1.000e-03;P_GERMLINE=-1.634e+01;RPA=17,14;RU=A;STR;TLOD=8.05	GT:AD:AF:F1R2:F2R1:MBQ:MFRL:MMQ:MPOS:SA_MAP_AF:SA_POST_PROB	0/1:189,31:0.241:30,2:70,4:40:178,150:60:17:0.010,0.030,0.029:0.024,1.847e-03,0.974	0/0:196,22:0.190:32,2:78,4:36:167,165:60:22
1	150709583	.	C	CT	.	.	DP=18;ECNT=1;NLOD=2.32;N_ART_LOD=-6.984e-01;POP_AF=1.000e-03;P_GERMLINE=-1.961e+00;RPA=12,13;RU=T;STR;TLOD=3.06	GT:AD:AF:F1R2:F2R1:MBQ:MFRL:MMQ:MPOS:SA_MAP_AF:SA_POST_PROB	0/1:7,2:0.260:1,0:5,2:34:164,165:60:10:0.192,0.192,0.222:0.021,0.023,0.956	0/0:8,0:0.025:2,0:4,0:0:155,0:0:0
1	150722073	.	A	C	.	.	DP=79;ECNT=1;NLOD=7.24;N_ART_LOD=1.31;POP_AF=1.000e-03;P_GERMLINE=-3.972e+00;TLOD=7.09	GT:AD:AF:F1R2:F2R1:MBQ:MFRL:MMQ:MPOS:SA_MAP_AF:SA_POST_PROB	0/1:37,3:0.075:20,2:17,1:27:165,141:60:0:0.00,0.071,0.075:0.130,4.274e-03,0.866	0/0:38,1:0.026:19,1:19,0:14:165,245:60:7
1	150726906	.	CT	C	.	.	DP=32;ECNT=1;NLOD=2.57;N_ART_LOD=-8.329e-01;POP_AF=1.000e-03;P_GERMLINE=-1.093e-01;RPA=15,14;RU=T;STR;TLOD=6.27	GT:AD:AF:F1R2:F2R1:MBQ:MFRL:MMQ:MPOS:SA_MAP_AF:SA_POST_PROB	0/1:11,4:0.296:4,3:7,1:39:194,114:60:27:0.232,0.232,0.267:0.020,0.023,0.957	0/0:9,0:0.220:6,0:3,0:0:140,0:0:0
1	150790289	.	C	CAA	.	.	DP=494;ECNT=1;NLOD=10.49;N_ART_LOD=3.55;POP_AF=1.000e-03;P_GERMLINE=-7.432e+00;RPA=18,20;RU=A;STR;TLOD=6.13	GT:AD:AF:F1R2:F2R1:MBQ:MFRL:MMQ:MPOS:SA_MAP_AF:SA_POST_PROB	0/1:160,12:0.217:26,1:83,7:35:161,141:60:28:0.030,0.040,0.040:4.386e-03,7.708e-03,0.988	0/0:139,15:0.246:23,2:55,4:39:166,179:60:33
1	150802177	.	A	G	.	.	DP=87;ECNT=1;NLOD=9.63;N_ART_LOD=-1.530e+00;POP_AF=1.000e-03;P_GERMLINE=-8.211e+00;TLOD=4.13	GT:AD:AF:F1R2:F2R1:MBQ:MFRL:MMQ:MPOS:SA_MAP_AF:SA_POST_PROB	0/1:49,2:0.060:22,0:27,2:40:276,303:60:15:0.030,0.030,0.039:8.907e-03,9.334e-03,0.982	0/0:32,0:0.029:17,0:15,0:0:248,0:0:0
1	150825757	.	CA	C	.	.	DP=687;ECNT=1;NLOD=14.91;N_ART_LOD=35.38;POP_AF=1.000e-03;P_GERMLINE=-1.161e+01;RPA=11,10;RU=A;STR;TLOD=29.19	GT:AD:AF:F1R2:F2R1:MBQ:MFRL:MMQ:MPOS:SA_MAP_AF:SA_POST_PROB	0/1:290,25:0.125:76,6:177,17:39:176,181:60:33:0.061,0.071,0.076:8.313e-03,8.141e-03,0.984	0/0:281,29:0.142:63,9:170,17:39:180,172:60:25
1	150883106	.	ATT	A	.	.	DP=26;ECNT=1;NLOD=2.38;N_ART_LOD=-5.432e-01;POP_AF=1.000e-03;P_GERMLINE=-8.407e-01;RPA=19,17;RU=T;STR;TLOD=4.32	GT:AD:AF:F1R2:F2R1:MBQ:MFRL:MMQ:MPOS:SA_MAP_AF:SA_POST_PROB	0/1:6,3:0.395:1,0:3,3:36:194,201:60:24:0.283,0.253,0.300:0.021,0.025,0.954	0/0:8,0:0.172:3,0:1,0:0:232,0:0:0
1	150896869	.	G	GA	.	.	DP=43;ECNT=1;NLOD=2.37;N_ART_LOD=0.477;POP_AF=1.000e-03;P_GERMLINE=-5.535e-02;RPA=11,12;RU=A;STR;TLOD=6.80	GT:AD:AF:F1R2:F2R1:MBQ:MFRL:MMQ:MPOS:SA_MAP_AF:SA_POST_PROB	0/1:11,4:0.338:4,1:6,3:37:178,138:60:20:0.242,0.232,0.267:0.018,0.026,0.956	0/0:16,1:0.164:9,0:6,1:35:144,228:60:0
1	150932953	.	GA	G	.	.	DP=94;ECNT=2;NLOD=3.75;N_ART_LOD=1.33;POP_AF=1.000e-03;P_GERMLINE=-2.675e+00;RPA=18,17;RU=A;STR;TLOD=3.78	GT:AD:AF:F1R2:F2R1:MBQ:MFRL:MMQ:MPOS:SA_MAP_AF:SA_POST_PROB	0/1:31,8:0.284:1,0:23,5:39:228,180:60:10:0.101,0.111,0.128:9.224e-03,0.050,0.941	0/0:29,3:0.196:3,0:20,2:35:201,224:60:32
1	150964311	.	T	C	.	.	DP=24;ECNT=1;NLOD=4.21;N_ART_LOD=-1.176e+00;POP_AF=1.000e-03;P_GERMLINE=-1.715e+00;TLOD=5.28	GT:AD:AF:F1R2:F2R1:MBQ:MFRL:MMQ:MPOS:SA_MAP_AF:SA_POST_PROB	0/1:8,2:0.200:2,2:6,0:40:147,141:30:32:0.152,0.172,0.200:0.041,0.014,0.945	0/0:14,0:5.866e-10:5,0:9,0:0:167,0:0:0
1	150968779	.	A	G	.	.	DP=12;ECNT=1;NLOD=2.66;N_ART_LOD=-9.971e-01;POP_AF=1.000e-03;P_GERMLINE=-1.970e+00;TLOD=3.40	GT:AD:AF:F1R2:F2R1:MBQ:MFRL:MMQ:MPOS:SA_MAP_AF:SA_POST_PROB	0/1:2,1:0.333:0,0:2,1:40:171,94:60:37:0.333,0.00,0.333:0.025,0.025,0.950	0/0:9,0:0.011:4,0:5,0:0:219,0:0:0
1	150970092	.	C	T	.	.	DP=909;ECNT=1;NLOD=128.27;N_ART_LOD=-8.207e-01;POP_AF=1.000e-03;P_GERMLINE=-1.276e+02;TLOD=3.32	GT:AD:AF:F1R2:F2R1:MBQ:MFRL:MMQ:MPOS:SA_MAP_AF:SA_POST_PROB	0/1:416,3:0.036:160,3:256,0:39:188,195:60:15:0.010,0.00,7.160e-03:1.047e-03,4.548e-03,0.994	0/0:442,1:0.030:169,0:273,1:40:180,120:60:38
1	150974464	.	CT	C	.	.	DP=110;ECNT=1;NLOD=4.69;N_ART_LOD=0.359;POP_AF=1.000e-03;P_GERMLINE=-3.160e+00;RPA=12,11;RU=T;STR;TLOD=4.24	GT:AD:AF:F1R2:F2R1:MBQ:MFRL:MMQ:MPOS:SA_MAP_AF:SA_POST_PROB	0/1:43,4:0.201:15,1:21,3:37:284,253:60:31:0.081,0.061,0.087:0.014,0.012,0.974	0/0:28,2:0.243:7,1:10,1:38:258,347:60:27
1	150996971	.	C	CA	.	.	DP=297;ECNT=1;NLOD=3.40;N_ART_LOD=16.69;POP_AF=1.000e-03;P_GERMLINE=-3.542e-01;RPA=11,12;RU=A;STR;TLOD=21.54	GT:AD:AF:F1R2:F2R1:MBQ:MFRL:MMQ:MPOS:SA_MAP_AF:SA_POST_PROB	0/1:120,17:0.167:44,7:67,10:39:215,214:60:15:0.00,0.121,0.124:0.020,0.015,0.965	0/0:119,14:0.149:41,5:62,9:40:193,184:60:22
1	151002201	.	GA	G	.	.	DP=30;ECNT=1;NLOD=2.95;N_ART_LOD=-8.605e-01;POP_AF=1.000e-03;P_GERMLINE=-2.536e+00;RPA=11,10;RU=A;STR;TLOD=3.12	GT:AD:AF:F1R2:F2R1:MBQ:MFRL:MMQ:MPOS:SA_MAP_AF:SA_POST_PROB	0/1:10,2:0.208:4,0:4,2:35:143,154:60:24:0.172,0.00,0.167:0.011,0.054,0.935	0/0:10,0:0.213:6,0:3,0:0:218,0:0:0
1	151008614	.	C	T	.	.	DP=14;ECNT=4;NLOD=2.71;N_ART_LOD=-1.000e+00;POP_AF=1.000e-03;P_GERMLINE=-2.387e+00;TLOD=3.02	GT:AD:AF:F1R2:F2R1:MBQ:MFRL:MMQ:MPOS:PGT:PID:SA_MAP_AF:SA_POST_PROB	0/1:4,1:0.200:4,1:0,0:16:160,103:60:17:0|1:151008614_C_T:0.00,0.202,0.200:0.029,0.019,0.952	0/0:9,0:3.162e-05:4,0:5,0:0:155,0:0:0:0|1:151008614_C_T
1	151008615	.	A	G	.	.	DP=14;ECNT=4;NLOD=2.71;N_ART_LOD=-1.000e+00;POP_AF=1.000e-03;P_GERMLINE=-2.387e+00;TLOD=3.02	GT:AD:AF:F1R2:F2R1:MBQ:MFRL:MMQ:MPOS:PGT:PID:SA_MAP_AF:SA_POST_PROB	0/1:4,1:0.200:4,1:0,0:16:160,103:60:16:0|1:151008614_C_T:0.00,0.202,0.200:0.029,0.019,0.952	0/0:9,0:3.162e-05:4,0:5,0:0:155,0:0:0:0|1:151008614_C_T
1	151008627	.	T	C	.	.	DP=13;ECNT=4;NLOD=2.41;N_ART_LOD=-9.542e-01;POP_AF=1.000e-03;P_GERMLINE=-2.088e+00;TLOD=3.02	GT:AD:AF:F1R2:F2R1:MBQ:MFRL:MMQ:MPOS:PGT:PID:SA_MAP_AF:SA_POST_PROB	0/1:4,1:0.200:4,1:0,0:37:160,103:60:4:0|1:151008614_C_T:0.00,0.202,0.200:0.029,0.019,0.952	0/0:8,0:3.162e-05:3,0:5,0:0:155,0:0:0:0|1:151008614_C_T
1	151008628	.	T	C	.	.	DP=13;ECNT=4;NLOD=2.41;N_ART_LOD=-9.542e-01;POP_AF=1.000e-03;P_GERMLINE=-2.088e+00;TLOD=3.02	GT:AD:AF:F1R2:F2R1:MBQ:MFRL:MMQ:MPOS:PGT:PID:SA_MAP_AF:SA_POST_PROB	0/1:4,1:0.200:4,1:0,0:38:160,103:60:3:0|1:151008614_C_T:0.00,0.202,0.200:0.029,0.019,0.952	0/0:8,0:3.162e-05:3,0:5,0:0:155,0:0:0:0|1:151008614_C_T
1	151022895	.	A	AT	.	.	DP=537;ECNT=1;NLOD=49.50;N_ART_LOD=1.63;POP_AF=1.000e-03;P_GERMLINE=-4.620e+01;RPA=9,10;RU=T;STR;TLOD=10.56	GT:AD:AF:F1R2:F2R1:MBQ:MFRL:MMQ:MPOS:SA_MAP_AF:SA_POST_PROB	0/1:250,11:0.114:101,6:146,5:39:167,175:60:12:0.030,0.040,0.042:3.645e-03,6.760e-03,0.990	0/0:199,4:0.077:93,2:103,2:40:167,156:60:22
1	151070252	.	CAAA	C	.	.	DP=578;ECNT=1;NLOD=2.52;N_ART_LOD=8.73;POP_AF=1.000e-03;P_GERMLINE=-6.616e-02;RPA=14,11;RU=A;STR;TLOD=11.80	GT:AD:AF:F1R2:F2R1:MBQ:MFRL:MMQ:MPOS:SA_MAP_AF:SA_POST_PROB	0/1:242,51:0.229:10,3:27,6:39:209,202:60:19:0.020,0.030,0.032:4.031e-03,8.211e-03,0.988	0/0:188,40:0.226:16,1:17,6:39:180,158:60:18
1	151079396	.	C	CT	.	.	DP=77;ECNT=1;NLOD=6.16;N_ART_LOD=-1.627e-01;POP_AF=1.000e-03;P_GERMLINE=-5.811e+00;RPA=10,11;RU=T;STR;TLOD=3.05	GT:AD:AF:F1R2:F2R1:MBQ:MFRL:MMQ:MPOS:SA_MAP_AF:SA_POST_PROB	0/1:32,3:0.163:14,2:18,1:39:219,238:60:11:0.00,0.081,0.086:0.013,0.025,0.962	0/0:29,1:0.092:12,0:17,1:39:220,220:60:23
1	151083724	.	CTT	C	.	.	DP=211;ECNT=1;NLOD=11.83;N_ART_LOD=0.648;POP_AF=1.000e-03;P_GERMLINE=-1.018e+01;RPA=13,11;RU=T;STR;TLOD=4.35	GT:AD:AF:F1R2:F2R1:MBQ:MFRL:MMQ:MPOS:SA_MAP_AF:SA_POST_PROB	0/1:66,3:0.223:24,1:31,2:39:186,176:60:13:0.040,0.00,0.042:8.145e-03,0.012,0.980	0/0:54,2:0.237:20,1:20,1:37:176,202:60:34
1	151133972	.	CAA	C	.	.	DP=35;ECNT=1;NLOD=2.41;N_ART_LOD=-7.099e-01;POP_AF=1.000e-03;P_GERMLINE=-8.856e-02;RPA=15,13;RU=A;STR;TLOD=6.12	GT:AD:AF:F1R2:F2R1:MBQ:MFRL:MMQ:MPOS:SA_MAP_AF:SA_POST_PROB	0/1:12,3:0.251:3,1:6,2:39:182,260:60:25:0.182,0.141,0.200:0.014,0.034,0.952	0/0:8,0:0.265:1,0:2,0:0:508,0:0:0
1	151140888	.	C	CT	.	.	DP=388;ECNT=1;NLOD=9.29;N_ART_LOD=10.45;POP_AF=1.000e-03;P_GERMLINE=-5.989e+00;RPA=13,14;RU=T;STR;TLOD=26.34	GT:AD:AF:F1R2:F2R1:MBQ:MFRL:MMQ:MPOS:SA_MAP_AF:SA_POST_PROB	0/1:108,21:0.291:37,6:44,14:28:200,192:60:25:0.152,0.131,0.154:0.016,0.011,0.973	0/0:109,11:0.257:29,7:54,4:36:190,201:60:22
1	151157066	.	CT	C	.	.	DP=123;ECNT=1;NLOD=6.62;N_ART_LOD=0.038;POP_AF=1.000e-03;P_GERMLINE=-3.765e+00;RPA=13,12;RU=T;STR;TLOD=5.74	GT:AD:AF:F1R2:F2R1:MBQ:MFRL:MMQ:MPOS:SA_MAP_AF:SA_POST_PROB	0/1:34,5:0.268:18,3:13,2:15:210,265:60:27:0.131,0.111,0.139:0.032,0.011,0.956	0/0:36,3:0.239:10,0:16,1:15:239,363:60:16
1	151158726	.	C	CT	.	.	DP=19;ECNT=1;NLOD=3.47;N_ART_LOD=-8.442e-01;POP_AF=1.000e-03;P_GERMLINE=-2.570e+00;RPA=12,13;RU=T;STR;TLOD=3.60	GT:AD:AF:F1R2:F2R1:MBQ:MFRL:MMQ:MPOS:SA_MAP_AF:SA_POST_PROB	0/1:5,2:0.312:2,1:1,1:40:113,181:60:29:0.253,0.242,0.286:0.019,0.030,0.951	0/0:12,0:0.026:6,0:3,0:0:146,0:0:0
1	151196702	.	G	GT	.	.	DP=1512;ECNT=2;NLOD=140.89;N_ART_LOD=12.23;POP_AF=1.000e-03;P_GERMLINE=-1.376e+02;RPA=9,10;RU=T;STR;TLOD=19.62	GT:AD:AF:F1R2:F2R1:MBQ:MFRL:MMQ:MPOS:SA_MAP_AF:SA_POST_PROB	0/1:730,25:0.077:282,10:440,15:39:169,187:60:25:0.020,0.030,0.033:6.778e-03,1.426e-03,0.992	0/0:608,17:0.068:254,4:347,13:39:166,151:60:30
1	151196712	.	C	T	.	.	DP=1632;ECNT=2;NLOD=154.42;N_ART_LOD=18.08;POP_AF=1.000e-03;P_GERMLINE=-1.511e+02;TLOD=12.55	GT:AD:AF:F1R2:F2R1:MBQ:MFRL:MMQ:MPOS:SA_MAP_AF:SA_POST_PROB	0/1:829,15:0.045:326,7:503,8:36:170,154:60:25:0.010,0.020,0.018:0.015,7.009e-04,0.984	0/0:686,19:0.055:288,7:398,12:39:164,183:60:28
1	151209297	.	CTT	C	.	.	DP=108;ECNT=1;NLOD=2.45;N_ART_LOD=-4.279e-01;POP_AF=1.000e-03;P_GERMLINE=-1.312e+00;RPA=22,20;RU=T;STR;TLOD=3.86	GT:AD:AF:F1R2:F2R1:MBQ:MFRL:MMQ:MPOS:SA_MAP_AF:SA_POST_PROB	0/1:9,2:0.442:1,0:0,2:35:243,192:60:23:0.404,0.00,0.400:0.021,0.031,0.947	0/0:9,0:0.430:2,0:0,0:0:268,0:0:0
1	151402263	.	CA	C	.	.	DP=323;ECNT=1;NLOD=24.00;N_ART_LOD=0.596;POP_AF=1.000e-03;P_GERMLINE=-2.232e+01;RPA=9,8;RU=A;STR;TLOD=4.38	GT:AD:AF:F1R2:F2R1:MBQ:MFRL:MMQ:MPOS:SA_MAP_AF:SA_POST_PROB	0/1:147,5:0.142:55,1:85,4:39:216,221:60:34:0.030,0.00,0.034:0.017,6.026e-03,0.977	0/0:98,2:0.120:34,1:64,1:37:209,205:60:23
1	151492610	.	C	CT	.	.	DB;DP=250;ECNT=1;NLOD=4.22;N_ART_LOD=13.23;POP_AF=1.000e-03;P_GERMLINE=-3.408e+00;RPA=10,11;RU=T;STR;TLOD=3.51	GT:AD:AF:F1R2:F2R1:MBQ:MFRL:MMQ:MPOS:SA_MAP_AF:SA_POST_PROB	0/1:112,6:0.086:47,4:60,2:39:171,138:60:21:0.040,0.040,0.051:4.033e-03,0.024,0.972	0/0:101,11:0.137:44,3:54,8:38:154,175:60:18
1	151500830	.	A	AT	.	.	DP=27;ECNT=1;NLOD=3.56;N_ART_LOD=-8.781e-01;POP_AF=1.000e-03;P_GERMLINE=-2.976e+00;RPA=11,12;RU=T;STR;TLOD=3.29	GT:AD:AF:F1R2:F2R1:MBQ:MFRL:MMQ:MPOS:SA_MAP_AF:SA_POST_PROB	0/1:5,2:0.375:2,0:3,2:39:187,145:60:34:0.283,0.00,0.286:0.025,0.024,0.951	0/0:12,0:0.108:6,0:6,0:0:176,0:0:0
1	151518479	.	CTTTT	C	.	.	DP=334;ECNT=1;NLOD=23.36;N_ART_LOD=-1.409e+00;POP_AF=1.000e-03;P_GERMLINE=-2.267e+01;RPA=14,10;RU=T;STR;TLOD=3.39	GT:AD:AF:F1R2:F2R1:MBQ:MFRL:MMQ:MPOS:SA_MAP_AF:SA_POST_PROB	0/1:121,5:0.196:17,2:8,1:39:220,194:60:43:0.020,0.00,0.024:0.017,4.697e-03,0.978	0/0:98,4:0.188:9,0:8,0:0:197,0:0:0
1	151527939	.	C	CT	.	.	DP=21;ECNT=1;NLOD=3.20;N_ART_LOD=-8.208e-01;POP_AF=1.000e-03;P_GERMLINE=-2.740e+00;RPA=14,15;RU=T;STR;TLOD=3.16	GT:AD:AF:F1R2:F2R1:MBQ:MFRL:MMQ:MPOS:SA_MAP_AF:SA_POST_PROB	0/1:5,2:0.357:2,2:1,0:40:240,177:60:26:0.00,0.333,0.333:0.030,0.021,0.949	0/0:11,0:0.061:6,0:3,0:0:141,0:0:0
1	151666826	.	C	CT	.	.	DP=707;ECNT=1;NLOD=21.26;N_ART_LOD=32.08;POP_AF=1.000e-03;P_GERMLINE=-1.796e+01;RPA=11,12;RU=T;STR;TLOD=23.62	GT:AD:AF:F1R2:F2R1:MBQ:MFRL:MMQ:MPOS:SA_MAP_AF:SA_POST_PROB	0/1:282,24:0.137:91,6:149,15:39:182,165:60:30:0.061,0.061,0.069:2.951e-03,0.019,0.978	0/0:293,28:0.147:98,12:157,15:40:170,151:60:19
1	151679670	.	C	T	.	.	DP=582;ECNT=1;NLOD=92.52;N_ART_LOD=-2.498e+00;POP_AF=1.000e-03;P_GERMLINE=-9.079e+01;TLOD=4.45	GT:AD:AF:F1R2:F2R1:MBQ:MFRL:MMQ:MPOS:SA_MAP_AF:SA_POST_PROB	0/1:242,3:0.042:91,1:151,2:39:174,206:60:33:0.010,0.010,0.012:5.350e-03,1.763e-03,0.993	0/0:308,0:0.023:114,0:194,0:0:169,0:0:0
1	151696086	.	G	A	.	.	DP=15;ECNT=1;NLOD=2.41;N_ART_LOD=-9.542e-01;POP_AF=1.000e-03;P_GERMLINE=-7.774e-02;TLOD=6.27	GT:AD:AF:F1R2:F2R1:MBQ:MFRL:MMQ:MPOS:SA_MAP_AF:SA_POST_PROB	0/1:5,2:0.300:3,0:2,2:37:207,294:54:12:0.283,0.00,0.286:0.019,0.033,0.948	0/0:8,0:4.545e-05:3,0:5,0:0:152,0:0:0
1	151753841	.	TAC	T	.	.	DP=524;ECNT=1;NLOD=38.82;N_ART_LOD=13.91;POP_AF=1.000e-03;P_GERMLINE=-3.552e+01;RPA=6,5;RU=AC;STR;TLOD=9.10	GT:AD:AF:F1R2:F2R1:MBQ:MFRL:MMQ:MPOS:SA_MAP_AF:SA_POST_PROB	0/1:232,7:0.072:110,3:122,4:35:185,219:60:26:0.00,0.030,0.029:6.567e-03,7.079e-03,0.986	0/0:223,8:0.091:92,2:131,6:40:191,173:60:14
1	151838970	.	A	AT	.	.	DP=21;ECNT=1;NLOD=2.32;N_ART_LOD=-7.224e-01;POP_AF=1.000e-03;P_GERMLINE=-1.967e+00;RPA=12,13;RU=T;STR;TLOD=3.06	GT:AD:AF:F1R2:F2R1:MBQ:MFRL:MMQ:MPOS:SA_MAP_AF:SA_POST_PROB	0/1:7,2:0.281:1,1:5,1:34:117,221:60:32:0.222,0.00,0.222:0.015,0.041,0.944	0/0:8,0:0.119:4,0:2,0:0:195,0:0:0
1	151920774	.	C	T	.	.	DP=28;ECNT=1;NLOD=3.91;N_ART_LOD=-1.146e+00;POP_AF=1.000e-03;P_GERMLINE=-2.587e+00;TLOD=4.03	GT:AD:AF:F1R2:F2R1:MBQ:MFRL:MMQ:MPOS:SA_MAP_AF:SA_POST_PROB	0/1:12,2:0.167:7,1:5,1:40:157,134:25:19:0.111,0.121,0.143:0.028,0.014,0.958	0/0:13,0:7.572e-05:6,0:7,0:0:178,0:0:0
1	152021391	.	T	TA	.	.	DP=67;ECNT=1;NLOD=5.93;N_ART_LOD=-9.798e-01;POP_AF=1.000e-03;P_GERMLINE=-5.292e+00;RPA=11,12;RU=A;STR;TLOD=3.34	GT:AD:AF:F1R2:F2R1:MBQ:MFRL:MMQ:MPOS:SA_MAP_AF:SA_POST_PROB	0/1:28,5:0.214:16,3:10,0:35:145,147:60:1:0.071,0.081,0.091:0.011,0.018,0.970	0/0:23,1:0.122:14,0:6,0:0:163,0:0:0
1	152128246	.	G	A	.	.	DP=3237;ECNT=3;NLOD=498.22;N_ART_LOD=-3.227e+00;POP_AF=1.000e-03;P_GERMLINE=-4.952e+02;TLOD=6.11	GT:AD:AF:F1R2:F2R1:MBQ:MFRL:MMQ:MPOS:SA_MAP_AF:SA_POST_PROB	0/1:1409,7:0.033:527,3:882,4:39:179,99:60:16:0.010,0.010,4.944e-03:4.030e-04,2.065e-03,0.998	0/0:1662,1:0.025:606,0:1056,1:36:172,95:60:2
1	152186708	.	C	T	.	.	DP=1385;ECNT=1;NLOD=71.10;N_ART_LOD=70.16;POP_AF=1.000e-03;P_GERMLINE=-6.780e+01;TLOD=48.87	GT:AD:AF:F1R2:F2R1:MBQ:MFRL:MMQ:MPOS:SA_MAP_AF:SA_POST_PROB	0/1:554,40:0.077:221,17:333,23:39:182,294:24:25:0.061,0.051,0.067:4.166e-04,0.592,0.407	0/0:701,54:0.087:291,24:410,30:39:182,196:24:30
1	152187437	.	A	G	.	.	DP=314;ECNT=1;NLOD=13.69;N_ART_LOD=16.22;POP_AF=1.000e-03;P_GERMLINE=-1.228e+01;TLOD=4.12	GT:AD:AF:F1R2:F2R1:MBQ:MFRL:MMQ:MPOS:SA_MAP_AF:SA_POST_PROB	0/1:119,6:0.083:39,1:80,5:38:263,319:24:21:0.00,0.051,0.048:9.084e-03,0.013,0.978	0/0:158,13:0.102:56,7:102,6:40:237,281:24:27
1	152191448	.	C	G	.	.	DP=1018;ECNT=1;NLOD=14.63;N_ART_LOD=86.43;POP_AF=1.000e-03;P_GERMLINE=-1.133e+01;TLOD=71.48	GT:AD:AF:F1R2:F2R1:MBQ:MFRL:MMQ:MPOS:SA_MAP_AF:SA_POST_PROB	0/1:424,29:0.079:146,7:278,22:39:202,201:60:21:0.061,0.051,0.064:2.583e-03,9.457e-03,0.988	0/0:487,33:0.089:175,11:312,22:40:211,203:60:25
1	152671781	.	T	C	.	.	DP=1678;ECNT=1;NLOD=259.72;N_ART_LOD=-1.417e+00;POP_AF=1.000e-03;P_GERMLINE=-2.564e+02;TLOD=14.04	GT:AD:AF:F1R2:F2R1:MBQ:MFRL:MMQ:MPOS:SA_MAP_AF:SA_POST_PROB	0/1:707,8:0.036:261,4:446,4:39:171,201:60:29:0.010,0.010,0.011:1.625e-03,1.785e-03,0.997	0/0:879,1:0.029:328,0:551,1:40:174,191:60:7
1	153191399	.	TCCA	T	.	.	DP=94;ECNT=1;NLOD=4.50;N_ART_LOD=1.49;POP_AF=1.000e-03;P_GERMLINE=-2.906e+00;RPA=6,5;RU=CCA;STR;TLOD=4.30	GT:AD:AF:F1R2:F2R1:MBQ:MFRL:MMQ:MPOS:SA_MAP_AF:SA_POST_PROB	0/1:43,2:0.141:13,0:30,2:40:167,182:60:47:0.00,0.040,0.044:0.040,4.713e-03,0.955	0/0:29,1:0.123:9,0:20,1:40:161,151:60:29
1	153269927	.	GGA	G	.	.	DP=20;ECNT=1;NLOD=3.00;N_ART_LOD=-1.072e+00;POP_AF=1.000e-03;P_GERMLINE=-1.774e-01;RPA=12,11;RU=GA;STR;TLOD=8.30	GT:AD:AF:F1R2:F2R1:MBQ:MFRL:MMQ:MPOS:SA_MAP_AF:SA_POST_PROB	0/1:3,3:0.501:0,1:3,2:39:137,150:60:17:0.465,0.475,0.500:0.022,0.030,0.948	0/0:10,0:0.084:4,0:6,0:0:142,0:0:0
1	153431630	.	A	AT	.	.	DP=459;ECNT=1;NLOD=31.60;N_ART_LOD=3.62;POP_AF=1.000e-03;P_GERMLINE=-2.914e+01;RPA=9,10;RU=T;STR;TLOD=5.22	GT:AD:AF:F1R2:F2R1:MBQ:MFRL:MMQ:MPOS:SA_MAP_AF:SA_POST_PROB	0/1:192,7:0.147:78,4:111,3:40:205,211:60:21:0.040,0.00,0.035:8.631e-03,7.473e-03,0.984	0/0:148,5:0.142:60,1:83,4:40:202,158:60:27
1	153459479	.	CA	C	.	.	DP=52;ECNT=1;NLOD=5.18;N_ART_LOD=0.240;POP_AF=1.000e-03;P_GERMLINE=-2.006e+00;RPA=12,11;RU=A;STR;TLOD=6.47	GT:AD:AF:F1R2:F2R1:MBQ:MFRL:MMQ:MPOS:SA_MAP_AF:SA_POST_PROB	0/1:16,4:0.265:8,3:6,1:39:143,157:60:19:0.00,0.212,0.211:0.049,0.012,0.938	0/0:26,1:0.049:10,0:12,1:40:151,137:60:8
1	153477625	.	A	G	.	.	DP=45;ECNT=1;NLOD=6.88;N_ART_LOD=-1.394e+00;POP_AF=1.000e-03;P_GERMLINE=-6.029e+00;TLOD=3.55	GT:AD:AF:F1R2:F2R1:MBQ:MFRL:MMQ:MPOS:SA_MAP_AF:SA_POST_PROB	0/1:17,2:0.125:8,2:9,0:39:163,93:60:15:0.00,0.101,0.105:0.045,9.333e-03,0.946	0/0:23,0:0.044:10,0:13,0:0:171,0:0:0
1	153574237	.	T	C	.	.	DP=18;ECNT=2;NLOD=3.61;N_ART_LOD=-1.128e+00;POP_AF=1.000e-03;P_GERMLINE=-3.288e+00;TLOD=3.02	GT:AD:AF:F1R2:F2R1:MBQ:MFRL:MMQ:MPOS:PGT:PID:SA_MAP_AF:SA_POST_PROB	0/1:4,1:0.200:2,1:2,0:40:153,109:54:4:0|1:153574237_T_C:0.00,0.202,0.200:0.043,0.015,0.943	0/0:12,0:0.039:5,0:7,0:0:196,0:0:0:0|1:153574237_T_C
1	153574240	.	T	C	.	.	DP=16;ECNT=2;NLOD=3.31;N_ART_LOD=-1.079e+00;POP_AF=1.000e-03;P_GERMLINE=-2.988e+00;TLOD=3.02	GT:AD:AF:F1R2:F2R1:MBQ:MFRL:MMQ:MPOS:PGT:PID:SA_MAP_AF:SA_POST_PROB	0/1:4,1:0.200:2,1:2,0:34:153,109:54:1:0|1:153574237_T_C:0.00,0.202,0.200:0.043,0.015,0.943	0/0:11,0:3.148e-05:4,0:7,0:0:204,0:0:0:0|1:153574237_T_C
1	153682468	.	TTTTA	T	.	.	DP=26;ECNT=1;NLOD=2.69;N_ART_LOD=-1.061e+00;POP_AF=1.000e-03;P_GERMLINE=-5.458e-01;RPA=4,3;RU=TTTA;STR;TLOD=5.03	GT:AD:AF:F1R2:F2R1:MBQ:MFRL:MMQ:MPOS:SA_MAP_AF:SA_POST_PROB	0/1:8,2:0.271:5,0:3,2:38:171,159:60:16:0.172,0.172,0.200:0.019,0.024,0.957	0/0:9,0:0.156:6,0:3,0:0:132,0:0:0
1	153686915	.	GCTCC	G	.	.	DP=61;ECNT=1;NLOD=8.11;N_ART_LOD=-1.466e+00;POP_AF=1.000e-03;P_GERMLINE=-5.829e+00;RPA=5,4;RU=CTCC;STR;TLOD=5.03	GT:AD:AF:F1R2:F2R1:MBQ:MFRL:MMQ:MPOS:SA_MAP_AF:SA_POST_PROB	0/1:24,2:0.146:11,0:13,2:40:161,253:60:37:0.00,0.081,0.077:0.043,7.496e-03,0.949	0/0:27,0:0.051:9,0:18,0:0:160,0:0:0
1	153691105	.	T	G	.	.	DP=80;ECNT=1;NLOD=13.24;N_ART_LOD=-1.653e+00;POP_AF=1.000e-03;P_GERMLINE=-1.139e+01;TLOD=4.57	GT:AD:AF:F1R2:F2R1:MBQ:MFRL:MMQ:MPOS:SA_MAP_AF:SA_POST_PROB	0/1:32,2:0.083:12,0:20,2:34:178,142:60:41:0.051,0.040,0.059:8.604e-03,0.019,0.972	0/0:44,0:4.048e-05:18,0:26,0:0:181,0:0:0
1	153751712	.	A	G	.	.	DP=1466;ECNT=1;NLOD=203.55;N_ART_LOD=-1.211e+00;POP_AF=1.000e-03;P_GERMLINE=-2.022e+02;TLOD=4.01	GT:AD:AF:F1R2:F2R1:MBQ:MFRL:MMQ:MPOS:SA_MAP_AF:SA_POST_PROB	0/1:698,4:0.029:260,0:438,4:39:188,214:60:14:0.010,0.010,5.698e-03:1.140e-03,1.189e-03,0.998	0/0:694,1:0.032:258,0:436,1:40:180,229:60:29
1	153791120	.	TA	T	.	.	DP=221;ECNT=1;NLOD=12.19;N_ART_LOD=6.53;POP_AF=1.000e-03;P_GERMLINE=-9.065e+00;RPA=10,9;RU=A;STR;TLOD=6.29	GT:AD:AF:F1R2:F2R1:MBQ:MFRL:MMQ:MPOS:SA_MAP_AF:SA_POST_PROB	0/1:100,6:0.091:29,1:62,5:39:211,271:60:16:0.00,0.061,0.061:0.012,0.012,0.976	0/0:92,6:0.101:36,1:47,5:37:199,212:60:8
1	153807439	.	T	TA	.	.	DP=16;ECNT=1;NLOD=2.66;N_ART_LOD=-1.015e+00;POP_AF=1.000e-03;P_GERMLINE=-1.815e+00;RPA=11,12;RU=A;STR;TLOD=3.56	GT:AD:AF:F1R2:F2R1:MBQ:MFRL:MMQ:MPOS:SA_MAP_AF:SA_POST_PROB	0/1:3,2:0.416:0,0:3,2:28:129,232:60:26:0.364,0.364,0.400:0.023,0.027,0.950	0/0:9,0:0.060:1,0:8,0:0:173,0:0:0
1	153834095	.	T	TA	.	.	DP=19;ECNT=1;NLOD=2.27;N_ART_LOD=-7.152e-01;POP_AF=1.000e-03;P_GERMLINE=-1.433e+00;RPA=14,15;RU=A;STR;TLOD=3.55	GT:AD:AF:F1R2:F2R1:MBQ:MFRL:MMQ:MPOS:SA_MAP_AF:SA_POST_PROB	0/1:5,3:0.391:2,2:3,1:30:165,142:60:19:0.354,0.333,0.375:0.027,0.022,0.951	0/0:8,0:0.090:2,0:3,0:0:191,0:0:0
1	153889875	.	CT	C	.	.	DP=30;ECNT=1;NLOD=3.55;N_ART_LOD=-1.150e+00;POP_AF=1.000e-03;P_GERMLINE=-1.901e+00;RPA=13,12;RU=T;STR;TLOD=4.36	GT:AD:AF:F1R2:F2R1:MBQ:MFRL:MMQ:MPOS:SA_MAP_AF:SA_POST_PROB	0/1:10,3:0.280:2,0:8,3:36:164,123:60:37:0.212,0.192,0.231:0.023,0.020,0.957	0/0:12,0:0.109:4,0:8,0:0:163,0:0:0
1	153899811	.	G	A	.	.	DP=49;ECNT=1;NLOD=8.73;N_ART_LOD=-1.495e+00;POP_AF=1.000e-03;P_GERMLINE=-7.161e+00;TLOD=4.27	GT:AD:AF:F1R2:F2R1:MBQ:MFRL:MMQ:MPOS:SA_MAP_AF:SA_POST_PROB	0/1:15,2:0.124:8,0:7,2:34:194,113:60:8:0.00,0.121,0.118:0.066,8.595e-03,0.925	0/0:29,0:0.047:11,0:18,0:0:166,0:0:0
1	153899900	.	CTTT	C	.	.	DP=29;ECNT=1;NLOD=3.79;N_ART_LOD=-7.805e-01;POP_AF=1.000e-03;P_GERMLINE=-2.475e+00;RPA=16,13;RU=T;STR;TLOD=4.02	GT:AD:AF:F1R2:F2R1:MBQ:MFRL:MMQ:MPOS:SA_MAP_AF:SA_POST_PROB	0/1:5,3:0.439:0,1:1,1:39:165,210:60:24:0.00,0.253,0.250:0.045,0.015,0.941	0/0:14,0:0.139:2,0:3,0:0:136,0:0:0
1	153943634	.	A	G	.	.	DP=21;ECNT=1;NLOD=2.96;N_ART_LOD=-1.084e+00;POP_AF=1.000e-03;P_GERMLINE=-2.619e+00;TLOD=3.04	GT:AD:AF:F1R2:F2R1:MBQ:MFRL:MMQ:MPOS:SA_MAP_AF:SA_POST_PROB	0/1:6,2:0.238:2,1:4,1:27:173,198:57:20:0.00,0.253,0.250:0.027,0.021,0.952	0/0:10,0:0.123:6,0:4,0:0:161,0:0:0
1	154027185	.	TGA	T	.	.	DP=439;ECNT=1;NLOD=33.47;N_ART_LOD=10.54;POP_AF=1.000e-03;P_GERMLINE=-3.085e+01;RPA=7,6;RU=GA;STR;TLOD=5.42	GT:AD:AF:F1R2:F2R1:MBQ:MFRL:MMQ:MPOS:SA_MAP_AF:SA_POST_PROB	0/1:190,7:0.088:78,2:106,4:33:209,220:60:29:0.00,0.030,0.031:6.030e-03,0.011,0.983	0/0:183,7:0.095:84,3:85,3:38:197,242:60:31
1	154056689	.	ATT	A	.	.	DP=26;ECNT=1;NLOD=3.62;N_ART_LOD=-8.689e-01;POP_AF=1.000e-03;P_GERMLINE=-1.571e+00;RPA=16,14;RU=T;STR;TLOD=4.78	GT:AD:AF:F1R2:F2R1:MBQ:MFRL:MMQ:MPOS:SA_MAP_AF:SA_POST_PROB	0/1:9,2:0.210:2,1:4,1:35:191,139:60:26:0.202,0.00,0.200:0.017,0.032,0.952	0/0:12,0:0.071:5,0:4,0:0:174,0:0:0
1	154101888	.	AAAAC	A	.	.	DP=881;ECNT=1;NLOD=91.70;N_ART_LOD=2.93;POP_AF=1.000e-03;P_GERMLINE=-8.853e+01;RPA=4,3;RU=AAAC;STR;TLOD=6.46	GT:AD:AF:F1R2:F2R1:MBQ:MFRL:MMQ:MPOS:SA_MAP_AF:SA_POST_PROB	0/1:376,4:0.100:153,2:223,2:40:169,140:60:38:0.010,0.010,0.011:6.193e-03,1.136e-03,0.993	0/0:344,3:0.093:146,1:198,2:40:170,167:60:47
1	154106013	.	T	TA	.	.	DP=56;ECNT=1;NLOD=2.70;N_ART_LOD=1.81;POP_AF=1.000e-03;P_GERMLINE=-2.037e-01;RPA=17,18;RU=A;STR;TLOD=5.86	GT:AD:AF:F1R2:F2R1:MBQ:MFRL:MMQ:MPOS:SA_MAP_AF:SA_POST_PROB	0/1:10,4:0.366:1,1:4,3:35:117,173:60:20:0.253,0.263,0.286:0.029,0.017,0.953	0/0:27,3:0.212:9,1:5,2:35:174,192:60:6
1	154186759	.	G	GA	.	.	DP=127;ECNT=1;NLOD=7.59;N_ART_LOD=1.01;POP_AF=1.000e-03;P_GERMLINE=-4.291e+00;RPA=10,11;RU=A;STR;TLOD=8.46	GT:AD:AF:F1R2:F2R1:MBQ:MFRL:MMQ:MPOS:SA_MAP_AF:SA_POST_PROB	0/1:69,7:0.114:17,3:52,4:39:216,239:60:14:0.00,0.091,0.092:0.019,0.012,0.969	0/0:42,2:0.076:18,1:24,1:26:227,184:60:11
1	154188987	.	A	AT	.	.	DP=17;ECNT=1;NLOD=2.70;N_ART_LOD=-1.017e+00;POP_AF=1.000e-03;P_GERMLINE=-2.332e+00;RPA=12,13;RU=T;STR;TLOD=3.07	GT:AD:AF:F1R2:F2R1:MBQ:MFRL:MMQ:MPOS:SA_MAP_AF:SA_POST_PROB	0/1:5,2:0.287:2,2:3,0:27:133,221:60:32:0.253,0.242,0.286:0.019,0.030,0.951	0/0:9,0:0.052:5,0:4,0:0:171,0:0:0
1	154207834	.	A	AT	.	.	DP=352;ECNT=1;NLOD=12.75;N_ART_LOD=9.53;POP_AF=1.000e-03;P_GERMLINE=-9.450e+00;RPA=12,13;RU=T;STR;TLOD=10.54	GT:AD:AF:F1R2:F2R1:MBQ:MFRL:MMQ:MPOS:SA_MAP_AF:SA_POST_PROB	0/1:99,10:0.238:24,2:57,8:32:195,196:60:27:0.091,0.061,0.092:0.012,0.012,0.976	0/0:115,9:0.232:24,2:67,7:34:186,183:60:30
1	154227292	.	GT	G	.	.	DP=485;ECNT=1;NLOD=29.98;N_ART_LOD=7.16;POP_AF=1.000e-03;P_GERMLINE=-2.668e+01;RPA=14,13;RU=T;STR;TLOD=12.95	GT:AD:AF:F1R2:F2R1:MBQ:MFRL:MMQ:MPOS:SA_MAP_AF:SA_POST_PROB	0/1:202,16:0.190:28,10:16,1:40:183,162:60:16:0.00,0.051,0.052:0.020,4.667e-03,0.975	0/0:177,12:0.178:22,4:15,4:40:180,166:60:18
1	154245863	.	GGAA	G	.	.	DB;DP=450;ECNT=1;NLOD=23.39;N_ART_LOD=19.98;POP_AF=1.000e-03;P_GERMLINE=-2.009e+01;RPA=5,4;RU=GAA;STR;TLOD=13.92	GT:AD:AF:F1R2:F2R1:MBQ:MFRL:MMQ:MPOS:SA_MAP_AF:SA_POST_PROB	0/1:184,6:0.089:69,4:115,2:39:195,200:60:35:0.020,0.030,0.032:0.010,2.770e-03,0.987	0/0:190,8:0.112:77,4:113,4:39:184,171:60:23
1	154276444	.	C	CA	.	.	DP=28;ECNT=1;NLOD=3.65;N_ART_LOD=-7.304e-01;POP_AF=1.000e-03;P_GERMLINE=-2.716e+00;RPA=16,17;RU=A;STR;TLOD=3.64	GT:AD:AF:F1R2:F2R1:MBQ:MFRL:MMQ:MPOS:SA_MAP_AF:SA_POST_PROB	0/1:3,2:0.467:0,1:1,1:37:96,173:60:8:0.00,0.404,0.400:0.038,0.019,0.944	0/0:14,1:0.159:5,1:3,0:0:166,246:60:0
1	154315706	.	G	A	.	.	DP=1257;ECNT=1;NLOD=199.61;N_ART_LOD=-2.828e+00;POP_AF=1.000e-03;P_GERMLINE=-1.991e+02;TLOD=3.23	GT:AD:AF:F1R2:F2R1:MBQ:MFRL:MMQ:MPOS:SA_MAP_AF:SA_POST_PROB	0/1:553,3:0.024:183,1:370,2:40:167,228:60:31:0.010,0.010,5.396e-03:1.436e-03,1.241e-03,0.997	0/0:665,0:0.014:217,0:448,0:0:172,0:0:0
1	154371890	.	G	A	.	.	DP=17;ECNT=1;NLOD=3.61;N_ART_LOD=-1.128e+00;POP_AF=1.000e-03;P_GERMLINE=-3.115e+00;TLOD=3.20	GT:AD:AF:F1R2:F2R1:MBQ:MFRL:MMQ:MPOS:SA_MAP_AF:SA_POST_PROB	0/1:3,1:0.275:0,1:3,0:40:138,113:60:20:0.00,0.253,0.250:0.027,0.021,0.951	0/0:12,0:0.039:8,0:4,0:0:170,0:0:0
1	154409893	.	A	T	.	.	DP=420;ECNT=1;NLOD=3.01;N_ART_LOD=4.42;POP_AF=1.000e-03;P_GERMLINE=-1.807e-01;TLOD=10.83	GT:AD:AF:F1R2:F2R1:MBQ:MFRL:MMQ:MPOS:SA_MAP_AF:SA_POST_PROB	0/1:146,20:0.272:11,5:15,2:39:164,161:60:16:0.030,0.030,0.037:6.315e-03,4.159e-03,0.990	0/0:136,14:0.283:8,3:14,1:40:151,152:60:40
1	154471631	.	G	A	.	.	DP=733;ECNT=1;NLOD=16.14;N_ART_LOD=45.84;POP_AF=1.000e-03;P_GERMLINE=-1.284e+01;TLOD=92.68	GT:AD:AF:F1R2:F2R1:MBQ:MFRL:MMQ:MPOS:SA_MAP_AF:SA_POST_PROB	0/1:343,35:0.113:143,12:200,23:39:160,162:60:31:0.091,0.081,0.093:3.049e-03,0.014,0.982	0/0:293,18:0.094:123,9:170,9:39:163,155:60:21
1	154495062	.	G	A	.	.	DP=14;ECNT=1;NLOD=2.41;N_ART_LOD=-9.917e-01;POP_AF=1.000e-03;P_GERMLINE=-1.936e+00;TLOD=3.18	GT:AD:AF:F1R2:F2R1:MBQ:MFRL:MMQ:MPOS:SA_MAP_AF:SA_POST_PROB	0/1:3,1:0.250:1,0:2,1:40:143,105:60:20:0.253,0.00,0.250:0.019,0.032,0.949	0/0:8,0:0.100:3,0:5,0:0:187,0:0:0
1	154531232	.	CCCT	C	.	.	DP=67;ECNT=1;NLOD=8.12;N_ART_LOD=-1.466e+00;POP_AF=1.000e-03;P_GERMLINE=-5.979e+00;RPA=7,6;RU=CCT;STR;TLOD=4.87	GT:AD:AF:F1R2:F2R1:MBQ:MFRL:MMQ:MPOS:SA_MAP_AF:SA_POST_PROB	0/1:27,2:0.163:18,0:9,2:40:190,284:60:21:0.051,0.051,0.069:0.019,9.964e-03,0.971	0/0:27,0:0.050:19,0:8,0:0:172,0:0:0
1	154657180	.	AAAC	A	.	.	DP=18;ECNT=1;NLOD=2.39;N_ART_LOD=-1.007e+00;POP_AF=1.000e-03;P_GERMLINE=-5.392e-02;RPA=5,4;RU=AAC;STR;TLOD=7.17	GT:AD:AF:F1R2:F2R1:MBQ:MFRL:MMQ:MPOS:SA_MAP_AF:SA_POST_PROB	0/1:3,2:0.430:2,1:1,1:37:162,166:60:19:0.364,0.364,0.400:0.023,0.027,0.950	0/0:8,0:0.138:3,0:5,0:0:177,0:0:0
1	154695205	.	CT	C	.	.	DP=57;ECNT=1;NLOD=3.08;N_ART_LOD=0.653;POP_AF=1.000e-03;P_GERMLINE=-2.006e+00;RPA=13,12;RU=T;STR;TLOD=3.78	GT:AD:AF:F1R2:F2R1:MBQ:MFRL:MMQ:MPOS:SA_MAP_AF:SA_POST_PROB	0/1:21,3:0.178:8,0:10,3:35:167,206:60:16:0.111,0.091,0.125:0.016,0.017,0.967	0/0:21,2:0.194:7,2:9,0:38:177,132:60:20
1	154890803	.	C	CA	.	.	DP=51;ECNT=1;NLOD=4.13;N_ART_LOD=-9.218e-01;POP_AF=1.000e-03;P_GERMLINE=-3.254e+00;RPA=10,11;RU=A;STR;TLOD=3.57	GT:AD:AF:F1R2:F2R1:MBQ:MFRL:MMQ:MPOS:SA_MAP_AF:SA_POST_PROB	0/1:29,3:0.135:18,3:9,0:27:194,178:60:29:0.081,0.061,0.094:9.398e-03,0.024,0.966	0/0:14,0:0.075:11,0:1,0:0:150,0:0:0
1	154917507	.	CGGT	C	.	.	DB;DP=326;ECNT=1;NLOD=34.83;N_ART_LOD=2.78;POP_AF=1.000e-03;P_GERMLINE=-3.153e+01;RPA=5,4;RU=GGT;STR;TLOD=11.74	GT:AD:AF:F1R2:F2R1:MBQ:MFRL:MMQ:MPOS:SA_MAP_AF:SA_POST_PROB	0/1:134,5:0.082:48,0:86,5:40:181,272:60:27:0.020,0.030,0.036:5.415e-03,8.115e-03,0.986	0/0:144,2:0.088:58,2:86,0:40:181,237:60:30
1	154924427	.	G	A	.	.	DP=133;ECNT=1;NLOD=19.43;N_ART_LOD=-1.835e+00;POP_AF=1.000e-03;P_GERMLINE=-1.628e+01;TLOD=6.39	GT:AD:AF:F1R2:F2R1:MBQ:MFRL:MMQ:MPOS:SA_MAP_AF:SA_POST_PROB	0/1:54,3:0.089:21,1:33,2:39:220,175:60:17:0.051,0.00,0.053:0.019,9.559e-03,0.971	0/0:65,0:0.047:35,0:30,0:0:213,0:0:0
1	154940059	.	T	C	.	.	DP=182;ECNT=1;NLOD=26.49;N_ART_LOD=-1.958e+00;POP_AF=1.000e-03;P_GERMLINE=-2.569e+01;TLOD=3.50	GT:AD:AF:F1R2:F2R1:MBQ:MFRL:MMQ:MPOS:SA_MAP_AF:SA_POST_PROB	0/1:80,2:0.069:20,0:60,2:40:202,126:60:11:0.020,0.00,0.024:1.840e-03,0.147,0.851	0/0:88,0:0.022:25,0:63,0:0:183,0:0:0
1	154950726	.	T	TA	.	.	DP=288;ECNT=1;NLOD=22.14;N_ART_LOD=-1.024e+00;POP_AF=1.000e-03;P_GERMLINE=-2.123e+01;RPA=9,10;RU=A;STR;TLOD=3.61	GT:AD:AF:F1R2:F2R1:MBQ:MFRL:MMQ:MPOS:SA_MAP_AF:SA_POST_PROB	0/1:132,5:0.130:47,3:85,2:39:203,153:60:16:0.040,0.00,0.036:0.022,6.146e-03,0.972	0/0:82,1:0.154:30,0:52,1:38:201,128:60:20
1	154964037	.	C	CA	.	.	DP=25;ECNT=1;NLOD=3.49;N_ART_LOD=-8.803e-01;POP_AF=1.000e-03;P_GERMLINE=-2.906e+00;RPA=10,11;RU=A;STR;TLOD=3.29	GT:AD:AF:F1R2:F2R1:MBQ:MFRL:MMQ:MPOS:SA_MAP_AF:SA_POST_PROB	0/1:8,2:0.210:5,0:2,2:40:166,317:60:38:0.00,0.202,0.200:0.027,0.019,0.954	0/0:12,0:0.117:6,0:4,0:0:143,0:0:0
1	154964618	.	C	CA	.	.	DP=17;ECNT=1;NLOD=2.53;N_ART_LOD=-6.143e-01;POP_AF=1.000e-03;P_GERMLINE=-5.141e-01;RPA=17,18;RU=A;STR;TLOD=4.90	GT:AD:AF:F1R2:F2R1:MBQ:MFRL:MMQ:MPOS:SA_MAP_AF:SA_POST_PROB	0/1:3,3:0.512:0,2:2,1:38:174,191:60:12:0.444,0.485,0.500:0.037,0.019,0.944	0/0:9,0:0.090:4,0:1,0:0:213,0:0:0
1	155004562	.	T	C	.	.	DP=19;ECNT=1;NLOD=3.31;N_ART_LOD=-1.094e+00;POP_AF=1.000e-03;P_GERMLINE=-3.524e-01;TLOD=6.65	GT:AD:AF:F1R2:F2R1:MBQ:MFRL:MMQ:MPOS:SA_MAP_AF:SA_POST_PROB	0/1:5,2:0.286:4,2:1,0:40:184,141:60:20:0.253,0.253,0.286:0.022,0.025,0.953	0/0:11,0:0.042:7,0:4,0:0:179,0:0:0
1	155020313	.	G	A	.	.	DP=470;ECNT=1;NLOD=68.40;N_ART_LOD=-2.370e+00;POP_AF=1.000e-03;P_GERMLINE=-6.686e+01;TLOD=4.24	GT:AD:AF:F1R2:F2R1:MBQ:MFRL:MMQ:MPOS:SA_MAP_AF:SA_POST_PROB	0/1:217,3:0.035:69,2:148,1:39:203,208:60:7:0.00,0.010,0.014:3.950e-03,4.233e-03,0.992	0/0:228,0:0.029:82,0:146,0:0:195,0:0:0
1	155025776	.	TC	T	.	.	DP=70;ECNT=1;NLOD=9.62;N_ART_LOD=-1.529e+00;POP_AF=1.000e-03;P_GERMLINE=-7.999e+00;RPA=6,5;RU=C;STR;TLOD=4.33	GT:AD:AF:F1R2:F2R1:MBQ:MFRL:MMQ:MPOS:SA_MAP_AF:SA_POST_PROB	0/1:29,3:0.140:11,1:18,2:40:258,271:60:18:0.00,0.091,0.094:0.014,0.022,0.964	0/0:32,0:0.030:11,0:21,0:0:263,0:0:0
1	155039788	.	C	A	.	.	DP=1028;ECNT=1;NLOD=146.52;N_ART_LOD=-2.698e+00;POP_AF=1.000e-03;P_GERMLINE=-1.442e+02;TLOD=5.09	GT:AD:AF:F1R2:F2R1:MBQ:MFRL:MMQ:MPOS:SA_MAP_AF:SA_POST_PROB	0/1:487,4:0.035:174,1:313,3:40:169,163:60:6:0.010,0.010,8.147e-03:8.551e-04,5.544e-03,0.994	0/0:488,0:0.024:162,0:326,0:0:165,0:0:0
1	155051431	.	CGCT	C	.	.	DB;DP=304;ECNT=1;NLOD=6.26;N_ART_LOD=18.45;POP_AF=1.000e-03;P_GERMLINE=-3.311e+00;RPA=7,6;RU=GCT;STR;TLOD=5.90	GT:AD:AF:F1R2:F2R1:MBQ:MFRL:MMQ:MPOS:SA_MAP_AF:SA_POST_PROB	0/1:119,3:0.117:38,1:81,2:39:187,150:60:30:0.020,0.010,0.025:1.801e-03,0.087,0.912	0/0:119,7:0.136:42,2:77,5:39:193,174:60:21
1	155057722	.	G	A	.	.	DP=802;ECNT=1;NLOD=122.65;N_ART_LOD=-2.620e+00;POP_AF=1.000e-03;P_GERMLINE=-1.217e+02;TLOD=3.60	GT:AD:AF:F1R2:F2R1:MBQ:MFRL:MMQ:MPOS:SA_MAP_AF:SA_POST_PROB	0/1:354,3:0.035:118,1:236,2:40:185,119:60:29:0.010,0.010,8.403e-03:3.168e-03,1.370e-03,0.995	0/0:409,0:0.022:157,0:252,0:0:184,0:0:0
1	155072234	.	T	TA	.	.	DP=81;ECNT=1;NLOD=6.53;N_ART_LOD=1.46;POP_AF=1.000e-03;P_GERMLINE=-5.644e+00;RPA=10,11;RU=A;STR;TLOD=3.59	GT:AD:AF:F1R2:F2R1:MBQ:MFRL:MMQ:MPOS:SA_MAP_AF:SA_POST_PROB	0/1:30,3:0.123:19,2:8,1:40:195,208:60:35:0.081,0.061,0.091:0.011,0.017,0.971	0/0:39,2:0.107:17,1:18,1:37:189,181:60:12
1	155109218	.	C	CA	.	.	DP=270;ECNT=1;NLOD=3.57;N_ART_LOD=17.31;POP_AF=1.000e-03;P_GERMLINE=-4.544e-01;RPA=13,14;RU=A;STR;TLOD=19.72	GT:AD:AF:F1R2:F2R1:MBQ:MFRL:MMQ:MPOS:SA_MAP_AF:SA_POST_PROB	0/1:87,14:0.191:21,6:47,8:39:170,187:60:17:0.111,0.131,0.140:0.011,0.015,0.974	0/0:126,16:0.169:33,3:66,13:39:180,169:60:24
1	155121702	.	A	AT	.	.	DP=53;ECNT=1;NLOD=3.10;N_ART_LOD=0.102;POP_AF=1.000e-03;P_GERMLINE=-2.368e+00;RPA=16,17;RU=T;STR;TLOD=3.44	GT:AD:AF:F1R2:F2R1:MBQ:MFRL:MMQ:MPOS:SA_MAP_AF:SA_POST_PROB	0/1:14,3:0.277:6,1:4,2:34:138,233:60:9:0.162,0.121,0.176:0.013,0.032,0.955	0/0:18,1:0.238:7,0:5,1:39:154,176:60:36
1	155147025	.	TC	T	.	.	DP=914;ECNT=1;NLOD=129.30;N_ART_LOD=-2.079e+00;POP_AF=1.000e-03;P_GERMLINE=-1.273e+02;RPA=7,6;RU=C;STR;TLOD=4.70	GT:AD:AF:F1R2:F2R1:MBQ:MFRL:MMQ:MPOS:SA_MAP_AF:SA_POST_PROB	0/1:419,7:0.046:140,3:279,4:39:135,147:60:32:0.010,0.010,0.016:7.993e-03,1.284e-03,0.991	0/0:440,2:0.025:132,0:308,2:40:129,278:60:27
1	155151223	.	A	C	.	.	DP=839;ECNT=1;NLOD=96.30;N_ART_LOD=0.479;POP_AF=1.000e-03;P_GERMLINE=-9.301e+01;TLOD=7.44	GT:AD:AF:F1R2:F2R1:MBQ:MFRL:MMQ:MPOS:SA_MAP_AF:SA_POST_PROB	0/1:368,24:0.102:103,14:265,10:14:177,206:60:27:0.00,0.061,0.061:1.000,1.882e-10,2.813e-07	0/0:371,10:0.079:135,4:236,6:14:175,231:60:13
1	155170341	.	C	A	.	.	DP=705;ECNT=1;NLOD=32.47;N_ART_LOD=38.70;POP_AF=1.000e-03;P_GERMLINE=-2.917e+01;TLOD=86.89	GT:AD:AF:F1R2:F2R1:MBQ:MFRL:MMQ:MPOS:SA_MAP_AF:SA_POST_PROB	0/1:305,31:0.111:113,9:192,22:39:169,183:60:18:0.091,0.051,0.092:7.662e-04,0.505,0.494	0/0:321,17:0.072:117,6:204,11:39:164,158:60:21
1	155261285	.	CA	C	.	.	DP=26;ECNT=1;NLOD=2.96;N_ART_LOD=-1.070e+00;POP_AF=1.000e-03;P_GERMLINE=-1.077e+00;RPA=13,12;RU=A;STR;TLOD=4.64	GT:AD:AF:F1R2:F2R1:MBQ:MFRL:MMQ:MPOS:SA_MAP_AF:SA_POST_PROB	0/1:8,3:0.329:5,1:3,2:35:230,191:60:15:0.222,0.253,0.273:0.023,0.022,0.955	0/0:10,0:0.093:6,0:4,0:0:350,0:0:0
1	155307999	.	G	GT	.	.	DP=695;ECNT=1;NLOD=43.65;N_ART_LOD=16.15;POP_AF=1.000e-03;P_GERMLINE=-4.037e+01;RPA=9,10;RU=T;STR;TLOD=7.28	GT:AD:AF:F1R2:F2R1:MBQ:MFRL:MMQ:MPOS:SA_MAP_AF:SA_POST_PROB	0/1:273,9:0.114:119,2:151,7:39:166,210:60:16:0.030,0.020,0.032:1.977e-03,0.012,0.986	0/0:275,17:0.135:129,7:145,10:39:167,186:60:22
1	155322438	.	TA	T	.	.	DP=149;ECNT=1;NLOD=11.87;N_ART_LOD=1.08;POP_AF=1.000e-03;P_GERMLINE=-1.078e+01;RPA=10,9;RU=A;STR;TLOD=3.79	GT:AD:AF:F1R2:F2R1:MBQ:MFRL:MMQ:MPOS:SA_MAP_AF:SA_POST_PROB	0/1:76,4:0.069:32,0:37,4:39:184,193:60:30:0.00,0.051,0.053:0.014,9.078e-03,0.977	0/0:57,2:0.087:16,1:36,1:38:182,247:60:15
1	155450526	.	C	CT	.	.	DP=1894;ECNT=1;NLOD=194.40;N_ART_LOD=5.87;POP_AF=1.000e-03;P_GERMLINE=-1.911e+02;RPA=8,9;RU=T;STR;TLOD=8.81	GT:AD:AF:F1R2:F2R1:MBQ:MFRL:MMQ:MPOS:SA_MAP_AF:SA_POST_PROB	0/1:812,17:0.102:313,3:497,10:40:179,203:60:28:0.010,0.010,0.016:1.966e-03,1.551e-03,0.996	0/0:742,11:0.093:317,6:421,5:40:165,158:60:17
1	155456646	.	T	TA	.	.	DP=21;ECNT=1;NLOD=3.81;N_ART_LOD=-7.269e-01;POP_AF=1.000e-03;P_GERMLINE=-3.457e+00;RPA=13,14;RU=A;STR;TLOD=3.05	GT:AD:AF:F1R2:F2R1:MBQ:MFRL:MMQ:MPOS:SA_MAP_AF:SA_POST_PROB	0/1:6,1:0.207:2,0:0,1:31:108,224:60:47:0.172,0.00,0.167:0.019,0.027,0.954	0/0:13,0:0.017:4,0:3,0:0:129,0:0:0
1	155551748	.	C	CT	.	.	DP=24;ECNT=1;NLOD=2.28;N_ART_LOD=-7.300e-01;POP_AF=1.000e-03;P_GERMLINE=-9.063e-02;RPA=15,16;RU=T;STR;TLOD=5.84	GT:AD:AF:F1R2:F2R1:MBQ:MFRL:MMQ:MPOS:SA_MAP_AF:SA_POST_PROB	0/1:6,3:0.424:0,2:1,1:36:132,152:60:36:0.283,0.313,0.333:0.024,0.024,0.953	0/0:8,0:0.129:2,0:3,0:0:218,0:0:0
1	155556426	.	C	CT	.	.	DP=172;ECNT=1;NLOD=3.30;N_ART_LOD=5.29;POP_AF=1.000e-03;P_GERMLINE=-3.025e-01;RPA=11,12;RU=T;STR;TLOD=15.66	GT:AD:AF:F1R2:F2R1:MBQ:MFRL:MMQ:MPOS:SA_MAP_AF:SA_POST_PROB	0/1:76,12:0.183:36,5:37,6:39:174,169:60:17:0.081,0.121,0.126:0.017,0.012,0.971	0/0:59,8:0.151:17,0:35,5:38:165,146:60:15
1	155585135	.	C	CA	.	.	DP=49;ECNT=1;NLOD=5.15;N_ART_LOD=-1.019e+00;POP_AF=1.000e-03;P_GERMLINE=-2.937e+00;RPA=15,16;RU=A;STR;TLOD=4.95	GT:AD:AF:F1R2:F2R1:MBQ:MFRL:MMQ:MPOS:SA_MAP_AF:SA_POST_PROB	0/1:22,4:0.203:5,2:10,2:38:230,284:60:29:0.00,0.152,0.154:0.024,0.017,0.959	0/0:18,0:0.099:4,0:8,0:0:268,0:0:0
1	155644953	.	A	AT	.	.	DP=72;ECNT=1;NLOD=7.78;N_ART_LOD=-1.491e+00;POP_AF=1.000e-03;P_GERMLINE=-6.624e+00;RPA=9,10;RU=T;STR;TLOD=3.86	GT:AD:AF:F1R2:F2R1:MBQ:MFRL:MMQ:MPOS:SA_MAP_AF:SA_POST_PROB	0/1:19,3:0.278:12,2:7,1:40:207,214:60:20:0.121,0.111,0.136:0.028,0.013,0.959	0/0:26,0:0.142:9,0:17,0:0:201,0:0:0
1	155673887	.	T	A	.	.	DP=19;ECNT=3;NLOD=4.21;N_ART_LOD=-1.176e+00;POP_AF=1.000e-03;P_GERMLINE=-3.891e+00;TLOD=3.02	GT:AD:AF:F1R2:F2R1:MBQ:MFRL:MMQ:MPOS:PGT:PID:SA_MAP_AF:SA_POST_PROB	0/1:4,1:0.200:3,1:1,0:38:206,63:36:20:0|1:155673887_T_A:0.00,0.202,0.200:0.029,0.019,0.952	0/0:14,0:4.721e-06:8,0:6,0:0:138,0:0:0:0|1:155673887_T_A
1	155673888	.	A	T	.	.	DP=19;ECNT=3;NLOD=4.21;N_ART_LOD=-1.176e+00;POP_AF=1.000e-03;P_GERMLINE=-3.891e+00;TLOD=3.02	GT:AD:AF:F1R2:F2R1:MBQ:MFRL:MMQ:MPOS:PGT:PID:SA_MAP_AF:SA_POST_PROB	0/1:4,1:0.200:3,1:1,0:40:206,63:36:21:0|1:155673887_T_A:0.00,0.202,0.200:0.029,0.019,0.952	0/0:14,0:4.721e-06:8,0:6,0:0:138,0:0:0:0|1:155673887_T_A
1	155673892	.	T	C	.	.	DP=17;ECNT=3;NLOD=3.61;N_ART_LOD=-1.114e+00;POP_AF=1.000e-03;P_GERMLINE=-3.289e+00;TLOD=3.02	GT:AD:AF:F1R2:F2R1:MBQ:MFRL:MMQ:MPOS:PGT:PID:SA_MAP_AF:SA_POST_PROB	0/1:4,1:0.200:3,1:1,0:39:206,63:36:20:0|1:155673887_T_A:0.00,0.202,0.200:0.029,0.019,0.952	0/0:12,0:1.906e-06:7,0:5,0:0:135,0:0:0:0|1:155673887_T_A
1	155686739	.	CAAA	C	.	.	DP=614;ECNT=1;NLOD=33.54;N_ART_LOD=5.45;POP_AF=1.000e-03;P_GERMLINE=-3.034e+01;RPA=17,14;RU=A;STR;TLOD=6.61	GT:AD:AF:F1R2:F2R1:MBQ:MFRL:MMQ:MPOS:SA_MAP_AF:SA_POST_PROB	0/1:280,17:0.117:31,1:117,4:40:179,212:60:27:0.00,0.020,0.018:8.119e-03,2.332e-03,0.990	0/0:231,20:0.134:27,0:100,6:40:164,213:60:35
1	155695904	.	CTTTT	C	.	.	DP=276;ECNT=1;NLOD=13.49;N_ART_LOD=-8.784e-01;POP_AF=1.000e-03;P_GERMLINE=-1.281e+01;RPA=17,13;RU=T;STR;TLOD=3.38	GT:AD:AF:F1R2:F2R1:MBQ:MFRL:MMQ:MPOS:SA_MAP_AF:SA_POST_PROB	0/1:48,5:0.357:10,1:11,3:22:211,195:60:29:0.091,0.00,0.093:0.025,0.013,0.962	0/0:52,2:0.314:7,0:10,0:0:194,0:0:0
1	155701652	.	G	GA	.	.	DP=248;ECNT=1;NLOD=19.65;N_ART_LOD=2.93;POP_AF=1.000e-03;P_GERMLINE=-1.713e+01;RPA=10,11;RU=A;STR;TLOD=5.30	GT:AD:AF:F1R2:F2R1:MBQ:MFRL:MMQ:MPOS:SA_MAP_AF:SA_POST_PROB	0/1:115,6:0.092:33,3:81,3:39:188,158:60:29:0.030,0.051,0.050:8.417e-03,7.387e-03,0.984	0/0:99,4:0.089:38,2:61,2:40:192,146:60:8
1	155721803	.	C	T	.	.	DP=1275;ECNT=1;NLOD=175.24;N_ART_LOD=-1.082e+00;POP_AF=1.000e-03;P_GERMLINE=-1.749e+02;TLOD=3.02	GT:AD:AF:F1R2:F2R1:MBQ:MFRL:MMQ:MPOS:SA_MAP_AF:SA_POST_PROB	0/1:593,9:0.036:216,3:377,6:37:177,158:27:0:0.010,0.010,0.015:3.252e-03,1.346e-03,0.995	0/0:601,8:0.036:217,1:384,7:37:174,182:27:0
1	155738100	.	CA	C	.	.	DP=28;ECNT=1;NLOD=2.88;N_ART_LOD=-6.296e-01;POP_AF=1.000e-03;P_GERMLINE=-1.119e+00;RPA=15,14;RU=A;STR;TLOD=4.51	GT:AD:AF:F1R2:F2R1:MBQ:MFRL:MMQ:MPOS:SA_MAP_AF:SA_POST_PROB	0/1:8,2:0.324:0,2:0,0:27:0,155:60:17:0.212,0.222,0.250:0.026,0.020,0.954	0/0:12,0:0.201:0,0:0,0:0:0,0:0:0
1	155785776	.	GAA	G	.	.	DP=143;ECNT=1;NLOD=7.32;N_ART_LOD=0.590;POP_AF=1.000e-03;P_GERMLINE=-5.421e+00;RPA=12,10;RU=A;STR;TLOD=4.62	GT:AD:AF:F1R2:F2R1:MBQ:MFRL:MMQ:MPOS:SA_MAP_AF:SA_POST_PROB	0/1:60,3:0.165:23,1:29,2:40:220,153:60:14:0.030,0.030,0.045:0.030,4.889e-03,0.965	0/0:36,1:0.199:11,0:17,1:39:230,223:60:19
1	155815798	.	A	G	.	.	DP=52;ECNT=1;NLOD=5.12;N_ART_LOD=-1.284e+00;POP_AF=1.000e-03;P_GERMLINE=-2.963e+00;TLOD=4.89	GT:AD:AF:F1R2:F2R1:MBQ:MFRL:MMQ:MPOS:SA_MAP_AF:SA_POST_PROB	0/1:26,2:0.125:10,0:16,2:40:242,207:60:15:0.00,0.071,0.071:0.014,0.017,0.969	0/0:17,0:0.075:7,0:10,0:0:243,0:0:0
1	155884155	.	G	GA	.	.	DP=167;ECNT=1;NLOD=4.25;N_ART_LOD=2.97;POP_AF=1.000e-03;P_GERMLINE=-3.202e+00;RPA=11,12;RU=A;STR;TLOD=3.75	GT:AD:AF:F1R2:F2R1:MBQ:MFRL:MMQ:MPOS:SA_MAP_AF:SA_POST_PROB	0/1:65,5:0.219:18,3:35,1:36:215,217:60:30:0.061,0.00,0.057:0.025,9.003e-03,0.966	0/0:39,3:0.231:15,0:17,3:39:206,328:60:22
1	155924926	.	CT	C	.	.	DP=104;ECNT=1;NLOD=7.59;N_ART_LOD=0.033;POP_AF=1.000e-03;P_GERMLINE=-7.106e+00;RPA=10,9;RU=T;STR;TLOD=3.19	GT:AD:AF:F1R2:F2R1:MBQ:MFRL:MMQ:MPOS:SA_MAP_AF:SA_POST_PROB	0/1:40,3:0.192:14,3:21,0:40:201,162:60:40:0.071,0.00,0.073:0.019,0.013,0.968	0/0:34,1:0.137:8,0:22,1:40:178,195:60:16
1	155934683	.	CAA	C	.	.	DP=99;ECNT=1;NLOD=5.78;N_ART_LOD=0.365;POP_AF=1.000e-03;P_GERMLINE=-2.505e+00;RPA=17,15;RU=A;STR;TLOD=7.30	GT:AD:AF:F1R2:F2R1:MBQ:MFRL:MMQ:MPOS:SA_MAP_AF:SA_POST_PROB	0/1:30,6:0.249:1,3:19,3:35:184,169:60:7:0.00,0.172,0.171:0.023,0.019,0.958	0/0:30,1:0.221:1,1:18,0:35:153,112:60:1
1	155941674	.	TA	T	.	.	DP=32;ECNT=1;NLOD=3.30;N_ART_LOD=-8.200e-01;POP_AF=1.000e-03;P_GERMLINE=-2.888e+00;RPA=12,11;RU=A;STR;TLOD=3.11	GT:AD:AF:F1R2:F2R1:MBQ:MFRL:MMQ:MPOS:SA_MAP_AF:SA_POST_PROB	0/1:10,2:0.175:2,1:7,1:25:160,138:60:16:0.141,0.131,0.167:0.018,0.023,0.959	0/0:14,1:0.190:4,0:6,0:0:178,0:0:0
1	155954945	.	C	CA	.	.	DP=27;ECNT=1;NLOD=4.03;N_ART_LOD=-9.235e-01;POP_AF=1.000e-03;P_GERMLINE=-1.020e+00;RPA=18,19;RU=A;STR;TLOD=6.11	GT:AD:AF:F1R2:F2R1:MBQ:MFRL:MMQ:MPOS:SA_MAP_AF:SA_POST_PROB	0/1:6,4:0.452:0,0:1,4:37:102,216:60:34:0.00,0.404,0.400:0.027,0.025,0.948	0/0:14,0:0.088:2,0:8,0:0:220,0:0:0
1	156029852	.	C	CT	.	.	DP=23;ECNT=1;NLOD=3.14;N_ART_LOD=-6.840e-01;POP_AF=1.000e-03;P_GERMLINE=-2.407e+00;RPA=11,12;RU=T;STR;TLOD=3.43	GT:AD:AF:F1R2:F2R1:MBQ:MFRL:MMQ:MPOS:SA_MAP_AF:SA_POST_PROB	0/1:6,2:0.309:1,1:4,1:38:139,146:60:29:0.212,0.222,0.250:0.026,0.020,0.954	0/0:11,0:0.106:4,0:4,0:0:145,0:0:0
1	156046686	.	AGAG	A	.	.	DB;DP=363;ECNT=1;NLOD=17.08;N_ART_LOD=13.65;POP_AF=1.000e-03;P_GERMLINE=-1.377e+01;RPA=6,5;RU=GAG;STR;TLOD=14.40	GT:AD:AF:F1R2:F2R1:MBQ:MFRL:MMQ:MPOS:SA_MAP_AF:SA_POST_PROB	0/1:175,7:0.085:63,1:112,6:39:186,200:60:23:0.030,0.030,0.038:2.518e-03,0.019,0.978	0/0:139,7:0.091:45,2:94,5:38:202,199:60:26
1	156146086	.	CAA	C	.	.	DP=120;ECNT=1;NLOD=5.50;N_ART_LOD=0.643;POP_AF=1.000e-03;P_GERMLINE=-2.271e+00;RPA=16,14;RU=A;STR;TLOD=6.76	GT:AD:AF:F1R2:F2R1:MBQ:MFRL:MMQ:MPOS:SA_MAP_AF:SA_POST_PROB	0/1:47,5:0.196:4,1:21,4:39:214,201:60:27:0.071,0.091,0.098:0.012,0.016,0.972	0/0:35,2:0.194:6,0:17,2:40:211,188:60:15
1	156162212	.	A	G	.	.	DP=144;ECNT=2;NLOD=8.16;N_ART_LOD=4.03;POP_AF=1.000e-03;P_GERMLINE=-6.026e+00;TLOD=4.86	GT:AD:AF:F1R2:F2R1:MBQ:MFRL:MMQ:MPOS:PGT:PID:SA_MAP_AF:SA_POST_PROB	0/1:82,3:0.041:49,2:33,1:39:172,198:24:10:0|1:156162212_A_G:0.030,0.030,0.035:4.821e-03,0.014,0.981	0/0:55,2:0.043:31,1:24,1:40:174,196:28:14:0|1:156162212_A_G
1	156162223	.	G	A	.	.	DP=148;ECNT=2;NLOD=4.26;N_ART_LOD=7.21;POP_AF=1.000e-03;P_GERMLINE=-3.466e+00;TLOD=3.49	GT:AD:AF:F1R2:F2R1:MBQ:MFRL:MMQ:MPOS:PGT:PID:SA_MAP_AF:SA_POST_PROB	0/1:84,2:0.034:51,1:33,1:36:172,200:32:3:0|1:156162212_A_G:0.00,0.020,0.023:0.010,4.574e-03,0.985	0/0:56,3:0.058:33,2:23,1:40:173,197:28:3:0|1:156162212_A_G
1	156162770	.	C	T	.	.	DP=55;ECNT=3;NLOD=3.63;N_ART_LOD=1.62;POP_AF=1.000e-03;P_GERMLINE=-4.948e-01;TLOD=8.52	GT:AD:AF:F1R2:F2R1:MBQ:MFRL:MMQ:MPOS:SA_MAP_AF:SA_POST_PROB	0/1:25,3:0.107:15,2:10,1:39:202,191:40:4:0.111,0.00,0.107:0.022,0.016,0.962	0/0:26,1:0.037:19,0:7,1:40:170,225:27:49
1	156200605	.	C	T	.	.	DP=16;ECNT=1;NLOD=3.27;N_ART_LOD=-1.092e+00;POP_AF=1.000e-03;P_GERMLINE=-2.889e+00;TLOD=3.08	GT:AD:AF:F1R2:F2R1:MBQ:MFRL:MMQ:MPOS:SA_MAP_AF:SA_POST_PROB	0/1:3,1:0.250:2,1:1,0:39:153,117:60:25:0.00,0.253,0.250:0.032,0.019,0.949	0/0:11,0:0.050:5,0:6,0:0:176,0:0:0
1	156236592	.	C	CT	.	.	DP=149;ECNT=1;NLOD=4.47;N_ART_LOD=1.57;POP_AF=1.000e-03;P_GERMLINE=-2.163e+00;RPA=16,17;RU=T;STR;TLOD=5.06	GT:AD:AF:F1R2:F2R1:MBQ:MFRL:MMQ:MPOS:SA_MAP_AF:SA_POST_PROB	0/1:43,6:0.277:14,2:13,3:31:215,184:60:23:0.101,0.00,0.102:0.013,0.021,0.966	0/0:33,3:0.311:6,1:11,2:36:232,208:60:27
1	156240619	.	A	T	.	.	DP=19;ECNT=3;NLOD=3.91;N_ART_LOD=-1.159e+00;POP_AF=1.000e-03;P_GERMLINE=-3.589e+00;TLOD=3.02	GT:AD:AF:F1R2:F2R1:MBQ:MFRL:MMQ:MPOS:PGT:PID:SA_MAP_AF:SA_POST_PROB	0/1:4,1:0.200:3,1:1,0:40:173,202:40:29:0|1:156240619_A_T:0.202,0.00,0.200:0.019,0.029,0.952	0/0:13,0:0.036:6,0:7,0:0:168,0:0:0:0|1:156240619_A_T
1	156240627	.	G	T	.	.	DP=18;ECNT=3;NLOD=3.61;N_ART_LOD=-1.114e+00;POP_AF=1.000e-03;P_GERMLINE=-5.580e-01;TLOD=6.56	GT:AD:AF:F1R2:F2R1:MBQ:MFRL:MMQ:MPOS:PGT:PID:SA_MAP_AF:SA_POST_PROB	0/1:4,2:0.333:3,1:1,1:38:173,42353348:50:13:0|1:156240619_A_T:0.333,0.00,0.333:0.021,0.030,0.949	0/0:12,0:1.097e-05:6,0:6,0:0:168,0:0:0:0|1:156240619_A_T
1	156240644	.	C	CA	.	.	DP=18;ECNT=3;NLOD=3.61;N_ART_LOD=-1.128e+00;POP_AF=1.000e-03;P_GERMLINE=-1.672e+00;RPA=4,5;RU=A;STR;TLOD=4.67	GT:AD:AF:F1R2:F2R1:MBQ:MFRL:MMQ:MPOS:SA_MAP_AF:SA_POST_PROB	0/1:3,2:0.400:1,1:2,1:39:225,5620648:50:5:0.404,0.00,0.400:0.021,0.031,0.947	0/0:12,0:0.039:5,0:7,0:0:168,0:0:0
1	156263011	.	CAG	C	.	.	DB;DP=572;ECNT=1;NLOD=55.21;N_ART_LOD=5.42;POP_AF=1.000e-03;P_GERMLINE=-5.191e+01;RPA=6,5;RU=AG;STR;TLOD=19.49	GT:AD:AF:F1R2:F2R1:MBQ:MFRL:MMQ:MPOS:SA_MAP_AF:SA_POST_PROB	0/1:251,10:0.095:79,4:172,6:40:191,191:60:23:0.030,0.030,0.038:3.029e-03,7.249e-03,0.990	0/0:237,5:0.079:79,1:158,4:39:183,166:60:7
1	156352042	.	C	A	.	.	DP=245;ECNT=1;NLOD=37.83;N_ART_LOD=-2.108e+00;POP_AF=1.000e-03;P_GERMLINE=-3.746e+01;TLOD=3.07	GT:AD:AF:F1R2:F2R1:MBQ:MFRL:MMQ:MPOS:SA_MAP_AF:SA_POST_PROB	0/1:113,2:0.023:49,0:64,2:40:184,130:60:21:0.020,0.00,0.017:4.220e-03,6.951e-03,0.989	0/0:126,0:0.013:50,0:76,0:0:182,0:0:0
1	156502960	.	TAC	T	.	.	DP=301;ECNT=1;NLOD=36.04;N_ART_LOD=-3.797e-01;POP_AF=1.000e-03;P_GERMLINE=-3.281e+01;RPA=6,5;RU=AC;STR;TLOD=6.79	GT:AD:AF:F1R2:F2R1:MBQ:MFRL:MMQ:MPOS:SA_MAP_AF:SA_POST_PROB	0/1:105,4:0.143:39,1:66,3:37:210,182:60:34:0.040,0.00,0.037:0.022,6.378e-03,0.972	0/0:132,1:0.091:50,1:82,0:39:204,181:60:16
1	156598394	.	C	G	.	.	DP=14;ECNT=2;NLOD=2.71;N_ART_LOD=-1.000e+00;POP_AF=1.000e-03;P_GERMLINE=-2.387e+00;TLOD=3.02	GT:AD:AF:F1R2:F2R1:MBQ:MFRL:MMQ:MPOS:PGT:PID:SA_MAP_AF:SA_POST_PROB	0/1:4,1:0.200:3,0:1,1:40:171,107:36:20:0|1:156598394_C_G:0.00,0.202,0.200:0.035,0.017,0.949	0/0:9,0:1.599e-05:4,0:5,0:0:176,0:0:0:0|1:156598394_C_G
1	156598396	.	C	G	.	.	DP=14;ECNT=2;NLOD=2.71;N_ART_LOD=-1.000e+00;POP_AF=1.000e-03;P_GERMLINE=-2.387e+00;TLOD=3.02	GT:AD:AF:F1R2:F2R1:MBQ:MFRL:MMQ:MPOS:PGT:PID:SA_MAP_AF:SA_POST_PROB	0/1:4,1:0.200:3,0:1,1:34:171,107:36:22:0|1:156598394_C_G:0.00,0.202,0.200:0.035,0.017,0.949	0/0:9,0:1.599e-05:4,0:5,0:0:176,0:0:0:0|1:156598394_C_G
1	156599079	.	A	G	.	.	DP=25;ECNT=1;NLOD=3.91;N_ART_LOD=-1.146e+00;POP_AF=1.000e-03;P_GERMLINE=-1.422e+00;TLOD=5.28	GT:AD:AF:F1R2:F2R1:MBQ:MFRL:MMQ:MPOS:SA_MAP_AF:SA_POST_PROB	0/1:10,2:0.167:3,1:7,1:38:206,220:50:10:0.141,0.131,0.167:0.016,0.026,0.958	0/0:13,0:1.057e-03:8,0:5,0:0:178,0:0:0
1	156638944	.	G	A	.	.	DP=39;ECNT=1;NLOD=5.72;N_ART_LOD=-1.310e+00;POP_AF=1.000e-03;P_GERMLINE=-3.094e+00;TLOD=5.43	GT:AD:AF:F1R2:F2R1:MBQ:MFRL:MMQ:MPOS:SA_MAP_AF:SA_POST_PROB	0/1:17,2:0.111:6,1:11,1:40:304,277:60:15:0.00,0.101,0.105:0.015,0.025,0.959	0/0:19,0:0.025:6,0:13,0:0:291,0:0:0
1	156665846	.	TTTA	T	.	.	DP=16;ECNT=1;NLOD=2.40;N_ART_LOD=-9.911e-01;POP_AF=1.000e-03;P_GERMLINE=-1.917e+00;TLOD=3.19	GT:AD:AF:F1R2:F2R1:MBQ:MFRL:MMQ:MPOS:SA_MAP_AF:SA_POST_PROB	0/1:4,2:0.334:2,1:2,1:25:251,110:60:14:0.303,0.293,0.333:0.021,0.028,0.951	0/0:8,0:0.101:3,0:5,0:0:220,0:0:0
1	156704328	.	CTT	C	.	.	DB;DP=272;ECNT=1;NLOD=14.26;N_ART_LOD=2.35;POP_AF=1.000e-03;P_GERMLINE=-1.096e+01;RPA=13,11;RU=T;STR;TLOD=8.62	GT:AD:AF:F1R2:F2R1:MBQ:MFRL:MMQ:MPOS:SA_MAP_AF:SA_POST_PROB	0/1:77,5:0.237:23,1:36,4:27:188,167:60:21:0.061,0.00,0.063:9.624e-03,0.015,0.975	0/0:75,3:0.236:21,1:30,2:40:186,154:60:13
1	156738006	.	C	T	.	.	DP=1025;ECNT=1;NLOD=147.07;N_ART_LOD=-9.348e-01;POP_AF=1.000e-03;P_GERMLINE=-1.442e+02;TLOD=5.84	GT:AD:AF:F1R2:F2R1:MBQ:MFRL:MMQ:MPOS:SA_MAP_AF:SA_POST_PROB	0/1:463,4:0.036:144,1:319,3:40:164,129:60:31:0.010,0.010,8.565e-03:1.513e-03,1.990e-03,0.996	0/0:504,1:0.029:179,0:325,1:40:157,138:60:19
1	156743922	.	C	T	.	.	DP=35;ECNT=1;NLOD=2.36;N_ART_LOD=-9.510e-01;POP_AF=1.000e-03;P_GERMLINE=-1.376e+00;TLOD=3.71	GT:AD:AF:F1R2:F2R1:MBQ:MFRL:MMQ:MPOS:SA_MAP_AF:SA_POST_PROB	0/1:24,2:0.093:15,1:9,1:34:158,162:60:43:0.061,0.061,0.077:0.015,0.013,0.972	0/0:8,0:0.013:7,0:1,0:0:170,0:0:0
1	156748600	.	AT	A	.	.	DP=17;ECNT=1;NLOD=2.40;N_ART_LOD=-9.911e-01;POP_AF=1.000e-03;P_GERMLINE=-1.340e+00;RPA=9,8;RU=T;STR;TLOD=3.78	GT:AD:AF:F1R2:F2R1:MBQ:MFRL:MMQ:MPOS:SA_MAP_AF:SA_POST_PROB	0/1:5,2:0.286:2,1:3,1:37:198,149:60:21:0.242,0.253,0.286:0.030,0.019,0.951	0/0:8,0:0.101:6,0:2,0:0:183,0:0:0
1	156841430	.	C	T	.	.	DP=745;ECNT=1;NLOD=107.48;N_ART_LOD=-2.561e+00;POP_AF=1.000e-03;P_GERMLINE=-1.066e+02;TLOD=3.60	GT:AD:AF:F1R2:F2R1:MBQ:MFRL:MMQ:MPOS:SA_MAP_AF:SA_POST_PROB	0/1:360,3:0.025:164,0:196,3:40:168,266:60:34:0.010,0.010,8.264e-03:1.159e-03,4.089e-03,0.995	0/0:358,0:0.018:136,0:222,0:0:171,0:0:0
1	156896828	.	T	C	.	.	DP=132;ECNT=1;NLOD=16.86;N_ART_LOD=-1.775e+00;POP_AF=1.000e-03;P_GERMLINE=-1.606e+01;TLOD=3.49	GT:AD:AF:F1R2:F2R1:MBQ:MFRL:MMQ:MPOS:SA_MAP_AF:SA_POST_PROB	0/1:64,2:0.062:25,0:39,2:39:205,240:60:20:0.020,0.020,0.030:3.231e-03,0.069,0.928	0/0:56,0:0.048:20,0:36,0:0:227,0:0:0
1	156902574	.	A	ATT	.	.	DP=227;ECNT=1;NLOD=22.29;N_ART_LOD=-5.442e-02;POP_AF=1.000e-03;P_GERMLINE=-2.131e+01;RPA=11,13;RU=T;STR;TLOD=3.68	GT:AD:AF:F1R2:F2R1:MBQ:MFRL:MMQ:MPOS:SA_MAP_AF:SA_POST_PROB	0/1:93,3:0.114:28,0:54,3:26:189,173:60:26:0.030,0.020,0.029:3.751e-03,0.012,0.984	0/0:86,1:0.124:21,0:52,1:16:170,98:60:23
1	157067893	.	A	AT	.	.	DP=80;ECNT=1;NLOD=6.85;N_ART_LOD=-1.213e+00;POP_AF=1.000e-03;P_GERMLINE=-4.134e+00;RPA=13,14;RU=T;STR;TLOD=5.54	GT:AD:AF:F1R2:F2R1:MBQ:MFRL:MMQ:MPOS:SA_MAP_AF:SA_POST_PROB	0/1:18,4:0.311:8,2:8,2:38:183,197:60:27:0.182,0.00,0.182:0.019,0.025,0.957	0/0:23,0:0.243:9,0:12,0:0:192,0:0:0
1	157095611	.	T	C	.	.	DP=1130;ECNT=1;NLOD=173.05;N_ART_LOD=-2.771e+00;POP_AF=1.000e-03;P_GERMLINE=-1.725e+02;TLOD=3.30	GT:AD:AF:F1R2:F2R1:MBQ:MFRL:MMQ:MPOS:SA_MAP_AF:SA_POST_PROB	0/1:501,3:0.027:184,1:317,2:40:179,177:60:36:0.010,0.010,5.952e-03:2.064e-03,1.148e-03,0.997	0/0:576,0:0.026:206,0:370,0:0:173,0:0:0
1	157433136	.	G	A	.	.	DP=14;ECNT=1;NLOD=3.01;N_ART_LOD=-1.073e+00;POP_AF=1.000e-03;P_GERMLINE=-2.016e+00;TLOD=3.70	GT:AD:AF:F1R2:F2R1:MBQ:MFRL:MMQ:MPOS:SA_MAP_AF:SA_POST_PROB	0/1:1,1:0.500:0,0:1,1:40:154,100:60:20:0.00,0.505,0.500:0.032,0.021,0.947	0/0:10,0:0.083:3,0:7,0:0:181,0:0:0
1	157517030	.	C	T	.	.	DP=142;ECNT=1;NLOD=19.26;N_ART_LOD=-1.827e+00;POP_AF=1.000e-03;P_GERMLINE=-1.835e+01;TLOD=3.62	GT:AD:AF:F1R2:F2R1:MBQ:MFRL:MMQ:MPOS:SA_MAP_AF:SA_POST_PROB	0/1:63,2:0.088:24,0:39,2:39:202,174:60:20:0.020,0.020,0.031:4.770e-03,0.016,0.980	0/0:64,0:0.036:21,0:43,0:0:224,0:0:0
1	157680066	.	T	A	.	.	DP=101;ECNT=1;NLOD=15.30;N_ART_LOD=-1.730e+00;POP_AF=1.000e-03;P_GERMLINE=-1.478e+01;TLOD=3.23	GT:AD:AF:F1R2:F2R1:MBQ:MFRL:MMQ:MPOS:SA_MAP_AF:SA_POST_PROB	0/1:41,2:0.076:8,2:33,0:35:195,191:60:11:0.040,0.030,0.047:9.521e-03,0.011,0.979	0/0:51,0:0.038:21,0:30,0:0:199,0:0:0
1	158494257	.	G	T	.	.	DP=164;ECNT=1;NLOD=20.33;N_ART_LOD=-1.851e+00;POP_AF=1.000e-03;P_GERMLINE=-1.949e+01;TLOD=3.54	GT:AD:AF:F1R2:F2R1:MBQ:MFRL:MMQ:MPOS:SA_MAP_AF:SA_POST_PROB	0/1:78,2:0.042:45,2:33,0:40:183,227:60:17:0.00,0.030,0.025:6.118e-03,0.012,0.982	0/0:70,1:0.074:45,1:25,0:15:177,99:60:1
1	158582497	.	GA	G	.	.	DP=207;ECNT=1;NLOD=10.09;N_ART_LOD=6.84;POP_AF=1.000e-03;P_GERMLINE=-9.527e+00;RPA=11,10;RU=A;STR;TLOD=3.27	GT:AD:AF:F1R2:F2R1:MBQ:MFRL:MMQ:MPOS:SA_MAP_AF:SA_POST_PROB	0/1:94,4:0.076:39,2:39,2:38:172,165:60:20:0.00,0.040,0.043:0.011,8.150e-03,0.981	0/0:88,7:0.120:40,4:33,3:39:176,194:60:14
1	158813939	.	AT	A	.	.	DP=899;ECNT=1;NLOD=71.74;N_ART_LOD=17.73;POP_AF=1.000e-03;P_GERMLINE=-6.844e+01;RPA=9,8;RU=T;STR;TLOD=15.95	GT:AD:AF:F1R2:F2R1:MBQ:MFRL:MMQ:MPOS:SA_MAP_AF:SA_POST_PROB	0/1:318,15:0.127:105,8:204,7:40:175,162:60:32:0.030,0.040,0.046:0.043,1.591e-03,0.956	0/0:391,19:0.126:116,7:254,9:40:176,158:60:24
1	159410558	.	A	G	.	.	DP=152;ECNT=1;NLOD=21.97;N_ART_LOD=-1.872e+00;POP_AF=1.000e-03;P_GERMLINE=-2.145e+01;TLOD=3.22	GT:AD:AF:F1R2:F2R1:MBQ:MFRL:MMQ:MPOS:SA_MAP_AF:SA_POST_PROB	0/1:73,2:0.045:29,1:44,1:38:213,258:60:36:0.030,0.00,0.027:0.017,5.856e-03,0.977	0/0:73,0:6.810e-03:27,0:46,0:0:217,0:0:0
1	159612821	.	A	G	.	.	DP=25;ECNT=1;NLOD=4.82;N_ART_LOD=-1.241e+00;POP_AF=1.000e-03;P_GERMLINE=-4.470e+00;TLOD=3.04	GT:AD:AF:F1R2:F2R1:MBQ:MFRL:MMQ:MPOS:SA_MAP_AF:SA_POST_PROB	0/1:6,2:0.237:4,1:2,1:27:154,231:60:36:0.00,0.253,0.250:0.027,0.021,0.952	0/0:16,0:0.030:7,0:9,0:0:167,0:0:0
1	159637048	.	C	T	.	.	DP=13;ECNT=3;NLOD=2.40;N_ART_LOD=-9.539e-01;POP_AF=1.000e-03;P_GERMLINE=-2.083e+00;TLOD=3.02	GT:AD:AF:F1R2:F2R1:MBQ:MFRL:MMQ:MPOS:PGT:PID:SA_MAP_AF:SA_POST_PROB	0/1:4,1:0.200:1,0:3,1:39:115,123:60:7:0|1:159637048_C_T:0.00,0.202,0.200:0.025,0.022,0.953	0/0:8,0:1.544e-03:5,0:3,0:0:160,0:0:0:0|1:159637048_C_T
1	159637049	.	C	T	.	.	DP=13;ECNT=3;NLOD=2.40;N_ART_LOD=-9.539e-01;POP_AF=1.000e-03;P_GERMLINE=-2.083e+00;TLOD=3.02	GT:AD:AF:F1R2:F2R1:MBQ:MFRL:MMQ:MPOS:PGT:PID:SA_MAP_AF:SA_POST_PROB	0/1:4,1:0.200:1,0:3,1:40:115,123:60:6:0|1:159637048_C_T:0.00,0.202,0.200:0.025,0.022,0.953	0/0:8,0:1.544e-03:5,0:3,0:0:160,0:0:0:0|1:159637048_C_T
1	159637054	.	C	T	.	.	DP=13;ECNT=3;NLOD=2.40;N_ART_LOD=-9.539e-01;POP_AF=1.000e-03;P_GERMLINE=-2.083e+00;TLOD=3.02	GT:AD:AF:F1R2:F2R1:MBQ:MFRL:MMQ:MPOS:PGT:PID:SA_MAP_AF:SA_POST_PROB	0/1:4,1:0.200:1,0:3,1:39:115,123:60:1:0|1:159637048_C_T:0.00,0.202,0.200:0.029,0.019,0.952	0/0:8,0:1.544e-03:5,0:3,0:0:160,0:0:0:0|1:159637048_C_T
1	160057166	.	G	A	.	.	DP=161;ECNT=1;NLOD=22.86;N_ART_LOD=-1.899e+00;POP_AF=1.000e-03;P_GERMLINE=-2.225e+01;TLOD=3.31	GT:AD:AF:F1R2:F2R1:MBQ:MFRL:MMQ:MPOS:SA_MAP_AF:SA_POST_PROB	0/1:73,2:0.056:20,0:53,2:39:185,122:60:13:0.020,0.020,0.027:4.460e-03,0.013,0.983	0/0:76,0:0.032:24,0:52,0:0:183,0:0:0
1	160057499	.	T	G	.	.	DP=137;ECNT=3;NLOD=18.65;N_ART_LOD=-1.805e+00;POP_AF=1.000e-03;P_GERMLINE=-1.830e+01;TLOD=3.05	GT:AD:AF:F1R2:F2R1:MBQ:MFRL:MMQ:MPOS:PGT:PID:SA_MAP_AF:SA_POST_PROB	0/1:69,2:0.041:30,1:39,1:16:179,255:60:36:0|1:160057499_T_G:0.030,0.00,0.028:4.693e-03,0.014,0.981	0/0:62,0:0.016:22,0:40,0:0:180,0:0:0:0|1:160057499_T_G
1	160057513	.	A	G	.	.	DP=94;ECNT=3;NLOD=12.04;N_ART_LOD=-1.613e+00;POP_AF=1.000e-03;P_GERMLINE=-1.141e+01;TLOD=3.33	GT:AD:AF:F1R2:F2R1:MBQ:MFRL:MMQ:MPOS:PGT:PID:SA_MAP_AF:SA_POST_PROB	0/1:52,2:0.037:24,1:28,1:14:187,478:60:20:0|1:160057499_T_G:0.040,0.00,0.037:5.305e-03,0.020,0.974	0/0:40,0:3.408e-04:13,0:27,0:0:199,0:0:0:0|1:160057499_T_G
1	160057516	.	A	G	.	.	DP=87;ECNT=3;NLOD=11.13;N_ART_LOD=-1.589e+00;POP_AF=1.000e-03;P_GERMLINE=-1.035e+01;TLOD=3.48	GT:AD:AF:F1R2:F2R1:MBQ:MFRL:MMQ:MPOS:PGT:PID:SA_MAP_AF:SA_POST_PROB	0/1:46,2:0.042:22,1:24,1:22:187,478:60:20:0|1:160057499_T_G:0.040,0.00,0.042:5.470e-03,0.024,0.970	0/0:37,0:0.026:11,0:26,0:0:203,0:0:0:0|1:160057499_T_G
1	160092948	.	G	A	.	.	DP=101;ECNT=1;NLOD=12.60;N_ART_LOD=-1.646e+00;POP_AF=1.000e-03;P_GERMLINE=-1.140e+01;TLOD=3.90	GT:AD:AF:F1R2:F2R1:MBQ:MFRL:MMQ:MPOS:SA_MAP_AF:SA_POST_PROB	0/1:50,2:0.075:22,2:28,0:39:212,240:60:13:0.00,0.040,0.038:7.355e-03,0.025,0.967	0/0:42,0:0.036:17,0:25,0:0:245,0:0:0
1	160104846	.	C	T	.	.	DP=217;ECNT=1;NLOD=33.11;N_ART_LOD=-2.052e+00;POP_AF=1.000e-03;P_GERMLINE=-3.255e+01;TLOD=3.26	GT:AD:AF:F1R2:F2R1:MBQ:MFRL:MMQ:MPOS:SA_MAP_AF:SA_POST_PROB	0/1:97,2:0.041:27,0:70,2:40:215,219:60:7:0.00,0.020,0.020:4.307e-03,0.022,0.974	0/0:110,0:0.018:44,0:66,0:0:213,0:0:0
1	160146203	.	T	C	.	.	DP=534;ECNT=1;NLOD=69.79;N_ART_LOD=-2.378e+00;POP_AF=1.000e-03;P_GERMLINE=-6.911e+01;TLOD=3.38	GT:AD:AF:F1R2:F2R1:MBQ:MFRL:MMQ:MPOS:SA_MAP_AF:SA_POST_PROB	0/1:269,3:0.040:94,1:175,2:39:178,243:60:20:0.010,0.010,0.011:1.373e-03,6.794e-03,0.992	0/0:232,0:0.029:90,0:142,0:0:177,0:0:0
1	160151345	.	C	CA	.	.	DP=83;ECNT=1;NLOD=3.23;N_ART_LOD=1.44;POP_AF=1.000e-03;P_GERMLINE=-2.899e-01;RPA=17,18;RU=A;STR;TLOD=6.94	GT:AD:AF:F1R2:F2R1:MBQ:MFRL:MMQ:MPOS:SA_MAP_AF:SA_POST_PROB	0/1:31,7:0.265:2,0:21,7:39:224,166:60:11:0.00,0.182,0.184:0.020,0.025,0.955	0/0:25,2:0.202:3,0:10,2:38:195,262:60:32
1	160268834	.	G	GA	.	.	DP=663;ECNT=1;NLOD=14.12;N_ART_LOD=28.42;POP_AF=1.000e-03;P_GERMLINE=-1.082e+01;RPA=11,12;RU=A;STR;TLOD=27.43	GT:AD:AF:F1R2:F2R1:MBQ:MFRL:MMQ:MPOS:SA_MAP_AF:SA_POST_PROB	0/1:259,28:0.169:86,9:146,14:38:194,182:60:20:0.061,0.071,0.080:0.020,2.874e-03,0.977	0/0:242,26:0.174:69,10:136,13:36:178,174:60:24
1	160413425	.	A	G	.	.	DP=13;ECNT=3;NLOD=3.01;N_ART_LOD=-1.058e+00;POP_AF=1.000e-03;P_GERMLINE=-1.994e+00;TLOD=3.72	GT:AD:AF:F1R2:F2R1:MBQ:MFRL:MMQ:MPOS:PGT:PID:SA_MAP_AF:SA_POST_PROB	0/1:1,1:0.500:1,1:0,0:40:163,122:60:20:0|1:160413425_A_G:0.00,0.505,0.500:0.032,0.021,0.947	0/0:10,0:0.045:5,0:5,0:0:196,0:0:0:0|1:160413425_A_G
1	160413427	.	T	C	.	.	DP=12;ECNT=3;NLOD=3.01;N_ART_LOD=-1.041e+00;POP_AF=1.000e-03;P_GERMLINE=-1.994e+00;TLOD=3.72	GT:AD:AF:F1R2:F2R1:MBQ:MFRL:MMQ:MPOS:PGT:PID:SA_MAP_AF:SA_POST_PROB	0/1:1,1:0.500:1,1:0,0:39:163,122:60:19:0|1:160413425_A_G:0.00,0.505,0.500:0.032,0.021,0.947	0/0:10,0:3.162e-05:5,0:5,0:0:196,0:0:0:0|1:160413425_A_G
1	160413428	.	C	A	.	.	DP=12;ECNT=3;NLOD=3.01;N_ART_LOD=-1.041e+00;POP_AF=1.000e-03;P_GERMLINE=-1.994e+00;TLOD=3.72	GT:AD:AF:F1R2:F2R1:MBQ:MFRL:MMQ:MPOS:PGT:PID:SA_MAP_AF:SA_POST_PROB	0/1:1,1:0.500:1,1:0,0:39:163,122:60:18:0|1:160413425_A_G:0.00,0.505,0.500:0.032,0.021,0.947	0/0:10,0:3.162e-05:5,0:5,0:0:196,0:0:0:0|1:160413425_A_G
1	160461188	.	G	GA	.	.	DP=405;ECNT=1;NLOD=14.71;N_ART_LOD=14.73;POP_AF=1.000e-03;P_GERMLINE=-1.141e+01;RPA=10,11;RU=A;STR;TLOD=7.82	GT:AD:AF:F1R2:F2R1:MBQ:MFRL:MMQ:MPOS:SA_MAP_AF:SA_POST_PROB	0/1:158,8:0.129:46,2:108,6:36:172,174:60:18:0.051,0.00,0.048:3.640e-03,0.028,0.968	0/0:153,13:0.161:50,6:97,7:39:165,139:60:21
1	160535662	.	C	CT	.	.	DP=83;ECNT=1;NLOD=2.84;N_ART_LOD=0.359;POP_AF=1.000e-03;P_GERMLINE=-5.171e-01;RPA=13,14;RU=T;STR;TLOD=5.25	GT:AD:AF:F1R2:F2R1:MBQ:MFRL:MMQ:MPOS:SA_MAP_AF:SA_POST_PROB	0/1:20,4:0.322:9,2:8,2:40:279,265:60:19:0.172,0.00,0.167:0.025,0.019,0.956	0/0:18,1:0.298:5,0:6,1:39:225,326:60:44
1	160589600	.	C	CT	.	.	DP=796;ECNT=1;NLOD=91.22;N_ART_LOD=2.68;POP_AF=1.000e-03;P_GERMLINE=-8.815e+01;RPA=9,10;RU=T;STR;TLOD=6.17	GT:AD:AF:F1R2:F2R1:MBQ:MFRL:MMQ:MPOS:SA_MAP_AF:SA_POST_PROB	0/1:335,9:0.081:125,3:207,6:39:172,184:60:21:0.020,0.020,0.026:1.925e-03,7.217e-03,0.991	0/0:358,7:0.073:125,2:226,5:39:164,122:60:12
1	160593979	.	G	GA	.	.	DP=715;ECNT=1;NLOD=66.45;N_ART_LOD=4.52;POP_AF=1.000e-03;P_GERMLINE=-6.327e+01;RPA=9,10;RU=A;STR;TLOD=6.50	GT:AD:AF:F1R2:F2R1:MBQ:MFRL:MMQ:MPOS:SA_MAP_AF:SA_POST_PROB	0/1:301,9:0.116:127,3:170,6:39:174,186:60:28:0.020,0.020,0.029:0.010,2.186e-03,0.987	0/0:281,7:0.095:101,5:177,2:39:165,185:60:14
1	160681653	.	GA	G	.	.	DP=157;ECNT=1;NLOD=3.41;N_ART_LOD=6.37;POP_AF=1.000e-03;P_GERMLINE=-6.500e-01;RPA=13,12;RU=A;STR;TLOD=5.77	GT:AD:AF:F1R2:F2R1:MBQ:MFRL:MMQ:MPOS:SA_MAP_AF:SA_POST_PROB	0/1:56,6:0.198:11,0:34,6:34:170,235:60:34:0.091,0.071,0.102:0.019,0.011,0.970	0/0:56,6:0.197:15,2:21,4:37:180,166:60:22
1	160719534	.	C	A	.	.	DP=123;ECNT=1;NLOD=16.55;N_ART_LOD=-1.771e+00;POP_AF=1.000e-03;P_GERMLINE=-1.583e+01;TLOD=3.42	GT:AD:AF:F1R2:F2R1:MBQ:MFRL:MMQ:MPOS:SA_MAP_AF:SA_POST_PROB	0/1:58,2:0.044:15,1:43,1:38:208,202:60:13:0.00,0.030,0.033:7.724e-03,0.014,0.978	0/0:55,0:0.057:16,0:39,0:0:207,0:0:0
1	160886124	.	G	T	.	.	DP=14;ECNT=1;NLOD=2.66;N_ART_LOD=-1.015e+00;POP_AF=1.000e-03;P_GERMLINE=-2.189e+00;TLOD=3.18	GT:AD:AF:F1R2:F2R1:MBQ:MFRL:MMQ:MPOS:SA_MAP_AF:SA_POST_PROB	0/1:3,1:0.250:2,1:1,0:40:149,125:60:32:0.00,0.253,0.250:0.023,0.025,0.952	0/0:9,0:0.060:3,0:6,0:0:178,0:0:0
1	160917611	.	G	T	.	.	DP=80;ECNT=1;NLOD=8.73;N_ART_LOD=-1.512e+00;POP_AF=1.000e-03;P_GERMLINE=-7.873e+00;TLOD=3.56	GT:AD:AF:F1R2:F2R1:MBQ:MFRL:MMQ:MPOS:SA_MAP_AF:SA_POST_PROB	0/1:39,2:0.089:20,1:19,1:36:241,188:60:3:0.00,0.051,0.049:8.905e-03,0.025,0.966	0/0:29,0:0.086:12,0:17,0:0:241,0:0:0
1	160971923	.	A	G	.	.	DP=13;ECNT=1;NLOD=3.01;N_ART_LOD=-1.041e+00;POP_AF=1.000e-03;P_GERMLINE=-2.413e+00;TLOD=3.30	GT:AD:AF:F1R2:F2R1:MBQ:MFRL:MMQ:MPOS:SA_MAP_AF:SA_POST_PROB	0/1:2,1:0.333:1,1:1,0:39:177,168:60:18:0.333,0.00,0.333:0.019,0.036,0.946	0/0:10,0:6.412e-05:6,0:4,0:0:146,0:0:0
1	160976957	.	CAAA	C	.	.	DP=32;ECNT=1;NLOD=3.71;N_ART_LOD=-7.340e-01;POP_AF=1.000e-03;P_GERMLINE=-1.899e+00;RPA=16,13;RU=A;STR;TLOD=4.53	GT:AD:AF:F1R2:F2R1:MBQ:MFRL:MMQ:MPOS:SA_MAP_AF:SA_POST_PROB	0/1:9,2:0.191:3,0:1,2:40:156,174:60:24:0.00,0.253,0.250:0.031,0.019,0.950	0/0:15,1:0.171:5,0:3,0:0:154,0:0:0
1	161001703	.	CA	C	.	.	DP=55;ECNT=1;NLOD=3.29;N_ART_LOD=0.499;POP_AF=1.000e-03;P_GERMLINE=-4.887e-01;RPA=11,10;RU=A;STR;TLOD=5.94	GT:AD:AF:F1R2:F2R1:MBQ:MFRL:MMQ:MPOS:SA_MAP_AF:SA_POST_PROB	0/1:23,4:0.165:8,1:14,3:33:158,206:60:41:0.111,0.131,0.148:0.014,0.023,0.962	0/0:20,1:0.165:6,1:9,0:38:159,213:60:5
1	161043542	.	G	A	.	.	DP=758;ECNT=1;NLOD=104.66;N_ART_LOD=-2.549e+00;POP_AF=1.000e-03;P_GERMLINE=-1.036e+02;TLOD=3.76	GT:AD:AF:F1R2:F2R1:MBQ:MFRL:MMQ:MPOS:SA_MAP_AF:SA_POST_PROB	0/1:383,3:0.025:120,0:263,3:40:162,170:60:20:0.010,0.010,7.772e-03:1.424e-03,2.507e-03,0.996	0/0:348,0:0.016:119,0:229,0:0:153,0:0:0
1	161127288	.	A	G	.	.	DP=84;ECNT=1;NLOD=7.18;N_ART_LOD=-1.404e+00;POP_AF=1.000e-03;P_GERMLINE=-5.895e+00;TLOD=3.99	GT:AD:AF:F1R2:F2R1:MBQ:MFRL:MMQ:MPOS:SA_MAP_AF:SA_POST_PROB	0/1:55,2:0.054:18,0:37,2:40:280,218:60:20:0.030,0.030,0.035:0.010,7.014e-03,0.983	0/0:24,0:0.024:10,0:14,0:0:272,0:0:0
1	161309139	.	ATT	A	.	.	DP=81;ECNT=1;NLOD=7.43;N_ART_LOD=-4.639e-01;POP_AF=1.000e-03;P_GERMLINE=-6.355e+00;RPA=16,14;RU=T;STR;TLOD=3.77	GT:AD:AF:F1R2:F2R1:MBQ:MFRL:MMQ:MPOS:SA_MAP_AF:SA_POST_PROB	0/1:36,2:0.114:2,0:7,2:40:267,236:60:14:0.00,0.061,0.056:0.011,0.019,0.970	0/0:31,1:0.118:2,1:2,0:39:226,282:60:35
1	161386246	.	C	CAAA	.	.	DP=26;ECNT=1;NLOD=3.28;N_ART_LOD=-8.226e-01;POP_AF=1.000e-03;P_GERMLINE=-2.031e+00;RPA=12,15;RU=A;STR;TLOD=3.96	GT:AD:AF:F1R2:F2R1:MBQ:MFRL:MMQ:MPOS:SA_MAP_AF:SA_POST_PROB	0/1:11,2:0.188:6,0:3,2:35:164,181:60:14:0.121,0.131,0.154:0.021,0.018,0.961	0/0:11,0:0.048:7,0:3,0:0:195,0:0:0
1	161577789	.	G	A	.	.	DP=486;ECNT=1;NLOD=43.23;N_ART_LOD=8.17;POP_AF=1.000e-03;P_GERMLINE=-3.998e+01;TLOD=6.92	GT:AD:AF:F1R2:F2R1:MBQ:MFRL:MMQ:MPOS:SA_MAP_AF:SA_POST_PROB	0/1:232,7:0.057:82,2:150,5:39:180,134:27:24:0.00,0.030,0.029:0.504,5.360e-04,0.496	0/0:218,8:0.051:76,4:142,4:39:174,133:27:26
1	162094639	.	T	C	.	.	DP=15;ECNT=1;NLOD=2.66;N_ART_LOD=-1.015e+00;POP_AF=1.000e-03;P_GERMLINE=-2.224e+00;TLOD=3.14	GT:AD:AF:F1R2:F2R1:MBQ:MFRL:MMQ:MPOS:SA_MAP_AF:SA_POST_PROB	0/1:3,2:0.347:2,2:1,0:27:162,193:60:1:0.00,0.404,0.400:0.038,0.019,0.944	0/0:9,0:0.060:7,0:2,0:0:153,0:0:0
1	162372495	.	GTGT	G	.	.	DB;DP=1226;ECNT=1;NLOD=158.45;N_ART_LOD=-2.751e+00;POP_AF=1.000e-03;P_GERMLINE=-1.552e+02;RPA=5,4;RU=TGT;STR;TLOD=8.31	GT:AD:AF:F1R2:F2R1:MBQ:MFRL:MMQ:MPOS:SA_MAP_AF:SA_POST_PROB	0/1:506,5:0.092:183,3:323,2:39:175,129:60:24:0.010,0.010,9.785e-03:1.821e-03,1.712e-03,0.996	0/0:528,0:0.070:174,0:354,0:0:164,0:0:0
1	162624234	.	TAA	T	.	.	DP=13;ECNT=1;NLOD=2.41;N_ART_LOD=-9.542e-01;POP_AF=1.000e-03;P_GERMLINE=-2.088e+00;RPA=3,1;RU=A;STR;TLOD=3.02	GT:AD:AF:F1R2:F2R1:MBQ:MFRL:MMQ:MPOS:SA_MAP_AF:SA_POST_PROB	0/1:4,1:0.200:3,1:1,0:39:187,98:60:19:0.202,0.00,0.200:0.022,0.025,0.953	0/0:8,0:1.829e-05:2,0:6,0:0:158,0:0:0
1	162769510	.	C	CT	.	.	DP=617;ECNT=1;NLOD=25.06;N_ART_LOD=22.95;POP_AF=1.000e-03;P_GERMLINE=-2.176e+01;RPA=11,12;RU=T;STR;TLOD=18.36	GT:AD:AF:F1R2:F2R1:MBQ:MFRL:MMQ:MPOS:SA_MAP_AF:SA_POST_PROB	0/1:262,21:0.119:123,3:135,15:39:171,181:39:20:0.030,0.061,0.063:0.020,3.197e-03,0.976	0/0:251,22:0.125:94,8:151,12:39:179,191:39:26
1	163117998	.	T	A	.	.	DP=19;ECNT=1;NLOD=4.52;N_ART_LOD=-1.204e+00;POP_AF=1.000e-03;P_GERMLINE=-4.038e+00;TLOD=3.18	GT:AD:AF:F1R2:F2R1:MBQ:MFRL:MMQ:MPOS:SA_MAP_AF:SA_POST_PROB	0/1:3,1:0.250:2,0:1,1:40:165,129:60:20:0.253,0.00,0.250:0.021,0.027,0.951	0/0:15,0:6.256e-05:7,0:8,0:0:145,0:0:0
1	163216259	.	T	G	.	.	DP=16;ECNT=1;NLOD=2.41;N_ART_LOD=-9.542e-01;POP_AF=1.000e-03;P_GERMLINE=-6.516e-02;TLOD=6.58	GT:AD:AF:F1R2:F2R1:MBQ:MFRL:MMQ:MPOS:SA_MAP_AF:SA_POST_PROB	0/1:6,2:0.250:4,0:2,2:27:139,130:40:26:0.212,0.222,0.250:0.026,0.020,0.954	0/0:8,0:1.571e-10:4,0:4,0:0:167,0:0:0
1	163823853	.	C	T	.	.	DP=29;ECNT=2;NLOD=4.52;N_ART_LOD=-1.204e+00;POP_AF=1.000e-03;P_GERMLINE=-1.599e+00;TLOD=5.87	GT:AD:AF:F1R2:F2R1:MBQ:MFRL:MMQ:MPOS:PGT:PID:SA_MAP_AF:SA_POST_PROB	0/1:12,2:0.143:6,2:6,0:40:155,132:50:31:0|1:163823853_C_T:0.111,0.121,0.143:0.021,0.017,0.962	0/0:15,0:1.350e-18:5,0:10,0:0:150,0:0:0:0|1:163823853_C_T
1	163823854	.	A	G	.	.	DP=29;ECNT=2;NLOD=4.52;N_ART_LOD=-1.204e+00;POP_AF=1.000e-03;P_GERMLINE=-1.599e+00;TLOD=5.87	GT:AD:AF:F1R2:F2R1:MBQ:MFRL:MMQ:MPOS:PGT:PID:SA_MAP_AF:SA_POST_PROB	0/1:12,2:0.143:6,2:6,0:40:155,132:50:32:0|1:163823853_C_T:0.111,0.121,0.143:0.021,0.017,0.962	0/0:15,0:1.350e-18:5,0:10,0:0:150,0:0:0:0|1:163823853_C_T
1	163996011	.	TACAC	T	.	.	DP=45;ECNT=1;NLOD=5.12;N_ART_LOD=-1.017e+00;POP_AF=1.000e-03;P_GERMLINE=-2.743e+00;RPA=10,8;RU=AC;STR;TLOD=5.13	GT:AD:AF:F1R2:F2R1:MBQ:MFRL:MMQ:MPOS:SA_MAP_AF:SA_POST_PROB	0/1:21,2:0.120:6,2:15,0:36:141,134:60:42:0.081,0.00,0.083:9.471e-03,0.031,0.960	0/0:17,0:0.075:6,0:11,0:0:156,0:0:0
1	164464677	.	TA	T	.	.	DP=40;ECNT=1;NLOD=3.18;N_ART_LOD=0.174;POP_AF=1.000e-03;P_GERMLINE=-2.437e-01;RPA=11,10;RU=A;STR;TLOD=12.03	GT:AD:AF:F1R2:F2R1:MBQ:MFRL:MMQ:MPOS:SA_MAP_AF:SA_POST_PROB	0/1:9,6:0.407:4,3:5,3:38:131,144:60:34:0.384,0.343,0.400:0.018,0.032,0.950	0/0:19,1:0.127:9,0:10,1:39:171,135:60:4
1	164776312	.	G	T	.	.	DP=15;ECNT=1;NLOD=3.31;N_ART_LOD=-1.079e+00;POP_AF=1.000e-03;P_GERMLINE=-2.935e+00;TLOD=3.08	GT:AD:AF:F1R2:F2R1:MBQ:MFRL:MMQ:MPOS:SA_MAP_AF:SA_POST_PROB	0/1:3,1:0.250:0,1:3,0:39:205,140:60:18:0.253,0.00,0.250:0.021,0.027,0.951	0/0:11,0:4.029e-05:6,0:5,0:0:179,0:0:0
1	165175286	.	A	G	.	.	DP=285;ECNT=1;NLOD=46.26;N_ART_LOD=-2.195e+00;POP_AF=1.000e-03;P_GERMLINE=-4.595e+01;TLOD=3.01	GT:AD:AF:F1R2:F2R1:MBQ:MFRL:MMQ:MPOS:SA_MAP_AF:SA_POST_PROB	0/1:118,2:0.044:42,1:76,1:40:161,174:60:20:0.010,0.010,0.017:0.014,2.501e-03,0.983	0/0:154,0:0.014:48,0:106,0:0:162,0:0:0
1	165664973	.	C	T	.	.	DP=16;ECNT=1;NLOD=2.71;N_ART_LOD=-1.034e+00;POP_AF=1.000e-03;P_GERMLINE=-2.874e-01;TLOD=5.57	GT:AD:AF:F1R2:F2R1:MBQ:MFRL:MMQ:MPOS:SA_MAP_AF:SA_POST_PROB	0/1:3,2:0.400:3,2:0,0:32:283,128:50:3:0.00,0.404,0.400:0.031,0.021,0.947	0/0:9,0:0.091:5,0:4,0:0:168,0:0:0
1	165720104	.	T	A	.	.	DP=16;ECNT=2;NLOD=3.01;N_ART_LOD=-1.058e+00;POP_AF=1.000e-03;P_GERMLINE=-2.636e-01;TLOD=6.20	GT:AD:AF:F1R2:F2R1:MBQ:MFRL:MMQ:MPOS:PGT:PID:SA_MAP_AF:SA_POST_PROB	0/1:3,2:0.400:2,0:1,2:35:154,102:60:1:0|1:165720104_T_A:0.364,0.364,0.400:0.023,0.027,0.950	0/0:10,0:0.045:9,0:1,0:0:165,0:0:0:0|1:165720104_T_A
1	165720112	.	G	T	.	.	DP=14;ECNT=2;NLOD=2.71;N_ART_LOD=-1.000e+00;POP_AF=1.000e-03;P_GERMLINE=-2.371e+00;TLOD=3.04	GT:AD:AF:F1R2:F2R1:MBQ:MFRL:MMQ:MPOS:PGT:PID:SA_MAP_AF:SA_POST_PROB	0/1:4,1:0.220:2,0:2,1:40:141,102:60:9:0|1:165720104_T_A:0.00,0.202,0.200:0.029,0.019,0.952	0/0:9,0:4.666e-06:8,0:1,0:0:165,0:0:0:0|1:165720104_T_A
1	165744017	.	C	A	.	.	DP=15;ECNT=1;NLOD=3.31;N_ART_LOD=-1.079e+00;POP_AF=1.000e-03;P_GERMLINE=-2.935e+00;TLOD=3.08	GT:AD:AF:F1R2:F2R1:MBQ:MFRL:MMQ:MPOS:SA_MAP_AF:SA_POST_PROB	0/1:3,1:0.250:2,0:1,1:39:181,100:60:20:0.253,0.00,0.250:0.021,0.027,0.951	0/0:11,0:5.398e-05:4,0:7,0:0:141,0:0:0
1	165874720	.	T	TA	.	.	DP=21;ECNT=1;NLOD=2.32;N_ART_LOD=-6.986e-01;POP_AF=1.000e-03;P_GERMLINE=-1.951e+00;RPA=10,11;RU=A;STR;TLOD=3.07	GT:AD:AF:F1R2:F2R1:MBQ:MFRL:MMQ:MPOS:SA_MAP_AF:SA_POST_PROB	0/1:10,2:0.207:6,1:2,1:38:203,221:60:22:0.172,0.00,0.167:0.017,0.028,0.955	0/0:8,0:0.024:3,0:3,0:0:158,0:0:0
1	165877194	.	A	AT	.	.	DP=413;ECNT=1;NLOD=40.98;N_ART_LOD=0.744;POP_AF=1.000e-03;P_GERMLINE=-3.779e+01;RPA=10,11;RU=T;STR;TLOD=6.53	GT:AD:AF:F1R2:F2R1:MBQ:MFRL:MMQ:MPOS:SA_MAP_AF:SA_POST_PROB	0/1:161,8:0.147:50,0:107,8:40:204,168:60:25:0.040,0.030,0.047:6.276e-03,6.508e-03,0.987	0/0:162,3:0.102:50,1:107,2:40:201,180:60:31
1	165915366	.	CTGG	C	.	.	DP=69;ECNT=1;NLOD=7.81;N_ART_LOD=-1.184e+00;POP_AF=1.000e-03;P_GERMLINE=-4.507e+00;RPA=7,6;RU=TGG;STR;TLOD=12.03	GT:AD:AF:F1R2:F2R1:MBQ:MFRL:MMQ:MPOS:SA_MAP_AF:SA_POST_PROB	0/1:30,4:0.158:14,2:16,2:39:175,182:60:15:0.061,0.111,0.118:0.050,7.366e-03,0.942	0/0:26,0:0.081:17,0:9,0:0:141,0:0:0
1	166127574	.	GATAA	G	.	.	DP=16;ECNT=1;NLOD=2.40;N_ART_LOD=-9.903e-01;POP_AF=1.000e-03;P_GERMLINE=-1.778e+00;RPA=4,3;RU=ATAA;STR;TLOD=3.32	GT:AD:AF:F1R2:F2R1:MBQ:MFRL:MMQ:MPOS:SA_MAP_AF:SA_POST_PROB	0/1:2,1:0.420:1,0:1,1:36:115,141:60:49:0.00,0.333,0.333:0.036,0.019,0.946	0/0:8,0:0.101:4,0:4,0:0:129,0:0:0
1	166838513	.	TAA	T	.	.	DP=119;ECNT=1;NLOD=12.36;N_ART_LOD=-1.113e+00;POP_AF=1.000e-03;P_GERMLINE=-1.205e+01;RPA=13,11;RU=A;STR;TLOD=3.01	GT:AD:AF:F1R2:F2R1:MBQ:MFRL:MMQ:MPOS:SA_MAP_AF:SA_POST_PROB	0/1:43,3:0.154:18,0:21,3:40:185,186:60:14:0.00,0.061,0.057:9.301e-03,0.025,0.965	0/0:47,1:0.125:14,0:24,0:0:203,0:0:0
1	167073094	.	C	A	.	.	DP=24;ECNT=1;NLOD=5.62;N_ART_LOD=-1.309e+00;POP_AF=1.000e-03;P_GERMLINE=-5.245e+00;TLOD=3.08	GT:AD:AF:F1R2:F2R1:MBQ:MFRL:MMQ:MPOS:SA_MAP_AF:SA_POST_PROB	0/1:3,1:0.250:1,0:2,1:39:125,110:60:14:0.00,0.253,0.250:0.027,0.021,0.951	0/0:20,0:0.038:12,0:8,0:0:174,0:0:0
1	167088818	.	G	A	.	.	DP=91;ECNT=1;NLOD=13.55;N_ART_LOD=-1.667e+00;POP_AF=1.000e-03;P_GERMLINE=-1.208e+01;TLOD=4.17	GT:AD:AF:F1R2:F2R1:MBQ:MFRL:MMQ:MPOS:SA_MAP_AF:SA_POST_PROB	0/1:40,2:0.078:13,0:27,2:39:240,267:60:14:0.051,0.00,0.048:0.022,9.139e-03,0.969	0/0:45,0:0.011:16,0:29,0:0:246,0:0:0
1	167202628	.	G	A	.	.	DP=12;ECNT=1;NLOD=2.41;N_ART_LOD=-9.542e-01;POP_AF=1.000e-03;P_GERMLINE=-1.936e+00;TLOD=3.18	GT:AD:AF:F1R2:F2R1:MBQ:MFRL:MMQ:MPOS:SA_MAP_AF:SA_POST_PROB	0/1:3,1:0.250:1,1:2,0:40:149,96:60:12:0.00,0.253,0.250:0.032,0.019,0.949	0/0:8,0:7.347e-05:3,0:5,0:0:176,0:0:0
1	167330587	.	C	G	.	.	DP=16;ECNT=1;NLOD=3.61;N_ART_LOD=-1.114e+00;POP_AF=1.000e-03;P_GERMLINE=-3.238e+00;TLOD=3.07	GT:AD:AF:F1R2:F2R1:MBQ:MFRL:MMQ:MPOS:SA_MAP_AF:SA_POST_PROB	0/1:3,1:0.250:1,0:2,1:39:260,152:60:3:0.00,0.253,0.250:0.027,0.021,0.951	0/0:12,0:4.124e-05:12,0:0,0:0:147,0:0:0
1	167860434	.	G	T	.	.	DP=13;ECNT=1;NLOD=2.71;N_ART_LOD=-1.000e+00;POP_AF=1.000e-03;P_GERMLINE=-2.157e+00;TLOD=3.25	GT:AD:AF:F1R2:F2R1:MBQ:MFRL:MMQ:MPOS:SA_MAP_AF:SA_POST_PROB	0/1:2,1:0.375:0,1:2,0:39:199,123:60:20:0.00,0.333,0.333:0.029,0.021,0.949	0/0:9,0:7.136e-05:5,0:4,0:0:161,0:0:0
1	167863008	.	G	GT	.	.	DP=245;ECNT=2;NLOD=8.62;N_ART_LOD=11.27;POP_AF=1.000e-03;P_GERMLINE=-5.581e+00;RPA=10,11;RU=T;STR;TLOD=6.08	GT:AD:AF:F1R2:F2R1:MBQ:MFRL:MMQ:MPOS:SA_MAP_AF:SA_POST_PROB	0/1:113,7:0.067:52,2:57,5:40:176,218:60:28:0.00,0.061,0.059:0.016,7.342e-03,0.976	0/0:107,10:0.109:39,4:63,6:40:182,150:60:24
1	167889145	.	CAA	C	.	.	DP=460;ECNT=1;NLOD=32.06;N_ART_LOD=7.49;POP_AF=1.000e-03;P_GERMLINE=-2.976e+01;RPA=14,12;RU=A;STR;TLOD=5.04	GT:AD:AF:F1R2:F2R1:MBQ:MFRL:MMQ:MPOS:SA_MAP_AF:SA_POST_PROB	0/1:195,5:0.116:56,0:86,5:39:188,172:60:39:0.020,0.020,0.023:3.300e-03,7.119e-03,0.990	0/0:173,6:0.108:59,1:80,5:40:164,156:60:14
1	167893778	.	GA	G	.	.	DP=135;ECNT=1;NLOD=6.93;N_ART_LOD=2.83;POP_AF=1.000e-03;P_GERMLINE=-3.938e+00;RPA=10,9;RU=A;STR;TLOD=5.99	GT:AD:AF:F1R2:F2R1:MBQ:MFRL:MMQ:MPOS:SA_MAP_AF:SA_POST_PROB	0/1:56,6:0.181:21,1:35,4:39:167,175:60:12:0.081,0.040,0.081:5.328e-03,0.038,0.956	0/0:49,3:0.101:15,1:34,2:39:160,178:60:18
1	167944263	.	T	C	.	.	DP=135;ECNT=1;NLOD=16.96;N_ART_LOD=-1.772e+00;POP_AF=1.000e-03;P_GERMLINE=-1.609e+01;TLOD=3.58	GT:AD:AF:F1R2:F2R1:MBQ:MFRL:MMQ:MPOS:SA_MAP_AF:SA_POST_PROB	0/1:64,2:0.084:27,1:37,1:39:188,139:60:20:0.020,0.020,0.030:0.018,4.434e-03,0.977	0/0:57,0:0.036:19,0:38,0:0:187,0:0:0
1	168314922	.	A	G	.	.	DP=17;ECNT=1;NLOD=3.91;N_ART_LOD=-1.146e+00;POP_AF=1.000e-03;P_GERMLINE=-3.437e+00;TLOD=3.18	GT:AD:AF:F1R2:F2R1:MBQ:MFRL:MMQ:MPOS:SA_MAP_AF:SA_POST_PROB	0/1:3,1:0.250:0,0:3,1:40:167,121:60:6:0.253,0.00,0.250:0.025,0.023,0.952	0/0:13,0:4.838e-05:10,0:3,0:0:156,0:0:0
1	168380988	.	G	T	.	.	DP=11;ECNT=1;NLOD=2.41;N_ART_LOD=-9.542e-01;POP_AF=1.000e-03;P_GERMLINE=-1.816e+00;TLOD=3.30	GT:AD:AF:F1R2:F2R1:MBQ:MFRL:MMQ:MPOS:SA_MAP_AF:SA_POST_PROB	0/1:2,1:0.333:1,1:1,0:39:177,155:60:18:0.00,0.333,0.333:0.029,0.021,0.949	0/0:8,0:5.394e-05:6,0:2,0:0:171,0:0:0
1	168513366	.	T	TAA	.	.	DP=37;ECNT=1;NLOD=2.39;N_ART_LOD=-8.303e-01;POP_AF=1.000e-03;P_GERMLINE=-1.797e+00;RPA=12,14;RU=A;STR;TLOD=3.30	GT:AD:AF:F1R2:F2R1:MBQ:MFRL:MMQ:MPOS:SA_MAP_AF:SA_POST_PROB	0/1:15,2:0.217:8,1:7,1:28:277,313:52:27:0.111,0.00,0.111:0.025,0.016,0.959	0/0:8,0:0.216:3,0:5,0:0:252,0:0:0
1	169075857	.	CCCG	C	.	.	DP=90;ECNT=1;NLOD=10.81;N_ART_LOD=-1.587e+00;POP_AF=1.000e-03;P_GERMLINE=-7.520e+00;RPA=7,6;RU=CCG;STR;TLOD=7.68	GT:AD:AF:F1R2:F2R1:MBQ:MFRL:MMQ:MPOS:SA_MAP_AF:SA_POST_PROB	0/1:42,3:0.117:20,2:22,1:39:168,171:60:39:0.00,0.071,0.067:0.057,5.105e-03,0.938	0/0:36,0:0.051:25,0:11,0:0:158,0:0:0
1	169336997	.	ACAC	A	.	.	DP=704;ECNT=1;NLOD=85.84;N_ART_LOD=3.62;POP_AF=1.000e-03;P_GERMLINE=-8.254e+01;RPA=5,4;RU=CAC;STR;TLOD=15.04	GT:AD:AF:F1R2:F2R1:MBQ:MFRL:MMQ:MPOS:SA_MAP_AF:SA_POST_PROB	0/1:282,7:0.080:117,3:165,4:39:168,183:60:24:0.020,0.020,0.024:3.069e-03,3.936e-03,0.993	0/0:326,3:0.073:119,1:207,2:40:169,162:60:18
1	169447332	.	G	A	.	.	DP=14;ECNT=2;NLOD=2.71;N_ART_LOD=-1.000e+00;POP_AF=1.000e-03;P_GERMLINE=-2.387e+00;TLOD=3.02	GT:AD:AF:F1R2:F2R1:MBQ:MFRL:MMQ:MPOS:PGT:PID:SA_MAP_AF:SA_POST_PROB	0/1:4,1:0.200:2,1:2,0:16:209,129:60:18:0|1:169447332_G_A:0.00,0.202,0.200:0.025,0.022,0.953	0/0:9,0:1.174e-05:3,0:6,0:0:188,0:0:0:0|1:169447332_G_A
1	169447342	.	A	G	.	.	DP=18;ECNT=2;NLOD=3.01;N_ART_LOD=-1.041e+00;POP_AF=1.000e-03;P_GERMLINE=-2.047e-01;TLOD=6.75	GT:AD:AF:F1R2:F2R1:MBQ:MFRL:MMQ:MPOS:PGT:PID:SA_MAP_AF:SA_POST_PROB	0/1:5,2:0.312:2,2:3,0:40:211,129:60:23:0|1:169447332_G_A:0.253,0.242,0.286:0.019,0.030,0.951	0/0:10,0:9.298e-11:4,0:6,0:0:192,0:0:0:0|1:169447332_G_A
1	169555367	.	T	TA	.	.	DP=73;ECNT=1;NLOD=7.04;N_ART_LOD=0.149;POP_AF=1.000e-03;P_GERMLINE=-6.594e+00;RPA=13,14;RU=A;STR;TLOD=3.15	GT:AD:AF:F1R2:F2R1:MBQ:MFRL:MMQ:MPOS:SA_MAP_AF:SA_POST_PROB	0/1:30,3:0.148:11,3:16,0:39:178,115:60:8:0.071,0.071,0.091:8.187e-03,0.040,0.951	0/0:33,1:0.091:9,1:13,0:39:221,120:60:13
1	169670639	.	C	CT	.	.	DP=261;ECNT=1;NLOD=18.04;N_ART_LOD=4.12;POP_AF=1.000e-03;P_GERMLINE=-1.533e+01;RPA=10,11;RU=T;STR;TLOD=5.54	GT:AD:AF:F1R2:F2R1:MBQ:MFRL:MMQ:MPOS:SA_MAP_AF:SA_POST_PROB	0/1:118,6:0.117:43,1:72,5:37:186,194:60:15:0.030,0.040,0.048:4.632e-03,0.028,0.967	0/0:101,5:0.093:35,0:63,5:38:189,169:60:19
1	169672595	.	G	GA	.	.	DP=196;ECNT=1;NLOD=17.86;N_ART_LOD=0.176;POP_AF=1.000e-03;P_GERMLINE=-1.456e+01;RPA=14,15;RU=A;STR;TLOD=8.39	GT:AD:AF:F1R2:F2R1:MBQ:MFRL:MMQ:MPOS:SA_MAP_AF:SA_POST_PROB	0/1:53,9:0.259:12,2:17,6:35:179,144:60:20:0.101,0.111,0.129:0.102,5.473e-03,0.893	0/0:76,2:0.174:19,1:35,1:24:184,157:60:31
1	169784329	.	C	A	.	.	DP=21;ECNT=1;NLOD=4.72;N_ART_LOD=-1.238e+00;POP_AF=1.000e-03;P_GERMLINE=-4.347e+00;TLOD=3.08	GT:AD:AF:F1R2:F2R1:MBQ:MFRL:MMQ:MPOS:SA_MAP_AF:SA_POST_PROB	0/1:3,1:0.250:2,0:1,1:39:154,99:60:16:0.00,0.253,0.250:0.027,0.021,0.951	0/0:16,0:0.041:7,0:9,0:0:154,0:0:0
1	169796782	.	CA	C	.	.	DP=882;ECNT=1;NLOD=90.16;N_ART_LOD=4.87;POP_AF=1.000e-03;P_GERMLINE=-8.733e+01;RPA=9,8;RU=A;STR;TLOD=5.71	GT:AD:AF:F1R2:F2R1:MBQ:MFRL:MMQ:MPOS:SA_MAP_AF:SA_POST_PROB	0/1:420,8:0.066:157,2:243,6:39:212,223:60:29:0.00,0.020,0.019:3.267e-03,0.019,0.977	0/0:365,7:0.067:123,4:218,3:40:209,213:60:30
1	169797078	.	A	T	.	.	DP=979;ECNT=2;NLOD=109.95;N_ART_LOD=-1.573e+00;POP_AF=1.000e-03;P_GERMLINE=-1.067e+02;TLOD=7.78	GT:AD:AF:F1R2:F2R1:MBQ:MFRL:MMQ:MPOS:SA_MAP_AF:SA_POST_PROB	0/1:529,8:0.042:192,5:337,3:39:221,225:60:10:0.020,0.00,0.015:5.051e-03,3.210e-03,0.992	0/0:377,1:0.046:152,0:225,1:40:221,280:60:30
1	169819526	.	AT	A	.	.	DB;DP=180;ECNT=1;NLOD=2.22;N_ART_LOD=7.99;POP_AF=1.000e-03;P_GERMLINE=-3.492e-02;RPA=11,10;RU=T;STR;TLOD=8.71	GT:AD:AF:F1R2:F2R1:MBQ:MFRL:MMQ:MPOS:SA_MAP_AF:SA_POST_PROB	0/1:87,7:0.124:27,3:43,4:39:176,157:60:23:0.030,0.071,0.078:0.056,3.949e-03,0.940	0/0:59,6:0.167:21,2:30,4:39:167,168:60:38
1	170084823	.	A	G	.	.	DP=44;ECNT=1;NLOD=5.42;N_ART_LOD=-1.288e+00;POP_AF=1.000e-03;P_GERMLINE=-4.762e+00;TLOD=3.36	GT:AD:AF:F1R2:F2R1:MBQ:MFRL:MMQ:MPOS:SA_MAP_AF:SA_POST_PROB	0/1:21,2:0.120:14,2:7,0:31:204,159:60:12:0.071,0.071,0.087:0.016,0.015,0.970	0/0:18,0:0.026:13,0:5,0:0:174,0:0:0
1	170927570	.	C	CT	.	.	DP=135;ECNT=1;NLOD=3.68;N_ART_LOD=3.92;POP_AF=1.000e-03;P_GERMLINE=-5.319e-01;RPA=17,18;RU=T;STR;TLOD=10.97	GT:AD:AF:F1R2:F2R1:MBQ:MFRL:MMQ:MPOS:SA_MAP_AF:SA_POST_PROB	0/1:44,11:0.300:23,7:9,4:39:180,180:60:30:0.141,0.182,0.190:0.018,0.019,0.963	0/0:44,5:0.209:12,4:13,1:40:168,172:60:10
1	171086245	.	G	A	.	.	DP=337;ECNT=1;NLOD=48.42;N_ART_LOD=-2.216e+00;POP_AF=1.000e-03;P_GERMLINE=-4.682e+01;TLOD=4.31	GT:AD:AF:F1R2:F2R1:MBQ:MFRL:MMQ:MPOS:SA_MAP_AF:SA_POST_PROB	0/1:166,3:0.021:71,1:95,2:37:169,171:60:20:0.020,0.010,0.018:2.424e-03,7.792e-03,0.990	0/0:161,0:0.019:65,0:96,0:0:159,0:0:0
1	171483662	.	AT	A	.	.	DB;DP=168;ECNT=1;NLOD=20.68;N_ART_LOD=-4.528e-01;POP_AF=1.000e-03;P_GERMLINE=-1.768e+01;RPA=9,8;RU=T;STR;TLOD=5.99	GT:AD:AF:F1R2:F2R1:MBQ:MFRL:MMQ:MPOS:SA_MAP_AF:SA_POST_PROB	0/1:77,5:0.073:32,3:42,2:39:180,172:60:31:0.00,0.061,0.063:0.018,8.095e-03,0.974	0/0:80,2:0.036:38,1:41,1:39:180,185:60:24
1	171536061	.	C	CT	.	.	DP=283;ECNT=1;NLOD=18.02;N_ART_LOD=3.38;POP_AF=1.000e-03;P_GERMLINE=-1.472e+01;RPA=10,11;RU=T;STR;TLOD=9.07	GT:AD:AF:F1R2:F2R1:MBQ:MFRL:MMQ:MPOS:SA_MAP_AF:SA_POST_PROB	0/1:119,9:0.146:41,2:73,7:36:190,165:60:25:0.061,0.061,0.070:0.011,6.259e-03,0.982	0/0:97,5:0.153:38,3:51,2:40:163,207:60:23
1	173490547	.	GA	G	.	.	DB;DP=329;ECNT=1;NLOD=15.95;N_ART_LOD=7.57;POP_AF=1.000e-03;P_GERMLINE=-1.265e+01;RPA=11,10;RU=A;STR;TLOD=14.42	GT:AD:AF:F1R2:F2R1:MBQ:MFRL:MMQ:MPOS:SA_MAP_AF:SA_POST_PROB	0/1:127,13:0.184:41,4:70,9:39:175,153:60:29:0.091,0.081,0.097:0.014,7.595e-03,0.979	0/0:114,7:0.156:36,4:60,3:39:170,164:60:35
1	173638537	.	CAA	C	.	.	DP=220;ECNT=1;NLOD=7.05;N_ART_LOD=1.88;POP_AF=1.000e-03;P_GERMLINE=-3.750e+00;RPA=15,13;RU=A;STR;TLOD=10.36	GT:AD:AF:F1R2:F2R1:MBQ:MFRL:MMQ:MPOS:SA_MAP_AF:SA_POST_PROB	0/1:62,8:0.243:18,4:25,3:34:193,199:60:22:0.081,0.061,0.082:7.502e-03,0.014,0.978	0/0:67,5:0.231:14,2:38,1:35:165,122:60:17
1	173725583	.	T	C	.	.	DP=13;ECNT=1;NLOD=2.41;N_ART_LOD=-9.738e-01;POP_AF=1.000e-03;P_GERMLINE=-2.035e+00;TLOD=3.08	GT:AD:AF:F1R2:F2R1:MBQ:MFRL:MMQ:MPOS:SA_MAP_AF:SA_POST_PROB	0/1:3,1:0.250:2,1:1,0:39:100,127:60:20:0.00,0.253,0.250:0.039,0.017,0.944	0/0:8,0:0.056:3,0:5,0:0:122,0:0:0
1	173795803	.	C	CT	.	.	DP=266;ECNT=1;NLOD=3.05;N_ART_LOD=9.12;POP_AF=1.000e-03;P_GERMLINE=-1.950e-01;RPA=17,18;RU=T;STR;TLOD=9.97	GT:AD:AF:F1R2:F2R1:MBQ:MFRL:MMQ:MPOS:SA_MAP_AF:SA_POST_PROB	0/1:99,18:0.236:38,8:26,4:31:179,131:60:11:0.101,0.061,0.105:2.050e-03,0.342,0.656	0/0:92,14:0.200:35,5:26,6:39:171,177:60:33
1	173881163	.	CA	C	.	.	DB;DP=227;ECNT=1;NLOD=18.75;N_ART_LOD=0.854;POP_AF=1.000e-03;P_GERMLINE=-1.755e+01;RPA=9,8;RU=A;STR;TLOD=3.90	GT:AD:AF:F1R2:F2R1:MBQ:MFRL:MMQ:MPOS:SA_MAP_AF:SA_POST_PROB	0/1:94,5:0.139:31,2:62,3:40:197,219:60:30:0.040,0.040,0.051:0.028,5.052e-03,0.967	0/0:81,2:0.125:24,0:54,2:39:197,240:60:18
1	173961837	.	CAG	C	.	.	DP=116;ECNT=1;NLOD=4.64;N_ART_LOD=1.26;POP_AF=1.000e-03;P_GERMLINE=-1.357e+00;RPA=10,9;RU=AG;STR;TLOD=8.67	GT:AD:AF:F1R2:F2R1:MBQ:MFRL:MMQ:MPOS:SA_MAP_AF:SA_POST_PROB	0/1:43,5:0.231:7,0:29,5:36:172,260:60:37:0.091,0.111,0.119:0.012,0.023,0.966	0/0:29,2:0.221:8,1:18,1:31:192,208:60:36
1	173962216	.	C	CT	.	.	DP=145;ECNT=1;NLOD=2.94;N_ART_LOD=2.96;POP_AF=1.000e-03;P_GERMLINE=-1.576e-01;RPA=12,13;RU=T;STR;TLOD=10.49	GT:AD:AF:F1R2:F2R1:MBQ:MFRL:MMQ:MPOS:SA_MAP_AF:SA_POST_PROB	0/1:48,8:0.263:22,3:25,5:36:220,200:60:21:0.131,0.111,0.143:0.038,0.010,0.952	0/0:36,4:0.241:11,1:22,3:39:180,183:60:25
1	174934127	.	G	GT	.	.	DP=275;ECNT=2;NLOD=21.10;N_ART_LOD=1.64;POP_AF=1.000e-03;P_GERMLINE=-1.780e+01;RPA=10,11;RU=T;STR;TLOD=13.15	GT:AD:AF:F1R2:F2R1:MBQ:MFRL:MMQ:MPOS:SA_MAP_AF:SA_POST_PROB	0/1:134,11:0.123:62,4:70,7:35:188,200:60:21:0.040,0.071,0.076:0.031,3.788e-03,0.966	0/0:96,3:0.094:39,1:51,2:40:169,183:60:16
1	175014623	.	G	A	.	.	DP=10;ECNT=1;NLOD=2.41;N_ART_LOD=-9.542e-01;POP_AF=1.000e-03;P_GERMLINE=-1.427e+00;TLOD=3.70	GT:AD:AF:F1R2:F2R1:MBQ:MFRL:MMQ:MPOS:SA_MAP_AF:SA_POST_PROB	0/1:1,1:0.500:0,0:1,1:40:125,61:60:20:0.495,0.00,0.500:0.025,0.027,0.948	0/0:8,0:6.979e-05:4,0:4,0:0:231,0:0:0
1	175048486	.	A	G	.	.	DP=1352;ECNT=1;NLOD=202.00;N_ART_LOD=-1.297e+00;POP_AF=1.000e-03;P_GERMLINE=-2.007e+02;TLOD=4.04	GT:AD:AF:F1R2:F2R1:MBQ:MFRL:MMQ:MPOS:SA_MAP_AF:SA_POST_PROB	0/1:604,4:0.030:220,0:384,4:37:169,140:60:14:0.010,0.010,6.579e-03:1.538e-03,1.179e-03,0.997	0/0:687,1:0.023:246,0:441,1:39:165,153:60:18
1	175086061	.	A	AT	.	.	DB;DP=252;ECNT=1;NLOD=14.19;N_ART_LOD=9.13;POP_AF=1.000e-03;P_GERMLINE=-1.388e+01;RPA=10,11;RU=T;STR;TLOD=3.01	GT:AD:AF:F1R2:F2R1:MBQ:MFRL:MMQ:MPOS:SA_MAP_AF:SA_POST_PROB	0/1:100,5:0.074:30,1:68,4:40:172,155:60:29:0.030,0.040,0.048:8.108e-03,7.828e-03,0.984	0/0:121,11:0.110:46,7:73,4:39:176,179:60:21
1	175096038	.	C	A	.	.	DP=181;ECNT=1;NLOD=25.19;N_ART_LOD=-1.946e+00;POP_AF=1.000e-03;P_GERMLINE=-2.443e+01;TLOD=3.46	GT:AD:AF:F1R2:F2R1:MBQ:MFRL:MMQ:MPOS:SA_MAP_AF:SA_POST_PROB	0/1:83,2:0.045:35,0:48,2:40:187,227:60:20:0.00,0.020,0.024:7.506e-03,6.767e-03,0.986	0/0:84,0:0.046:33,0:51,0:0:178,0:0:0
1	175841312	.	T	G	.	.	DP=18;ECNT=1;NLOD=3.61;N_ART_LOD=-1.141e+00;POP_AF=1.000e-03;P_GERMLINE=-3.056e+00;TLOD=3.25	GT:AD:AF:F1R2:F2R1:MBQ:MFRL:MMQ:MPOS:SA_MAP_AF:SA_POST_PROB	0/1:2,1:0.375:2,0:0,1:39:130,103:60:14:0.00,0.333,0.333:0.029,0.021,0.949	0/0:12,0:0.072:4,0:8,0:0:142,0:0:0
1	175936382	.	A	G	.	.	DP=12;ECNT=1;NLOD=2.71;N_ART_LOD=-1.018e+00;POP_AF=1.000e-03;P_GERMLINE=-1.719e+00;TLOD=3.70	GT:AD:AF:F1R2:F2R1:MBQ:MFRL:MMQ:MPOS:SA_MAP_AF:SA_POST_PROB	0/1:1,1:0.500:0,0:1,1:40:280,123:60:4:0.505,0.00,0.500:0.021,0.032,0.947	0/0:9,0:0.050:4,0:5,0:0:148,0:0:0
1	176050430	.	G	GA	.	.	DP=211;ECNT=7;NLOD=6.07;N_ART_LOD=5.36;POP_AF=1.000e-03;P_GERMLINE=-4.140e+00;RPA=16,17;RU=A;STR;TLOD=4.64	GT:AD:AF:F1R2:F2R1:MBQ:MFRL:MMQ:MPOS:SA_MAP_AF:SA_POST_PROB	0/1:53,6:0.285:6,2:30,4:23:187,180:60:29:0.091,0.071,0.094:0.017,0.011,0.973	0/0:60,5:0.273:6,2:27,3:16:177,153:60:20
1	176050446	.	AG	A	.	.	DP=177;ECNT=7;NLOD=17.36;N_ART_LOD=1.47;POP_AF=1.000e-03;P_GERMLINE=-1.406e+01;TLOD=11.07	GT:AD:AF:F1R2:F2R1:MBQ:MFRL:MMQ:MPOS:PGT:PID:SA_MAP_AF:SA_POST_PROB	0/1:69,6:0.117:20,1:49,5:34:198,177:60:13:0|1:176050446_AG_A:0.00,0.081,0.080:0.998,4.413e-06,1.985e-03	0/0:83,3:0.082:19,1:64,2:14:180,137:60:12:0|1:176050446_AG_A
1	176050449	.	C	A	.	.	DP=165;ECNT=7;NLOD=20.81;N_ART_LOD=0.058;POP_AF=1.000e-03;P_GERMLINE=-1.751e+01;TLOD=11.02	GT:AD:AF:F1R2:F2R1:MBQ:MFRL:MMQ:MPOS:PGT:PID:SA_MAP_AF:SA_POST_PROB	0/1:71,6:0.079:21,1:50,5:0:198,177:60:0:0|1:176050446_AG_A:0.00,0.081,0.078:0.998,3.671e-06,1.697e-03	0/0:86,2:0.026:20,0:66,2:0:178,130:60:0:0|1:176050446_AG_A
1	176050454	.	C	A	.	.	DP=154;ECNT=7;NLOD=19.45;N_ART_LOD=0.127;POP_AF=1.000e-03;P_GERMLINE=-1.615e+01;TLOD=10.16	GT:AD:AF:F1R2:F2R1:MBQ:MFRL:MMQ:MPOS:PGT:PID:SA_MAP_AF:SA_POST_PROB	0/1:67,4:0.056:19,0:48,4:35:198,197:60:7:0|1:176050446_AG_A:0.00,0.061,0.056:0.979,4.683e-05,0.021	0/0:81,2:0.024:20,0:61,2:21:178,130:60:5:0|1:176050446_AG_A
1	176050456	.	G	A	.	.	DP=156;ECNT=7;NLOD=17.20;N_ART_LOD=1.51;POP_AF=1.000e-03;P_GERMLINE=-1.389e+01;TLOD=10.16	GT:AD:AF:F1R2:F2R1:MBQ:MFRL:MMQ:MPOS:PGT:PID:SA_MAP_AF:SA_POST_PROB	0/1:67,4:0.058:19,0:48,4:14:190,197:60:5:0|1:176050446_AG_A:0.00,0.061,0.056:0.967,7.495e-05,0.033	0/0:82,3:0.035:21,1:61,2:21:181,137:60:3:0|1:176050446_AG_A
1	176050458	.	T	A	.	.	DP=144;ECNT=7;NLOD=18.85;N_ART_LOD=0.157;POP_AF=1.000e-03;P_GERMLINE=-1.558e+01;TLOD=7.12	GT:AD:AF:F1R2:F2R1:MBQ:MFRL:MMQ:MPOS:PGT:PID:SA_MAP_AF:SA_POST_PROB	0/1:59,3:0.056:17,0:42,3:14:198,202:60:2:0|1:176050446_AG_A:0.00,0.051,0.048:0.845,3.867e-04,0.154	0/0:79,2:0.025:20,0:59,2:22:186,130:60:-2:0|1:176050446_AG_A
1	176050459	.	G	A	.	.	DP=141;ECNT=7;NLOD=17.94;N_ART_LOD=0.205;POP_AF=1.000e-03;P_GERMLINE=-1.467e+01;TLOD=7.12	GT:AD:AF:F1R2:F2R1:MBQ:MFRL:MMQ:MPOS:PGT:PID:SA_MAP_AF:SA_POST_PROB	0/1:59,3:0.056:17,0:42,3:14:198,202:60:5:0|1:176050446_AG_A:0.00,0.051,0.048:0.845,3.867e-04,0.154	0/0:76,2:0.026:18,0:58,2:22:187,130:60:-5:0|1:176050446_AG_A
1	176105710	.	C	CA	.	.	DP=76;ECNT=1;NLOD=6.63;N_ART_LOD=-9.745e-01;POP_AF=1.000e-03;P_GERMLINE=-6.081e+00;RPA=12,13;RU=A;STR;TLOD=3.25	GT:AD:AF:F1R2:F2R1:MBQ:MFRL:MMQ:MPOS:SA_MAP_AF:SA_POST_PROB	0/1:37,4:0.168:9,0:18,3:27:163,229:60:15:0.071,0.00,0.075:0.014,0.016,0.971	0/0:23,0:0.126:5,0:11,0:0:177,0:0:0
1	176863897	.	A	T	.	.	DP=315;ECNT=1;NLOD=51.33;N_ART_LOD=-2.243e+00;POP_AF=1.000e-03;P_GERMLINE=-4.923e+01;TLOD=4.83	GT:AD:AF:F1R2:F2R1:MBQ:MFRL:MMQ:MPOS:SA_MAP_AF:SA_POST_PROB	0/1:129,3:0.042:41,2:88,1:40:165,168:60:48:0.010,0.020,0.023:9.206e-03,3.096e-03,0.988	0/0:171,0:0.021:54,0:117,0:0:168,0:0:0
1	176913215	.	ATT	A	.	.	DP=44;ECNT=1;NLOD=4.25;N_ART_LOD=-1.059e+00;POP_AF=1.000e-03;P_GERMLINE=-3.546e+00;RPA=15,13;RU=T;STR;TLOD=3.41	GT:AD:AF:F1R2:F2R1:MBQ:MFRL:MMQ:MPOS:SA_MAP_AF:SA_POST_PROB	0/1:7,2:0.376:5,1:2,1:37:223,192:60:13:0.182,0.00,0.182:0.022,0.023,0.956	0/0:14,0:0.207:4,0:9,0:0:197,0:0:0
1	176927506	.	C	A	.	.	DP=282;ECNT=1;NLOD=46.91;N_ART_LOD=-2.204e+00;POP_AF=1.000e-03;P_GERMLINE=-4.655e+01;TLOD=3.06	GT:AD:AF:F1R2:F2R1:MBQ:MFRL:MMQ:MPOS:SA_MAP_AF:SA_POST_PROB	0/1:114,2:0.029:40,0:74,2:40:159,156:60:18:0.020,0.00,0.017:2.546e-03,0.014,0.984	0/0:156,0:0.022:61,0:95,0:0:166,0:0:0
1	177160546	.	T	C	.	.	DP=17;ECNT=1;NLOD=3.31;N_ART_LOD=-1.094e+00;POP_AF=1.000e-03;P_GERMLINE=-3.010e+00;TLOD=3.00	GT:AD:AF:F1R2:F2R1:MBQ:MFRL:MMQ:MPOS:SA_MAP_AF:SA_POST_PROB	0/1:4,1:0.200:2,1:2,0:40:150,118:60:20:0.00,0.202,0.200:0.025,0.022,0.953	0/0:11,0:0.042:5,0:6,0:0:172,0:0:0
1	178969810	.	CTT	C	.	.	DP=29;ECNT=1;NLOD=2.42;N_ART_LOD=-7.785e-01;POP_AF=1.000e-03;P_GERMLINE=-1.737e+00;RPA=13,11;RU=T;STR;TLOD=3.39	GT:AD:AF:F1R2:F2R1:MBQ:MFRL:MMQ:MPOS:SA_MAP_AF:SA_POST_PROB	0/1:12,2:0.220:3,1:9,1:38:139,187:60:31:0.091,0.091,0.118:0.018,0.017,0.965	0/0:8,0:0.135:3,0:4,0:0:149,0:0:0
1	179051429	.	G	A	.	.	DP=253;ECNT=1;NLOD=40.96;N_ART_LOD=-2.143e+00;POP_AF=1.000e-03;P_GERMLINE=-4.059e+01;TLOD=3.07	GT:AD:AF:F1R2:F2R1:MBQ:MFRL:MMQ:MPOS:SA_MAP_AF:SA_POST_PROB	0/1:104,2:0.051:32,1:72,1:40:164,192:60:24:0.00,0.020,0.019:9.168e-03,3.711e-03,0.987	0/0:137,0:0.015:58,0:79,0:0:174,0:0:0
1	179271948	.	A	AT	.	.	DB;DP=255;ECNT=1;NLOD=4.96;N_ART_LOD=7.94;POP_AF=1.000e-03;P_GERMLINE=-1.673e+00;RPA=12,13;RU=T;STR;TLOD=8.73	GT:AD:AF:F1R2:F2R1:MBQ:MFRL:MMQ:MPOS:SA_MAP_AF:SA_POST_PROB	0/1:90,9:0.221:30,4:49,5:39:191,171:60:21:0.081,0.071,0.092:0.017,7.818e-03,0.975	0/0:75,8:0.212:20,4:45,4:39:189,177:60:20
1	179402037	.	C	CA	.	.	DP=196;ECNT=1;NLOD=6.31;N_ART_LOD=7.03;POP_AF=1.000e-03;P_GERMLINE=-3.014e+00;RPA=12,13;RU=A;STR;TLOD=11.48	GT:AD:AF:F1R2:F2R1:MBQ:MFRL:MMQ:MPOS:SA_MAP_AF:SA_POST_PROB	0/1:78,10:0.162:28,3:41,7:39:170,162:60:24:0.091,0.101,0.114:8.299e-03,0.018,0.974	0/0:75,8:0.172:19,4:43,4:39:158,152:60:15
1	179604780	.	AT	A	.	.	DB;DP=190;ECNT=1;NLOD=22.13;N_ART_LOD=-6.466e-01;POP_AF=1.000e-03;P_GERMLINE=-2.153e+01;RPA=10,9;RU=T;STR;TLOD=3.30	GT:AD:AF:F1R2:F2R1:MBQ:MFRL:MMQ:MPOS:SA_MAP_AF:SA_POST_PROB	0/1:94,4:0.059:25,1:65,3:35:167,182:60:11:0.030,0.040,0.041:5.604e-03,0.012,0.983	0/0:83,1:0.046:26,0:50,1:40:170,160:60:16
1	180124080	.	CGCT	C	.	.	DB;DP=51;ECNT=1;NLOD=5.71;N_ART_LOD=-1.327e+00;POP_AF=1.000e-03;P_GERMLINE=-3.412e+00;RPA=6,5;RU=GCT;STR;TLOD=5.04	GT:AD:AF:F1R2:F2R1:MBQ:MFRL:MMQ:MPOS:SA_MAP_AF:SA_POST_PROB	0/1:24,2:0.121:11,1:13,1:37:150,133:60:33:0.061,0.061,0.077:0.013,0.015,0.972	0/0:19,0:0.069:13,0:6,0:0:167,0:0:0
1	180144291	.	CAA	C	.	.	DP=178;ECNT=1;NLOD=13.52;N_ART_LOD=2.22;POP_AF=1.000e-03;P_GERMLINE=-1.229e+01;RPA=13,11;RU=A;STR;TLOD=3.93	GT:AD:AF:F1R2:F2R1:MBQ:MFRL:MMQ:MPOS:SA_MAP_AF:SA_POST_PROB	0/1:58,4:0.153:16,1:26,2:39:203,172:60:5:0.00,0.051,0.047:0.014,8.128e-03,0.978	0/0:74,3:0.148:14,0:42,3:39:183,169:60:35
1	180253773	.	G	A	.	.	DP=16;ECNT=1;NLOD=3.91;N_ART_LOD=-1.146e+00;POP_AF=1.000e-03;P_GERMLINE=-3.215e+00;TLOD=3.40	GT:AD:AF:F1R2:F2R1:MBQ:MFRL:MMQ:MPOS:SA_MAP_AF:SA_POST_PROB	0/1:2,1:0.333:1,1:1,0:40:234,146:60:20:0.00,0.333,0.333:0.029,0.021,0.949	0/0:13,0:7.642e-05:4,0:9,0:0:171,0:0:0
1	180553143	.	T	G	.	.	DP=12;ECNT=1;NLOD=2.71;N_ART_LOD=-1.000e+00;POP_AF=1.000e-03;P_GERMLINE=-2.015e+00;TLOD=3.40	GT:AD:AF:F1R2:F2R1:MBQ:MFRL:MMQ:MPOS:SA_MAP_AF:SA_POST_PROB	0/1:2,1:0.334:1,0:1,1:40:118,136:60:10:0.00,0.333,0.333:0.029,0.021,0.949	0/0:9,0:5.649e-05:7,0:2,0:0:168,0:0:0
1	180757007	.	CT	C	.	.	DB;DP=183;ECNT=1;NLOD=11.56;N_ART_LOD=4.08;POP_AF=1.000e-03;P_GERMLINE=-1.032e+01;RPA=10,9;RU=T;STR;TLOD=3.94	GT:AD:AF:F1R2:F2R1:MBQ:MFRL:MMQ:MPOS:SA_MAP_AF:SA_POST_PROB	0/1:77,4:0.108:25,2:47,2:39:180,186:60:16:0.020,0.051,0.051:0.036,3.778e-03,0.960	0/0:75,5:0.119:22,4:47,1:39:174,193:60:12
1	180803992	.	A	AT	.	.	DP=263;ECNT=1;NLOD=15.17;N_ART_LOD=7.51;POP_AF=1.000e-03;P_GERMLINE=-1.255e+01;RPA=10,11;RU=T;STR;TLOD=5.41	GT:AD:AF:F1R2:F2R1:MBQ:MFRL:MMQ:MPOS:SA_MAP_AF:SA_POST_PROB	0/1:123,6:0.080:50,0:69,6:39:184,186:60:23:0.030,0.040,0.047:6.523e-03,9.503e-03,0.984	0/0:112,8:0.087:40,1:69,7:39:174,175:60:29
1	180910143	.	C	G	.	.	DP=68;ECNT=5;NLOD=11.30;N_ART_LOD=-1.568e+00;POP_AF=1.000e-03;P_GERMLINE=-7.997e+00;TLOD=10.61	GT:AD:AF:F1R2:F2R1:MBQ:MFRL:MMQ:MPOS:PGT:PID:SA_MAP_AF:SA_POST_PROB	0/1:21,5:0.204:6,2:15,3:14:176,229:60:28:0|1:180910143_C_G:0.00,0.192,0.192:0.129,7.572e-03,0.863	0/0:40,1:0.024:13,1:27,0:14:144,247:60:2:0|1:180910143_C_G
1	181198507	.	C	A	.	.	DP=13;ECNT=3;NLOD=2.41;N_ART_LOD=-9.542e-01;POP_AF=1.000e-03;P_GERMLINE=-2.088e+00;TLOD=3.02	GT:AD:AF:F1R2:F2R1:MBQ:MFRL:MMQ:MPOS:PGT:PID:SA_MAP_AF:SA_POST_PROB	0/1:4,1:0.200:2,1:2,0:40:239,125:40:20:0|1:181198507_C_A:0.00,0.202,0.200:0.022,0.025,0.953	0/0:8,0:2.372e-05:5,0:3,0:0:183,0:0:0:0|1:181198507_C_A
1	181198508	.	C	G	.	.	DP=14;ECNT=3;NLOD=2.71;N_ART_LOD=-1.000e+00;POP_AF=1.000e-03;P_GERMLINE=-2.387e+00;TLOD=3.02	GT:AD:AF:F1R2:F2R1:MBQ:MFRL:MMQ:MPOS:PGT:PID:SA_MAP_AF:SA_POST_PROB	0/1:4,1:0.200:2,1:2,0:40:239,125:40:21:0|1:181198507_C_A:0.00,0.202,0.200:0.022,0.025,0.953	0/0:9,0:2.479e-05:5,0:4,0:0:198,0:0:0:0|1:181198507_C_A
1	181198519	.	T	A	.	.	DP=14;ECNT=3;NLOD=2.71;N_ART_LOD=-1.000e+00;POP_AF=1.000e-03;P_GERMLINE=-2.387e+00;TLOD=3.02	GT:AD:AF:F1R2:F2R1:MBQ:MFRL:MMQ:MPOS:PGT:PID:SA_MAP_AF:SA_POST_PROB	0/1:4,1:0.200:2,1:2,0:40:239,125:40:32:0|1:181198507_C_A:0.00,0.202,0.200:0.022,0.025,0.953	0/0:9,0:3.410e-05:5,0:4,0:0:204,0:0:0:0|1:181198507_C_A
1	182499295	.	TA	T	.	.	DP=132;ECNT=1;NLOD=6.89;N_ART_LOD=2.81;POP_AF=1.000e-03;P_GERMLINE=-3.969e+00;RPA=12,11;RU=A;STR;TLOD=5.86	GT:AD:AF:F1R2:F2R1:MBQ:MFRL:MMQ:MPOS:SA_MAP_AF:SA_POST_PROB	0/1:59,6:0.136:24,5:32,1:39:198,239:60:35:0.00,0.091,0.092:0.014,0.019,0.967	0/0:49,3:0.132:14,1:24,2:39:198,195:60:16
1	182812410	.	CT	C	.	.	DB;DP=39;ECNT=1;NLOD=4.61;N_ART_LOD=-8.402e-01;POP_AF=1.000e-03;P_GERMLINE=-3.733e+00;RPA=14,13;RU=T;STR;TLOD=3.58	GT:AD:AF:F1R2:F2R1:MBQ:MFRL:MMQ:MPOS:SA_MAP_AF:SA_POST_PROB	0/1:16,2:0.205:1,0:0,2:40:145,184:60:41:0.00,0.121,0.118:0.018,0.022,0.961	0/0:17,0:0.112:0,0:1,0:0:201,0:0:0
1	182850527	.	T	C	.	.	DP=822;ECNT=1;NLOD=112.43;N_ART_LOD=-2.583e+00;POP_AF=1.000e-03;P_GERMLINE=-1.106e+02;TLOD=4.58	GT:AD:AF:F1R2:F2R1:MBQ:MFRL:MMQ:MPOS:SA_MAP_AF:SA_POST_PROB	0/1:408,4:0.031:146,1:262,3:40:163,171:60:14:0.010,0.010,9.709e-03:3.643e-03,1.261e-03,0.995	0/0:374,0:0.024:137,0:237,0:0:155,0:0:0
1	182858870	.	C	T	.	.	DP=9;ECNT=1;NLOD=2.41;N_ART_LOD=-9.542e-01;POP_AF=1.000e-03;P_GERMLINE=-1.327e+00;TLOD=3.80	GT:AD:AF:F1R2:F2R1:MBQ:MFRL:MMQ:MPOS:SA_MAP_AF:SA_POST_PROB	0/1:0,1:1.000:0,0:0,1:37:0,150:60:1:0.00,0.990,1.00:0.028,0.025,0.947	0/0:8,0:5.838e-05:4,0:4,0:0:184,0:0:0
1	183095185	.	T	TAA	.	.	DP=268;ECNT=1;NLOD=27.66;N_ART_LOD=-1.333e+00;POP_AF=1.000e-03;P_GERMLINE=-2.499e+01;RPA=14,16;RU=A;STR;TLOD=5.48	GT:AD:AF:F1R2:F2R1:MBQ:MFRL:MMQ:MPOS:SA_MAP_AF:SA_POST_PROB	0/1:102,5:0.161:35,2:39,3:35:168,126:60:8:0.020,0.040,0.041:8.623e-03,5.722e-03,0.986	0/0:99,1:0.134:28,0:42,1:39:180,191:60:21
1	183515266	.	G	GA	.	.	DP=1020;ECNT=1;NLOD=82.60;N_ART_LOD=19.08;POP_AF=1.000e-03;P_GERMLINE=-7.930e+01;RPA=9,10;RU=A;STR;TLOD=18.46	GT:AD:AF:F1R2:F2R1:MBQ:MFRL:MMQ:MPOS:SA_MAP_AF:SA_POST_PROB	0/1:390,19:0.120:135,4:251,15:39:171,162:60:22:0.030,0.040,0.046:0.041,1.394e-03,0.958	0/0:440,20:0.109:153,7:278,13:39:171,182:60:33
1	183899798	.	C	A	.	.	DP=17;ECNT=1;NLOD=3.91;N_ART_LOD=-1.159e+00;POP_AF=1.000e-03;P_GERMLINE=-3.215e+00;TLOD=3.40	GT:AD:AF:F1R2:F2R1:MBQ:MFRL:MMQ:MPOS:SA_MAP_AF:SA_POST_PROB	0/1:2,1:0.333:1,0:1,1:40:132,150:60:20:0.333,0.00,0.333:0.025,0.025,0.950	0/0:13,0:0.036:7,0:6,0:0:162,0:0:0
1	185158322	.	T	C	.	.	DP=15;ECNT=1;NLOD=2.71;N_ART_LOD=-1.018e+00;POP_AF=1.000e-03;P_GERMLINE=-2.409e+00;TLOD=3.00	GT:AD:AF:F1R2:F2R1:MBQ:MFRL:MMQ:MPOS:SA_MAP_AF:SA_POST_PROB	0/1:4,1:0.200:3,0:1,1:40:128,102:60:20:0.202,0.00,0.200:0.022,0.025,0.953	0/0:9,0:0.050:3,0:6,0:0:136,0:0:0
1	186076224	.	C	CT	.	.	DP=393;ECNT=1;NLOD=11.06;N_ART_LOD=12.60;POP_AF=1.000e-03;P_GERMLINE=-7.758e+00;RPA=11,12;RU=T;STR;TLOD=23.23	GT:AD:AF:F1R2:F2R1:MBQ:MFRL:MMQ:MPOS:SA_MAP_AF:SA_POST_PROB	0/1:126,22:0.243:28,6:86,11:38:205,236:60:29:0.111,0.00,0.116:0.014,0.020,0.966	0/0:126,11:0.212:41,4:70,7:39:199,201:60:29
1	186086331	.	C	CT	.	.	DP=157;ECNT=1;NLOD=7.55;N_ART_LOD=0.976;POP_AF=1.000e-03;P_GERMLINE=-4.291e+00;RPA=11,12;RU=T;STR;TLOD=6.99	GT:AD:AF:F1R2:F2R1:MBQ:MFRL:MMQ:MPOS:SA_MAP_AF:SA_POST_PROB	0/1:49,6:0.227:16,2:32,4:27:219,236:60:28:0.111,0.00,0.109:0.022,0.015,0.963	0/0:41,2:0.255:8,0:31,2:25:230,192:60:25
1	186276582	.	C	A	.	.	DP=497;ECNT=4;NLOD=73.28;N_ART_LOD=-1.394e+00;POP_AF=1.000e-03;P_GERMLINE=-7.204e+01;TLOD=3.93	GT:AD:AF:F1R2:F2R1:MBQ:MFRL:MMQ:MPOS:SA_MAP_AF:SA_POST_PROB	0/1:200,4:0.044:79,2:121,2:27:150,227:60:37:0.020,0.020,0.020:4.485e-03,3.173e-03,0.992	0/0:265,3:0.040:96,1:169,2:16:149,247:51:23
1	186295344	.	A	T	.	.	DP=1088;ECNT=1;NLOD=129.22;N_ART_LOD=6.73;POP_AF=1.000e-03;P_GERMLINE=-1.286e+02;TLOD=3.32	GT:AD:AF:F1R2:F2R1:MBQ:MFRL:MMQ:MPOS:SA_MAP_AF:SA_POST_PROB	0/1:478,4:0.063:206,2:272,2:40:163,95:60:18:0.010,0.010,8.299e-03:0.013,6.448e-04,0.986	0/0:495,5:0.055:217,1:278,4:39:163,129:60:12
1	187438074	.	C	A	.	.	DP=14;ECNT=1;NLOD=3.01;N_ART_LOD=-1.041e+00;POP_AF=1.000e-03;P_GERMLINE=-2.534e+00;TLOD=3.18	GT:AD:AF:F1R2:F2R1:MBQ:MFRL:MMQ:MPOS:SA_MAP_AF:SA_POST_PROB	0/1:3,1:0.250:1,0:2,1:40:159,95:60:20:0.253,0.00,0.250:0.021,0.027,0.951	0/0:10,0:7.217e-05:4,0:6,0:0:192,0:0:0
1	187548755	.	C	T	.	.	DP=14;ECNT=1;NLOD=3.61;N_ART_LOD=-1.114e+00;POP_AF=1.000e-03;P_GERMLINE=-2.714e+00;TLOD=3.60	GT:AD:AF:F1R2:F2R1:MBQ:MFRL:MMQ:MPOS:SA_MAP_AF:SA_POST_PROB	0/1:1,1:0.500:1,1:0,0:39:117,86:60:5:0.495,0.00,0.500:0.025,0.027,0.948	0/0:12,0:4.320e-05:10,0:2,0:0:152,0:0:0
1	187660249	.	T	G	.	.	DP=14;ECNT=1;NLOD=3.01;N_ART_LOD=-1.041e+00;POP_AF=1.000e-03;P_GERMLINE=-2.512e+00;TLOD=3.20	GT:AD:AF:F1R2:F2R1:MBQ:MFRL:MMQ:MPOS:SA_MAP_AF:SA_POST_PROB	0/1:3,1:0.250:3,1:0,0:31:126,165:60:20:0.00,0.253,0.250:0.023,0.025,0.952	0/0:10,0:4.199e-06:2,0:8,0:0:191,0:0:0
1	188993592	.	A	T	.	.	DP=17;ECNT=1;NLOD=3.61;N_ART_LOD=-1.114e+00;POP_AF=1.000e-03;P_GERMLINE=-3.311e+00;TLOD=3.00	GT:AD:AF:F1R2:F2R1:MBQ:MFRL:MMQ:MPOS:SA_MAP_AF:SA_POST_PROB	0/1:4,1:0.200:2,1:2,0:40:146,111:60:20:0.00,0.202,0.200:0.035,0.017,0.949	0/0:12,0:4.605e-05:8,0:4,0:0:131,0:0:0
1	189098384	.	ATGG	A	.	.	DP=177;ECNT=1;NLOD=3.59;N_ART_LOD=12.98;POP_AF=1.000e-03;P_GERMLINE=-4.662e-01;RPA=8,7;RU=TGG;STR;TLOD=16.80	GT:AD:AF:F1R2:F2R1:MBQ:MFRL:MMQ:MPOS:SA_MAP_AF:SA_POST_PROB	0/1:69,6:0.111:38,4:31,2:31:139,150:60:33:0.051,0.071,0.080:0.027,5.460e-03,0.968	0/0:82,5:0.101:47,5:35,0:38:147,173:60:37
1	189223022	.	CTTT	C	.	.	DP=73;ECNT=1;NLOD=3.15;N_ART_LOD=-8.661e-01;POP_AF=1.000e-03;P_GERMLINE=-2.187e+00;RPA=16,13;RU=T;STR;TLOD=3.67	GT:AD:AF:F1R2:F2R1:MBQ:MFRL:MMQ:MPOS:SA_MAP_AF:SA_POST_PROB	0/1:13,3:0.345:5,1:2,1:32:227,186:60:47:0.141,0.00,0.143:0.019,0.022,0.959	0/0:16,2:0.335:8,0:1,0:0:159,0:0:0
1	189750444	.	G	A	.	.	DP=16;ECNT=1;NLOD=3.31;N_ART_LOD=-1.094e+00;POP_AF=1.000e-03;P_GERMLINE=-2.835e+00;TLOD=3.18	GT:AD:AF:F1R2:F2R1:MBQ:MFRL:MMQ:MPOS:SA_MAP_AF:SA_POST_PROB	0/1:3,1:0.250:1,0:2,1:40:170,118:60:20:0.00,0.253,0.250:0.023,0.025,0.952	0/0:11,0:0.042:3,0:8,0:0:139,0:0:0
1	191133695	.	G	C	.	.	DP=17;ECNT=1;NLOD=3.01;N_ART_LOD=-1.073e+00;POP_AF=1.000e-03;P_GERMLINE=-1.999e+00;TLOD=3.72	GT:AD:AF:F1R2:F2R1:MBQ:MFRL:MMQ:MPOS:SA_MAP_AF:SA_POST_PROB	0/1:3,2:0.380:1,0:2,2:28:197,91:60:15:0.00,0.404,0.400:0.026,0.025,0.949	0/0:10,0:0.083:1,0:9,0:0:118,0:0:0
1	191293000	.	G	A	.	.	DP=16;ECNT=1;NLOD=3.27;N_ART_LOD=-1.077e+00;POP_AF=1.000e-03;P_GERMLINE=-2.964e+00;TLOD=3.00	GT:AD:AF:F1R2:F2R1:MBQ:MFRL:MMQ:MPOS:SA_MAP_AF:SA_POST_PROB	0/1:4,1:0.200:1,1:3,0:40:163,98:60:13:0.202,0.00,0.200:0.017,0.035,0.949	0/0:11,0:9.201e-03:5,0:6,0:0:207,0:0:0
1	191956379	.	G	A	.	.	DP=13;ECNT=1;NLOD=3.01;N_ART_LOD=-1.041e+00;POP_AF=1.000e-03;P_GERMLINE=-2.338e+00;TLOD=3.37	GT:AD:AF:F1R2:F2R1:MBQ:MFRL:MMQ:MPOS:SA_MAP_AF:SA_POST_PROB	0/1:2,1:0.333:1,1:1,0:40:128,160:60:3:0.00,0.333,0.333:0.036,0.019,0.946	0/0:10,0:4.937e-05:7,0:3,0:0:111,0:0:0
1	192125712	.	C	T	.	.	DP=13;ECNT=1;NLOD=2.41;N_ART_LOD=-9.542e-01;POP_AF=1.000e-03;P_GERMLINE=-2.070e+00;TLOD=3.04	GT:AD:AF:F1R2:F2R1:MBQ:MFRL:MMQ:MPOS:SA_MAP_AF:SA_POST_PROB	0/1:3,1:0.300:1,0:2,1:39:152,113:60:11:0.00,0.253,0.250:0.023,0.025,0.952	0/0:8,0:8.211e-05:3,0:5,0:0:147,0:0:0
1	192893988	.	C	T	.	.	DP=11;ECNT=1;NLOD=2.36;N_ART_LOD=-9.510e-01;POP_AF=1.000e-03;P_GERMLINE=-1.771e+00;TLOD=3.30	GT:AD:AF:F1R2:F2R1:MBQ:MFRL:MMQ:MPOS:SA_MAP_AF:SA_POST_PROB	0/1:2,1:0.333:2,0:0,1:39:199,112:60:16:0.333,0.00,0.333:0.021,0.029,0.949	0/0:8,0:0.013:3,0:5,0:0:167,0:0:0
1	193132321	.	AT	A	.	.	DP=17;ECNT=1;NLOD=2.40;N_ART_LOD=-9.539e-01;POP_AF=1.000e-03;P_GERMLINE=-1.664e+00;RPA=10,9;RU=T;STR;TLOD=3.45	GT:AD:AF:F1R2:F2R1:MBQ:MFRL:MMQ:MPOS:SA_MAP_AF:SA_POST_PROB	0/1:5,2:0.334:4,1:1,1:40:236,139:60:25:0.00,0.283,0.286:0.040,0.017,0.944	0/0:8,0:1.442e-03:7,0:1,0:0:164,0:0:0
1	195024623	.	A	G	.	.	DP=15;ECNT=1;NLOD=3.01;N_ART_LOD=-1.058e+00;POP_AF=1.000e-03;P_GERMLINE=-2.634e+00;TLOD=3.08	GT:AD:AF:F1R2:F2R1:MBQ:MFRL:MMQ:MPOS:SA_MAP_AF:SA_POST_PROB	0/1:3,1:0.250:1,1:2,0:39:257,116:60:5:0.00,0.253,0.250:0.027,0.021,0.951	0/0:10,0:0.046:2,0:8,0:0:170,0:0:0
1	195321178	.	T	C	.	.	DP=14;ECNT=4;NLOD=2.71;N_ART_LOD=-1.000e+00;POP_AF=1.000e-03;P_GERMLINE=-2.387e+00;TLOD=3.02	GT:AD:AF:F1R2:F2R1:MBQ:MFRL:MMQ:MPOS:PGT:PID:SA_MAP_AF:SA_POST_PROB	0/1:4,1:0.200:3,0:1,1:40:206,107:60:20:0|1:195321178_T_C:0.00,0.202,0.200:0.025,0.022,0.953	0/0:9,0:1.580e-10:4,0:5,0:0:215,0:0:0:0|1:195321178_T_C
1	195321182	.	C	T	.	.	DP=14;ECNT=4;NLOD=2.71;N_ART_LOD=-1.000e+00;POP_AF=1.000e-03;P_GERMLINE=-2.387e+00;TLOD=3.02	GT:AD:AF:F1R2:F2R1:MBQ:MFRL:MMQ:MPOS:PGT:PID:SA_MAP_AF:SA_POST_PROB	0/1:4,1:0.200:3,0:1,1:39:206,107:60:16:0|1:195321178_T_C:0.00,0.202,0.200:0.025,0.022,0.953	0/0:9,0:1.580e-10:4,0:5,0:0:215,0:0:0:0|1:195321178_T_C
1	195321188	.	ATT	A	.	.	DP=16;ECNT=4;NLOD=3.31;N_ART_LOD=-1.079e+00;POP_AF=1.000e-03;P_GERMLINE=-2.988e+00;RPA=7,5;RU=T;STR;TLOD=3.02	GT:AD:AF:F1R2:F2R1:MBQ:MFRL:MMQ:MPOS:PGT:PID:SA_MAP_AF:SA_POST_PROB	0/1:4,1:0.200:3,0:1,1:39:206,107:60:10:0|1:195321178_T_C:0.00,0.202,0.200:0.025,0.022,0.953	0/0:11,0:4.511e-07:5,0:6,0:0:200,0:0:0:0|1:195321178_T_C
1	195321191	.	T	G	.	.	DP=14;ECNT=4;NLOD=3.01;N_ART_LOD=-1.041e+00;POP_AF=1.000e-03;P_GERMLINE=-2.512e+00;TLOD=3.20	GT:AD:AF:F1R2:F2R1:MBQ:MFRL:MMQ:MPOS:PGT:PID:SA_MAP_AF:SA_POST_PROB	0/1:3,1:0.250:3,0:0,1:36:185,107:60:7:0|1:195321178_T_C:0.00,0.253,0.250:0.027,0.021,0.951	0/0:10,0:4.961e-07:4,0:6,0:0:208,0:0:0:0|1:195321178_T_C
1	196250017	.	A	G	.	.	DP=145;ECNT=1;NLOD=19.77;N_ART_LOD=-1.834e+00;POP_AF=1.000e-03;P_GERMLINE=-1.882e+01;TLOD=3.66	GT:AD:AF:F1R2:F2R1:MBQ:MFRL:MMQ:MPOS:SA_MAP_AF:SA_POST_PROB	0/1:71,2:0.047:23,2:48,0:40:155,394:60:16:0.030,0.00,0.027:3.108e-03,0.032,0.965	0/0:66,0:0.025:26,0:40,0:0:151,0:0:0
1	196642247	.	C	T	.	.	DP=156;ECNT=1;NLOD=21.67;N_ART_LOD=-1.868e+00;POP_AF=1.000e-03;P_GERMLINE=-2.094e+01;TLOD=3.43	GT:AD:AF:F1R2:F2R1:MBQ:MFRL:MMQ:MPOS:SA_MAP_AF:SA_POST_PROB	0/1:79,2:0.032:34,0:45,2:40:177,106:60:16:0.020,0.020,0.025:0.012,4.190e-03,0.984	0/0:72,0:0.014:35,0:37,0:0:168,0:0:0
1	196712517	.	GT	G	.	.	DP=228;ECNT=2;NLOD=10.59;N_ART_LOD=9.51;POP_AF=1.000e-03;P_GERMLINE=-7.293e+00;RPA=2,1;RU=T;STR;TLOD=20.83	GT:AD:AF:F1R2:F2R1:MBQ:MFRL:MMQ:MPOS:PGT:PID:SA_MAP_AF:SA_POST_PROB	0/1:118,8:0.080:50,6:68,2:40:197,260:40:22:0|1:196712517_GT_G:0.00,0.061,0.063:0.019,6.685e-03,0.974	0/0:91,4:0.052:35,2:56,2:40:158,255:40:16:0|1:196712517_GT_G
1	198711170	.	CA	C	.	.	DP=209;ECNT=1;NLOD=3.11;N_ART_LOD=10.65;POP_AF=1.000e-03;P_GERMLINE=-2.161e-01;RPA=12,11;RU=A;STR;TLOD=12.82	GT:AD:AF:F1R2:F2R1:MBQ:MFRL:MMQ:MPOS:SA_MAP_AF:SA_POST_PROB	0/1:75,10:0.190:19,5:41,4:35:200,200:60:30:0.101,0.081,0.107:9.231e-03,0.015,0.976	0/0:81,9:0.180:13,3:48,5:35:189,222:60:33
1	198914033	.	C	T	.	.	DP=17;ECNT=4;NLOD=3.61;N_ART_LOD=-1.114e+00;POP_AF=1.000e-03;P_GERMLINE=-3.289e+00;TLOD=3.02	GT:AD:AF:F1R2:F2R1:MBQ:MFRL:MMQ:MPOS:PGT:PID:SA_MAP_AF:SA_POST_PROB	0/1:4,1:0.200:0,1:4,0:16:226,114:46:20:0|1:198914033_C_T:0.202,0.00,0.200:0.019,0.029,0.952	0/0:12,0:1.808e-05:3,0:9,0:0:168,0:0:0:0|1:198914033_C_T
1	198914041	.	C	T	.	.	DP=16;ECNT=4;NLOD=3.31;N_ART_LOD=-1.079e+00;POP_AF=1.000e-03;P_GERMLINE=-2.988e+00;TLOD=3.02	GT:AD:AF:F1R2:F2R1:MBQ:MFRL:MMQ:MPOS:PGT:PID:SA_MAP_AF:SA_POST_PROB	0/1:4,1:0.200:0,1:4,0:30:226,114:46:27:0|1:198914033_C_T:0.202,0.00,0.200:0.019,0.029,0.952	0/0:11,0:3.820e-06:3,0:8,0:0:150,0:0:0:0|1:198914033_C_T
1	198914044	.	G	A	.	.	DP=18;ECNT=4;NLOD=3.61;N_ART_LOD=-1.114e+00;POP_AF=1.000e-03;P_GERMLINE=-3.217e+00;TLOD=3.09	GT:AD:AF:F1R2:F2R1:MBQ:MFRL:MMQ:MPOS:PGT:PID:SA_MAP_AF:SA_POST_PROB	0/1:4,2:0.278:0,2:4,0:30:226,110:53:24:0|1:198914033_C_T:0.303,0.303,0.333:0.024,0.024,0.952	0/0:12,0:2.782e-06:3,0:9,0:0:156,0:0:0:0|1:198914033_C_T
1	198914048	.	T	C	.	.	DP=17;ECNT=4;NLOD=3.01;N_ART_LOD=-1.058e+00;POP_AF=1.000e-03;P_GERMLINE=-2.616e+00;TLOD=3.09	GT:AD:AF:F1R2:F2R1:MBQ:MFRL:MMQ:MPOS:PGT:PID:SA_MAP_AF:SA_POST_PROB	0/1:4,2:0.278:0,2:4,0:39:226,110:53:10:0|1:198914033_C_T:0.303,0.303,0.333:0.024,0.024,0.952	0/0:10,0:0.045:3,0:7,0:0:156,0:0:0:0|1:198914033_C_T
1	200080464	.	CAAA	C	.	.	DP=143;ECNT=1;NLOD=2.77;N_ART_LOD=0.706;POP_AF=1.000e-03;P_GERMLINE=-2.256e+00;RPA=15,12;RU=A;STR;TLOD=3.21	GT:AD:AF:F1R2:F2R1:MBQ:MFRL:MMQ:MPOS:SA_MAP_AF:SA_POST_PROB	0/1:57,3:0.180:11,2:21,0:27:179,245:60:27:0.020,0.030,0.034:0.016,5.397e-03,0.979	0/0:34,5:0.273:8,1:12,0:39:196,97:60:25
1	200103010	.	G	A	.	.	DP=44;ECNT=1;NLOD=7.48;N_ART_LOD=-1.414e+00;POP_AF=1.000e-03;P_GERMLINE=-5.728e+00;TLOD=4.46	GT:AD:AF:F1R2:F2R1:MBQ:MFRL:MMQ:MPOS:SA_MAP_AF:SA_POST_PROB	0/1:17,2:0.111:8,2:9,0:37:150,121:47:4:0.101,0.00,0.105:0.010,0.039,0.951	0/0:25,0:4.122e-03:13,0:12,0:0:167,0:0:0
1	200535484	.	G	T	.	.	DP=12;ECNT=1;NLOD=2.71;N_ART_LOD=-1.018e+00;POP_AF=1.000e-03;P_GERMLINE=-1.817e+00;TLOD=3.60	GT:AD:AF:F1R2:F2R1:MBQ:MFRL:MMQ:MPOS:SA_MAP_AF:SA_POST_PROB	0/1:1,1:0.500:0,0:1,1:39:196,241:60:30:0.505,0.00,0.500:0.021,0.032,0.947	0/0:9,0:0.050:3,0:6,0:0:207,0:0:0
1	200559220	.	G	GA	.	.	DP=127;ECNT=1;NLOD=13.33;N_ART_LOD=-1.393e+00;POP_AF=1.000e-03;P_GERMLINE=-1.213e+01;RPA=10,11;RU=A;STR;TLOD=3.90	GT:AD:AF:F1R2:F2R1:MBQ:MFRL:MMQ:MPOS:SA_MAP_AF:SA_POST_PROB	0/1:63,4:0.118:18,3:43,1:38:227,206:60:23:0.051,0.051,0.060:5.034e-03,0.063,0.932	0/0:45,0:0.068:13,0:28,0:0:211,0:0:0
1	200608817	.	G	T	.	.	DP=13;ECNT=1;NLOD=3.01;N_ART_LOD=-1.058e+00;POP_AF=1.000e-03;P_GERMLINE=-2.115e+00;TLOD=3.60	GT:AD:AF:F1R2:F2R1:MBQ:MFRL:MMQ:MPOS:SA_MAP_AF:SA_POST_PROB	0/1:1,1:0.500:0,1:1,0:39:93,91:60:14:0.00,0.505,0.500:0.032,0.021,0.947	0/0:10,0:0.045:4,0:6,0:0:159,0:0:0
1	200947988	.	A	AT	.	.	DP=15;ECNT=1;NLOD=2.41;N_ART_LOD=-9.918e-01;POP_AF=1.000e-03;P_GERMLINE=-1.276e+00;RPA=10,11;RU=T;STR;TLOD=3.86	GT:AD:AF:F1R2:F2R1:MBQ:MFRL:MMQ:MPOS:SA_MAP_AF:SA_POST_PROB	0/1:3,2:0.400:0,0:3,2:28:214,123:60:11:0.00,0.404,0.400:0.031,0.021,0.947	0/0:8,0:0.101:4,0:4,0:0:166,0:0:0
1	200958069	.	G	A	.	.	DP=70;ECNT=1;NLOD=9.93;N_ART_LOD=-1.537e+00;POP_AF=1.000e-03;P_GERMLINE=-9.305e+00;TLOD=3.33	GT:AD:AF:F1R2:F2R1:MBQ:MFRL:MMQ:MPOS:SA_MAP_AF:SA_POST_PROB	0/1:33,2:0.075:15,1:18,1:34:220,203:60:14:0.061,0.00,0.057:9.595e-03,0.018,0.972	0/0:33,0:0.015:10,0:23,0:0:214,0:0:0
1	201172918	.	G	A	.	.	DP=454;ECNT=1;NLOD=61.31;N_ART_LOD=-2.321e+00;POP_AF=1.000e-03;P_GERMLINE=-5.938e+01;TLOD=4.64	GT:AD:AF:F1R2:F2R1:MBQ:MFRL:MMQ:MPOS:SA_MAP_AF:SA_POST_PROB	0/1:230,3:0.026:82,2:148,1:40:163,179:60:6:0.010,0.010,0.013:4.123e-03,2.243e-03,0.994	0/0:204,0:0.027:81,0:123,0:0:159,0:0:0
1	201664964	.	C	T	.	.	DP=15;ECNT=1;NLOD=3.01;N_ART_LOD=-1.058e+00;POP_AF=1.000e-03;P_GERMLINE=-2.535e+00;TLOD=3.18	GT:AD:AF:F1R2:F2R1:MBQ:MFRL:MMQ:MPOS:SA_MAP_AF:SA_POST_PROB	0/1:3,1:0.250:2,0:1,1:40:153,65:60:20:0.00,0.253,0.250:0.039,0.017,0.944	0/0:10,0:0.045:3,0:7,0:0:156,0:0:0
1	201773707	.	TAAAA	T	.	.	DP=327;ECNT=1;NLOD=3.91;N_ART_LOD=2.07;POP_AF=1.000e-03;P_GERMLINE=-2.637e+00;RPA=23,19;RU=A;STR;TLOD=3.98	GT:AD:AF:F1R2:F2R1:MBQ:MFRL:MMQ:MPOS:SA_MAP_AF:SA_POST_PROB	0/1:47,7:0.398:2,1:11,3:24:162,195:60:27:0.081,0.071,0.093:0.025,9.299e-03,0.965	0/0:38,2:0.367:2,1:3,1:22:184,214:60:26
1	201797420	.	C	G	.	.	DP=17;ECNT=1;NLOD=3.31;N_ART_LOD=-1.094e+00;POP_AF=1.000e-03;P_GERMLINE=-2.988e+00;TLOD=3.02	GT:AD:AF:F1R2:F2R1:MBQ:MFRL:MMQ:MPOS:SA_MAP_AF:SA_POST_PROB	0/1:4,1:0.200:2,1:2,0:40:234,113:60:20:0.00,0.202,0.200:0.043,0.015,0.943	0/0:11,0:0.042:5,0:6,0:0:162,0:0:0
1	201831323	.	T	C	.	.	DP=12;ECNT=3;NLOD=2.41;N_ART_LOD=-9.542e-01;POP_AF=1.000e-03;P_GERMLINE=-1.914e+00;TLOD=3.20	GT:AD:AF:F1R2:F2R1:MBQ:MFRL:MMQ:MPOS:PGT:PID:SA_MAP_AF:SA_POST_PROB	0/1:3,1:0.250:0,1:3,0:40:122,124:60:5:0|1:201831323_T_C:0.00,0.253,0.250:0.023,0.025,0.952	0/0:8,0:4.081e-06:6,0:2,0:0:193,0:0:0:0|1:201831323_T_C
1	201831324	.	G	A	.	.	DP=13;ECNT=3;NLOD=2.41;N_ART_LOD=-9.738e-01;POP_AF=1.000e-03;P_GERMLINE=-1.914e+00;TLOD=3.20	GT:AD:AF:F1R2:F2R1:MBQ:MFRL:MMQ:MPOS:PGT:PID:SA_MAP_AF:SA_POST_PROB	0/1:3,1:0.250:0,1:3,0:40:122,124:60:4:0|1:201831323_T_C:0.00,0.253,0.250:0.023,0.025,0.952	0/0:8,0:0.056:6,0:2,0:0:193,0:0:0:0|1:201831323_T_C
1	201831335	.	C	CT	.	.	DP=14;ECNT=3;NLOD=2.41;N_ART_LOD=-9.738e-01;POP_AF=1.000e-03;P_GERMLINE=-2.088e+00;TLOD=3.02	GT:AD:AF:F1R2:F2R1:MBQ:MFRL:MMQ:MPOS:SA_MAP_AF:SA_POST_PROB	0/1:4,1:0.200:1,1:3,0:40:156,124:42:17:0.202,0.00,0.200:0.019,0.029,0.952	0/0:8,0:0.056:7,0:1,0:0:186,0:0:0
1	201843997	.	AGAG	A	.	.	DB;DP=152;ECNT=1;NLOD=9.91;N_ART_LOD=3.90;POP_AF=1.000e-03;P_GERMLINE=-6.606e+00;RPA=5,4;RU=GAG;STR;TLOD=13.11	GT:AD:AF:F1R2:F2R1:MBQ:MFRL:MMQ:MPOS:SA_MAP_AF:SA_POST_PROB	0/1:78,5:0.081:31,1:47,4:39:177,172:60:29:0.00,0.061,0.060:0.034,4.897e-03,0.962	0/0:61,2:0.048:21,0:40,2:37:155,165:60:28
1	202019875	.	G	A	.	.	DP=11;ECNT=1;NLOD=2.41;N_ART_LOD=-9.542e-01;POP_AF=1.000e-03;P_GERMLINE=-1.718e+00;TLOD=3.40	GT:AD:AF:F1R2:F2R1:MBQ:MFRL:MMQ:MPOS:SA_MAP_AF:SA_POST_PROB	0/1:2,1:0.333:0,0:2,1:40:189,92:60:20:0.333,0.00,0.333:0.025,0.025,0.950	0/0:8,0:7.932e-05:2,0:6,0:0:221,0:0:0
1	202050387	.	G	A	.	.	DP=15;ECNT=1;NLOD=3.87;N_ART_LOD=-1.144e+00;POP_AF=1.000e-03;P_GERMLINE=-3.268e+00;TLOD=3.30	GT:AD:AF:F1R2:F2R1:MBQ:MFRL:MMQ:MPOS:SA_MAP_AF:SA_POST_PROB	0/1:1,1:0.500:0,1:1,0:40:320,107:36:20:0.00,0.495,0.500:0.027,0.025,0.948	0/0:13,0:7.799e-03:6,0:7,0:0:139,0:0:0
1	202072233	.	G	T	.	.	DP=30;ECNT=1;NLOD=3.57;N_ART_LOD=-1.174e+00;POP_AF=1.000e-03;P_GERMLINE=-2.837e+00;TLOD=3.43	GT:AD:AF:F1R2:F2R1:MBQ:MFRL:MMQ:MPOS:SA_MAP_AF:SA_POST_PROB	0/1:11,2:0.161:7,2:4,0:39:158,99:28:36:0.121,0.131,0.154:0.023,0.017,0.960	0/0:12,0:0.153:4,0:8,0:0:167,0:0:0
1	202097132	.	G	A	.	.	DP=928;ECNT=1;NLOD=126.86;N_ART_LOD=-2.634e+00;POP_AF=1.000e-03;P_GERMLINE=-1.260e+02;TLOD=3.55	GT:AD:AF:F1R2:F2R1:MBQ:MFRL:MMQ:MPOS:SA_MAP_AF:SA_POST_PROB	0/1:467,4:0.029:148,2:319,2:40:169,157:60:31:0.010,0.010,8.493e-03:7.499e-04,8.181e-03,0.991	0/0:423,0:0.022:148,0:275,0:0:162,0:0:0
1	202394651	.	G	A	.	.	DP=155;ECNT=1;NLOD=24.34;N_ART_LOD=-1.632e+00;POP_AF=1.000e-03;P_GERMLINE=-2.306e+01;TLOD=3.98	GT:AD:AF:F1R2:F2R1:MBQ:MFRL:MMQ:MPOS:SA_MAP_AF:SA_POST_PROB	0/1:64,2:0.051:19,0:45,2:40:183,194:60:16:0.00,0.030,0.030:8.863e-03,8.619e-03,0.983	0/0:81,0:0.030:35,0:46,0:0:169,0:0:0
1	202590508	.	T	C	.	.	DP=12;ECNT=1;NLOD=3.01;N_ART_LOD=-1.041e+00;POP_AF=1.000e-03;P_GERMLINE=-2.016e+00;TLOD=3.70	GT:AD:AF:F1R2:F2R1:MBQ:MFRL:MMQ:MPOS:SA_MAP_AF:SA_POST_PROB	0/1:1,1:0.500:1,0:0,1:40:109,147:60:20:0.505,0.00,0.500:0.021,0.032,0.947	0/0:10,0:4.662e-05:4,0:6,0:0:172,0:0:0
1	202710852	.	T	TA	.	.	DP=322;ECNT=1;NLOD=32.75;N_ART_LOD=7.629e-03;POP_AF=1.000e-03;P_GERMLINE=-3.168e+01;RPA=9,10;RU=A;STR;TLOD=3.77	GT:AD:AF:F1R2:F2R1:MBQ:MFRL:MMQ:MPOS:SA_MAP_AF:SA_POST_PROB	0/1:133,5:0.098:54,5:76,0:40:167,179:60:30:0.030,0.030,0.036:6.130e-03,5.570e-03,0.988	0/0:126,2:0.123:53,1:72,1:35:166,169:60:30
1	202830475	.	C	T	.	.	DP=219;ECNT=1;NLOD=32.11;N_ART_LOD=-2.042e+00;POP_AF=1.000e-03;P_GERMLINE=-3.163e+01;TLOD=3.18	GT:AD:AF:F1R2:F2R1:MBQ:MFRL:MMQ:MPOS:SA_MAP_AF:SA_POST_PROB	0/1:103,2:0.030:37,1:66,1:40:184,190:60:11:0.020,0.010,0.019:2.407e-03,0.032,0.966	0/0:107,0:0.024:32,0:75,0:0:189,0:0:0
1	202991830	.	CAA	C	.	.	DP=44;ECNT=1;NLOD=4.22;N_ART_LOD=-8.262e-01;POP_AF=1.000e-03;P_GERMLINE=-9.874e-01;RPA=16,14;RU=A;STR;TLOD=7.27	GT:AD:AF:F1R2:F2R1:MBQ:MFRL:MMQ:MPOS:SA_MAP_AF:SA_POST_PROB	0/1:16,4:0.259:2,3:11,1:39:248,239:60:30:0.00,0.172,0.167:0.023,0.019,0.958	0/0:14,0:0.132:2,0:8,0:0:198,0:0:0
1	203012661	.	CGT	C	.	.	DP=254;ECNT=1;NLOD=14.71;N_ART_LOD=4.57;POP_AF=1.000e-03;P_GERMLINE=-1.141e+01;RPA=8,7;RU=GT;STR;TLOD=14.97	GT:AD:AF:F1R2:F2R1:MBQ:MFRL:MMQ:MPOS:SA_MAP_AF:SA_POST_PROB	0/1:84,7:0.189:38,2:46,5:39:178,226:60:29:0.071,0.061,0.077:0.011,8.825e-03,0.980	0/0:87,5:0.185:33,2:54,1:34:178,192:60:35
1	203014671	.	A	G	.	.	DP=176;ECNT=1;NLOD=22.23;N_ART_LOD=-1.894e+00;POP_AF=1.000e-03;P_GERMLINE=-2.149e+01;TLOD=3.44	GT:AD:AF:F1R2:F2R1:MBQ:MFRL:MMQ:MPOS:SA_MAP_AF:SA_POST_PROB	0/1:84,2:0.066:40,1:44,1:40:194,195:60:15:0.020,0.00,0.023:7.075e-03,7.184e-03,0.986	0/0:74,0:0.050:20,0:54,0:0:185,0:0:0
1	203030885	.	G	A	.	.	DP=86;ECNT=1;NLOD=12.94;N_ART_LOD=-1.652e+00;POP_AF=1.000e-03;P_GERMLINE=-1.115e+01;TLOD=4.50	GT:AD:AF:F1R2:F2R1:MBQ:MFRL:MMQ:MPOS:SA_MAP_AF:SA_POST_PROB	0/1:36,2:0.085:8,0:28,2:40:173,148:60:20:0.00,0.051,0.053:0.027,6.634e-03,0.966	0/0:43,0:0.022:16,0:27,0:0:170,0:0:0
1	203053217	.	A	G	.	.	DP=86;ECNT=1;NLOD=10.84;N_ART_LOD=-1.583e+00;POP_AF=1.000e-03;P_GERMLINE=-9.771e+00;TLOD=3.77	GT:AD:AF:F1R2:F2R1:MBQ:MFRL:MMQ:MPOS:SA_MAP_AF:SA_POST_PROB	0/1:44,2:0.055:11,1:33,1:38:202,236:60:20:0.040,0.00,0.043:0.019,8.835e-03,0.972	0/0:36,0:0.039:13,0:23,0:0:191,0:0:0
1	203110945	.	A	T	.	.	DP=13;ECNT=1;NLOD=2.71;N_ART_LOD=-1.000e+00;POP_AF=1.000e-03;P_GERMLINE=-2.334e+00;TLOD=3.08	GT:AD:AF:F1R2:F2R1:MBQ:MFRL:MMQ:MPOS:SA_MAP_AF:SA_POST_PROB	0/1:3,1:0.250:1,0:2,1:39:169,97:60:9:0.00,0.253,0.250:0.032,0.019,0.949	0/0:9,0:5.232e-05:3,0:6,0:0:133,0:0:0
1	203148561	.	C	A	.	.	DP=124;ECNT=1;NLOD=18.48;N_ART_LOD=-1.804e+00;POP_AF=1.000e-03;P_GERMLINE=-1.743e+01;TLOD=3.74	GT:AD:AF:F1R2:F2R1:MBQ:MFRL:MMQ:MPOS:SA_MAP_AF:SA_POST_PROB	0/1:57,2:0.045:23,2:34,0:39:169,173:60:13:0.00,0.030,0.034:0.015,5.725e-03,0.979	0/0:62,0:0.022:27,0:35,0:0:175,0:0:0
1	203210093	.	A	T	.	.	DP=17;ECNT=1;NLOD=3.91;N_ART_LOD=-1.146e+00;POP_AF=1.000e-03;P_GERMLINE=-3.436e+00;TLOD=3.18	GT:AD:AF:F1R2:F2R1:MBQ:MFRL:MMQ:MPOS:SA_MAP_AF:SA_POST_PROB	0/1:3,1:0.250:1,0:2,1:40:196,117:60:10:0.00,0.253,0.250:0.027,0.021,0.951	0/0:13,0:4.353e-05:9,0:4,0:0:161,0:0:0
1	203355194	.	AT	A	.	.	DP=22;ECNT=1;NLOD=3.88;N_ART_LOD=-1.158e+00;POP_AF=1.000e-03;P_GERMLINE=-3.329e+00;RPA=13,12;RU=T;STR;TLOD=3.25	GT:AD:AF:F1R2:F2R1:MBQ:MFRL:MMQ:MPOS:SA_MAP_AF:SA_POST_PROB	0/1:4,2:0.392:1,0:3,2:37:185,179:51:24:0.00,0.333,0.333:0.030,0.021,0.949	0/0:13,0:0.042:5,0:8,0:0:184,0:0:0
1	203393119	.	G	GA	.	.	DP=39;ECNT=1;NLOD=5.41;N_ART_LOD=-1.306e+00;POP_AF=1.000e-03;P_GERMLINE=-3.760e+00;RPA=10,11;RU=A;STR;TLOD=4.36	GT:AD:AF:F1R2:F2R1:MBQ:MFRL:MMQ:MPOS:SA_MAP_AF:SA_POST_PROB	0/1:14,3:0.195:4,1:10,2:36:191,121:60:31:0.172,0.00,0.176:0.012,0.043,0.945	0/0:18,0:0.072:8,0:10,0:0:164,0:0:0
1	203531036	.	A	AAAG	.	.	DP=57;ECNT=1;NLOD=7.07;N_ART_LOD=-1.186e+00;POP_AF=1.000e-03;P_GERMLINE=-3.785e+00;RPA=23,24;RU=AAG;STR;TLOD=7.46	GT:AD:AF:F1R2:F2R1:MBQ:MFRL:MMQ:MPOS:SA_MAP_AF:SA_POST_PROB	0/1:11,3:0.314:3,1:7,2:40:227,137:46:14:0.00,0.212,0.214:0.024,0.022,0.954	0/0:24,0:0.177:7,0:14,0:0:196,0:0:0
1	203667527	.	TCCA	T	.	.	DP=247;ECNT=1;NLOD=13.70;N_ART_LOD=3.59;POP_AF=1.000e-03;P_GERMLINE=-1.040e+01;RPA=5,4;RU=CCA;STR;TLOD=9.27	GT:AD:AF:F1R2:F2R1:MBQ:MFRL:MMQ:MPOS:SA_MAP_AF:SA_POST_PROB	0/1:100,4:0.151:39,1:61,3:40:187,174:60:28:0.040,0.00,0.038:6.201e-03,0.012,0.982	0/0:74,2:0.175:26,1:48,1:40:190,124:60:48
1	203729985	.	CAAAT	C	.	.	DP=34;ECNT=1;NLOD=3.60;N_ART_LOD=-1.140e+00;POP_AF=1.000e-03;P_GERMLINE=-8.321e-01;RPA=4,3;RU=AAAT;STR;TLOD=5.72	GT:AD:AF:F1R2:F2R1:MBQ:MFRL:MMQ:MPOS:SA_MAP_AF:SA_POST_PROB	0/1:13,2:0.226:7,0:6,2:40:155,190:60:38:0.111,0.101,0.133:0.013,0.029,0.958	0/0:12,0:0.072:6,0:6,0:0:181,0:0:0
1	203798362	.	G	A	.	.	DP=61;ECNT=1;NLOD=6.32;N_ART_LOD=-1.359e+00;POP_AF=1.000e-03;P_GERMLINE=-4.523e+00;TLOD=4.51	GT:AD:AF:F1R2:F2R1:MBQ:MFRL:MMQ:MPOS:SA_MAP_AF:SA_POST_PROB	0/1:33,2:0.095:17,1:16,1:40:269,193:60:20:0.051,0.030,0.057:5.264e-03,0.082,0.912	0/0:21,0:0.044:7,0:14,0:0:285,0:0:0
1	203816132	.	T	TA	.	.	DP=26;ECNT=1;NLOD=2.96;N_ART_LOD=-1.039e+00;POP_AF=1.000e-03;P_GERMLINE=-6.432e-01;RPA=11,12;RU=A;STR;TLOD=5.19	GT:AD:AF:F1R2:F2R1:MBQ:MFRL:MMQ:MPOS:SA_MAP_AF:SA_POST_PROB	0/1:9,3:0.313:4,0:5,3:38:279,277:60:32:0.202,0.232,0.250:0.022,0.022,0.956	0/0:10,0:0.011:7,0:3,0:0:240,0:0:0
1	204021308	.	C	T	.	.	DP=35;ECNT=1;NLOD=5.12;N_ART_LOD=-1.265e+00;POP_AF=1.000e-03;P_GERMLINE=-2.542e+00;TLOD=5.37	GT:AD:AF:F1R2:F2R1:MBQ:MFRL:MMQ:MPOS:SA_MAP_AF:SA_POST_PROB	0/1:15,2:0.118:9,1:6,1:39:120,186:60:16:0.00,0.121,0.118:0.027,0.014,0.959	0/0:17,0:0.028:8,0:9,0:0:163,0:0:0
1	204091012	.	G	A	.	.	DP=853;ECNT=1;NLOD=122.55;N_ART_LOD=-2.622e+00;POP_AF=1.000e-03;P_GERMLINE=-1.217e+02;TLOD=3.58	GT:AD:AF:F1R2:F2R1:MBQ:MFRL:MMQ:MPOS:SA_MAP_AF:SA_POST_PROB	0/1:403,3:0.028:151,0:252,3:39:164,264:60:21:0.010,0.010,7.389e-03:1.277e-03,2.593e-03,0.996	0/0:408,0:0.028:158,0:250,0:0:164,0:0:0
1	204408021	.	GCA	G	.	.	DB;DP=115;ECNT=1;NLOD=11.81;N_ART_LOD=0.430;POP_AF=1.000e-03;P_GERMLINE=-1.148e+01;RPA=6,5;RU=CA;STR;TLOD=3.03	GT:AD:AF:F1R2:F2R1:MBQ:MFRL:MMQ:MPOS:SA_MAP_AF:SA_POST_PROB	0/1:46,2:0.100:17,1:29,1:39:212,236:60:29:0.00,0.040,0.042:8.512e-03,0.019,0.972	0/0:52,1:0.083:21,0:31,1:36:193,152:60:5
1	204506887	.	CTG	C	.	.	DP=207;ECNT=1;NLOD=15.05;N_ART_LOD=2.46;POP_AF=1.000e-03;P_GERMLINE=-1.346e+01;RPA=6,5;RU=TG;STR;TLOD=4.30	GT:AD:AF:F1R2:F2R1:MBQ:MFRL:MMQ:MPOS:SA_MAP_AF:SA_POST_PROB	0/1:108,3:0.084:46,1:62,2:39:218,308:60:41:0.020,0.020,0.027:3.128e-03,0.025,0.972	0/0:74,2:0.056:19,0:55,2:40:198,225:60:36
1	204516126	.	G	A	.	.	DP=926;ECNT=1;NLOD=113.20;N_ART_LOD=-2.587e+00;POP_AF=1.000e-03;P_GERMLINE=-1.125e+02;TLOD=3.41	GT:AD:AF:F1R2:F2R1:MBQ:MFRL:MMQ:MPOS:SA_MAP_AF:SA_POST_PROB	0/1:496,3:0.034:201,2:295,1:40:176,174:60:19:0.010,0.010,6.012e-03:3.614e-03,9.229e-04,0.995	0/0:377,0:0.028:140,0:237,0:0:164,0:0:0
1	204915784	.	G	A	.	.	DP=956;ECNT=1;NLOD=128.55;N_ART_LOD=-2.648e+00;POP_AF=1.000e-03;P_GERMLINE=-1.258e+02;TLOD=5.53	GT:AD:AF:F1R2:F2R1:MBQ:MFRL:MMQ:MPOS:SA_MAP_AF:SA_POST_PROB	0/1:448,4:0.048:170,2:278,2:40:166,185:60:8:0.010,0.010,8.850e-03:9.908e-03,8.192e-04,0.989	0/0:425,0:0.041:151,0:274,0:0:160,0:0:0
1	205132774	.	A	G	.	.	DP=117;ECNT=1;NLOD=13.41;N_ART_LOD=-1.677e+00;POP_AF=1.000e-03;P_GERMLINE=-1.279e+01;TLOD=3.31	GT:AD:AF:F1R2:F2R1:MBQ:MFRL:MMQ:MPOS:SA_MAP_AF:SA_POST_PROB	0/1:63,2:0.054:24,1:39,1:38:211,225:60:19:0.00,0.030,0.031:6.293e-03,0.022,0.972	0/0:45,0:0.047:20,0:25,0:0:200,0:0:0
1	205137074	.	CA	C	.	.	DP=20;ECNT=1;NLOD=2.70;N_ART_LOD=-1.063e+00;POP_AF=1.000e-03;P_GERMLINE=-1.251e+00;RPA=9,8;RU=A;STR;TLOD=4.18	GT:AD:AF:F1R2:F2R1:MBQ:MFRL:MMQ:MPOS:SA_MAP_AF:SA_POST_PROB	0/1:3,2:0.429:2,1:1,1:38:156,233:60:24:0.364,0.374,0.400:0.032,0.020,0.948	0/0:9,0:0.155:7,0:2,0:0:165,0:0:0
1	205204027	.	T	G	.	.	DP=18;ECNT=1;NLOD=3.27;N_ART_LOD=-1.106e+00;POP_AF=1.000e-03;P_GERMLINE=-2.964e+00;TLOD=3.00	GT:AD:AF:F1R2:F2R1:MBQ:MFRL:MMQ:MPOS:SA_MAP_AF:SA_POST_PROB	0/1:4,1:0.200:1,1:3,0:40:118,112:60:2:0.202,0.00,0.200:0.019,0.029,0.952	0/0:11,0:0.085:5,0:6,0:0:167,0:0:0
1	205280723	.	AT	A	.	.	DP=209;ECNT=1;NLOD=24.94;N_ART_LOD=-1.937e+00;POP_AF=1.000e-03;P_GERMLINE=-2.420e+01;RPA=8,7;RU=T;STR;TLOD=3.44	GT:AD:AF:F1R2:F2R1:MBQ:MFRL:MMQ:MPOS:SA_MAP_AF:SA_POST_PROB	0/1:106,4:0.077:38,3:68,1:38:177,147:60:9:0.00,0.040,0.036:9.910e-03,7.055e-03,0.983	0/0:83,0:0.035:29,0:54,0:0:166,0:0:0
1	205376310	.	T	C	.	.	DP=11;ECNT=1;NLOD=2.71;N_ART_LOD=-1.000e+00;POP_AF=1.000e-03;P_GERMLINE=-1.719e+00;TLOD=3.70	GT:AD:AF:F1R2:F2R1:MBQ:MFRL:MMQ:MPOS:SA_MAP_AF:SA_POST_PROB	0/1:1,1:0.500:1,0:0,1:40:240,135:60:20:0.00,0.505,0.500:0.032,0.021,0.947	0/0:9,0:1.540e-05:6,0:3,0:0:149,0:0:0
1	205589560	.	G	A	.	.	DP=636;ECNT=1;NLOD=79.14;N_ART_LOD=-2.415e+00;POP_AF=1.000e-03;P_GERMLINE=-7.828e+01;TLOD=3.56	GT:AD:AF:F1R2:F2R1:MBQ:MFRL:MMQ:MPOS:SA_MAP_AF:SA_POST_PROB	0/1:343,3:0.020:114,2:229,1:39:177,169:60:29:0.00,0.010,8.671e-03:8.565e-03,9.961e-04,0.990	0/0:267,1:0.029:112,0:155,1:40:164,95:60:2
1	205686523	.	GT	G	.	.	DP=146;ECNT=1;NLOD=9.91;N_ART_LOD=0.428;POP_AF=1.000e-03;P_GERMLINE=-8.321e+00;RPA=13,12;RU=T;STR;TLOD=4.30	GT:AD:AF:F1R2:F2R1:MBQ:MFRL:MMQ:MPOS:SA_MAP_AF:SA_POST_PROB	0/1:70,4:0.188:3,0:5,4:27:168,192:60:24:0.061,0.00,0.057:4.281e-03,0.047,0.949	0/0:46,1:0.166:4,0:1,1:36:193,135:60:46
1	205803092	.	C	G	.	.	DP=16;ECNT=1;NLOD=2.41;N_ART_LOD=-9.542e-01;POP_AF=1.000e-03;P_GERMLINE=-5.224e-02;TLOD=19.64	GT:AD:AF:F1R2:F2R1:MBQ:MFRL:MMQ:MPOS:SA_MAP_AF:SA_POST_PROB	0/1:2,5:0.687:0,1:2,4:40:180,192:60:20:0.697,0.697,0.714:0.030,0.023,0.947	0/0:8,0:3.765e-05:5,0:3,0:0:153,0:0:0
1	205889697	.	T	C	.	.	DP=12;ECNT=2;NLOD=2.71;N_ART_LOD=-1.000e+00;POP_AF=1.000e-03;P_GERMLINE=-1.992e+00;TLOD=3.42	GT:AD:AF:F1R2:F2R1:MBQ:MFRL:MMQ:MPOS:PGT:PID:SA_MAP_AF:SA_POST_PROB	0/1:2,1:0.333:2,1:0,0:40:155,118:42:14:0|1:205889689_C_T:0.333,0.00,0.333:0.021,0.029,0.949	0/0:9,0:3.982e-05:1,0:8,0:0:203,0:0:0:0|1:205889689_C_T
1	205893981	.	C	T	.	.	DP=15;ECNT=1;NLOD=3.31;N_ART_LOD=-1.079e+00;POP_AF=1.000e-03;P_GERMLINE=-2.757e+00;TLOD=3.25	GT:AD:AF:F1R2:F2R1:MBQ:MFRL:MMQ:MPOS:SA_MAP_AF:SA_POST_PROB	0/1:2,1:0.375:0,1:2,0:39:287,139:60:2:0.333,0.00,0.333:0.025,0.025,0.950	0/0:11,0:9.386e-05:4,0:7,0:0:159,0:0:0
1	206566860	.	T	TA	.	.	DP=353;ECNT=1;NLOD=15.66;N_ART_LOD=7.85;POP_AF=1.000e-03;P_GERMLINE=-1.236e+01;RPA=11,12;RU=A;STR;TLOD=19.54	GT:AD:AF:F1R2:F2R1:MBQ:MFRL:MMQ:MPOS:SA_MAP_AF:SA_POST_PROB	0/1:150,15:0.194:25,5:49,10:39:210,220:60:27:0.071,0.091,0.091:7.546e-03,0.029,0.963	0/0:116,7:0.191:30,3:33,4:39:206,246:60:37
1	206690130	.	T	A	.	.	DP=12;ECNT=1;NLOD=2.36;N_ART_LOD=-9.706e-01;POP_AF=1.000e-03;P_GERMLINE=-1.771e+00;TLOD=3.30	GT:AD:AF:F1R2:F2R1:MBQ:MFRL:MMQ:MPOS:SA_MAP_AF:SA_POST_PROB	0/1:2,1:0.333:1,0:1,1:39:209,80:60:18:0.00,0.333,0.333:0.029,0.021,0.949	0/0:8,0:0.067:3,0:5,0:0:166,0:0:0
1	206811205	.	CT	C	.	.	DP=195;ECNT=1;NLOD=15.25;N_ART_LOD=-5.589e-01;POP_AF=1.000e-03;P_GERMLINE=-1.421e+01;RPA=8,7;RU=T;STR;TLOD=3.74	GT:AD:AF:F1R2:F2R1:MBQ:MFRL:MMQ:MPOS:SA_MAP_AF:SA_POST_PROB	0/1:91,4:0.123:37,1:54,3:40:221,192:60:27:0.040,0.00,0.042:0.019,7.448e-03,0.973	0/0:60,1:0.132:16,0:44,1:40:207,260:60:47
1	206904644	.	C	CGT	.	.	DP=222;ECNT=1;NLOD=13.31;N_ART_LOD=0.411;POP_AF=1.000e-03;P_GERMLINE=-1.173e+01;RPA=10,11;RU=GT;STR;TLOD=4.28	GT:AD:AF:F1R2:F2R1:MBQ:MFRL:MMQ:MPOS:SA_MAP_AF:SA_POST_PROB	0/1:63,3:0.245:26,1:30,2:40:191,166:60:20:0.040,0.030,0.045:0.026,5.122e-03,0.968	0/0:56,1:0.251:18,0:30,1:39:203,296:60:21
1	207236871	.	C	T	.	.	DP=57;ECNT=1;NLOD=6.02;N_ART_LOD=-1.339e+00;POP_AF=1.000e-03;P_GERMLINE=-5.098e+00;TLOD=3.62	GT:AD:AF:F1R2:F2R1:MBQ:MFRL:MMQ:MPOS:SA_MAP_AF:SA_POST_PROB	0/1:30,2:0.100:7,0:23,2:35:222,285:60:7:0.040,0.051,0.063:0.025,7.987e-03,0.967	0/0:20,0:0.046:8,0:12,0:0:240,0:0:0
1	207753831	.	C	CT	.	.	DP=361;ECNT=1;NLOD=6.98;N_ART_LOD=14.54;POP_AF=1.000e-03;P_GERMLINE=-3.675e+00;RPA=14,15;RU=T;STR;TLOD=17.32	GT:AD:AF:F1R2:F2R1:MBQ:MFRL:MMQ:MPOS:SA_MAP_AF:SA_POST_PROB	0/1:118,17:0.231:40,9:49,6:31:178,170:60:19:0.101,0.081,0.110:5.071e-03,0.023,0.972	0/0:124,14:0.212:43,11:57,3:36:180,181:60:18
1	207826095	.	CTT	C	.	.	DP=451;ECNT=1;NLOD=47.37;N_ART_LOD=-1.673e+00;POP_AF=1.000e-03;P_GERMLINE=-4.417e+01;RPA=10,8;RU=T;STR;TLOD=6.58	GT:AD:AF:F1R2:F2R1:MBQ:MFRL:MMQ:MPOS:SA_MAP_AF:SA_POST_PROB	0/1:182,4:0.123:32,1:79,3:40:193,234:60:29:0.020,0.020,0.022:0.011,2.872e-03,0.986	0/0:160,0:0.145:35,0:67,0:0:184,0:0:0
1	207850652	.	CAAAAA	C	.	.	DP=72;ECNT=1;NLOD=4.45;N_ART_LOD=-6.582e-01;POP_AF=1.000e-03;P_GERMLINE=-2.094e+00;RPA=30,25;RU=A;STR;TLOD=5.11	GT:AD:AF:F1R2:F2R1:MBQ:MFRL:MMQ:MPOS:SA_MAP_AF:SA_POST_PROB	0/1:9,4:0.444:0,1:1,2:35:194,240:60:9:0.323,0.354,0.375:0.030,0.020,0.950	0/0:18,2:0.286:1,0:0,0:0:101,0:0:0
1	207888640	.	C	CT	.	.	DP=430;ECNT=1;NLOD=20.08;N_ART_LOD=12.51;POP_AF=1.000e-03;P_GERMLINE=-1.678e+01;RPA=10,11;RU=T;STR;TLOD=15.21	GT:AD:AF:F1R2:F2R1:MBQ:MFRL:MMQ:MPOS:SA_MAP_AF:SA_POST_PROB	0/1:182,13:0.136:69,5:111,8:39:170,176:54:24:0.051,0.061,0.067:0.012,4.070e-03,0.984	0/0:165,13:0.122:65,5:94,6:40:162,175:54:17
1	208833125	.	C	G	.	.	DP=15;ECNT=1;NLOD=3.61;N_ART_LOD=-1.114e+00;POP_AF=1.000e-03;P_GERMLINE=-3.114e+00;TLOD=3.20	GT:AD:AF:F1R2:F2R1:MBQ:MFRL:MMQ:MPOS:SA_MAP_AF:SA_POST_PROB	0/1:2,1:0.333:2,1:0,0:38:134,91:60:15:0.00,0.333,0.333:0.025,0.025,0.950	0/0:12,0:6.717e-05:4,0:8,0:0:169,0:0:0
1	209602886	.	C	CAAA	.	.	DP=38;ECNT=1;NLOD=2.47;N_ART_LOD=-6.639e-01;POP_AF=1.000e-03;P_GERMLINE=-2.053e+00;RPA=12,15;RU=A;STR;TLOD=3.12	GT:AD:AF:F1R2:F2R1:MBQ:MFRL:MMQ:MPOS:SA_MAP_AF:SA_POST_PROB	0/1:12,4:0.366:2,0:0,2:14:223,257:60:32:0.121,0.00,0.125:0.025,0.017,0.958	0/0:9,0:0.218:1,0:2,0:0:278,0:0:0
1	209801339	.	C	T	.	.	DP=175;ECNT=1;NLOD=22.18;N_ART_LOD=-1.889e+00;POP_AF=1.000e-03;P_GERMLINE=-2.149e+01;TLOD=3.39	GT:AD:AF:F1R2:F2R1:MBQ:MFRL:MMQ:MPOS:SA_MAP_AF:SA_POST_PROB	0/1:87,2:0.053:29,0:58,2:40:204,252:60:20:0.00,0.020,0.022:5.608e-03,0.011,0.983	0/0:74,0:0.040:19,0:55,0:0:185,0:0:0
1	210502571	.	G	A	.	.	DP=185;ECNT=2;NLOD=24.14;N_ART_LOD=-1.938e+00;POP_AF=1.000e-03;P_GERMLINE=-2.330e+01;TLOD=3.54	GT:AD:AF:F1R2:F2R1:MBQ:MFRL:MMQ:MPOS:SA_MAP_AF:SA_POST_PROB	0/1:78,3:0.066:24,2:54,1:40:206,136:60:30:0.040,0.00,0.037:6.456e-03,0.012,0.981	0/0:85,8:0.081:32,3:53,5:39:199,137:60:0
1	211266970	.	C	T	.	.	DP=12;ECNT=1;NLOD=2.41;N_ART_LOD=-9.542e-01;POP_AF=1.000e-03;P_GERMLINE=-1.936e+00;TLOD=3.18	GT:AD:AF:F1R2:F2R1:MBQ:MFRL:MMQ:MPOS:SA_MAP_AF:SA_POST_PROB	0/1:3,1:0.250:0,0:3,1:40:119,130:60:4:0.00,0.253,0.250:0.027,0.021,0.951	0/0:8,0:7.517e-05:6,0:2,0:0:172,0:0:0
1	211432798	.	TCTC	T	.	.	DP=167;ECNT=1;NLOD=15.61;N_ART_LOD=3.55;POP_AF=1.000e-03;P_GERMLINE=-1.451e+01;RPA=5,4;RU=CTC;STR;TLOD=3.79	GT:AD:AF:F1R2:F2R1:MBQ:MFRL:MMQ:MPOS:SA_MAP_AF:SA_POST_PROB	0/1:65,2:0.102:25,1:40,1:27:166,195:60:29:0.00,0.030,0.030:9.011e-03,8.167e-03,0.983	0/0:80,2:0.058:40,2:40,0:33:180,215:60:25
1	211462789	.	G	A	.	.	DP=179;ECNT=1;NLOD=25.24;N_ART_LOD=-1.960e+00;POP_AF=1.000e-03;P_GERMLINE=-2.423e+01;TLOD=3.71	GT:AD:AF:F1R2:F2R1:MBQ:MFRL:MMQ:MPOS:SA_MAP_AF:SA_POST_PROB	0/1:67,2:0.095:25,1:42,1:40:207,159:60:13:0.030,0.00,0.029:0.017,6.334e-03,0.977	0/0:84,0:0.077:27,0:57,0:0:223,0:0:0
1	211650531	.	G	A	.	.	DP=12;ECNT=1;NLOD=2.41;N_ART_LOD=-9.542e-01;POP_AF=1.000e-03;P_GERMLINE=-1.948e+00;TLOD=3.16	GT:AD:AF:F1R2:F2R1:MBQ:MFRL:MMQ:MPOS:SA_MAP_AF:SA_POST_PROB	0/1:3,1:0.250:0,0:3,1:40:118,128:60:3:0.253,0.00,0.250:0.019,0.032,0.949	0/0:8,0:7.339e-05:4,0:4,0:0:125,0:0:0
1	211744016	.	G	A	.	.	DP=16;ECNT=1;NLOD=2.71;N_ART_LOD=-1.000e+00;POP_AF=1.000e-03;P_GERMLINE=-1.135e-01;TLOD=6.77	GT:AD:AF:F1R2:F2R1:MBQ:MFRL:MMQ:MPOS:SA_MAP_AF:SA_POST_PROB	0/1:5,2:0.286:2,0:3,2:38:177,142:34:28:0.253,0.253,0.286:0.022,0.025,0.953	0/0:9,0:1.035e-14:3,0:6,0:0:185,0:0:0
1	212067836	.	C	A	.	.	DP=11;ECNT=1;NLOD=2.41;N_ART_LOD=-9.542e-01;POP_AF=1.000e-03;P_GERMLINE=-1.718e+00;TLOD=3.40	GT:AD:AF:F1R2:F2R1:MBQ:MFRL:MMQ:MPOS:SA_MAP_AF:SA_POST_PROB	0/1:2,1:0.333:2,0:0,1:40:99,89:60:7:0.00,0.333,0.333:0.025,0.025,0.950	0/0:8,0:8.160e-05:2,0:6,0:0:181,0:0:0
1	212381978	.	CTGGTGG	C	.	.	DP=46;ECNT=1;NLOD=4.23;N_ART_LOD=-9.740e-01;POP_AF=1.000e-03;P_GERMLINE=-1.288e+00;RPA=14,12;RU=TGG;STR;TLOD=5.94	GT:AD:AF:F1R2:F2R1:MBQ:MFRL:MMQ:MPOS:SA_MAP_AF:SA_POST_PROB	0/1:8,2:0.390:2,1:6,1:40:155,183:60:34:0.00,0.152,0.154:0.030,0.015,0.955	0/0:14,0:0.149:5,0:8,0:0:163,0:0:0
1	212422089	.	A	T	.	.	DP=12;ECNT=3;NLOD=2.41;N_ART_LOD=-9.542e-01;POP_AF=1.000e-03;P_GERMLINE=-1.914e+00;TLOD=3.20	GT:AD:AF:F1R2:F2R1:MBQ:MFRL:MMQ:MPOS:PGT:PID:SA_MAP_AF:SA_POST_PROB	0/1:3,1:0.250:1,0:2,1:40:157,123:40:20:0|1:212422089_A_T:0.00,0.253,0.250:0.027,0.021,0.951	0/0:8,0:1.239e-13:4,0:4,0:0:189,0:0:0:0|1:212422089_A_T
1	212422093	.	C	T	.	.	DP=14;ECNT=3;NLOD=2.71;N_ART_LOD=-1.000e+00;POP_AF=1.000e-03;P_GERMLINE=-2.128e+00;TLOD=3.28	GT:AD:AF:F1R2:F2R1:MBQ:MFRL:MMQ:MPOS:PGT:PID:SA_MAP_AF:SA_POST_PROB	0/1:3,2:0.333:1,0:2,2:36:157,140:50:21:0|1:212422089_A_T:0.00,0.404,0.400:0.031,0.021,0.947	0/0:9,0:1.430e-07:5,0:4,0:0:194,0:0:0:0|1:212422089_A_T
1	212422094	.	A	G	.	.	DP=13;ECNT=3;NLOD=2.71;N_ART_LOD=-1.018e+00;POP_AF=1.000e-03;P_GERMLINE=-1.993e+00;TLOD=3.42	GT:AD:AF:F1R2:F2R1:MBQ:MFRL:MMQ:MPOS:PGT:PID:SA_MAP_AF:SA_POST_PROB	0/1:2,1:0.333:1,0:1,1:39:199,123:40:20:0|1:212422089_A_T:0.00,0.333,0.333:0.025,0.025,0.950	0/0:9,0:0.050:5,0:4,0:0:194,0:0:0:0|1:212422089_A_T
1	212482668	.	C	T	.	.	DP=335;ECNT=16;NLOD=39.43;N_ART_LOD=5.30;POP_AF=1.000e-03;P_GERMLINE=-3.613e+01;TLOD=8.47	GT:AD:AF:F1R2:F2R1:MBQ:MFRL:MMQ:MPOS:PGT:PID:SA_MAP_AF:SA_POST_PROB	0/1:149,4:0.039:83,3:66,1:35:189,119:40:13:0|1:212482668_C_T:0.020,0.020,0.026:5.625e-03,4.195e-03,0.990	0/0:173,3:0.023:100,2:73,1:40:176,172:37:13:0|1:212482668_C_T
1	212482678	.	A	G	.	.	DP=335;ECNT=16;NLOD=33.17;N_ART_LOD=8.24;POP_AF=1.000e-03;P_GERMLINE=-2.987e+01;TLOD=14.37	GT:AD:AF:F1R2:F2R1:MBQ:MFRL:MMQ:MPOS:PGT:PID:SA_MAP_AF:SA_POST_PROB	0/1:159,6:0.036:89,4:70,2:39:190,143:41:19:0|1:212482668_C_T:0.030,0.030,0.036:5.672e-03,5.020e-03,0.989	0/0:166,4:0.024:93,3:73,1:39:176,145:39:12:0|1:212482668_C_T
1	212482679	.	G	A	.	.	DP=333;ECNT=16;NLOD=32.87;N_ART_LOD=8.26;POP_AF=1.000e-03;P_GERMLINE=-2.957e+01;TLOD=14.39	GT:AD:AF:F1R2:F2R1:MBQ:MFRL:MMQ:MPOS:PGT:PID:SA_MAP_AF:SA_POST_PROB	0/1:158,6:0.037:88,4:70,2:38:190,143:41:20:0|1:212482668_C_T:0.030,0.030,0.037:5.632e-03,5.105e-03,0.989	0/0:165,4:0.024:95,3:70,1:39:176,145:39:12:0|1:212482668_C_T
1	212482689	.	G	T	.	.	DP=337;ECNT=16;NLOD=33.47;N_ART_LOD=8.23;POP_AF=1.000e-03;P_GERMLINE=-3.017e+01;TLOD=20.70	GT:AD:AF:F1R2:F2R1:MBQ:MFRL:MMQ:MPOS:PGT:PID:SA_MAP_AF:SA_POST_PROB	0/1:158,8:0.048:89,5:69,3:40:190,143:41:14:0|1:212482668_C_T:0.051,0.030,0.048:3.029e-03,0.019,0.977	0/0:167,4:0.023:96,3:71,1:40:178,145:39:23:0|1:212482668_C_T
1	212482691	.	T	A	.	.	DP=338;ECNT=16;NLOD=33.47;N_ART_LOD=8.23;POP_AF=1.000e-03;P_GERMLINE=-3.017e+01;TLOD=20.67	GT:AD:AF:F1R2:F2R1:MBQ:MFRL:MMQ:MPOS:PGT:PID:SA_MAP_AF:SA_POST_PROB	0/1:159,8:0.048:91,5:68,3:39:190,143:41:16:0|1:212482668_C_T:0.040,0.030,0.048:3.039e-03,0.019,0.978	0/0:167,4:0.023:95,3:72,1:40:178,145:39:25:0|1:212482668_C_T
1	212482693	.	C	T	.	.	DP=331;ECNT=16;NLOD=32.57;N_ART_LOD=8.27;POP_AF=1.000e-03;P_GERMLINE=-2.927e+01;TLOD=20.77	GT:AD:AF:F1R2:F2R1:MBQ:MFRL:MMQ:MPOS:PGT:PID:SA_MAP_AF:SA_POST_PROB	0/1:155,8:0.049:88,5:67,3:39:190,143:41:18:0|1:212482668_C_T:0.051,0.030,0.049:3.173e-03,0.018,0.978	0/0:164,4:0.024:93,3:71,1:40:178,145:39:27:0|1:212482668_C_T
1	212482694	.	C	T	.	.	DP=329;ECNT=16;NLOD=31.97;N_ART_LOD=8.29;POP_AF=1.000e-03;P_GERMLINE=-2.867e+01;TLOD=20.77	GT:AD:AF:F1R2:F2R1:MBQ:MFRL:MMQ:MPOS:PGT:PID:SA_MAP_AF:SA_POST_PROB	0/1:155,8:0.049:88,5:67,3:40:190,143:41:19:0|1:212482668_C_T:0.051,0.030,0.049:3.173e-03,0.018,0.978	0/0:162,4:0.024:91,3:71,1:40:177,145:39:28:0|1:212482668_C_T
1	212482754	.	T	C	.	.	DP=272;ECNT=16;NLOD=23.28;N_ART_LOD=5.30;POP_AF=1.000e-03;P_GERMLINE=-1.998e+01;TLOD=18.26	GT:AD:AF:F1R2:F2R1:MBQ:MFRL:MMQ:MPOS:PGT:PID:SA_MAP_AF:SA_POST_PROB	0/1:126,7:0.084:69,4:57,3:39:182,119:49:21:0|1:212482754_T_C:0.051,0.020,0.053:3.098e-03,0.034,0.963	0/0:117,3:0.058:71,3:46,0:40:174,118:40:19:0|1:212482754_T_C
1	212482760	.	C	T	.	.	DP=258;ECNT=16;NLOD=22.92;N_ART_LOD=5.95;POP_AF=1.000e-03;P_GERMLINE=-1.962e+01;TLOD=18.30	GT:AD:AF:F1R2:F2R1:MBQ:MFRL:MMQ:MPOS:PGT:PID:SA_MAP_AF:SA_POST_PROB	0/1:125,7:0.060:67,4:58,3:39:185,119:49:15:0|1:212482754_T_C:0.051,0.020,0.053:3.089e-03,0.035,0.962	0/0:118,3:0.036:73,3:45,0:40:170,118:47:14:0|1:212482754_T_C
1	212482776	.	A	G	.	.	DP=241;ECNT=16;NLOD=32.81;N_ART_LOD=-2.050e+00;POP_AF=1.000e-03;P_GERMLINE=-2.985e+01;TLOD=5.93	GT:AD:AF:F1R2:F2R1:MBQ:MFRL:MMQ:MPOS:PGT:PID:SA_MAP_AF:SA_POST_PROB	0/1:119,3:0.043:65,1:54,2:39:179,119:49:6:0|1:212482776_A_G:0.020,0.00,0.025:2.812e-03,0.018,0.979	0/0:109,0:0.022:64,0:45,0:0:176,0:0:0:0|1:212482776_A_G
1	212482779	.	T	C	.	.	DP=237;ECNT=16;NLOD=33.41;N_ART_LOD=-2.049e+00;POP_AF=1.000e-03;P_GERMLINE=-3.047e+01;TLOD=5.89	GT:AD:AF:F1R2:F2R1:MBQ:MFRL:MMQ:MPOS:PGT:PID:SA_MAP_AF:SA_POST_PROB	0/1:123,3:0.024:70,1:53,2:35:179,119:49:3:0|1:212482776_A_G:0.020,0.00,0.024:2.714e-03,0.018,0.980	0/0:111,0:3.349e-05:65,0:46,0:0:176,0:0:0:0|1:212482776_A_G
1	212482781	.	G	A	.	.	DP=235;ECNT=16;NLOD=32.21;N_ART_LOD=-2.037e+00;POP_AF=1.000e-03;P_GERMLINE=-2.924e+01;TLOD=5.93	GT:AD:AF:F1R2:F2R1:MBQ:MFRL:MMQ:MPOS:PGT:PID:SA_MAP_AF:SA_POST_PROB	0/1:119,3:0.040:66,1:53,2:35:179,119:49:1:0|1:212482776_A_G:0.020,0.00,0.025:2.812e-03,0.018,0.979	0/0:107,0:9.205e-03:64,0:43,0:0:176,0:0:0:0|1:212482776_A_G
1	212521715	.	CT	C	.	.	DP=1884;ECNT=1;NLOD=220.54;N_ART_LOD=0.510;POP_AF=1.000e-03;P_GERMLINE=-2.172e+02;RPA=7,6;RU=T;STR;TLOD=7.86	GT:AD:AF:F1R2:F2R1:MBQ:MFRL:MMQ:MPOS:SA_MAP_AF:SA_POST_PROB	0/1:906,13:0.059:345,3:561,10:40:170,145:60:16:0.010,0.010,0.014:1.191e-03,2.105e-03,0.997	0/0:781,5:0.057:256,0:525,5:40:159,164:60:24
1	212642043	.	AC	A	.	.	DP=29;ECNT=1;NLOD=5.07;N_ART_LOD=-1.283e+00;POP_AF=1.000e-03;P_GERMLINE=-4.315e+00;RPA=9,8;RU=C;STR;TLOD=3.45	GT:AD:AF:F1R2:F2R1:MBQ:MFRL:MMQ:MPOS:SA_MAP_AF:SA_POST_PROB	0/1:7,2:0.223:2,1:5,1:38:158,152:60:15:0.182,0.192,0.222:0.032,0.016,0.951	0/0:17,0:0.080:4,0:13,0:0:144,0:0:0
1	212967622	.	CAA	C	.	.	DP=29;ECNT=1;NLOD=3.88;N_ART_LOD=-9.168e-01;POP_AF=1.000e-03;P_GERMLINE=-2.238e+00;RPA=17,15;RU=A;STR;TLOD=4.35	GT:AD:AF:F1R2:F2R1:MBQ:MFRL:MMQ:MPOS:SA_MAP_AF:SA_POST_PROB	0/1:9,2:0.209:1,1:6,1:40:143,221:60:25:0.00,0.222,0.222:0.025,0.022,0.953	0/0:13,0:0.121:3,0:3,0:0:200,0:0:0
1	212983026	.	CA	C	.	.	DP=25;ECNT=1;NLOD=2.32;N_ART_LOD=-1.002e+00;POP_AF=1.000e-03;P_GERMLINE=-6.092e-01;RPA=14,13;RU=A;STR;TLOD=4.54	GT:AD:AF:F1R2:F2R1:MBQ:MFRL:MMQ:MPOS:SA_MAP_AF:SA_POST_PROB	0/1:8,3:0.329:2,2:6,1:37:158,197:60:20:0.00,0.273,0.273:0.057,0.013,0.930	0/0:8,0:0.154:2,0:6,0:0:169,0:0:0
1	213009452	.	G	T	.	.	DP=693;ECNT=1;NLOD=90.53;N_ART_LOD=-2.493e+00;POP_AF=1.000e-03;P_GERMLINE=-8.736e+01;TLOD=6.45	GT:AD:AF:F1R2:F2R1:MBQ:MFRL:MMQ:MPOS:SA_MAP_AF:SA_POST_PROB	0/1:348,4:0.036:103,2:245,2:40:179,124:60:19:0.010,0.010,0.011:5.879e-03,1.564e-03,0.993	0/0:302,0:0.034:110,0:192,0:0:171,0:0:0
1	213029459	.	C	CA	.	.	DP=21;ECNT=1;NLOD=2.41;N_ART_LOD=-1.008e+00;POP_AF=1.000e-03;P_GERMLINE=-2.263e-01;RPA=11,12;RU=A;STR;TLOD=5.36	GT:AD:AF:F1R2:F2R1:MBQ:MFRL:MMQ:MPOS:SA_MAP_AF:SA_POST_PROB	0/1:5,3:0.400:2,1:3,2:39:156,257:60:30:0.333,0.354,0.375:0.022,0.027,0.951	0/0:8,0:0.137:5,0:3,0:0:228,0:0:0
1	213106637	.	CT	C	.	.	DP=40;ECNT=1;NLOD=2.21;N_ART_LOD=0.112;POP_AF=1.000e-03;P_GERMLINE=-6.888e-01;RPA=19,18;RU=T;STR;TLOD=4.33	GT:AD:AF:F1R2:F2R1:MBQ:MFRL:MMQ:MPOS:SA_MAP_AF:SA_POST_PROB	0/1:10,4:0.356:4,2:6,2:32:229,223:60:22:0.273,0.232,0.286:0.021,0.024,0.955	0/0:15,1:0.168:10,0:5,1:16:169,182:60:29
1	213144231	.	CA	C	.	.	DP=21;ECNT=1;NLOD=3.31;N_ART_LOD=-1.079e+00;POP_AF=1.000e-03;P_GERMLINE=-2.468e+00;RPA=7,6;RU=A;STR;TLOD=3.54	GT:AD:AF:F1R2:F2R1:MBQ:MFRL:MMQ:MPOS:SA_MAP_AF:SA_POST_PROB	0/1:8,2:0.200:2,0:6,2:36:192,110:60:40:0.172,0.162,0.200:0.017,0.028,0.955	0/0:11,0:7.750e-04:7,0:4,0:0:158,0:0:0
1	213167624	.	C	A	.	.	DP=14;ECNT=1;NLOD=2.71;N_ART_LOD=-1.034e+00;POP_AF=1.000e-03;P_GERMLINE=-2.016e+00;TLOD=3.40	GT:AD:AF:F1R2:F2R1:MBQ:MFRL:MMQ:MPOS:SA_MAP_AF:SA_POST_PROB	0/1:2,1:0.333:1,0:1,1:40:187,139:60:20:0.00,0.333,0.333:0.029,0.021,0.949	0/0:9,0:0.091:6,0:3,0:0:165,0:0:0
1	214454774	.	GGGC	G	.	.	DP=385;ECNT=1;NLOD=27.13;N_ART_LOD=3.26;POP_AF=1.000e-03;P_GERMLINE=-2.383e+01;RPA=7,6;RU=GGC;STR;TLOD=10.99	GT:AD:AF:F1R2:F2R1:MBQ:MFRL:MMQ:MPOS:SA_MAP_AF:SA_POST_PROB	0/1:136,5:0.171:45,2:91,3:40:164,170:60:44:0.040,0.00,0.035:3.278e-03,0.021,0.976	0/0:119,2:0.189:45,0:74,2:35:154,177:60:32
1	214457910	.	C	CT	.	.	DP=29;ECNT=1;NLOD=5.02;N_ART_LOD=-1.002e+00;POP_AF=1.000e-03;P_GERMLINE=-4.284e+00;RPA=14,15;RU=T;STR;TLOD=3.43	GT:AD:AF:F1R2:F2R1:MBQ:MFRL:MMQ:MPOS:SA_MAP_AF:SA_POST_PROB	0/1:5,2:0.363:0,1:2,1:28:167,182:60:16:0.253,0.253,0.286:0.025,0.022,0.953	0/0:17,0:0.086:7,0:8,0:0:178,0:0:0
1	214498106	.	A	AT	.	.	DP=260;ECNT=1;NLOD=21.62;N_ART_LOD=0.439;POP_AF=1.000e-03;P_GERMLINE=-1.988e+01;RPA=9,10;RU=T;STR;TLOD=4.45	GT:AD:AF:F1R2:F2R1:MBQ:MFRL:MMQ:MPOS:SA_MAP_AF:SA_POST_PROB	0/1:105,5:0.156:33,2:72,3:37:195,185:60:29:0.051,0.00,0.045:0.011,9.448e-03,0.980	0/0:89,2:0.123:33,0:55,2:40:195,152:60:19
1	214706877	.	T	TAA	.	.	DP=40;ECNT=1;NLOD=5.02;N_ART_LOD=-7.443e-01;POP_AF=1.000e-03;P_GERMLINE=-1.775e+00;RPA=15,17;RU=A;STR;TLOD=6.91	GT:AD:AF:F1R2:F2R1:MBQ:MFRL:MMQ:MPOS:SA_MAP_AF:SA_POST_PROB	0/1:13,3:0.232:4,2:4,1:35:174,149:60:7:0.131,0.172,0.188:0.043,0.012,0.945	0/0:17,0:0.123:6,0:2,0:0:157,0:0:0
1	214787451	.	CT	C	.	.	DP=105;ECNT=1;NLOD=6.88;N_ART_LOD=-1.131e+00;POP_AF=1.000e-03;P_GERMLINE=-3.583e+00;RPA=13,12;RU=T;STR;TLOD=15.22	GT:AD:AF:F1R2:F2R1:MBQ:MFRL:MMQ:MPOS:SA_MAP_AF:SA_POST_PROB	0/1:40,10:0.270:19,5:19,5:36:251,219:60:39:0.202,0.00,0.200:0.025,0.020,0.954	0/0:26,1:0.202:12,0:8,1:35:232,258:60:49
1	214826810	.	C	CT	.	.	DP=1351;ECNT=1;NLOD=108.65;N_ART_LOD=3.81;POP_AF=1.000e-03;P_GERMLINE=-1.081e+02;RPA=15,16;RU=T;STR;TLOD=3.29	GT:AD:AF:F1R2:F2R1:MBQ:MFRL:MMQ:MPOS:SA_MAP_AF:SA_POST_PROB	0/1:501,9:0.203:15,2:41,4:40:156,119:60:23:0.010,0.010,0.011:2.973e-03,1.255e-03,0.996	0/0:464,8:0.210:29,3:35,3:40:172,169:60:31
1	214900453	.	T	A	.	.	DP=41;ECNT=1;NLOD=4.82;N_ART_LOD=-1.241e+00;POP_AF=1.000e-03;P_GERMLINE=-3.020e+00;TLOD=4.51	GT:AD:AF:F1R2:F2R1:MBQ:MFRL:MMQ:MPOS:SA_MAP_AF:SA_POST_PROB	0/1:21,2:0.113:7,0:14,2:38:202,123:60:6:0.071,0.071,0.087:0.019,0.012,0.969	0/0:16,0:0.029:4,0:12,0:0:164,0:0:0
1	215345263	.	G	GTC	.	.	DP=151;ECNT=2;NLOD=5.59;N_ART_LOD=-1.156e+00;POP_AF=1.000e-03;P_GERMLINE=-5.244e+00;RPA=11,12;RU=TC;STR;TLOD=3.04	GT:AD:AF:F1R2:F2R1:MBQ:MFRL:MMQ:MPOS:SA_MAP_AF:SA_POST_PROB	0/1:31,3:0.342:13,1:15,2:32:219,206:60:22:0.00,0.040,0.041:7.409e-03,0.022,0.971	0/0:19,0:0.354:7,0:9,0:0:208,0:0:0
1	215745305	.	T	G	.	.	DP=26;ECNT=1;NLOD=5.72;N_ART_LOD=-1.301e+00;POP_AF=1.000e-03;P_GERMLINE=-5.415e+00;TLOD=3.00	GT:AD:AF:F1R2:F2R1:MBQ:MFRL:MMQ:MPOS:SA_MAP_AF:SA_POST_PROB	0/1:3,1:0.386:2,0:1,1:38:113,144:60:3:0.00,0.253,0.250:0.023,0.025,0.952	0/0:19,0:3.994e-05:5,0:14,0:0:178,0:0:0
1	215759729	.	G	GT	.	.	DP=110;ECNT=1;NLOD=3.10;N_ART_LOD=5.70;POP_AF=1.000e-03;P_GERMLINE=-2.607e-01;RPA=10,11;RU=T;STR;TLOD=6.50	GT:AD:AF:F1R2:F2R1:MBQ:MFRL:MMQ:MPOS:SA_MAP_AF:SA_POST_PROB	0/1:43,5:0.130:24,3:18,2:39:239,241:60:25:0.00,0.101,0.104:0.014,0.025,0.961	0/0:51,5:0.114:27,3:22,2:39:218,229:60:7
1	216051381	.	G	GT	.	.	DP=195;ECNT=1;NLOD=14.38;N_ART_LOD=0.711;POP_AF=1.000e-03;P_GERMLINE=-1.348e+01;RPA=9,10;RU=T;STR;TLOD=3.60	GT:AD:AF:F1R2:F2R1:MBQ:MFRL:MMQ:MPOS:SA_MAP_AF:SA_POST_PROB	0/1:74,5:0.171:29,2:45,2:35:233,252:60:18:0.051,0.00,0.051:0.022,8.470e-03,0.970	0/0:71,5:0.130:28,1:43,2:39:214,206:60:13
1	216172128	.	C	CT	.	.	DP=287;ECNT=1;NLOD=7.56;N_ART_LOD=13.45;POP_AF=1.000e-03;P_GERMLINE=-4.254e+00;RPA=12,13;RU=T;STR;TLOD=11.00	GT:AD:AF:F1R2:F2R1:MBQ:MFRL:MMQ:MPOS:SA_MAP_AF:SA_POST_PROB	0/1:114,11:0.164:39,3:53,8:39:188,210:60:17:0.061,0.081,0.088:9.085e-03,0.017,0.974	0/0:116,11:0.152:39,6:45,5:39:173,142:60:40
1	216349572	.	AT	A	.	.	DP=18;ECNT=1;NLOD=2.26;N_ART_LOD=-8.558e-01;POP_AF=1.000e-03;P_GERMLINE=-7.158e-02;RPA=11,10;RU=T;STR;TLOD=6.02	GT:AD:AF:F1R2:F2R1:MBQ:MFRL:MMQ:MPOS:SA_MAP_AF:SA_POST_PROB	0/1:4,3:0.429:1,3:3,0:39:181,252:60:26:0.404,0.384,0.429:0.022,0.028,0.950	0/0:10,1:0.084:7,1:3,0:39:153,232:60:35
1	216363721	.	AAAAG	A	.	.	DB;DP=171;ECNT=1;NLOD=7.37;N_ART_LOD=1.19;POP_AF=1.000e-03;P_GERMLINE=-6.119e+00;RPA=6,5;RU=AAAG;STR;TLOD=3.96	GT:AD:AF:F1R2:F2R1:MBQ:MFRL:MMQ:MPOS:SA_MAP_AF:SA_POST_PROB	0/1:54,2:0.251:22,1:32,1:39:209,174:60:37:0.040,0.00,0.036:0.025,6.916e-03,0.968	0/0:39,1:0.223:16,0:23,1:39:192,209:60:24
1	216684776	.	AAAC	A	.	.	DP=417;ECNT=1;NLOD=27.68;N_ART_LOD=17.17;POP_AF=1.000e-03;P_GERMLINE=-2.438e+01;RPA=8,7;RU=AAC;STR;TLOD=9.76	GT:AD:AF:F1R2:F2R1:MBQ:MFRL:MMQ:MPOS:SA_MAP_AF:SA_POST_PROB	0/1:171,5:0.084:58,2:113,3:40:149,147:60:37:0.010,0.030,0.028:0.010,2.873e-03,0.987	0/0:190,7:0.081:61,4:129,3:40:150,144:60:39
1	216937783	.	G	GT	.	.	DP=13;ECNT=2;NLOD=2.41;N_ART_LOD=-9.542e-01;POP_AF=1.000e-03;P_GERMLINE=-2.088e+00;RPA=1,2;RU=T;STR;TLOD=3.02	GT:AD:AF:F1R2:F2R1:MBQ:MFRL:MMQ:MPOS:PGT:PID:SA_MAP_AF:SA_POST_PROB	0/1:4,1:0.200:1,0:3,1:40:242,103:45:42:0|1:216937783_G_GT:0.202,0.00,0.200:0.017,0.035,0.949	0/0:8,0:2.243e-16:5,0:3,0:0:196,0:0:0:0|1:216937783_G_GT
1	216937796	.	A	G	.	.	DP=14;ECNT=2;NLOD=2.71;N_ART_LOD=-1.000e+00;POP_AF=1.000e-03;P_GERMLINE=-2.387e+00;TLOD=3.02	GT:AD:AF:F1R2:F2R1:MBQ:MFRL:MMQ:MPOS:PGT:PID:SA_MAP_AF:SA_POST_PROB	0/1:4,1:0.200:1,0:3,1:39:242,103:45:29:0|1:216937783_G_GT:0.202,0.00,0.200:0.017,0.035,0.949	0/0:9,0:1.084e-05:5,0:4,0:0:219,0:0:0:0|1:216937783_G_GT
1	217256010	.	CCA	C	.	.	DP=41;ECNT=1;NLOD=4.81;N_ART_LOD=-1.251e+00;POP_AF=1.000e-03;P_GERMLINE=-3.387e+00;RPA=6,5;RU=CA;STR;TLOD=4.13	GT:AD:AF:F1R2:F2R1:MBQ:MFRL:MMQ:MPOS:SA_MAP_AF:SA_POST_PROB	0/1:19,2:0.131:9,0:10,2:39:176,179:60:31:0.00,0.091,0.095:0.059,7.752e-03,0.933	0/0:16,0:0.056:5,0:11,0:0:141,0:0:0
1	217308869	.	CGCG	C	.	.	DP=46;ECNT=2;NLOD=7.53;N_ART_LOD=-1.415e+00;POP_AF=1.000e-03;P_GERMLINE=-6.022e+00;RPA=6,5;RU=GCG;STR;TLOD=4.21	GT:AD:AF:F1R2:F2R1:MBQ:MFRL:MMQ:MPOS:PGT:PID:SA_MAP_AF:SA_POST_PROB	0/1:17,2:0.143:10,1:7,1:37:168,195:60:42:0|1:217308869_CGCG_C:0.101,0.00,0.105:0.014,0.024,0.962	0/0:25,0:4.796e-05:10,0:15,0:0:193,0:0:0:0|1:217308869_CGCG_C
1	217308871	.	CG	C	.	.	DP=51;ECNT=2;NLOD=8.73;N_ART_LOD=-1.477e+00;POP_AF=1.000e-03;P_GERMLINE=-7.999e+00;RPA=2,1;RU=G;STR;TLOD=3.43	GT:AD:AF:F1R2:F2R1:MBQ:MFRL:MMQ:MPOS:PGT:PID:SA_MAP_AF:SA_POST_PROB	0/1:20,2:0.091:10,2:10,0:40:193,129:60:25:1|0:217308869_CGCG_C:0.071,0.071,0.091:0.021,0.012,0.967	0/0:29,0:2.507e-04:12,0:17,0:0:173,0:0:0:1|0:217308869_CGCG_C
1	217688925	.	C	T	.	.	DP=15;ECNT=1;NLOD=3.01;N_ART_LOD=-1.041e+00;POP_AF=1.000e-03;P_GERMLINE=-2.687e+00;TLOD=3.02	GT:AD:AF:F1R2:F2R1:MBQ:MFRL:MMQ:MPOS:SA_MAP_AF:SA_POST_PROB	0/1:4,1:0.200:3,1:1,0:31:180,129:60:12:0.00,0.202,0.200:0.043,0.015,0.943	0/0:10,0:4.993e-05:3,0:7,0:0:175,0:0:0
1	218024012	.	G	A	.	.	DP=235;ECNT=1;NLOD=38.14;N_ART_LOD=-2.121e+00;POP_AF=1.000e-03;P_GERMLINE=-3.763e+01;TLOD=3.21	GT:AD:AF:F1R2:F2R1:MBQ:MFRL:MMQ:MPOS:SA_MAP_AF:SA_POST_PROB	0/1:94,2:0.033:51,1:43,1:40:188,196:60:20:0.020,0.00,0.021:7.786e-03,5.945e-03,0.986	0/0:127,0:0.038:72,0:55,0:0:184,0:0:0
1	218117866	.	A	ACT	.	.	DP=68;ECNT=1;NLOD=8.25;N_ART_LOD=-1.210e+00;POP_AF=1.000e-03;P_GERMLINE=-4.945e+00;RPA=9,10;RU=CT;STR;TLOD=8.63	GT:AD:AF:F1R2:F2R1:MBQ:MFRL:MMQ:MPOS:SA_MAP_AF:SA_POST_PROB	0/1:26,4:0.185:13,4:11,0:40:190,210:60:47:0.121,0.101,0.133:0.017,0.016,0.967	0/0:28,0:0.100:19,0:6,0:0:176,0:0:0
1	218256935	.	C	T	.	.	DP=20;ECNT=1;NLOD=3.31;N_ART_LOD=-1.079e+00;POP_AF=1.000e-03;P_GERMLINE=-7.882e-01;TLOD=5.39	GT:AD:AF:F1R2:F2R1:MBQ:MFRL:MMQ:MPOS:SA_MAP_AF:SA_POST_PROB	0/1:7,2:0.233:3,1:4,1:35:145,146:60:8:0.182,0.192,0.222:0.032,0.016,0.951	0/0:11,0:6.029e-05:4,0:7,0:0:132,0:0:0
1	219674167	.	TA	T	.	.	DP=42;ECNT=1;NLOD=5.65;N_ART_LOD=-1.061e+00;POP_AF=1.000e-03;P_GERMLINE=-3.354e+00;RPA=10,9;RU=A;STR;TLOD=5.04	GT:AD:AF:F1R2:F2R1:MBQ:MFRL:MMQ:MPOS:SA_MAP_AF:SA_POST_PROB	0/1:11,3:0.278:4,2:7,1:40:184,151:60:38:0.182,0.192,0.214:0.017,0.027,0.956	0/0:19,0:0.111:5,0:12,0:0:189,0:0:0
1	219785369	.	G	GA	.	.	DP=76;ECNT=1;NLOD=6.62;N_ART_LOD=-1.413e+00;POP_AF=1.000e-03;P_GERMLINE=-6.165e+00;RPA=9,10;RU=A;STR;TLOD=3.15	GT:AD:AF:F1R2:F2R1:MBQ:MFRL:MMQ:MPOS:SA_MAP_AF:SA_POST_PROB	0/1:32,3:0.192:18,2:14,1:39:288,277:27:33:0.051,0.081,0.086:0.033,7.461e-03,0.959	0/0:22,0:0.121:15,0:7,0:0:268,0:0:0
1	220184150	.	CAAA	C	.	.	DP=205;ECNT=1;NLOD=9.09;N_ART_LOD=-9.026e-01;POP_AF=1.000e-03;P_GERMLINE=-7.282e+00;RPA=17,14;RU=A;STR;TLOD=4.52	GT:AD:AF:F1R2:F2R1:MBQ:MFRL:MMQ:MPOS:SA_MAP_AF:SA_POST_PROB	0/1:79,13:0.240:4,0:8,4:39:230,226:60:13:0.00,0.051,0.048:8.732e-03,0.017,0.974	0/0:67,10:0.234:1,1:8,0:39:210,195:60:11
1	220197494	.	AAAAC	A	.	.	DP=167;ECNT=1;NLOD=18.02;N_ART_LOD=-1.803e+00;POP_AF=1.000e-03;P_GERMLINE=-1.487e+01;RPA=4,3;RU=AAAC;STR;TLOD=6.40	GT:AD:AF:F1R2:F2R1:MBQ:MFRL:MMQ:MPOS:SA_MAP_AF:SA_POST_PROB	0/1:90,3:0.070:29,1:61,2:39:239,292:60:24:0.00,0.030,0.032:6.502e-03,0.015,0.978	0/0:60,0:0.046:28,0:32,0:0:253,0:0:0
1	220256672	.	CT	C	.	.	DP=16;ECNT=1;NLOD=2.36;N_ART_LOD=-7.148e-01;POP_AF=1.000e-03;P_GERMLINE=-1.123e+00;RPA=12,11;RU=T;STR;TLOD=3.97	GT:AD:AF:F1R2:F2R1:MBQ:MFRL:MMQ:MPOS:SA_MAP_AF:SA_POST_PROB	0/1:3,2:0.430:3,2:0,0:39:275,169:60:22:0.00,0.404,0.400:0.026,0.025,0.949	0/0:8,0:0.067:3,0:4,0:0:147,0:0:0
1	220269426	.	C	CT	.	.	DP=235;ECNT=1;NLOD=11.77;N_ART_LOD=5.73;POP_AF=1.000e-03;P_GERMLINE=-9.066e+00;RPA=12,13;RU=T;STR;TLOD=5.54	GT:AD:AF:F1R2:F2R1:MBQ:MFRL:MMQ:MPOS:SA_MAP_AF:SA_POST_PROB	0/1:98,8:0.140:45,3:41,3:37:199,188:60:22:0.051,0.051,0.057:4.729e-03,0.022,0.974	0/0:94,8:0.138:48,5:27,1:39:190,192:60:18
1	220307713	.	G	GT	.	.	DB;DP=392;ECNT=1;NLOD=28.46;N_ART_LOD=7.81;POP_AF=1.000e-03;P_GERMLINE=-2.792e+01;RPA=9,10;RU=T;STR;TLOD=3.23	GT:AD:AF:F1R2:F2R1:MBQ:MFRL:MMQ:MPOS:SA_MAP_AF:SA_POST_PROB	0/1:179,6:0.070:86,2:93,4:39:194,197:60:34:0.00,0.030,0.032:9.202e-03,5.365e-03,0.985	0/0:163,8:0.097:77,4:82,4:39:184,220:60:24
1	220355391	.	G	GA	.	.	DP=71;ECNT=1;NLOD=5.60;N_ART_LOD=0.191;POP_AF=1.000e-03;P_GERMLINE=-3.144e+00;RPA=10,11;RU=A;STR;TLOD=5.22	GT:AD:AF:F1R2:F2R1:MBQ:MFRL:MMQ:MPOS:SA_MAP_AF:SA_POST_PROB	0/1:33,4:0.152:16,2:14,2:37:288,308:60:31:0.00,0.111,0.108:0.015,0.025,0.960	0/0:27,1:0.068:13,1:14,0:40:215,200:60:5
1	220355521	.	T	TA	.	.	DP=718;ECNT=1;NLOD=28.28;N_ART_LOD=29.60;POP_AF=1.000e-03;P_GERMLINE=-2.498e+01;RPA=11,12;RU=A;STR;TLOD=30.47	GT:AD:AF:F1R2:F2R1:MBQ:MFRL:MMQ:MPOS:SA_MAP_AF:SA_POST_PROB	0/1:269,28:0.151:113,12:129,13:39:182,156:60:23:0.030,0.081,0.084:0.039,3.756e-03,0.957	0/0:309,28:0.141:113,13:157,13:39:170,199:60:19
1	220603308	.	TGTGTGA	T	.	.	DP=382;ECNT=3;NLOD=19.40;N_ART_LOD=7.71;POP_AF=1.000e-03;P_GERMLINE=-1.610e+01;RPA=1,-1;RU=GTGTGAGA;STR;TLOD=13.25	GT:AD:AF:F1R2:F2R1:MBQ:MFRL:MMQ:MPOS:SA_MAP_AF:SA_POST_PROB	0/1:134,10:0.188:71,4:58,6:35:199,206:60:33:0.00,0.071,0.071:0.011,0.019,0.970	0/0:126,8:0.183:58,5:65,3:38:200,193:60:35
1	220603312	.	TGA	T	.	.	DP=387;ECNT=3;NLOD=39.44;N_ART_LOD=-1.893e+00;POP_AF=1.000e-03;P_GERMLINE=-3.642e+01;RPA=8,7;RU=GA;STR;TLOD=6.05	GT:AD:AF:F1R2:F2R1:MBQ:MFRL:MMQ:MPOS:SA_MAP_AF:SA_POST_PROB	0/1:138,6:0.176:70,4:59,2:29:201,188:60:41:0.00,0.040,0.043:7.211e-03,0.019,0.974	0/0:133,0:0.152:59,0:66,0:0:200,0:0:0
1	220982320	.	C	CA	.	.	DP=314;ECNT=1;NLOD=15.42;N_ART_LOD=3.18;POP_AF=1.000e-03;P_GERMLINE=-1.211e+01;RPA=11,12;RU=A;STR;TLOD=10.39	GT:AD:AF:F1R2:F2R1:MBQ:MFRL:MMQ:MPOS:SA_MAP_AF:SA_POST_PROB	0/1:120,10:0.196:34,4:76,6:32:207,216:60:25:0.081,0.00,0.077:0.019,0.012,0.969	0/0:95,6:0.181:30,3:49,2:34:205,205:60:17
1	221170961	.	ATGG	A	.	.	DP=107;ECNT=1;NLOD=16.83;N_ART_LOD=-1.774e+00;POP_AF=1.000e-03;P_GERMLINE=-1.517e+01;RPA=6,5;RU=TGG;STR;TLOD=4.37	GT:AD:AF:F1R2:F2R1:MBQ:MFRL:MMQ:MPOS:SA_MAP_AF:SA_POST_PROB	0/1:42,2:0.056:28,1:14,1:39:151,111:60:14:0.00,0.051,0.045:0.043,4.699e-03,0.952	0/0:56,0:0.049:36,0:20,0:0:159,0:0:0
1	221507376	.	G	GT	.	.	DP=1508;ECNT=1;NLOD=152.54;N_ART_LOD=8.16;POP_AF=1.000e-03;P_GERMLINE=-1.492e+02;RPA=8,9;RU=T;STR;TLOD=9.57	GT:AD:AF:F1R2:F2R1:MBQ:MFRL:MMQ:MPOS:SA_MAP_AF:SA_POST_PROB	0/1:578,13:0.124:199,3:375,10:40:174,180:60:30:0.020,0.020,0.022:0.024,8.712e-04,0.976	0/0:611,12:0.105:223,7:381,5:40:168,175:60:39
1	221920910	.	CT	C	.	.	DP=26;ECNT=1;NLOD=2.25;N_ART_LOD=-5.475e-01;POP_AF=1.000e-03;P_GERMLINE=-4.276e-01;RPA=18,17;RU=T;STR;TLOD=4.75	GT:AD:AF:F1R2:F2R1:MBQ:MFRL:MMQ:MPOS:SA_MAP_AF:SA_POST_PROB	0/1:5,3:0.419:2,3:2,0:40:216,165:60:23:0.323,0.354,0.375:0.030,0.020,0.950	0/0:8,0:0.256:2,0:3,0:0:166,0:0:0
1	222258162	.	A	T	.	.	DP=15;ECNT=1;NLOD=2.71;N_ART_LOD=-1.018e+00;POP_AF=1.000e-03;P_GERMLINE=-2.270e+00;TLOD=3.14	GT:AD:AF:F1R2:F2R1:MBQ:MFRL:MMQ:MPOS:SA_MAP_AF:SA_POST_PROB	0/1:3,1:0.300:2,1:1,0:40:207,84:60:19:0.00,0.253,0.250:0.032,0.019,0.949	0/0:9,0:0.050:5,0:4,0:0:152,0:0:0
1	222723317	.	CAA	C	.	.	DP=47;ECNT=1;NLOD=4.07;N_ART_LOD=-8.475e-01;POP_AF=1.000e-03;P_GERMLINE=-2.977e+00;RPA=14,12;RU=A;STR;TLOD=3.80	GT:AD:AF:F1R2:F2R1:MBQ:MFRL:MMQ:MPOS:SA_MAP_AF:SA_POST_PROB	0/1:15,2:0.159:7,0:8,2:31:206,157:60:21:0.091,0.091,0.118:0.020,0.015,0.964	0/0:19,1:0.176:7,0:12,1:35:174,182:60:20
1	222753050	.	G	GA	.	.	DB;DP=338;ECNT=1;NLOD=10.36;N_ART_LOD=12.17;POP_AF=1.000e-03;P_GERMLINE=-7.061e+00;RPA=10,11;RU=A;STR;TLOD=9.18	GT:AD:AF:F1R2:F2R1:MBQ:MFRL:MMQ:MPOS:SA_MAP_AF:SA_POST_PROB	0/1:156,9:0.116:60,2:93,7:39:190,224:60:19:0.040,0.051,0.055:4.512e-03,0.017,0.979	0/0:119,10:0.137:53,6:60,4:39:183,199:60:19
1	222791581	.	C	T	.	.	DP=1061;ECNT=1;NLOD=153.95;N_ART_LOD=-2.719e+00;POP_AF=1.000e-03;P_GERMLINE=-1.533e+02;TLOD=3.34	GT:AD:AF:F1R2:F2R1:MBQ:MFRL:MMQ:MPOS:SA_MAP_AF:SA_POST_PROB	0/1:491,3:0.030:190,2:301,1:40:155,173:60:41:0.00,0.010,6.073e-03:8.709e-03,6.232e-04,0.991	0/0:515,1:0.029:190,1:325,0:16:143,93:60:32
1	222806606	.	GT	G	.	.	DB;DP=448;ECNT=1;NLOD=39.44;N_ART_LOD=1.30;POP_AF=1.000e-03;P_GERMLINE=-3.841e+01;RPA=9,8;RU=T;STR;TLOD=3.73	GT:AD:AF:F1R2:F2R1:MBQ:MFRL:MMQ:MPOS:SA_MAP_AF:SA_POST_PROB	0/1:191,5:0.119:72,1:115,4:40:212,225:60:20:0.030,0.00,0.026:0.014,4.804e-03,0.981	0/0:159,3:0.124:48,2:101,1:39:207,228:60:19
1	222854588	.	G	A	.	.	DP=13;ECNT=1;NLOD=2.41;N_ART_LOD=-9.542e-01;POP_AF=1.000e-03;P_GERMLINE=-1.995e+00;TLOD=3.12	GT:AD:AF:F1R2:F2R1:MBQ:MFRL:MMQ:MPOS:SA_MAP_AF:SA_POST_PROB	0/1:3,1:0.300:2,1:1,0:40:206,106:60:0:0.253,0.00,0.250:0.019,0.032,0.949	0/0:8,0:1.280e-04:0,0:8,0:0:214,0:0:0
1	222953073	.	AT	A	.	.	DP=16;ECNT=1;NLOD=2.28;N_ART_LOD=-7.151e-01;POP_AF=1.000e-03;P_GERMLINE=-1.073e+00;RPA=11,10;RU=T;STR;TLOD=3.95	GT:AD:AF:F1R2:F2R1:MBQ:MFRL:MMQ:MPOS:SA_MAP_AF:SA_POST_PROB	0/1:5,2:0.311:0,2:3,0:40:177,103:60:24:0.263,0.242,0.286:0.017,0.036,0.947	0/0:8,0:0.086:3,0:2,0:0:187,0:0:0
1	223113172	.	C	CA	.	.	DP=36;ECNT=1;NLOD=4.38;N_ART_LOD=-9.493e-01;POP_AF=1.000e-03;P_GERMLINE=-1.115e+00;RPA=13,14;RU=A;STR;TLOD=13.82	GT:AD:AF:F1R2:F2R1:MBQ:MFRL:MMQ:MPOS:SA_MAP_AF:SA_POST_PROB	0/1:9,7:0.461:2,2:4,5:14:182,199:60:33:0.434,0.354,0.438:0.015,0.050,0.935	0/0:15,0:0.076:5,0:7,0:0:162,0:0:0
1	223156406	.	C	CT	.	.	DP=422;ECNT=1;NLOD=11.23;N_ART_LOD=16.71;POP_AF=1.000e-03;P_GERMLINE=-7.932e+00;RPA=12,13;RU=T;STR;TLOD=25.55	GT:AD:AF:F1R2:F2R1:MBQ:MFRL:MMQ:MPOS:SA_MAP_AF:SA_POST_PROB	0/1:187,24:0.162:78,8:89,13:40:181,159:60:28:0.040,0.101,0.099:0.034,4.936e-03,0.961	0/0:153,15:0.145:51,4:78,10:39:173,185:60:30
1	223369756	.	G	T	.	.	DP=14;ECNT=2;NLOD=3.01;N_ART_LOD=-1.041e+00;POP_AF=1.000e-03;P_GERMLINE=-2.512e+00;TLOD=3.20	GT:AD:AF:F1R2:F2R1:MBQ:MFRL:MMQ:MPOS:PGT:PID:SA_MAP_AF:SA_POST_PROB	0/1:3,1:0.250:1,1:2,0:34:115,102:51:9:0|1:223369756_G_T:0.00,0.253,0.250:0.023,0.025,0.952	0/0:10,0:4.741e-05:3,0:7,0:0:165,0:0:0:0|1:223369756_G_T
1	223369761	.	T	C	.	.	DP=15;ECNT=2;NLOD=3.01;N_ART_LOD=-1.058e+00;POP_AF=1.000e-03;P_GERMLINE=-2.512e+00;TLOD=3.20	GT:AD:AF:F1R2:F2R1:MBQ:MFRL:MMQ:MPOS:PGT:PID:SA_MAP_AF:SA_POST_PROB	0/1:3,1:0.250:1,1:2,0:39:115,102:51:4:0|1:223369756_G_T:0.00,0.253,0.250:0.023,0.025,0.952	0/0:10,0:0.045:3,0:7,0:0:165,0:0:0:0|1:223369756_G_T
1	223373183	.	T	TTCTTCC	.	.	DP=165;ECNT=1;NLOD=24.91;N_ART_LOD=-1.478e+00;POP_AF=1.000e-03;P_GERMLINE=-2.370e+01;TLOD=3.91	GT:AD:AF:F1R2:F2R1:MBQ:MFRL:MMQ:MPOS:SA_MAP_AF:SA_POST_PROB	0/1:66,2:0.057:44,2:17,0:35:153,184:60:32:0.020,0.020,0.032:7.628e-03,7.935e-03,0.984	0/0:83,0:0.056:39,0:33,0:0:161,0:0:0
1	223938369	.	T	G	.	.	DP=28;ECNT=1;NLOD=2.66;N_ART_LOD=-9.971e-01;POP_AF=1.000e-03;P_GERMLINE=-2.236e+00;TLOD=3.13	GT:AD:AF:F1R2:F2R1:MBQ:MFRL:MMQ:MPOS:SA_MAP_AF:SA_POST_PROB	0/1:17,2:0.111:3,1:14,1:29:274,365:60:20:0.00,0.101,0.105:0.017,0.022,0.962	0/0:9,0:0.011:3,0:6,0:0:284,0:0:0
1	223988287	.	T	TA	.	.	DP=191;ECNT=1;NLOD=24.78;N_ART_LOD=-7.120e-01;POP_AF=1.000e-03;P_GERMLINE=-2.378e+01;RPA=8,9;RU=A;STR;TLOD=3.70	GT:AD:AF:F1R2:F2R1:MBQ:MFRL:MMQ:MPOS:SA_MAP_AF:SA_POST_PROB	0/1:81,4:0.083:28,0:52,4:40:212,182:60:26:0.00,0.051,0.048:7.744e-03,0.025,0.967	0/0:92,1:0.047:29,0:61,1:40:193,203:60:42
1	223994526	.	C	CA	.	.	DB;DP=157;ECNT=1;NLOD=16.52;N_ART_LOD=-4.587e-01;POP_AF=1.000e-03;P_GERMLINE=-1.542e+01;RPA=9,10;RU=A;STR;TLOD=3.81	GT:AD:AF:F1R2:F2R1:MBQ:MFRL:MMQ:MPOS:SA_MAP_AF:SA_POST_PROB	0/1:70,4:0.098:24,2:46,2:40:202,225:60:27:0.00,0.051,0.054:9.716e-03,0.017,0.973	0/0:64,1:0.086:15,0:44,1:39:189,216:60:30
[truncated: 5,128,210 more chars]
