# Supplementary material for: Differentiation-state plasticity is a targetable resistance mechanism in basal-like breast cancer
Source: Nat Commun. 2018 Sep 19;9:3815. doi: 10.1038/s41467-018-05729-w (PMC6145927; doi:10.1038/s41467-018-05729-w)
Supplement: Supplementary file 7 — Supplementary Data 4 [file 41467_2018_5729_MOESM7_ESM.zip › Supplementary Data 4/tram_v_bez_mutect2_no_dbSNP.vcf]

##fileformat=VCFv4.2
##FORMAT=<ID=AD,Number=R,Type=Integer,Description="Allelic depths for the ref and alt alleles in the order listed">
##FORMAT=<ID=AF,Number=A,Type=Float,Description="Allele fractions of alternate alleles in the tumor">
##FORMAT=<ID=DP,Number=1,Type=Integer,Description="Approximate read depth (reads with MQ=255 or with bad mates are filtered)">
##FORMAT=<ID=F1R2,Number=R,Type=Integer,Description="Count of reads in F1R2 pair orientation supporting each allele">
##FORMAT=<ID=F2R1,Number=R,Type=Integer,Description="Count of reads in F2R1 pair orientation supporting each allele">
##FORMAT=<ID=GQ,Number=1,Type=Integer,Description="Genotype Quality">
##FORMAT=<ID=GT,Number=1,Type=String,Description="Genotype">
##FORMAT=<ID=MBQ,Number=A,Type=Float,Description="median base quality">
##FORMAT=<ID=MFRL,Number=R,Type=Float,Description="median fragment length">
##FORMAT=<ID=MMQ,Number=A,Type=Float,Description="median mapping quality">
##FORMAT=<ID=MPOS,Number=A,Type=Float,Description="median distance from end of read">
##FORMAT=<ID=PGT,Number=1,Type=String,Description="Physical phasing haplotype information, describing how the alternate alleles are phased in relation to one another">
##FORMAT=<ID=PID,Number=1,Type=String,Description="Physical phasing ID information, where each unique ID within a given sample (but not across samples) connects records within a phasing group">
##FORMAT=<ID=PL,Number=G,Type=Integer,Description="Normalized, Phred-scaled likelihoods for genotypes as defined in the VCF specification">
##FORMAT=<ID=SA_MAP_AF,Number=3,Type=Float,Description="MAP estimates of allele fraction given z">
##FORMAT=<ID=SA_POST_PROB,Number=3,Type=Float,Description="posterior probabilities of the presence of strand artifact">
##GATKCommandLine=<ID=Mutect2,CommandLine="Mutect2  --tumor-sample tram --normal-sample bez235 --dbsnp /home/exacloud/lustre1/SpellmanLab/Boniface/ref_files/DBSNP_150_uw.vcf --output new_full_tram_v_bez_gatk4_test.mut2.vcf --input tram_HCC1143_merge.pe.readgroups.sort.DupRem.RH.bam --input bez235_HCC1143_merge.pe.readgroups.sort.DupRem.RH.bam --reference /home/exacloud/lustre1/SpellmanLab/Boniface/ref_files/human_g1k_v37.fasta  --genotype-pon-sites false --af-of-alleles-not-in-resource 0.001 --log-somatic-prior -6.0 --tumor-lod-to-emit 3.0 --initial-tumor-lod 2.0 --max-population-af 0.01 --downsampling-stride 1 --max-suspicious-reads-per-alignment-start 0 --normal-lod 2.2 --annotation-group StandardMutectAnnotation --dont-trim-active-regions false --max-disc-ar-extension 25 --max-gga-ar-extension 300 --padding-around-indels 150 --padding-around-snps 20 --kmer-size 10 --kmer-size 25 --dont-increase-kmer-sizes-for-cycles false --allow-non-unique-kmers-in-ref false --num-pruning-samples 1 --recover-dangling-heads false --do-not-recover-dangling-branches false --min-dangling-branch-length 4 --consensus false --max-num-haplotypes-in-population 128 --error-correct-kmers false --min-pruning 2 --debug-graph-transformations false --kmer-length-for-read-error-correction 25 --min-observations-for-kmer-to-be-solid 20 --likelihood-calculation-engine PairHMM --base-quality-score-threshold 18 --pair-hmm-gap-continuation-penalty 10 --pair-hmm-implementation FASTEST_AVAILABLE --pcr-indel-model CONSERVATIVE --phred-scaled-global-read-mismapping-rate 45 --native-pair-hmm-threads 4 --native-pair-hmm-use-double-precision false --debug false --use-filtered-reads-for-annotations false --emit-ref-confidence NONE --bam-writer-type CALLED_HAPLOTYPES --disable-optimizations false --just-determine-active-regions false --dont-genotype false --dont-use-soft-clipped-bases false --capture-assembly-failure-bam false --error-correct-reads false --do-not-run-physical-phasing false --min-base-quality-score 10 --smith-waterman JAVA --use-new-qual-calculator false --annotate-with-num-discovered-alleles false --heterozygosity 0.001 --indel-heterozygosity 1.25E-4 --heterozygosity-stdev 0.01 --standard-min-confidence-threshold-for-calling 10.0 --max-alternate-alleles 6 --max-genotype-count 1024 --sample-ploidy 2 --genotyping-mode DISCOVERY --contamination-fraction-to-filter 0.0 --output-mode EMIT_VARIANTS_ONLY --all-site-pls false --min-assembly-region-size 50 --max-assembly-region-size 300 --assembly-region-padding 100 --max-reads-per-alignment-start 50 --active-probability-threshold 0.002 --max-prob-propagation-distance 50 --interval-set-rule UNION --interval-padding 0 --interval-exclusion-padding 0 --interval-merging-rule ALL --read-validation-stringency SILENT --seconds-between-progress-updates 10.0 --disable-sequence-dictionary-validation false --create-output-bam-index true --create-output-bam-md5 false --create-output-variant-index true --create-output-variant-md5 false --lenient false --add-output-sam-program-record true --add-output-vcf-command-line true --cloud-prefetch-buffer 40 --cloud-index-prefetch-buffer -1 --disable-bam-index-caching false --help false --version false --showHidden false --verbosity INFO --QUIET false --use-jdk-deflater false --use-jdk-inflater false --gcs-max-retries 20 --disable-tool-default-read-filters false --minimum-mapping-quality 20",Version=4.0.0.0,Date="May 2, 2018 11:00:55 AM PDT">
##INFO=<ID=DB,Number=0,Type=Flag,Description="dbSNP Membership">
##INFO=<ID=DP,Number=1,Type=Integer,Description="Approximate read depth; some reads may have been filtered">
##INFO=<ID=ECNT,Number=1,Type=Integer,Description="Number of events in this haplotype">
##INFO=<ID=IN_PON,Number=0,Type=Flag,Description="site found in panel of normals">
##INFO=<ID=NLOD,Number=A,Type=Float,Description="Normal LOD score">
##INFO=<ID=N_ART_LOD,Number=A,Type=Float,Description="log odds of artifact in normal with same allele fraction as tumor">
##INFO=<ID=POP_AF,Number=A,Type=Float,Description="population allele frequencies of alt alleles">
##INFO=<ID=P_GERMLINE,Number=A,Type=Float,Description="Posterior probability for alt allele to be germline variants">
##INFO=<ID=RPA,Number=.,Type=Integer,Description="Number of times tandem repeat unit is repeated, for each allele (including reference)">
##INFO=<ID=RU,Number=1,Type=String,Description="Tandem repeat unit (bases)">
##INFO=<ID=STR,Number=0,Type=Flag,Description="Variant is a short tandem repeat">
##INFO=<ID=TLOD,Number=A,Type=Float,Description="Tumor LOD score">
##Mutect Version=2.1-beta
##contig=<ID=1,length=249250621>
##contig=<ID=2,length=243199373>
##contig=<ID=3,length=198022430>
##contig=<ID=4,length=191154276>
##contig=<ID=5,length=180915260>
##contig=<ID=6,length=171115067>
##contig=<ID=7,length=159138663>
##contig=<ID=8,length=146364022>
##contig=<ID=9,length=141213431>
##contig=<ID=10,length=135534747>
##contig=<ID=11,length=135006516>
##contig=<ID=12,length=133851895>
##contig=<ID=13,length=115169878>
##contig=<ID=14,length=107349540>
##contig=<ID=15,length=102531392>
##contig=<ID=16,length=90354753>
##contig=<ID=17,length=81195210>
##contig=<ID=18,length=78077248>
##contig=<ID=19,length=59128983>
##contig=<ID=20,length=63025520>
##contig=<ID=21,length=48129895>
##contig=<ID=22,length=51304566>
##contig=<ID=X,length=155270560>
##contig=<ID=Y,length=59373566>
##contig=<ID=MT,length=16569>
##contig=<ID=GL000207.1,length=4262>
##contig=<ID=GL000226.1,length=15008>
##contig=<ID=GL000229.1,length=19913>
##contig=<ID=GL000231.1,length=27386>
##contig=<ID=GL000210.1,length=27682>
##contig=<ID=GL000239.1,length=33824>
##contig=<ID=GL000235.1,length=34474>
##contig=<ID=GL000201.1,length=36148>
##contig=<ID=GL000247.1,length=36422>
##contig=<ID=GL000245.1,length=36651>
##contig=<ID=GL000197.1,length=37175>
##contig=<ID=GL000203.1,length=37498>
##contig=<ID=GL000246.1,length=38154>
##contig=<ID=GL000249.1,length=38502>
##contig=<ID=GL000196.1,length=38914>
##contig=<ID=GL000248.1,length=39786>
##contig=<ID=GL000244.1,length=39929>
##contig=<ID=GL000238.1,length=39939>
##contig=<ID=GL000202.1,length=40103>
##contig=<ID=GL000234.1,length=40531>
##contig=<ID=GL000232.1,length=40652>
##contig=<ID=GL000206.1,length=41001>
##contig=<ID=GL000240.1,length=41933>
##contig=<ID=GL000236.1,length=41934>
##contig=<ID=GL000241.1,length=42152>
##contig=<ID=GL000243.1,length=43341>
##contig=<ID=GL000242.1,length=43523>
##contig=<ID=GL000230.1,length=43691>
##contig=<ID=GL000237.1,length=45867>
##contig=<ID=GL000233.1,length=45941>
##contig=<ID=GL000204.1,length=81310>
##contig=<ID=GL000198.1,length=90085>
##contig=<ID=GL000208.1,length=92689>
##contig=<ID=GL000191.1,length=106433>
##contig=<ID=GL000227.1,length=128374>
##contig=<ID=GL000228.1,length=129120>
##contig=<ID=GL000214.1,length=137718>
##contig=<ID=GL000221.1,length=155397>
##contig=<ID=GL000209.1,length=159169>
##contig=<ID=GL000218.1,length=161147>
##contig=<ID=GL000220.1,length=161802>
##contig=<ID=GL000213.1,length=164239>
##contig=<ID=GL000211.1,length=166566>
##contig=<ID=GL000199.1,length=169874>
##contig=<ID=GL000217.1,length=172149>
##contig=<ID=GL000216.1,length=172294>
##contig=<ID=GL000215.1,length=172545>
##contig=<ID=GL000205.1,length=174588>
##contig=<ID=GL000219.1,length=179198>
##contig=<ID=GL000224.1,length=179693>
##contig=<ID=GL000223.1,length=180455>
##contig=<ID=GL000195.1,length=182896>
##contig=<ID=GL000212.1,length=186858>
##contig=<ID=GL000222.1,length=186861>
##contig=<ID=GL000200.1,length=187035>
##contig=<ID=GL000193.1,length=189789>
##contig=<ID=GL000194.1,length=191469>
##contig=<ID=GL000225.1,length=211173>
##contig=<ID=GL000192.1,length=547496>
##filtering_status=Warning: unfiltered Mutect 2 calls.  Please run FilterMutectCalls to remove false positives.
##normal_sample=bez235
##source=Mutect2
##tumor_sample=tram
#CHROM	POS	ID	REF	ALT	QUAL	FILTER	INFO	FORMAT	bez235	tram
1	1139681	.	C	T	.	.	DP=202;ECNT=1;NLOD=27.04;N_ART_LOD=0.423;POP_AF=1.000e-03;P_GERMLINE=-2.632e+01;TLOD=3.41	GT:AD:AF:F1R2:F2R1:MBQ:MFRL:MMQ:MPOS:SA_MAP_AF:SA_POST_PROB	0/0:104,1:0.034:36,0:68,1:40:178,245:60:5	0/1:86,2:0.044:34,2:52,0:40:191,258:60:20:0.020,0.00,0.023:5.022e-03,9.087e-03,0.986
1	1223068	.	T	C	.	.	DP=241;ECNT=1;NLOD=32.08;N_ART_LOD=-1.743e+00;POP_AF=1.000e-03;P_GERMLINE=-3.175e+01;TLOD=3.03	GT:AD:AF:F1R2:F2R1:MBQ:MFRL:MMQ:MPOS:SA_MAP_AF:SA_POST_PROB	0/0:110,3:0.032:36,1:74,2:35:204,184:60:1	0/1:112,9:0.076:35,2:77,7:35:185,181:60:1:0.071,0.051,0.074:5.435e-03,0.014,0.980
1	1233888	.	CGCCTGAGGACCCCA	C	.	.	DP=185;ECNT=3;NLOD=25.67;N_ART_LOD=-1.939e+00;POP_AF=1.000e-03;P_GERMLINE=-2.422e+01;TLOD=4.15	GT:AD:AF:F1R2:F2R1:MBQ:MFRL:MMQ:MPOS:PGT:PID:SA_MAP_AF:SA_POST_PROB	0/0:88,1:0.042:32,1:56,0:39:207,0:60:2:0|1:1233870_A_C	0/1:80,3:0.075:23,1:57,2:35:204,201:60:5:0|1:1233870_A_C:0.00,0.040,0.036:0.103,2.354e-03,0.894
1	1248962	.	G	A	.	.	DP=958;ECNT=1;NLOD=143.97;N_ART_LOD=-2.694e+00;POP_AF=1.000e-03;P_GERMLINE=-1.436e+02;TLOD=3.10	GT:AD:AF:F1R2:F2R1:MBQ:MFRL:MMQ:MPOS:SA_MAP_AF:SA_POST_PROB	0/0:480,0:0.033:165,0:315,0:0:176,0:0:0	0/1:423,3:0.031:136,1:287,2:39:169,179:60:22:0.010,0.010,7.042e-03:1.420e-03,2.048e-03,0.997
1	1334474	.	G	A	.	.	DP=425;ECNT=1;NLOD=60.67;N_ART_LOD=-2.314e+00;POP_AF=1.000e-03;P_GERMLINE=-5.913e+01;TLOD=4.24	GT:AD:AF:F1R2:F2R1:MBQ:MFRL:MMQ:MPOS:SA_MAP_AF:SA_POST_PROB	0/0:202,0:0.021:78,0:124,0:0:171,0:0:0	0/1:204,3:0.034:82,3:122,0:39:158,123:60:7:0.010,0.00,0.014:1.188e-03,0.036,0.963
1	1371151	.	G	A	.	.	DP=127;ECNT=1;NLOD=23.69;N_ART_LOD=-1.905e+00;POP_AF=1.000e-03;P_GERMLINE=-2.252e+01;TLOD=3.87	GT:AD:AF:F1R2:F2R1:MBQ:MFRL:MMQ:MPOS:SA_MAP_AF:SA_POST_PROB	0/0:79,0:8.851e-03:27,0:52,0:0:157,0:0:0	0/1:44,2:0.055:19,1:25,1:38:152,144:60:42:0.040,0.00,0.043:6.404e-03,0.020,0.973
1	1580724	.	G	GT	.	.	DP=1000;ECNT=1;NLOD=73.64;N_ART_LOD=15.48;POP_AF=1.000e-03;P_GERMLINE=-7.046e+01;RPA=9,10;RU=T;STR;TLOD=6.46	GT:AD:AF:F1R2:F2R1:MBQ:MFRL:MMQ:MPOS:SA_MAP_AF:SA_POST_PROB	0/0:381,16:0.149:132,5:247,11:40:176,176:27:25	0/1:337,10:0.161:123,2:211,8:39:183,186:38:30:0.030,0.020,0.029:0.012,3.101e-03,0.985
1	1587967	.	A	G	.	.	DP=23;ECNT=1;NLOD=3.91;N_ART_LOD=-1.146e+00;POP_AF=1.000e-03;P_GERMLINE=-8.590e-01;TLOD=6.28	GT:AD:AF:F1R2:F2R1:MBQ:MFRL:MMQ:MPOS:SA_MAP_AF:SA_POST_PROB	0/0:13,0:1.162e-05:8,0:5,0:0:169,0:0:0	0/1:8,2:0.200:4,2:4,0:39:189,148:60:20:0.172,0.172,0.200:0.024,0.019,0.957
1	1745071	.	A	T	.	.	DP=16;ECNT=1;NLOD=3.31;N_ART_LOD=-1.094e+00;POP_AF=1.000e-03;P_GERMLINE=-2.955e+00;TLOD=3.05	GT:AD:AF:F1R2:F2R1:MBQ:MFRL:MMQ:MPOS:SA_MAP_AF:SA_POST_PROB	0/0:11,0:0.042:5,0:6,0:0:151,0:0:0	0/1:2,1:0.375:1,0:1,1:37:268,140:60:13:0.00,0.333,0.333:0.036,0.019,0.946
1	1876678	.	A	G	.	.	DP=13;ECNT=1;NLOD=2.71;N_ART_LOD=-1.018e+00;POP_AF=1.000e-03;P_GERMLINE=-2.165e+00;TLOD=3.25	GT:AD:AF:F1R2:F2R1:MBQ:MFRL:MMQ:MPOS:SA_MAP_AF:SA_POST_PROB	0/0:9,0:0.050:8,0:1,0:0:160,0:0:0	0/1:2,1:0.333:0,0:2,1:40:170,108:60:1:0.00,0.333,0.333:0.029,0.021,0.949
1	1920434	.	TAA	T	.	.	DP=256;ECNT=1;NLOD=8.16;N_ART_LOD=5.17;POP_AF=1.000e-03;P_GERMLINE=-4.858e+00;RPA=14,12;RU=A;STR;TLOD=11.86	GT:AD:AF:F1R2:F2R1:MBQ:MFRL:MMQ:MPOS:SA_MAP_AF:SA_POST_PROB	0/0:72,4:0.220:16,1:41,3:39:168,147:60:37	0/1:77,9:0.253:21,3:43,5:40:162,135:60:25:0.081,0.051,0.080:0.011,0.011,0.978
1	2118724	.	CT	C	.	.	DP=132;ECNT=2;NLOD=5.62;N_ART_LOD=3.25;POP_AF=1.000e-03;P_GERMLINE=-5.036e+00;RPA=11,10;RU=T;STR;TLOD=3.28	GT:AD:AF:F1R2:F2R1:MBQ:MFRL:MMQ:MPOS:SA_MAP_AF:SA_POST_PROB	0/0:47,4:0.176:24,2:14,2:15:198,227:60:21	0/1:51,4:0.166:19,3:21,1:39:197,202:60:22:0.071,0.00,0.074:0.019,0.012,0.969
1	2118742	.	C	CT	.	.	DP=103;ECNT=2;NLOD=7.39;N_ART_LOD=1.21;POP_AF=1.000e-03;P_GERMLINE=-6.444e+00;RPA=10,11;RU=T;STR;TLOD=3.64	GT:AD:AF:F1R2:F2R1:MBQ:MFRL:MMQ:MPOS:SA_MAP_AF:SA_POST_PROB	0/0:41,2:0.126:19,2:21,0:39:205,188:60:22	0/1:31,4:0.234:19,2:12,2:15:205,220:60:26:0.111,0.00,0.114:0.025,0.015,0.960
1	2160730	.	G	A	.	.	DP=194;ECNT=1;NLOD=19.70;N_ART_LOD=0.556;POP_AF=1.000e-03;P_GERMLINE=-1.918e+01;TLOD=3.22	GT:AD:AF:F1R2:F2R1:MBQ:MFRL:MMQ:MPOS:SA_MAP_AF:SA_POST_PROB	0/0:79,1:0.036:27,1:52,0:39:204,241:60:20	0/1:100,2:0.057:34,1:66,1:40:197,254:60:13:0.00,0.020,0.020:0.016,2.766e-03,0.981
1	2341968	.	T	A	.	.	DP=217;ECNT=1;NLOD=32.16;N_ART_LOD=-2.045e+00;POP_AF=1.000e-03;P_GERMLINE=-3.169e+01;TLOD=3.17	GT:AD:AF:F1R2:F2R1:MBQ:MFRL:MMQ:MPOS:SA_MAP_AF:SA_POST_PROB	0/0:107,0:0.032:37,0:70,0:0:186,0:0:0	0/1:96,2:0.045:35,0:61,2:40:190,228:60:20:0.020,0.00,0.020:0.011,5.063e-03,0.984
1	2418547	.	G	A	.	.	DP=195;ECNT=1;NLOD=23.39;N_ART_LOD=-1.926e+00;POP_AF=1.000e-03;P_GERMLINE=-2.273e+01;TLOD=3.36	GT:AD:AF:F1R2:F2R1:MBQ:MFRL:MMQ:MPOS:SA_MAP_AF:SA_POST_PROB	0/0:84,10:0.087:38,5:46,5:35:219,163:60:1	0/1:84,12:0.101:35,6:49,6:39:226,227:60:2:0.121,0.091,0.125:6.480e-03,0.024,0.969
1	2436426	.	G	A	.	.	DP=160;ECNT=1;NLOD=23.04;N_ART_LOD=-1.907e+00;POP_AF=1.000e-03;P_GERMLINE=-2.228e+01;TLOD=3.46	GT:AD:AF:F1R2:F2R1:MBQ:MFRL:MMQ:MPOS:SA_MAP_AF:SA_POST_PROB	0/0:77,0:0.045:26,0:51,0:0:190,0:0:0	0/1:71,2:0.047:23,2:48,0:39:185,213:60:15:0.00,0.030,0.027:0.080,2.414e-03,0.917
1	2441509	.	C	A	.	.	DP=393;ECNT=1;NLOD=50.64;N_ART_LOD=-2.243e+00;POP_AF=1.000e-03;P_GERMLINE=-4.894e+01;TLOD=4.41	GT:AD:AF:F1R2:F2R1:MBQ:MFRL:MMQ:MPOS:SA_MAP_AF:SA_POST_PROB	0/0:169,0:0.036:74,0:95,0:0:160,0:0:0	0/1:197,3:0.044:75,0:122,3:39:167,119:60:5:0.010,0.010,0.015:0.014,1.570e-03,0.984
1	2525814	.	A	G	.	.	DP=612;ECNT=1;NLOD=79.50;N_ART_LOD=-7.486e-01;POP_AF=1.000e-03;P_GERMLINE=-7.806e+01;TLOD=4.14	GT:AD:AF:F1R2:F2R1:MBQ:MFRL:MMQ:MPOS:SA_MAP_AF:SA_POST_PROB	0/0:278,1:0.017:102,0:175,1:40:161,160:60:4	0/1:308,3:0.039:116,0:192,3:39:164,119:60:20:0.010,0.010,9.615e-03:2.153e-03,2.488e-03,0.995
1	2530259	.	GGA	G	.	.	DB;DP=189;ECNT=1;NLOD=3.49;N_ART_LOD=10.13;POP_AF=1.000e-03;P_GERMLINE=-1.114e+00;RPA=6,5;RU=GA;STR;TLOD=5.17	GT:AD:AF:F1R2:F2R1:MBQ:MFRL:MMQ:MPOS:SA_MAP_AF:SA_POST_PROB	0/0:71,5:0.177:28,2:43,3:38:176,184:60:21	0/1:63,3:0.156:25,0:38,3:39:164,210:60:35:0.030,0.040,0.045:0.019,5.011e-03,0.976
1	2929195	.	C	A	.	.	DP=13;ECNT=1;NLOD=2.71;N_ART_LOD=-1.018e+00;POP_AF=1.000e-03;P_GERMLINE=-2.015e+00;TLOD=3.40	GT:AD:AF:F1R2:F2R1:MBQ:MFRL:MMQ:MPOS:SA_MAP_AF:SA_POST_PROB	0/0:9,0:0.050:4,0:5,0:0:166,0:0:0	0/1:2,1:0.333:2,1:0,0:40:201,98:60:20:0.333,0.00,0.333:0.025,0.025,0.950
1	3342381	.	G	A	.	.	DP=139;ECNT=1;NLOD=19.52;N_ART_LOD=-1.828e+00;POP_AF=1.000e-03;P_GERMLINE=-1.848e+01;TLOD=3.73	GT:AD:AF:F1R2:F2R1:MBQ:MFRL:MMQ:MPOS:SA_MAP_AF:SA_POST_PROB	0/0:65,0:0.024:18,0:47,0:0:243,0:0:0	0/1:67,2:0.044:20,0:47,2:40:238,236:60:18:0.030,0.00,0.029:0.022,5.969e-03,0.972
1	3422067	.	G	A	.	.	DP=170;ECNT=1;NLOD=25.58;N_ART_LOD=-1.947e+00;POP_AF=1.000e-03;P_GERMLINE=-2.487e+01;TLOD=3.41	GT:AD:AF:F1R2:F2R1:MBQ:MFRL:MMQ:MPOS:SA_MAP_AF:SA_POST_PROB	0/0:85,0:0.033:30,0:55,0:0:183,0:0:0	0/1:74,2:0.049:23,1:51,1:39:190,179:60:20:0.020,0.020,0.026:0.018,3.804e-03,0.978
1	3477106	.	G	A	.	.	DP=160;ECNT=1;NLOD=19.52;N_ART_LOD=-1.830e+00;POP_AF=1.000e-03;P_GERMLINE=-1.684e+01;TLOD=5.49	GT:AD:AF:F1R2:F2R1:MBQ:MFRL:MMQ:MPOS:SA_MAP_AF:SA_POST_PROB	0/0:65,0:0.031:23,0:42,0:0:193,0:0:0	0/1:82,3:0.067:36,0:46,3:39:181,182:60:8:0.00,0.040,0.035:7.316e-03,0.014,0.979
1	3528121	.	A	C	.	.	DP=86;ECNT=1;NLOD=8.61;N_ART_LOD=-9.391e-01;POP_AF=1.000e-03;P_GERMLINE=-8.197e+00;TLOD=3.11	GT:AD:AF:F1R2:F2R1:MBQ:MFRL:MMQ:MPOS:SA_MAP_AF:SA_POST_PROB	0/0:35,1:0.080:14,1:21,0:14:162,242:60:6	0/1:41,3:0.087:15,2:26,1:27:154,219:60:11:0.00,0.071,0.068:0.676,1.133e-03,0.323
1	3549862	.	GT	G	.	.	DP=329;ECNT=1;NLOD=19.71;N_ART_LOD=8.70;POP_AF=1.000e-03;P_GERMLINE=-1.641e+01;RPA=11,10;RU=T;STR;TLOD=8.53	GT:AD:AF:F1R2:F2R1:MBQ:MFRL:MMQ:MPOS:SA_MAP_AF:SA_POST_PROB	0/0:140,10:0.111:47,4:72,4:39:183,174:60:22	0/1:147,8:0.092:55,3:76,5:40:173,178:60:22:0.040,0.051,0.052:4.538e-03,0.015,0.980
1	3698060	.	G	A	.	.	DP=201;ECNT=1;NLOD=29.71;N_ART_LOD=-2.007e+00;POP_AF=1.000e-03;P_GERMLINE=-2.911e+01;TLOD=3.30	GT:AD:AF:F1R2:F2R1:MBQ:MFRL:MMQ:MPOS:SA_MAP_AF:SA_POST_PROB	0/0:99,0:0.021:26,0:73,0:0:179,0:0:0	0/1:95,2:0.029:42,1:53,1:40:168,215:60:22:0.00,0.020,0.021:7.575e-03,5.196e-03,0.987
1	3754133	.	A	ATTATTATTATTATTAATTAATAATTATAAAT	.	.	DP=176;ECNT=1;NLOD=16.00;N_ART_LOD=3.53;POP_AF=1.000e-03;P_GERMLINE=-1.516e+01;TLOD=3.55	GT:AD:AF:F1R2:F2R1:MBQ:MFRL:MMQ:MPOS:SA_MAP_AF:SA_POST_PROB	0/0:80,2:0.057:37,1:43,1:40:193,146:60:0	0/1:79,2:0.054:33,1:46,1:38:190,83:60:4:0.020,0.020,0.025:0.011,4.289e-03,0.984
1	3788975	.	CAAGA	C	.	.	DP=313;ECNT=3;NLOD=32.91;N_ART_LOD=3.37;POP_AF=1.000e-03;P_GERMLINE=-3.230e+01;TLOD=3.31	GT:AD:AF:F1R2:F2R1:MBQ:MFRL:MMQ:MPOS:SA_MAP_AF:SA_POST_PROB	0/0:143,3:0.063:39,1:96,2:39:195,208:60:11	0/1:139,3:0.056:32,1:87,2:39:190,183:60:41:0.00,0.020,0.023:5.926e-03,7.084e-03,0.987
1	4772582	.	GCCA	G	.	.	DP=722;ECNT=1;NLOD=25.69;N_ART_LOD=28.67;POP_AF=1.000e-03;P_GERMLINE=-2.239e+01;RPA=7,6;RU=CCA;STR;TLOD=27.36	GT:AD:AF:F1R2:F2R1:MBQ:MFRL:MMQ:MPOS:SA_MAP_AF:SA_POST_PROB	0/0:240,11:0.140:90,3:150,8:39:177,157:60:37	0/1:310,11:0.132:112,5:198,6:39:165,176:60:37:0.030,0.020,0.034:2.333e-03,7.724e-03,0.990
1	5621921	.	ATGG	A	.	.	DP=157;ECNT=1;NLOD=6.89;N_ART_LOD=6.14;POP_AF=1.000e-03;P_GERMLINE=-3.591e+00;RPA=9,8;RU=TGG;STR;TLOD=10.36	GT:AD:AF:F1R2:F2R1:MBQ:MFRL:MMQ:MPOS:SA_MAP_AF:SA_POST_PROB	0/0:61,3:0.109:28,2:33,1:35:171,109:60:25	0/1:69,4:0.109:34,0:35,4:38:156,146:60:29:0.051,0.030,0.055:6.327e-03,0.014,0.979
1	5967258	.	A	G	.	.	DP=368;ECNT=1;NLOD=46.33;N_ART_LOD=-2.197e+00;POP_AF=1.000e-03;P_GERMLINE=-4.416e+01;TLOD=4.90	GT:AD:AF:F1R2:F2R1:MBQ:MFRL:MMQ:MPOS:SA_MAP_AF:SA_POST_PROB	0/0:155,0:0.017:61,0:94,0:0:172,0:0:0	0/1:197,3:0.037:82,0:115,3:40:164,185:60:37:0.010,0.010,0.015:1.632e-03,0.012,0.986
1	6029086	.	C	CA	.	.	DP=74;ECNT=1;NLOD=6.87;N_ART_LOD=-9.392e-01;POP_AF=1.000e-03;P_GERMLINE=-5.571e+00;RPA=15,16;RU=A;STR;TLOD=4.00	GT:AD:AF:F1R2:F2R1:MBQ:MFRL:MMQ:MPOS:SA_MAP_AF:SA_POST_PROB	0/0:27,1:0.173:2,0:9,0:0:191,0:0:0	0/1:27,4:0.254:4,1:4,2:34:209,162:60:4:0.00,0.091,0.088:0.023,0.011,0.966
1	6496289	.	T	C	.	.	DP=12;ECNT=1;NLOD=2.41;N_ART_LOD=-9.542e-01;POP_AF=1.000e-03;P_GERMLINE=-1.937e+00;TLOD=3.18	GT:AD:AF:F1R2:F2R1:MBQ:MFRL:MMQ:MPOS:SA_MAP_AF:SA_POST_PROB	0/0:8,0:3.876e-05:5,0:3,0:0:177,0:0:0	0/1:3,1:0.250:1,1:2,0:40:179,106:60:9:0.253,0.00,0.250:0.021,0.027,0.951
1	6517241	.	CAGG	C	.	.	DP=104;ECNT=1;NLOD=7.52;N_ART_LOD=1.26;POP_AF=1.000e-03;P_GERMLINE=-6.070e+00;RPA=6,5;RU=AGG;STR;TLOD=4.15	GT:AD:AF:F1R2:F2R1:MBQ:MFRL:MMQ:MPOS:SA_MAP_AF:SA_POST_PROB	0/0:39,1:0.078:15,1:24,0:39:224,284:40:29	0/1:49,2:0.102:19,2:30,0:39:212,226:40:25:0.030,0.020,0.039:4.193e-03,0.058,0.938
1	6615453	.	G	A	.	.	DP=83;ECNT=1;NLOD=12.85;N_ART_LOD=-1.655e+00;POP_AF=1.000e-03;P_GERMLINE=-1.234e+01;TLOD=3.22	GT:AD:AF:F1R2:F2R1:MBQ:MFRL:MMQ:MPOS:SA_MAP_AF:SA_POST_PROB	0/0:43,0:0.037:17,0:26,0:0:202,0:0:0	0/1:33,2:0.081:8,0:25,2:33:210,221:60:12:0.00,0.061,0.057:0.013,0.014,0.973
1	6648272	.	C	T	.	.	DP=576;ECNT=1;NLOD=80.50;N_ART_LOD=-2.436e+00;POP_AF=1.000e-03;P_GERMLINE=-7.909e+01;TLOD=4.12	GT:AD:AF:F1R2:F2R1:MBQ:MFRL:MMQ:MPOS:SA_MAP_AF:SA_POST_PROB	0/0:268,0:0.017:88,0:180,0:0:173,0:0:0	0/1:277,3:0.044:85,1:192,2:39:172,196:60:37:0.010,0.010,0.011:2.156e-03,2.974e-03,0.995
1	6672464	.	G	A	.	.	DP=13;ECNT=1;NLOD=2.66;N_ART_LOD=-1.015e+00;POP_AF=1.000e-03;P_GERMLINE=-1.969e+00;TLOD=3.40	GT:AD:AF:F1R2:F2R1:MBQ:MFRL:MMQ:MPOS:SA_MAP_AF:SA_POST_PROB	0/0:9,0:0.060:5,0:4,0:0:167,0:0:0	0/1:2,1:0.333:1,1:1,0:40:165,107:60:20:0.00,0.333,0.333:0.025,0.025,0.950
1	6700152	.	C	CAAAA	.	.	DP=40;ECNT=2;NLOD=4.81;N_ART_LOD=-1.230e+00;POP_AF=1.000e-03;P_GERMLINE=-1.522e+00;RPA=2,6;RU=A;STR;TLOD=8.86	GT:AD:AF:F1R2:F2R1:MBQ:MFRL:MMQ:MPOS:PGT:PID:SA_MAP_AF:SA_POST_PROB	0/0:16,0:1.006e-03:4,0:12,0:0:176,0:0:0:0|1:6700149_AGCC_A	0/1:18,4:0.206:3,2:15,2:39:199,104:60:-1:0|1:6700149_AGCC_A:0.00,0.182,0.182:0.372,4.478e-03,0.624
1	6772392	.	C	T	.	.	DP=15;ECNT=1;NLOD=2.71;N_ART_LOD=-1.018e+00;POP_AF=1.000e-03;P_GERMLINE=-2.410e+00;TLOD=3.00	GT:AD:AF:F1R2:F2R1:MBQ:MFRL:MMQ:MPOS:SA_MAP_AF:SA_POST_PROB	0/0:9,0:0.050:5,0:4,0:0:130,0:0:0	0/1:4,1:0.200:1,0:3,1:40:149,63:60:10:0.00,0.202,0.200:0.025,0.022,0.953
1	7980911	.	CCTT	C	.	.	DB;DP=717;ECNT=2;NLOD=94.99;N_ART_LOD=1.66;POP_AF=1.000e-03;P_GERMLINE=-9.320e+01;RPA=4,3;RU=CTT;STR;TLOD=4.50	GT:AD:AF:F1R2:F2R1:MBQ:MFRL:MMQ:MPOS:SA_MAP_AF:SA_POST_PROB	0/0:344,2:0.068:146,1:198,1:40:176,155:60:34	0/1:272,3:0.083:107,1:165,2:39:165,138:60:21:0.010,0.010,0.011:3.269e-03,2.047e-03,0.995
1	8415663	.	C	G	.	.	DP=118;ECNT=1;NLOD=19.87;N_ART_LOD=-1.832e+00;POP_AF=1.000e-03;P_GERMLINE=-1.849e+01;TLOD=4.08	GT:AD:AF:F1R2:F2R1:MBQ:MFRL:MMQ:MPOS:SA_MAP_AF:SA_POST_PROB	0/0:66,0:0.015:23,0:43,0:0:167,0:0:0	0/1:48,2:0.040:21,2:27,0:16:154,171:60:27:0.030,0.030,0.040:9.708e-03,8.826e-03,0.981
1	8848725	.	GT	G	.	.	DP=16;ECNT=1;NLOD=2.98;N_ART_LOD=-6.796e-01;POP_AF=1.000e-03;P_GERMLINE=-1.025e+00;RPA=15,14;RU=T;STR;TLOD=4.71	GT:AD:AF:F1R2:F2R1:MBQ:MFRL:MMQ:MPOS:SA_MAP_AF:SA_POST_PROB	0/0:11,0:0.103:3,0:0,0:0:271,0:0:0	0/1:2,2:0.544:0,2:0,0:38:0,114:60:33:0.00,0.495,0.500:0.041,0.019,0.941
1	8955737	.	C	T	.	.	DP=15;ECNT=1;NLOD=2.71;N_ART_LOD=-1.018e+00;POP_AF=1.000e-03;P_GERMLINE=-2.387e+00;TLOD=3.02	GT:AD:AF:F1R2:F2R1:MBQ:MFRL:MMQ:MPOS:SA_MAP_AF:SA_POST_PROB	0/0:9,0:0.050:4,0:5,0:0:234,0:0:0	0/1:4,1:0.200:2,1:2,0:40:228,94:60:14:0.00,0.202,0.200:0.043,0.015,0.943
1	9421363	.	G	A	.	.	DP=13;ECNT=1;NLOD=2.36;N_ART_LOD=-9.706e-01;POP_AF=1.000e-03;P_GERMLINE=-1.870e+00;TLOD=3.20	GT:AD:AF:F1R2:F2R1:MBQ:MFRL:MMQ:MPOS:SA_MAP_AF:SA_POST_PROB	0/0:8,0:0.067:6,0:2,0:0:158,0:0:0	0/1:3,1:0.275:2,1:1,0:40:162,95:60:20:0.00,0.253,0.250:0.032,0.019,0.949
1	9633387	.	G	GT	.	.	DP=95;ECNT=1;NLOD=4.94;N_ART_LOD=2.58;POP_AF=1.000e-03;P_GERMLINE=-1.648e+00;RPA=12,13;RU=T;STR;TLOD=8.21	GT:AD:AF:F1R2:F2R1:MBQ:MFRL:MMQ:MPOS:SA_MAP_AF:SA_POST_PROB	0/0:43,4:0.176:16,1:23,2:40:181,187:60:22	0/1:17,9:0.387:8,2:8,3:39:166,125:60:15:0.192,0.152,0.208:0.011,0.044,0.945
1	9671257	.	C	CT	.	.	DP=245;ECNT=1;NLOD=12.28;N_ART_LOD=2.85;POP_AF=1.000e-03;P_GERMLINE=-8.991e+00;RPA=15,16;RU=T;STR;TLOD=7.59	GT:AD:AF:F1R2:F2R1:MBQ:MFRL:MMQ:MPOS:SA_MAP_AF:SA_POST_PROB	0/0:73,5:0.285:16,1:14,4:39:174,297:60:18	0/1:56,8:0.291:14,3:6,5:35:207,202:60:17:0.111,0.101,0.123:0.016,0.011,0.974
1	9781592	.	G	A	.	.	DP=186;ECNT=1;NLOD=24.08;N_ART_LOD=-1.920e+00;POP_AF=1.000e-03;P_GERMLINE=-2.348e+01;TLOD=3.30	GT:AD:AF:F1R2:F2R1:MBQ:MFRL:MMQ:MPOS:SA_MAP_AF:SA_POST_PROB	0/0:80,0:0.029:31,0:49,0:0:168,0:0:0	0/1:93,2:0.053:36,0:57,2:40:180,111:60:14:0.00,0.020,0.021:0.029,2.428e-03,0.969
1	9833430	.	C	A	.	.	DP=193;ECNT=1;NLOD=26.21;N_ART_LOD=-1.956e+00;POP_AF=1.000e-03;P_GERMLINE=-2.561e+01;TLOD=3.30	GT:AD:AF:F1R2:F2R1:MBQ:MFRL:MMQ:MPOS:SA_MAP_AF:SA_POST_PROB	0/0:88,0:0.028:27,0:61,0:0:176,0:0:0	0/1:94,2:0.050:36,2:58,0:40:181,244:60:20:0.020,0.00,0.021:4.870e-03,8.143e-03,0.987
1	10041298	.	A	AT	.	.	DP=317;ECNT=1;NLOD=13.78;N_ART_LOD=7.09;POP_AF=1.000e-03;P_GERMLINE=-1.137e+01;RPA=13,14;RU=T;STR;TLOD=5.17	GT:AD:AF:F1R2:F2R1:MBQ:MFRL:MMQ:MPOS:SA_MAP_AF:SA_POST_PROB	0/0:110,9:0.243:32,0:46,7:34:172,204:60:16	0/1:72,5:0.269:16,2:34,3:39:167,185:60:26:0.051,0.051,0.064:0.014,6.900e-03,0.979
1	10132493	.	C	CT	.	.	DP=81;ECNT=1;NLOD=9.95;N_ART_LOD=-2.356e-01;POP_AF=1.000e-03;P_GERMLINE=-6.682e+00;RPA=11,12;RU=T;STR;TLOD=7.17	GT:AD:AF:F1R2:F2R1:MBQ:MFRL:MMQ:MPOS:SA_MAP_AF:SA_POST_PROB	0/0:42,1:0.087:12,0:23,1:40:184,156:60:37	0/1:27,5:0.179:10,1:13,4:40:167,159:60:25:0.00,0.152,0.156:0.067,8.589e-03,0.925
1	10333085	.	G	A	.	.	DP=212;ECNT=1;NLOD=35.22;N_ART_LOD=-2.081e+00;POP_AF=1.000e-03;P_GERMLINE=-3.447e+01;TLOD=3.45	GT:AD:AF:F1R2:F2R1:MBQ:MFRL:MMQ:MPOS:SA_MAP_AF:SA_POST_PROB	0/0:117,0:0.024:46,0:71,0:0:166,0:0:0	0/1:84,2:0.041:26,0:58,2:40:151,119:60:34:0.020,0.020,0.023:5.119e-03,7.382e-03,0.987
1	10384711	.	CT	C	.	.	DP=54;ECNT=1;NLOD=4.31;N_ART_LOD=0.415;POP_AF=1.000e-03;P_GERMLINE=-2.729e+00;RPA=13,12;RU=T;STR;TLOD=4.29	GT:AD:AF:F1R2:F2R1:MBQ:MFRL:MMQ:MPOS:SA_MAP_AF:SA_POST_PROB	0/0:23,1:0.128:8,1:9,0:39:224,254:60:36	0/1:20,4:0.197:6,1:11,3:39:214,235:60:25:0.00,0.172,0.174:0.019,0.025,0.955
1	10408016	.	ATT	A	.	.	DP=60;ECNT=1;NLOD=7.54;N_ART_LOD=-1.041e+00;POP_AF=1.000e-03;P_GERMLINE=-6.923e+00;RPA=13,11;RU=T;STR;TLOD=3.32	GT:AD:AF:F1R2:F2R1:MBQ:MFRL:MMQ:MPOS:SA_MAP_AF:SA_POST_PROB	0/0:25,0:0.121:7,0:14,0:0:218,0:0:0	0/1:15,2:0.259:5,1:8,1:34:207,218:60:19:0.101,0.00,0.100:0.022,0.016,0.962
1	10709171	.	G	A	.	.	DP=154;ECNT=1;NLOD=22.53;N_ART_LOD=-1.890e+00;POP_AF=1.000e-03;P_GERMLINE=-2.152e+01;TLOD=3.71	GT:AD:AF:F1R2:F2R1:MBQ:MFRL:MMQ:MPOS:SA_MAP_AF:SA_POST_PROB	0/0:75,0:0.027:24,0:51,0:0:177,0:0:0	0/1:68,2:0.064:22,0:46,2:40:170,166:60:16:0.00,0.030,0.029:0.011,6.210e-03,0.983
1	11156045	.	C	CT	.	.	DP=135;ECNT=1;NLOD=6.38;N_ART_LOD=1.08;POP_AF=1.000e-03;P_GERMLINE=-3.080e+00;RPA=15,16;RU=T;STR;TLOD=10.59	GT:AD:AF:F1R2:F2R1:MBQ:MFRL:MMQ:MPOS:SA_MAP_AF:SA_POST_PROB	0/0:40,3:0.273:9,1:21,1:22:270,216:60:25	0/1:23,9:0.386:5,2:14,5:35:236,181:60:27:0.232,0.00,0.233:0.025,0.022,0.953
1	11182261	.	G	GT	.	.	DP=129;ECNT=1;NLOD=6.56;N_ART_LOD=2.73;POP_AF=1.000e-03;P_GERMLINE=-3.391e+00;RPA=10,11;RU=T;STR;TLOD=6.45	GT:AD:AF:F1R2:F2R1:MBQ:MFRL:MMQ:MPOS:SA_MAP_AF:SA_POST_PROB	0/0:47,3:0.153:16,1:30,2:39:193,242:60:11	0/1:42,5:0.221:16,2:25,3:39:206,194:60:32:0.101,0.081,0.106:0.019,0.012,0.969
1	11187618	.	AT	A	.	.	DP=111;ECNT=1;NLOD=16.10;N_ART_LOD=-1.457e+00;POP_AF=1.000e-03;P_GERMLINE=-1.558e+01;RPA=9,8;RU=T;STR;TLOD=3.22	GT:AD:AF:F1R2:F2R1:MBQ:MFRL:MMQ:MPOS:SA_MAP_AF:SA_POST_PROB	0/0:54,0:0.032:19,0:32,0:0:182,0:0:0	0/1:50,3:0.066:16,1:32,2:39:187,157:60:15:0.040,0.051,0.059:8.389e-03,0.015,0.977
1	11839060	.	G	A	.	.	DP=130;ECNT=1;NLOD=17.11;N_ART_LOD=-1.776e+00;POP_AF=1.000e-03;P_GERMLINE=-1.614e+01;TLOD=3.67	GT:AD:AF:F1R2:F2R1:MBQ:MFRL:MMQ:MPOS:SA_MAP_AF:SA_POST_PROB	0/0:57,0:0.034:13,0:44,0:0:173,0:0:0	0/1:65,2:0.044:18,1:47,1:40:169,333:60:32:0.030,0.00,0.030:6.465e-03,0.011,0.983
1	11886124	.	C	CT	.	.	DP=149;ECNT=1;NLOD=4.27;N_ART_LOD=6.85;POP_AF=1.000e-03;P_GERMLINE=-1.014e+00;RPA=12,13;RU=T;STR;TLOD=8.41	GT:AD:AF:F1R2:F2R1:MBQ:MFRL:MMQ:MPOS:SA_MAP_AF:SA_POST_PROB	0/0:67,8:0.171:25,1:33,7:38:203,254:60:19	0/1:47,6:0.182:13,2:26,4:39:185,201:60:9:0.00,0.111,0.113:0.017,0.019,0.964
1	11985396	.	A	G	.	.	DP=107;ECNT=1;NLOD=5.22;N_ART_LOD=3.56;POP_AF=1.000e-03;P_GERMLINE=-2.442e+00;TLOD=5.63	GT:AD:AF:F1R2:F2R1:MBQ:MFRL:MMQ:MPOS:SA_MAP_AF:SA_POST_PROB	0/0:46,3:0.087:13,0:33,3:40:164,136:27:20	0/1:46,4:0.120:12,0:34,4:40:162,135:27:20:0.00,0.081,0.080:0.072,5.025e-03,0.923
1	12252333	.	C	CTG	.	.	DP=24;ECNT=1;NLOD=2.97;N_ART_LOD=-8.172e-01;POP_AF=1.000e-03;P_GERMLINE=-1.775e+00;RPA=15,16;RU=TG;STR;TLOD=3.90	GT:AD:AF:F1R2:F2R1:MBQ:MFRL:MMQ:MPOS:SA_MAP_AF:SA_POST_PROB	0/0:10,0:0.092:6,0:2,0:0:227,0:0:0	0/1:10,2:0.182:3,2:4,0:37:225,190:60:18:0.141,0.131,0.167:0.013,0.036,0.950
1	12330939	.	ATTT	A	.	.	DP=55;ECNT=1;NLOD=8.54;N_ART_LOD=-1.039e+00;POP_AF=1.000e-03;P_GERMLINE=-6.086e+00;RPA=13,10;RU=T;STR;TLOD=5.22	GT:AD:AF:F1R2:F2R1:MBQ:MFRL:MMQ:MPOS:SA_MAP_AF:SA_POST_PROB	0/0:29,0:0.046:7,0:11,0:0:237,0:0:0	0/1:20,2:0.136:3,0:12,2:39:231,202:60:17:0.081,0.071,0.095:9.250e-03,0.040,0.951
1	12815353	.	CAAA	C	.	.	DP=67;ECNT=1;NLOD=4.26;N_ART_LOD=-8.529e-01;POP_AF=1.000e-03;P_GERMLINE=-3.753e+00;RPA=12,9;RU=A;STR;TLOD=3.20	GT:AD:AF:F1R2:F2R1:MBQ:MFRL:MMQ:MPOS:SA_MAP_AF:SA_POST_PROB	0/0:21,2:0.193:2,0:0,0:0:161,0:0:0	0/1:33,6:0.202:4,0:2,2:39:183,209:60:24:0.040,0.040,0.056:0.011,0.012,0.977
1	12888476	.	C	T	.	.	DP=73;ECNT=1;NLOD=12.34;N_ART_LOD=-1.628e+00;POP_AF=1.000e-03;P_GERMLINE=-1.040e+01;TLOD=4.66	GT:AD:AF:F1R2:F2R1:MBQ:MFRL:MMQ:MPOS:SA_MAP_AF:SA_POST_PROB	0/0:41,0:0.012:24,0:17,0:0:173,0:0:0	0/1:27,2:0.097:17,0:10,2:39:166,347:40:20:0.00,0.071,0.069:0.015,0.015,0.970
1	12907465	.	A	G	.	.	DP=657;ECNT=16;NLOD=68.14;N_ART_LOD=15.07;POP_AF=1.000e-03;P_GERMLINE=-6.483e+01;TLOD=23.98	GT:AD:AF:F1R2:F2R1:MBQ:MFRL:MMQ:MPOS:PGT:PID:SA_MAP_AF:SA_POST_PROB	0/0:324,7:0.021:110,2:214,5:40:179,256:41:41:0|1:12907438_A_G	0/1:316,10:0.031:123,2:193,8:39:171,220:34:44:0|1:12907438_A_G:0.030,0.00,0.031:7.054e-04,0.338,0.661
1	13183943	.	G	A	.	.	DP=203;ECNT=1;NLOD=23.74;N_ART_LOD=0.126;POP_AF=1.000e-03;P_GERMLINE=-2.225e+01;TLOD=4.19	GT:AD:AF:F1R2:F2R1:MBQ:MFRL:MMQ:MPOS:SA_MAP_AF:SA_POST_PROB	0/0:96,2:0.035:35,1:61,1:40:204,160:24:39	0/1:93,4:0.065:34,0:59,4:40:181,148:27:36:0.030,0.030,0.041:0.041,3.970e-03,0.955
1	14057425	.	GA	G	.	.	DP=242;ECNT=1;NLOD=17.31;N_ART_LOD=4.29;POP_AF=1.000e-03;P_GERMLINE=-1.401e+01;RPA=13,12;RU=A;STR;TLOD=10.64	GT:AD:AF:F1R2:F2R1:MBQ:MFRL:MMQ:MPOS:SA_MAP_AF:SA_POST_PROB	0/0:100,5:0.097:30,1:40,4:35:173,138:60:22	0/1:103,11:0.157:33,2:52,9:39:171,162:60:18:0.061,0.091,0.096:0.017,8.395e-03,0.975
1	14304339	.	T	C	.	.	DP=15;ECNT=1;NLOD=3.31;N_ART_LOD=-1.094e+00;POP_AF=1.000e-03;P_GERMLINE=-2.713e+00;TLOD=3.30	GT:AD:AF:F1R2:F2R1:MBQ:MFRL:MMQ:MPOS:SA_MAP_AF:SA_POST_PROB	0/0:11,0:0.042:7,0:4,0:0:141,0:0:0	0/1:2,1:0.333:1,0:1,1:39:224,142:60:20:0.333,0.00,0.333:0.021,0.029,0.949
1	14533718	.	C	T	.	.	DP=12;ECNT=1;NLOD=2.71;N_ART_LOD=-1.000e+00;POP_AF=1.000e-03;P_GERMLINE=-2.015e+00;TLOD=3.40	GT:AD:AF:F1R2:F2R1:MBQ:MFRL:MMQ:MPOS:SA_MAP_AF:SA_POST_PROB	0/0:9,0:4.864e-05:4,0:5,0:0:197,0:0:0	0/1:2,1:0.333:1,0:1,1:40:249,156:49:11:0.00,0.333,0.333:0.036,0.019,0.946
1	14804720	.	AGAAGGAAG	A	.	.	DP=46;ECNT=1;NLOD=3.23;N_ART_LOD=-9.399e-01;POP_AF=1.000e-03;P_GERMLINE=-4.719e-01;RPA=5,3;RU=GAAG;STR;TLOD=5.88	GT:AD:AF:F1R2:F2R1:MBQ:MFRL:MMQ:MPOS:SA_MAP_AF:SA_POST_PROB	0/0:11,0:0.230:2,0:9,0:0:152,0:0:0	0/1:14,2:0.274:5,0:8,2:33:200,141:60:17:0.101,0.111,0.133:0.029,0.013,0.958
1	15702285	.	C	T	.	.	DP=195;ECNT=1;NLOD=27.00;N_ART_LOD=-1.980e+00;POP_AF=1.000e-03;P_GERMLINE=-2.639e+01;TLOD=3.31	GT:AD:AF:F1R2:F2R1:MBQ:MFRL:MMQ:MPOS:SA_MAP_AF:SA_POST_PROB	0/0:90,0:0.056:39,0:51,0:0:176,0:0:0	0/1:86,2:0.054:32,0:54,2:40:177,156:60:14:0.020,0.00,0.023:7.781e-03,6.609e-03,0.986
1	15757066	.	G	A	.	.	DP=16;ECNT=1;NLOD=3.31;N_ART_LOD=-1.079e+00;POP_AF=1.000e-03;P_GERMLINE=-3.010e+00;TLOD=3.00	GT:AD:AF:F1R2:F2R1:MBQ:MFRL:MMQ:MPOS:SA_MAP_AF:SA_POST_PROB	0/0:11,0:4.930e-05:5,0:6,0:0:180,0:0:0	0/1:4,1:0.200:2,0:2,1:40:125,83:60:23:0.00,0.202,0.200:0.029,0.019,0.952
1	15802468	.	G	GA	.	.	DP=433;ECNT=1;NLOD=41.73;N_ART_LOD=5.34;POP_AF=1.000e-03;P_GERMLINE=-3.993e+01;RPA=10,11;RU=A;STR;TLOD=4.52	GT:AD:AF:F1R2:F2R1:MBQ:MFRL:MMQ:MPOS:SA_MAP_AF:SA_POST_PROB	0/0:198,7:0.092:81,3:111,4:37:175,169:60:15	0/1:165,7:0.107:66,3:98,4:39:175,191:60:29:0.020,0.040,0.041:0.011,4.027e-03,0.985
1	15957167	.	A	T	.	.	DP=14;ECNT=1;NLOD=2.41;N_ART_LOD=-9.738e-01;POP_AF=1.000e-03;P_GERMLINE=-2.070e+00;TLOD=3.04	GT:AD:AF:F1R2:F2R1:MBQ:MFRL:MMQ:MPOS:SA_MAP_AF:SA_POST_PROB	0/0:8,0:0.056:2,0:6,0:0:291,0:0:0	0/1:3,1:0.300:0,1:3,0:39:352,167:60:14:0.00,0.253,0.250:0.039,0.017,0.944
1	16073787	.	CA	C	.	.	DP=23;ECNT=1;NLOD=3.52;N_ART_LOD=-1.160e+00;POP_AF=1.000e-03;P_GERMLINE=-6.158e-01;RPA=12,11;RU=A;STR;TLOD=6.04	GT:AD:AF:F1R2:F2R1:MBQ:MFRL:MMQ:MPOS:SA_MAP_AF:SA_POST_PROB	0/0:12,0:0.138:6,0:6,0:0:298,0:0:0	0/1:3,3:0.500:1,1:2,2:39:403,213:60:29:0.00,0.495,0.500:0.053,0.016,0.931
1	16360071	.	T	TC	.	.	DP=138;ECNT=2;NLOD=7.73;N_ART_LOD=5.96;POP_AF=1.000e-03;P_GERMLINE=-7.075e+00;RPA=8,9;RU=C;STR;TLOD=3.35	GT:AD:AF:F1R2:F2R1:MBQ:MFRL:MMQ:MPOS:SA_MAP_AF:SA_POST_PROB	0/0:69,5:0.090:15,1:52,4:36:154,123:27:29	0/1:48,4:0.134:10,0:32,3:36:148,117:27:8:0.051,0.040,0.064:0.012,0.010,0.977
1	16362092	.	T	A	.	.	DP=14;ECNT=1;NLOD=2.41;N_ART_LOD=-9.738e-01;POP_AF=1.000e-03;P_GERMLINE=-1.410e+00;TLOD=3.72	GT:AD:AF:F1R2:F2R1:MBQ:MFRL:MMQ:MPOS:SA_MAP_AF:SA_POST_PROB	0/0:8,0:0.056:5,0:3,0:0:193,0:0:0	0/1:3,2:0.380:2,2:1,0:28:213,218:60:18:0.404,0.00,0.400:0.021,0.031,0.947
1	16891365	.	G	T	.	.	DP=418;ECNT=2;NLOD=49.24;N_ART_LOD=3.51;POP_AF=1.000e-03;P_GERMLINE=-4.594e+01;TLOD=7.94	GT:AD:AF:F1R2:F2R1:MBQ:MFRL:MMQ:MPOS:SA_MAP_AF:SA_POST_PROB	0/0:200,3:0.042:117,1:78,2:39:172,133:44:31	0/1:184,6:0.065:106,3:76,3:40:164,188:26:40:0.030,0.00,0.032:3.985e-03,0.012,0.984
1	16910031	.	C	T	.	.	DP=92;ECNT=1;NLOD=10.25;N_ART_LOD=1.10;POP_AF=1.000e-03;P_GERMLINE=-8.406e+00;TLOD=4.56	GT:AD:AF:F1R2:F2R1:MBQ:MFRL:MMQ:MPOS:SA_MAP_AF:SA_POST_PROB	0/0:48,1:0.057:21,1:27,0:39:225,352:23:12	0/1:36,2:0.064:20,2:16,0:40:200,362:24:12:0.00,0.051,0.053:0.010,0.019,0.970
1	16933753	.	G	GGGAAGGAA	.	.	DP=38;ECNT=1;NLOD=3.92;N_ART_LOD=-1.082e+00;POP_AF=1.000e-03;P_GERMLINE=-7.840e-01;RPA=6,8;RU=GGAA;STR;TLOD=6.67	GT:AD:AF:F1R2:F2R1:MBQ:MFRL:MMQ:MPOS:SA_MAP_AF:SA_POST_PROB	0/0:14,1:0.228:4,0:10,0:0:144,0:0:0	0/1:4,3:0.459:1,2:3,0:39:152,155:56:33:0.00,0.222,0.222:0.034,0.017,0.949
1	16936407	.	T	C	.	.	DP=42;ECNT=1;NLOD=4.17;N_ART_LOD=-1.186e+00;POP_AF=1.000e-03;P_GERMLINE=-2.511e+00;TLOD=4.37	GT:AD:AF:F1R2:F2R1:MBQ:MFRL:MMQ:MPOS:SA_MAP_AF:SA_POST_PROB	0/0:14,0:0.040:9,0:5,0:0:176,0:0:0	0/1:22,3:0.148:15,3:7,0:39:166,215:27:13:0.081,0.111,0.120:0.027,0.011,0.962
1	16953130	.	G	A	.	.	DP=323;ECNT=1;NLOD=46.29;N_ART_LOD=-1.899e+00;POP_AF=1.000e-03;P_GERMLINE=-4.596e+01;TLOD=3.03	GT:AD:AF:F1R2:F2R1:MBQ:MFRL:MMQ:MPOS:SA_MAP_AF:SA_POST_PROB	0/0:157,1:0.038:73,0:75,1:40:194,95:60:0	0/1:143,3:0.050:61,2:67,1:39:187,161:60:10:0.020,0.020,0.023:0.022,2.673e-03,0.975
1	16973604	.	C	T	.	.	DP=609;ECNT=2;NLOD=56.81;N_ART_LOD=8.25;POP_AF=1.000e-03;P_GERMLINE=-5.350e+01;TLOD=25.80	GT:AD:AF:F1R2:F2R1:MBQ:MFRL:MMQ:MPOS:SA_MAP_AF:SA_POST_PROB	0/0:268,9:0.059:175,5:93,4:39:176,156:27:15	0/1:277,18:0.092:176,9:101,9:39:164,145:27:17:0.061,0.051,0.061:3.834e-03,8.466e-03,0.988
1	16974454	.	T	TGGGC	.	.	DP=473;ECNT=1;NLOD=36.70;N_ART_LOD=12.00;POP_AF=1.000e-03;P_GERMLINE=-3.340e+01;TLOD=11.66	GT:AD:AF:F1R2:F2R1:MBQ:MFRL:MMQ:MPOS:SA_MAP_AF:SA_POST_PROB	0/0:205,8:0.074:129,4:66,4:38:167,206:26:7	0/1:219,6:0.061:138,2:74,4:40:166,178:43:5:0.020,0.020,0.027:4.864e-03,3.695e-03,0.991
1	17029345	.	G	A	.	.	DP=139;ECNT=1;NLOD=18.66;N_ART_LOD=-1.808e+00;POP_AF=1.000e-03;P_GERMLINE=-1.818e+01;TLOD=3.18	GT:AD:AF:F1R2:F2R1:MBQ:MFRL:MMQ:MPOS:SA_MAP_AF:SA_POST_PROB	0/0:62,0:0.023:32,0:30,0:0:182,0:0:0	0/1:70,2:0.044:45,2:25,0:38:166,192:60:23:0.00,0.030,0.028:5.747e-03,0.022,0.972
1	17231578	.	T	G	.	.	DP=33;ECNT=1;NLOD=3.01;N_ART_LOD=-1.073e+00;POP_AF=1.000e-03;P_GERMLINE=-1.784e-01;TLOD=15.10	GT:AD:AF:F1R2:F2R1:MBQ:MFRL:MMQ:MPOS:SA_MAP_AF:SA_POST_PROB	0/0:10,0:0.084:8,0:2,0:0:171,0:0:0	0/1:14,5:0.286:14,3:0,2:39:164,131535601:44:6:0.253,0.162,0.263:0.011,0.069,0.920
1	17248678	.	TGTG	T	.	.	DP=231;ECNT=1;NLOD=23.74;N_ART_LOD=0.521;POP_AF=1.000e-03;P_GERMLINE=-2.313e+01;RPA=4,3;RU=GTG;STR;TLOD=3.31	GT:AD:AF:F1R2:F2R1:MBQ:MFRL:MMQ:MPOS:SA_MAP_AF:SA_POST_PROB	0/0:93,1:0.079:31,0:62,1:38:182,184:60:49	0/1:94,2:0.124:39,1:55,1:38:175,127:60:28:0.020,0.00,0.021:5.567e-03,7.285e-03,0.987
1	17249097	.	C	T	.	.	DP=538;ECNT=1;NLOD=70.34;N_ART_LOD=-2.387e+00;POP_AF=1.000e-03;P_GERMLINE=-7.004e+01;TLOD=3.00	GT:AD:AF:F1R2:F2R1:MBQ:MFRL:MMQ:MPOS:SA_MAP_AF:SA_POST_PROB	0/0:234,0:0.042:70,0:164,0:0:201,0:0:0	0/1:251,3:0.063:86,1:165,2:40:184,159:60:8:0.010,0.010,0.012:1.362e-03,0.023,0.976
1	17269734	.	TA	T	.	.	DP=23;ECNT=1;NLOD=2.59;N_ART_LOD=-6.013e-01;POP_AF=1.000e-03;P_GERMLINE=-2.168e+00;RPA=15,14;RU=A;STR;TLOD=3.13	GT:AD:AF:F1R2:F2R1:MBQ:MFRL:MMQ:MPOS:SA_MAP_AF:SA_POST_PROB	0/0:9,0:0.075:2,0:4,0:0:140,0:0:0	0/1:11,2:0.177:1,0:3,2:34:173,123:60:28:0.152,0.152,0.182:0.019,0.022,0.958
1	17272606	.	A	AT	.	.	DP=252;ECNT=1;NLOD=25.28;N_ART_LOD=1.29;POP_AF=1.000e-03;P_GERMLINE=-2.198e+01;RPA=11,12;RU=T;STR;TLOD=10.56	GT:AD:AF:F1R2:F2R1:MBQ:MFRL:MMQ:MPOS:SA_MAP_AF:SA_POST_PROB	0/0:110,3:0.097:35,1:60,2:38:185,164:60:14	0/1:100,10:0.143:31,6:60,4:38:186,194:60:17:0.081,0.071,0.091:3.807e-03,0.119,0.877
1	17454048	.	C	T	.	.	DP=14;ECNT=7;NLOD=2.71;N_ART_LOD=-1.000e+00;POP_AF=1.000e-03;P_GERMLINE=-2.387e+00;TLOD=3.02	GT:AD:AF:F1R2:F2R1:MBQ:MFRL:MMQ:MPOS:PGT:PID:SA_MAP_AF:SA_POST_PROB	0/0:9,0:3.170e-05:7,0:2,0:0:202,0:0:0:0|1:17454048_C_T	0/1:4,1:0.200:1,1:3,0:40:160,120:40:0:0|1:17454048_C_T:0.202,0.00,0.200:0.019,0.029,0.952
1	17454055	.	T	G	.	.	DP=15;ECNT=7;NLOD=2.71;N_ART_LOD=-1.018e+00;POP_AF=1.000e-03;P_GERMLINE=-2.389e+00;TLOD=3.02	GT:AD:AF:F1R2:F2R1:MBQ:MFRL:MMQ:MPOS:PGT:PID:SA_MAP_AF:SA_POST_PROB	0/0:9,0:0.050:7,0:2,0:0:202,0:0:0:0|1:17454048_C_T	0/1:4,1:0.200:1,1:3,0:40:137,120:40:7:0|1:17454048_C_T:0.202,0.00,0.200:0.019,0.029,0.952
1	17454111	.	C	T	.	.	DP=14;ECNT=7;NLOD=2.71;N_ART_LOD=-1.000e+00;POP_AF=1.000e-03;P_GERMLINE=-2.387e+00;TLOD=3.02	GT:AD:AF:F1R2:F2R1:MBQ:MFRL:MMQ:MPOS:PGT:PID:SA_MAP_AF:SA_POST_PROB	0/0:9,0:2.788e-05:7,0:2,0:0:202,0:0:0:0|1:17454111_C_T	0/1:4,1:0.200:1,1:3,0:40:111,120:40:29:0|1:17454111_C_T:0.202,0.00,0.200:0.022,0.025,0.953
1	17454115	.	C	T	.	.	DP=14;ECNT=7;NLOD=2.71;N_ART_LOD=-1.000e+00;POP_AF=1.000e-03;P_GERMLINE=-2.387e+00;TLOD=3.02	GT:AD:AF:F1R2:F2R1:MBQ:MFRL:MMQ:MPOS:PGT:PID:SA_MAP_AF:SA_POST_PROB	0/0:9,0:2.788e-05:7,0:2,0:0:202,0:0:0:0|1:17454111_C_T	0/1:4,1:0.200:1,1:3,0:40:111,120:40:25:0|1:17454111_C_T:0.202,0.00,0.200:0.022,0.025,0.953
1	17454116	.	A	G	.	.	DP=14;ECNT=7;NLOD=2.71;N_ART_LOD=-1.000e+00;POP_AF=1.000e-03;P_GERMLINE=-2.387e+00;TLOD=3.02	GT:AD:AF:F1R2:F2R1:MBQ:MFRL:MMQ:MPOS:PGT:PID:SA_MAP_AF:SA_POST_PROB	0/0:9,0:2.788e-05:7,0:2,0:0:202,0:0:0:0|1:17454111_C_T	0/1:4,1:0.200:1,1:3,0:40:111,120:40:24:0|1:17454111_C_T:0.202,0.00,0.200:0.022,0.025,0.953
1	17454127	.	T	C	.	.	DP=14;ECNT=7;NLOD=2.71;N_ART_LOD=-1.000e+00;POP_AF=1.000e-03;P_GERMLINE=-2.410e+00;TLOD=3.00	GT:AD:AF:F1R2:F2R1:MBQ:MFRL:MMQ:MPOS:SA_MAP_AF:SA_POST_PROB	0/0:9,0:3.742e-05:7,0:2,0:0:202,0:0:0	0/1:4,1:0.200:1,1:3,0:40:111,120:40:13:0.202,0.00,0.200:0.025,0.022,0.953
1	17454137	.	A	AATTATT	.	.	DP=13;ECNT=7;NLOD=2.71;N_ART_LOD=-1.000e+00;POP_AF=1.000e-03;P_GERMLINE=-2.212e+00;TLOD=3.20	GT:AD:AF:F1R2:F2R1:MBQ:MFRL:MMQ:MPOS:SA_MAP_AF:SA_POST_PROB	0/0:9,0:2.788e-05:7,0:2,0:0:202,0:0:0	0/1:3,1:0.250:0,1:3,0:40:114,120:40:3:0.253,0.00,0.250:0.025,0.023,0.952
1	19201856	.	G	A	.	.	DP=80;ECNT=1;NLOD=9.54;N_ART_LOD=-1.544e+00;POP_AF=1.000e-03;P_GERMLINE=-8.399e+00;TLOD=3.84	GT:AD:AF:F1R2:F2R1:MBQ:MFRL:MMQ:MPOS:SA_MAP_AF:SA_POST_PROB	0/0:32,0:0.073:10,0:22,0:0:183,0:0:0	0/1:39,2:0.072:17,0:22,2:40:176,197:60:13:0.051,0.00,0.049:4.472e-03,0.061,0.935
1	19212085	.	G	A	.	.	DP=200;ECNT=1;NLOD=32.72;N_ART_LOD=-2.054e+00;POP_AF=1.000e-03;P_GERMLINE=-3.201e+01;TLOD=3.41	GT:AD:AF:F1R2:F2R1:MBQ:MFRL:MMQ:MPOS:SA_MAP_AF:SA_POST_PROB	0/0:109,0:0.036:35,0:74,0:0:174,0:0:0	0/1:79,2:0.036:33,1:46,1:40:163,195:60:15:0.020,0.020,0.025:0.011,4.289e-03,0.984
1	19223386	.	C	CA	.	.	DP=84;ECNT=1;NLOD=4.00;N_ART_LOD=2.67;POP_AF=1.000e-03;P_GERMLINE=-9.667e-01;RPA=14,15;RU=A;STR;TLOD=6.19	GT:AD:AF:F1R2:F2R1:MBQ:MFRL:MMQ:MPOS:SA_MAP_AF:SA_POST_PROB	0/0:37,3:0.123:8,1:16,2:35:182,203:60:8	0/1:29,5:0.230:3,1:19,4:37:160,212:60:25:0.00,0.152,0.147:0.019,0.022,0.959
1	19375367	.	G	GA	.	.	DP=18;ECNT=1;NLOD=2.28;N_ART_LOD=-7.310e-01;POP_AF=1.000e-03;P_GERMLINE=-4.740e-02;RPA=11,12;RU=A;STR;TLOD=6.70	GT:AD:AF:F1R2:F2R1:MBQ:MFRL:MMQ:MPOS:SA_MAP_AF:SA_POST_PROB	0/0:8,0:0.127:2,0:4,0:0:190,0:0:0	0/1:4,3:0.471:0,2:1,1:40:177,222:60:45:0.394,0.404,0.429:0.021,0.031,0.948
1	19476307	.	GA	G	.	.	DP=386;ECNT=1;NLOD=12.92;N_ART_LOD=16.40;POP_AF=1.000e-03;P_GERMLINE=-9.621e+00;RPA=12,11;RU=A;STR;TLOD=13.72	GT:AD:AF:F1R2:F2R1:MBQ:MFRL:MMQ:MPOS:SA_MAP_AF:SA_POST_PROB	0/0:162,17:0.188:44,4:86,9:36:155,187:60:25	0/1:114,15:0.197:29,1:65,11:31:167,183:60:27:0.091,0.081,0.095:9.440e-03,9.022e-03,0.982
1	19550066	.	GGA	G	.	.	DB;DP=184;ECNT=1;NLOD=23.08;N_ART_LOD=-1.931e+00;POP_AF=1.000e-03;P_GERMLINE=-2.077e+01;RPA=6,5;RU=GA;STR;TLOD=5.06	GT:AD:AF:F1R2:F2R1:MBQ:MFRL:MMQ:MPOS:SA_MAP_AF:SA_POST_PROB	0/0:77,0:0.096:27,0:50,0:0:180,0:0:0	0/1:71,3:0.120:37,2:34,1:40:177,253:60:30:0.020,0.040,0.041:0.030,3.784e-03,0.966
1	19581442	.	G	GA	.	.	DP=142;ECNT=1;NLOD=10.66;N_ART_LOD=2.33;POP_AF=1.000e-03;P_GERMLINE=-7.367e+00;RPA=12,13;RU=A;STR;TLOD=7.61	GT:AD:AF:F1R2:F2R1:MBQ:MFRL:MMQ:MPOS:SA_MAP_AF:SA_POST_PROB	0/0:64,4:0.161:16,1:28,3:34:221,210:60:20	0/1:44,6:0.190:13,3:24,3:36:193,224:60:39:0.121,0.00,0.120:0.025,0.015,0.960
1	20324349	.	T	C	.	.	DP=17;ECNT=1;NLOD=2.41;N_ART_LOD=-9.542e-01;POP_AF=1.000e-03;P_GERMLINE=-6.963e-02;TLOD=6.44	GT:AD:AF:F1R2:F2R1:MBQ:MFRL:MMQ:MPOS:SA_MAP_AF:SA_POST_PROB	0/0:8,0:9.813e-14:4,0:4,0:0:152,0:0:0	0/1:7,2:0.222:3,2:4,0:36:163,192:40:16:0.00,0.222,0.222:0.034,0.017,0.949
1	20324411	.	TTGG	T	.	.	DP=39;ECNT=2;NLOD=4.21;N_ART_LOD=-1.176e+00;POP_AF=1.000e-03;P_GERMLINE=-9.636e-01;TLOD=8.72	GT:AD:AF:F1R2:F2R1:MBQ:MFRL:MMQ:MPOS:PGT:PID:SA_MAP_AF:SA_POST_PROB	0/0:14,0:3.162e-05:5,0:9,0:0:158,0:0:0:0|1:20324411_TTGG_T	0/1:22,3:0.120:10,3:12,0:0:167,231:60:0:0|1:20324411_TTGG_T:0.121,0.00,0.120:8.173e-03,0.060,0.932
1	20324415	.	C	CATT	.	.	DP=38;ECNT=2;NLOD=4.21;N_ART_LOD=-1.176e+00;POP_AF=1.000e-03;P_GERMLINE=-9.635e-01;TLOD=8.80	GT:AD:AF:F1R2:F2R1:MBQ:MFRL:MMQ:MPOS:PGT:PID:SA_MAP_AF:SA_POST_PROB	0/0:14,0:3.162e-05:5,0:9,0:0:158,0:0:0:0|1:20324411_TTGG_T	0/1:21,3:0.125:9,3:12,0:33:171,231:60:0:0|1:20324411_TTGG_T:0.121,0.00,0.125:8.126e-03,0.065,0.926
1	20441896	.	C	CA	.	.	DP=102;ECNT=1;NLOD=8.90;N_ART_LOD=-1.307e-01;POP_AF=1.000e-03;P_GERMLINE=-6.973e+00;RPA=10,11;RU=A;STR;TLOD=4.64	GT:AD:AF:F1R2:F2R1:MBQ:MFRL:MMQ:MPOS:SA_MAP_AF:SA_POST_PROB	0/0:38,1:0.125:12,0:25,1:40:198,253:60:27	0/1:43,4:0.136:12,1:29,3:39:188,176:60:17:0.00,0.081,0.085:0.012,0.025,0.962
1	20971980	.	CA	C	.	.	DP=81;ECNT=1;NLOD=3.30;N_ART_LOD=1.50;POP_AF=1.000e-03;P_GERMLINE=-3.006e-01;RPA=17,16;RU=A;STR;TLOD=9.33	GT:AD:AF:F1R2:F2R1:MBQ:MFRL:MMQ:MPOS:SA_MAP_AF:SA_POST_PROB	0/0:32,4:0.231:5,1:10,1:38:166,195:60:29	0/1:21,8:0.329:0,2:6,4:35:149,147:60:13:0.232,0.232,0.261:0.015,0.030,0.954
1	21054311	.	GCA	G	.	.	DP=444;ECNT=1;NLOD=65.25;N_ART_LOD=-2.350e+00;POP_AF=1.000e-03;P_GERMLINE=-6.484e+01;RPA=5,4;RU=CA;STR;TLOD=3.12	GT:AD:AF:F1R2:F2R1:MBQ:MFRL:MMQ:MPOS:SA_MAP_AF:SA_POST_PROB	0/0:217,0:0.031:51,0:166,0:0:176,0:0:0	0/1:190,3:0.063:61,3:129,0:34:167,132:60:19:0.010,0.010,0.016:2.419e-03,7.033e-03,0.991
1	21083763	.	CA	C	.	.	DB;DP=168;ECNT=1;NLOD=21.66;N_ART_LOD=-4.999e-01;POP_AF=1.000e-03;P_GERMLINE=-2.132e+01;RPA=10,9;RU=A;STR;TLOD=3.04	GT:AD:AF:F1R2:F2R1:MBQ:MFRL:MMQ:MPOS:SA_MAP_AF:SA_POST_PROB	0/0:81,1:0.107:27,1:48,0:34:196,236:60:12	0/1:49,3:0.162:13,1:33,2:39:174,193:60:35:0.061,0.00,0.058:8.544e-03,0.017,0.974
1	21115075	.	G	A	.	.	DP=15;ECNT=1;NLOD=3.01;N_ART_LOD=-1.073e+00;POP_AF=1.000e-03;P_GERMLINE=-2.314e+00;TLOD=3.40	GT:AD:AF:F1R2:F2R1:MBQ:MFRL:MMQ:MPOS:SA_MAP_AF:SA_POST_PROB	0/0:10,0:0.083:6,0:4,0:0:126,0:0:0	0/1:2,1:0.333:1,0:1,1:40:198,126:60:20:0.333,0.00,0.333:0.021,0.029,0.949
1	21151744	.	GAAAAA	G	.	.	DP=214;ECNT=1;NLOD=15.45;N_ART_LOD=0.241;POP_AF=1.000e-03;P_GERMLINE=-1.323e+01;RPA=19,14;RU=A;STR;TLOD=4.95	GT:AD:AF:F1R2:F2R1:MBQ:MFRL:MMQ:MPOS:SA_MAP_AF:SA_POST_PROB	0/0:62,1:0.247:8,0:8,1:34:216,190:60:33	0/1:49,3:0.267:6,1:12,2:36:222,209:60:16:0.061,0.00,0.065:0.017,0.012,0.971
1	21188466	.	C	CA	.	.	DP=27;ECNT=1;NLOD=3.79;N_ART_LOD=-8.925e-01;POP_AF=1.000e-03;P_GERMLINE=-3.219e+00;RPA=11,12;RU=A;STR;TLOD=3.27	GT:AD:AF:F1R2:F2R1:MBQ:MFRL:MMQ:MPOS:SA_MAP_AF:SA_POST_PROB	0/0:13,0:0.086:2,0:8,0:0:297,0:0:0	0/1:6,2:0.341:0,1:5,1:37:313,292:60:22:0.00,0.253,0.250:0.023,0.025,0.952
1	21299377	.	T	TA	.	.	DP=22;ECNT=1;NLOD=2.58;N_ART_LOD=-8.103e-01;POP_AF=1.000e-03;P_GERMLINE=-2.112e+00;RPA=12,13;RU=A;STR;TLOD=3.17	GT:AD:AF:F1R2:F2R1:MBQ:MFRL:MMQ:MPOS:SA_MAP_AF:SA_POST_PROB	0/0:9,0:0.199:2,0:5,0:0:285,0:0:0	0/1:6,2:0.262:3,0:3,2:38:254,248:60:20:0.00,0.253,0.250:0.023,0.025,0.952
1	21605710	.	G	A	.	.	DP=1127;ECNT=1;NLOD=166.46;N_ART_LOD=-2.753e+00;POP_AF=1.000e-03;P_GERMLINE=-1.660e+02;TLOD=3.12	GT:AD:AF:F1R2:F2R1:MBQ:MFRL:MMQ:MPOS:SA_MAP_AF:SA_POST_PROB	0/0:555,0:0.025:180,0:375,0:0:167,0:0:0	0/1:526,3:0.023:199,1:327,2:39:171,156:60:37:0.00,0.010,5.671e-03:4.275e-03,7.626e-04,0.995
1	21930430	.	CAG	C	.	.	DP=567;ECNT=1;NLOD=39.08;N_ART_LOD=17.28;POP_AF=1.000e-03;P_GERMLINE=-3.578e+01;RPA=6,5;RU=AG;STR;TLOD=15.28	GT:AD:AF:F1R2:F2R1:MBQ:MFRL:MMQ:MPOS:SA_MAP_AF:SA_POST_PROB	0/0:238,9:0.110:75,2:155,7:39:176,185:60:32	0/1:210,8:0.132:73,5:137,3:39:166,154:60:26:0.030,0.030,0.037:6.735e-03,3.746e-03,0.990
1	21932717	.	G	A	.	.	DP=140;ECNT=1;NLOD=22.44;N_ART_LOD=-1.885e+00;POP_AF=1.000e-03;P_GERMLINE=-2.176e+01;TLOD=3.37	GT:AD:AF:F1R2:F2R1:MBQ:MFRL:MMQ:MPOS:SA_MAP_AF:SA_POST_PROB	0/0:75,0:0.017:34,0:41,0:0:168,0:0:0	0/1:55,2:0.083:24,2:31,0:37:184,172:60:15:0.030,0.00,0.035:8.603e-03,0.011,0.981
1	21935884	.	G	GA	.	.	DP=123;ECNT=1;NLOD=3.41;N_ART_LOD=4.79;POP_AF=1.000e-03;P_GERMLINE=-2.830e+00;RPA=14,15;RU=A;STR;TLOD=3.28	GT:AD:AF:F1R2:F2R1:MBQ:MFRL:MMQ:MPOS:SA_MAP_AF:SA_POST_PROB	0/0:44,5:0.208:7,2:6,3:39:225,228:60:27	0/1:54,3:0.175:3,0:9,3:40:203,250:60:33:0.00,0.051,0.052:8.653e-03,0.025,0.966
1	21964641	.	TAA	T	.	.	DP=27;ECNT=1;NLOD=3.92;N_ART_LOD=-9.235e-01;POP_AF=1.000e-03;P_GERMLINE=-2.333e+00;RPA=14,12;RU=A;STR;TLOD=4.29	GT:AD:AF:F1R2:F2R1:MBQ:MFRL:MMQ:MPOS:SA_MAP_AF:SA_POST_PROB	0/0:13,0:0.094:4,0:9,0:0:135,0:0:0	0/1:7,2:0.276:3,2:4,0:16:212,158:60:21:0.222,0.00,0.222:0.015,0.041,0.944
1	21978086	.	AAC	A	.	.	DB;DP=2018;ECNT=1;NLOD=183.55;N_ART_LOD=30.87;POP_AF=1.000e-03;P_GERMLINE=-1.803e+02;RPA=6,5;RU=AC;STR;TLOD=68.53	GT:AD:AF:F1R2:F2R1:MBQ:MFRL:MMQ:MPOS:SA_MAP_AF:SA_POST_PROB	0/0:827,18:0.087:259,3:527,15:39:166,202:60:28	0/1:894,34:0.088:305,13:540,21:39:161,175:60:32:0.030,0.040,0.039:5.761e-03,1.441e-03,0.993
1	22082967	.	CAAAA	C	.	.	DP=434;ECNT=1;NLOD=11.98;N_ART_LOD=0.811;POP_AF=1.000e-03;P_GERMLINE=-8.677e+00;RPA=20,16;RU=A;STR;TLOD=12.61	GT:AD:AF:F1R2:F2R1:MBQ:MFRL:MMQ:MPOS:SA_MAP_AF:SA_POST_PROB	0/0:156,20:0.224:2,1:23,1:38:185,145:60:20	0/1:121,17:0.241:2,3:21,5:36:155,158:60:24:0.040,0.051,0.056:8.798e-03,5.993e-03,0.985
1	22103468	.	T	G	.	.	DP=21;ECNT=3;NLOD=3.01;N_ART_LOD=-1.041e+00;POP_AF=1.000e-03;P_GERMLINE=-1.213e+00;TLOD=4.54	GT:AD:AF:F1R2:F2R1:MBQ:MFRL:MMQ:MPOS:PGT:PID:SA_MAP_AF:SA_POST_PROB	0/0:10,0:3.162e-05:3,0:7,0:0:155,0:0:0:0|1:22103468_T_G	0/1:9,2:0.182:4,1:5,1:15:142,183:59:28:0|1:22103468_T_G:0.00,0.182,0.182:0.041,0.014,0.945
1	22103470	.	T	G	.	.	DP=20;ECNT=3;NLOD=2.71;N_ART_LOD=-1.000e+00;POP_AF=1.000e-03;P_GERMLINE=-9.382e-01;TLOD=4.54	GT:AD:AF:F1R2:F2R1:MBQ:MFRL:MMQ:MPOS:PGT:PID:SA_MAP_AF:SA_POST_PROB	0/0:9,0:3.162e-05:3,0:6,0:0:164,0:0:0:0|1:22103468_T_G	0/1:9,2:0.182:4,1:5,1:24:142,183:59:26:0|1:22103468_T_G:0.00,0.182,0.182:0.041,0.014,0.945
1	22103473	.	T	G	.	.	DP=19;ECNT=3;NLOD=2.71;N_ART_LOD=-1.000e+00;POP_AF=1.000e-03;P_GERMLINE=-8.339e-01;TLOD=4.66	GT:AD:AF:F1R2:F2R1:MBQ:MFRL:MMQ:MPOS:PGT:PID:SA_MAP_AF:SA_POST_PROB	0/0:9,0:3.162e-05:3,0:6,0:0:164,0:0:0:0|1:22103468_T_G	0/1:8,2:0.200:4,1:4,1:14:150,183:59:23:0|1:22103468_T_G:0.00,0.202,0.200:0.037,0.015,0.948
1	22156398	.	G	A	.	.	DP=356;ECNT=1;NLOD=47.21;N_ART_LOD=-2.206e+00;POP_AF=1.000e-03;P_GERMLINE=-4.489e+01;TLOD=5.07	GT:AD:AF:F1R2:F2R1:MBQ:MFRL:MMQ:MPOS:SA_MAP_AF:SA_POST_PROB	0/0:157,0:0.019:65,0:92,0:0:164,0:0:0	0/1:178,3:0.047:80,1:98,2:40:169,173:60:10:0.010,0.010,0.017:3.600e-03,4.036e-03,0.992
1	22195995	.	AGAG	A	.	.	DP=103;ECNT=1;NLOD=3.96;N_ART_LOD=4.10;POP_AF=1.000e-03;P_GERMLINE=-7.419e-01;RPA=5,4;RU=GAG;STR;TLOD=17.48	GT:AD:AF:F1R2:F2R1:MBQ:MFRL:MMQ:MPOS:SA_MAP_AF:SA_POST_PROB	0/0:40,2:0.068:14,1:26,1:40:156,140:60:20	0/1:50,6:0.127:23,2:27,4:39:167,149:60:28:0.040,0.101,0.107:0.085,4.909e-03,0.910
1	22199180	.	C	T	.	.	DP=156;ECNT=1;NLOD=21.53;N_ART_LOD=-1.867e+00;POP_AF=1.000e-03;P_GERMLINE=-2.098e+01;TLOD=3.26	GT:AD:AF:F1R2:F2R1:MBQ:MFRL:MMQ:MPOS:SA_MAP_AF:SA_POST_PROB	0/0:72,0:0.018:31,0:41,0:0:164,0:0:0	0/1:77,2:0.044:27,1:50,1:39:164,123:60:20:0.00,0.030,0.025:0.012,4.566e-03,0.983
1	22205492	.	G	A	.	.	DP=106;ECNT=1;NLOD=15.30;N_ART_LOD=-1.733e+00;POP_AF=1.000e-03;P_GERMLINE=-1.374e+01;TLOD=4.27	GT:AD:AF:F1R2:F2R1:MBQ:MFRL:MMQ:MPOS:SA_MAP_AF:SA_POST_PROB	0/0:51,0:0.047:12,0:39,0:0:181,0:0:0	0/1:46,3:0.070:18,0:28,3:27:187,217:60:19:0.00,0.061,0.061:0.013,0.013,0.974
1	22215552	.	A	G	.	.	DP=11;ECNT=1;NLOD=2.41;N_ART_LOD=-9.542e-01;POP_AF=1.000e-03;P_GERMLINE=-1.816e+00;TLOD=3.30	GT:AD:AF:F1R2:F2R1:MBQ:MFRL:MMQ:MPOS:SA_MAP_AF:SA_POST_PROB	0/0:8,0:5.380e-05:3,0:5,0:0:187,0:0:0	0/1:2,1:0.333:1,0:1,1:39:217,120:60:5:0.00,0.333,0.333:0.025,0.025,0.950
1	22303644	.	T	C	.	.	DP=628;ECNT=3;NLOD=88.77;N_ART_LOD=-4.817e-01;POP_AF=1.000e-03;P_GERMLINE=-8.547e+01;TLOD=9.61	GT:AD:AF:F1R2:F2R1:MBQ:MFRL:MMQ:MPOS:PGT:PID:SA_MAP_AF:SA_POST_PROB	0/0:309,1:5.174e-03:113,1:196,0:0:166,229:40:0:0|1:22303616_A_G	0/1:310,5:0.020:118,2:192,3:37:166,234:40:4:0|1:22303616_A_G:0.020,0.00,0.016:2.031e-03,7.418e-03,0.991
1	22309695	.	A	G	.	.	DP=13;ECNT=1;NLOD=2.71;N_ART_LOD=-1.000e+00;POP_AF=1.000e-03;P_GERMLINE=-2.235e+00;TLOD=3.18	GT:AD:AF:F1R2:F2R1:MBQ:MFRL:MMQ:MPOS:SA_MAP_AF:SA_POST_PROB	0/0:9,0:9.813e-05:3,0:6,0:0:170,0:0:0	0/1:3,1:0.250:3,0:0,1:40:150,95:60:25:0.253,0.00,0.250:0.019,0.032,0.949
1	22312088	.	GA	G	.	.	DP=27;ECNT=1;NLOD=2.82;N_ART_LOD=-7.261e-01;POP_AF=1.000e-03;P_GERMLINE=-1.241e-01;RPA=13,12;RU=A;STR;TLOD=9.62	GT:AD:AF:F1R2:F2R1:MBQ:MFRL:MMQ:MPOS:SA_MAP_AF:SA_POST_PROB	0/0:12,1:0.079:9,0:2,0:0:156,0:0:0	0/1:8,6:0.456:2,3:4,2:39:195,194:60:24:0.303,0.333,0.357:0.033,0.017,0.950
1	22329065	.	G	C	.	.	DP=468;ECNT=3;NLOD=44.64;N_ART_LOD=13.24;POP_AF=1.000e-03;P_GERMLINE=-4.134e+01;TLOD=22.98	GT:AD:AF:F1R2:F2R1:MBQ:MFRL:MMQ:MPOS:PGT:PID:SA_MAP_AF:SA_POST_PROB	0/0:232,6:0.046:85,3:147,3:40:180,280:27:23:0|1:22329062_C_G	0/1:199,10:0.067:91,4:108,6:39:175,260:27:22:0|1:22329062_C_G:0.030,0.051,0.048:7.515e-03,6.661e-03,0.986
1	22333572	.	A	G	.	.	DP=233;ECNT=1;NLOD=33.11;N_ART_LOD=-2.049e+00;POP_AF=1.000e-03;P_GERMLINE=-3.273e+01;TLOD=3.08	GT:AD:AF:F1R2:F2R1:MBQ:MFRL:MMQ:MPOS:SA_MAP_AF:SA_POST_PROB	0/0:110,0:8.982e-03:39,0:71,0:0:196,0:0:0	0/1:112,2:0.047:33,0:79,2:40:197,158:60:23:0.020,0.00,0.018:0.013,4.157e-03,0.983
1	22835834	.	CT	C	.	.	DP=38;ECNT=1;NLOD=6.87;N_ART_LOD=-1.421e+00;POP_AF=1.000e-03;P_GERMLINE=-5.826e+00;RPA=9,8;RU=T;STR;TLOD=3.74	GT:AD:AF:F1R2:F2R1:MBQ:MFRL:MMQ:MPOS:SA_MAP_AF:SA_POST_PROB	0/0:23,0:0.108:11,0:12,0:0:285,0:0:0	0/1:5,2:0.334:2,1:3,1:40:286,330:60:27:0.283,0.00,0.286:0.021,0.028,0.951
1	23002915	.	G	A	.	.	DP=39;ECNT=1;NLOD=5.97;N_ART_LOD=-1.338e+00;POP_AF=1.000e-03;P_GERMLINE=-3.244e+00;TLOD=5.57	GT:AD:AF:F1R2:F2R1:MBQ:MFRL:MMQ:MPOS:SA_MAP_AF:SA_POST_PROB	0/0:20,0:0.050:11,0:9,0:0:136,0:0:0	0/1:15,2:0.118:6,0:9,2:40:183,126:60:20:0.091,0.091,0.118:0.020,0.015,0.964
1	23257299	.	C	T	.	.	DP=13;ECNT=3;NLOD=2.71;N_ART_LOD=-1.000e+00;POP_AF=1.000e-03;P_GERMLINE=-2.212e+00;TLOD=3.20	GT:AD:AF:F1R2:F2R1:MBQ:MFRL:MMQ:MPOS:PGT:PID:SA_MAP_AF:SA_POST_PROB	0/0:9,0:1.423e-09:7,0:2,0:0:174,0:0:0:0|1:23257299_C_T	0/1:3,1:0.250:1,0:2,1:39:137,103:38:20:0|1:23257299_C_T:0.00,0.253,0.250:0.032,0.019,0.949
1	23257308	.	A	G	.	.	DP=13;ECNT=3;NLOD=2.71;N_ART_LOD=-1.000e+00;POP_AF=1.000e-03;P_GERMLINE=-2.212e+00;TLOD=3.20	GT:AD:AF:F1R2:F2R1:MBQ:MFRL:MMQ:MPOS:PGT:PID:SA_MAP_AF:SA_POST_PROB	0/0:9,0:1.423e-09:7,0:2,0:0:174,0:0:0:0|1:23257299_C_T	0/1:3,1:0.250:1,0:2,1:39:137,103:38:23:0|1:23257299_C_T:0.00,0.253,0.250:0.032,0.019,0.949
1	23257313	.	A	G	.	.	DP=12;ECNT=3;NLOD=2.41;N_ART_LOD=-9.542e-01;POP_AF=1.000e-03;P_GERMLINE=-1.914e+00;TLOD=3.20	GT:AD:AF:F1R2:F2R1:MBQ:MFRL:MMQ:MPOS:PGT:PID:SA_MAP_AF:SA_POST_PROB	0/0:8,0:1.115e-09:6,0:2,0:0:187,0:0:0:0|1:23257299_C_T	0/1:3,1:0.250:1,0:2,1:40:137,103:38:18:0|1:23257299_C_T:0.00,0.253,0.250:0.032,0.019,0.949
1	23341439	.	G	T	.	.	DP=15;ECNT=1;NLOD=2.66;N_ART_LOD=-1.015e+00;POP_AF=1.000e-03;P_GERMLINE=-2.364e+00;TLOD=3.00	GT:AD:AF:F1R2:F2R1:MBQ:MFRL:MMQ:MPOS:SA_MAP_AF:SA_POST_PROB	0/0:9,0:0.060:4,0:5,0:0:165,0:0:0	0/1:4,1:0.200:4,1:0,0:40:125,94:60:20:0.00,0.202,0.200:0.025,0.022,0.953
1	23636874	.	A	AT	.	.	DP=64;ECNT=1;NLOD=7.45;N_ART_LOD=0.083;POP_AF=1.000e-03;P_GERMLINE=-6.130e+00;RPA=11,12;RU=T;STR;TLOD=4.02	GT:AD:AF:F1R2:F2R1:MBQ:MFRL:MMQ:MPOS:SA_MAP_AF:SA_POST_PROB	0/0:33,1:0.062:9,0:22,1:39:276,276:60:20	0/1:21,6:0.229:10,3:9,1:38:328,315:60:39:0.00,0.152,0.148:0.018,0.025,0.957
1	23660244	.	T	TA	.	.	DP=47;ECNT=1;NLOD=7.40;N_ART_LOD=-1.168e+00;POP_AF=1.000e-03;P_GERMLINE=-7.085e+00;RPA=10,11;RU=A;STR;TLOD=3.01	GT:AD:AF:F1R2:F2R1:MBQ:MFRL:MMQ:MPOS:SA_MAP_AF:SA_POST_PROB	0/0:25,0:0.106:5,0:17,0:0:243,0:0:0	0/1:9,2:0.281:3,0:6,2:37:274,245:60:20:0.182,0.00,0.182:0.025,0.020,0.954
1	23745571	.	T	C	.	.	DP=109;ECNT=1;NLOD=15.76;N_ART_LOD=-1.735e+00;POP_AF=1.000e-03;P_GERMLINE=-1.468e+01;TLOD=3.78	GT:AD:AF:F1R2:F2R1:MBQ:MFRL:MMQ:MPOS:SA_MAP_AF:SA_POST_PROB	0/0:54,0:0.020:11,0:43,0:0:165,0:0:0	0/1:46,6:0.144:9,0:37,6:15:140,180:60:37:0.00,0.111,0.115:0.186,4.261e-03,0.810
1	23765583	.	A	G	.	.	DP=114;ECNT=1;NLOD=15.95;N_ART_LOD=-1.743e+00;POP_AF=1.000e-03;P_GERMLINE=-1.504e+01;TLOD=3.61	GT:AD:AF:F1R2:F2R1:MBQ:MFRL:MMQ:MPOS:SA_MAP_AF:SA_POST_PROB	0/0:53,0:0.027:19,0:34,0:0:218,0:0:0	0/1:50,2:0.088:19,1:31,1:35:204,245:60:15:0.00,0.040,0.038:8.903e-03,0.014,0.977
1	23779129	.	C	G	.	.	DP=72;ECNT=1;NLOD=11.14;N_ART_LOD=-1.585e+00;POP_AF=1.000e-03;P_GERMLINE=-9.758e+00;TLOD=4.08	GT:AD:AF:F1R2:F2R1:MBQ:MFRL:MMQ:MPOS:SA_MAP_AF:SA_POST_PROB	0/0:37,0:0.013:18,0:19,0:0:198,0:0:0	0/1:31,2:0.074:16,1:15,1:38:196,265:60:11:0.00,0.061,0.061:0.012,0.017,0.971
1	23954126	.	TAC	T	.	.	DP=82;ECNT=1;NLOD=7.23;N_ART_LOD=1.08;POP_AF=1.000e-03;P_GERMLINE=-5.562e+00;RPA=8,7;RU=AC;STR;TLOD=4.38	GT:AD:AF:F1R2:F2R1:MBQ:MFRL:MMQ:MPOS:SA_MAP_AF:SA_POST_PROB	0/0:39,1:0.119:11,0:5,1:40:247,226:60:34	0/1:31,2:0.183:0,1:6,1:36:230,339:60:23:0.051,0.051,0.067:8.162e-03,0.027,0.965
1	23968515	.	C	T	.	.	DP=10;ECNT=1;NLOD=2.41;N_ART_LOD=-9.542e-01;POP_AF=1.000e-03;P_GERMLINE=-1.522e+00;TLOD=3.60	GT:AD:AF:F1R2:F2R1:MBQ:MFRL:MMQ:MPOS:SA_MAP_AF:SA_POST_PROB	0/0:8,0:2.120e-04:4,0:4,0:0:131,0:0:0	0/1:1,1:0.500:1,0:0,1:39:128,102:47:20:0.00,0.495,0.500:0.027,0.025,0.948
1	24007082	.	T	C	.	.	DP=12;ECNT=1;NLOD=2.41;N_ART_LOD=-9.542e-01;POP_AF=1.000e-03;P_GERMLINE=-1.936e+00;TLOD=3.18	GT:AD:AF:F1R2:F2R1:MBQ:MFRL:MMQ:MPOS:SA_MAP_AF:SA_POST_PROB	0/0:8,0:5.530e-05:2,0:6,0:0:175,0:0:0	0/1:3,1:0.250:2,0:1,1:40:222,109:47:20:0.253,0.00,0.250:0.025,0.023,0.952
1	24082269	.	CAAAA	C	.	.	DP=384;ECNT=1;NLOD=50.29;N_ART_LOD=-1.537e+00;POP_AF=1.000e-03;P_GERMLINE=-4.745e+01;RPA=16,12;RU=A;STR;TLOD=5.73	GT:AD:AF:F1R2:F2R1:MBQ:MFRL:MMQ:MPOS:SA_MAP_AF:SA_POST_PROB	0/0:179,2:0.088:25,0:67,0:0:198,0:0:0	0/1:144,6:0.102:22,1:51,3:37:192,170:60:12:0.020,0.020,0.029:3.143e-03,0.024,0.973
1	24119335	.	C	T	.	.	DP=155;ECNT=1;NLOD=21.93;N_ART_LOD=-1.881e+00;POP_AF=1.000e-03;P_GERMLINE=-2.092e+01;TLOD=3.70	GT:AD:AF:F1R2:F2R1:MBQ:MFRL:MMQ:MPOS:SA_MAP_AF:SA_POST_PROB	0/0:73,0:0.033:23,0:50,0:0:162,0:0:0	0/1:68,2:0.074:25,0:43,2:40:156,179:60:12:0.030,0.00,0.029:3.751e-03,0.022,0.974
1	24172765	.	CTT	C	.	.	DP=95;ECNT=1;NLOD=2.99;N_ART_LOD=0.837;POP_AF=1.000e-03;P_GERMLINE=-3.791e-01;RPA=14,12;RU=T;STR;TLOD=5.73	GT:AD:AF:F1R2:F2R1:MBQ:MFRL:MMQ:MPOS:SA_MAP_AF:SA_POST_PROB	0/0:20,1:0.305:4,0:8,1:27:203,181:60:13	0/1:22,3:0.301:10,1:5,2:39:184,176:60:29:0.071,0.101,0.115:0.049,8.188e-03,0.943
1	24244285	.	C	T	.	.	DP=14;ECNT=2;NLOD=2.71;N_ART_LOD=-1.000e+00;POP_AF=1.000e-03;P_GERMLINE=-2.387e+00;TLOD=3.02	GT:AD:AF:F1R2:F2R1:MBQ:MFRL:MMQ:MPOS:PGT:PID:SA_MAP_AF:SA_POST_PROB	0/0:9,0:3.551e-05:6,0:3,0:0:178,0:0:0:0|1:24244285_C_T	0/1:4,1:0.200:1,1:3,0:40:170,84:26:17:0|1:24244285_C_T:0.202,0.00,0.200:0.022,0.025,0.953
1	24244290	.	A	G	.	.	DP=15;ECNT=2;NLOD=3.01;N_ART_LOD=-1.041e+00;POP_AF=1.000e-03;P_GERMLINE=-2.687e+00;TLOD=3.02	GT:AD:AF:F1R2:F2R1:MBQ:MFRL:MMQ:MPOS:PGT:PID:SA_MAP_AF:SA_POST_PROB	0/0:10,0:4.251e-05:6,0:4,0:0:181,0:0:0:0|1:24244285_C_T	0/1:4,1:0.200:1,1:3,0:38:170,84:26:12:0|1:24244285_C_T:0.202,0.00,0.200:0.022,0.025,0.953
1	24740797	.	A	G	.	.	DP=20;ECNT=1;NLOD=3.31;N_ART_LOD=-1.079e+00;POP_AF=1.000e-03;P_GERMLINE=-1.352e+00;TLOD=4.70	GT:AD:AF:F1R2:F2R1:MBQ:MFRL:MMQ:MPOS:SA_MAP_AF:SA_POST_PROB	0/0:11,0:1.517e-04:4,0:7,0:0:173,0:0:0	0/1:7,2:0.222:2,1:5,1:32:153,97:60:20:0.192,0.182,0.222:0.018,0.027,0.955
1	24780521	.	CTT	C	.	.	DP=252;ECNT=1;NLOD=2.44;N_ART_LOD=9.34;POP_AF=1.000e-03;P_GERMLINE=-5.641e-02;RPA=15,13;RU=T;STR;TLOD=8.84	GT:AD:AF:F1R2:F2R1:MBQ:MFRL:MMQ:MPOS:SA_MAP_AF:SA_POST_PROB	0/0:78,9:0.248:23,2:30,4:39:175,145:60:32	0/1:61,6:0.270:19,4:19,2:39:163,136:60:22:0.071,0.051,0.078:5.366e-03,0.026,0.969
1	24842263	.	C	T	.	.	DP=12;ECNT=1;NLOD=2.71;N_ART_LOD=-1.000e+00;POP_AF=1.000e-03;P_GERMLINE=-2.376e+00;TLOD=3.03	GT:AD:AF:F1R2:F2R1:MBQ:MFRL:MMQ:MPOS:SA_MAP_AF:SA_POST_PROB	0/0:9,0:3.896e-05:6,0:3,0:0:175,0:0:0	0/1:2,1:0.333:1,1:1,0:40:251,122:60:0:0.00,0.333,0.333:0.025,0.025,0.950
1	25570550	.	AT	A	.	.	DP=69;ECNT=1;NLOD=2.38;N_ART_LOD=3.34;POP_AF=1.000e-03;P_GERMLINE=-4.922e-02;RPA=12,11;RU=T;STR;TLOD=9.47	GT:AD:AF:F1R2:F2R1:MBQ:MFRL:MMQ:MPOS:SA_MAP_AF:SA_POST_PROB	0/0:28,2:0.159:0,0:2,2:37:213,266:60:19	0/1:29,5:0.236:3,2:4,3:40:226,183:60:29:0.00,0.152,0.152:0.023,0.017,0.960
1	25775374	.	C	CT	.	.	DP=379;ECNT=1;NLOD=42.73;N_ART_LOD=2.33;POP_AF=1.000e-03;P_GERMLINE=-4.101e+01;RPA=8,9;RU=T;STR;TLOD=4.42	GT:AD:AF:F1R2:F2R1:MBQ:MFRL:MMQ:MPOS:SA_MAP_AF:SA_POST_PROB	0/0:177,4:0.099:72,1:104,3:40:166,171:60:20	0/1:130,6:0.122:59,3:69,2:39:161,176:60:21:0.030,0.030,0.037:0.010,3.805e-03,0.986
1	25870164	.	AGCG	A	.	.	DB;DP=109;ECNT=1;NLOD=12.63;N_ART_LOD=-1.658e+00;POP_AF=1.000e-03;P_GERMLINE=-1.115e+01;RPA=4,3;RU=GCG;STR;TLOD=4.18	GT:AD:AF:F1R2:F2R1:MBQ:MFRL:MMQ:MPOS:SA_MAP_AF:SA_POST_PROB	0/0:42,0:0.063:14,0:28,0:0:169,0:0:0	0/1:54,3:0.083:20,2:34,1:39:159,193:60:34:0.030,0.051,0.053:0.015,6.924e-03,0.978
1	26311103	.	G	A	.	.	DP=644;ECNT=1;NLOD=101.00;N_ART_LOD=-2.535e+00;POP_AF=1.000e-03;P_GERMLINE=-9.948e+01;TLOD=4.22	GT:AD:AF:F1R2:F2R1:MBQ:MFRL:MMQ:MPOS:SA_MAP_AF:SA_POST_PROB	0/0:336,0:0.020:137,0:199,0:0:171,0:0:0	0/1:277,3:0.038:115,1:162,2:39:163,173:60:33:0.010,0.010,0.011:2.284e-03,2.802e-03,0.995
1	26357110	.	G	A	.	.	DP=158;ECNT=2;NLOD=25.24;N_ART_LOD=-1.936e+00;POP_AF=1.000e-03;P_GERMLINE=-2.421e+01;TLOD=3.73	GT:AD:AF:F1R2:F2R1:MBQ:MFRL:MMQ:MPOS:SA_MAP_AF:SA_POST_PROB	0/0:84,0:0.018:31,0:53,0:0:163,0:0:0	0/1:67,2:0.042:25,0:42,2:40:163,228:60:33:0.020,0.020,0.029:6.867e-03,7.665e-03,0.985
1	26425778	.	C	A	.	.	DP=13;ECNT=1;NLOD=2.71;N_ART_LOD=-1.000e+00;POP_AF=1.000e-03;P_GERMLINE=-2.335e+00;TLOD=3.08	GT:AD:AF:F1R2:F2R1:MBQ:MFRL:MMQ:MPOS:SA_MAP_AF:SA_POST_PROB	0/0:9,0:4.849e-05:4,0:5,0:0:168,0:0:0	0/1:3,1:0.250:1,0:2,1:39:169,105:60:4:0.00,0.253,0.250:0.027,0.021,0.951
1	26501360	.	CT	C	.	.	DP=26;ECNT=1;NLOD=3.82;N_ART_LOD=-8.861e-01;POP_AF=1.000e-03;P_GERMLINE=-3.016e+00;RPA=11,10;RU=T;STR;TLOD=3.51	GT:AD:AF:F1R2:F2R1:MBQ:MFRL:MMQ:MPOS:SA_MAP_AF:SA_POST_PROB	0/0:13,0:0.050:5,0:6,0:0:162,0:0:0	0/1:7,2:0.307:1,1:4,1:40:138,195:60:38:0.00,0.222,0.222:0.034,0.017,0.949
1	26612291	.	AC	A	.	.	DB;DP=107;ECNT=1;NLOD=13.07;N_ART_LOD=-4.162e-01;POP_AF=1.000e-03;P_GERMLINE=-1.251e+01;RPA=8,7;RU=C;STR;TLOD=3.26	GT:AD:AF:F1R2:F2R1:MBQ:MFRL:MMQ:MPOS:SA_MAP_AF:SA_POST_PROB	0/0:53,1:0.064:14,0:39,1:37:215,268:60:29	0/1:45,3:0.063:18,0:27,3:40:215,200:60:16:0.00,0.061,0.063:0.010,0.025,0.965
1	26641429	.	G	T	.	.	DP=13;ECNT=1;NLOD=3.01;N_ART_LOD=-1.041e+00;POP_AF=1.000e-03;P_GERMLINE=-2.314e+00;TLOD=3.40	GT:AD:AF:F1R2:F2R1:MBQ:MFRL:MMQ:MPOS:SA_MAP_AF:SA_POST_PROB	0/0:10,0:4.856e-05:8,0:2,0:0:154,0:0:0	0/1:2,1:0.333:2,1:0,0:40:82,113:60:20:0.00,0.333,0.333:0.025,0.025,0.950
1	26654867	.	CACAG	C	.	.	DB;DP=688;ECNT=1;NLOD=82.42;N_ART_LOD=-2.478e+00;POP_AF=1.000e-03;P_GERMLINE=-8.074e+01;RPA=4,3;RU=ACAG;STR;TLOD=4.39	GT:AD:AF:F1R2:F2R1:MBQ:MFRL:MMQ:MPOS:SA_MAP_AF:SA_POST_PROB	0/0:275,0:0.092:87,0:188,0:0:176,0:0:0	0/1:290,3:0.094:108,2:182,1:40:169,152:60:38:0.00,0.010,0.010:0.033,8.205e-04,0.967
1	26658188	.	G	A	.	.	DP=116;ECNT=1;NLOD=16.56;N_ART_LOD=-1.771e+00;POP_AF=1.000e-03;P_GERMLINE=-1.586e+01;TLOD=3.39	GT:AD:AF:F1R2:F2R1:MBQ:MFRL:MMQ:MPOS:SA_MAP_AF:SA_POST_PROB	0/0:55,0:0.056:15,0:40,0:0:157,0:0:0	0/1:50,2:0.056:20,1:30,1:40:185,121:60:4:0.00,0.040,0.038:0.097,3.158e-03,0.900
1	26842811	.	G	A	.	.	DP=16;ECNT=1;NLOD=2.41;N_ART_LOD=-9.542e-01;POP_AF=1.000e-03;P_GERMLINE=-6.448e-02;TLOD=6.60	GT:AD:AF:F1R2:F2R1:MBQ:MFRL:MMQ:MPOS:SA_MAP_AF:SA_POST_PROB	0/0:8,0:2.447e-05:3,0:5,0:0:156,0:0:0	0/1:6,2:0.250:4,2:2,0:38:160,110:34:16:0.212,0.212,0.250:0.023,0.023,0.955
1	27022939	.	CCCG	C	.	.	DB;DP=87;ECNT=1;NLOD=10.50;N_ART_LOD=-1.589e+00;POP_AF=1.000e-03;P_GERMLINE=-7.206e+00;RPA=5,4;RU=CCG;STR;TLOD=8.00	GT:AD:AF:F1R2:F2R1:MBQ:MFRL:MMQ:MPOS:SA_MAP_AF:SA_POST_PROB	0/0:35,0:0.084:17,0:18,0:0:168,0:0:0	0/1:34,3:0.157:16,0:18,3:39:162,225:60:16:0.061,0.071,0.081:0.014,0.012,0.974
1	27057726	.	TCAG	T	.	.	DP=796;ECNT=1;NLOD=105.69;N_ART_LOD=-1.423e+00;POP_AF=1.000e-03;P_GERMLINE=-1.046e+02;RPA=4,3;RU=CAG;STR;TLOD=3.81	GT:AD:AF:F1R2:F2R1:MBQ:MFRL:MMQ:MPOS:SA_MAP_AF:SA_POST_PROB	0/0:363,1:0.058:142,0:221,1:40:170,193:60:12	0/1:346,3:0.058:130,2:216,1:39:165,96:60:1:0.010,0.010,8.596e-03:9.875e-04,7.086e-03,0.992
1	27087575	.	G	A	.	.	DP=192;ECNT=1;NLOD=22.87;N_ART_LOD=0.545;POP_AF=1.000e-03;P_GERMLINE=-2.212e+01;TLOD=3.45	GT:AD:AF:F1R2:F2R1:MBQ:MFRL:MMQ:MPOS:SA_MAP_AF:SA_POST_PROB	0/0:90,1:0.038:31,1:59,0:40:194,215:60:13	0/1:83,2:0.080:30,2:53,0:40:169,160:60:18:0.020,0.00,0.024:0.013,5.601e-03,0.981
1	27100181	.	CGCA	C	.	.	DP=642;ECNT=1;NLOD=22.94;N_ART_LOD=28.76;POP_AF=1.000e-03;P_GERMLINE=-1.964e+01;RPA=8,7;RU=GCA;STR;TLOD=16.60	GT:AD:AF:F1R2:F2R1:MBQ:MFRL:MMQ:MPOS:SA_MAP_AF:SA_POST_PROB	0/0:235,12:0.165:79,2:156,9:39:174,208:60:19	0/1:222,7:0.156:95,2:127,5:39:180,179:60:36:0.020,0.030,0.030:4.045e-03,4.532e-03,0.991
1	27255977	.	T	C	.	.	DP=70;ECNT=1;NLOD=11.74;N_ART_LOD=-1.602e+00;POP_AF=1.000e-03;P_GERMLINE=-9.572e+00;TLOD=4.90	GT:AD:AF:F1R2:F2R1:MBQ:MFRL:MMQ:MPOS:SA_MAP_AF:SA_POST_PROB	0/0:39,0:6.346e-05:19,0:20,0:0:232,0:0:0	0/1:26,2:0.116:14,2:12,0:40:230,255:60:41:0.00,0.071,0.071:0.012,0.025,0.963
1	27277854	.	C	T	.	.	DP=234;ECNT=1;NLOD=34.87;N_ART_LOD=-2.082e+00;POP_AF=1.000e-03;P_GERMLINE=-3.449e+01;TLOD=3.08	GT:AD:AF:F1R2:F2R1:MBQ:MFRL:MMQ:MPOS:SA_MAP_AF:SA_POST_PROB	0/0:116,0:0.037:44,0:72,0:0:189,0:0:0	0/1:102,2:0.041:38,0:64,2:40:187,134:60:6:0.00,0.020,0.019:6.829e-03,5.200e-03,0.988
1	27306253	.	CA	C	.	.	DP=19;ECNT=1;NLOD=2.91;N_ART_LOD=-7.912e-01;POP_AF=1.000e-03;P_GERMLINE=-1.493e+00;RPA=15,14;RU=A;STR;TLOD=4.14	GT:AD:AF:F1R2:F2R1:MBQ:MFRL:MMQ:MPOS:SA_MAP_AF:SA_POST_PROB	0/0:10,0:0.065:5,0:3,0:0:130,0:0:0	0/1:5,3:0.387:3,2:0,1:35:195,210:60:27:0.354,0.323,0.375:0.020,0.030,0.950
1	27532144	.	T	C	.	.	DP=12;ECNT=1;NLOD=2.41;N_ART_LOD=-9.542e-01;POP_AF=1.000e-03;P_GERMLINE=-2.035e+00;TLOD=3.08	GT:AD:AF:F1R2:F2R1:MBQ:MFRL:MMQ:MPOS:SA_MAP_AF:SA_POST_PROB	0/0:8,0:4.901e-05:5,0:3,0:0:153,0:0:0	0/1:3,1:0.250:1,1:2,0:39:321,156:60:20:0.253,0.00,0.250:0.021,0.027,0.951
1	27875352	.	AAGG	A	.	.	DB;DP=267;ECNT=1;NLOD=10.37;N_ART_LOD=9.75;POP_AF=1.000e-03;P_GERMLINE=-9.409e+00;RPA=7,6;RU=AGG;STR;TLOD=3.66	GT:AD:AF:F1R2:F2R1:MBQ:MFRL:MMQ:MPOS:SA_MAP_AF:SA_POST_PROB	0/0:91,4:0.180:30,0:61,4:39:197,181:60:41	0/1:87,2:0.180:38,1:49,1:37:204,235:60:15:0.020,0.00,0.022:4.322e-03,0.010,0.985
1	28159447	.	A	AT	.	.	DP=129;ECNT=1;NLOD=5.70;N_ART_LOD=4.07;POP_AF=1.000e-03;P_GERMLINE=-5.255e+00;RPA=10,11;RU=T;STR;TLOD=3.15	GT:AD:AF:F1R2:F2R1:MBQ:MFRL:MMQ:MPOS:SA_MAP_AF:SA_POST_PROB	0/0:52,4:0.174:24,2:26,2:37:223,216:60:35	0/1:36,3:0.207:16,1:19,2:39:202,227:60:43:0.081,0.00,0.077:0.025,0.012,0.963
1	28302843	.	C	T	.	.	DP=10;ECNT=1;NLOD=2.66;N_ART_LOD=-9.971e-01;POP_AF=1.000e-03;P_GERMLINE=-1.219e+00;TLOD=4.18	GT:AD:AF:F1R2:F2R1:MBQ:MFRL:MMQ:MPOS:SA_MAP_AF:SA_POST_PROB	0/0:9,0:0.011:5,0:4,0:0:228,0:0:0	0/1:0,1:1.000:0,1:0,0:40:0,103:60:7:0.00,0.990,1.00:0.028,0.025,0.947
1	28312646	.	G	A	.	.	DP=11;ECNT=3;NLOD=2.41;N_ART_LOD=-9.542e-01;POP_AF=1.000e-03;P_GERMLINE=-1.696e+00;TLOD=3.42	GT:AD:AF:F1R2:F2R1:MBQ:MFRL:MMQ:MPOS:PGT:PID:SA_MAP_AF:SA_POST_PROB	0/0:8,0:1.254e-08:3,0:5,0:0:160,0:0:0:0|1:28312646_G_A	0/1:2,1:0.333:1,0:1,1:39:192,116:60:10:0|1:28312646_G_A:0.00,0.333,0.333:0.036,0.019,0.946
1	28312648	.	A	G	.	.	DP=11;ECNT=3;NLOD=2.41;N_ART_LOD=-9.542e-01;POP_AF=1.000e-03;P_GERMLINE=-1.696e+00;TLOD=3.42	GT:AD:AF:F1R2:F2R1:MBQ:MFRL:MMQ:MPOS:PGT:PID:SA_MAP_AF:SA_POST_PROB	0/0:8,0:1.254e-08:3,0:5,0:0:160,0:0:0:0|1:28312646_G_A	0/1:2,1:0.333:1,0:1,1:39:192,116:60:8:0|1:28312646_G_A:0.00,0.333,0.333:0.036,0.019,0.946
1	28312650	.	A	G	.	.	DP=11;ECNT=3;NLOD=2.41;N_ART_LOD=-9.542e-01;POP_AF=1.000e-03;P_GERMLINE=-1.696e+00;TLOD=3.42	GT:AD:AF:F1R2:F2R1:MBQ:MFRL:MMQ:MPOS:PGT:PID:SA_MAP_AF:SA_POST_PROB	0/0:8,0:1.254e-08:3,0:5,0:0:160,0:0:0:0|1:28312646_G_A	0/1:2,1:0.333:1,0:1,1:34:192,116:60:6:0|1:28312646_G_A:0.00,0.333,0.333:0.036,0.019,0.946
1	28426513	.	C	T	.	.	DP=49;ECNT=1;NLOD=8.38;N_ART_LOD=-1.480e+00;POP_AF=1.000e-03;P_GERMLINE=-5.707e+00;TLOD=5.49	GT:AD:AF:F1R2:F2R1:MBQ:MFRL:MMQ:MPOS:SA_MAP_AF:SA_POST_PROB	0/0:28,0:0.052:13,0:15,0:0:163,0:0:0	0/1:16,2:0.111:12,2:4,0:40:138,221:60:20:0.091,0.091,0.111:0.019,0.016,0.966
1	28558750	.	A	T	.	.	DP=13;ECNT=1;NLOD=2.71;N_ART_LOD=-1.000e+00;POP_AF=1.000e-03;P_GERMLINE=-2.334e+00;TLOD=3.08	GT:AD:AF:F1R2:F2R1:MBQ:MFRL:MMQ:MPOS:SA_MAP_AF:SA_POST_PROB	0/0:9,0:8.989e-05:1,0:8,0:0:186,0:0:0	0/1:3,1:0.250:0,0:3,1:39:171,126:60:7:0.253,0.00,0.250:0.021,0.027,0.951
1	28665150	.	G	A	.	.	DP=19;ECNT=1;NLOD=2.41;N_ART_LOD=-9.542e-01;POP_AF=1.000e-03;P_GERMLINE=-9.478e-02;TLOD=6.04	GT:AD:AF:F1R2:F2R1:MBQ:MFRL:MMQ:MPOS:SA_MAP_AF:SA_POST_PROB	0/0:8,0:3.549e-05:3,0:5,0:0:138,0:0:0	0/1:8,2:0.227:5,1:3,1:39:125,175:60:20:0.172,0.172,0.200:0.019,0.024,0.957
1	28785729	.	G	GA	.	.	DP=130;ECNT=1;NLOD=18.14;N_ART_LOD=-1.359e+00;POP_AF=1.000e-03;P_GERMLINE=-1.594e+01;RPA=10,11;RU=A;STR;TLOD=4.93	GT:AD:AF:F1R2:F2R1:MBQ:MFRL:MMQ:MPOS:SA_MAP_AF:SA_POST_PROB	0/0:61,0:0.083:21,0:37,0:0:167,0:0:0	0/1:42,4:0.177:16,2:24,2:33:162,177:60:25:0.081,0.061,0.087:0.014,0.012,0.974
1	28832713	.	C	CT	.	.	DP=150;ECNT=1;NLOD=3.47;N_ART_LOD=4.09;POP_AF=1.000e-03;P_GERMLINE=-1.857e+00;RPA=15,16;RU=T;STR;TLOD=4.33	GT:AD:AF:F1R2:F2R1:MBQ:MFRL:MMQ:MPOS:SA_MAP_AF:SA_POST_PROB	0/0:44,5:0.292:18,2:13,3:39:183,210:60:31	0/1:37,5:0.255:14,2:14,3:34:209,218:60:26:0.111,0.081,0.119:0.013,0.018,0.970
1	28835178	.	G	A	.	.	DP=151;ECNT=3;NLOD=14.78;N_ART_LOD=3.61;POP_AF=1.000e-03;P_GERMLINE=-1.148e+01;TLOD=10.00	GT:AD:AF:F1R2:F2R1:MBQ:MFRL:MMQ:MPOS:PGT:PID:SA_MAP_AF:SA_POST_PROB	0/0:77,2:0.025:21,0:56,2:40:175,220:40:16:0|1:28835176_A_G	0/1:68,4:0.056:23,3:45,1:40:184,153:40:22:0|1:28835176_A_G:0.020,0.051,0.056:0.047,3.821e-03,0.949
1	28871087	.	T	A	.	.	DP=19;ECNT=1;NLOD=3.87;N_ART_LOD=-1.144e+00;POP_AF=1.000e-03;P_GERMLINE=-3.279e+00;TLOD=3.29	GT:AD:AF:F1R2:F2R1:MBQ:MFRL:MMQ:MPOS:SA_MAP_AF:SA_POST_PROB	0/0:13,0:7.781e-03:8,0:5,0:0:176,0:0:0	0/1:2,1:0.417:2,1:0,0:40:178,102:60:3:0.333,0.00,0.333:0.019,0.036,0.946
1	28871731	.	A	G	.	.	DP=133;ECNT=3;NLOD=10.27;N_ART_LOD=3.88;POP_AF=1.000e-03;P_GERMLINE=-7.007e+00;TLOD=6.98	GT:AD:AF:F1R2:F2R1:MBQ:MFRL:MMQ:MPOS:PGT:PID:SA_MAP_AF:SA_POST_PROB	0/0:62,2:0.031:34,1:28,1:38:172,107:50:3:0|1:28871709_G_A	0/1:64,3:0.058:28,3:36,0:40:190,108:40:6:0|1:28871709_G_A:0.040,0.00,0.045:0.011,0.010,0.979
1	29007339	.	T	C	.	.	DP=16;ECNT=1;NLOD=3.61;N_ART_LOD=-1.114e+00;POP_AF=1.000e-03;P_GERMLINE=-3.135e+00;TLOD=3.18	GT:AD:AF:F1R2:F2R1:MBQ:MFRL:MMQ:MPOS:SA_MAP_AF:SA_POST_PROB	0/0:12,0:1.039e-04:6,0:6,0:0:161,0:0:0	0/1:3,1:0.250:1,0:2,1:40:90,172:60:10:0.253,0.00,0.250:0.021,0.027,0.951
1	29016715	.	GT	G	.	.	DP=367;ECNT=2;NLOD=5.68;N_ART_LOD=1.16;POP_AF=1.000e-03;P_GERMLINE=-2.419e+00;RPA=21,20;RU=T;STR;TLOD=6.99	GT:AD:AF:F1R2:F2R1:MBQ:MFRL:MMQ:MPOS:SA_MAP_AF:SA_POST_PROB	0/0:43,7:0.411:22,5:4,1:25:199,144:60:24	0/1:40,13:0.422:20,11:6,1:30:189,186:60:22:0.242,0.202,0.250:0.015,0.025,0.960
1	29037240	.	CT	C	.	.	DP=60;ECNT=1;NLOD=6.36;N_ART_LOD=-7.858e-01;POP_AF=1.000e-03;P_GERMLINE=-4.500e+00;RPA=12,11;RU=T;STR;TLOD=4.58	GT:AD:AF:F1R2:F2R1:MBQ:MFRL:MMQ:MPOS:SA_MAP_AF:SA_POST_PROB	0/0:24,0:0.259:0,0:3,0:0:242,0:0:0	0/1:13,2:0.259:0,0:0,2:32:0,250:60:46:0.131,0.00,0.133:0.025,0.018,0.957
1	29051195	.	C	CT	.	.	DP=32;ECNT=1;NLOD=3.91;N_ART_LOD=-8.865e-01;POP_AF=1.000e-03;P_GERMLINE=-1.860e+00;RPA=9,10;RU=T;STR;TLOD=4.78	GT:AD:AF:F1R2:F2R1:MBQ:MFRL:MMQ:MPOS:SA_MAP_AF:SA_POST_PROB	0/0:13,0:0.037:7,0:6,0:0:180,0:0:0	0/1:14,3:0.200:6,2:7,1:36:154,103:60:12:0.00,0.172,0.176:0.043,0.012,0.945
1	29470618	.	T	C	.	.	DP=14;ECNT=1;NLOD=2.96;N_ART_LOD=-1.039e+00;POP_AF=1.000e-03;P_GERMLINE=-2.410e+00;TLOD=3.25	GT:AD:AF:F1R2:F2R1:MBQ:MFRL:MMQ:MPOS:SA_MAP_AF:SA_POST_PROB	0/0:10,0:0.010:3,0:7,0:0:149,0:0:0	0/1:2,1:0.375:1,1:1,0:39:173,95:60:15:0.333,0.00,0.333:0.021,0.029,0.949
1	29475218	.	CCTT	C	.	.	DB;DP=561;ECNT=1;NLOD=54.63;N_ART_LOD=7.44;POP_AF=1.000e-03;P_GERMLINE=-5.133e+01;RPA=5,4;RU=CTT;STR;TLOD=28.92	GT:AD:AF:F1R2:F2R1:MBQ:MFRL:MMQ:MPOS:SA_MAP_AF:SA_POST_PROB	0/0:238,4:0.096:87,1:151,3:40:183,200:60:19	0/1:216,11:0.124:90,7:126,4:40:190,201:60:21:0.051,0.030,0.048:3.214e-03,0.011,0.985
1	29476778	.	TTA	T	.	.	DP=116;ECNT=1;NLOD=11.22;N_ART_LOD=0.421;POP_AF=1.000e-03;P_GERMLINE=-8.271e+00;RPA=6,5;RU=TA;STR;TLOD=5.91	GT:AD:AF:F1R2:F2R1:MBQ:MFRL:MMQ:MPOS:SA_MAP_AF:SA_POST_PROB	0/0:50,1:0.141:17,0:33,1:39:237,234:60:17	0/1:40,3:0.123:12,1:28,2:39:220,161:60:23:0.071,0.00,0.070:0.011,0.017,0.972
1	29498044	.	C	T	.	.	DP=25;ECNT=1;NLOD=5.33;N_ART_LOD=-1.295e+00;POP_AF=1.000e-03;P_GERMLINE=-4.985e+00;TLOD=3.04	GT:AD:AF:F1R2:F2R1:MBQ:MFRL:MMQ:MPOS:SA_MAP_AF:SA_POST_PROB	0/0:18,0:0.060:15,0:3,0:0:157,0:0:0	0/1:3,1:0.300:2,0:1,1:39:170,105:60:20:0.00,0.253,0.250:0.032,0.019,0.949
1	29557234	.	G	A	.	.	DP=567;ECNT=1;NLOD=72.91;N_ART_LOD=-2.397e+00;POP_AF=1.000e-03;P_GERMLINE=-7.201e+01;TLOD=3.60	GT:AD:AF:F1R2:F2R1:MBQ:MFRL:MMQ:MPOS:SA_MAP_AF:SA_POST_PROB	0/0:243,0:0.029:82,0:161,0:0:164,0:0:0	0/1:298,3:0.026:96,1:202,2:39:161,184:60:23:0.010,0.010,9.967e-03:3.793e-03,1.589e-03,0.995
1	29734794	.	A	G	.	.	DP=13;ECNT=1;NLOD=2.41;N_ART_LOD=-9.542e-01;POP_AF=1.000e-03;P_GERMLINE=-1.971e+00;TLOD=3.14	GT:AD:AF:F1R2:F2R1:MBQ:MFRL:MMQ:MPOS:SA_MAP_AF:SA_POST_PROB	0/0:8,0:3.793e-05:4,0:4,0:0:223,0:0:0	0/1:3,1:0.300:1,0:2,1:40:169,142:60:20:0.253,0.00,0.250:0.025,0.023,0.952
1	29842354	.	CT	C	.	.	DP=174;ECNT=2;NLOD=15.13;N_ART_LOD=1.23;POP_AF=1.000e-03;P_GERMLINE=-1.183e+01;RPA=12,11;RU=T;STR;TLOD=11.71	GT:AD:AF:F1R2:F2R1:MBQ:MFRL:MMQ:MPOS:SA_MAP_AF:SA_POST_PROB	0/0:74,4:0.104:21,0:25,4:38:148,185:60:17	0/1:76,9:0.158:26,7:24,2:38:166,162:60:20:0.091,0.081,0.107:5.838e-03,0.032,0.962
1	29845442	.	CT	C	.	.	DP=25;ECNT=1;NLOD=2.84;N_ART_LOD=-8.741e-01;POP_AF=1.000e-03;P_GERMLINE=-2.709e-01;RPA=12,11;RU=T;STR;TLOD=5.83	GT:AD:AF:F1R2:F2R1:MBQ:MFRL:MMQ:MPOS:SA_MAP_AF:SA_POST_PROB	0/0:11,1:0.161:6,0:5,0:0:191,0:0:0	0/1:5,3:0.400:3,3:2,0:39:156,134:60:44:0.374,0.00,0.375:0.019,0.037,0.944
1	31387105	.	T	A	.	.	DP=12;ECNT=1;NLOD=2.41;N_ART_LOD=-9.542e-01;POP_AF=1.000e-03;P_GERMLINE=-2.036e+00;TLOD=3.07	GT:AD:AF:F1R2:F2R1:MBQ:MFRL:MMQ:MPOS:SA_MAP_AF:SA_POST_PROB	0/0:8,0:1.912e-04:4,0:4,0:0:166,0:0:0	0/1:3,1:0.250:1,1:2,0:39:185,123:60:18:0.00,0.253,0.250:0.027,0.021,0.951
1	31415041	.	TATATATATATATA	T	.	.	DP=129;ECNT=1;NLOD=8.34;N_ART_LOD=1.15;POP_AF=1.000e-03;P_GERMLINE=-7.834e+00;TLOD=3.20	GT:AD:AF:F1R2:F2R1:MBQ:MFRL:MMQ:MPOS:SA_MAP_AF:SA_POST_PROB	0/0:48,3:0.205:10,1:31,0:39:213,247:60:21	0/1:37,3:0.211:10,0:23,2:40:176,177:60:18:0.030,0.040,0.050:0.032,5.998e-03,0.962
1	31635351	.	TA	T	.	.	DP=16;ECNT=1;NLOD=2.36;N_ART_LOD=-5.988e-01;POP_AF=1.000e-03;P_GERMLINE=-1.347e+00;RPA=12,11;RU=A;STR;TLOD=3.74	GT:AD:AF:F1R2:F2R1:MBQ:MFRL:MMQ:MPOS:SA_MAP_AF:SA_POST_PROB	0/0:8,0:0.067:5,0:2,0:0:190,0:0:0	0/1:5,2:0.299:4,1:1,1:26:164,172:60:21:0.253,0.253,0.286:0.022,0.025,0.953
1	31882599	.	G	T	.	.	DP=222;ECNT=1;NLOD=35.78;N_ART_LOD=-2.088e+00;POP_AF=1.000e-03;P_GERMLINE=-3.534e+01;TLOD=3.13	GT:AD:AF:F1R2:F2R1:MBQ:MFRL:MMQ:MPOS:SA_MAP_AF:SA_POST_PROB	0/0:119,0:0.025:40,0:79,0:0:171,0:0:0	0/1:92,2:0.040:47,1:45,1:39:161,154:60:27:0.020,0.020,0.021:4.274e-03,8.015e-03,0.988
1	32085349	.	A	G	.	.	DP=192;ECNT=1;NLOD=27.95;N_ART_LOD=-1.981e+00;POP_AF=1.000e-03;P_GERMLINE=-2.729e+01;TLOD=3.36	GT:AD:AF:F1R2:F2R1:MBQ:MFRL:MMQ:MPOS:SA_MAP_AF:SA_POST_PROB	0/0:93,0:0.022:29,0:64,0:0:180,0:0:0	0/1:90,2:0.038:33,1:57,1:40:178,221:60:19:0.020,0.00,0.022:4.719e-03,8.993e-03,0.986
1	32093063	.	C	T	.	.	DP=113;ECNT=1;NLOD=14.96;N_ART_LOD=-1.717e+00;POP_AF=1.000e-03;P_GERMLINE=-1.418e+01;TLOD=3.48	GT:AD:AF:F1R2:F2R1:MBQ:MFRL:MMQ:MPOS:SA_MAP_AF:SA_POST_PROB	0/0:50,0:0.032:21,0:29,0:0:237,0:0:0	0/1:55,2:0.060:20,1:35,1:38:243,205:60:11:0.030,0.00,0.035:0.025,6.814e-03,0.968
1	32131738	.	G	A	.	.	DP=78;ECNT=1;NLOD=11.44;N_ART_LOD=-1.610e+00;POP_AF=1.000e-03;P_GERMLINE=-9.534e+00;TLOD=4.62	GT:AD:AF:F1R2:F2R1:MBQ:MFRL:MMQ:MPOS:SA_MAP_AF:SA_POST_PROB	0/0:38,0:0.048:15,0:23,0:0:248,0:0:0	0/1:30,2:0.114:9,0:21,2:40:244,281:60:14:0.061,0.00,0.063:0.025,0.011,0.964
1	32203172	.	C	T	.	.	DP=251;ECNT=1;NLOD=28.16;N_ART_LOD=-1.998e+00;POP_AF=1.000e-03;P_GERMLINE=-2.614e+01;TLOD=4.73	GT:AD:AF:F1R2:F2R1:MBQ:MFRL:MMQ:MPOS:SA_MAP_AF:SA_POST_PROB	0/0:94,0:0.055:34,0:60,0:0:165,0:0:0	0/1:136,3:0.046:41,0:95,3:40:179,210:60:37:0.020,0.010,0.022:5.300e-03,4.412e-03,0.990
1	32280625	.	G	A	.	.	DP=403;ECNT=1;NLOD=57.65;N_ART_LOD=-2.293e+00;POP_AF=1.000e-03;P_GERMLINE=-5.563e+01;TLOD=4.74	GT:AD:AF:F1R2:F2R1:MBQ:MFRL:MMQ:MPOS:SA_MAP_AF:SA_POST_PROB	0/0:192,0:0.022:73,0:119,0:0:176,0:0:0	0/1:193,3:0.032:84,1:109,2:39:179,210:60:31:0.010,0.010,0.015:0.011,1.720e-03,0.987
1	32369571	.	G	A	.	.	DP=22;ECNT=1;NLOD=3.27;N_ART_LOD=-1.092e+00;POP_AF=1.000e-03;P_GERMLINE=-6.787e-01;TLOD=5.51	GT:AD:AF:F1R2:F2R1:MBQ:MFRL:MMQ:MPOS:SA_MAP_AF:SA_POST_PROB	0/0:11,0:0.050:3,0:8,0:0:163,0:0:0	0/1:7,2:0.250:2,0:5,2:37:196,141:60:1:0.00,0.222,0.222:0.041,0.015,0.944
1	32381592	.	T	A	.	.	DP=130;ECNT=1;NLOD=21.32;N_ART_LOD=-1.302e+00;POP_AF=1.000e-03;P_GERMLINE=-2.084e+01;TLOD=3.18	GT:AD:AF:F1R2:F2R1:MBQ:MFRL:MMQ:MPOS:SA_MAP_AF:SA_POST_PROB	0/0:73,0:0.067:18,0:30,0:0:171,0:0:0	0/1:46,2:0.065:14,0:11,2:40:185,105:46:14:0.030,0.040,0.047:0.011,9.521e-03,0.979
1	32479785	.	G	A	.	.	DP=88;ECNT=1;NLOD=12.34;N_ART_LOD=-1.636e+00;POP_AF=1.000e-03;P_GERMLINE=-1.091e+01;TLOD=4.13	GT:AD:AF:F1R2:F2R1:MBQ:MFRL:MMQ:MPOS:SA_MAP_AF:SA_POST_PROB	0/0:41,0:0.034:10,0:31,0:0:194,0:0:0	0/1:38,2:0.093:14,0:24,2:39:188,251:60:20:0.00,0.051,0.050:0.012,0.013,0.975
1	32557361	.	C	G	.	.	DP=635;ECNT=1;NLOD=89.81;N_ART_LOD=-2.491e+00;POP_AF=1.000e-03;P_GERMLINE=-8.841e+01;TLOD=4.11	GT:AD:AF:F1R2:F2R1:MBQ:MFRL:MMQ:MPOS:SA_MAP_AF:SA_POST_PROB	0/0:299,0:0.037:110,0:189,0:0:164,0:0:0	0/1:295,3:0.035:122,0:173,3:39:163,143:60:38:0.010,0.010,0.010:4.752e-03,1.421e-03,0.994
1	32628704	.	CA	C	.	.	DP=178;ECNT=1;NLOD=8.71;N_ART_LOD=7.28;POP_AF=1.000e-03;P_GERMLINE=-6.949e+00;RPA=10,9;RU=A;STR;TLOD=4.47	GT:AD:AF:F1R2:F2R1:MBQ:MFRL:MMQ:MPOS:SA_MAP_AF:SA_POST_PROB	0/0:84,7:0.122:27,2:49,4:40:169,208:60:32	0/1:63,4:0.130:18,1:40,3:37:172,135:60:13:0.040,0.051,0.062:7.501e-03,0.017,0.976
1	32676914	.	G	A	.	.	DP=175;ECNT=1;NLOD=25.84;N_ART_LOD=-1.960e+00;POP_AF=1.000e-03;P_GERMLINE=-2.494e+01;TLOD=3.61	GT:AD:AF:F1R2:F2R1:MBQ:MFRL:MMQ:MPOS:SA_MAP_AF:SA_POST_PROB	0/0:86,0:0.053:29,0:57,0:0:180,0:0:0	0/1:74,2:0.044:33,1:41,1:40:162,227:60:20:0.030,0.00,0.026:5.357e-03,0.011,0.984
1	32702352	.	T	C	.	.	DP=16;ECNT=1;NLOD=3.61;N_ART_LOD=-1.114e+00;POP_AF=1.000e-03;P_GERMLINE=-3.136e+00;TLOD=3.18	GT:AD:AF:F1R2:F2R1:MBQ:MFRL:MMQ:MPOS:SA_MAP_AF:SA_POST_PROB	0/0:12,0:5.558e-05:4,0:8,0:0:159,0:0:0	0/1:3,1:0.250:2,1:1,0:40:215,139:60:6:0.00,0.253,0.250:0.023,0.025,0.952
1	32768050	.	C	CTTT	.	.	DP=61;ECNT=1;NLOD=7.28;N_ART_LOD=1.13;POP_AF=1.000e-03;P_GERMLINE=-6.250e+00;RPA=16,19;RU=T;STR;TLOD=3.73	GT:AD:AF:F1R2:F2R1:MBQ:MFRL:MMQ:MPOS:SA_MAP_AF:SA_POST_PROB	0/0:37,1:0.103:11,0:14,1:38:277,184:60:39	0/1:13,2:0.208:2,1:2,1:38:222,192:60:24:0.00,0.121,0.125:0.017,0.025,0.958
1	32810092	.	A	G	.	.	DP=10;ECNT=1;NLOD=2.41;N_ART_LOD=-9.542e-01;POP_AF=1.000e-03;P_GERMLINE=-1.427e+00;TLOD=3.70	GT:AD:AF:F1R2:F2R1:MBQ:MFRL:MMQ:MPOS:SA_MAP_AF:SA_POST_PROB	0/0:8,0:5.085e-05:6,0:2,0:0:151,0:0:0	0/1:1,1:0.500:1,1:0,0:40:272,128:60:20:0.00,0.505,0.500:0.032,0.021,0.947
1	32914711	.	C	A	.	.	DP=18;ECNT=1;NLOD=4.38;N_ART_LOD=-1.199e+00;POP_AF=1.000e-03;P_GERMLINE=-3.887e+00;TLOD=3.19	GT:AD:AF:F1R2:F2R1:MBQ:MFRL:MMQ:MPOS:SA_MAP_AF:SA_POST_PROB	0/0:15,0:0.020:7,0:8,0:0:191,0:0:0	0/1:2,1:0.333:1,0:1,1:40:161,126:60:7:0.333,0.00,0.333:0.021,0.029,0.949
1	32950824	.	CGAT	C	.	.	DB;DP=341;ECNT=1;NLOD=28.53;N_ART_LOD=8.42;POP_AF=1.000e-03;P_GERMLINE=-2.565e+01;RPA=5,4;RU=GAT;STR;TLOD=5.78	GT:AD:AF:F1R2:F2R1:MBQ:MFRL:MMQ:MPOS:SA_MAP_AF:SA_POST_PROB	0/0:151,4:0.097:50,3:101,1:37:185,141:60:25	0/1:128,3:0.108:38,1:90,2:40:167,194:60:10:0.020,0.010,0.023:3.142e-03,9.128e-03,0.988
1	33087567	.	GAA	G	.	.	DP=44;ECNT=1;NLOD=4.85;N_ART_LOD=-7.868e-01;POP_AF=1.000e-03;P_GERMLINE=-2.492e+00;RPA=16,14;RU=A;STR;TLOD=5.11	GT:AD:AF:F1R2:F2R1:MBQ:MFRL:MMQ:MPOS:SA_MAP_AF:SA_POST_PROB	0/0:16,0:0.179:2,0:11,0:0:155,0:0:0	0/1:12,3:0.275:5,1:5,2:31:175,199:60:35:0.162,0.00,0.158:0.012,0.038,0.950
1	33099262	.	T	A	.	.	DP=123;ECNT=1;NLOD=18.87;N_ART_LOD=-1.811e+00;POP_AF=1.000e-03;P_GERMLINE=-1.765e+01;TLOD=3.92	GT:AD:AF:F1R2:F2R1:MBQ:MFRL:MMQ:MPOS:SA_MAP_AF:SA_POST_PROB	0/0:63,0:0.019:26,0:37,0:0:165,0:0:0	0/1:53,2:0.060:16,1:37,1:40:151,164:60:20:0.040,0.00,0.036:3.870e-03,0.040,0.956
1	33134814	.	G	GT	.	.	DP=119;ECNT=1;NLOD=11.25;N_ART_LOD=-6.969e-02;POP_AF=1.000e-03;P_GERMLINE=-1.069e+01;RPA=9,10;RU=T;STR;TLOD=3.26	GT:AD:AF:F1R2:F2R1:MBQ:MFRL:MMQ:MPOS:SA_MAP_AF:SA_POST_PROB	0/0:46,1:0.150:19,0:26,1:39:195,184:60:40	0/1:41,3:0.157:13,1:27,2:39:177,173:60:33:0.051,0.051,0.068:0.040,6.545e-03,0.953
1	33252060	.	A	G	.	.	DP=674;ECNT=1;NLOD=105.12;N_ART_LOD=-1.732e+00;POP_AF=1.000e-03;P_GERMLINE=-1.019e+02;TLOD=6.91	GT:AD:AF:F1R2:F2R1:MBQ:MFRL:MMQ:MPOS:SA_MAP_AF:SA_POST_PROB	0/0:360,1:0.034:137,0:223,1:40:172,96:60:0	0/1:268,4:0.046:101,3:167,1:40:164,189:60:20:0.010,0.010,0.015:3.182e-03,2.979e-03,0.994
1	33311048	.	G	C	.	.	DP=12;ECNT=1;NLOD=2.41;N_ART_LOD=-9.542e-01;POP_AF=1.000e-03;P_GERMLINE=-1.914e+00;TLOD=3.20	GT:AD:AF:F1R2:F2R1:MBQ:MFRL:MMQ:MPOS:SA_MAP_AF:SA_POST_PROB	0/0:8,0:2.636e-05:3,0:5,0:0:202,0:0:0	0/1:3,1:0.250:1,0:2,1:31:138,139:60:35:0.253,0.00,0.250:0.019,0.032,0.949
1	33402334	.	GAA	G	.	.	DP=70;ECNT=1;NLOD=3.27;N_ART_LOD=0.870;POP_AF=1.000e-03;P_GERMLINE=-2.685e+00;RPA=17,15;RU=A;STR;TLOD=3.29	GT:AD:AF:F1R2:F2R1:MBQ:MFRL:MMQ:MPOS:SA_MAP_AF:SA_POST_PROB	0/0:27,2:0.189:7,1:11,1:38:191,216:60:23	0/1:19,3:0.235:6,0:4,3:39:170,207:60:23:0.00,0.141,0.136:0.021,0.019,0.960
1	33485789	.	A	AAC	.	.	DP=258;ECNT=1;NLOD=6.02;N_ART_LOD=2.85;POP_AF=1.000e-03;P_GERMLINE=-5.098e+00;RPA=20,21;RU=AC;STR;TLOD=3.62	GT:AD:AF:F1R2:F2R1:MBQ:MFRL:MMQ:MPOS:SA_MAP_AF:SA_POST_PROB	0/0:44,3:0.367:8,0:26,3:40:208,180:60:36	0/1:34,3:0.354:8,1:13,2:37:203,209:60:42:0.081,0.00,0.081:0.025,0.012,0.962
1	33650507	.	T	A	.	.	DP=12;ECNT=1;NLOD=2.71;N_ART_LOD=-1.000e+00;POP_AF=1.000e-03;P_GERMLINE=-2.015e+00;TLOD=3.40	GT:AD:AF:F1R2:F2R1:MBQ:MFRL:MMQ:MPOS:SA_MAP_AF:SA_POST_PROB	0/0:9,0:4.847e-05:6,0:3,0:0:184,0:0:0	0/1:2,1:0.333:1,1:1,0:40:118,98:45:10:0.00,0.333,0.333:0.036,0.019,0.946
1	33653727	.	C	A	.	.	DP=14;ECNT=1;NLOD=2.41;N_ART_LOD=-9.738e-01;POP_AF=1.000e-03;P_GERMLINE=-2.110e+00;TLOD=3.00	GT:AD:AF:F1R2:F2R1:MBQ:MFRL:MMQ:MPOS:SA_MAP_AF:SA_POST_PROB	0/0:8,0:0.056:4,0:4,0:0:169,0:0:0	0/1:4,1:0.200:3,0:1,1:40:200,121:60:24:0.202,0.00,0.200:0.019,0.029,0.952
1	33760684	.	C	T	.	.	DP=635;ECNT=1;NLOD=87.71;N_ART_LOD=-2.486e+00;POP_AF=1.000e-03;P_GERMLINE=-8.611e+01;TLOD=4.30	GT:AD:AF:F1R2:F2R1:MBQ:MFRL:MMQ:MPOS:SA_MAP_AF:SA_POST_PROB	0/0:292,0:0.051:90,0:202,0:0:178,0:0:0	0/1:278,3:0.060:103,0:175,3:40:180,143:60:10:0.010,0.010,0.011:2.459e-03,2.625e-03,0.995
1	34033078	.	C	CAT	.	.	DP=38;ECNT=1;NLOD=6.19;N_ART_LOD=-1.076e+00;POP_AF=1.000e-03;P_GERMLINE=-4.479e+00;RPA=9,10;RU=AT;STR;TLOD=4.42	GT:AD:AF:F1R2:F2R1:MBQ:MFRL:MMQ:MPOS:SA_MAP_AF:SA_POST_PROB	0/0:21,0:0.056:9,0:10,0:0:282,0:0:0	0/1:12,2:0.186:3,2:7,0:40:293,379:60:21:0.00,0.141,0.143:0.018,0.025,0.957
1	34130214	.	T	C	.	.	DP=13;ECNT=1;NLOD=2.71;N_ART_LOD=-1.000e+00;POP_AF=1.000e-03;P_GERMLINE=-2.334e+00;TLOD=3.08	GT:AD:AF:F1R2:F2R1:MBQ:MFRL:MMQ:MPOS:SA_MAP_AF:SA_POST_PROB	0/0:9,0:5.507e-05:5,0:4,0:0:165,0:0:0	0/1:3,1:0.250:0,0:3,1:39:143,137:60:8:0.00,0.253,0.250:0.027,0.021,0.951
1	34257908	.	C	T	.	.	DP=116;ECNT=1;NLOD=16.16;N_ART_LOD=-1.749e+00;POP_AF=1.000e-03;P_GERMLINE=-1.546e+01;TLOD=3.40	GT:AD:AF:F1R2:F2R1:MBQ:MFRL:MMQ:MPOS:SA_MAP_AF:SA_POST_PROB	0/0:54,0:0.030:19,0:35,0:0:228,0:0:0	0/1:49,2:0.102:16,1:33,1:37:214,262:60:20:0.00,0.040,0.039:7.473e-03,0.025,0.967
1	34286166	.	CAAAAAAAA	C	.	.	DP=228;ECNT=1;NLOD=11.22;N_ART_LOD=-9.829e-01;POP_AF=1.000e-03;P_GERMLINE=-1.041e+01;RPA=23,15;RU=A;STR;TLOD=3.51	GT:AD:AF:F1R2:F2R1:MBQ:MFRL:MMQ:MPOS:SA_MAP_AF:SA_POST_PROB	0/0:52,3:0.308:2,0:5,0:0:152,0:0:0	0/1:51,3:0.300:0,1:6,1:24:161,134:60:37:0.040,0.00,0.044:6.994e-03,0.018,0.975
1	35183831	.	G	GA	.	.	DP=149;ECNT=1;NLOD=14.35;N_ART_LOD=2.08;POP_AF=1.000e-03;P_GERMLINE=-1.283e+01;RPA=10,11;RU=A;STR;TLOD=4.23	GT:AD:AF:F1R2:F2R1:MBQ:MFRL:MMQ:MPOS:SA_MAP_AF:SA_POST_PROB	0/0:73,3:0.079:28,1:45,2:40:189,197:60:25	0/1:56,4:0.113:13,2:40,2:39:172,142:60:10:0.00,0.071,0.067:0.021,8.072e-03,0.971
1	35562678	.	G	A	.	.	DP=16;ECNT=2;NLOD=3.31;N_ART_LOD=-1.079e+00;POP_AF=1.000e-03;P_GERMLINE=-2.988e+00;TLOD=3.02	GT:AD:AF:F1R2:F2R1:MBQ:MFRL:MMQ:MPOS:PGT:PID:SA_MAP_AF:SA_POST_PROB	0/0:11,0:9.611e-06:4,0:7,0:0:213,0:0:0:0|1:35562678_G_A	0/1:4,1:0.200:0,0:4,1:40:159,68:40:20:0|1:35562678_G_A:0.202,0.00,0.200:0.019,0.029,0.952
1	35562682	.	C	T	.	.	DP=16;ECNT=2;NLOD=3.31;N_ART_LOD=-1.079e+00;POP_AF=1.000e-03;P_GERMLINE=-2.988e+00;TLOD=3.02	GT:AD:AF:F1R2:F2R1:MBQ:MFRL:MMQ:MPOS:PGT:PID:SA_MAP_AF:SA_POST_PROB	0/0:11,0:9.611e-06:4,0:7,0:0:213,0:0:0:0|1:35562678_G_A	0/1:4,1:0.200:0,0:4,1:40:159,68:40:20:0|1:35562678_G_A:0.202,0.00,0.200:0.019,0.029,0.952
1	35879555	.	C	CT	.	.	DP=100;ECNT=1;NLOD=12.32;N_ART_LOD=0.935;POP_AF=1.000e-03;P_GERMLINE=-1.165e+01;RPA=10,11;RU=T;STR;TLOD=3.36	GT:AD:AF:F1R2:F2R1:MBQ:MFRL:MMQ:MPOS:SA_MAP_AF:SA_POST_PROB	0/0:58,2:0.066:27,1:29,1:40:192,379:60:24	0/1:32,3:0.098:16,1:16,2:30:175,187:60:11:0.071,0.071,0.086:9.050e-03,0.027,0.964
1	35879693	.	AT	A	.	.	DB;DP=190;ECNT=1;NLOD=15.34;N_ART_LOD=3.56;POP_AF=1.000e-03;P_GERMLINE=-1.413e+01;RPA=10,9;RU=T;STR;TLOD=3.91	GT:AD:AF:F1R2:F2R1:MBQ:MFRL:MMQ:MPOS:SA_MAP_AF:SA_POST_PROB	0/0:88,5:0.114:35,2:50,3:39:182,163:60:39	0/1:69,4:0.114:28,1:35,3:40:169,167:60:40:0.051,0.040,0.058:8.675e-03,0.011,0.981
1	36019913	.	T	TA	.	.	DB;DP=91;ECNT=2;NLOD=10.09;N_ART_LOD=0.839;POP_AF=1.000e-03;P_GERMLINE=-6.790e+00;RPA=11,12;RU=A;STR;TLOD=8.95	GT:AD:AF:F1R2:F2R1:MBQ:MFRL:MMQ:MPOS:SA_MAP_AF:SA_POST_PROB	0/0:50,2:0.090:27,0:17,2:28:202,240:60:29	0/1:26,6:0.212:15,3:10,3:40:203,159:60:9:0.172,0.131,0.188:7.668e-03,0.094,0.899
1	36019958	.	C	T	.	.	DP=210;ECNT=2;NLOD=32.63;N_ART_LOD=-2.057e+00;POP_AF=1.000e-03;P_GERMLINE=-3.185e+01;TLOD=3.48	GT:AD:AF:F1R2:F2R1:MBQ:MFRL:MMQ:MPOS:SA_MAP_AF:SA_POST_PROB	0/0:109,0:0.045:66,0:43,0:0:185,0:0:0	0/1:82,2:0.067:34,1:48,1:40:179,126:60:21:0.020,0.010,0.024:3.039e-03,0.030,0.967
1	36023406	.	C	T	.	.	DP=111;ECNT=1;NLOD=16.55;N_ART_LOD=-1.748e+00;POP_AF=1.000e-03;P_GERMLINE=-1.530e+01;TLOD=3.95	GT:AD:AF:F1R2:F2R1:MBQ:MFRL:MMQ:MPOS:SA_MAP_AF:SA_POST_PROB	0/0:55,0:9.020e-05:24,0:31,0:0:184,0:0:0	0/1:52,2:0.055:20,1:32,1:40:205,153:60:9:0.040,0.00,0.037:9.670e-03,0.010,0.980
1	36024664	.	T	TCCCCCCCCCC	.	.	DP=32;ECNT=3;NLOD=4.52;N_ART_LOD=-1.204e+00;POP_AF=1.000e-03;P_GERMLINE=-1.588e+00;RPA=3,13;RU=C;STR;TLOD=5.88	GT:AD:AF:F1R2:F2R1:MBQ:MFRL:MMQ:MPOS:PGT:PID:SA_MAP_AF:SA_POST_PROB	0/0:15,0:5.251e-05:4,0:11,0:0:169,0:0:0:0|1:36024657_A_C	0/1:14,3:0.177:6,0:8,3:34:182,280:60:-4:0|1:36024657_A_C:0.00,0.172,0.176:0.025,0.019,0.957
1	36052346	.	C	A	.	.	DP=13;ECNT=1;NLOD=2.71;N_ART_LOD=-1.018e+00;POP_AF=1.000e-03;P_GERMLINE=-2.020e+00;TLOD=3.39	GT:AD:AF:F1R2:F2R1:MBQ:MFRL:MMQ:MPOS:SA_MAP_AF:SA_POST_PROB	0/0:9,0:0.050:8,0:1,0:0:127,0:0:0	0/1:2,1:0.333:2,0:0,1:40:173,92:60:4:0.00,0.333,0.333:0.025,0.025,0.950
1	36106989	.	G	A	.	.	DP=344;ECNT=1;NLOD=43.46;N_ART_LOD=-2.174e+00;POP_AF=1.000e-03;P_GERMLINE=-4.149e+01;TLOD=4.69	GT:AD:AF:F1R2:F2R1:MBQ:MFRL:MMQ:MPOS:SA_MAP_AF:SA_POST_PROB	0/0:145,0:0.029:59,0:86,0:0:160,0:0:0	0/1:177,3:0.046:66,1:111,2:39:156,101:60:20:0.010,0.010,0.017:4.828e-03,3.015e-03,0.992
1	36203717	.	AT	A	.	.	DP=190;ECNT=2;NLOD=7.53;N_ART_LOD=3.92;POP_AF=1.000e-03;P_GERMLINE=-6.791e+00;RPA=1,-1;RU=TATAT;STR;TLOD=3.43	GT:AD:AF:F1R2:F2R1:MBQ:MFRL:MMQ:MPOS:SA_MAP_AF:SA_POST_PROB	0/0:69,8:0.219:13,1:45,6:40:183,217:60:33	0/1:52,7:0.246:9,1:33,6:40:164,262:60:24:0.121,0.00,0.121:0.013,0.024,0.963
1	36225987	.	G	A	.	.	DP=841;ECNT=1;NLOD=124.38;N_ART_LOD=-2.629e+00;POP_AF=1.000e-03;P_GERMLINE=-1.235e+02;TLOD=3.61	GT:AD:AF:F1R2:F2R1:MBQ:MFRL:MMQ:MPOS:SA_MAP_AF:SA_POST_PROB	0/0:415,2:0.031:129,0:286,2:35:168,294:60:0	0/1:374,5:0.039:155,0:219,5:40:167,151:60:17:0.010,0.010,0.013:2.200e-03,2.513e-03,0.995
1	36282399	.	CAAAA	C	.	.	DP=237;ECNT=2;NLOD=9.13;N_ART_LOD=1.87;POP_AF=1.000e-03;P_GERMLINE=-5.833e+00;RPA=23,19;RU=A;STR;TLOD=7.93	GT:AD:AF:F1R2:F2R1:MBQ:MFRL:MMQ:MPOS:SA_MAP_AF:SA_POST_PROB	0/0:93,8:0.129:16,4:43,0:39:190,284:60:12	0/1:100,7:0.123:8,1:58,4:37:174,189:60:21:0.00,0.051,0.051:9.240e-03,0.015,0.975
1	36282441	.	G	GA	.	.	DP=511;ECNT=2;NLOD=36.51;N_ART_LOD=12.61;POP_AF=1.000e-03;P_GERMLINE=-3.321e+01;RPA=10,11;RU=A;STR;TLOD=12.06	GT:AD:AF:F1R2:F2R1:MBQ:MFRL:MMQ:MPOS:SA_MAP_AF:SA_POST_PROB	0/0:223,12:0.079:75,6:139,6:40:163,169:60:23	0/1:239,13:0.075:71,4:155,8:36:165,155:60:26:0.010,0.051,0.048:0.034,2.335e-03,0.964
1	36296951	.	C	CA	.	.	DP=143;ECNT=1;NLOD=8.52;N_ART_LOD=4.16;POP_AF=1.000e-03;P_GERMLINE=-5.497e+00;RPA=9,10;RU=A;STR;TLOD=6.05	GT:AD:AF:F1R2:F2R1:MBQ:MFRL:MMQ:MPOS:SA_MAP_AF:SA_POST_PROB	0/0:63,4:0.116:23,1:37,3:39:234,214:60:27	0/1:58,5:0.107:24,4:33,1:39:205,170:60:8:0.00,0.081,0.079:0.014,0.015,0.971
1	36448391	.	G	GA	.	.	DP=128;ECNT=1;NLOD=8.95;N_ART_LOD=2.64;POP_AF=1.000e-03;P_GERMLINE=-5.692e+00;RPA=10,11;RU=A;STR;TLOD=6.96	GT:AD:AF:F1R2:F2R1:MBQ:MFRL:MMQ:MPOS:SA_MAP_AF:SA_POST_PROB	0/0:58,4:0.150:17,1:38,3:37:212,241:60:32	0/1:34,5:0.222:15,2:19,3:39:213,199:60:32:0.131,0.00,0.128:0.022,0.017,0.961
1	36554799	.	G	A	.	.	DP=113;ECNT=1;NLOD=18.36;N_ART_LOD=-1.801e+00;POP_AF=1.000e-03;P_GERMLINE=-1.691e+01;TLOD=4.15	GT:AD:AF:F1R2:F2R1:MBQ:MFRL:MMQ:MPOS:SA_MAP_AF:SA_POST_PROB	0/0:61,0:0.024:25,0:36,0:0:207,0:0:0	0/1:44,2:0.071:17,0:27,2:40:205,261:60:20:0.030,0.040,0.043:0.064,4.470e-03,0.931
1	36556951	.	A	G	.	.	DP=249;ECNT=1;NLOD=31.12;N_ART_LOD=-2.042e+00;POP_AF=1.000e-03;P_GERMLINE=-2.861e+01;TLOD=5.29	GT:AD:AF:F1R2:F2R1:MBQ:MFRL:MMQ:MPOS:SA_MAP_AF:SA_POST_PROB	0/0:107,3:0.063:38,0:69,3:35:208,129:60:1	0/1:114,5:0.079:39,2:75,3:39:195,178:60:20:0.030,0.030,0.042:0.041,3.063e-03,0.956
1	36564597	.	CG	C	.	.	DB;DP=440;ECNT=1;NLOD=40.03;N_ART_LOD=1.29;POP_AF=1.000e-03;P_GERMLINE=-3.886e+01;RPA=7,6;RU=G;STR;TLOD=3.87	GT:AD:AF:F1R2:F2R1:MBQ:MFRL:MMQ:MPOS:SA_MAP_AF:SA_POST_PROB	0/0:157,2:0.109:62,0:95,2:38:199,171:60:18	0/1:197,5:0.106:71,1:126,4:39:193,176:60:19:0.020,0.020,0.025:3.024e-03,6.070e-03,0.991
1	36972810	.	T	C	.	.	DP=11;ECNT=1;NLOD=2.41;N_ART_LOD=-9.542e-01;POP_AF=1.000e-03;P_GERMLINE=-1.718e+00;TLOD=3.40	GT:AD:AF:F1R2:F2R1:MBQ:MFRL:MMQ:MPOS:SA_MAP_AF:SA_POST_PROB	0/0:8,0:5.190e-05:1,0:7,0:0:162,0:0:0	0/1:2,1:0.333:0,0:2,1:40:133,127:60:20:0.333,0.00,0.333:0.021,0.029,0.949
1	37959771	.	GA	G	.	.	DB;DP=134;ECNT=1;NLOD=11.67;N_ART_LOD=1.05;POP_AF=1.000e-03;P_GERMLINE=-9.732e+00;RPA=10,9;RU=A;STR;TLOD=4.65	GT:AD:AF:F1R2:F2R1:MBQ:MFRL:MMQ:MPOS:SA_MAP_AF:SA_POST_PROB	0/0:56,2:0.117:24,2:28,0:38:178,148:60:28	0/1:47,4:0.167:19,1:26,3:38:164,144:60:16:0.071,0.061,0.080:8.919e-03,0.016,0.975
1	38052867	.	CA	C	.	.	DP=346;ECNT=2;NLOD=14.02;N_ART_LOD=12.41;POP_AF=1.000e-03;P_GERMLINE=-1.072e+01;RPA=13,12;RU=A;STR;TLOD=19.06	GT:AD:AF:F1R2:F2R1:MBQ:MFRL:MMQ:MPOS:SA_MAP_AF:SA_POST_PROB	0/0:141,14:0.180:15,4:58,8:39:193,189:60:30	0/1:134,16:0.165:25,2:55,12:39:172,177:60:12:0.071,0.091,0.099:9.571e-03,0.012,0.978
1	38078466	.	TTGC	T	.	.	DB;DP=491;ECNT=1;NLOD=54.57;N_ART_LOD=-1.234e-01;POP_AF=1.000e-03;P_GERMLINE=-5.127e+01;RPA=4,3;RU=TGC;STR;TLOD=9.83	GT:AD:AF:F1R2:F2R1:MBQ:MFRL:MMQ:MPOS:SA_MAP_AF:SA_POST_PROB	0/0:196,1:0.088:65,0:131,1:40:172,191:60:28	0/1:218,5:0.083:92,1:126,4:40:170,184:60:14:0.020,0.020,0.022:6.717e-03,2.628e-03,0.991
1	38166148	.	GGAA	G	.	.	DB;DP=272;ECNT=1;NLOD=20.71;N_ART_LOD=6.03;POP_AF=1.000e-03;P_GERMLINE=-2.032e+01;RPA=5,4;RU=GAA;STR;TLOD=3.09	GT:AD:AF:F1R2:F2R1:MBQ:MFRL:MMQ:MPOS:SA_MAP_AF:SA_POST_PROB	0/0:111,3:0.107:42,1:69,2:40:162,250:60:32	0/1:113,2:0.090:32,1:81,1:40:168,144:60:19:0.010,0.010,0.017:5.439e-03,4.199e-03,0.990
1	38173865	.	A	G	.	.	DP=112;ECNT=1;NLOD=19.17;N_ART_LOD=-1.815e+00;POP_AF=1.000e-03;P_GERMLINE=-1.862e+01;TLOD=3.25	GT:AD:AF:F1R2:F2R1:MBQ:MFRL:MMQ:MPOS:SA_MAP_AF:SA_POST_PROB	0/0:64,0:0.011:33,0:31,0:0:239,0:0:0	0/1:45,2:0.049:27,1:18,1:35:235,206:60:11:0.00,0.040,0.043:7.987e-03,0.025,0.967
1	38200207	.	AAAAT	A	.	.	DP=186;ECNT=1;NLOD=22.56;N_ART_LOD=0.578;POP_AF=1.000e-03;P_GERMLINE=-1.935e+01;RPA=6,5;RU=AAAT;STR;TLOD=6.64	GT:AD:AF:F1R2:F2R1:MBQ:MFRL:MMQ:MPOS:SA_MAP_AF:SA_POST_PROB	0/0:89,1:0.037:35,0:54,1:39:216,158:60:5	0/1:78,3:0.089:29,2:49,1:40:191,246:60:24:0.00,0.040,0.037:9.721e-03,8.611e-03,0.982
1	38228597	.	G	A	.	.	DP=218;ECNT=1;NLOD=32.76;N_ART_LOD=-2.050e+00;POP_AF=1.000e-03;P_GERMLINE=-3.222e+01;TLOD=3.24	GT:AD:AF:F1R2:F2R1:MBQ:MFRL:MMQ:MPOS:SA_MAP_AF:SA_POST_PROB	0/0:109,0:0.023:39,0:70,0:0:170,0:0:0	0/1:99,2:0.035:33,1:66,1:40:164,212:60:17:0.010,0.020,0.020:9.751e-03,3.509e-03,0.987
1	38293845	.	T	TAA	.	.	DP=258;ECNT=1;NLOD=25.17;N_ART_LOD=-3.624e-01;POP_AF=1.000e-03;P_GERMLINE=-2.256e+01;RPA=13,15;RU=A;STR;TLOD=5.41	GT:AD:AF:F1R2:F2R1:MBQ:MFRL:MMQ:MPOS:SA_MAP_AF:SA_POST_PROB	0/0:96,1:0.134:18,0:60,1:36:185,141:60:9	0/1:90,5:0.181:25,0:57,5:37:164,157:60:40:0.040,0.040,0.044:4.673e-03,0.012,0.983
1	38301478	.	CTT	C	.	.	DP=182;ECNT=1;NLOD=22.00;N_ART_LOD=-1.470e+00;POP_AF=1.000e-03;P_GERMLINE=-2.076e+01;RPA=12,10;RU=T;STR;TLOD=3.94	GT:AD:AF:F1R2:F2R1:MBQ:MFRL:MMQ:MPOS:SA_MAP_AF:SA_POST_PROB	0/0:73,0:0.104:22,0:33,0:0:201,0:0:0	0/1:64,3:0.161:20,2:28,1:39:189,204:60:32:0.051,0.00,0.045:0.015,9.061e-03,0.976
1	38304469	.	CTTTTT	C	.	.	DP=160;ECNT=1;NLOD=2.59;N_ART_LOD=0.439;POP_AF=1.000e-03;P_GERMLINE=-4.356e-01;RPA=22,17;RU=T;STR;TLOD=5.10	GT:AD:AF:F1R2:F2R1:MBQ:MFRL:MMQ:MPOS:SA_MAP_AF:SA_POST_PROB	0/0:32,4:0.339:3,0:3,2:15:196,231:60:37	0/1:26,4:0.359:4,1:4,3:32:233,182:60:25:0.172,0.00,0.167:0.025,0.019,0.956
1	38332057	.	T	TTC	.	.	DP=214;ECNT=2;NLOD=15.86;N_ART_LOD=0.335;POP_AF=1.000e-03;P_GERMLINE=-1.287e+01;RPA=11,12;RU=TC;STR;TLOD=5.97	GT:AD:AF:F1R2:F2R1:MBQ:MFRL:MMQ:MPOS:SA_MAP_AF:SA_POST_PROB	0/0:68,3:0.205:24,1:35,0:40:197,254:60:16	0/1:56,5:0.240:24,0:25,4:40:181,202:60:33:0.00,0.071,0.069:0.015,0.012,0.973
1	38332072	.	TCTCTCTCA	T	.	.	DP=241;ECNT=2;NLOD=30.26;N_ART_LOD=-1.584e+00;POP_AF=1.000e-03;P_GERMLINE=-2.946e+01;RPA=1,-1;RU=CTCTCTCACACA;STR;TLOD=3.50	GT:AD:AF:F1R2:F2R1:MBQ:MFRL:MMQ:MPOS:SA_MAP_AF:SA_POST_PROB	0/0:104,3:0.106:31,0:49,1:16:203,191:60:35	0/1:85,6:0.140:22,3:33,1:39:198,170:60:41:0.00,0.061,0.065:0.014,0.012,0.974
1	38444576	.	CA	C	.	.	DP=571;ECNT=1;NLOD=76.91;N_ART_LOD=0.748;POP_AF=1.000e-03;P_GERMLINE=-7.596e+01;RPA=8,7;RU=A;STR;TLOD=3.66	GT:AD:AF:F1R2:F2R1:MBQ:MFRL:MMQ:MPOS:SA_MAP_AF:SA_POST_PROB	0/0:289,4:0.062:121,1:154,3:39:165,233:60:20	0/1:218,5:0.070:87,2:126,3:39:163,222:60:32:0.020,0.010,0.023:2.168e-03,9.908e-03,0.988
1	38484665	.	GTTT	G	.	.	DP=120;ECNT=1;NLOD=10.79;N_ART_LOD=-7.704e-01;POP_AF=1.000e-03;P_GERMLINE=-1.027e+01;RPA=15,12;RU=T;STR;TLOD=3.21	GT:AD:AF:F1R2:F2R1:MBQ:MFRL:MMQ:MPOS:SA_MAP_AF:SA_POST_PROB	0/0:56,5:0.131:16,1:18,0:40:212,303:60:15	0/1:47,4:0.105:16,0:12,2:37:192,215:60:13:0.00,0.040,0.042:8.866e-03,0.017,0.974
1	38485115	.	G	GT	.	.	DP=120;ECNT=1;NLOD=3.65;N_ART_LOD=2.79;POP_AF=1.000e-03;P_GERMLINE=-5.329e-01;RPA=13,14;RU=T;STR;TLOD=7.04	GT:AD:AF:F1R2:F2R1:MBQ:MFRL:MMQ:MPOS:SA_MAP_AF:SA_POST_PROB	0/0:48,6:0.228:19,2:14,1:35:233,268:60:18	0/1:25,6:0.312:10,1:4,4:28:228,180:60:31:0.172,0.00,0.167:0.025,0.019,0.956
1	38488506	.	C	CT	.	.	DP=261;ECNT=1;NLOD=7.39;N_ART_LOD=4.85;POP_AF=1.000e-03;P_GERMLINE=-4.090e+00;RPA=13,14;RU=T;STR;TLOD=14.72	GT:AD:AF:F1R2:F2R1:MBQ:MFRL:MMQ:MPOS:SA_MAP_AF:SA_POST_PROB	0/0:82,11:0.243:30,1:36,5:35:187,180:60:21	0/1:68,13:0.293:25,1:30,10:39:191,178:60:25:0.111,0.121,0.138:0.030,6.898e-03,0.963
1	38497902	.	G	GA	.	.	DP=35;ECNT=1;NLOD=4.13;N_ART_LOD=-9.137e-01;POP_AF=1.000e-03;P_GERMLINE=-2.506e+00;RPA=11,12;RU=A;STR;TLOD=4.33	GT:AD:AF:F1R2:F2R1:MBQ:MFRL:MMQ:MPOS:SA_MAP_AF:SA_POST_PROB	0/0:14,0:0.047:6,0:6,0:0:128,0:0:0	0/1:14,4:0.249:6,1:7,2:40:159,127:60:29:0.00,0.172,0.167:0.056,0.011,0.934
1	38512308	.	GGCC	G	.	.	DB;DP=96;ECNT=1;NLOD=7.16;N_ART_LOD=-1.254e-01;POP_AF=1.000e-03;P_GERMLINE=-5.383e+00;RPA=8,7;RU=GCC;STR;TLOD=4.49	GT:AD:AF:F1R2:F2R1:MBQ:MFRL:MMQ:MPOS:SA_MAP_AF:SA_POST_PROB	0/0:33,1:0.162:9,1:24,0:39:154,159:60:44	0/1:37,2:0.144:15,1:22,1:40:168,128:60:27:0.030,0.040,0.051:0.036,5.923e-03,0.959
1	39175132	.	C	T	.	.	DP=127;ECNT=1;NLOD=17.16;N_ART_LOD=-1.773e+00;POP_AF=1.000e-03;P_GERMLINE=-1.603e+01;TLOD=3.83	GT:AD:AF:F1R2:F2R1:MBQ:MFRL:MMQ:MPOS:SA_MAP_AF:SA_POST_PROB	0/0:57,0:0.025:34,0:23,0:0:168,0:0:0	0/1:62,2:0.052:46,2:16,0:40:181,166:60:14:0.00,0.030,0.031:0.013,5.737e-03,0.981
1	39325197	.	CCCG	C	.	.	DB;DP=179;ECNT=1;NLOD=13.16;N_ART_LOD=3.67;POP_AF=1.000e-03;P_GERMLINE=-1.232e+01;RPA=4,3;RU=CCG;STR;TLOD=3.54	GT:AD:AF:F1R2:F2R1:MBQ:MFRL:MMQ:MPOS:SA_MAP_AF:SA_POST_PROB	0/0:72,2:0.104:30,1:42,1:40:167,218:60:36	0/1:80,2:0.072:30,1:50,1:40:158,152:60:33:0.00,0.020,0.024:0.011,4.570e-03,0.984
1	39494666	.	CTT	C	.	.	DP=314;ECNT=1;NLOD=13.08;N_ART_LOD=2.76;POP_AF=1.000e-03;P_GERMLINE=-1.192e+01;RPA=15,13;RU=T;STR;TLOD=3.86	GT:AD:AF:F1R2:F2R1:MBQ:MFRL:MMQ:MPOS:SA_MAP_AF:SA_POST_PROB	0/0:84,5:0.275:5,1:11,2:15:183,174:60:29	0/1:75,5:0.266:11,2:5,1:36:194,224:60:24:0.030,0.030,0.041:9.637e-03,7.020e-03,0.983
1	39637300	.	T	A	.	.	DP=12;ECNT=1;NLOD=2.41;N_ART_LOD=-9.542e-01;POP_AF=1.000e-03;P_GERMLINE=-1.936e+00;TLOD=3.18	GT:AD:AF:F1R2:F2R1:MBQ:MFRL:MMQ:MPOS:SA_MAP_AF:SA_POST_PROB	0/0:8,0:6.454e-05:6,0:2,0:0:193,0:0:0	0/1:3,1:0.250:2,1:1,0:40:224,137:60:20:0.00,0.253,0.250:0.027,0.021,0.951
1	39666089	.	G	T	.	.	DP=17;ECNT=1;NLOD=3.87;N_ART_LOD=-1.144e+00;POP_AF=1.000e-03;P_GERMLINE=-3.391e+00;TLOD=3.18	GT:AD:AF:F1R2:F2R1:MBQ:MFRL:MMQ:MPOS:SA_MAP_AF:SA_POST_PROB	0/0:13,0:7.775e-03:8,0:5,0:0:137,0:0:0	0/1:3,1:0.250:2,1:1,0:40:124,120:60:19:0.253,0.00,0.250:0.021,0.027,0.951
1	39806707	.	CT	C	.	.	DP=79;ECNT=1;NLOD=2.65;N_ART_LOD=0.786;POP_AF=1.000e-03;P_GERMLINE=-3.633e-01;RPA=16,15;RU=T;STR;TLOD=5.32	GT:AD:AF:F1R2:F2R1:MBQ:MFRL:MMQ:MPOS:SA_MAP_AF:SA_POST_PROB	0/0:22,3:0.305:10,0:5,3:36:237,184:60:18	0/1:15,4:0.343:5,2:7,2:15:237,214:60:34:0.212,0.00,0.211:0.019,0.027,0.954
1	39958010	.	G	A	.	.	DP=96;ECNT=1;NLOD=13.55;N_ART_LOD=-1.667e+00;POP_AF=1.000e-03;P_GERMLINE=-1.271e+01;TLOD=3.54	GT:AD:AF:F1R2:F2R1:MBQ:MFRL:MMQ:MPOS:SA_MAP_AF:SA_POST_PROB	0/0:45,0:0.011:30,0:15,0:0:157,0:0:0	0/1:44,2:0.082:29,1:15,1:37:146,166:60:4:0.040,0.00,0.043:6.404e-03,0.020,0.973
1	40031115	.	T	C	.	.	DP=181;ECNT=1;NLOD=27.90;N_ART_LOD=-1.988e+00;POP_AF=1.000e-03;P_GERMLINE=-2.707e+01;TLOD=3.54	GT:AD:AF:F1R2:F2R1:MBQ:MFRL:MMQ:MPOS:SA_MAP_AF:SA_POST_PROB	0/0:93,0:0.042:38,0:55,0:0:184,0:0:0	0/1:72,2:0.065:25,1:47,1:40:175,110:60:11:0.030,0.00,0.027:7.063e-03,8.769e-03,0.984
1	40279545	.	CTTT	C	.	.	DP=19;ECNT=1;NLOD=2.36;N_ART_LOD=-9.881e-01;POP_AF=1.000e-03;P_GERMLINE=-6.242e-02;RPA=14,11;RU=T;STR;TLOD=6.46	GT:AD:AF:F1R2:F2R1:MBQ:MFRL:MMQ:MPOS:SA_MAP_AF:SA_POST_PROB	0/0:8,0:0.110:3,0:5,0:0:152,0:0:0	0/1:7,2:0.232:4,0:3,2:40:179,205:60:34:0.00,0.222,0.222:0.063,0.012,0.925
1	40562818	.	C	T	.	.	DP=1032;ECNT=1;NLOD=135.27;N_ART_LOD=-2.661e+00;POP_AF=1.000e-03;P_GERMLINE=-1.328e+02;TLOD=5.25	GT:AD:AF:F1R2:F2R1:MBQ:MFRL:MMQ:MPOS:SA_MAP_AF:SA_POST_PROB	0/0:450,0:0.018:154,0:296,0:0:161,0:0:0	0/1:531,4:0.036:184,2:347,2:40:158,196:60:26:0.010,0.010,7.477e-03:0.014,5.674e-04,0.985
1	40661121	.	TAA	T	.	.	DP=23;ECNT=1;NLOD=2.75;N_ART_LOD=-7.842e-01;POP_AF=1.000e-03;P_GERMLINE=-9.671e-01;RPA=14,12;RU=A;STR;TLOD=4.54	GT:AD:AF:F1R2:F2R1:MBQ:MFRL:MMQ:MPOS:SA_MAP_AF:SA_POST_PROB	0/0:9,0:0.216:3,0:6,0:0:210,0:0:0	0/1:5,2:0.297:0,0:5,2:39:152,226:60:23:0.00,0.283,0.286:0.024,0.025,0.951
1	40718283	.	A	T	.	.	DP=25;ECNT=1;NLOD=3.31;N_ART_LOD=-1.094e+00;POP_AF=1.000e-03;P_GERMLINE=-2.605e+00;TLOD=3.41	GT:AD:AF:F1R2:F2R1:MBQ:MFRL:MMQ:MPOS:SA_MAP_AF:SA_POST_PROB	0/0:11,0:0.042:5,0:6,0:0:137,0:0:0	0/1:10,2:0.192:4,1:6,1:27:159,169:60:14:0.141,0.131,0.167:0.018,0.023,0.959
1	40769930	.	C	T	.	.	DP=119;ECNT=1;NLOD=14.10;N_ART_LOD=-1.692e+00;POP_AF=1.000e-03;P_GERMLINE=-1.319e+01;TLOD=3.61	GT:AD:AF:F1R2:F2R1:MBQ:MFRL:MMQ:MPOS:SA_MAP_AF:SA_POST_PROB	0/0:47,0:0.032:16,0:31,0:0:223,0:0:0	0/1:63,2:0.059:29,1:34,1:39:211,249:60:20:0.00,0.030,0.031:7.610e-03,0.012,0.980
1	40777884	.	CTTTT	C	.	.	DP=104;ECNT=1;NLOD=6.42;N_ART_LOD=1.05;POP_AF=1.000e-03;P_GERMLINE=-3.735e+00;RPA=15,11;RU=T;STR;TLOD=5.50	GT:AD:AF:F1R2:F2R1:MBQ:MFRL:MMQ:MPOS:SA_MAP_AF:SA_POST_PROB	0/0:35,1:0.170:3,0:5,1:40:196,162:60:45	0/1:46,3:0.119:7,2:8,1:40:190,166:60:41:0.00,0.061,0.065:0.036,6.048e-03,0.958
1	40840268	.	CGT	C	.	.	DP=134;ECNT=2;NLOD=14.11;N_ART_LOD=-1.088e+00;POP_AF=1.000e-03;P_GERMLINE=-1.371e+01;RPA=14,13;RU=GT;STR;TLOD=3.10	GT:AD:AF:F1R2:F2R1:MBQ:MFRL:MMQ:MPOS:SA_MAP_AF:SA_POST_PROB	0/0:48,0:0.177:28,0:14,0:0:185,0:0:0	0/1:35,3:0.243:18,3:15,0:40:166,162:60:40:0.00,0.081,0.083:0.015,0.017,0.968
1	40941671	.	G	A	.	.	DP=11;ECNT=1;NLOD=2.41;N_ART_LOD=-9.542e-01;POP_AF=1.000e-03;P_GERMLINE=-1.718e+00;TLOD=3.40	GT:AD:AF:F1R2:F2R1:MBQ:MFRL:MMQ:MPOS:SA_MAP_AF:SA_POST_PROB	0/0:8,0:5.941e-05:6,0:2,0:0:169,0:0:0	0/1:2,1:0.333:2,1:0,0:40:115,108:60:20:0.00,0.333,0.333:0.029,0.021,0.949
1	41284303	.	G	A	.	.	DP=125;ECNT=1;NLOD=16.56;N_ART_LOD=-1.758e+00;POP_AF=1.000e-03;P_GERMLINE=-1.616e+01;TLOD=3.10	GT:AD:AF:F1R2:F2R1:MBQ:MFRL:MMQ:MPOS:SA_MAP_AF:SA_POST_PROB	0/0:55,0:0.026:26,0:29,0:0:153,0:0:0	0/1:64,2:0.037:24,1:40,1:37:158,162:60:17:0.020,0.020,0.030:8.114e-03,6.970e-03,0.985
1	41462975	.	G	A	.	.	DP=121;ECNT=1;NLOD=19.82;N_ART_LOD=-1.834e+00;POP_AF=1.000e-03;P_GERMLINE=-1.890e+01;TLOD=3.62	GT:AD:AF:F1R2:F2R1:MBQ:MFRL:MMQ:MPOS:SA_MAP_AF:SA_POST_PROB	0/0:66,0:0.023:22,0:44,0:0:193,0:0:0	0/1:45,2:0.087:18,0:27,2:37:191,191:60:20:0.00,0.040,0.043:8.322e-03,0.022,0.970
1	41483805	.	GTCC	G	.	.	DB;DP=310;ECNT=1;NLOD=18.46;N_ART_LOD=13.71;POP_AF=1.000e-03;P_GERMLINE=-1.516e+01;RPA=6,5;RU=TCC;STR;TLOD=8.92	GT:AD:AF:F1R2:F2R1:MBQ:MFRL:MMQ:MPOS:SA_MAP_AF:SA_POST_PROB	0/0:142,6:0.088:45,2:97,4:40:166,185:60:26	0/1:119,4:0.104:44,1:75,3:40:182,174:60:32:0.020,0.030,0.033:8.305e-03,4.377e-03,0.987
1	41532816	.	TA	T	.	.	DP=15;ECNT=1;NLOD=2.40;N_ART_LOD=-9.540e-01;POP_AF=1.000e-03;P_GERMLINE=-1.338e+00;RPA=9,8;RU=A;STR;TLOD=3.79	GT:AD:AF:F1R2:F2R1:MBQ:MFRL:MMQ:MPOS:SA_MAP_AF:SA_POST_PROB	0/0:8,0:1.246e-03:6,0:2,0:0:135,0:0:0	0/1:5,2:0.286:3,1:2,1:40:150,92:60:19:0.00,0.283,0.286:0.024,0.025,0.951
1	41641850	.	A	G	.	.	DP=16;ECNT=1;NLOD=3.58;N_ART_LOD=-1.113e+00;POP_AF=1.000e-03;P_GERMLINE=-3.111e+00;TLOD=3.17	GT:AD:AF:F1R2:F2R1:MBQ:MFRL:MMQ:MPOS:SA_MAP_AF:SA_POST_PROB	0/0:12,0:5.345e-03:2,0:10,0:0:180,0:0:0	0/1:3,1:0.250:0,1:3,0:40:158,89:60:4:0.253,0.00,0.250:0.021,0.027,0.951
1	42776699	.	G	GA	.	.	DB;DP=121;ECNT=1;NLOD=2.83;N_ART_LOD=6.42;POP_AF=1.000e-03;P_GERMLINE=-1.281e-01;RPA=11,12;RU=A;STR;TLOD=8.37	GT:AD:AF:F1R2:F2R1:MBQ:MFRL:MMQ:MPOS:SA_MAP_AF:SA_POST_PROB	0/0:55,6:0.141:16,4:33,2:39:181,142:60:13	0/1:41,7:0.192:7,2:33,5:39:157,154:60:27:0.121,0.131,0.146:0.013,0.017,0.969
1	42921680	.	C	T	.	.	DP=126;ECNT=1;NLOD=14.16;N_ART_LOD=-1.691e+00;POP_AF=1.000e-03;P_GERMLINE=-1.347e+01;TLOD=3.39	GT:AD:AF:F1R2:F2R1:MBQ:MFRL:MMQ:MPOS:SA_MAP_AF:SA_POST_PROB	0/0:49,1:0.076:18,1:31,0:16:174,138:60:20	0/1:64,2:0.052:22,1:42,1:38:185,169:60:20:0.030,0.00,0.030:9.691e-03,8.270e-03,0.982
1	43223376	.	T	C	.	.	DP=41;ECNT=1;NLOD=4.51;N_ART_LOD=-1.204e+00;POP_AF=1.000e-03;P_GERMLINE=-2.386e+00;TLOD=4.86	GT:AD:AF:F1R2:F2R1:MBQ:MFRL:MMQ:MPOS:SA_MAP_AF:SA_POST_PROB	0/0:15,0:1.737e-04:9,0:6,0:0:269,0:0:0	0/1:23,2:0.100:14,2:9,0:39:228,234:60:15:0.00,0.081,0.080:0.020,0.013,0.967
1	43411261	.	A	G	.	.	DP=13;ECNT=1;NLOD=3.01;N_ART_LOD=-1.041e+00;POP_AF=1.000e-03;P_GERMLINE=-2.315e+00;TLOD=3.40	GT:AD:AF:F1R2:F2R1:MBQ:MFRL:MMQ:MPOS:SA_MAP_AF:SA_POST_PROB	0/0:10,0:1.495e-04:5,0:5,0:0:180,0:0:0	0/1:2,1:0.333:1,1:1,0:40:187,186:60:3:0.00,0.333,0.333:0.025,0.025,0.950
1	43551311	.	C	A	.	.	DP=14;ECNT=1;NLOD=2.71;N_ART_LOD=-1.018e+00;POP_AF=1.000e-03;P_GERMLINE=-2.157e+00;TLOD=3.25	GT:AD:AF:F1R2:F2R1:MBQ:MFRL:MMQ:MPOS:SA_MAP_AF:SA_POST_PROB	0/0:9,0:0.050:5,0:4,0:0:186,0:0:0	0/1:2,1:0.375:2,0:0,1:39:171,130:60:20:0.333,0.00,0.333:0.019,0.036,0.946
1	43652281	.	C	CA	.	.	DP=107;ECNT=1;NLOD=6.90;N_ART_LOD=-6.239e-01;POP_AF=1.000e-03;P_GERMLINE=-5.589e+00;RPA=23,24;RU=A;STR;TLOD=4.01	GT:AD:AF:F1R2:F2R1:MBQ:MFRL:MMQ:MPOS:SA_MAP_AF:SA_POST_PROB	0/0:29,2:0.241:4,0:11,1:0:196,410:60:0	0/1:24,5:0.356:0,0:12,4:35:200,207:60:35:0.00,0.131,0.129:0.039,0.010,0.951
1	43779724	.	TTGTG	T	.	.	DP=348;ECNT=1;NLOD=31.40;N_ART_LOD=2.94;POP_AF=1.000e-03;P_GERMLINE=-2.855e+01;RPA=11,9;RU=TG;STR;TLOD=5.74	GT:AD:AF:F1R2:F2R1:MBQ:MFRL:MMQ:MPOS:SA_MAP_AF:SA_POST_PROB	0/0:133,2:0.181:44,0:74,2:37:193,158:60:37	0/1:82,4:0.229:29,2:43,1:34:172,201:60:21:0.030,0.020,0.032:0.010,4.912e-03,0.985
1	43828861	.	G	GT	.	.	DP=285;ECNT=1;NLOD=17.23;N_ART_LOD=5.81;POP_AF=1.000e-03;P_GERMLINE=-1.573e+01;RPA=10,11;RU=T;STR;TLOD=4.21	GT:AD:AF:F1R2:F2R1:MBQ:MFRL:MMQ:MPOS:SA_MAP_AF:SA_POST_PROB	0/0:108,6:0.125:38,2:67,4:40:167,169:60:18	0/1:109,5:0.157:44,1:61,4:38:182,175:60:43:0.040,0.030,0.044:5.422e-03,0.010,0.984
1	43959119	.	C	CT	.	.	DP=15;ECNT=1;NLOD=2.62;N_ART_LOD=-7.545e-01;POP_AF=1.000e-03;P_GERMLINE=-1.369e+00;RPA=12,13;RU=T;STR;TLOD=3.97	GT:AD:AF:F1R2:F2R1:MBQ:MFRL:MMQ:MPOS:SA_MAP_AF:SA_POST_PROB	0/0:9,0:0.070:4,0:3,0:0:161,0:0:0	0/1:3,2:0.407:0,0:2,2:39:228,177:60:32:0.364,0.364,0.400:0.027,0.023,0.950
1	44653958	.	C	T	.	.	DP=59;ECNT=1;NLOD=11.14;N_ART_LOD=-1.585e+00;POP_AF=1.000e-03;P_GERMLINE=-9.931e+00;TLOD=3.91	GT:AD:AF:F1R2:F2R1:MBQ:MFRL:MMQ:MPOS:SA_MAP_AF:SA_POST_PROB	0/0:37,0:0.013:11,0:26,0:0:171,0:0:0	0/1:17,2:0.148:11,0:6,2:33:185,165:60:20:0.00,0.101,0.105:0.017,0.022,0.962
1	44684366	.	C	T	.	.	DP=614;ECNT=1;NLOD=87.82;N_ART_LOD=-2.476e+00;POP_AF=1.000e-03;P_GERMLINE=-8.736e+01;TLOD=3.16	GT:AD:AF:F1R2:F2R1:MBQ:MFRL:MMQ:MPOS:SA_MAP_AF:SA_POST_PROB	0/0:293,0:0.026:118,0:175,0:0:168,0:0:0	0/1:284,3:0.043:97,1:187,2:40:172,125:60:3:0.010,0.00,0.010:9.485e-04,0.020,0.979
1	44684517	.	T	C	.	.	DP=203;ECNT=1;NLOD=30.35;N_ART_LOD=-2.016e+00;POP_AF=1.000e-03;P_GERMLINE=-2.969e+01;TLOD=3.36	GT:AD:AF:F1R2:F2R1:MBQ:MFRL:MMQ:MPOS:SA_MAP_AF:SA_POST_PROB	0/0:101,0:0.020:34,0:67,0:0:206,0:0:0	0/1:89,2:0.058:35,0:54,2:40:216,195:60:20:0.020,0.00,0.022:0.013,5.226e-03,0.982
1	44871072	.	TGCC	T	.	.	DP=170;ECNT=1;NLOD=15.88;N_ART_LOD=3.79;POP_AF=1.000e-03;P_GERMLINE=-1.258e+01;RPA=6,5;RU=GCC;STR;TLOD=13.30	GT:AD:AF:F1R2:F2R1:MBQ:MFRL:MMQ:MPOS:SA_MAP_AF:SA_POST_PROB	0/0:81,2:0.099:45,0:36,2:40:174,136:60:35	0/1:60,5:0.119:34,3:26,2:40:158,177:60:28:0.051,0.071,0.077:0.022,6.226e-03,0.971
1	45139915	.	G	A	.	.	DP=214;ECNT=1;NLOD=28.71;N_ART_LOD=-1.999e+00;POP_AF=1.000e-03;P_GERMLINE=-2.816e+01;TLOD=3.25	GT:AD:AF:F1R2:F2R1:MBQ:MFRL:MMQ:MPOS:SA_MAP_AF:SA_POST_PROB	0/0:96,0:0.038:29,0:67,0:0:172,0:0:0	0/1:97,2:0.074:33,1:64,1:40:179,176:60:19:0.00,0.020,0.020:6.792e-03,5.774e-03,0.987
1	45278674	.	G	A	.	.	DP=471;ECNT=1;NLOD=65.09;N_ART_LOD=-2.346e+00;POP_AF=1.000e-03;P_GERMLINE=-6.355e+01;TLOD=4.25	GT:AD:AF:F1R2:F2R1:MBQ:MFRL:MMQ:MPOS:SA_MAP_AF:SA_POST_PROB	0/0:217,0:0.022:86,0:131,0:0:174,0:0:0	0/1:229,3:0.040:84,0:145,3:39:165,237:60:35:0.010,0.00,0.013:9.995e-04,0.043,0.956
1	45294135	.	A	G	.	.	DP=222;ECNT=1;NLOD=32.97;N_ART_LOD=-2.058e+00;POP_AF=1.000e-03;P_GERMLINE=-3.250e+01;TLOD=3.18	GT:AD:AF:F1R2:F2R1:MBQ:MFRL:MMQ:MPOS:SA_MAP_AF:SA_POST_PROB	0/0:110,0:0.037:41,0:69,0:0:178,0:0:0	0/1:96,2:0.052:35,0:61,2:40:165,157:60:12:0.020,0.020,0.020:5.918e-03,5.031e-03,0.989
1	45379832	.	AT	A	.	.	DP=41;ECNT=1;NLOD=2.45;N_ART_LOD=-6.886e-01;POP_AF=1.000e-03;P_GERMLINE=-1.402e-01;RPA=17,16;RU=T;STR;TLOD=5.76	GT:AD:AF:F1R2:F2R1:MBQ:MFRL:MMQ:MPOS:SA_MAP_AF:SA_POST_PROB	0/0:9,0:0.269:1,0:2,0:0:212,0:0:0	0/1:8,4:0.432:2,3:0,1:39:188,180:60:32:0.00,0.364,0.364:0.056,0.015,0.929
1	45384926	.	G	A	.	.	DP=13;ECNT=2;NLOD=2.41;N_ART_LOD=-9.542e-01;POP_AF=1.000e-03;P_GERMLINE=-2.086e+00;TLOD=3.02	GT:AD:AF:F1R2:F2R1:MBQ:MFRL:MMQ:MPOS:PGT:PID:SA_MAP_AF:SA_POST_PROB	0/0:8,0:1.977e-05:4,0:4,0:0:176,0:0:0:0|1:45384926_G_A	0/1:4,1:0.202:1,0:3,1:39:138,95:47:20:0|1:45384926_G_A:0.202,0.00,0.200:0.022,0.025,0.953
1	45384927	.	C	G	.	.	DP=13;ECNT=2;NLOD=2.41;N_ART_LOD=-9.542e-01;POP_AF=1.000e-03;P_GERMLINE=-2.086e+00;TLOD=3.02	GT:AD:AF:F1R2:F2R1:MBQ:MFRL:MMQ:MPOS:PGT:PID:SA_MAP_AF:SA_POST_PROB	0/0:8,0:1.977e-05:4,0:4,0:0:176,0:0:0:0|1:45384926_G_A	0/1:4,1:0.202:1,0:3,1:39:138,95:47:21:0|1:45384926_G_A:0.202,0.00,0.200:0.022,0.025,0.953
1	45392427	.	G	GA	.	.	DP=275;ECNT=1;NLOD=24.79;N_ART_LOD=2.59;POP_AF=1.000e-03;P_GERMLINE=-2.192e+01;RPA=10,11;RU=A;STR;TLOD=5.77	GT:AD:AF:F1R2:F2R1:MBQ:MFRL:MMQ:MPOS:SA_MAP_AF:SA_POST_PROB	0/0:116,4:0.104:43,3:72,1:31:189,172:60:27	0/1:108,6:0.122:32,2:74,4:27:185,141:60:26:0.051,0.020,0.053:3.876e-03,0.023,0.973
1	45407181	.	C	CT	.	.	DP=528;ECNT=1;NLOD=72.12;N_ART_LOD=-8.363e-01;POP_AF=1.000e-03;P_GERMLINE=-6.959e+01;RPA=9,10;RU=T;STR;TLOD=5.31	GT:AD:AF:F1R2:F2R1:MBQ:MFRL:MMQ:MPOS:SA_MAP_AF:SA_POST_PROB	0/0:257,2:0.052:80,1:176,1:28:186,278:60:15	0/1:220,7:0.066:73,2:143,5:40:174,177:60:36:0.020,0.030,0.031:3.945e-03,8.721e-03,0.987
1	45479966	.	A	AT	.	.	DP=139;ECNT=1;NLOD=3.27;N_ART_LOD=4.09;POP_AF=1.000e-03;P_GERMLINE=-1.265e+00;RPA=13,14;RU=T;STR;TLOD=4.75	GT:AD:AF:F1R2:F2R1:MBQ:MFRL:MMQ:MPOS:SA_MAP_AF:SA_POST_PROB	0/0:54,7:0.152:20,0:28,4:39:206,190:60:47	0/1:59,6:0.146:23,3:29,1:39:204,255:60:27:0.051,0.040,0.063:4.244e-03,0.068,0.928
1	45484663	.	C	T	.	.	DP=589;ECNT=1;NLOD=82.59;N_ART_LOD=-2.443e+00;POP_AF=1.000e-03;P_GERMLINE=-7.929e+01;TLOD=11.72	GT:AD:AF:F1R2:F2R1:MBQ:MFRL:MMQ:MPOS:SA_MAP_AF:SA_POST_PROB	0/0:275,0:8.675e-03:102,0:173,0:0:165,0:0:0	0/1:292,6:0.041:122,3:170,3:40:158,141:60:12:0.020,0.010,0.020:1.289e-03,0.020,0.979
1	45807339	.	CT	C	.	.	DP=74;ECNT=1;NLOD=7.16;N_ART_LOD=-1.472e+00;POP_AF=1.000e-03;P_GERMLINE=-5.816e+00;RPA=9,8;RU=T;STR;TLOD=4.04	GT:AD:AF:F1R2:F2R1:MBQ:MFRL:MMQ:MPOS:SA_MAP_AF:SA_POST_PROB	0/0:24,0:0.170:8,0:16,0:0:273,0:0:0	0/1:24,3:0.225:8,1:16,2:40:292,262:60:32:0.111,0.00,0.111:0.022,0.016,0.962
1	46087922	.	C	T	.	.	DP=656;ECNT=1;NLOD=93.99;N_ART_LOD=-2.507e+00;POP_AF=1.000e-03;P_GERMLINE=-9.244e+01;TLOD=4.26	GT:AD:AF:F1R2:F2R1:MBQ:MFRL:MMQ:MPOS:SA_MAP_AF:SA_POST_PROB	0/0:313,0:0.029:135,0:178,0:0:171,0:0:0	0/1:305,3:0.039:112,2:193,1:40:166,156:60:20:0.010,0.010,9.740e-03:1.222e-03,6.054e-03,0.993
1	46209196	.	G	T	.	.	DP=12;ECNT=1;NLOD=2.41;N_ART_LOD=-9.542e-01;POP_AF=1.000e-03;P_GERMLINE=-1.936e+00;TLOD=3.18	GT:AD:AF:F1R2:F2R1:MBQ:MFRL:MMQ:MPOS:SA_MAP_AF:SA_POST_PROB	0/0:8,0:3.922e-05:5,0:3,0:0:134,0:0:0	0/1:3,1:0.250:1,1:2,0:40:148,119:60:20:0.00,0.253,0.250:0.032,0.019,0.949
1	46655132	.	G	A	.	.	DP=187;ECNT=1;NLOD=30.31;N_ART_LOD=-2.015e+00;POP_AF=1.000e-03;P_GERMLINE=-2.944e+01;TLOD=3.57	GT:AD:AF:F1R2:F2R1:MBQ:MFRL:MMQ:MPOS:SA_MAP_AF:SA_POST_PROB	0/0:101,0:0.021:37,0:64,0:0:169,0:0:0	0/1:76,2:0.049:29,1:47,1:40:175,204:60:12:0.020,0.020,0.026:4.027e-03,0.014,0.982
1	46739974	.	A	AT	.	.	DP=286;ECNT=1;NLOD=2.26;N_ART_LOD=14.03;POP_AF=1.000e-03;P_GERMLINE=-3.820e-02;RPA=14,15;RU=T;STR;TLOD=9.16	GT:AD:AF:F1R2:F2R1:MBQ:MFRL:MMQ:MPOS:SA_MAP_AF:SA_POST_PROB	0/0:100,13:0.236:33,5:44,8:36:192,177:60:31	0/1:68,9:0.281:21,3:32,6:38:172,174:60:20:0.101,0.101,0.117:0.026,7.462e-03,0.967
1	46777600	.	C	CT	.	.	DP=23;ECNT=1;NLOD=2.46;N_ART_LOD=-5.455e-01;POP_AF=1.000e-03;P_GERMLINE=-1.803e+00;RPA=15,16;RU=T;STR;TLOD=3.37	GT:AD:AF:F1R2:F2R1:MBQ:MFRL:MMQ:MPOS:SA_MAP_AF:SA_POST_PROB	0/0:9,0:0.170:3,0:1,0:0:168,0:0:0	0/1:6,2:0.354:1,1:2,1:40:128,253:60:26:0.00,0.222,0.222:0.034,0.017,0.949
1	46779017	.	A	T	.	.	DP=24;ECNT=1;NLOD=3.01;N_ART_LOD=-1.041e+00;POP_AF=1.000e-03;P_GERMLINE=-3.958e-01;TLOD=5.72	GT:AD:AF:F1R2:F2R1:MBQ:MFRL:MMQ:MPOS:SA_MAP_AF:SA_POST_PROB	0/0:10,0:7.948e-05:4,0:6,0:0:121,0:0:0	0/1:12,2:0.143:8,1:4,1:40:137,195:60:19:0.00,0.141,0.143:0.038,0.012,0.950
1	46871662	.	C	T	.	.	DP=411;ECNT=1;NLOD=55.80;N_ART_LOD=-2.283e+00;POP_AF=1.000e-03;P_GERMLINE=-5.377e+01;TLOD=4.76	GT:AD:AF:F1R2:F2R1:MBQ:MFRL:MMQ:MPOS:SA_MAP_AF:SA_POST_PROB	0/0:186,0:0.032:60,0:126,0:0:169,0:0:0	0/1:196,3:0.049:70,2:126,1:39:168,142:60:19:0.010,0.010,0.015:3.876e-03,3.096e-03,0.993
1	47049069	.	GA	G	.	.	DP=177;ECNT=1;NLOD=9.62;N_ART_LOD=4.02;POP_AF=1.000e-03;P_GERMLINE=-7.847e+00;RPA=10,9;RU=A;STR;TLOD=4.49	GT:AD:AF:F1R2:F2R1:MBQ:MFRL:MMQ:MPOS:SA_MAP_AF:SA_POST_PROB	0/0:69,5:0.158:21,1:43,3:37:197,255:60:22	0/1:63,6:0.162:25,1:33,4:38:192,225:60:16:0.081,0.00,0.076:6.921e-03,0.029,0.964
1	47123898	.	T	TA	.	.	DP=51;ECNT=1;NLOD=6.48;N_ART_LOD=-1.139e+00;POP_AF=1.000e-03;P_GERMLINE=-3.440e+00;RPA=15,16;RU=A;STR;TLOD=6.09	GT:AD:AF:F1R2:F2R1:MBQ:MFRL:MMQ:MPOS:SA_MAP_AF:SA_POST_PROB	0/0:22,0:0.156:7,0:12,0:0:210,0:0:0	0/1:10,4:0.359:3,1:5,3:36:221,203:60:20:0.283,0.00,0.286:0.025,0.024,0.951
1	47138993	.	AC	A	.	.	DP=1474;ECNT=1;NLOD=186.09;N_ART_LOD=1.25;POP_AF=1.000e-03;P_GERMLINE=-1.852e+02;RPA=7,6;RU=C;STR;TLOD=3.55	GT:AD:AF:F1R2:F2R1:MBQ:MFRL:MMQ:MPOS:SA_MAP_AF:SA_POST_PROB	0/0:667,6:0.053:192,2:452,4:39:167,191:60:27	0/1:654,8:0.061:201,3:427,5:38:165,161:60:16:0.010,0.010,0.013:1.190e-03,2.868e-03,0.996
1	47325299	.	T	TAA	.	.	DP=452;ECNT=1;NLOD=44.62;N_ART_LOD=-6.785e-01;POP_AF=1.000e-03;P_GERMLINE=-4.380e+01;RPA=13,15;RU=A;STR;TLOD=3.52	GT:AD:AF:F1R2:F2R1:MBQ:MFRL:MMQ:MPOS:SA_MAP_AF:SA_POST_PROB	0/0:186,5:0.139:92,1:59,0:35:158,107:60:2	0/1:156,5:0.139:79,4:45,0:36:171,135:60:9:0.020,0.020,0.022:2.980e-03,6.420e-03,0.991
1	47996305	.	A	G	.	.	DP=12;ECNT=1;NLOD=2.71;N_ART_LOD=-1.000e+00;POP_AF=1.000e-03;P_GERMLINE=-2.365e+00;TLOD=3.05	GT:AD:AF:F1R2:F2R1:MBQ:MFRL:MMQ:MPOS:SA_MAP_AF:SA_POST_PROB	0/0:9,0:1.516e-04:3,0:6,0:0:108,0:0:0	0/1:1,1:0.500:0,1:1,0:34:273,164:60:14:0.505,0.00,0.500:0.021,0.032,0.947
1	48371368	.	TTC	T	.	.	DP=17;ECNT=1;NLOD=3.01;N_ART_LOD=-1.057e+00;POP_AF=1.000e-03;P_GERMLINE=-1.781e-01;RPA=7,6;RU=TC;STR;TLOD=9.65	GT:AD:AF:F1R2:F2R1:MBQ:MFRL:MMQ:MPOS:SA_MAP_AF:SA_POST_PROB	0/0:10,0:0.046:9,0:1,0:0:121,0:0:0	0/1:2,3:0.584:2,2:0,1:37:95,149:60:36:0.586,0.566,0.600:0.029,0.024,0.948
1	49201966	.	C	CT	.	.	DP=633;ECNT=1;NLOD=31.21;N_ART_LOD=17.60;POP_AF=1.000e-03;P_GERMLINE=-2.791e+01;RPA=9,10;RU=T;STR;TLOD=14.74	GT:AD:AF:F1R2:F2R1:MBQ:MFRL:MMQ:MPOS:SA_MAP_AF:SA_POST_PROB	0/0:233,15:0.138:84,6:142,9:40:170,187:60:20	0/1:279,14:0.105:101,3:175,11:39:161,147:60:19:0.040,0.040,0.048:5.581e-03,3.970e-03,0.990
1	49754687	.	CAG	C	.	.	DP=33;ECNT=1;NLOD=2.71;N_ART_LOD=-1.064e+00;POP_AF=1.000e-03;P_GERMLINE=-1.294e+00;RPA=8,7;RU=AG;STR;TLOD=4.15	GT:AD:AF:F1R2:F2R1:MBQ:MFRL:MMQ:MPOS:SA_MAP_AF:SA_POST_PROB	0/0:9,0:0.154:4,0:5,0:0:201,0:0:0	0/1:14,2:0.200:4,0:10,2:40:155,130:60:39:0.101,0.101,0.125:0.016,0.020,0.964
1	50310692	.	A	G	.	.	DP=638;ECNT=1;NLOD=89.89;N_ART_LOD=-2.489e+00;POP_AF=1.000e-03;P_GERMLINE=-8.846e+01;TLOD=4.14	GT:AD:AF:F1R2:F2R1:MBQ:MFRL:MMQ:MPOS:SA_MAP_AF:SA_POST_PROB	0/0:299,0:0.031:109,0:190,0:0:186,0:0:0	0/1:298,5:0.044:107,4:191,1:40:179,129:60:26:0.010,0.020,0.017:3.446e-03,2.889e-03,0.994
1	50732211	.	TTGC	T	.	.	DP=213;ECNT=1;NLOD=6.89;N_ART_LOD=12.86;POP_AF=1.000e-03;P_GERMLINE=-5.694e+00;RPA=8,7;RU=TGC;STR;TLOD=3.90	GT:AD:AF:F1R2:F2R1:MBQ:MFRL:MMQ:MPOS:SA_MAP_AF:SA_POST_PROB	0/0:93,5:0.129:62,4:31,1:39:167,109:60:12	0/1:75,2:0.117:49,1:26,1:33:152,170:60:28:0.020,0.020,0.026:6.125e-03,7.237e-03,0.987
1	50951274	.	C	T	.	.	DP=14;ECNT=1;NLOD=2.71;N_ART_LOD=-1.000e+00;POP_AF=1.000e-03;P_GERMLINE=-2.410e+00;TLOD=3.00	GT:AD:AF:F1R2:F2R1:MBQ:MFRL:MMQ:MPOS:SA_MAP_AF:SA_POST_PROB	0/0:9,0:5.951e-05:3,0:6,0:0:227,0:0:0	0/1:4,1:0.200:1,0:3,1:40:269,86:60:9:0.202,0.00,0.200:0.017,0.035,0.949
1	51061718	.	T	TA	.	.	DP=210;ECNT=1;NLOD=26.56;N_ART_LOD=-8.076e-01;POP_AF=1.000e-03;P_GERMLINE=-2.596e+01;RPA=9,10;RU=A;STR;TLOD=3.29	GT:AD:AF:F1R2:F2R1:MBQ:MFRL:MMQ:MPOS:SA_MAP_AF:SA_POST_PROB	0/0:97,1:0.053:36,0:60,1:36:169,178:60:14	0/1:92,4:0.077:32,0:58,4:38:167,210:60:27:0.030,0.040,0.042:8.053e-03,7.034e-03,0.985
1	51064642	.	CA	C	.	.	DP=19;ECNT=1;NLOD=2.96;N_ART_LOD=-8.049e-01;POP_AF=1.000e-03;P_GERMLINE=-1.788e+00;RPA=10,9;RU=A;STR;TLOD=3.88	GT:AD:AF:F1R2:F2R1:MBQ:MFRL:MMQ:MPOS:SA_MAP_AF:SA_POST_PROB	0/0:10,0:0.092:3,0:6,0:0:235,0:0:0	0/1:5,2:0.299:2,1:2,1:33:178,115:60:33:0.00,0.283,0.286:0.040,0.017,0.944
1	51089247	.	G	GA	.	.	DP=24;ECNT=1;NLOD=3.26;N_ART_LOD=-1.119e+00;POP_AF=1.000e-03;P_GERMLINE=-1.362e+00;RPA=13,14;RU=A;STR;TLOD=4.64	GT:AD:AF:F1R2:F2R1:MBQ:MFRL:MMQ:MPOS:SA_MAP_AF:SA_POST_PROB	0/0:11,0:0.115:2,0:9,0:0:172,0:0:0	0/1:6,3:0.359:4,2:2,1:30:143,198:60:20:0.273,0.313,0.333:0.039,0.016,0.945
1	51187036	.	A	G	.	.	DP=19;ECNT=2;NLOD=4.21;N_ART_LOD=-1.176e+00;POP_AF=1.000e-03;P_GERMLINE=-1.076e+00;TLOD=6.48	GT:AD:AF:F1R2:F2R1:MBQ:MFRL:MMQ:MPOS:PGT:PID:SA_MAP_AF:SA_POST_PROB	0/0:14,0:1.743e-07:5,0:9,0:0:186,0:0:0:0|1:51187036_A_G	0/1:3,2:0.400:1,0:2,2:40:177,116:56:15:0|1:51187036_A_G:0.364,0.374,0.400:0.032,0.020,0.948
1	51187041	.	T	C	.	.	DP=18;ECNT=2;NLOD=4.21;N_ART_LOD=-1.176e+00;POP_AF=1.000e-03;P_GERMLINE=-3.715e+00;TLOD=3.20	GT:AD:AF:F1R2:F2R1:MBQ:MFRL:MMQ:MPOS:PGT:PID:SA_MAP_AF:SA_POST_PROB	0/0:14,0:7.483e-08:5,0:9,0:0:186,0:0:0:0|1:51187036_A_G	0/1:3,1:0.250:1,0:2,1:39:177,116:52:10:0|1:51187036_A_G:0.253,0.00,0.250:0.025,0.023,0.952
1	51425293	.	CCACA	C	.	.	DP=308;ECNT=1;NLOD=20.96;N_ART_LOD=11.16;POP_AF=1.000e-03;P_GERMLINE=-1.766e+01;RPA=8,6;RU=CA;STR;TLOD=11.62	GT:AD:AF:F1R2:F2R1:MBQ:MFRL:MMQ:MPOS:SA_MAP_AF:SA_POST_PROB	0/0:139,5:0.100:44,0:83,5:39:189,186:60:17	0/1:121,5:0.087:37,0:73,5:39:186,186:60:17:0.00,0.040,0.041:8.103e-03,0.012,0.980
1	51466021	.	A	G	.	.	DP=14;ECNT=1;NLOD=2.71;N_ART_LOD=-1.000e+00;POP_AF=1.000e-03;P_GERMLINE=-2.410e+00;TLOD=3.00	GT:AD:AF:F1R2:F2R1:MBQ:MFRL:MMQ:MPOS:SA_MAP_AF:SA_POST_PROB	0/0:9,0:3.621e-05:4,0:5,0:0:178,0:0:0	0/1:4,1:0.200:2,0:2,1:40:137,144:60:20:0.202,0.00,0.200:0.019,0.029,0.952
1	51617629	.	A	G	.	.	DP=35;ECNT=1;NLOD=5.97;N_ART_LOD=-1.321e+00;POP_AF=1.000e-03;P_GERMLINE=-3.200e+00;TLOD=5.63	GT:AD:AF:F1R2:F2R1:MBQ:MFRL:MMQ:MPOS:SA_MAP_AF:SA_POST_PROB	0/0:20,0:5.029e-03:9,0:11,0:0:127,0:0:0	0/1:13,2:0.133:6,0:7,2:40:140,126:55:20:0.101,0.111,0.133:0.022,0.016,0.962
1	51661768	.	C	CA	.	.	DP=72;ECNT=1;NLOD=3.02;N_ART_LOD=1.77;POP_AF=1.000e-03;P_GERMLINE=-7.166e-01;RPA=13,14;RU=A;STR;TLOD=5.16	GT:AD:AF:F1R2:F2R1:MBQ:MFRL:MMQ:MPOS:SA_MAP_AF:SA_POST_PROB	0/0:28,3:0.172:8,0:19,3:39:175,154:60:20	0/1:26,4:0.180:6,0:15,4:39:188,203:60:32:0.00,0.131,0.133:0.017,0.025,0.958
1	51677955	.	C	CA	.	.	DP=41;ECNT=1;NLOD=2.71;N_ART_LOD=-1.050e+00;POP_AF=1.000e-03;P_GERMLINE=-2.626e-01;RPA=10,11;RU=A;STR;TLOD=5.65	GT:AD:AF:F1R2:F2R1:MBQ:MFRL:MMQ:MPOS:SA_MAP_AF:SA_POST_PROB	0/0:9,0:0.126:4,0:5,0:0:143,0:0:0	0/1:22,4:0.191:12,4:10,0:40:171,186:60:31:0.121,0.131,0.154:0.030,0.011,0.958
1	51773157	.	G	C	.	.	DP=31;ECNT=3;NLOD=4.82;N_ART_LOD=-1.241e+00;POP_AF=1.000e-03;P_GERMLINE=-1.893e+00;TLOD=5.87	GT:AD:AF:F1R2:F2R1:MBQ:MFRL:MMQ:MPOS:PGT:PID:SA_MAP_AF:SA_POST_PROB	0/0:16,0:0.030:11,0:5,0:0:125,0:0:0:0|1:51773157_G_C	0/1:12,2:0.143:7,1:5,1:40:159,121:29:20:0|1:51773157_G_C:0.00,0.141,0.143:0.044,0.011,0.944
1	51773158	.	C	A	.	.	DP=31;ECNT=3;NLOD=4.82;N_ART_LOD=-1.241e+00;POP_AF=1.000e-03;P_GERMLINE=-1.893e+00;TLOD=5.87	GT:AD:AF:F1R2:F2R1:MBQ:MFRL:MMQ:MPOS:PGT:PID:SA_MAP_AF:SA_POST_PROB	0/0:16,0:0.030:11,0:5,0:0:125,0:0:0:0|1:51773157_G_C	0/1:12,2:0.143:7,1:5,1:40:159,121:29:21:0|1:51773157_G_C:0.00,0.141,0.143:0.044,0.011,0.944
1	51773163	.	T	C	.	.	DP=32;ECNT=3;NLOD=5.12;N_ART_LOD=-1.265e+00;POP_AF=1.000e-03;P_GERMLINE=-2.192e+00;TLOD=5.87	GT:AD:AF:F1R2:F2R1:MBQ:MFRL:MMQ:MPOS:PGT:PID:SA_MAP_AF:SA_POST_PROB	0/0:17,0:0.028:13,0:4,0:0:137,0:0:0:0|1:51773157_G_C	0/1:12,2:0.143:7,1:5,1:40:159,121:29:26:0|1:51773157_G_C:0.00,0.141,0.143:0.044,0.011,0.944
1	51810756	.	CGCG	C	.	.	DP=76;ECNT=1;NLOD=3.82;N_ART_LOD=-1.324e+00;POP_AF=1.000e-03;P_GERMLINE=-9.408e-01;RPA=5,4;RU=GCG;STR;TLOD=5.87	GT:AD:AF:F1R2:F2R1:MBQ:MFRL:MMQ:MPOS:SA_MAP_AF:SA_POST_PROB	0/0:13,0:0.317:3,0:10,0:0:249,0:0:0	0/1:10,2:0.406:3,1:7,1:37:193,224:60:19:0.172,0.00,0.167:0.025,0.020,0.955
1	51831744	.	A	AT	.	.	DB;DP=448;ECNT=1;NLOD=11.80;N_ART_LOD=13.41;POP_AF=1.000e-03;P_GERMLINE=-8.501e+00;RPA=12,13;RU=T;STR;TLOD=18.80	GT:AD:AF:F1R2:F2R1:MBQ:MFRL:MMQ:MPOS:SA_MAP_AF:SA_POST_PROB	0/0:141,14:0.255:48,4:72,8:39:190,198:60:26	0/1:100,14:0.291:32,7:53,7:39:189,178:60:26:0.111,0.101,0.123:0.019,8.227e-03,0.972
1	52232867	.	A	G	.	.	DP=13;ECNT=1;NLOD=2.71;N_ART_LOD=-1.000e+00;POP_AF=1.000e-03;P_GERMLINE=-2.334e+00;TLOD=3.08	GT:AD:AF:F1R2:F2R1:MBQ:MFRL:MMQ:MPOS:SA_MAP_AF:SA_POST_PROB	0/0:9,0:1.102e-04:5,0:4,0:0:172,0:0:0	0/1:3,1:0.250:1,1:2,0:39:103,97:60:9:0.253,0.00,0.250:0.019,0.032,0.949
1	52446101	.	CAAA	C	.	.	DP=98;ECNT=1;NLOD=11.83;N_ART_LOD=-1.037e+00;POP_AF=1.000e-03;P_GERMLINE=-1.047e+01;RPA=15,12;RU=A;STR;TLOD=4.06	GT:AD:AF:F1R2:F2R1:MBQ:MFRL:MMQ:MPOS:SA_MAP_AF:SA_POST_PROB	0/0:45,1:0.111:5,0:22,0:0:194,0:0:0	0/1:35,2:0.129:6,2:12,0:34:196,192:60:28:0.00,0.061,0.059:0.022,8.506e-03,0.970
1	52499385	.	G	A	.	.	DP=233;ECNT=1;NLOD=31.81;N_ART_LOD=-2.043e+00;POP_AF=1.000e-03;P_GERMLINE=-3.142e+01;TLOD=3.09	GT:AD:AF:F1R2:F2R1:MBQ:MFRL:MMQ:MPOS:SA_MAP_AF:SA_POST_PROB	0/0:106,0:0.037:40,0:66,0:0:173,0:0:0	0/1:111,2:0.044:39,1:72,1:40:184,155:60:31:0.010,0.010,0.018:0.012,2.791e-03,0.985
1	52729416	.	G	T	.	.	DP=181;ECNT=1;NLOD=11.06;N_ART_LOD=3.10;POP_AF=1.000e-03;P_GERMLINE=-1.052e+01;TLOD=3.24	GT:AD:AF:F1R2:F2R1:MBQ:MFRL:MMQ:MPOS:SA_MAP_AF:SA_POST_PROB	0/0:75,7:0.117:27,3:48,4:16:164,167:60:10	0/1:78,7:0.116:26,0:52,7:16:150,143:60:8:0.081,0.00,0.082:1.402e-03,0.528,0.471
1	52956482	.	G	GA	.	.	DP=233;ECNT=1;NLOD=21.49;N_ART_LOD=1.53;POP_AF=1.000e-03;P_GERMLINE=-2.080e+01;RPA=10,11;RU=A;STR;TLOD=3.39	GT:AD:AF:F1R2:F2R1:MBQ:MFRL:MMQ:MPOS:SA_MAP_AF:SA_POST_PROB	0/0:97,3:0.145:38,1:55,2:38:160,141:60:14	0/1:79,4:0.134:29,0:49,4:38:165,170:60:20:0.051,0.00,0.048:3.878e-03,0.038,0.958
1	53123855	.	G	T	.	.	DP=14;ECNT=2;NLOD=3.01;N_ART_LOD=-1.041e+00;POP_AF=1.000e-03;P_GERMLINE=-2.512e+00;TLOD=3.20	GT:AD:AF:F1R2:F2R1:MBQ:MFRL:MMQ:MPOS:PGT:PID:SA_MAP_AF:SA_POST_PROB	0/0:10,0:8.045e-05:4,0:6,0:0:182,0:0:0:0|1:53123855_G_T	0/1:3,1:0.250:2,0:1,1:40:171,64:29:20:0|1:53123855_G_T:0.253,0.00,0.250:0.019,0.032,0.949
1	53123861	.	G	A	.	.	DP=15;ECNT=2;NLOD=3.31;N_ART_LOD=-1.079e+00;POP_AF=1.000e-03;P_GERMLINE=-2.812e+00;TLOD=3.20	GT:AD:AF:F1R2:F2R1:MBQ:MFRL:MMQ:MPOS:PGT:PID:SA_MAP_AF:SA_POST_PROB	0/0:11,0:4.214e-05:5,0:6,0:0:174,0:0:0:0|1:53123855_G_T	0/1:3,1:0.250:2,0:1,1:40:171,64:29:18:0|1:53123855_G_T:0.253,0.00,0.250:0.019,0.032,0.949
1	53153916	.	AT	A	.	.	DP=59;ECNT=1;NLOD=4.00;N_ART_LOD=-8.954e-01;POP_AF=1.000e-03;P_GERMLINE=-3.253e+00;RPA=16,15;RU=T;STR;TLOD=3.45	GT:AD:AF:F1R2:F2R1:MBQ:MFRL:MMQ:MPOS:SA_MAP_AF:SA_POST_PROB	0/0:16,1:0.225:3,0:11,0:0:260,0:0:0	0/1:14,5:0.356:4,1:10,2:37:223,195:60:24:0.131,0.131,0.158:0.037,0.012,0.951
1	53250534	.	A	AT	.	.	DP=301;ECNT=1;NLOD=23.96;N_ART_LOD=6.92;POP_AF=1.000e-03;P_GERMLINE=-2.066e+01;RPA=10,11;RU=T;STR;TLOD=9.00	GT:AD:AF:F1R2:F2R1:MBQ:MFRL:MMQ:MPOS:SA_MAP_AF:SA_POST_PROB	0/0:139,7:0.097:65,5:68,2:38:171,163:60:14	0/1:120,8:0.104:49,2:65,6:37:159,160:60:9:0.051,0.051,0.063:4.220e-03,0.018,0.978
1	53255678	.	C	T	.	.	DP=216;ECNT=1;NLOD=33.57;N_ART_LOD=-2.059e+00;POP_AF=1.000e-03;P_GERMLINE=-3.215e+01;TLOD=4.13	GT:AD:AF:F1R2:F2R1:MBQ:MFRL:MMQ:MPOS:SA_MAP_AF:SA_POST_PROB	0/0:112,0:0.020:46,0:66,0:0:165,0:0:0	0/1:92,3:0.059:36,2:56,1:39:175,116:60:1:0.030,0.00,0.032:1.937e-03,0.127,0.871
1	53287092	.	G	GT	.	.	DP=240;ECNT=1;NLOD=29.14;N_ART_LOD=1.27;POP_AF=1.000e-03;P_GERMLINE=-2.606e+01;RPA=9,10;RU=T;STR;TLOD=6.18	GT:AD:AF:F1R2:F2R1:MBQ:MFRL:MMQ:MPOS:SA_MAP_AF:SA_POST_PROB	0/0:123,3:0.053:55,2:68,1:35:197,201:60:19	0/1:96,6:0.082:39,1:55,5:40:162,159:60:26:0.00,0.061,0.059:0.022,5.905e-03,0.972
1	53416520	.	C	A	.	.	DP=184;ECNT=1;NLOD=27.25;N_ART_LOD=-1.971e+00;POP_AF=1.000e-03;P_GERMLINE=-2.695e+01;TLOD=3.00	GT:AD:AF:F1R2:F2R1:MBQ:MFRL:MMQ:MPOS:SA_MAP_AF:SA_POST_PROB	0/0:91,0:0.024:34,0:57,0:0:174,0:0:0	0/1:80,2:0.064:35,0:45,2:38:163,135:60:16:0.020,0.020,0.024:4.024e-03,0.013,0.983
1	53537251	.	G	A	.	.	DP=1398;ECNT=1;NLOD=193.02;N_ART_LOD=-2.514e+00;POP_AF=1.000e-03;P_GERMLINE=-1.927e+02;TLOD=3.04	GT:AD:AF:F1R2:F2R1:MBQ:MFRL:MMQ:MPOS:SA_MAP_AF:SA_POST_PROB	0/0:643,0:0.017:237,0:406,0:0:164,0:0:0	0/1:700,4:0.029:301,2:399,2:40:155,115:60:26:0.010,0.010,5.666e-03:2.038e-03,7.730e-04,0.997
1	53547800	.	AGAG	A	.	.	DB;DP=210;ECNT=1;NLOD=3.63;N_ART_LOD=12.37;POP_AF=1.000e-03;P_GERMLINE=-4.932e-01;RPA=5,4;RU=GAG;STR;TLOD=9.34	GT:AD:AF:F1R2:F2R1:MBQ:MFRL:MMQ:MPOS:SA_MAP_AF:SA_POST_PROB	0/0:80,5:0.157:31,2:49,3:40:180,147:60:34	0/1:76,4:0.145:31,2:45,2:40:168,185:60:17:0.040,0.030,0.050:0.010,7.788e-03,0.982
1	53668159	.	A	G	.	.	DP=238;ECNT=1;NLOD=34.69;N_ART_LOD=-2.084e+00;POP_AF=1.000e-03;P_GERMLINE=-3.419e+01;TLOD=3.20	GT:AD:AF:F1R2:F2R1:MBQ:MFRL:MMQ:MPOS:SA_MAP_AF:SA_POST_PROB	0/0:117,0:0.049:50,0:67,0:0:168,0:0:0	0/1:102,2:0.049:43,2:59,0:40:165,198:60:16:0.010,0.020,0.019:0.014,2.968e-03,0.983
1	53712557	.	TA	T	.	.	DP=437;ECNT=1;NLOD=48.46;N_ART_LOD=5.80;POP_AF=1.000e-03;P_GERMLINE=-4.516e+01;RPA=10,9;RU=A;STR;TLOD=13.50	GT:AD:AF:F1R2:F2R1:MBQ:MFRL:MMQ:MPOS:SA_MAP_AF:SA_POST_PROB	0/0:222,7:0.076:61,2:143,5:38:178,201:60:12	0/1:153,14:0.126:49,3:95,9:40:175,146:60:34:0.061,0.071,0.075:5.073e-03,0.018,0.977
1	54298189	.	CTTA	C	.	.	DB;DP=247;ECNT=1;NLOD=35.18;N_ART_LOD=0.240;POP_AF=1.000e-03;P_GERMLINE=-3.449e+01;RPA=5,4;RU=TTA;STR;TLOD=3.39	GT:AD:AF:F1R2:F2R1:MBQ:MFRL:MMQ:MPOS:SA_MAP_AF:SA_POST_PROB	0/0:131,1:0.049:53,1:78,0:40:177,201:60:19	0/1:90,2:0.073:33,0:57,2:40:167,195:60:35:0.00,0.020,0.022:8.461e-03,5.025e-03,0.987
1	54605171	.	G	T	.	.	DP=163;ECNT=1;NLOD=22.59;N_ART_LOD=-1.893e+00;POP_AF=1.000e-03;P_GERMLINE=-2.228e+01;TLOD=3.01	GT:AD:AF:F1R2:F2R1:MBQ:MFRL:MMQ:MPOS:SA_MAP_AF:SA_POST_PROB	0/0:75,0:0.031:35,0:40,0:0:187,0:0:0	0/1:80,2:0.031:20,0:60,2:38:179,131:60:12:0.020,0.020,0.024:4.117e-03,0.012,0.984
1	54692854	.	A	AG	.	.	DP=142;ECNT=1;NLOD=3.90;N_ART_LOD=0.012;POP_AF=1.000e-03;P_GERMLINE=-7.116e-01;RPA=10,11;RU=G;STR;TLOD=7.25	GT:AD:AF:F1R2:F2R1:MBQ:MFRL:MMQ:MPOS:SA_MAP_AF:SA_POST_PROB	0/0:41,8:0.266:17,2:15,1:34:156,183:60:31	0/1:36,16:0.355:16,5:17,2:39:162,143:60:32:0.111,0.111,0.130:8.580e-03,0.034,0.958
1	54999544	.	G	GTT	.	.	DP=15;ECNT=1;NLOD=2.41;N_ART_LOD=-9.739e-01;POP_AF=1.000e-03;P_GERMLINE=-2.779e-01;RPA=12,14;RU=T;STR;TLOD=5.22	GT:AD:AF:F1R2:F2R1:MBQ:MFRL:MMQ:MPOS:SA_MAP_AF:SA_POST_PROB	0/0:8,0:0.056:7,0:1,0:0:185,0:0:0	0/1:4,2:0.333:4,2:0,0:40:210,155:60:27:0.00,0.333,0.333:0.030,0.021,0.949
1	55078202	.	C	T	.	.	DP=347;ECNT=1;NLOD=48.88;N_ART_LOD=-2.223e+00;POP_AF=1.000e-03;P_GERMLINE=-4.693e+01;TLOD=4.67	GT:AD:AF:F1R2:F2R1:MBQ:MFRL:MMQ:MPOS:SA_MAP_AF:SA_POST_PROB	0/0:163,0:0.026:62,0:101,0:0:160,0:0:0	0/1:159,3:0.061:56,1:103,2:40:171,95:60:25:0.010,0.020,0.019:3.839e-03,4.663e-03,0.991
1	55080612	.	G	GGT	.	.	DP=155;ECNT=1;NLOD=12.12;N_ART_LOD=1.04;POP_AF=1.000e-03;P_GERMLINE=-1.039e+01;RPA=7,8;RU=GT;STR;TLOD=4.44	GT:AD:AF:F1R2:F2R1:MBQ:MFRL:MMQ:MPOS:SA_MAP_AF:SA_POST_PROB	0/0:57,1:0.202:5,1:4,0:39:182,231:60:21	0/1:39,2:0.281:1,1:1,1:40:139,192:60:23:0.040,0.051,0.057:0.029,6.917e-03,0.964
1	55247301	.	A	G	.	.	DP=162;ECNT=1;NLOD=20.47;N_ART_LOD=-1.860e+00;POP_AF=1.000e-03;P_GERMLINE=-1.969e+01;TLOD=3.48	GT:AD:AF:F1R2:F2R1:MBQ:MFRL:MMQ:MPOS:SA_MAP_AF:SA_POST_PROB	0/0:68,0:0.053:20,0:48,0:0:155,0:0:0	0/1:76,3:0.074:25,1:51,2:39:163,169:60:7:0.040,0.00,0.038:3.926e-03,0.026,0.970
1	55451792	.	C	T	.	.	DP=840;ECNT=1;NLOD=122.81;N_ART_LOD=-2.620e+00;POP_AF=1.000e-03;P_GERMLINE=-1.223e+02;TLOD=3.23	GT:AD:AF:F1R2:F2R1:MBQ:MFRL:MMQ:MPOS:SA_MAP_AF:SA_POST_PROB	0/0:410,0:0.022:139,0:271,0:0:167,0:0:0	0/1:392,3:0.032:143,1:249,2:39:169,123:60:17:0.010,0.010,7.595e-03:1.472e-03,2.294e-03,0.996
1	55529102	.	T	C	.	.	DP=196;ECNT=1;NLOD=23.43;N_ART_LOD=-1.907e+00;POP_AF=1.000e-03;P_GERMLINE=-2.303e+01;TLOD=3.11	GT:AD:AF:F1R2:F2R1:MBQ:MFRL:MMQ:MPOS:SA_MAP_AF:SA_POST_PROB	0/0:78,0:0.026:31,0:47,0:0:154,0:0:0	0/1:110,2:0.028:38,1:72,1:40:162,207:60:22:0.010,0.010,0.018:4.331e-03,5.510e-03,0.990
1	55573112	.	G	GA	.	.	DB;DP=181;ECNT=1;NLOD=15.73;N_ART_LOD=0.829;POP_AF=1.000e-03;P_GERMLINE=-1.458e+01;RPA=10,11;RU=A;STR;TLOD=3.85	GT:AD:AF:F1R2:F2R1:MBQ:MFRL:MMQ:MPOS:SA_MAP_AF:SA_POST_PROB	0/0:69,2:0.133:23,1:46,1:38:207,187:60:42	0/1:69,5:0.146:24,3:43,2:34:198,207:60:26:0.071,0.00,0.068:0.012,0.014,0.974
1	55620685	.	G	GA	.	.	DP=45;ECNT=1;NLOD=3.24;N_ART_LOD=1.63;POP_AF=1.000e-03;P_GERMLINE=-2.927e+00;RPA=11,12;RU=A;STR;TLOD=3.01	GT:AD:AF:F1R2:F2R1:MBQ:MFRL:MMQ:MPOS:SA_MAP_AF:SA_POST_PROB	0/0:27,2:0.131:4,2:20,0:25:284,289:60:14	0/1:7,2:0.292:2,0:5,2:39:276,276:60:23:0.222,0.00,0.222:0.025,0.022,0.953
1	59041962	.	G	A	.	.	DP=882;ECNT=1;NLOD=98.05;N_ART_LOD=5.47;POP_AF=1.000e-03;P_GERMLINE=-9.475e+01;TLOD=7.92	GT:AD:AF:F1R2:F2R1:MBQ:MFRL:MMQ:MPOS:SA_MAP_AF:SA_POST_PROB	0/0:379,4:0.047:142,0:237,4:39:174,199:60:32	0/1:433,5:0.045:152,1:281,4:40:170,125:60:14:0.010,0.010,0.011:1.348e-03,3.424e-03,0.995
1	59163592	.	T	C	.	.	DP=18;ECNT=1;NLOD=3.82;N_ART_LOD=-1.155e+00;POP_AF=1.000e-03;P_GERMLINE=-3.166e+00;TLOD=3.35	GT:AD:AF:F1R2:F2R1:MBQ:MFRL:MMQ:MPOS:SA_MAP_AF:SA_POST_PROB	0/0:13,0:0.050:4,0:9,0:0:184,0:0:0	0/1:2,1:0.375:1,0:1,1:40:148,129:60:20:0.333,0.00,0.333:0.025,0.025,0.950
1	59513795	.	T	A	.	.	DP=15;ECNT=1;NLOD=2.71;N_ART_LOD=-1.018e+00;POP_AF=1.000e-03;P_GERMLINE=-2.410e+00;TLOD=3.00	GT:AD:AF:F1R2:F2R1:MBQ:MFRL:MMQ:MPOS:SA_MAP_AF:SA_POST_PROB	0/0:9,0:0.050:6,0:3,0:0:159,0:0:0	0/1:4,1:0.200:3,0:1,1:40:159,95:60:20:0.00,0.202,0.200:0.029,0.019,0.952
1	60338452	.	G	GT	.	.	DB;DP=50;ECNT=1;NLOD=4.73;N_ART_LOD=0.182;POP_AF=1.000e-03;P_GERMLINE=-1.580e+00;RPA=11,12;RU=T;STR;TLOD=6.42	GT:AD:AF:F1R2:F2R1:MBQ:MFRL:MMQ:MPOS:SA_MAP_AF:SA_POST_PROB	0/0:24,1:0.126:7,1:14,0:37:202,146:60:28	0/1:14,4:0.259:7,1:5,3:36:219,223:60:32:0.202,0.182,0.222:0.012,0.042,0.945
1	61548326	.	A	AT	.	.	DP=191;ECNT=2;NLOD=23.97;N_ART_LOD=-1.636e+00;POP_AF=1.000e-03;P_GERMLINE=-2.326e+01;RPA=9,10;RU=T;STR;TLOD=3.41	GT:AD:AF:F1R2:F2R1:MBQ:MFRL:MMQ:MPOS:SA_MAP_AF:SA_POST_PROB	0/0:80,0:0.063:33,0:45,0:0:182,0:0:0	0/1:90,4:0.075:41,2:46,2:39:179,157:60:16:0.00,0.040,0.043:7.771e-03,0.017,0.975
1	61699853	.	C	A	.	.	DP=20;ECNT=2;NLOD=2.27;N_ART_LOD=-7.781e-01;POP_AF=1.000e-03;P_GERMLINE=-4.879e-02;TLOD=6.57	GT:AD:AF:F1R2:F2R1:MBQ:MFRL:MMQ:MPOS:PGT:PID:SA_MAP_AF:SA_POST_PROB	0/0:8,0:0.129:4,0:2,0:0:159,0:0:0:0|1:61699853_C_A	0/1:6,2:0.340:1,1:2,1:40:179,107:50:12:0|1:61699853_C_A:0.253,0.00,0.250:0.019,0.031,0.950
1	61699857	.	T	G	.	.	DP=20;ECNT=2;NLOD=2.71;N_ART_LOD=-1.000e+00;POP_AF=1.000e-03;P_GERMLINE=-9.890e-02;TLOD=10.32	GT:AD:AF:F1R2:F2R1:MBQ:MFRL:MMQ:MPOS:PGT:PID:SA_MAP_AF:SA_POST_PROB	0/0:9,0:1.406e-05:6,0:3,0:0:167,0:0:0:0|1:61699853_C_A	0/1:8,3:0.318:3,1:5,2:36:170,109:40:10:0|1:61699853_C_A:0.273,0.00,0.273:0.015,0.046,0.940
1	62587014	.	TA	T	.	.	DP=474;ECNT=1;NLOD=39.32;N_ART_LOD=4.23;POP_AF=1.000e-03;P_GERMLINE=-3.623e+01;RPA=12,11;RU=A;STR;TLOD=6.20	GT:AD:AF:F1R2:F2R1:MBQ:MFRL:MMQ:MPOS:SA_MAP_AF:SA_POST_PROB	0/0:186,4:0.200:9,0:18,4:38:177,202:60:37	0/1:148,5:0.226:11,2:12,3:37:169,215:60:13:0.030,0.00,0.034:3.777e-03,0.015,0.981
1	62941103	.	G	GA	.	.	DP=103;ECNT=1;NLOD=12.28;N_ART_LOD=0.932;POP_AF=1.000e-03;P_GERMLINE=-1.093e+01;RPA=10,11;RU=A;STR;TLOD=4.05	GT:AD:AF:F1R2:F2R1:MBQ:MFRL:MMQ:MPOS:SA_MAP_AF:SA_POST_PROB	0/0:58,2:0.105:21,2:34,0:38:217,220:60:15	0/1:19,3:0.261:9,1:9,2:32:234,238:60:41:0.141,0.00,0.136:0.025,0.017,0.958
1	63044645	.	C	CA	.	.	DP=98;ECNT=1;NLOD=2.82;N_ART_LOD=2.27;POP_AF=1.000e-03;P_GERMLINE=-1.278e-01;RPA=15,16;RU=A;STR;TLOD=7.35	GT:AD:AF:F1R2:F2R1:MBQ:MFRL:MMQ:MPOS:SA_MAP_AF:SA_POST_PROB	0/0:31,4:0.246:2,0:12,3:39:199,201:60:17	0/1:23,6:0.353:7,4:6,2:14:184,151:60:20:0.182,0.172,0.207:0.026,0.014,0.959
1	63091085	.	T	TA	.	.	DB;DP=531;ECNT=1;NLOD=55.99;N_ART_LOD=3.50;POP_AF=1.000e-03;P_GERMLINE=-5.271e+01;RPA=10,11;RU=A;STR;TLOD=7.40	GT:AD:AF:F1R2:F2R1:MBQ:MFRL:MMQ:MPOS:SA_MAP_AF:SA_POST_PROB	0/0:237,6:0.117:90,2:143,4:40:196,212:60:40	0/1:165,8:0.162:59,3:102,5:40:179,159:60:24:0.040,0.040,0.046:0.014,4.035e-03,0.982
1	63128836	.	G	GAA	.	.	DP=186;ECNT=1;NLOD=9.26;N_ART_LOD=1.34;POP_AF=1.000e-03;P_GERMLINE=-5.969e+00;RPA=13,15;RU=A;STR;TLOD=7.72	GT:AD:AF:F1R2:F2R1:MBQ:MFRL:MMQ:MPOS:SA_MAP_AF:SA_POST_PROB	0/0:60,3:0.222:17,0:38,2:16:184,240:60:16	0/1:46,7:0.274:15,2:29,4:33:183,155:60:28:0.091,0.071,0.098:0.016,0.011,0.972
1	63806987	.	C	T	.	.	DP=12;ECNT=1;NLOD=2.41;N_ART_LOD=-9.542e-01;POP_AF=1.000e-03;P_GERMLINE=-1.936e+00;TLOD=3.18	GT:AD:AF:F1R2:F2R1:MBQ:MFRL:MMQ:MPOS:SA_MAP_AF:SA_POST_PROB	0/0:8,0:4.183e-05:2,0:6,0:0:182,0:0:0	0/1:3,1:0.250:0,0:3,1:40:131,98:60:20:0.253,0.00,0.250:0.017,0.039,0.944
1	63836750	.	T	TA	.	.	DP=142;ECNT=1;NLOD=14.10;N_ART_LOD=1.22;POP_AF=1.000e-03;P_GERMLINE=-1.084e+01;RPA=10,11;RU=A;STR;TLOD=6.96	GT:AD:AF:F1R2:F2R1:MBQ:MFRL:MMQ:MPOS:SA_MAP_AF:SA_POST_PROB	0/0:69,3:0.133:25,1:41,2:39:219,131:60:10	0/1:35,5:0.221:15,2:18,3:40:214,247:60:20:0.111,0.101,0.125:0.041,9.601e-03,0.950
1	63876713	.	C	T	.	.	DP=154;ECNT=1;NLOD=24.68;N_ART_LOD=-1.928e+00;POP_AF=1.000e-03;P_GERMLINE=-2.403e+01;TLOD=3.35	GT:AD:AF:F1R2:F2R1:MBQ:MFRL:MMQ:MPOS:SA_MAP_AF:SA_POST_PROB	0/0:82,0:0.023:33,0:49,0:0:230,0:0:0	0/1:61,2:0.071:26,1:35,1:38:214,256:60:12:0.00,0.030,0.032:6.262e-03,0.025,0.968
1	63967360	.	TA	T	.	.	DP=18;ECNT=1;NLOD=2.40;N_ART_LOD=-9.733e-01;POP_AF=1.000e-03;P_GERMLINE=-1.795e+00;RPA=10,9;RU=A;STR;TLOD=3.31	GT:AD:AF:F1R2:F2R1:MBQ:MFRL:MMQ:MPOS:SA_MAP_AF:SA_POST_PROB	0/0:8,0:0.057:5,0:3,0:0:222,0:0:0	0/1:6,2:0.279:4,1:2,1:33:177,228:60:37:0.212,0.222,0.250:0.026,0.020,0.954
1	64686569	.	A	G	.	.	DP=213;ECNT=1;NLOD=37.49;N_ART_LOD=-2.113e+00;POP_AF=1.000e-03;P_GERMLINE=-3.668e+01;TLOD=3.51	GT:AD:AF:F1R2:F2R1:MBQ:MFRL:MMQ:MPOS:SA_MAP_AF:SA_POST_PROB	0/0:125,0:0.036:42,0:83,0:0:167,0:0:0	0/1:74,2:0.046:31,0:43,2:40:164,182:60:12:0.020,0.020,0.026:9.079e-03,5.252e-03,0.986
1	65194644	.	G	T	.	.	DP=13;ECNT=1;NLOD=2.36;N_ART_LOD=-9.886e-01;POP_AF=1.000e-03;P_GERMLINE=-1.823e+00;TLOD=3.25	GT:AD:AF:F1R2:F2R1:MBQ:MFRL:MMQ:MPOS:SA_MAP_AF:SA_POST_PROB	0/0:8,0:0.110:5,0:3,0:0:150,0:0:0	0/1:1,1:0.500:0,1:1,0:36:144,121:60:20:0.495,0.00,0.500:0.025,0.027,0.948
1	65234216	.	A	AT	.	.	DP=155;ECNT=2;NLOD=5.69;N_ART_LOD=6.56;POP_AF=1.000e-03;P_GERMLINE=-2.459e+00;RPA=12,13;RU=T;STR;TLOD=6.75	GT:AD:AF:F1R2:F2R1:MBQ:MFRL:MMQ:MPOS:SA_MAP_AF:SA_POST_PROB	0/0:67,6:0.143:24,3:32,3:40:170,217:60:13	0/1:59,6:0.142:27,1:29,5:40:181,170:60:20:0.061,0.091,0.092:0.012,0.013,0.975
1	65234250	.	ATGG	A	.	.	DP=248;ECNT=2;NLOD=35.14;N_ART_LOD=-2.085e+00;POP_AF=1.000e-03;P_GERMLINE=-3.474e+01;RPA=5,4;RU=TGG;STR;TLOD=3.10	GT:AD:AF:F1R2:F2R1:MBQ:MFRL:MMQ:MPOS:SA_MAP_AF:SA_POST_PROB	0/0:117,0:0.037:46,0:71,0:0:157,0:0:0	0/1:114,2:0.041:44,0:70,2:40:159,156:60:25:0.00,0.020,0.017:9.394e-03,3.182e-03,0.987
1	65489465	.	T	C	.	.	DP=12;ECNT=1;NLOD=2.71;N_ART_LOD=-1.000e+00;POP_AF=1.000e-03;P_GERMLINE=-2.015e+00;TLOD=3.40	GT:AD:AF:F1R2:F2R1:MBQ:MFRL:MMQ:MPOS:SA_MAP_AF:SA_POST_PROB	0/0:9,0:4.137e-05:3,0:6,0:0:114,0:0:0	0/1:2,1:0.333:0,0:2,1:40:283,141:60:20:0.00,0.333,0.333:0.025,0.025,0.950
1	65523353	.	C	CA	.	.	DP=208;ECNT=1;NLOD=21.94;N_ART_LOD=2.81;POP_AF=1.000e-03;P_GERMLINE=-1.939e+01;RPA=10,11;RU=A;STR;TLOD=5.34	GT:AD:AF:F1R2:F2R1:MBQ:MFRL:MMQ:MPOS:SA_MAP_AF:SA_POST_PROB	0/0:107,4:0.099:22,0:80,4:40:187,166:60:29	0/1:69,5:0.107:21,2:47,3:40:162,143:60:18:0.00,0.071,0.068:0.020,8.081e-03,0.972
1	67396174	.	C	T	.	.	DP=138;ECNT=1;NLOD=18.01;N_ART_LOD=-1.788e+00;POP_AF=1.000e-03;P_GERMLINE=-1.703e+01;TLOD=3.69	GT:AD:AF:F1R2:F2R1:MBQ:MFRL:MMQ:MPOS:SA_MAP_AF:SA_POST_PROB	0/0:60,0:9.910e-03:28,0:32,0:0:193,0:0:0	0/1:70,3:0.062:17,1:53,2:40:194,192:60:12:0.040,0.00,0.041:0.022,7.409e-03,0.971
1	67418474	.	G	A	.	.	DP=13;ECNT=1;NLOD=2.71;N_ART_LOD=-1.000e+00;POP_AF=1.000e-03;P_GERMLINE=-2.334e+00;TLOD=3.08	GT:AD:AF:F1R2:F2R1:MBQ:MFRL:MMQ:MPOS:SA_MAP_AF:SA_POST_PROB	0/0:9,0:4.535e-05:4,0:5,0:0:211,0:0:0	0/1:3,1:0.250:2,0:1,1:39:101,92:60:7:0.253,0.00,0.250:0.025,0.023,0.952
1	67460223	.	A	G	.	.	DP=12;ECNT=1;NLOD=2.41;N_ART_LOD=-9.542e-01;POP_AF=1.000e-03;P_GERMLINE=-1.937e+00;TLOD=3.18	GT:AD:AF:F1R2:F2R1:MBQ:MFRL:MMQ:MPOS:SA_MAP_AF:SA_POST_PROB	0/0:8,0:6.584e-05:5,0:3,0:0:182,0:0:0	0/1:3,1:0.250:1,0:2,1:40:178,163:60:15:0.00,0.253,0.250:0.032,0.019,0.949
1	67666401	.	CT	C	.	.	DB;DP=271;ECNT=1;NLOD=12.84;N_ART_LOD=12.34;POP_AF=1.000e-03;P_GERMLINE=-1.100e+01;RPA=10,9;RU=T;STR;TLOD=4.56	GT:AD:AF:F1R2:F2R1:MBQ:MFRL:MMQ:MPOS:SA_MAP_AF:SA_POST_PROB	0/0:129,10:0.086:44,2:77,8:40:189,173:60:23	0/1:115,6:0.081:38,2:71,4:39:187,210:60:26:0.030,0.051,0.050:6.288e-03,0.012,0.982
1	67672567	.	CTT	C	.	.	DP=50;ECNT=1;NLOD=2.39;N_ART_LOD=0.682;POP_AF=1.000e-03;P_GERMLINE=-2.080e+00;RPA=21,19;RU=T;STR;TLOD=3.01	GT:AD:AF:F1R2:F2R1:MBQ:MFRL:MMQ:MPOS:SA_MAP_AF:SA_POST_PROB	0/0:17,1:0.183:6,0:2,1:39:248,233:60:24	0/1:18,3:0.216:9,1:3,2:39:204,206:60:29:0.00,0.152,0.150:0.022,0.019,0.959
1	68509749	.	G	A	.	.	DP=86;ECNT=1;NLOD=13.55;N_ART_LOD=-1.675e+00;POP_AF=1.000e-03;P_GERMLINE=-1.302e+01;TLOD=3.22	GT:AD:AF:F1R2:F2R1:MBQ:MFRL:MMQ:MPOS:SA_MAP_AF:SA_POST_PROB	0/0:45,0:0.031:17,0:28,0:0:180,0:0:0	0/1:36,2:0.053:13,1:23,1:34:177,181:60:18:0.040,0.040,0.053:7.488e-03,0.020,0.972
1	68523842	.	A	G	.	.	DP=138;ECNT=5;NLOD=17.92;N_ART_LOD=-1.784e+00;POP_AF=1.000e-03;P_GERMLINE=-1.711e+01;TLOD=3.51	GT:AD:AF:F1R2:F2R1:MBQ:MFRL:MMQ:MPOS:SA_MAP_AF:SA_POST_PROB	0/0:60,0:5.098e-03:38,0:22,0:0:168,0:0:0	0/1:74,2:0.044:49,1:25,1:40:174,195:60:8:0.00,0.030,0.026:8.458e-03,7.066e-03,0.984
1	68523894	.	G	T	.	.	DP=148;ECNT=5;NLOD=4.86;N_ART_LOD=6.00;POP_AF=1.000e-03;P_GERMLINE=-1.568e+00;TLOD=9.67	GT:AD:AF:F1R2:F2R1:MBQ:MFRL:MMQ:MPOS:SA_MAP_AF:SA_POST_PROB	0/0:57,4:0.092:34,4:23,0:40:175,173:27:42	0/1:72,6:0.102:44,5:28,1:40:174,162:27:43:0.081,0.00,0.077:3.274e-03,0.147,0.850
1	68523942	.	G	A	.	.	DP=116;ECNT=5;NLOD=5.45;N_ART_LOD=4.25;POP_AF=1.000e-03;P_GERMLINE=-2.184e+00;TLOD=7.09	GT:AD:AF:F1R2:F2R1:MBQ:MFRL:MMQ:MPOS:PGT:PID:SA_MAP_AF:SA_POST_PROB	0/0:46,2:0.069:27,2:19,0:38:184,186:31:7:0|1:68523941_C_T	0/1:60,3:0.062:31,3:29,0:35:175,173:38:3:0|1:68523941_C_T:0.051,0.00,0.048:7.347e-03,0.016,0.977
1	68524309	.	CCT	C	.	.	DP=40;ECNT=1;NLOD=4.20;N_ART_LOD=-1.220e+00;POP_AF=1.000e-03;P_GERMLINE=-2.745e+00;RPA=6,5;RU=CT;STR;TLOD=4.16	GT:AD:AF:F1R2:F2R1:MBQ:MFRL:MMQ:MPOS:SA_MAP_AF:SA_POST_PROB	0/0:14,0:0.112:4,0:10,0:0:177,0:0:0	0/1:20,2:0.091:12,2:8,0:38:172,188:60:28:0.071,0.071,0.091:0.011,0.026,0.963
1	68598749	.	G	GCAA	.	.	DP=84;ECNT=3;NLOD=5.10;N_ART_LOD=1.43;POP_AF=1.000e-03;P_GERMLINE=-3.270e+00;TLOD=4.54	GT:AD:AF:F1R2:F2R1:MBQ:MFRL:MMQ:MPOS:PGT:PID:SA_MAP_AF:SA_POST_PROB	0/0:31,1:0.135:18,0:13,1:40:150,230:60:30:0|1:68598733_A_G	0/1:36,2:0.105:6,2:30,0:40:165,181:60:42:0|1:68598733_A_G:0.00,0.051,0.053:0.027,6.634e-03,0.966
1	68652184	.	T	TA	.	.	DP=212;ECNT=1;NLOD=7.09;N_ART_LOD=11.66;POP_AF=1.000e-03;P_GERMLINE=-5.509e+00;RPA=13,14;RU=A;STR;TLOD=4.29	GT:AD:AF:F1R2:F2R1:MBQ:MFRL:MMQ:MPOS:SA_MAP_AF:SA_POST_PROB	0/0:104,10:0.149:36,3:45,7:40:200,203:60:39	0/1:73,7:0.128:21,2:36,5:40:187,176:60:21:0.061,0.081,0.088:7.379e-03,0.035,0.958
1	69238188	.	ATT	A	.	.	DP=52;ECNT=1;NLOD=3.04;N_ART_LOD=-8.121e-01;POP_AF=1.000e-03;P_GERMLINE=-6.709e-01;RPA=16,14;RU=T;STR;TLOD=5.24	GT:AD:AF:F1R2:F2R1:MBQ:MFRL:MMQ:MPOS:SA_MAP_AF:SA_POST_PROB	0/0:10,0:0.236:4,0:2,0:0:200,0:0:0	0/1:20,4:0.256:9,2:3,2:40:150,211:60:31:0.00,0.141,0.138:0.024,0.015,0.960
1	70446285	.	AT	A	.	.	DP=33;ECNT=1;NLOD=4.46;N_ART_LOD=-9.393e-01;POP_AF=1.000e-03;P_GERMLINE=-2.035e+00;RPA=11,10;RU=T;STR;TLOD=5.20	GT:AD:AF:F1R2:F2R1:MBQ:MFRL:MMQ:MPOS:SA_MAP_AF:SA_POST_PROB	0/0:15,0:0.038:6,0:8,0:0:272,0:0:0	0/1:11,3:0.285:4,0:5,3:39:292,301:60:42:0.212,0.00,0.214:0.025,0.022,0.953
1	70687166	.	ACGG	A	.	.	DP=131;ECNT=1;NLOD=10.26;N_ART_LOD=3.88;POP_AF=1.000e-03;P_GERMLINE=-9.020e+00;RPA=6,5;RU=CGG;STR;TLOD=3.95	GT:AD:AF:F1R2:F2R1:MBQ:MFRL:MMQ:MPOS:SA_MAP_AF:SA_POST_PROB	0/0:62,2:0.031:23,0:39,2:38:194,240:60:10	0/1:58,2:0.083:25,1:33,1:40:178,147:60:23:0.00,0.030,0.033:0.012,6.734e-03,0.981
1	70742532	.	C	CA	.	.	DP=245;ECNT=1;NLOD=3.82;N_ART_LOD=10.91;POP_AF=1.000e-03;P_GERMLINE=-6.753e-01;RPA=12,13;RU=A;STR;TLOD=6.89	GT:AD:AF:F1R2:F2R1:MBQ:MFRL:MMQ:MPOS:SA_MAP_AF:SA_POST_PROB	0/0:91,11:0.207:29,2:44,7:34:163,189:60:16	0/1:92,7:0.152:24,3:43,3:36:147,126:60:44:0.051,0.051,0.061:0.016,5.079e-03,0.979
1	70743875	.	G	GA	.	.	DP=28;ECNT=1;NLOD=3.18;N_ART_LOD=-8.185e-01;POP_AF=1.000e-03;P_GERMLINE=-1.634e+00;RPA=13,14;RU=A;STR;TLOD=4.26	GT:AD:AF:F1R2:F2R1:MBQ:MFRL:MMQ:MPOS:SA_MAP_AF:SA_POST_PROB	0/0:11,0:0.066:5,0:3,0:0:191,0:0:0	0/1:12,3:0.232:7,3:3,0:40:168,149:60:17:0.152,0.182,0.200:0.025,0.017,0.958
1	72748596	.	AGCG	A	.	.	DP=89;ECNT=1;NLOD=4.79;N_ART_LOD=1.45;POP_AF=1.000e-03;P_GERMLINE=-3.871e+00;RPA=5,4;RU=GCG;STR;TLOD=3.62	GT:AD:AF:F1R2:F2R1:MBQ:MFRL:MMQ:MPOS:SA_MAP_AF:SA_POST_PROB	0/0:30,1:0.147:9,0:21,1:39:162,193:60:19	0/1:41,2:0.094:13,0:28,2:39:214,114:60:11:0.051,0.00,0.047:3.577e-03,0.113,0.884
1	74699118	.	G	A	.	.	DP=118;ECNT=1;NLOD=18.83;N_ART_LOD=-1.808e+00;POP_AF=1.000e-03;P_GERMLINE=-1.749e+01;TLOD=4.04	GT:AD:AF:F1R2:F2R1:MBQ:MFRL:MMQ:MPOS:SA_MAP_AF:SA_POST_PROB	0/0:63,0:0.013:29,0:34,0:0:155,0:0:0	0/1:48,2:0.074:20,1:28,1:40:167,181:60:9:0.030,0.030,0.040:0.017,6.162e-03,0.977
1	75180247	.	T	TA	.	.	DP=1480;ECNT=1;NLOD=176.25;N_ART_LOD=-1.758e-01;POP_AF=1.000e-03;P_GERMLINE=-1.754e+02;RPA=8,9;RU=A;STR;TLOD=3.56	GT:AD:AF:F1R2:F2R1:MBQ:MFRL:MMQ:MPOS:SA_MAP_AF:SA_POST_PROB	0/0:627,6:0.054:258,4:359,2:40:165,154:60:13	0/1:711,10:0.055:268,3:439,5:39:158,148:60:28:0.010,0.010,0.011:2.090e-03,1.354e-03,0.997
1	75332942	.	T	C	.	.	DP=18;ECNT=1;NLOD=4.21;N_ART_LOD=-1.176e+00;POP_AF=1.000e-03;P_GERMLINE=-3.738e+00;TLOD=3.18	GT:AD:AF:F1R2:F2R1:MBQ:MFRL:MMQ:MPOS:SA_MAP_AF:SA_POST_PROB	0/0:14,0:4.174e-05:8,0:6,0:0:181,0:0:0	0/1:3,1:0.250:2,1:1,0:40:110,137:60:20:0.00,0.253,0.250:0.039,0.017,0.944
1	75614380	.	C	CT	.	.	DP=641;ECNT=1;NLOD=43.58;N_ART_LOD=4.11;POP_AF=1.000e-03;P_GERMLINE=-4.190e+01;RPA=14,15;RU=T;STR;TLOD=4.39	GT:AD:AF:F1R2:F2R1:MBQ:MFRL:MMQ:MPOS:SA_MAP_AF:SA_POST_PROB	0/0:206,5:0.231:14,4:18,1:39:180,202:60:31	0/1:198,5:0.258:18,2:12,3:31:178,209:60:18:0.020,0.020,0.024:9.039e-03,3.188e-03,0.988
1	75688156	.	G	GA	.	.	DB;DP=386;ECNT=1;NLOD=30.11;N_ART_LOD=1.25;POP_AF=1.000e-03;P_GERMLINE=-2.683e+01;RPA=10,11;RU=A;STR;TLOD=7.36	GT:AD:AF:F1R2:F2R1:MBQ:MFRL:MMQ:MPOS:SA_MAP_AF:SA_POST_PROB	0/0:128,4:0.153:44,1:81,2:38:199,147:60:26	0/1:140,8:0.185:52,3:84,5:39:184,218:60:32:0.051,0.00,0.054:6.173e-03,0.016,0.977
1	76257074	.	A	ATT	.	.	DP=299;ECNT=2;NLOD=18.76;N_ART_LOD=0.903;POP_AF=1.000e-03;P_GERMLINE=-1.773e+01;RPA=14,16;RU=T;STR;TLOD=3.73	GT:AD:AF:F1R2:F2R1:MBQ:MFRL:MMQ:MPOS:SA_MAP_AF:SA_POST_PROB	0/0:92,3:0.201:32,1:36,1:22:169,224:60:18	0/1:101,4:0.189:36,2:53,2:40:164,142:60:26:0.020,0.030,0.032:9.357e-03,4.074e-03,0.987
1	76257128	.	C	CT	.	.	DP=277;ECNT=2;NLOD=32.21;N_ART_LOD=0.072;POP_AF=1.000e-03;P_GERMLINE=-3.183e+01;RPA=9,10;RU=T;STR;TLOD=3.08	GT:AD:AF:F1R2:F2R1:MBQ:MFRL:MMQ:MPOS:SA_MAP_AF:SA_POST_PROB	0/0:125,2:0.086:58,0:60,2:28:171,236:60:40	0/1:101,4:0.130:45,1:53,3:40:171,190:60:30:0.030,0.030,0.038:9.446e-03,5.791e-03,0.985
1	76272879	.	T	C	.	.	DP=142;ECNT=1;NLOD=23.94;N_ART_LOD=-1.917e+00;POP_AF=1.000e-03;P_GERMLINE=-2.266e+01;TLOD=3.99	GT:AD:AF:F1R2:F2R1:MBQ:MFRL:MMQ:MPOS:SA_MAP_AF:SA_POST_PROB	0/0:80,0:0.027:37,0:43,0:0:221,0:0:0	0/1:55,2:0.045:22,2:33,0:40:198,173:60:14:0.030,0.00,0.035:0.014,8.128e-03,0.978
1	76308312	.	C	T	.	.	DP=167;ECNT=7;NLOD=3.55;N_ART_LOD=8.86;POP_AF=1.000e-03;P_GERMLINE=-5.429e-01;TLOD=6.38	GT:AD:AF:F1R2:F2R1:MBQ:MFRL:MMQ:MPOS:SA_MAP_AF:SA_POST_PROB	0/0:63,4:0.086:45,4:18,0:40:174,137:40:20	0/1:87,4:0.069:59,2:28,2:40:158,135:24:20:0.00,0.040,0.044:0.025,4.257e-03,0.971
1	76308322	.	T	C	.	.	DP=175;ECNT=7;NLOD=14.18;N_ART_LOD=3.64;POP_AF=1.000e-03;P_GERMLINE=-1.105e+01;TLOD=6.32	GT:AD:AF:F1R2:F2R1:MBQ:MFRL:MMQ:MPOS:PGT:PID:SA_MAP_AF:SA_POST_PROB	0/0:75,2:0.026:53,2:22,0:40:175,137:40:20:0|1:76308322_T_C	0/1:95,3:0.031:64,1:31,2:38:158,144:22:30:0|1:76308322_T_C:0.020,0.030,0.031:7.223e-03,5.695e-03,0.987
1	76308342	.	G	A	.	.	DP=164;ECNT=7;NLOD=3.67;N_ART_LOD=10.12;POP_AF=1.000e-03;P_GERMLINE=-5.255e-01;TLOD=12.95	GT:AD:AF:F1R2:F2R1:MBQ:MFRL:MMQ:MPOS:PGT:PID:SA_MAP_AF:SA_POST_PROB	0/0:68,4:0.068:46,3:22,1:40:173,137:40:33:0|1:76308342_G_A	0/1:83,5:0.067:52,3:31,2:40:158,136:26:33:0|1:76308342_G_A:0.00,0.061,0.057:0.115,2.844e-03,0.883
1	76308345	.	C	G	.	.	DP=163;ECNT=7;NLOD=12.67;N_ART_LOD=3.73;POP_AF=1.000e-03;P_GERMLINE=-9.503e+00;TLOD=6.45	GT:AD:AF:F1R2:F2R1:MBQ:MFRL:MMQ:MPOS:SA_MAP_AF:SA_POST_PROB	0/0:70,2:0.028:48,1:22,1:40:172,195:33:33	0/1:88,3:0.033:54,2:34,1:40:158,133:26:31:0.00,0.030,0.033:0.035,2.977e-03,0.962
1	76308356	.	G	A	.	.	DP=153;ECNT=7;NLOD=11.77;N_ART_LOD=3.79;POP_AF=1.000e-03;P_GERMLINE=-1.094e+01;TLOD=3.53	GT:AD:AF:F1R2:F2R1:MBQ:MFRL:MMQ:MPOS:PGT:PID:SA_MAP_AF:SA_POST_PROB	0/0:67,2:0.029:44,2:23,0:40:174,137:40:34:0|1:76308322_T_C	0/1:82,2:0.024:50,1:32,1:40:160,140:31:18:0|1:76308322_T_C:0.00,0.020,0.024:0.023,3.016e-03,0.974
1	76308359	.	C	T	.	.	DP=157;ECNT=7;NLOD=2.77;N_ART_LOD=10.21;POP_AF=1.000e-03;P_GERMLINE=-1.120e-01;TLOD=13.11	GT:AD:AF:F1R2:F2R1:MBQ:MFRL:MMQ:MPOS:PGT:PID:SA_MAP_AF:SA_POST_PROB	0/0:65,4:0.070:43,3:22,1:40:174,137:40:33:0|1:76308342_G_A	0/1:78,5:0.076:51,3:27,2:39:161,136:26:17:0|1:76308342_G_A:0.00,0.061,0.060:0.247,2.196e-03,0.751
1	76378359	.	AT	A	.	.	DP=186;ECNT=1;NLOD=4.81;N_ART_LOD=5.55;POP_AF=1.000e-03;P_GERMLINE=-1.620e+00;RPA=12,11;RU=T;STR;TLOD=6.60	GT:AD:AF:F1R2:F2R1:MBQ:MFRL:MMQ:MPOS:SA_MAP_AF:SA_POST_PROB	0/0:66,9:0.232:30,2:36,3:40:191,264:60:22	0/1:43,5:0.258:26,3:17,2:40:184,210:60:28:0.071,0.101,0.104:0.012,0.017,0.971
1	76608508	.	C	CT	.	.	DP=359;ECNT=1;NLOD=16.79;N_ART_LOD=13.70;POP_AF=1.000e-03;P_GERMLINE=-1.349e+01;RPA=11,12;RU=T;STR;TLOD=16.15	GT:AD:AF:F1R2:F2R1:MBQ:MFRL:MMQ:MPOS:SA_MAP_AF:SA_POST_PROB	0/0:150,12:0.106:33,2:58,10:40:172,168:60:29	0/1:161,13:0.122:36,5:67,8:39:162,177:60:19:0.061,0.071,0.075:7.280e-03,0.011,0.982
1	77215374	.	C	T	.	.	DP=13;ECNT=1;NLOD=2.41;N_ART_LOD=-9.542e-01;POP_AF=1.000e-03;P_GERMLINE=-2.088e+00;TLOD=3.02	GT:AD:AF:F1R2:F2R1:MBQ:MFRL:MMQ:MPOS:SA_MAP_AF:SA_POST_PROB	0/0:8,0:4.283e-06:4,0:4,0:0:148,0:0:0	0/1:4,1:0.200:2,1:2,0:34:159,134:35:20:0.00,0.202,0.200:0.035,0.017,0.949
1	77541789	.	T	G	.	.	DP=19;ECNT=1;NLOD=3.31;N_ART_LOD=-1.079e+00;POP_AF=1.000e-03;P_GERMLINE=-2.867e+00;TLOD=3.14	GT:AD:AF:F1R2:F2R1:MBQ:MFRL:MMQ:MPOS:SA_MAP_AF:SA_POST_PROB	0/0:11,0:5.087e-05:11,0:0,0:0:191,0:0:0	0/1:6,2:0.237:1,2:5,0:27:155,168:60:18:0.00,0.253,0.250:0.027,0.021,0.952
1	77672215	.	A	AT	.	.	DP=26;ECNT=1;NLOD=4.72;N_ART_LOD=-9.538e-01;POP_AF=1.000e-03;P_GERMLINE=-4.401e+00;RPA=11,12;RU=T;STR;TLOD=3.02	GT:AD:AF:F1R2:F2R1:MBQ:MFRL:MMQ:MPOS:SA_MAP_AF:SA_POST_PROB	0/0:16,0:0.013:8,0:6,0:0:218,0:0:0	0/1:8,2:0.210:2,0:5,2:40:189,254:60:16:0.00,0.202,0.200:0.021,0.025,0.954
1	78105067	.	C	CA	.	.	DP=209;ECNT=1;NLOD=5.11;N_ART_LOD=7.54;POP_AF=1.000e-03;P_GERMLINE=-1.811e+00;RPA=12,13;RU=A;STR;TLOD=15.06	GT:AD:AF:F1R2:F2R1:MBQ:MFRL:MMQ:MPOS:SA_MAP_AF:SA_POST_PROB	0/0:83,10:0.175:23,2:48,5:39:177,145:60:15	0/1:77,11:0.184:26,3:36,7:36:173,173:60:21:0.101,0.091,0.114:7.806e-03,0.017,0.976
1	78408055	.	T	TA	.	.	DP=72;ECNT=1;NLOD=2.21;N_ART_LOD=3.20;POP_AF=1.000e-03;P_GERMLINE=-1.433e-01;RPA=11,12;RU=A;STR;TLOD=5.42	GT:AD:AF:F1R2:F2R1:MBQ:MFRL:MMQ:MPOS:SA_MAP_AF:SA_POST_PROB	0/0:32,3:0.141:14,1:13,2:40:243,182:60:21	0/1:24,4:0.203:8,1:14,3:40:211,242:60:27:0.00,0.141,0.143:0.019,0.022,0.959
1	79358743	.	CAAA	C	.	.	DP=69;ECNT=1;NLOD=5.00;N_ART_LOD=1.44;POP_AF=1.000e-03;P_GERMLINE=-2.621e+00;RPA=17,14;RU=A;STR;TLOD=5.13	GT:AD:AF:F1R2:F2R1:MBQ:MFRL:MMQ:MPOS:SA_MAP_AF:SA_POST_PROB	0/0:34,2:0.141:1,1:9,0:39:223,235:60:35	0/1:21,2:0.140:2,2:8,0:14:146,134:60:8:0.101,0.00,0.100:7.692e-03,0.067,0.926
1	79383748	.	GAA	G	.	.	DP=281;ECNT=1;NLOD=18.76;N_ART_LOD=1.67;POP_AF=1.000e-03;P_GERMLINE=-1.546e+01;RPA=13,11;RU=A;STR;TLOD=12.79	GT:AD:AF:F1R2:F2R1:MBQ:MFRL:MMQ:MPOS:SA_MAP_AF:SA_POST_PROB	0/0:94,4:0.215:20,1:41,1:39:185,233:60:44	0/1:74,7:0.234:19,2:33,5:40:177,196:60:28:0.071,0.051,0.079:0.010,0.012,0.978
1	80481696	.	CTTTT	C	.	.	DP=27;ECNT=1;NLOD=5.39;N_ART_LOD=-8.529e-01;POP_AF=1.000e-03;P_GERMLINE=-4.843e+00;RPA=15,11;RU=T;STR;TLOD=3.25	GT:AD:AF:F1R2:F2R1:MBQ:MFRL:MMQ:MPOS:SA_MAP_AF:SA_POST_PROB	0/0:18,0:0.030:1,0:8,0:0:220,0:0:0	0/1:4,1:0.317:0,0:1,1:39:154,106:60:24:0.00,0.253,0.250:0.027,0.021,0.951
1	84418260	.	G	A	.	.	DP=11;ECNT=1;NLOD=2.71;N_ART_LOD=-1.000e+00;POP_AF=1.000e-03;P_GERMLINE=-1.711e+00;TLOD=3.71	GT:AD:AF:F1R2:F2R1:MBQ:MFRL:MMQ:MPOS:SA_MAP_AF:SA_POST_PROB	0/0:9,0:6.475e-05:3,0:6,0:0:386,0:0:0	0/1:0,1:0.750:0,0:0,1:36:0,92:60:20:0.00,0.990,1.00:0.028,0.025,0.947
1	84543803	.	C	T	.	.	DP=188;ECNT=1;NLOD=19.81;N_ART_LOD=0.725;POP_AF=1.000e-03;P_GERMLINE=-1.650e+01;TLOD=12.93	GT:AD:AF:F1R2:F2R1:MBQ:MFRL:MMQ:MPOS:SA_MAP_AF:SA_POST_PROB	0/0:90,2:0.057:49,0:35,1:35:186,229:60:49	0/1:80,7:0.093:40,3:34,2:39:194,205:60:41:0.051,0.051,0.063:6.308e-03,0.016,0.978
1	84780616	.	TTTCC	T	.	.	DP=14;ECNT=1;NLOD=2.40;N_ART_LOD=-9.906e-01;POP_AF=1.000e-03;P_GERMLINE=-5.262e-02;RPA=5,4;RU=TTCC;STR;TLOD=7.52	GT:AD:AF:F1R2:F2R1:MBQ:MFRL:MMQ:MPOS:SA_MAP_AF:SA_POST_PROB	0/0:8,0:0.101:4,0:4,0:0:167,0:0:0	0/1:2,2:0.500:0,1:2,1:37:161,177:60:23:0.495,0.00,0.500:0.019,0.041,0.941
1	84997058	.	C	T	.	.	DP=10;ECNT=1;NLOD=2.71;N_ART_LOD=-1.000e+00;POP_AF=1.000e-03;P_GERMLINE=-1.263e+00;TLOD=4.18	GT:AD:AF:F1R2:F2R1:MBQ:MFRL:MMQ:MPOS:SA_MAP_AF:SA_POST_PROB	0/0:9,0:8.864e-05:4,0:5,0:0:161,0:0:0	0/1:0,1:1.000:0,1:0,0:40:0,127:60:4:0.00,0.990,1.00:0.028,0.025,0.947
1	85484857	.	G	A	.	.	DP=177;ECNT=1;NLOD=26.44;N_ART_LOD=-1.955e+00;POP_AF=1.000e-03;P_GERMLINE=-2.569e+01;TLOD=3.45	GT:AD:AF:F1R2:F2R1:MBQ:MFRL:MMQ:MPOS:SA_MAP_AF:SA_POST_PROB	0/0:88,0:0.018:27,0:61,0:0:166,0:0:0	0/1:84,2:0.024:34,1:50,1:40:177,138:60:20:0.020,0.00,0.023:2.787e-03,0.026,0.971
1	85505476	.	T	C	.	.	DP=10;ECNT=1;NLOD=2.41;N_ART_LOD=-9.542e-01;POP_AF=1.000e-03;P_GERMLINE=-1.427e+00;TLOD=3.70	GT:AD:AF:F1R2:F2R1:MBQ:MFRL:MMQ:MPOS:SA_MAP_AF:SA_POST_PROB	0/0:8,0:1.043e-04:2,0:6,0:0:193,0:0:0	0/1:1,1:0.500:0,1:1,0:40:101,80:60:13:0.00,0.495,0.500:0.027,0.025,0.948
1	85510738	.	T	TA	.	.	DP=168;ECNT=1;NLOD=10.54;N_ART_LOD=3.76;POP_AF=1.000e-03;P_GERMLINE=-8.979e+00;RPA=10,11;RU=A;STR;TLOD=4.27	GT:AD:AF:F1R2:F2R1:MBQ:MFRL:MMQ:MPOS:SA_MAP_AF:SA_POST_PROB	0/0:71,5:0.150:23,3:47,2:40:200,164:60:6	0/1:58,5:0.144:26,3:30,2:40:186,163:60:11:0.061,0.071,0.079:7.269e-03,0.031,0.961
1	85733458	.	G	A	.	.	DP=293;ECNT=1;NLOD=48.44;N_ART_LOD=-2.219e+00;POP_AF=1.000e-03;P_GERMLINE=-4.810e+01;TLOD=3.04	GT:AD:AF:F1R2:F2R1:MBQ:MFRL:MMQ:MPOS:SA_MAP_AF:SA_POST_PROB	0/0:162,0:0.025:69,0:93,0:0:184,0:0:0	0/1:115,2:0.048:45,2:70,0:40:172,184:60:18:0.010,0.010,0.017:5.487e-03,4.059e-03,0.990
1	85804511	.	T	C	.	.	DP=11;ECNT=1;NLOD=3.01;N_ART_LOD=-1.041e+00;POP_AF=1.000e-03;P_GERMLINE=-2.137e+00;TLOD=3.58	GT:AD:AF:F1R2:F2R1:MBQ:MFRL:MMQ:MPOS:SA_MAP_AF:SA_POST_PROB	0/0:10,0:6.258e-05:3,0:7,0:0:169,0:0:0	0/1:0,1:1.000:0,1:0,0:34:0,135:60:20:0.990,0.00,1.00:0.025,0.028,0.947
1	86227122	.	TA	T	.	.	DP=226;ECNT=1;NLOD=33.05;N_ART_LOD=-2.066e+00;POP_AF=1.000e-03;P_GERMLINE=-3.196e+01;RPA=8,7;RU=A;STR;TLOD=3.79	GT:AD:AF:F1R2:F2R1:MBQ:MFRL:MMQ:MPOS:SA_MAP_AF:SA_POST_PROB	0/0:110,0:0.054:40,0:70,0:0:175,0:0:0	0/1:87,4:0.099:32,1:55,3:40:179,195:60:12:0.040,0.030,0.044:4.331e-03,0.018,0.978
1	86341130	.	T	G	.	.	DP=88;ECNT=1;NLOD=14.05;N_ART_LOD=-1.690e+00;POP_AF=1.000e-03;P_GERMLINE=-1.225e+01;TLOD=4.51	GT:AD:AF:F1R2:F2R1:MBQ:MFRL:MMQ:MPOS:SA_MAP_AF:SA_POST_PROB	0/0:47,0:0.032:28,0:19,0:0:207,0:0:0	0/1:30,2:0.134:8,0:22,2:39:213,207:60:10:0.061,0.00,0.063:0.012,0.016,0.972
1	86355414	.	C	CT	.	.	DP=209;ECNT=1;NLOD=6.32;N_ART_LOD=6.66;POP_AF=1.000e-03;P_GERMLINE=-3.024e+00;RPA=13,14;RU=T;STR;TLOD=8.70	GT:AD:AF:F1R2:F2R1:MBQ:MFRL:MMQ:MPOS:SA_MAP_AF:SA_POST_PROB	0/0:74,8:0.249:21,2:34,5:15:199,208:60:27	0/1:47,7:0.283:11,2:23,5:28:189,185:60:19:0.121,0.091,0.130:0.016,0.015,0.969
1	86472920	.	CCCA	C	.	.	DP=142;ECNT=1;NLOD=14.43;N_ART_LOD=-5.335e-01;POP_AF=1.000e-03;P_GERMLINE=-1.113e+01;RPA=8,7;RU=CCA;STR;TLOD=10.08	GT:AD:AF:F1R2:F2R1:MBQ:MFRL:MMQ:MPOS:SA_MAP_AF:SA_POST_PROB	0/0:57,1:0.063:18,1:39,0:40:185,148:60:33	0/1:69,4:0.084:21,2:48,2:38:162,124:60:21:0.00,0.051,0.055:0.021,6.142e-03,0.972
1	87335702	.	T	G	.	.	DP=14;ECNT=1;NLOD=2.41;N_ART_LOD=-9.542e-01;POP_AF=1.000e-03;P_GERMLINE=-5.768e-02;TLOD=6.96	GT:AD:AF:F1R2:F2R1:MBQ:MFRL:MMQ:MPOS:SA_MAP_AF:SA_POST_PROB	0/0:8,0:3.088e-09:0,0:8,0:0:166,0:0:0	0/1:4,2:0.333:3,0:1,2:40:139,143:50:25:0.303,0.303,0.333:0.024,0.024,0.952
1	89357073	.	G	A	.	.	DP=205;ECNT=1;NLOD=28.20;N_ART_LOD=-1.987e+00;POP_AF=1.000e-03;P_GERMLINE=-2.774e+01;TLOD=3.16	GT:AD:AF:F1R2:F2R1:MBQ:MFRL:MMQ:MPOS:SA_MAP_AF:SA_POST_PROB	0/0:94,0:0.027:42,0:52,0:0:242,0:0:0	0/1:97,2:0.054:37,1:60,1:40:236,194:60:13:0.00,0.020,0.020:4.307e-03,0.022,0.974
1	89424960	.	T	TA	.	.	DP=25;ECNT=1;NLOD=4.45;N_ART_LOD=-9.381e-01;POP_AF=1.000e-03;P_GERMLINE=-2.295e+00;RPA=15,16;RU=A;STR;TLOD=4.89	GT:AD:AF:F1R2:F2R1:MBQ:MFRL:MMQ:MPOS:SA_MAP_AF:SA_POST_PROB	0/0:15,0:0.040:4,0:10,0:0:170,0:0:0	0/1:5,3:0.389:4,2:1,1:38:146,201:60:21:0.323,0.354,0.375:0.025,0.023,0.952
1	89449508	.	A	AT	.	.	DP=282;ECNT=1;NLOD=18.62;N_ART_LOD=4.31;POP_AF=1.000e-03;P_GERMLINE=-1.537e+01;RPA=11,12;RU=T;STR;TLOD=6.92	GT:AD:AF:F1R2:F2R1:MBQ:MFRL:MMQ:MPOS:SA_MAP_AF:SA_POST_PROB	0/0:106,6:0.135:36,2:55,4:34:165,184:60:28	0/1:122,8:0.129:43,4:62,4:39:167,176:60:21:0.040,0.061,0.061:0.016,4.486e-03,0.980
1	89473441	.	G	GT	.	.	DP=664;ECNT=1;NLOD=31.72;N_ART_LOD=27.49;POP_AF=1.000e-03;P_GERMLINE=-2.841e+01;RPA=10,11;RU=T;STR;TLOD=22.20	GT:AD:AF:F1R2:F2R1:MBQ:MFRL:MMQ:MPOS:SA_MAP_AF:SA_POST_PROB	0/0:311,28:0.113:148,11:156,12:38:170,187:60:30	0/1:256,23:0.112:123,7:128,10:39:161,154:60:29:0.020,0.061,0.062:0.040,2.715e-03,0.957
1	89587675	.	C	T	.	.	DP=395;ECNT=1;NLOD=51.03;N_ART_LOD=-2.244e+00;POP_AF=1.000e-03;P_GERMLINE=-4.918e+01;TLOD=4.57	GT:AD:AF:F1R2:F2R1:MBQ:MFRL:MMQ:MPOS:SA_MAP_AF:SA_POST_PROB	0/0:170,0:0.032:56,0:114,0:0:182,0:0:0	0/1:202,3:0.037:63,0:139,3:40:183,229:60:17:0.020,0.00,0.015:7.437e-03,3.468e-03,0.989
1	90058242	.	GT	G	.	.	DP=153;ECNT=1;NLOD=8.44;N_ART_LOD=5.18;POP_AF=1.000e-03;P_GERMLINE=-7.589e+00;RPA=13,12;RU=T;STR;TLOD=3.55	GT:AD:AF:F1R2:F2R1:MBQ:MFRL:MMQ:MPOS:SA_MAP_AF:SA_POST_PROB	0/0:67,5:0.189:6,2:12,3:39:164,151:60:30	0/1:53,3:0.183:4,0:8,3:39:200,167:60:38:0.040,0.040,0.055:5.453e-03,0.039,0.955
1	90178372	.	G	A	.	.	DP=797;ECNT=1;NLOD=104.50;N_ART_LOD=-1.237e+00;POP_AF=1.000e-03;P_GERMLINE=-1.036e+02;TLOD=3.65	GT:AD:AF:F1R2:F2R1:MBQ:MFRL:MMQ:MPOS:SA_MAP_AF:SA_POST_PROB	0/0:360,1:0.034:149,0:211,1:34:179,363:60:5	0/1:386,3:0.039:141,2:245,1:39:167,112:60:40:0.010,0.010,7.712e-03:2.343e-03,1.485e-03,0.996
1	90203447	.	C	T	.	.	DP=50;ECNT=7;NLOD=5.42;N_ART_LOD=-1.279e+00;POP_AF=1.000e-03;P_GERMLINE=-3.324e+00;TLOD=4.82	GT:AD:AF:F1R2:F2R1:MBQ:MFRL:MMQ:MPOS:PGT:PID:SA_MAP_AF:SA_POST_PROB	0/0:18,0:3.162e-05:11,0:7,0:0:154,0:0:0:0|1:90203447_C_T	0/1:29,2:0.078:15,1:14,1:40:157,117:32:19:0|1:90203447_C_T:0.061,0.00,0.065:5.663e-03,0.062,0.933
1	90203452	.	T	A	.	.	DP=51;ECNT=7;NLOD=5.72;N_ART_LOD=-1.301e+00;POP_AF=1.000e-03;P_GERMLINE=-3.591e+00;TLOD=4.86	GT:AD:AF:F1R2:F2R1:MBQ:MFRL:MMQ:MPOS:PGT:PID:SA_MAP_AF:SA_POST_PROB	0/0:19,0:3.560e-05:12,0:7,0:0:145,0:0:0:0|1:90203447_C_T	0/1:28,2:0.094:14,1:14,1:40:159,117:32:24:0|1:90203447_C_T:0.071,0.00,0.067:5.623e-03,0.068,0.926
1	90203478	.	G	A	.	.	DP=61;ECNT=7;NLOD=6.62;N_ART_LOD=-1.370e+00;POP_AF=1.000e-03;P_GERMLINE=-6.280e+00;TLOD=3.04	GT:AD:AF:F1R2:F2R1:MBQ:MFRL:MMQ:MPOS:SA_MAP_AF:SA_POST_PROB	0/0:22,0:0.022:14,0:8,0:0:157,0:0:0	0/1:32,2:0.105:16,1:16,1:40:162,117:32:44:0.061,0.00,0.059:6.289e-03,0.038,0.956
1	90203501	.	C	T	.	.	DP=56;ECNT=7;NLOD=6.32;N_ART_LOD=-1.351e+00;POP_AF=1.000e-03;P_GERMLINE=-4.303e+00;TLOD=4.74	GT:AD:AF:F1R2:F2R1:MBQ:MFRL:MMQ:MPOS:PGT:PID:SA_MAP_AF:SA_POST_PROB	0/0:21,0:0.023:14,0:7,0:0:151,0:0:0:0|1:90203501_C_T	0/1:31,2:0.074:14,1:17,1:40:164,117:32:21:0|1:90203501_C_T:0.061,0.00,0.061:9.008e-03,0.021,0.970
1	90203502	.	A	G	.	.	DP=55;ECNT=7;NLOD=6.32;N_ART_LOD=-1.351e+00;POP_AF=1.000e-03;P_GERMLINE=-4.297e+00;TLOD=4.75	GT:AD:AF:F1R2:F2R1:MBQ:MFRL:MMQ:MPOS:PGT:PID:SA_MAP_AF:SA_POST_PROB	0/0:21,0:0.023:14,0:7,0:0:151,0:0:0:0|1:90203501_C_T	0/1:31,2:0.061:14,1:17,1:40:164,117:32:20:0|1:90203501_C_T:0.061,0.00,0.061:9.008e-03,0.021,0.970
1	90203518	.	TCC	T	.	.	DP=47;ECNT=7;NLOD=4.82;N_ART_LOD=-1.230e+00;POP_AF=1.000e-03;P_GERMLINE=-2.716e+00;TLOD=4.83	GT:AD:AF:F1R2:F2R1:MBQ:MFRL:MMQ:MPOS:PGT:PID:SA_MAP_AF:SA_POST_PROB	0/0:16,0:3.162e-05:12,0:4,0:0:148,0:0:0:0|1:90203518_TCC_T	0/1:29,2:0.065:13,1:16,1:40:168,117:32:4:0|1:90203518_TCC_T:0.061,0.00,0.065:0.012,0.017,0.971
1	90203520	.	C	CGTGA	.	.	DP=48;ECNT=7;NLOD=4.82;N_ART_LOD=-1.241e+00;POP_AF=1.000e-03;P_GERMLINE=-2.718e+00;TLOD=4.83	GT:AD:AF:F1R2:F2R1:MBQ:MFRL:MMQ:MPOS:PGT:PID:SA_MAP_AF:SA_POST_PROB	0/0:16,0:0.029:12,0:4,0:0:148,0:0:0:0|1:90203518_TCC_T	0/1:29,2:0.065:13,1:16,1:40:168,117:32:1:0|1:90203518_TCC_T:0.061,0.00,0.065:0.012,0.017,0.971
1	91182381	.	GGGC	G	.	.	DB;DP=191;ECNT=1;NLOD=21.61;N_ART_LOD=0.593;POP_AF=1.000e-03;P_GERMLINE=-2.077e+01;RPA=5,4;RU=GGC;STR;TLOD=3.54	GT:AD:AF:F1R2:F2R1:MBQ:MFRL:MMQ:MPOS:SA_MAP_AF:SA_POST_PROB	0/0:86,1:0.072:27,0:59,1:40:193,230:60:26	0/1:80,2:0.078:25,0:55,2:40:184,270:60:27:0.020,0.020,0.024:5.593e-03,7.207e-03,0.987
1	91182651	.	C	T	.	.	DP=297;ECNT=1;NLOD=40.13;N_ART_LOD=0.028;POP_AF=1.000e-03;P_GERMLINE=-3.732e+01;TLOD=5.68	GT:AD:AF:F1R2:F2R1:MBQ:MFRL:MMQ:MPOS:SA_MAP_AF:SA_POST_PROB	0/0:147,1:0.027:50,1:97,0:39:167,152:60:37	0/1:133,3:0.048:48,0:85,3:40:168,171:60:22:0.020,0.010,0.022:3.566e-03,6.860e-03,0.990
1	91402917	.	TA	T	.	.	DP=42;ECNT=1;NLOD=4.48;N_ART_LOD=0.396;POP_AF=1.000e-03;P_GERMLINE=-2.492e+00;RPA=11,10;RU=A;STR;TLOD=4.71	GT:AD:AF:F1R2:F2R1:MBQ:MFRL:MMQ:MPOS:SA_MAP_AF:SA_POST_PROB	0/0:24,1:0.059:8,0:11,1:38:278,322:60:37	0/1:14,3:0.177:5,2:9,1:37:219,257:60:12:0.00,0.172,0.176:0.020,0.025,0.955
1	91547732	.	G	T	.	.	DP=14;ECNT=2;NLOD=2.71;N_ART_LOD=-1.000e+00;POP_AF=1.000e-03;P_GERMLINE=-2.387e+00;TLOD=3.02	GT:AD:AF:F1R2:F2R1:MBQ:MFRL:MMQ:MPOS:PGT:PID:SA_MAP_AF:SA_POST_PROB	0/0:9,0:2.560e-09:3,0:6,0:0:216,0:0:0:0|1:91547732_G_T	0/1:4,1:0.200:2,1:2,0:16:133,107:40:20:0|1:91547732_G_T:0.202,0.00,0.200:0.019,0.029,0.952
1	91870414	.	G	A	.	.	DP=846;ECNT=1;NLOD=113.06;N_ART_LOD=-2.586e+00;POP_AF=1.000e-03;P_GERMLINE=-1.120e+02;TLOD=3.73	GT:AD:AF:F1R2:F2R1:MBQ:MFRL:MMQ:MPOS:SA_MAP_AF:SA_POST_PROB	0/0:377,0:0.026:131,0:246,0:0:176,0:0:0	0/1:421,4:0.038:160,0:261,4:40:168,123:60:22:0.010,0.010,9.412e-03:2.062e-03,1.964e-03,0.996
1	91912796	.	T	C	.	.	DP=12;ECNT=1;NLOD=2.41;N_ART_LOD=-9.542e-01;POP_AF=1.000e-03;P_GERMLINE=-1.936e+00;TLOD=3.18	GT:AD:AF:F1R2:F2R1:MBQ:MFRL:MMQ:MPOS:SA_MAP_AF:SA_POST_PROB	0/0:8,0:4.348e-05:4,0:4,0:0:163,0:0:0	0/1:3,1:0.250:2,0:1,1:40:190,117:60:20:0.253,0.00,0.250:0.017,0.039,0.944
1	91967356	.	T	TA	.	.	DP=389;ECNT=1;NLOD=36.67;N_ART_LOD=3.80;POP_AF=1.000e-03;P_GERMLINE=-3.436e+01;RPA=9,10;RU=A;STR;TLOD=5.06	GT:AD:AF:F1R2:F2R1:MBQ:MFRL:MMQ:MPOS:SA_MAP_AF:SA_POST_PROB	0/0:174,6:0.097:67,4:101,1:40:169,147:60:24	0/1:157,6:0.090:60,2:93,4:39:178,148:60:23:0.030,0.030,0.037:5.490e-03,5.682e-03,0.989
1	92108274	.	TA	T	.	.	DP=142;ECNT=1;NLOD=7.13;N_ART_LOD=3.35;POP_AF=1.000e-03;P_GERMLINE=-3.826e+00;RPA=13,12;RU=A;STR;TLOD=23.96	GT:AD:AF:F1R2:F2R1:MBQ:MFRL:MMQ:MPOS:SA_MAP_AF:SA_POST_PROB	0/0:60,6:0.188:15,1:20,3:35:177,173:60:18	0/1:43,15:0.294:10,3:18,11:38:186,152:60:25:0.222,0.222,0.246:0.023,0.013,0.964
1	92365963	.	G	A	.	.	DP=16;ECNT=1;NLOD=3.31;N_ART_LOD=-1.079e+00;POP_AF=1.000e-03;P_GERMLINE=-3.011e+00;TLOD=3.00	GT:AD:AF:F1R2:F2R1:MBQ:MFRL:MMQ:MPOS:SA_MAP_AF:SA_POST_PROB	0/0:11,0:3.746e-05:4,0:7,0:0:152,0:0:0	0/1:4,1:0.200:1,0:3,1:40:133,152:60:20:0.00,0.202,0.200:0.029,0.019,0.952
1	92451034	.	G	T	.	.	DP=11;ECNT=1;NLOD=2.71;N_ART_LOD=-1.000e+00;POP_AF=1.000e-03;P_GERMLINE=-1.719e+00;TLOD=3.70	GT:AD:AF:F1R2:F2R1:MBQ:MFRL:MMQ:MPOS:SA_MAP_AF:SA_POST_PROB	0/0:9,0:7.286e-05:3,0:6,0:0:181,0:0:0	0/1:1,1:0.500:0,1:1,0:40:243,122:60:6:0.505,0.00,0.500:0.021,0.032,0.947
1	92467716	.	A	AT	.	.	DP=376;ECNT=1;NLOD=19.48;N_ART_LOD=12.39;POP_AF=1.000e-03;P_GERMLINE=-1.620e+01;RPA=10,11;RU=T;STR;TLOD=7.26	GT:AD:AF:F1R2:F2R1:MBQ:MFRL:MMQ:MPOS:SA_MAP_AF:SA_POST_PROB	0/0:157,11:0.165:64,6:90,5:39:181,168:60:15	0/1:111,7:0.176:44,2:63,5:39:156,210:60:14:0.061,0.030,0.059:5.207e-03,0.016,0.979
1	92526540	.	C	T	.	.	DP=13;ECNT=1;NLOD=2.41;N_ART_LOD=-9.542e-01;POP_AF=1.000e-03;P_GERMLINE=-2.088e+00;TLOD=3.02	GT:AD:AF:F1R2:F2R1:MBQ:MFRL:MMQ:MPOS:SA_MAP_AF:SA_POST_PROB	0/0:8,0:4.744e-05:4,0:4,0:0:147,0:0:0	0/1:4,1:0.200:0,1:4,0:39:207,97:30:18:0.00,0.202,0.200:0.029,0.019,0.952
1	93128210	.	G	GA	.	.	DP=280;ECNT=1;NLOD=23.50;N_ART_LOD=5.31;POP_AF=1.000e-03;P_GERMLINE=-2.184e+01;RPA=10,11;RU=A;STR;TLOD=4.37	GT:AD:AF:F1R2:F2R1:MBQ:MFRL:MMQ:MPOS:SA_MAP_AF:SA_POST_PROB	0/0:129,6:0.119:51,5:73,1:39:153,179:60:18	0/1:103,5:0.095:41,0:60,5:35:167,127:60:13:0.030,0.040,0.046:5.455e-03,0.015,0.979
1	93159821	.	CA	C	.	.	DB;DP=186;ECNT=1;NLOD=6.55;N_ART_LOD=5.03;POP_AF=1.000e-03;P_GERMLINE=-3.245e+00;RPA=13,12;RU=A;STR;TLOD=9.79	GT:AD:AF:F1R2:F2R1:MBQ:MFRL:MMQ:MPOS:SA_MAP_AF:SA_POST_PROB	0/0:69,8:0.157:14,4:41,1:39:168,217:60:16	0/1:76,8:0.168:13,2:45,6:37:172,183:60:21:0.00,0.101,0.103:0.024,0.010,0.965
1	93300395	.	G	A	.	.	DP=178;ECNT=1;NLOD=26.19;N_ART_LOD=-1.961e+00;POP_AF=1.000e-03;P_GERMLINE=-2.318e+01;TLOD=6.02	GT:AD:AF:F1R2:F2R1:MBQ:MFRL:MMQ:MPOS:SA_MAP_AF:SA_POST_PROB	0/0:87,0:0.042:21,0:66,0:0:208,0:0:0	0/1:76,3:0.062:22,1:54,2:39:188,234:60:27:0.00,0.040,0.038:7.374e-03,0.017,0.976
1	93646145	.	C	T	.	.	DP=507;ECNT=1;NLOD=66.08;N_ART_LOD=-2.352e+00;POP_AF=1.000e-03;P_GERMLINE=-6.572e+01;TLOD=3.06	GT:AD:AF:F1R2:F2R1:MBQ:MFRL:MMQ:MPOS:SA_MAP_AF:SA_POST_PROB	0/0:220,0:0.021:75,0:145,0:0:170,0:0:0	0/1:269,3:0.024:106,1:163,2:39:172,170:60:31:0.010,0.010,0.011:3.362e-03,2.038e-03,0.995
1	94048584	.	A	G	.	.	DP=97;ECNT=1;NLOD=12.64;N_ART_LOD=-1.650e+00;POP_AF=1.000e-03;P_GERMLINE=-1.149e+01;TLOD=3.85	GT:AD:AF:F1R2:F2R1:MBQ:MFRL:MMQ:MPOS:SA_MAP_AF:SA_POST_PROB	0/0:42,0:0.044:14,0:28,0:0:200,0:0:0	0/1:44,2:0.090:13,1:31,1:38:198,153:60:20:0.040,0.00,0.043:0.015,9.622e-03,0.975
1	94316412	.	G	A	.	.	DP=107;ECNT=3;NLOD=15.05;N_ART_LOD=-1.715e+00;POP_AF=1.000e-03;P_GERMLINE=-1.363e+01;TLOD=4.12	GT:AD:AF:F1R2:F2R1:MBQ:MFRL:MMQ:MPOS:PGT:PID:SA_MAP_AF:SA_POST_PROB	0/0:50,0:0.019:22,0:28,0:0:212,0:0:0:0|1:94316411_C_T	0/1:51,2:0.055:33,1:18,1:36:185,226:35:12:0|1:94316411_C_T:0.00,0.040,0.038:0.012,8.141e-03,0.980
1	94316544	.	A	G	.	.	DP=173;ECNT=3;NLOD=22.59;N_ART_LOD=0.588;POP_AF=1.000e-03;P_GERMLINE=-2.172e+01;TLOD=3.57	GT:AD:AF:F1R2:F2R1:MBQ:MFRL:MMQ:MPOS:SA_MAP_AF:SA_POST_PROB	0/0:89,1:0.011:38,1:51,0:38:169,200:40:30	0/1:79,2:0.037:24,1:55,1:37:172,226:35:30:0.020,0.00,0.025:5.183e-03,0.010,0.985
1	94466343	.	A	G	.	.	DP=178;ECNT=1;NLOD=27.90;N_ART_LOD=-1.984e+00;POP_AF=1.000e-03;P_GERMLINE=-2.709e+01;TLOD=3.51	GT:AD:AF:F1R2:F2R1:MBQ:MFRL:MMQ:MPOS:SA_MAP_AF:SA_POST_PROB	0/0:93,0:0.032:30,0:63,0:0:187,0:0:0	0/1:74,2:0.046:23,1:51,1:40:169,274:60:20:0.00,0.030,0.026:0.010,5.549e-03,0.984
1	94497662	.	AT	A	.	.	DP=298;ECNT=1;NLOD=19.28;N_ART_LOD=4.51;POP_AF=1.000e-03;P_GERMLINE=-1.629e+01;RPA=10,9;RU=T;STR;TLOD=5.98	GT:AD:AF:F1R2:F2R1:MBQ:MFRL:MMQ:MPOS:SA_MAP_AF:SA_POST_PROB	0/0:116,9:0.143:29,1:77,5:39:182,177:60:18	0/1:117,6:0.131:42,3:68,3:40:190,191:60:28:0.051,0.00,0.050:6.179e-03,0.015,0.978
1	94643143	.	AT	A	.	.	DB;DP=367;ECNT=1;NLOD=14.92;N_ART_LOD=19.53;POP_AF=1.000e-03;P_GERMLINE=-1.162e+01;RPA=10,9;RU=T;STR;TLOD=15.96	GT:AD:AF:F1R2:F2R1:MBQ:MFRL:MMQ:MPOS:SA_MAP_AF:SA_POST_PROB	0/0:182,17:0.108:58,12:111,5:39:190,216:60:26	0/1:137,13:0.111:42,2:86,10:40:176,173:60:32:0.071,0.071,0.083:4.933e-03,0.017,0.978
1	95007104	.	G	A	.	.	DP=118;ECNT=1;NLOD=13.80;N_ART_LOD=-1.687e+00;POP_AF=1.000e-03;P_GERMLINE=-1.326e+01;TLOD=3.24	GT:AD:AF:F1R2:F2R1:MBQ:MFRL:MMQ:MPOS:SA_MAP_AF:SA_POST_PROB	0/0:46,0:0.042:13,0:33,0:0:177,0:0:0	0/1:61,2:0.069:22,1:39,1:37:178,143:60:11:0.00,0.030,0.032:7.866e-03,0.012,0.980
1	95425510	.	G	T	.	.	DP=17;ECNT=1;NLOD=2.71;N_ART_LOD=-1.018e+00;POP_AF=1.000e-03;P_GERMLINE=-2.339e+00;TLOD=3.07	GT:AD:AF:F1R2:F2R1:MBQ:MFRL:MMQ:MPOS:SA_MAP_AF:SA_POST_PROB	0/0:9,0:0.050:5,0:4,0:0:167,0:0:0	0/1:3,1:0.357:0,0:3,1:40:169,77:60:4:0.00,0.253,0.250:0.032,0.019,0.949
1	95428455	.	CT	C	.	.	DP=121;ECNT=1;NLOD=6.96;N_ART_LOD=1.28;POP_AF=1.000e-03;P_GERMLINE=-3.654e+00;RPA=15,14;RU=T;STR;TLOD=20.48	GT:AD:AF:F1R2:F2R1:MBQ:MFRL:MMQ:MPOS:SA_MAP_AF:SA_POST_PROB	0/0:55,7:0.192:10,0:11,2:28:193,199:60:25	0/1:35,11:0.307:3,7:6,4:39:219,176:60:14:0.202,0.232,0.244:0.018,0.020,0.962
1	95705386	.	G	A	.	.	DP=377;ECNT=1;NLOD=53.44;N_ART_LOD=-2.256e+00;POP_AF=1.000e-03;P_GERMLINE=-5.166e+01;TLOD=4.49	GT:AD:AF:F1R2:F2R1:MBQ:MFRL:MMQ:MPOS:SA_MAP_AF:SA_POST_PROB	0/0:178,0:0.010:58,0:120,0:0:171,0:0:0	0/1:191,3:0.022:72,0:119,3:38:171,151:60:3:0.00,0.020,0.015:8.693e-03,2.231e-03,0.989
1	97279079	.	CT	C	.	.	DP=207;ECNT=1;NLOD=13.72;N_ART_LOD=2.20;POP_AF=1.000e-03;P_GERMLINE=-1.094e+01;RPA=10,9;RU=T;STR;TLOD=5.64	GT:AD:AF:F1R2:F2R1:MBQ:MFRL:MMQ:MPOS:SA_MAP_AF:SA_POST_PROB	0/0:72,3:0.196:24,1:42,2:37:193,155:60:39	0/1:63,5:0.196:24,2:38,3:38:186,232:60:13:0.071,0.00,0.075:0.017,0.013,0.970
1	98011830	.	T	TA	.	.	DP=259;ECNT=1;NLOD=8.31;N_ART_LOD=10.17;POP_AF=1.000e-03;P_GERMLINE=-5.013e+00;RPA=11,12;RU=A;STR;TLOD=10.64	GT:AD:AF:F1R2:F2R1:MBQ:MFRL:MMQ:MPOS:SA_MAP_AF:SA_POST_PROB	0/0:102,10:0.168:60,4:35,6:39:181,188:54:18	0/1:89,10:0.180:48,5:38,5:39:184,225:60:25:0.101,0.00,0.101:4.062e-03,0.121,0.875
1	98349390	.	CA	C	.	.	DP=327;ECNT=1;NLOD=31.79;N_ART_LOD=1.54;POP_AF=1.000e-03;P_GERMLINE=-3.146e+01;RPA=11,10;RU=A;STR;TLOD=3.03	GT:AD:AF:F1R2:F2R1:MBQ:MFRL:MMQ:MPOS:SA_MAP_AF:SA_POST_PROB	0/0:140,2:0.156:3,2:15,0:25:160,188:60:24	0/1:127,4:0.176:8,0:14,3:35:158,175:60:26:0.010,0.020,0.023:0.017,2.426e-03,0.981
1	100671860	.	AT	A	.	.	DP=247;ECNT=3;NLOD=18.11;N_ART_LOD=0.348;POP_AF=1.000e-03;P_GERMLINE=-1.483e+01;RPA=6,5;RU=T;STR;TLOD=7.50	GT:AD:AF:F1R2:F2R1:MBQ:MFRL:MMQ:MPOS:SA_MAP_AF:SA_POST_PROB	0/0:78,3:0.214:26,1:52,2:38:186,233:60:36	0/1:70,7:0.229:33,3:36,4:38:179,203:60:16:0.091,0.030,0.091:4.010e-03,0.084,0.912
1	100671865	.	T	TA	.	.	DP=234;ECNT=3;NLOD=16.01;N_ART_LOD=1.29;POP_AF=1.000e-03;P_GERMLINE=-1.272e+01;TLOD=8.10	GT:AD:AF:F1R2:F2R1:MBQ:MFRL:MMQ:MPOS:SA_MAP_AF:SA_POST_PROB	0/0:79,5:0.191:27,0:48,5:35:188,179:60:35	0/1:69,8:0.233:31,3:36,5:40:180,180:60:31:0.071,0.091,0.104:0.023,6.638e-03,0.970
1	100671866	.	T	TA	.	.	DP=224;ECNT=3;NLOD=2.63;N_ART_LOD=7.37;POP_AF=1.000e-03;P_GERMLINE=-1.325e+00;RPA=13,14;RU=A;STR;TLOD=4.03	GT:AD:AF:F1R2:F2R1:MBQ:MFRL:MMQ:MPOS:SA_MAP_AF:SA_POST_PROB	0/0:84,9:0.257:9,1:12,5:40:173,194:60:27	0/1:76,7:0.245:13,1:13,3:38:193,191:60:30:0.061,0.00,0.056:4.155e-03,0.049,0.947
1	100715297	.	C	T	.	.	DP=1303;ECNT=1;NLOD=170.86;N_ART_LOD=-2.762e+00;POP_AF=1.000e-03;P_GERMLINE=-1.686e+02;TLOD=4.95	GT:AD:AF:F1R2:F2R1:MBQ:MFRL:MMQ:MPOS:SA_MAP_AF:SA_POST_PROB	0/0:571,1:0.024:193,0:378,1:16:172,141:60:24	0/1:670,4:0.030:236,2:434,2:40:166,196:60:40:0.010,0.010,5.935e-03:1.687e-03,9.792e-04,0.997
1	101005241	.	GCGC	G	.	.	DB;DP=138;ECNT=1;NLOD=9.76;N_ART_LOD=-1.650e+00;POP_AF=1.000e-03;P_GERMLINE=-8.110e+00;RPA=6,5;RU=CGC;STR;TLOD=4.36	GT:AD:AF:F1R2:F2R1:MBQ:MFRL:MMQ:MPOS:SA_MAP_AF:SA_POST_PROB	0/0:33,0:0.242:11,0:22,0:0:175,0:0:0	0/1:39,2:0.256:18,1:21,1:34:154,183:60:37:0.051,0.00,0.049:0.015,0.011,0.974
1	101437918	.	C	CT	.	.	DP=262;ECNT=1;NLOD=18.93;N_ART_LOD=3.00;POP_AF=1.000e-03;P_GERMLINE=-1.563e+01;RPA=10,11;RU=T;STR;TLOD=13.23	GT:AD:AF:F1R2:F2R1:MBQ:MFRL:MMQ:MPOS:SA_MAP_AF:SA_POST_PROB	0/0:97,4:0.138:40,2:52,2:37:177,183:60:18	0/1:94,11:0.194:36,5:55,6:38:164,181:60:22:0.091,0.091,0.105:0.011,9.150e-03,0.979
1	103364484	.	AT	A	.	.	DB;DP=103;ECNT=1;NLOD=11.82;N_ART_LOD=-5.044e-01;POP_AF=1.000e-03;P_GERMLINE=-8.597e+00;RPA=10,9;RU=T;STR;TLOD=6.68	GT:AD:AF:F1R2:F2R1:MBQ:MFRL:MMQ:MPOS:SA_MAP_AF:SA_POST_PROB	0/0:49,2:0.054:24,2:25,0:40:195,134:60:3	0/1:38,5:0.171:19,2:19,3:40:169,139:60:13:0.091,0.101,0.116:0.015,0.013,0.972
1	103388990	.	T	A	.	.	DP=276;ECNT=1;NLOD=32.50;N_ART_LOD=0.539;POP_AF=1.000e-03;P_GERMLINE=-2.942e+01;TLOD=6.16	GT:AD:AF:F1R2:F2R1:MBQ:MFRL:MMQ:MPOS:SA_MAP_AF:SA_POST_PROB	0/0:125,2:0.069:18,0:38,2:39:210,178:60:45	0/1:116,3:0.096:18,2:28,1:40:198,174:60:18:0.030,0.00,0.032:0.014,6.547e-03,0.979
1	103444316	.	CAAGAA	C	.	.	DP=443;ECNT=1;NLOD=51.56;N_ART_LOD=-2.266e+00;POP_AF=1.000e-03;P_GERMLINE=-4.826e+01;RPA=3,2;RU=AAGAA;STR;TLOD=7.72	GT:AD:AF:F1R2:F2R1:MBQ:MFRL:MMQ:MPOS:SA_MAP_AF:SA_POST_PROB	0/0:172,0:0.073:72,0:100,0:0:184,0:0:0	0/1:210,4:0.075:86,2:124,2:40:178,153:60:17:0.00,0.020,0.019:0.010,2.328e-03,0.988
1	103473925	.	C	CA	.	.	DP=256;ECNT=1;NLOD=23.86;N_ART_LOD=1.38;POP_AF=1.000e-03;P_GERMLINE=-2.057e+01;RPA=10,11;RU=A;STR;TLOD=7.44	GT:AD:AF:F1R2:F2R1:MBQ:MFRL:MMQ:MPOS:SA_MAP_AF:SA_POST_PROB	0/0:106,4:0.113:36,2:66,2:39:186,158:60:11	0/1:106,7:0.108:41,2:61,5:40:184,172:60:20:0.040,0.061,0.062:9.502e-03,8.874e-03,0.982
1	103487401	.	TTTTTC	T	.	.	DP=347;ECNT=2;NLOD=39.22;N_ART_LOD=-2.186e+00;POP_AF=1.000e-03;P_GERMLINE=-3.873e+01;TLOD=3.19	GT:AD:AF:F1R2:F2R1:MBQ:MFRL:MMQ:MPOS:SA_MAP_AF:SA_POST_PROB	0/0:131,0:0.149:55,0:76,0:0:220,0:0:0	0/1:100,2:0.197:36,1:64,1:34:208,198:60:31:0.020,0.00,0.020:0.019,4.281e-03,0.976
1	103573566	.	A	G	.	.	DP=150;ECNT=1;NLOD=10.89;N_ART_LOD=-1.086e+00;POP_AF=1.000e-03;P_GERMLINE=-1.053e+01;TLOD=3.06	GT:AD:AF:F1R2:F2R1:MBQ:MFRL:MMQ:MPOS:SA_MAP_AF:SA_POST_PROB	0/0:50,4:0.109:20,2:30,2:14:158,214:60:22	0/1:78,9:0.140:30,5:48,4:14:179,215:60:35:0.00,0.101,0.103:0.092,4.753e-03,0.903
1	103598237	.	GT	G	.	.	DP=24;ECNT=1;NLOD=2.70;N_ART_LOD=-1.017e+00;POP_AF=1.000e-03;P_GERMLINE=-2.304e+00;RPA=7,6;RU=T;STR;TLOD=3.10	GT:AD:AF:F1R2:F2R1:MBQ:MFRL:MMQ:MPOS:SA_MAP_AF:SA_POST_PROB	0/0:9,0:0.051:4,0:5,0:0:117,0:0:0	0/1:12,2:0.143:3,1:9,1:40:199,159:59:24:0.111,0.121,0.143:0.021,0.017,0.962
1	104076466	.	G	GA	.	.	DP=194;ECNT=1;NLOD=3.74;N_ART_LOD=11.09;POP_AF=1.000e-03;P_GERMLINE=-7.213e-01;RPA=12,13;RU=A;STR;TLOD=6.25	GT:AD:AF:F1R2:F2R1:MBQ:MFRL:MMQ:MPOS:SA_MAP_AF:SA_POST_PROB	0/0:84,9:0.155:23,4:42,5:36:182,186:60:31	0/1:75,6:0.129:24,2:44,4:31:171,158:60:24:0.071,0.051,0.074:6.855e-03,0.015,0.978
1	106541647	.	T	C	.	.	DP=13;ECNT=1;NLOD=2.41;N_ART_LOD=-9.738e-01;POP_AF=1.000e-03;P_GERMLINE=-2.035e+00;TLOD=3.08	GT:AD:AF:F1R2:F2R1:MBQ:MFRL:MMQ:MPOS:SA_MAP_AF:SA_POST_PROB	0/0:8,0:0.056:4,0:4,0:0:192,0:0:0	0/1:3,1:0.250:1,0:2,1:39:151,108:60:20:0.00,0.253,0.250:0.027,0.021,0.951
1	107946324	.	CAAA	C	.	.	DP=588;ECNT=1;NLOD=30.99;N_ART_LOD=4.56;POP_AF=1.000e-03;P_GERMLINE=-2.874e+01;RPA=16,13;RU=A;STR;TLOD=4.98	GT:AD:AF:F1R2:F2R1:MBQ:MFRL:MMQ:MPOS:SA_MAP_AF:SA_POST_PROB	0/0:221,24:0.165:15,1:32,4:39:178,135:60:19	0/1:259,28:0.157:12,2:34,3:35:156,196:60:20:0.010,0.020,0.020:3.346e-03,3.396e-03,0.993
1	108172966	.	TGGG	T	.	.	DP=66;ECNT=2;NLOD=8.09;N_ART_LOD=-1.483e+00;POP_AF=1.000e-03;P_GERMLINE=-5.966e+00;TLOD=4.85	GT:AD:AF:F1R2:F2R1:MBQ:MFRL:MMQ:MPOS:PGT:PID:SA_MAP_AF:SA_POST_PROB	0/0:27,0:0.092:9,0:18,0:0:145,0:0:0:0|1:108172966_TGGG_T	0/1:28,2:0.107:12,2:16,0:39:157,246:60:27:0|1:108172966_TGGG_T:0.00,0.071,0.067:0.032,7.580e-03,0.960
1	108172973	.	AT	A	.	.	DP=71;ECNT=2;NLOD=8.98;N_ART_LOD=-1.534e+00;POP_AF=1.000e-03;P_GERMLINE=-6.891e+00;TLOD=4.82	GT:AD:AF:F1R2:F2R1:MBQ:MFRL:MMQ:MPOS:PGT:PID:SA_MAP_AF:SA_POST_PROB	0/0:30,0:0.107:10,0:20,0:0:149,0:0:0:0|1:108172966_TGGG_T	0/1:29,2:0.091:12,2:17,0:0:158,246:60:0:0|1:108172966_TGGG_T:0.00,0.061,0.065:0.034,7.212e-03,0.959
1	109143172	.	T	C	.	.	DP=192;ECNT=1;NLOD=31.30;N_ART_LOD=-2.028e+00;POP_AF=1.000e-03;P_GERMLINE=-3.055e+01;TLOD=3.45	GT:AD:AF:F1R2:F2R1:MBQ:MFRL:MMQ:MPOS:SA_MAP_AF:SA_POST_PROB	0/0:104,0:0.019:38,0:66,0:0:198,0:0:0	0/1:77,2:0.055:36,0:41,2:40:190,88:60:15:0.020,0.020,0.025:3.548e-03,0.020,0.976
1	109200268	.	CA	C	.	.	DP=214;ECNT=1;NLOD=10.40;N_ART_LOD=4.73;POP_AF=1.000e-03;P_GERMLINE=-9.213e+00;RPA=13,12;RU=A;STR;TLOD=3.89	GT:AD:AF:F1R2:F2R1:MBQ:MFRL:MMQ:MPOS:SA_MAP_AF:SA_POST_PROB	0/0:81,7:0.206:32,1:31,4:39:224,206:60:41	0/1:59,6:0.228:22,3:23,1:40:197,121:60:19:0.040,0.051,0.062:0.121,3.600e-03,0.875
1	109339414	.	GTT	G	.	.	DP=213;ECNT=1;NLOD=2.70;N_ART_LOD=0.686;POP_AF=1.000e-03;P_GERMLINE=-2.321e+00;RPA=12,10;RU=T;STR;TLOD=3.08	GT:AD:AF:F1R2:F2R1:MBQ:MFRL:MMQ:MPOS:SA_MAP_AF:SA_POST_PROB	0/0:30,2:0.378:9,1:16,1:40:230,347:60:43	0/1:28,4:0.366:12,3:12,1:40:188,232:60:21:0.061,0.00,0.063:0.025,9.798e-03,0.965
1	109349650	.	C	T	.	.	DP=13;ECNT=3;NLOD=2.41;N_ART_LOD=-9.542e-01;POP_AF=1.000e-03;P_GERMLINE=-2.088e+00;TLOD=3.02	GT:AD:AF:F1R2:F2R1:MBQ:MFRL:MMQ:MPOS:PGT:PID:SA_MAP_AF:SA_POST_PROB	0/0:8,0:2.372e-05:5,0:3,0:0:174,0:0:0:0|1:109349650_C_T	0/1:4,1:0.200:0,1:4,0:36:128,112:60:17:0|1:109349650_C_T:0.00,0.202,0.200:0.029,0.019,0.952
1	109349651	.	A	G	.	.	DP=13;ECNT=3;NLOD=2.41;N_ART_LOD=-9.542e-01;POP_AF=1.000e-03;P_GERMLINE=-2.088e+00;TLOD=3.02	GT:AD:AF:F1R2:F2R1:MBQ:MFRL:MMQ:MPOS:PGT:PID:SA_MAP_AF:SA_POST_PROB	0/0:8,0:2.372e-05:5,0:3,0:0:174,0:0:0:0|1:109349650_C_T	0/1:4,1:0.200:0,1:4,0:34:128,112:60:16:0|1:109349650_C_T:0.00,0.202,0.200:0.029,0.019,0.952
1	109349657	.	C	CCT	.	.	DP=13;ECNT=3;NLOD=2.41;N_ART_LOD=-9.542e-01;POP_AF=1.000e-03;P_GERMLINE=-1.951e+00;TLOD=3.16	GT:AD:AF:F1R2:F2R1:MBQ:MFRL:MMQ:MPOS:PGT:PID:SA_MAP_AF:SA_POST_PROB	0/0:8,0:2.372e-05:5,0:3,0:0:174,0:0:0:0|1:109349650_C_T	0/1:3,1:0.299:0,1:3,0:31:125,112:60:10:0|1:109349650_C_T:0.00,0.253,0.250:0.032,0.019,0.949
1	109349996	.	CT	C	.	.	DB;DP=252;ECNT=1;NLOD=3.08;N_ART_LOD=12.77;POP_AF=1.000e-03;P_GERMLINE=-3.869e-01;RPA=12,11;RU=T;STR;TLOD=5.85	GT:AD:AF:F1R2:F2R1:MBQ:MFRL:MMQ:MPOS:SA_MAP_AF:SA_POST_PROB	0/0:96,12:0.163:35,8:42,4:40:188,209:60:15	0/1:109,8:0.114:47,2:56,6:39:193,239:60:23:0.051,0.071,0.070:7.702e-03,0.016,0.976
1	109474250	.	TAA	T	.	.	DP=57;ECNT=1;NLOD=3.79;N_ART_LOD=-8.081e-01;POP_AF=1.000e-03;P_GERMLINE=-1.828e+00;RPA=15,13;RU=A;STR;TLOD=4.69	GT:AD:AF:F1R2:F2R1:MBQ:MFRL:MMQ:MPOS:SA_MAP_AF:SA_POST_PROB	0/0:13,0:0.299:3,0:3,0:0:210,0:0:0	0/1:11,3:0.360:1,2:2,1:38:263,190:60:45:0.212,0.00,0.214:0.025,0.022,0.953
1	109539883	.	CAAA	C	.	.	DP=15;ECNT=1;NLOD=2.26;N_ART_LOD=-6.989e-01;POP_AF=1.000e-03;P_GERMLINE=-5.910e-02;RPA=14,11;RU=A;STR;TLOD=6.21	GT:AD:AF:F1R2:F2R1:MBQ:MFRL:MMQ:MPOS:SA_MAP_AF:SA_POST_PROB	0/0:8,0:0.042:1,0:3,0:0:174,0:0:0	0/1:4,2:0.370:1,1:1,1:31:165,30934737:60:12:0.404,0.00,0.400:0.016,0.048,0.936
1	109568791	.	T	C	.	.	DP=15;ECNT=1;NLOD=2.71;N_ART_LOD=-1.034e+00;POP_AF=1.000e-03;P_GERMLINE=-2.334e+00;TLOD=3.08	GT:AD:AF:F1R2:F2R1:MBQ:MFRL:MMQ:MPOS:SA_MAP_AF:SA_POST_PROB	0/0:9,0:0.091:4,0:5,0:0:142,0:0:0	0/1:3,1:0.250:0,0:3,1:39:180,117:60:20:0.00,0.253,0.250:0.039,0.017,0.944
1	109731831	.	C	A	.	.	DP=203;ECNT=1;NLOD=33.27;N_ART_LOD=-2.062e+00;POP_AF=1.000e-03;P_GERMLINE=-3.244e+01;TLOD=3.54	GT:AD:AF:F1R2:F2R1:MBQ:MFRL:MMQ:MPOS:SA_MAP_AF:SA_POST_PROB	0/0:111,0:0.036:33,0:78,0:0:169,0:0:0	0/1:78,2:0.049:31,1:47,1:40:153,136:60:15:0.030,0.00,0.025:6.222e-03,8.677e-03,0.985
1	109792762	.	T	C	.	.	DP=269;ECNT=1;NLOD=34.23;N_ART_LOD=-1.784e+00;POP_AF=1.000e-03;P_GERMLINE=-3.361e+01;TLOD=3.31	GT:AD:AF:F1R2:F2R1:MBQ:MFRL:MMQ:MPOS:SA_MAP_AF:SA_POST_PROB	0/0:114,0:0.056:58,0:56,0:0:191,0:0:0	0/1:118,2:0.089:60,2:58,0:39:162,200:60:36:0.00,0.020,0.017:8.089e-03,3.393e-03,0.989
1	109839063	.	A	AT	.	.	DP=78;ECNT=1;NLOD=2.65;N_ART_LOD=1.55;POP_AF=1.000e-03;P_GERMLINE=-2.284e+00;RPA=15,16;RU=T;STR;TLOD=3.07	GT:AD:AF:F1R2:F2R1:MBQ:MFRL:MMQ:MPOS:SA_MAP_AF:SA_POST_PROB	0/0:24,2:0.218:7,1:12,1:32:216,174:60:27	0/1:26,3:0.239:8,0:10,3:26:191,188:60:29:0.081,0.081,0.100:0.046,8.429e-03,0.945
1	110120165	.	G	T	.	.	DP=14;ECNT=1;NLOD=3.01;N_ART_LOD=-1.041e+00;POP_AF=1.000e-03;P_GERMLINE=-2.635e+00;TLOD=3.08	GT:AD:AF:F1R2:F2R1:MBQ:MFRL:MMQ:MPOS:SA_MAP_AF:SA_POST_PROB	0/0:10,0:1.001e-05:4,0:6,0:0:221,0:0:0	0/1:3,1:0.250:2,1:1,0:39:169,153:60:17:0.253,0.00,0.250:0.025,0.023,0.952
1	110295798	.	G	A	.	.	DP=344;ECNT=1;NLOD=44.36;N_ART_LOD=-2.179e+00;POP_AF=1.000e-03;P_GERMLINE=-4.309e+01;TLOD=3.97	GT:AD:AF:F1R2:F2R1:MBQ:MFRL:MMQ:MPOS:SA_MAP_AF:SA_POST_PROB	0/0:148,0:0.019:61,0:87,0:0:172,0:0:0	0/1:179,3:0.040:73,2:106,1:39:168,127:60:13:0.010,0.010,0.016:7.833e-03,2.189e-03,0.990
1	110551590	.	T	TA	.	.	DP=152;ECNT=1;NLOD=4.36;N_ART_LOD=6.70;POP_AF=1.000e-03;P_GERMLINE=-1.096e+00;RPA=11,12;RU=A;STR;TLOD=8.75	GT:AD:AF:F1R2:F2R1:MBQ:MFRL:MMQ:MPOS:SA_MAP_AF:SA_POST_PROB	0/0:63,6:0.134:25,3:32,3:39:204,226:60:38	0/1:60,8:0.161:29,5:27,3:40:185,179:60:13:0.091,0.111,0.118:8.767e-03,0.042,0.949
1	110734631	.	C	T	.	.	DP=775;ECNT=1;NLOD=95.29;N_ART_LOD=-5.721e-01;POP_AF=1.000e-03;P_GERMLINE=-9.425e+01;TLOD=3.74	GT:AD:AF:F1R2:F2R1:MBQ:MFRL:MMQ:MPOS:SA_MAP_AF:SA_POST_PROB	0/0:332,1:0.026:144,0:188,1:40:173,175:60:32	0/1:394,4:0.047:181,0:213,4:40:182,168:60:23:0.010,0.010,0.010:1.291e-03,3.823e-03,0.995
1	110754810	.	G	A	.	.	DP=387;ECNT=1;NLOD=50.48;N_ART_LOD=-2.232e+00;POP_AF=1.000e-03;P_GERMLINE=-4.919e+01;TLOD=3.99	GT:AD:AF:F1R2:F2R1:MBQ:MFRL:MMQ:MPOS:SA_MAP_AF:SA_POST_PROB	0/0:168,0:0.013:72,0:96,0:0:147,0:0:0	0/1:204,3:0.033:79,1:125,2:39:149,96:60:10:0.010,0.010,0.014:4.096e-03,2.744e-03,0.993
1	110906426	.	CA	C	.	.	DB;DP=413;ECNT=1;NLOD=41.60;N_ART_LOD=5.24;POP_AF=1.000e-03;P_GERMLINE=-3.834e+01;RPA=9,8;RU=A;STR;TLOD=7.01	GT:AD:AF:F1R2:F2R1:MBQ:MFRL:MMQ:MPOS:SA_MAP_AF:SA_POST_PROB	0/0:193,6:0.055:66,2:121,4:39:171,216:60:24	0/1:181,7:0.077:78,1:94,6:40:158,207:60:22:0.030,0.030,0.038:3.565e-03,8.948e-03,0.987
1	111061473	.	A	G	.	.	DP=163;ECNT=1;NLOD=22.23;N_ART_LOD=-1.892e+00;POP_AF=1.000e-03;P_GERMLINE=-2.144e+01;TLOD=3.49	GT:AD:AF:F1R2:F2R1:MBQ:MFRL:MMQ:MPOS:SA_MAP_AF:SA_POST_PROB	0/0:74,0:0.045:28,0:46,0:0:170,0:0:0	0/1:74,2:0.063:23,1:51,1:40:166,187:60:13:0.020,0.020,0.026:0.034,3.257e-03,0.963
1	111863970	.	CTT	C	.	.	DP=21;ECNT=1;NLOD=2.70;N_ART_LOD=-3.979e-01;POP_AF=1.000e-03;P_GERMLINE=-1.071e-01;RPA=16,14;RU=T;STR;TLOD=6.92	GT:AD:AF:F1R2:F2R1:MBQ:MFRL:MMQ:MPOS:SA_MAP_AF:SA_POST_PROB	0/0:9,0:2.545e-03:5,0:2,0:0:172,0:0:0	0/1:9,3:0.250:4,3:3,0:39:177,220:60:32:0.00,0.303,0.300:0.049,0.015,0.936
1	111890244	.	CT	C	.	.	DP=77;ECNT=1;NLOD=3.87;N_ART_LOD=0.583;POP_AF=1.000e-03;P_GERMLINE=-2.723e+00;RPA=15,14;RU=T;STR;TLOD=3.85	GT:AD:AF:F1R2:F2R1:MBQ:MFRL:MMQ:MPOS:SA_MAP_AF:SA_POST_PROB	0/0:28,5:0.204:4,0:5,1:39:212,169:60:38	0/1:25,6:0.247:10,3:3,0:40:215,186:60:21:0.00,0.111,0.107:0.019,0.017,0.964
1	112019464	.	G	A	.	.	DP=479;ECNT=1;NLOD=71.29;N_ART_LOD=-2.386e+00;POP_AF=1.000e-03;P_GERMLINE=-6.952e+01;TLOD=4.49	GT:AD:AF:F1R2:F2R1:MBQ:MFRL:MMQ:MPOS:SA_MAP_AF:SA_POST_PROB	0/0:237,0:0.025:96,0:141,0:0:173,0:0:0	0/1:217,3:0.038:97,2:120,1:39:157,165:60:25:0.010,0.010,0.014:2.817e-03,3.549e-03,0.994
1	112303077	.	AT	A	.	.	DP=215;ECNT=1;NLOD=10.27;N_ART_LOD=9.47;POP_AF=1.000e-03;P_GERMLINE=-9.309e+00;RPA=12,11;RU=T;STR;TLOD=3.66	GT:AD:AF:F1R2:F2R1:MBQ:MFRL:MMQ:MPOS:SA_MAP_AF:SA_POST_PROB	0/0:105,9:0.119:34,4:52,4:40:183,196:60:25	0/1:78,6:0.116:36,2:35,3:40:180,195:60:25:0.040,0.051,0.060:6.265e-03,0.022,0.971
1	112305406	.	T	TA	.	.	DP=520;ECNT=1;NLOD=19.85;N_ART_LOD=11.26;POP_AF=1.000e-03;P_GERMLINE=-1.655e+01;RPA=16,17;RU=A;STR;TLOD=18.53	GT:AD:AF:F1R2:F2R1:MBQ:MFRL:MMQ:MPOS:SA_MAP_AF:SA_POST_PROB	0/0:171,16:0.236:38,3:54,9:29:176,191:60:23	0/1:146,21:0.274:28,1:62,16:34:163,191:60:24:0.091,0.081,0.097:6.371e-03,0.011,0.983
1	113078106	.	T	C	.	.	DP=35;ECNT=1;NLOD=6.58;N_ART_LOD=-1.361e+00;POP_AF=1.000e-03;P_GERMLINE=-4.524e+00;TLOD=4.78	GT:AD:AF:F1R2:F2R1:MBQ:MFRL:MMQ:MPOS:SA_MAP_AF:SA_POST_PROB	0/0:22,0:4.613e-03:12,0:10,0:0:174,0:0:0	0/1:11,2:0.154:5,2:6,0:35:170,151:60:11:0.152,0.00,0.154:0.017,0.026,0.957
1	113159371	.	G	GA	.	.	DP=138;ECNT=1;NLOD=2.46;N_ART_LOD=6.86;POP_AF=1.000e-03;P_GERMLINE=-5.822e-02;RPA=12,13;RU=A;STR;TLOD=8.92	GT:AD:AF:F1R2:F2R1:MBQ:MFRL:MMQ:MPOS:SA_MAP_AF:SA_POST_PROB	0/0:58,7:0.165:12,3:33,4:40:180,155:60:17	0/1:53,7:0.162:20,3:26,4:40:201,155:60:14:0.101,0.101,0.117:7.954e-03,0.032,0.960
1	113471629	.	CTT	C	.	.	DP=67;ECNT=1;NLOD=8.91;N_ART_LOD=-1.112e+00;POP_AF=1.000e-03;P_GERMLINE=-8.552e+00;RPA=14,12;RU=T;STR;TLOD=3.05	GT:AD:AF:F1R2:F2R1:MBQ:MFRL:MMQ:MPOS:SA_MAP_AF:SA_POST_PROB	0/0:30,0:0.123:9,0:13,0:0:173,0:0:0	0/1:20,2:0.178:4,1:12,1:36:197,153:60:17:0.00,0.091,0.087:0.014,0.025,0.961
1	113474838	.	CA	C	.	.	DP=49;ECNT=1;NLOD=6.92;N_ART_LOD=-1.380e+00;POP_AF=1.000e-03;P_GERMLINE=-6.576e+00;RPA=4,3;RU=A;STR;TLOD=3.04	GT:AD:AF:F1R2:F2R1:MBQ:MFRL:MMQ:MPOS:SA_MAP_AF:SA_POST_PROB	0/0:23,0:4.388e-04:15,0:8,0:0:175,0:0:0	0/1:22,2:0.116:12,1:10,1:39:163,128:60:26:0.071,0.061,0.083:0.012,0.019,0.969
1	113657018	.	AT	A	.	.	DB;DP=194;ECNT=1;NLOD=3.05;N_ART_LOD=10.04;POP_AF=1.000e-03;P_GERMLINE=-1.927e-01;RPA=14,13;RU=T;STR;TLOD=9.05	GT:AD:AF:F1R2:F2R1:MBQ:MFRL:MMQ:MPOS:SA_MAP_AF:SA_POST_PROB	0/0:84,11:0.160:40,1:30,8:40:207,184:60:34	0/1:73,10:0.161:29,4:31,4:39:167,164:60:23:0.061,0.091,0.096:0.012,0.013,0.975
1	114148522	.	A	AT	.	.	DP=55;ECNT=1;NLOD=3.11;N_ART_LOD=0.671;POP_AF=1.000e-03;P_GERMLINE=-1.903e+00;RPA=10,11;RU=T;STR;TLOD=3.92	GT:AD:AF:F1R2:F2R1:MBQ:MFRL:MMQ:MPOS:SA_MAP_AF:SA_POST_PROB	0/0:19,1:0.081:6,0:11,1:40:194,159:60:18	0/1:27,3:0.156:10,0:14,3:38:173,194:60:35:0.00,0.101,0.100:0.178,4.780e-03,0.817
1	114192033	.	G	GT	.	.	DP=396;ECNT=1;NLOD=35.86;N_ART_LOD=3.49;POP_AF=1.000e-03;P_GERMLINE=-3.255e+01;RPA=9,10;RU=T;STR;TLOD=9.97	GT:AD:AF:F1R2:F2R1:MBQ:MFRL:MMQ:MPOS:SA_MAP_AF:SA_POST_PROB	0/0:162,5:0.106:59,1:103,4:36:188,169:60:26	0/1:143,9:0.161:51,2:91,7:40:181,152:60:23:0.061,0.040,0.059:8.600e-03,8.618e-03,0.983
1	114224782	.	ATT	A	.	.	DP=669;ECNT=1;NLOD=40.37;N_ART_LOD=9.99;POP_AF=1.000e-03;P_GERMLINE=-3.707e+01;RPA=16,14;RU=T;STR;TLOD=18.21	GT:AD:AF:F1R2:F2R1:MBQ:MFRL:MMQ:MPOS:SA_MAP_AF:SA_POST_PROB	0/0:238,11:0.166:43,3:50,6:39:172,189:60:21	0/1:231,19:0.192:36,4:48,10:39:170,163:60:29:0.040,0.051,0.053:6.539e-03,6.313e-03,0.987
1	114226705	.	C	CT	.	.	DP=73;ECNT=1;NLOD=3.65;N_ART_LOD=1.41;POP_AF=1.000e-03;P_GERMLINE=-1.543e+00;RPA=13,14;RU=T;STR;TLOD=4.85	GT:AD:AF:F1R2:F2R1:MBQ:MFRL:MMQ:MPOS:SA_MAP_AF:SA_POST_PROB	0/0:28,2:0.192:11,1:14,1:40:267,206:60:41	0/1:12,4:0.387:3,1:6,3:35:195,198:60:16:0.232,0.202,0.250:0.026,0.019,0.956
1	114380071	.	C	CA	.	.	DP=16;ECNT=1;NLOD=2.36;N_ART_LOD=-9.889e-01;POP_AF=1.000e-03;P_GERMLINE=-1.796e+00;RPA=12,13;RU=A;STR;TLOD=3.27	GT:AD:AF:F1R2:F2R1:MBQ:MFRL:MMQ:MPOS:SA_MAP_AF:SA_POST_PROB	0/0:8,0:0.110:3,0:5,0:0:284,0:0:0	0/1:4,2:0.334:1,0:3,2:33:317,190:60:30:0.00,0.333,0.333:0.025,0.025,0.950
1	114440425	.	T	C	.	.	DP=176;ECNT=1;NLOD=19.26;N_ART_LOD=0.665;POP_AF=1.000e-03;P_GERMLINE=-1.866e+01;TLOD=3.29	GT:AD:AF:F1R2:F2R1:MBQ:MFRL:MMQ:MPOS:SA_MAP_AF:SA_POST_PROB	0/0:78,1:0.043:28,0:50,1:40:159,99:60:20	0/1:87,3:0.044:34,0:53,3:39:184,195:60:20:0.00,0.030,0.033:0.014,4.999e-03,0.981
1	114441525	.	T	TA	.	.	DP=124;ECNT=1;NLOD=6.36;N_ART_LOD=2.01;POP_AF=1.000e-03;P_GERMLINE=-4.483e+00;RPA=14,15;RU=A;STR;TLOD=4.60	GT:AD:AF:F1R2:F2R1:MBQ:MFRL:MMQ:MPOS:SA_MAP_AF:SA_POST_PROB	0/0:44,3:0.244:12,1:24,2:27:246,288:60:36	0/1:25,4:0.286:4,1:16,3:26:231,239:60:47:0.141,0.00,0.138:0.025,0.017,0.958
1	114442338	.	C	CA	.	.	DP=86;ECNT=1;NLOD=9.10;N_ART_LOD=-5.718e-02;POP_AF=1.000e-03;P_GERMLINE=-8.448e+00;RPA=9,10;RU=A;STR;TLOD=3.35	GT:AD:AF:F1R2:F2R1:MBQ:MFRL:MMQ:MPOS:SA_MAP_AF:SA_POST_PROB	0/0:39,1:0.063:18,0:19,1:0:235,186:60:0	0/1:36,3:0.119:17,0:18,3:36:206,225:60:6:0.00,0.081,0.077:0.012,0.025,0.963
1	114472204	.	G	A	.	.	DP=66;ECNT=1;NLOD=8.43;N_ART_LOD=-1.475e+00;POP_AF=1.000e-03;P_GERMLINE=-5.139e+00;TLOD=7.55	GT:AD:AF:F1R2:F2R1:MBQ:MFRL:MMQ:MPOS:SA_MAP_AF:SA_POST_PROB	0/0:28,0:0.033:11,0:17,0:0:210,0:0:0	0/1:30,3:0.128:10,3:20,0:40:220,123:60:12:0.071,0.071,0.091:0.034,8.637e-03,0.957
1	114495348	.	GT	G	.	.	DB;DP=211;ECNT=1;NLOD=15.55;N_ART_LOD=4.29;POP_AF=1.000e-03;P_GERMLINE=-1.225e+01;RPA=13,12;RU=T;STR;TLOD=13.00	GT:AD:AF:F1R2:F2R1:MBQ:MFRL:MMQ:MPOS:SA_MAP_AF:SA_POST_PROB	0/0:93,5:0.096:34,2:42,3:39:178,206:60:25	0/1:86,11:0.160:25,4:38,7:39:183,177:60:11:0.00,0.121,0.121:0.027,0.011,0.962
1	114940632	.	C	CA	.	.	DP=140;ECNT=1;NLOD=15.54;N_ART_LOD=-1.645e-01;POP_AF=1.000e-03;P_GERMLINE=-1.441e+01;RPA=12,13;RU=A;STR;TLOD=3.84	GT:AD:AF:F1R2:F2R1:MBQ:MFRL:MMQ:MPOS:SA_MAP_AF:SA_POST_PROB	0/0:66,1:0.156:10,0:12,1:35:212,149:60:43	0/1:39,3:0.235:4,1:8,2:34:225,194:60:17:0.071,0.00,0.071:0.025,0.011,0.964
1	115238016	.	C	CA	.	.	DP=126;ECNT=1;NLOD=11.41;N_ART_LOD=-9.540e-01;POP_AF=1.000e-03;P_GERMLINE=-8.164e+00;RPA=15,16;RU=A;STR;TLOD=6.87	GT:AD:AF:F1R2:F2R1:MBQ:MFRL:MMQ:MPOS:SA_MAP_AF:SA_POST_PROB	0/0:55,2:0.175:4,0:18,0:0:217,0:0:0	0/1:40,8:0.243:4,2:12,4:39:186,188:60:24:0.081,0.111,0.118:0.013,0.017,0.970
1	115280193	.	C	CA	.	.	DP=526;ECNT=1;NLOD=19.05;N_ART_LOD=20.07;POP_AF=1.000e-03;P_GERMLINE=-1.575e+01;RPA=13,14;RU=A;STR;TLOD=24.21	GT:AD:AF:F1R2:F2R1:MBQ:MFRL:MMQ:MPOS:SA_MAP_AF:SA_POST_PROB	0/0:209,19:0.176:68,6:103,12:35:174,169:60:34	0/1:178,22:0.190:57,7:92,13:34:181,179:60:25:0.091,0.081,0.101:8.245e-03,7.929e-03,0.984
1	116933115	.	C	CT	.	.	DP=94;ECNT=2;NLOD=3.21;N_ART_LOD=2.74;POP_AF=1.000e-03;P_GERMLINE=-1.476e+00;RPA=12,13;RU=T;STR;TLOD=4.46	GT:AD:AF:F1R2:F2R1:MBQ:MFRL:MMQ:MPOS:SA_MAP_AF:SA_POST_PROB	0/0:34,3:0.192:7,1:21,2:15:209,212:60:20	0/1:30,5:0.220:7,1:18,3:33:203,227:60:22:0.111,0.00,0.111:0.019,0.017,0.964
1	116933158	.	G	GT	.	.	DP=48;ECNT=2;NLOD=4.88;N_ART_LOD=-4.984e-02;POP_AF=1.000e-03;P_GERMLINE=-3.177e+00;RPA=14,15;RU=T;STR;TLOD=4.42	GT:AD:AF:F1R2:F2R1:MBQ:MFRL:MMQ:MPOS:SA_MAP_AF:SA_POST_PROB	0/0:24,1:0.143:8,0:13,1:15:300,224:60:46	0/1:10,3:0.315:6,2:1,1:36:227,245:60:17:0.212,0.192,0.231:0.027,0.018,0.955
1	116940481	.	CTT	C	.	.	DP=253;ECNT=1;NLOD=3.64;N_ART_LOD=7.96;POP_AF=1.000e-03;P_GERMLINE=-8.459e-01;RPA=15,13;RU=T;STR;TLOD=5.76	GT:AD:AF:F1R2:F2R1:MBQ:MFRL:MMQ:MPOS:SA_MAP_AF:SA_POST_PROB	0/0:89,10:0.175:34,1:19,4:39:184,242:60:29	0/1:99,7:0.156:23,2:42,3:39:178,175:60:27:0.00,0.051,0.046:0.015,5.944e-03,0.979
1	117122285	.	G	C	.	.	DP=634;ECNT=1;NLOD=24.80;N_ART_LOD=5.28;POP_AF=1.000e-03;P_GERMLINE=-2.256e+01;TLOD=4.97	GT:AD:AF:F1R2:F2R1:MBQ:MFRL:MMQ:MPOS:SA_MAP_AF:SA_POST_PROB	0/0:146,11:0.285:43,1:58,2:40:180,146:60:28	0/1:153,7:0.281:32,2:66,1:38:170,160:60:37:0.010,0.010,0.017:2.131e-03,8.432e-03,0.989
1	117619403	.	G	A	.	.	DP=524;ECNT=1;NLOD=77.61;N_ART_LOD=-2.431e+00;POP_AF=1.000e-03;P_GERMLINE=-7.650e+01;TLOD=3.81	GT:AD:AF:F1R2:F2R1:MBQ:MFRL:MMQ:MPOS:SA_MAP_AF:SA_POST_PROB	0/0:258,0:0.045:85,0:173,0:0:173,0:0:0	0/1:220,3:0.051:90,1:130,2:39:170,113:60:20:0.010,0.00,0.013:3.821e-03,4.098e-03,0.992
1	118449067	.	C	T	.	.	DP=103;ECNT=1;NLOD=12.94;N_ART_LOD=-1.675e+00;POP_AF=1.000e-03;P_GERMLINE=-1.239e+01;TLOD=3.25	GT:AD:AF:F1R2:F2R1:MBQ:MFRL:MMQ:MPOS:SA_MAP_AF:SA_POST_PROB	0/0:43,0:0.078:17,0:26,0:0:181,0:0:0	0/1:48,2:0.060:16,1:32,1:36:168,101:60:10:0.030,0.030,0.040:6.875e-03,0.014,0.980
1	118532365	.	AT	A	.	.	DP=17;ECNT=1;NLOD=2.70;N_ART_LOD=-9.997e-01;POP_AF=1.000e-03;P_GERMLINE=-1.800e+00;RPA=9,8;RU=T;STR;TLOD=3.61	GT:AD:AF:F1R2:F2R1:MBQ:MFRL:MMQ:MPOS:SA_MAP_AF:SA_POST_PROB	0/0:9,0:1.251e-03:5,0:4,0:0:215,0:0:0	0/1:6,2:0.251:2,0:4,2:38:173,187:60:34:0.00,0.253,0.250:0.037,0.017,0.947
1	118626172	.	A	G	.	.	DP=13;ECNT=2;NLOD=2.41;N_ART_LOD=-9.542e-01;POP_AF=1.000e-03;P_GERMLINE=-1.949e+00;TLOD=3.16	GT:AD:AF:F1R2:F2R1:MBQ:MFRL:MMQ:MPOS:PGT:PID:SA_MAP_AF:SA_POST_PROB	0/0:8,0:1.464e-08:6,0:2,0:0:180,0:0:0:0|1:118626172_A_G	0/1:3,1:0.300:3,1:0,0:40:142,68:60:7:0|1:118626172_A_G:0.253,0.00,0.250:0.021,0.027,0.951
1	119674404	.	C	T	.	.	DP=16;ECNT=1;NLOD=3.31;N_ART_LOD=-1.079e+00;POP_AF=1.000e-03;P_GERMLINE=-3.011e+00;TLOD=3.00	GT:AD:AF:F1R2:F2R1:MBQ:MFRL:MMQ:MPOS:SA_MAP_AF:SA_POST_PROB	0/0:11,0:3.883e-05:4,0:7,0:0:202,0:0:0	0/1:4,1:0.200:2,1:2,0:40:121,115:60:15:0.00,0.202,0.200:0.043,0.015,0.943
1	120016070	.	A	T	.	.	DP=107;ECNT=1;NLOD=13.50;N_ART_LOD=-1.666e+00;POP_AF=1.000e-03;P_GERMLINE=-1.262e+01;TLOD=3.58	GT:AD:AF:F1R2:F2R1:MBQ:MFRL:MMQ:MPOS:SA_MAP_AF:SA_POST_PROB	0/0:45,0:0.013:17,0:28,0:0:192,0:0:0	0/1:55,2:0.069:23,1:32,1:38:174,226:60:19:0.030,0.020,0.035:5.891e-03,0.014,0.980
1	120542540	.	GAGAAAGAA	G	.	.	DP=72;ECNT=1;NLOD=2.33;N_ART_LOD=-1.250e+00;POP_AF=1.000e-03;P_GERMLINE=-1.026e-01;RPA=15,13;RU=AGAA;STR;TLOD=5.82	GT:AD:AF:F1R2:F2R1:MBQ:MFRL:MMQ:MPOS:SA_MAP_AF:SA_POST_PROB	0/0:6,0:0.406:2,0:4,0:0:132,0:0:0	0/1:8,2:0.417:1,0:7,2:35:160,198:50:20:0.172,0.172,0.200:0.021,0.021,0.957
1	121351925	.	A	T	.	.	DP=23;ECNT=2;NLOD=3.91;N_ART_LOD=-1.159e+00;POP_AF=1.000e-03;P_GERMLINE=-7.060e-01;TLOD=15.18	GT:AD:AF:F1R2:F2R1:MBQ:MFRL:MMQ:MPOS:SA_MAP_AF:SA_POST_PROB	0/0:13,0:0.036:7,0:6,0:0:139,0:0:0	0/1:4,4:0.500:0,2:4,2:39:175,174:48:38:0.475,0.465,0.500:0.022,0.030,0.949
1	121352023	.	C	A	.	.	DP=14;ECNT=2;NLOD=2.96;N_ART_LOD=-1.055e+00;POP_AF=1.000e-03;P_GERMLINE=-2.178e+00;TLOD=3.49	GT:AD:AF:F1R2:F2R1:MBQ:MFRL:MMQ:MPOS:SA_MAP_AF:SA_POST_PROB	0/0:10,0:0.055:7,0:3,0:0:163,0:0:0	0/1:2,1:0.418:1,0:1,1:40:65009,132:40:40:0.333,0.00,0.333:0.025,0.025,0.950
1	121352332	.	C	G	.	.	DP=22;ECNT=1;NLOD=4.52;N_ART_LOD=-1.204e+00;POP_AF=1.000e-03;P_GERMLINE=-1.303e+00;TLOD=6.77	GT:AD:AF:F1R2:F2R1:MBQ:MFRL:MMQ:MPOS:SA_MAP_AF:SA_POST_PROB	0/0:15,0:3.162e-05:6,0:9,0:0:117,0:0:0	0/1:5,2:0.286:3,0:2,2:40:116,152:21:47:0.253,0.242,0.286:0.019,0.030,0.951
1	121355077	.	T	A	.	.	DP=64;ECNT=3;NLOD=12.64;N_ART_LOD=-1.633e+00;POP_AF=1.000e-03;P_GERMLINE=-1.014e+01;TLOD=5.27	GT:AD:AF:F1R2:F2R1:MBQ:MFRL:MMQ:MPOS:PGT:PID:SA_MAP_AF:SA_POST_PROB	0/0:42,0:3.830e-05:24,0:18,0:0:128,0:0:0:0|1:121355052_C_A	0/1:20,2:0.091:10,1:10,1:40:135,180:37:35:0|1:121355052_C_A:0.071,0.071,0.091:0.013,0.019,0.968
1	121355134	.	TG	T	.	.	DP=44;ECNT=3;NLOD=2.72;N_ART_LOD=1.72;POP_AF=1.000e-03;P_GERMLINE=-3.656e-01;RPA=3,2;RU=G;STR;TLOD=5.40	GT:AD:AF:F1R2:F2R1:MBQ:MFRL:MMQ:MPOS:SA_MAP_AF:SA_POST_PROB	0/0:23,1:0.042:15,1:8,0:40:167,177:40:24	0/1:18,2:0.100:10,0:8,2:40:149,166:29:26:0.00,0.101,0.100:0.056,8.209e-03,0.936
1	121360096	.	G	C	.	.	DP=53;ECNT=8;NLOD=9.33;N_ART_LOD=-1.505e+00;POP_AF=1.000e-03;P_GERMLINE=-6.849e+00;TLOD=5.25	GT:AD:AF:F1R2:F2R1:MBQ:MFRL:MMQ:MPOS:PGT:PID:SA_MAP_AF:SA_POST_PROB	0/0:31,0:7.504e-05:15,0:16,0:0:132,0:0:0:0|1:121360071_T_A	0/1:20,2:0.091:9,0:11,2:40:137,100:34:33:0|1:121360071_T_A:0.071,0.071,0.091:0.026,0.011,0.963
1	121360112	.	T	A	.	.	DP=50;ECNT=8;NLOD=4.22;N_ART_LOD=1.56;POP_AF=1.000e-03;P_GERMLINE=-1.681e+00;TLOD=5.34	GT:AD:AF:F1R2:F2R1:MBQ:MFRL:MMQ:MPOS:PGT:PID:SA_MAP_AF:SA_POST_PROB	0/0:28,1:0.035:13,1:15,0:39:133,125:22:34:0|1:121360112_T_A	0/1:19,2:0.095:7,2:12,0:39:137,121:34:33:0|1:121360112_T_A:0.071,0.081,0.095:0.034,9.850e-03,0.957
1	121479309	.	T	G	.	.	DP=14;ECNT=2;NLOD=2.70;N_ART_LOD=-7.404e-01;POP_AF=1.000e-03;P_GERMLINE=-2.192e+00;TLOD=3.21	GT:AD:AF:F1R2:F2R1:MBQ:MFRL:MMQ:MPOS:SA_MAP_AF:SA_POST_PROB	0/0:9,0:2.082e-03:3,0:5,0:0:121,0:0:0	0/1:4,1:0.200:3,1:1,0:40:111,100:41:26:0.00,0.202,0.200:0.025,0.022,0.953
1	121482816	.	G	C	.	.	DP=62;ECNT=2;NLOD=11.13;N_ART_LOD=-1.580e+00;POP_AF=1.000e-03;P_GERMLINE=-8.737e+00;TLOD=5.15	GT:AD:AF:F1R2:F2R1:MBQ:MFRL:MMQ:MPOS:PGT:PID:SA_MAP_AF:SA_POST_PROB	0/0:37,0:2.354e-04:15,0:22,0:0:159,0:0:0:0|1:121482816_G_C	0/1:22,2:0.100:11,1:11,1:40:159,175:54:39:0|1:121482816_G_C:0.061,0.061,0.083:0.015,0.015,0.970
1	121482837	.	G	C	.	.	DP=60;ECNT=2;NLOD=11.14;N_ART_LOD=-1.580e+00;POP_AF=1.000e-03;P_GERMLINE=-8.684e+00;TLOD=5.22	GT:AD:AF:F1R2:F2R1:MBQ:MFRL:MMQ:MPOS:PGT:PID:SA_MAP_AF:SA_POST_PROB	0/0:37,0:1.450e-04:15,0:22,0:0:159,0:0:0:0|1:121482816_G_C	0/1:21,2:0.087:10,1:11,1:40:161,175:54:24:0|1:121482816_G_C:0.061,0.071,0.087:0.021,0.012,0.967
1	121483367	.	G	C	.	.	DP=121;ECNT=8;NLOD=13.39;N_ART_LOD=0.436;POP_AF=1.000e-03;P_GERMLINE=-1.008e+01;TLOD=10.26	GT:AD:AF:F1R2:F2R1:MBQ:MFRL:MMQ:MPOS:SA_MAP_AF:SA_POST_PROB	0/0:57,1:0.045:32,1:25,0:35:153,143:53:3	0/1:55,4:0.075:25,3:30,1:40:154,115:51:24:0.061,0.040,0.068:7.457e-03,0.017,0.976
1	121483368	.	T	A	.	.	DP=122;ECNT=8;NLOD=18.06;N_ART_LOD=-1.785e+00;POP_AF=1.000e-03;P_GERMLINE=-1.684e+01;TLOD=3.92	GT:AD:AF:F1R2:F2R1:MBQ:MFRL:MMQ:MPOS:SA_MAP_AF:SA_POST_PROB	0/0:60,0:8.702e-05:34,0:26,0:0:153,0:0:0	0/1:60,2:0.032:27,1:33,1:40:152,153:33:19:0.020,0.020,0.032:9.786e-03,6.539e-03,0.984
1	121483372	.	T	C	.	.	DP=121;ECNT=8;NLOD=12.27;N_ART_LOD=0.786;POP_AF=1.000e-03;P_GERMLINE=-1.108e+01;TLOD=3.90	GT:AD:AF:F1R2:F2R1:MBQ:MFRL:MMQ:MPOS:SA_MAP_AF:SA_POST_PROB	0/0:54,1:0.027:29,1:25,0:38:152,132:60:30	0/1:61,2:0.046:27,1:34,1:40:153,153:33:15:0.020,0.020,0.032:9.416e-03,6.586e-03,0.984
1	121483378	.	C	T	.	.	DP=119;ECNT=8;NLOD=16.55;N_ART_LOD=-1.748e+00;POP_AF=1.000e-03;P_GERMLINE=-1.608e+01;TLOD=3.18	GT:AD:AF:F1R2:F2R1:MBQ:MFRL:MMQ:MPOS:SA_MAP_AF:SA_POST_PROB	0/0:55,0:8.409e-05:28,0:27,0:0:146,0:0:0	0/1:61,2:0.039:29,1:32,1:40:147,146:47:14:0.00,0.030,0.032:0.033,3.623e-03,0.964
1	121483386	.	T	G	.	.	DP=115;ECNT=8;NLOD=5.09;N_ART_LOD=4.05;POP_AF=1.000e-03;P_GERMLINE=-2.814e+00;TLOD=5.02	GT:AD:AF:F1R2:F2R1:MBQ:MFRL:MMQ:MPOS:SA_MAP_AF:SA_POST_PROB	0/0:44,2:0.072:23,2:21,0:39:144,193:42:20	0/1:60,3:0.070:30,1:30,2:39:147,215:33:8:0.040,0.030,0.048:8.969e-03,9.233e-03,0.982
1	121483444	.	A	T	.	.	DP=74;ECNT=1;NLOD=10.18;N_ART_LOD=-1.543e+00;POP_AF=1.000e-03;P_GERMLINE=-8.712e+00;TLOD=4.18	GT:AD:AF:F1R2:F2R1:MBQ:MFRL:MMQ:MPOS:SA_MAP_AF:SA_POST_PROB	0/0:34,0:3.315e-03:17,0:17,0:0:166,0:0:0	0/1:37,2:0.065:20,0:17,2:39:158,139:41:12:0.040,0.040,0.051:0.015,8.685e-03,0.977
1	121483745	.	G	A	.	.	DP=70;ECNT=3;NLOD=2.38;N_ART_LOD=4.29;POP_AF=1.000e-03;P_GERMLINE=-4.770e-01;TLOD=4.81	GT:AD:AF:F1R2:F2R1:MBQ:MFRL:MMQ:MPOS:SA_MAP_AF:SA_POST_PROB	0/0:34,2:0.090:18,1:16,1:39:169,149:38:34	0/1:27,2:0.097:11,1:16,1:39:153,163:50:26:0.00,0.071,0.067:0.015,0.014,0.971
1	121483901	.	C	T	.	.	DP=74;ECNT=3;NLOD=10.36;N_ART_LOD=0.138;POP_AF=1.000e-03;P_GERMLINE=-7.652e+00;TLOD=5.54	GT:AD:AF:F1R2:F2R1:MBQ:MFRL:MMQ:MPOS:PGT:PID:SA_MAP_AF:SA_POST_PROB	0/0:44,1:0.072:21,0:19,1:40:176,97:27:8:0|1:121483901_C_T	0/1:18,2:0.168:11,2:6,0:40:184,134:42:15:0|1:121483901_C_T:0.061,0.071,0.091:0.034,9.436e-03,0.956
1	121484393	.	T	C	.	.	DP=305;ECNT=1;NLOD=49.40;N_ART_LOD=2.29;POP_AF=1.000e-03;P_GERMLINE=-4.656e+01;TLOD=5.71	GT:AD:AF:F1R2:F2R1:MBQ:MFRL:MMQ:MPOS:SA_MAP_AF:SA_POST_PROB	0/0:192,2:0.034:93,2:99,0:40:171,201:46:14	0/1:92,3:0.066:46,2:46,1:39:152,143:60:2:0.030,0.020,0.032:2.694e-03,0.042,0.956
1	121484463	.	T	A	.	.	DP=858;ECNT=5;NLOD=109.41;N_ART_LOD=23.21;POP_AF=1.000e-03;P_GERMLINE=-1.061e+02;TLOD=11.31	GT:AD:AF:F1R2:F2R1:MBQ:MFRL:MMQ:MPOS:SA_MAP_AF:SA_POST_PROB	0/0:516,12:0.038:269,3:247,9:40:159,135:60:18	0/1:300,7:0.034:134,3:166,4:39:150,105:60:8:0.020,0.020,0.023:2.293e-03,5.086e-03,0.993
1	121484477	.	G	T	.	.	DP=933;ECNT=5;NLOD=145.60;N_ART_LOD=6.82;POP_AF=1.000e-03;P_GERMLINE=-1.423e+02;TLOD=9.01	GT:AD:AF:F1R2:F2R1:MBQ:MFRL:MMQ:MPOS:SA_MAP_AF:SA_POST_PROB	0/0:550,5:0.034:288,0:262,5:39:156,219:60:17	0/1:330,5:0.035:155,3:175,2:40:148,146:60:18:0.010,0.010,0.015:2.045e-03,3.452e-03,0.995
1	121484526	.	C	G	.	.	DP=1386;ECNT=26;NLOD=234.13;N_ART_LOD=3.65;POP_AF=1.000e-03;P_GERMLINE=-2.332e+02;TLOD=3.61	GT:AD:AF:F1R2:F2R1:MBQ:MFRL:MMQ:MPOS:SA_MAP_AF:SA_POST_PROB	0/0:829,4:0.017:427,2:398,2:39:157,183:60:22	0/1:510,3:0.023:247,2:263,1:39:153,147:60:23:0.010,0.00,5.825e-03:5.114e-04,0.015,0.985
1	121484530	.	T	G	.	.	DP=1442;ECNT=26;NLOD=265.20;N_ART_LOD=-1.522e+00;POP_AF=1.000e-03;P_GERMLINE=-2.630e+02;TLOD=4.96	GT:AD:AF:F1R2:F2R1:MBQ:MFRL:MMQ:MPOS:SA_MAP_AF:SA_POST_PROB	0/0:895,1:6.488e-03:465,1:430,0:39:156,136:60:21	0/1:527,4:0.014:251,1:276,3:40:153,135:60:12:0.010,0.010,7.533e-03:7.208e-04,5.722e-03,0.994
1	121484531	.	T	C	.	.	DP=1462;ECNT=26;NLOD=259.17;N_ART_LOD=0.370;POP_AF=1.000e-03;P_GERMLINE=-2.587e+02;TLOD=3.21	GT:AD:AF:F1R2:F2R1:MBQ:MFRL:MMQ:MPOS:SA_MAP_AF:SA_POST_PROB	0/0:896,3:0.013:467,1:429,2:34:156,227:60:18	0/1:535,4:0.014:253,3:282,1:40:153,172:60:28:0.010,0.010,7.421e-03:1.163e-03,2.056e-03,0.997
1	121484558	.	C	T	.	.	DP=1696;ECNT=26;NLOD=119.56;N_ART_LOD=113.93;POP_AF=1.000e-03;P_GERMLINE=-1.163e+02;TLOD=80.40	GT:AD:AF:F1R2:F2R1:MBQ:MFRL:MMQ:MPOS:PGT:PID:SA_MAP_AF:SA_POST_PROB	0/0:997,43:0.041:533,16:464,27:40:159,137:40:40:0|1:121484541_G_A	0/1:626,30:0.046:293,13:333,17:40:156,141:37:37:0|1:121484541_G_A:0.030,0.040,0.046:0.061,1.004e-03,0.938
1	121484570	.	A	C	.	.	DP=1815;ECNT=26;NLOD=278.34;N_ART_LOD=17.50;POP_AF=1.000e-03;P_GERMLINE=-2.751e+02;TLOD=7.20	GT:AD:AF:F1R2:F2R1:MBQ:MFRL:MMQ:MPOS:SA_MAP_AF:SA_POST_PROB	0/0:1070,12:0.027:559,7:511,5:39:158,138:60:21	0/1:668,5:0.026:313,4:355,1:40:155,145:60:22:0.010,0.010,7.429e-03:8.289e-04,2.595e-03,0.997
1	121484571	.	C	A	.	.	DP=1843;ECNT=26;NLOD=309.34;N_ART_LOD=6.22;POP_AF=1.000e-03;P_GERMLINE=-3.060e+02;TLOD=14.32	GT:AD:AF:F1R2:F2R1:MBQ:MFRL:MMQ:MPOS:SA_MAP_AF:SA_POST_PROB	0/0:1097,6:0.020:574,4:522,2:40:157,170:60:20	0/1:671,8:0.031:315,2:356,6:40:155,135:60:20:0.010,0.010,0.012:4.368e-03,9.049e-04,0.995
1	121484572	.	T	C	.	.	DP=1867;ECNT=26;NLOD=138.57;N_ART_LOD=120.38;POP_AF=1.000e-03;P_GERMLINE=-1.353e+02;TLOD=85.08	GT:AD:AF:F1R2:F2R1:MBQ:MFRL:MMQ:MPOS:SA_MAP_AF:SA_POST_PROB	0/0:1100,46:0.044:582,24:518,22:39:158,134:32:34	0/1:672,32:0.051:316,14:356,18:39:156,130:40:36:0.020,0.040,0.045:0.123,8.067e-04,0.876
1	121484573	.	A	C	.	.	DP=1877;ECNT=26;NLOD=9.68;N_ART_LOD=210.40;POP_AF=1.000e-03;P_GERMLINE=-6.382e+00;TLOD=153.20	GT:AD:AF:F1R2:F2R1:MBQ:MFRL:MMQ:MPOS:SA_MAP_AF:SA_POST_PROB	0/0:1074,79:0.072:569,38:505,41:40:160,136:40:35	0/1:652,58:0.085:309,24:343,34:39:158,132:40:35:0.051,0.081,0.082:0.539,4.661e-04,0.460
1	121484595	.	T	C	.	.	DP=2157;ECNT=26;NLOD=344.87;N_ART_LOD=20.75;POP_AF=1.000e-03;P_GERMLINE=-3.416e+02;TLOD=18.70	GT:AD:AF:F1R2:F2R1:MBQ:MFRL:MMQ:MPOS:SA_MAP_AF:SA_POST_PROB	0/0:1309,12:0.014:688,5:621,7:39:152,157:60:24	0/1:806,10:0.017:376,5:430,5:40:152,141:60:20:0.010,0.010,0.012:6.929e-04,6.387e-03,0.993
1	121484596	.	G	C	.	.	DP=2251;ECNT=26;NLOD=377.71;N_ART_LOD=12.55;POP_AF=1.000e-03;P_GERMLINE=-3.744e+02;TLOD=7.29	GT:AD:AF:F1R2:F2R1:MBQ:MFRL:MMQ:MPOS:PGT:PID:SA_MAP_AF:SA_POST_PROB	0/0:1366,8:9.912e-03:708,6:645,2:40:152,158:60:16:0|1:121484596_G_C	0/1:852,5:0.012:398,3:442,2:40:151,120:60:30:0|1:121484596_G_C:0.010,0.010,5.903e-03:1.418e-03,8.430e-04,0.998
1	121484700	.	T	G	.	.	DP=1845;ECNT=17;NLOD=281.70;N_ART_LOD=21.47;POP_AF=1.000e-03;P_GERMLINE=-2.784e+02;TLOD=7.24	GT:AD:AF:F1R2:F2R1:MBQ:MFRL:MMQ:MPOS:SA_MAP_AF:SA_POST_PROB	0/0:1104,13:0.023:556,8:548,5:40:168,148:40:19	0/1:687,5:0.016:370,2:317,3:40:162,150:40:35:0.010,0.010,7.225e-03:1.091e-03,1.598e-03,0.997
1	121484722	.	G	GGA	.	.	DP=1862;ECNT=17;NLOD=263.36;N_ART_LOD=30.10;POP_AF=1.000e-03;P_GERMLINE=-2.601e+02;TLOD=14.28	GT:AD:AF:F1R2:F2R1:MBQ:MFRL:MMQ:MPOS:SA_MAP_AF:SA_POST_PROB	0/0:1099,19:0.029:525,13:574,6:39:166,183:60:24	0/1:692,8:0.026:367,6:325,2:40:163,144:60:31:0.010,0.010,0.011:2.731e-03,1.059e-03,0.996
1	121484725	.	T	A	.	.	DP=1856;ECNT=17;NLOD=318.51;N_ART_LOD=5.02;POP_AF=1.000e-03;P_GERMLINE=-3.163e+02;TLOD=4.93	GT:AD:AF:F1R2:F2R1:MBQ:MFRL:MMQ:MPOS:SA_MAP_AF:SA_POST_PROB	0/0:1124,6:5.880e-03:548,4:576,2:39:168,158:51:24	0/1:719,4:6.265e-03:379,3:340,1:40:162,169:49:8:0.010,0.010,5.533e-03:6.362e-04,2.759e-03,0.997
1	121484727	.	TTC	T	.	.	DP=1900;ECNT=17;NLOD=258.29;N_ART_LOD=23.84;POP_AF=1.000e-03;P_GERMLINE=-2.550e+02;RPA=2,1;RU=TC;STR;TLOD=9.52	GT:AD:AF:F1R2:F2R1:MBQ:MFRL:MMQ:MPOS:SA_MAP_AF:SA_POST_PROB	0/0:1045,16:0.061:471,11:502,5:40:168,177:60:20	0/1:665,6:0.059:328,5:286,1:40:163,162:58:31:0.010,0.010,8.746e-03:2.982e-03,8.527e-04,0.996
1	121484771	.	T	C	.	.	DP=2049;ECNT=17;NLOD=172.23;N_ART_LOD=111.88;POP_AF=1.000e-03;P_GERMLINE=-1.689e+02;TLOD=49.85	GT:AD:AF:F1R2:F2R1:MBQ:MFRL:MMQ:MPOS:SA_MAP_AF:SA_POST_PROB	0/0:1197,49:0.053:604,21:593,28:39:165,153:60:24	0/1:728,24:0.042:367,13:361,11:40:159,162:60:29:0.030,0.030,0.032:3.290e-03,1.949e-03,0.995
1	121484801	.	C	G	.	.	DP=2101;ECNT=17;NLOD=167.39;N_ART_LOD=120.81;POP_AF=1.000e-03;P_GERMLINE=-1.641e+02;TLOD=63.60	GT:AD:AF:F1R2:F2R1:MBQ:MFRL:MMQ:MPOS:SA_MAP_AF:SA_POST_PROB	0/0:1221,53:0.055:628,20:593,33:40:162,141:60:20	0/1:731,27:0.055:346,18:385,9:39:157,161:60:18:0.030,0.030,0.036:1.245e-03,9.732e-03,0.989
1	121484942	.	T	A	.	.	DP=2243;ECNT=2;NLOD=314.12;N_ART_LOD=38.52;POP_AF=1.000e-03;P_GERMLINE=-3.108e+02;TLOD=16.64	GT:AD:AF:F1R2:F2R1:MBQ:MFRL:MMQ:MPOS:SA_MAP_AF:SA_POST_PROB	0/0:1324,37:0.039:678,15:646,22:38:155,166:60:4	0/1:801,18:0.031:394,10:407,8:40:156,133:60:4:0.020,0.020,0.022:1.196e-03,4.167e-03,0.995
1	121484966	.	G	C	.	.	DP=2266;ECNT=17;NLOD=291.30;N_ART_LOD=64.11;POP_AF=1.000e-03;P_GERMLINE=-2.880e+02;TLOD=14.70	GT:AD:AF:F1R2:F2R1:MBQ:MFRL:MMQ:MPOS:SA_MAP_AF:SA_POST_PROB	0/0:1362,29:0.029:682,10:680,19:40:154,168:60:23	0/1:833,9:0.017:405,4:428,5:39:154,166:60:15:0.010,0.010,0.011:1.646e-03,1.217e-03,0.997
1	121485090	.	A	G	.	.	DP=1515;ECNT=17;NLOD=188.02;N_ART_LOD=42.49;POP_AF=1.000e-03;P_GERMLINE=-1.847e+02;TLOD=18.12	GT:AD:AF:F1R2:F2R1:MBQ:MFRL:MMQ:MPOS:SA_MAP_AF:SA_POST_PROB	0/0:896,21:0.036:430,10:466,11:40:163,160:60:33	0/1:543,9:0.034:281,5:262,4:40:156,163:60:23:0.010,0.010,0.016:1.143e-03,5.490e-03,0.993
1	121485267	.	C	G	.	.	DP=3225;ECNT=22;NLOD=384.63;N_ART_LOD=88.72;POP_AF=1.000e-03;P_GERMLINE=-3.813e+02;TLOD=86.65	GT:AD:AF:F1R2:F2R1:MBQ:MFRL:MMQ:MPOS:SA_MAP_AF:SA_POST_PROB	0/0:1820,40:0.035:901,22:919,18:40:148,139:60:28	0/1:1232,38:0.046:594,19:638,19:40:141,134:60:29:0.030,0.030,0.030:2.130e-03,1.659e-03,0.996
1	121485431	.	A	ATTCTCAGTAAC	.	.	DP=383;ECNT=4;NLOD=36.39;N_ART_LOD=10.50;POP_AF=1.000e-03;P_GERMLINE=-3.309e+01;TLOD=15.24	GT:AD:AF:F1R2:F2R1:MBQ:MFRL:MMQ:MPOS:PGT:PID:SA_MAP_AF:SA_POST_PROB	0/0:189,5:0.124:100,2:89,3:40:134,111:60:2:0|1:121485400_G_A	0/1:103,6:0.149:50,3:53,3:40:125,159:60:1:0|1:121485400_G_A:0.051,0.040,0.055:7.792e-03,7.767e-03,0.984
1	142539254	.	A	AGTGCT	.	.	DP=21;ECNT=2;NLOD=3.01;N_ART_LOD=-1.041e+00;POP_AF=1.000e-03;P_GERMLINE=-2.668e-01;TLOD=6.18	GT:AD:AF:F1R2:F2R1:MBQ:MFRL:MMQ:MPOS:SA_MAP_AF:SA_POST_PROB	0/0:10,0:3.162e-05:2,0:8,0:0:171,0:0:0	0/1:9,2:0.182:2,1:7,1:40:197,108:60:21:0.152,0.152,0.182:0.025,0.017,0.957
1	142598167	.	C	G	.	.	DP=70;ECNT=4;NLOD=8.43;N_ART_LOD=-1.462e+00;POP_AF=1.000e-03;P_GERMLINE=-5.134e+00;TLOD=7.81	GT:AD:AF:F1R2:F2R1:MBQ:MFRL:MMQ:MPOS:PGT:PID:SA_MAP_AF:SA_POST_PROB	0/0:28,0:3.162e-05:12,0:16,0:0:174,0:0:0:0|1:142598167_C_G	0/1:39,3:0.071:27,2:12,1:37:153,164:22:25:0|1:142598167_C_G:0.061,0.040,0.071:7.291e-03,0.024,0.969
1	142598176	.	G	A	.	.	DP=69;ECNT=4;NLOD=8.73;N_ART_LOD=-1.477e+00;POP_AF=1.000e-03;P_GERMLINE=-5.434e+00;TLOD=7.89	GT:AD:AF:F1R2:F2R1:MBQ:MFRL:MMQ:MPOS:PGT:PID:SA_MAP_AF:SA_POST_PROB	0/0:29,0:3.235e-05:13,0:16,0:0:174,0:0:0:0|1:142598167_C_G	0/1:37,3:0.075:26,2:11,1:39:153,164:22:34:0|1:142598167_C_G:0.071,0.051,0.075:7.854e-03,0.023,0.969
1	142598188	.	G	A	.	.	DP=70;ECNT=4;NLOD=8.13;N_ART_LOD=-1.454e+00;POP_AF=1.000e-03;P_GERMLINE=-4.825e+00;TLOD=10.24	GT:AD:AF:F1R2:F2R1:MBQ:MFRL:MMQ:MPOS:PGT:PID:SA_MAP_AF:SA_POST_PROB	0/0:27,0:0.018:11,0:16,0:0:174,0:0:0:0|1:142598167_C_G	0/1:37,4:0.107:26,3:11,1:38:149,167:22:40:0|1:142598167_C_G:0.091,0.061,0.098:8.326e-03,0.026,0.965
1	142603090	.	G	A	.	.	DP=24;ECNT=1;NLOD=2.71;N_ART_LOD=-1.018e+00;POP_AF=1.000e-03;P_GERMLINE=-2.152e-01;TLOD=5.82	GT:AD:AF:F1R2:F2R1:MBQ:MFRL:MMQ:MPOS:SA_MAP_AF:SA_POST_PROB	0/0:9,0:0.050:5,0:4,0:0:181,0:0:0	0/1:12,2:0.143:5,1:7,1:40:169,137:46:20:0.141,0.00,0.143:0.011,0.044,0.944
1	142618386	.	C	T	.	.	DP=14;ECNT=1;NLOD=3.01;N_ART_LOD=-1.041e+00;POP_AF=1.000e-03;P_GERMLINE=-2.535e+00;TLOD=3.18	GT:AD:AF:F1R2:F2R1:MBQ:MFRL:MMQ:MPOS:SA_MAP_AF:SA_POST_PROB	0/0:10,0:4.191e-05:3,0:7,0:0:229,0:0:0	0/1:3,1:0.250:1,0:2,1:40:166,112:40:13:0.00,0.253,0.250:0.039,0.017,0.944
1	142632962	.	CTT	C	.	.	DP=31;ECNT=1;NLOD=2.69;N_ART_LOD=-5.091e-01;POP_AF=1.000e-03;P_GERMLINE=-5.502e-01;RPA=14,12;RU=T;STR;TLOD=5.02	GT:AD:AF:F1R2:F2R1:MBQ:MFRL:MMQ:MPOS:SA_MAP_AF:SA_POST_PROB	0/0:9,0:0.128:1,0:3,0:0:147,0:0:0	0/1:13,3:0.259:0,0:0,2:40:0,167:47:25:0.172,0.172,0.200:0.021,0.021,0.957
1	142647003	.	G	A	.	.	DP=34;ECNT=2;NLOD=3.31;N_ART_LOD=-1.079e+00;POP_AF=1.000e-03;P_GERMLINE=-3.163e-01;TLOD=7.32	GT:AD:AF:F1R2:F2R1:MBQ:MFRL:MMQ:MPOS:PGT:PID:SA_MAP_AF:SA_POST_PROB	0/0:11,0:3.162e-05:5,0:6,0:0:175,0:0:0:0|1:142647003_G_A	0/1:19,3:0.152:5,1:14,2:39:201,178:22:5:0|1:142647003_G_A:0.141,0.00,0.136:0.015,0.025,0.960
1	142647005	.	C	A	.	.	DP=34;ECNT=2;NLOD=3.31;N_ART_LOD=-1.094e+00;POP_AF=1.000e-03;P_GERMLINE=-3.161e-01;TLOD=7.33	GT:AD:AF:F1R2:F2R1:MBQ:MFRL:MMQ:MPOS:PGT:PID:SA_MAP_AF:SA_POST_PROB	0/0:11,0:0.042:5,0:6,0:0:175,0:0:0:0|1:142647003_G_A	0/1:19,3:0.136:5,1:14,2:38:201,178:22:8:0|1:142647003_G_A:0.141,0.00,0.136:0.015,0.025,0.960
1	142653898	.	A	G	.	.	DP=76;ECNT=1;NLOD=5.04;N_ART_LOD=1.36;POP_AF=1.000e-03;P_GERMLINE=-3.987e+00;TLOD=3.76	GT:AD:AF:F1R2:F2R1:MBQ:MFRL:MMQ:MPOS:SA_MAP_AF:SA_POST_PROB	0/0:30,1:0.057:18,0:12,1:39:140,125:49:5	0/1:41,2:0.047:22,2:19,0:37:153,169:60:5:0.00,0.051,0.047:0.021,6.673e-03,0.972
1	142782246	.	G	A	.	.	DP=89;ECNT=1;NLOD=6.16;N_ART_LOD=0.723;POP_AF=1.000e-03;P_GERMLINE=-2.856e+00;TLOD=8.74	GT:AD:AF:F1R2:F2R1:MBQ:MFRL:MMQ:MPOS:SA_MAP_AF:SA_POST_PROB	0/0:32,1:0.044:14,1:18,0:34:155,166:33:20	0/1:48,4:0.100:33,3:15,1:40:146,144:41:9:0.061,0.061,0.077:0.016,8.747e-03,0.976
1	142806903	.	T	C	.	.	DP=51;ECNT=10;NLOD=7.53;N_ART_LOD=-1.415e+00;POP_AF=1.000e-03;P_GERMLINE=-5.214e+00;TLOD=5.06	GT:AD:AF:F1R2:F2R1:MBQ:MFRL:MMQ:MPOS:PGT:PID:SA_MAP_AF:SA_POST_PROB	0/0:25,0:3.050e-05:16,0:9,0:0:177,0:0:0:0|1:142806881_AG_A	0/1:24,2:0.077:13,2:11,0:38:168,210:23:22:0|1:142806881_AG_A:0.00,0.081,0.077:0.023,0.011,0.966
1	142806920	.	G	C	.	.	DP=49;ECNT=10;NLOD=6.92;N_ART_LOD=-1.380e+00;POP_AF=1.000e-03;P_GERMLINE=-4.612e+00;TLOD=5.06	GT:AD:AF:F1R2:F2R1:MBQ:MFRL:MMQ:MPOS:PGT:PID:SA_MAP_AF:SA_POST_PROB	0/0:23,0:2.887e-05:16,0:7,0:0:177,0:0:0:0|1:142806881_AG_A	0/1:24,2:0.077:13,2:11,0:40:168,210:23:15:0|1:142806881_AG_A:0.061,0.061,0.077:0.014,0.014,0.972
1	142806924	.	A	C	.	.	DP=51;ECNT=10;NLOD=6.92;N_ART_LOD=-1.380e+00;POP_AF=1.000e-03;P_GERMLINE=-4.699e+00;TLOD=4.96	GT:AD:AF:F1R2:F2R1:MBQ:MFRL:MMQ:MPOS:PGT:PID:SA_MAP_AF:SA_POST_PROB	0/0:23,0:2.750e-05:15,0:8,0:0:166,0:0:0:0|1:142806881_AG_A	0/1:26,2:0.071:13,2:13,0:40:168,210:23:15:0|1:142806881_AG_A:0.051,0.061,0.071:0.015,0.013,0.973
1	142806932	.	T	C	.	.	DP=52;ECNT=10;NLOD=7.53;N_ART_LOD=-1.415e+00;POP_AF=1.000e-03;P_GERMLINE=-5.258e+00;TLOD=5.01	GT:AD:AF:F1R2:F2R1:MBQ:MFRL:MMQ:MPOS:PGT:PID:SA_MAP_AF:SA_POST_PROB	0/0:25,0:2.783e-05:16,0:9,0:0:166,0:0:0:0|1:142806881_AG_A	0/1:25,2:0.074:14,2:11,0:39:164,210:23:15:0|1:142806881_AG_A:0.051,0.061,0.074:0.019,0.011,0.971
1	142806955	.	A	G	.	.	DP=51;ECNT=10;NLOD=7.83;N_ART_LOD=-1.431e+00;POP_AF=1.000e-03;P_GERMLINE=-5.469e+00;TLOD=5.11	GT:AD:AF:F1R2:F2R1:MBQ:MFRL:MMQ:MPOS:PGT:PID:SA_MAP_AF:SA_POST_PROB	0/0:26,0:2.797e-05:14,0:12,0:0:186,0:0:0:0|1:142806881_AG_A	0/1:23,2:0.080:14,1:9,1:40:172,174:31:28:0|1:142806881_AG_A:0.061,0.061,0.080:0.028,9.376e-03,0.963
1	142806959	.	T	G	.	.	DP=57;ECNT=10;NLOD=9.63;N_ART_LOD=-1.518e+00;POP_AF=1.000e-03;P_GERMLINE=-6.331e+00;TLOD=8.72	GT:AD:AF:F1R2:F2R1:MBQ:MFRL:MMQ:MPOS:PGT:PID:SA_MAP_AF:SA_POST_PROB	0/0:32,0:6.943e-05:18,0:14,0:0:186,0:0:0:0|1:142806881_AG_A	0/1:22,3:0.120:13,2:9,1:40:172,210:23:22:0|1:142806881_AG_A:0.101,0.091,0.120:0.030,0.011,0.959
1	142807279	.	C	T	.	.	DP=110;ECNT=3;NLOD=2.74;N_ART_LOD=4.53;POP_AF=1.000e-03;P_GERMLINE=-1.053e-01;TLOD=10.17	GT:AD:AF:F1R2:F2R1:MBQ:MFRL:MMQ:MPOS:PGT:PID:SA_MAP_AF:SA_POST_PROB	0/0:37,2:0.051:18,0:19,2:40:150,141:26:26:0|1:142807279_C_T	0/1:67,4:0.062:30,4:37,0:40:155,148:23:42:0|1:142807279_C_T:0.040,0.051,0.056:0.012,7.231e-03,0.981
1	142807304	.	C	T	.	.	DP=103;ECNT=3;NLOD=2.44;N_ART_LOD=4.56;POP_AF=1.000e-03;P_GERMLINE=-5.582e-02;TLOD=10.35	GT:AD:AF:F1R2:F2R1:MBQ:MFRL:MMQ:MPOS:PGT:PID:SA_MAP_AF:SA_POST_PROB	0/0:36,2:0.053:18,0:18,2:40:149,141:26:45:0|1:142807279_C_T	0/1:61,4:0.063:28,4:33,0:37:155,148:23:17:0|1:142807279_C_T:0.040,0.051,0.062:0.019,6.087e-03,0.975
1	142843888	.	A	G	.	.	DP=16;ECNT=1;NLOD=2.40;N_ART_LOD=-9.538e-01;POP_AF=1.000e-03;P_GERMLINE=-1.183e-01;TLOD=5.83	GT:AD:AF:F1R2:F2R1:MBQ:MFRL:MMQ:MPOS:SA_MAP_AF:SA_POST_PROB	0/0:8,0:1.822e-03:3,0:5,0:0:209,0:0:0	0/1:5,3:0.376:3,2:2,1:39:186,254:24:20:0.323,0.354,0.375:0.025,0.023,0.952
1	142854975	.	C	T	.	.	DP=91;ECNT=4;NLOD=5.13;N_ART_LOD=1.46;POP_AF=1.000e-03;P_GERMLINE=-3.803e+00;TLOD=4.03	GT:AD:AF:F1R2:F2R1:MBQ:MFRL:MMQ:MPOS:PGT:PID:SA_MAP_AF:SA_POST_PROB	0/0:31,1:0.059:16,1:15,0:31:158,119:40:7:0|1:142854975_C_T	0/1:55,2:0.035:23,1:32,1:38:161,122:36:9:0|1:142854975_C_T:0.030,0.00,0.035:7.742e-03,0.012,0.981
1	142854979	.	G	A	.	.	DP=89;ECNT=4;NLOD=5.13;N_ART_LOD=1.47;POP_AF=1.000e-03;P_GERMLINE=-3.760e+00;TLOD=4.08	GT:AD:AF:F1R2:F2R1:MBQ:MFRL:MMQ:MPOS:PGT:PID:SA_MAP_AF:SA_POST_PROB	0/0:31,1:0.045:16,1:15,0:30:158,119:40:3:0|1:142854975_C_T	0/1:53,2:0.045:23,1:30,1:40:156,122:36:10:0|1:142854975_C_T:0.040,0.00,0.036:8.146e-03,0.012,0.980
1	142876049	.	C	G	.	.	DP=97;ECNT=1;NLOD=8.72;N_ART_LOD=-1.495e+00;POP_AF=1.000e-03;P_GERMLINE=-5.418e+00;TLOD=22.07	GT:AD:AF:F1R2:F2R1:MBQ:MFRL:MMQ:MPOS:SA_MAP_AF:SA_POST_PROB	0/0:29,0:0.048:13,0:16,0:0:172,0:0:0	0/1:48,10:0.208:11,4:37,6:40:158,140:26:25:0.152,0.152,0.172:0.015,0.014,0.971
1	143156803	.	G	T	.	.	DP=40;ECNT=1;NLOD=3.54;N_ART_LOD=-8.750e-01;POP_AF=1.000e-03;P_GERMLINE=-1.533e+00;TLOD=4.74	GT:AD:AF:F1R2:F2R1:MBQ:MFRL:MMQ:MPOS:SA_MAP_AF:SA_POST_PROB	0/0:12,0:0.051:9,0:2,0:0:219,0:0:0	0/1:15,2:0.263:6,2:7,0:40:192,322:23:9:0.081,0.00,0.080:0.015,0.017,0.968
1	143283224	.	C	A	.	.	DP=178;ECNT=1;NLOD=14.57;N_ART_LOD=3.45;POP_AF=1.000e-03;P_GERMLINE=-1.153e+01;TLOD=6.08	GT:AD:AF:F1R2:F2R1:MBQ:MFRL:MMQ:MPOS:SA_MAP_AF:SA_POST_PROB	0/0:76,2:0.040:32,1:44,1:40:164,201:40:38	0/1:92,4:0.053:48,4:44,0:40:168,209:34:26:0.00,0.040,0.042:0.011,8.154e-03,0.981
1	143419411	.	G	C	.	.	DP=32;ECNT=1;NLOD=3.31;N_ART_LOD=-1.079e+00;POP_AF=1.000e-03;P_GERMLINE=-1.535e+00;TLOD=4.50	GT:AD:AF:F1R2:F2R1:MBQ:MFRL:MMQ:MPOS:SA_MAP_AF:SA_POST_PROB	0/0:11,0:9.009e-04:3,0:8,0:0:183,0:0:0	0/1:19,2:0.101:12,0:7,2:40:175,153:40:30:0.091,0.00,0.095:8.801e-03,0.044,0.948
1	144011819	.	AT	A	.	.	DP=77;ECNT=1;NLOD=7.49;N_ART_LOD=-1.100e+00;POP_AF=1.000e-03;P_GERMLINE=-6.419e+00;RPA=9,8;RU=T;STR;TLOD=3.77	GT:AD:AF:F1R2:F2R1:MBQ:MFRL:MMQ:MPOS:SA_MAP_AF:SA_POST_PROB	0/0:28,1:0.101:9,0:11,1:40:162,220:60:16	0/1:41,3:0.079:20,1:12,2:39:206,174:60:31:0.040,0.061,0.070:0.019,8.072e-03,0.973
1	144093406	.	CT	C	.	.	DP=28;ECNT=2;NLOD=2.41;N_ART_LOD=-9.542e-01;POP_AF=1.000e-03;P_GERMLINE=-5.225e-02;RPA=2,1;RU=T;STR;TLOD=24.56	GT:AD:AF:F1R2:F2R1:MBQ:MFRL:MMQ:MPOS:PGT:PID:SA_MAP_AF:SA_POST_PROB	0/0:8,0:2.358e-05:2,0:6,0:0:177,0:0:0:0|1:144093406_CT_C	0/1:12,7:0.375:4,4:8,3:40:164,129:40:13:0|1:144093406_CT_C:0.242,0.364,0.368:0.080,0.012,0.908
1	144093412	.	AC	A	.	.	DP=30;ECNT=2;NLOD=2.41;N_ART_LOD=-9.542e-01;POP_AF=1.000e-03;P_GERMLINE=-5.225e-02;RPA=3,2;RU=C;STR;TLOD=19.52	GT:AD:AF:F1R2:F2R1:MBQ:MFRL:MMQ:MPOS:PGT:PID:SA_MAP_AF:SA_POST_PROB	0/0:8,0:2.358e-05:2,0:6,0:0:177,0:0:0:0|1:144093406_CT_C	0/1:12,6:0.364:4,3:8,3:40:164,138:36:13:0|1:144093406_CT_C:0.273,0.313,0.333:0.041,0.014,0.944
1	144530241	.	C	T	.	.	DP=136;ECNT=1;NLOD=16.56;N_ART_LOD=-1.764e+00;POP_AF=1.000e-03;P_GERMLINE=-1.568e+01;TLOD=3.57	GT:AD:AF:F1R2:F2R1:MBQ:MFRL:MMQ:MPOS:SA_MAP_AF:SA_POST_PROB	0/0:55,0:0.042:23,0:32,0:0:194,0:0:0	0/1:70,2:0.054:38,0:32,2:40:174,162:60:33:0.00,0.030,0.028:0.013,5.003e-03,0.982
1	144536057	.	AACACACACACAC	A	.	.	DP=46;ECNT=1;NLOD=4.52;N_ART_LOD=-9.631e-01;POP_AF=1.000e-03;P_GERMLINE=-1.841e+00;RPA=21,15;RU=AC;STR;TLOD=5.50	GT:AD:AF:F1R2:F2R1:MBQ:MFRL:MMQ:MPOS:SA_MAP_AF:SA_POST_PROB	0/0:16,0:0.065:7,0:3,0:0:168,0:0:0	0/1:18,2:0.268:7,0:1,2:34:186,143:39:21:0.091,0.091,0.111:0.019,0.016,0.966
1	144596088	.	G	A	.	.	DP=152;ECNT=2;NLOD=14.94;N_ART_LOD=0.352;POP_AF=1.000e-03;P_GERMLINE=-1.235e+01;TLOD=5.38	GT:AD:AF:F1R2:F2R1:MBQ:MFRL:MMQ:MPOS:SA_MAP_AF:SA_POST_PROB	0/0:62,1:0.066:28,0:34,1:35:160,120:40:3	0/1:75,3:0.064:26,3:49,0:35:165,123:40:3:0.00,0.040,0.038:0.027,3.922e-03,0.969
1	144860516	.	T	C	.	.	DP=16;ECNT=1;NLOD=4.21;N_ART_LOD=-1.176e+00;POP_AF=1.000e-03;P_GERMLINE=-3.316e+00;TLOD=3.60	GT:AD:AF:F1R2:F2R1:MBQ:MFRL:MMQ:MPOS:SA_MAP_AF:SA_POST_PROB	0/0:14,0:4.073e-05:7,0:7,0:0:172,0:0:0	0/1:1,1:0.500:1,1:0,0:39:175,143:60:20:0.00,0.505,0.500:0.032,0.021,0.947
1	144905992	.	T	TA	.	.	DP=96;ECNT=1;NLOD=4.87;N_ART_LOD=2.62;POP_AF=1.000e-03;P_GERMLINE=-4.166e+00;RPA=14,15;RU=A;STR;TLOD=3.41	GT:AD:AF:F1R2:F2R1:MBQ:MFRL:MMQ:MPOS:SA_MAP_AF:SA_POST_PROB	0/0:42,4:0.122:10,0:22,4:33:225,263:60:7	0/1:37,5:0.176:4,1:23,4:37:207,251:60:37:0.00,0.121,0.119:0.015,0.025,0.960
1	144923886	.	AT	A	.	.	DP=582;ECNT=1;NLOD=50.17;N_ART_LOD=6.72;POP_AF=1.000e-03;P_GERMLINE=-4.865e+01;RPA=10,9;RU=T;STR;TLOD=4.23	GT:AD:AF:F1R2:F2R1:MBQ:MFRL:MMQ:MPOS:SA_MAP_AF:SA_POST_PROB	0/0:237,8:0.133:96,1:126,7:39:211,228:60:11	0/1:219,6:0.115:73,3:135,3:40:202,199:60:10:0.030,0.00,0.027:7.418e-03,6.029e-03,0.987
1	144991365	.	CAAA	C	.	.	DP=47;ECNT=1;NLOD=4.02;N_ART_LOD=-9.878e-01;POP_AF=1.000e-03;P_GERMLINE=-2.215e+00;RPA=19,16;RU=A;STR;TLOD=4.52	GT:AD:AF:F1R2:F2R1:MBQ:MFRL:MMQ:MPOS:SA_MAP_AF:SA_POST_PROB	0/0:14,0:0.234:3,0:4,0:0:220,0:0:0	0/1:5,3:0.463:0,1:1,1:27:160,251:60:10:0.465,0.475,0.500:0.030,0.022,0.948
1	144992175	.	TA	T	.	.	DP=125;ECNT=1;NLOD=6.44;N_ART_LOD=2.02;POP_AF=1.000e-03;P_GERMLINE=-3.831e+00;RPA=12,11;RU=A;STR;TLOD=5.41	GT:AD:AF:F1R2:F2R1:MBQ:MFRL:MMQ:MPOS:SA_MAP_AF:SA_POST_PROB	0/0:43,3:0.161:14,2:6,0:39:126,133:60:24	0/1:64,4:0.119:16,2:8,2:39:153,150:60:20:0.051,0.051,0.061:0.012,8.011e-03,0.980
1	145014186	.	G	GAA	.	.	DP=2146;ECNT=3;NLOD=171.31;N_ART_LOD=2.30;POP_AF=1.000e-03;P_GERMLINE=-1.681e+02;RPA=12,14;RU=A;STR;TLOD=6.77	GT:AD:AF:F1R2:F2R1:MBQ:MFRL:MMQ:MPOS:SA_MAP_AF:SA_POST_PROB	0/0:664,13:0.193:180,0:374,8:39:183,179:60:19	0/1:718,21:0.192:213,4:394,8:38:174,189:60:18:0.010,0.010,0.013:1.583e-03,1.700e-03,0.997
1	145014316	.	T	TA	.	.	DP=2855;ECNT=3;NLOD=342.96;N_ART_LOD=0.951;POP_AF=1.000e-03;P_GERMLINE=-3.413e+02;RPA=8,9;RU=A;STR;TLOD=4.36	GT:AD:AF:F1R2:F2R1:MBQ:MFRL:MMQ:MPOS:SA_MAP_AF:SA_POST_PROB	0/0:1212,9:0.078:444,4:763,5:39:179,194:60:23	0/1:1205,13:0.084:462,3:737,10:40:175,199:60:20:0.010,0.010,0.011:2.157e-03,8.679e-04,0.997
1	145017835	.	T	C	.	.	DP=234;ECNT=1;NLOD=20.39;N_ART_LOD=5.00;POP_AF=1.000e-03;P_GERMLINE=-1.711e+01;TLOD=7.37	GT:AD:AF:F1R2:F2R1:MBQ:MFRL:MMQ:MPOS:SA_MAP_AF:SA_POST_PROB	0/0:104,3:0.046:32,2:69,1:34:149,95:60:1	0/1:111,5:0.071:34,2:72,1:40:138,55:60:6:0.030,0.00,0.028:1.165e-03,0.320,0.679
1	145044045	.	A	AT	.	.	DP=37;ECNT=2;NLOD=3.92;N_ART_LOD=-1.172e+00;POP_AF=1.000e-03;P_GERMLINE=-1.306e+00;TLOD=5.44	GT:AD:AF:F1R2:F2R1:MBQ:MFRL:MMQ:MPOS:PGT:PID:SA_MAP_AF:SA_POST_PROB	0/0:13,0:0.066:11,0:2,0:0:209,0:0:0:0|1:145044045_A_AT	0/1:16,2:0.181:9,1:7,1:40:161,274:60:29:0|1:145044045_A_AT:0.091,0.091,0.111:0.019,0.016,0.966
1	145044047	.	A	AAT	.	.	DP=31;ECNT=2;NLOD=2.54;N_ART_LOD=-8.577e-01;POP_AF=1.000e-03;P_GERMLINE=-1.532e-01;TLOD=5.84	GT:AD:AF:F1R2:F2R1:MBQ:MFRL:MMQ:MPOS:PGT:PID:SA_MAP_AF:SA_POST_PROB	0/0:9,0:0.178:5,0:2,0:0:347,0:0:0:0|1:145044045_A_AT	0/1:12,3:0.243:5,1:5,1:40:181,274:60:27:0|1:145044045_A_AT:0.091,0.091,0.118:0.020,0.015,0.964
1	145227546	.	G	A	.	.	DP=20;ECNT=1;NLOD=3.31;N_ART_LOD=-1.094e+00;POP_AF=1.000e-03;P_GERMLINE=-2.858e+00;TLOD=3.15	GT:AD:AF:F1R2:F2R1:MBQ:MFRL:MMQ:MPOS:SA_MAP_AF:SA_POST_PROB	0/0:11,0:0.042:4,0:7,0:0:148,0:0:0	0/1:6,2:0.249:3,1:3,1:39:169,126:53:34:0.212,0.222,0.250:0.026,0.020,0.954
1	145323668	.	G	C	.	.	DP=1372;ECNT=2;NLOD=103.02;N_ART_LOD=35.99;POP_AF=1.000e-03;P_GERMLINE=-9.972e+01;TLOD=57.16	GT:AD:AF:F1R2:F2R1:MBQ:MFRL:MMQ:MPOS:SA_MAP_AF:SA_POST_PROB	0/0:558,16:0.038:234,7:324,9:40:153,105:54:9	0/1:743,25:0.045:293,10:450,15:40:152,102:54:11:0.030,0.030,0.033:2.308e-03,2.903e-03,0.995
1	145323755	.	C	A	.	.	DP=701;ECNT=2;NLOD=18.88;N_ART_LOD=37.46;POP_AF=1.000e-03;P_GERMLINE=-1.558e+01;TLOD=44.85	GT:AD:AF:F1R2:F2R1:MBQ:MFRL:MMQ:MPOS:SA_MAP_AF:SA_POST_PROB	0/0:262,15:0.092:112,6:150,9:40:142,105:54:7	0/1:347,20:0.092:141,7:206,13:40:140,104:54:9:0.030,0.051,0.054:1.000,6.008e-08,5.694e-05
1	145354065	.	CTCTCTGTCTCTG	C	.	.	DP=126;ECNT=2;NLOD=6.12;N_ART_LOD=4.30;POP_AF=1.000e-03;P_GERMLINE=-2.816e+00;RPA=6,4;RU=TCTCTG;STR;TLOD=10.59	GT:AD:AF:F1R2:F2R1:MBQ:MFRL:MMQ:MPOS:SA_MAP_AF:SA_POST_PROB	0/0:51,3:0.158:22,2:8,1:35:171,111:46:3	0/1:40,4:0.182:8,2:11,2:35:173,244:31:3:0.131,0.121,0.154:0.011,0.030,0.958
1	145374886	.	CAAA	C	.	.	DP=38;ECNT=1;NLOD=2.70;N_ART_LOD=-9.054e-01;POP_AF=1.000e-03;P_GERMLINE=-2.633e-01;RPA=15,12;RU=A;STR;TLOD=5.64	GT:AD:AF:F1R2:F2R1:MBQ:MFRL:MMQ:MPOS:SA_MAP_AF:SA_POST_PROB	0/0:9,0:0.200:2,0:7,0:0:188,0:0:0	0/1:12,2:0.287:5,0:7,2:31:170,251:42:37:0.091,0.00,0.095:0.015,0.020,0.965
1	145415368	.	CGAG	C	.	.	DB;DP=837;ECNT=1;NLOD=59.57;N_ART_LOD=15.34;POP_AF=1.000e-03;P_GERMLINE=-5.627e+01;RPA=6,5;RU=GAG;STR;TLOD=11.32	GT:AD:AF:F1R2:F2R1:MBQ:MFRL:MMQ:MPOS:SA_MAP_AF:SA_POST_PROB	0/0:297,7:0.138:101,3:196,4:38:198,184:60:35	0/1:345,6:0.115:116,2:229,4:40:203,190:60:27:0.010,0.010,0.017:2.102e-03,3.622e-03,0.994
1	145438749	.	C	CT	.	.	DP=639;ECNT=1;NLOD=75.19;N_ART_LOD=2.00;POP_AF=1.000e-03;P_GERMLINE=-7.469e+01;RPA=9,10;RU=T;STR;TLOD=3.20	GT:AD:AF:F1R2:F2R1:MBQ:MFRL:MMQ:MPOS:SA_MAP_AF:SA_POST_PROB	0/0:294,6:0.052:120,1:169,4:39:177,142:60:17	0/1:290,6:0.058:147,4:139,2:40:182,171:60:28:0.020,0.010,0.020:1.399e-03,0.018,0.980
1	145443135	.	CGT	C	.	.	DP=251;ECNT=1;NLOD=24.09;N_ART_LOD=1.95;POP_AF=1.000e-03;P_GERMLINE=-2.078e+01;RPA=7,6;RU=GT;STR;TLOD=11.34	GT:AD:AF:F1R2:F2R1:MBQ:MFRL:MMQ:MPOS:SA_MAP_AF:SA_POST_PROB	0/0:104,2:0.058:74,1:30,1:39:148,219:60:34	0/1:122,6:0.074:88,3:34,3:39:160,161:60:31:0.040,0.030,0.047:3.683e-03,0.016,0.980
1	145458791	.	CT	C	.	.	DP=41;ECNT=1;NLOD=2.36;N_ART_LOD=0.456;POP_AF=1.000e-03;P_GERMLINE=-4.973e-02;RPA=10,9;RU=T;STR;TLOD=7.25	GT:AD:AF:F1R2:F2R1:MBQ:MFRL:MMQ:MPOS:SA_MAP_AF:SA_POST_PROB	0/0:19,2:0.147:8,0:11,2:35:165,198:60:18	0/1:10,4:0.324:3,1:7,3:38:156,134:60:17:0.263,0.242,0.286:0.016,0.035,0.950
1	145489321	.	C	CT	.	.	DP=38;ECNT=1;NLOD=2.28;N_ART_LOD=-7.584e-01;POP_AF=1.000e-03;P_GERMLINE=-2.974e-01;RPA=17,18;RU=T;STR;TLOD=5.03	GT:AD:AF:F1R2:F2R1:MBQ:MFRL:MMQ:MPOS:SA_MAP_AF:SA_POST_PROB	0/0:8,0:0.215:3,0:2,0:0:149,0:0:0	0/1:7,4:0.457:0,3:3,1:23:151,114:60:16:0.354,0.303,0.364:0.020,0.029,0.951
1	145500500	.	GTTTTTCTTT	G	.	.	DP=37;ECNT=1;NLOD=3.29;N_ART_LOD=-7.466e-01;POP_AF=1.000e-03;P_GERMLINE=-9.202e-01;TLOD=5.19	GT:AD:AF:F1R2:F2R1:MBQ:MFRL:MMQ:MPOS:SA_MAP_AF:SA_POST_PROB	0/0:11,0:0.137:2,0:2,0:0:216,0:0:0	0/1:13,3:0.274:2,1:2,1:40:179,195:60:28:0.091,0.091,0.111:0.017,0.017,0.966
1	145515057	.	CAAAA	C	.	.	DP=134;ECNT=1;NLOD=12.58;N_ART_LOD=-1.142e+00;POP_AF=1.000e-03;P_GERMLINE=-1.098e+01;RPA=14,10;RU=A;STR;TLOD=4.30	GT:AD:AF:F1R2:F2R1:MBQ:MFRL:MMQ:MPOS:SA_MAP_AF:SA_POST_PROB	0/0:48,1:0.144:8,0:18,0:0:220,0:0:0	0/1:52,2:0.147:3,2:19,0:37:221,207:60:20:0.00,0.040,0.042:9.240e-03,0.015,0.975
1	145532052	.	ATGTG	A	.	.	DP=417;ECNT=1;NLOD=36.81;N_ART_LOD=3.73;POP_AF=1.000e-03;P_GERMLINE=-3.351e+01;RPA=10,8;RU=TG;STR;TLOD=9.14	GT:AD:AF:F1R2:F2R1:MBQ:MFRL:MMQ:MPOS:SA_MAP_AF:SA_POST_PROB	0/0:160,4:0.113:59,2:83,2:36:163,178:60:11	0/1:170,5:0.120:62,3:96,2:37:169,181:60:20:0.020,0.030,0.028:7.780e-03,3.388e-03,0.989
1	145534121	.	AC	A	.	.	DP=3188;ECNT=1;NLOD=395.31;N_ART_LOD=-2.809e-01;POP_AF=1.000e-03;P_GERMLINE=-3.935e+02;RPA=7,6;RU=C;STR;TLOD=4.47	GT:AD:AF:F1R2:F2R1:MBQ:MFRL:MMQ:MPOS:SA_MAP_AF:SA_POST_PROB	0/0:1363,6:0.047:439,0:895,6:39:162,170:60:30	0/1:1563,11:0.043:565,2:954,9:40:161,168:60:20:0.010,0.010,7.147e-03:5.156e-04,1.778e-03,0.998
1	145567635	.	CCT	C	.	.	DP=2236;ECNT=1;NLOD=294.86;N_ART_LOD=1.90;POP_AF=1.000e-03;P_GERMLINE=-2.917e+02;RPA=5,4;RU=CT;STR;TLOD=6.59	GT:AD:AF:F1R2:F2R1:MBQ:MFRL:MMQ:MPOS:SA_MAP_AF:SA_POST_PROB	0/0:1028,4:0.039:435,2:593,2:34:167,152:60:20	0/1:1034,7:0.044:402,4:632,3:36:162,186:60:26:0.010,0.010,6.724e-03:1.235e-03,9.401e-04,0.998
1	145581644	.	CT	C	.	.	DP=283;ECNT=1;NLOD=4.09;N_ART_LOD=4.78;POP_AF=1.000e-03;P_GERMLINE=-8.571e-01;RPA=14,13;RU=T;STR;TLOD=14.36	GT:AD:AF:F1R2:F2R1:MBQ:MFRL:MMQ:MPOS:SA_MAP_AF:SA_POST_PROB	0/0:69,11:0.312:30,2:18,3:36:221,177:60:18	0/1:62,11:0.320:23,5:17,6:34:206,226:60:16:0.172,0.00,0.172:0.014,0.031,0.956
1	145620497	.	CTT	C	.	.	DP=26;ECNT=2;NLOD=2.40;N_ART_LOD=-5.642e-01;POP_AF=1.000e-03;P_GERMLINE=-1.656e+00;RPA=14,12;RU=T;STR;TLOD=3.46	GT:AD:AF:F1R2:F2R1:MBQ:MFRL:MMQ:MPOS:SA_MAP_AF:SA_POST_PROB	0/0:8,0:1.805e-03:4,0:2,0:0:133,0:0:0	0/1:12,2:0.229:6,1:5,1:38:174,252:56:29:0.00,0.131,0.133:0.027,0.015,0.958
1	145684562	.	T	C	.	.	DP=1552;ECNT=1;NLOD=225.82;N_ART_LOD=-2.885e+00;POP_AF=1.000e-03;P_GERMLINE=-2.249e+02;TLOD=3.62	GT:AD:AF:F1R2:F2R1:MBQ:MFRL:MMQ:MPOS:SA_MAP_AF:SA_POST_PROB	0/0:752,0:0.024:309,0:443,0:0:165,0:0:0	0/1:734,4:0.024:289,1:445,3:40:161,149:60:22:0.010,0.010,5.420e-03:7.087e-04,2.136e-03,0.997
1	146650775	.	G	A	.	.	DP=1264;ECNT=1;NLOD=179.26;N_ART_LOD=-2.787e+00;POP_AF=1.000e-03;P_GERMLINE=-1.789e+02;TLOD=3.01	GT:AD:AF:F1R2:F2R1:MBQ:MFRL:MMQ:MPOS:SA_MAP_AF:SA_POST_PROB	0/0:596,0:0.029:226,0:370,0:0:182,0:0:0	0/1:595,4:0.033:242,1:353,3:40:174,152:60:29:0.010,0.010,6.678e-03:2.408e-03,9.027e-04,0.997
1	146737572	.	A	AT	.	.	DB;DP=723;ECNT=1;NLOD=69.09;N_ART_LOD=9.33;POP_AF=1.000e-03;P_GERMLINE=-6.579e+01;RPA=9,10;RU=T;STR;TLOD=13.65	GT:AD:AF:F1R2:F2R1:MBQ:MFRL:MMQ:MPOS:SA_MAP_AF:SA_POST_PROB	0/0:324,11:0.073:135,4:185,7:40:169,206:60:40	0/1:324,15:0.071:126,5:192,10:40:163,167:60:33:0.030,0.040,0.044:7.375e-03,2.987e-03,0.990
1	146739190	.	CT	C	.	.	DP=2828;ECNT=1;NLOD=404.37;N_ART_LOD=0.797;POP_AF=1.000e-03;P_GERMLINE=-4.011e+02;RPA=4,3;RU=T;STR;TLOD=8.63	GT:AD:AF:F1R2:F2R1:MBQ:MFRL:MMQ:MPOS:SA_MAP_AF:SA_POST_PROB	0/0:1397,5:0.036:549,2:831,3:39:169,217:60:32	0/1:1210,12:0.051:478,2:721,10:40:162,154:60:28:0.010,0.010,9.885e-03:8.425e-04,1.691e-03,0.997
1	146740634	.	C	CT	.	.	DP=636;ECNT=1;NLOD=47.09;N_ART_LOD=9.02;POP_AF=1.000e-03;P_GERMLINE=-4.506e+01;RPA=9,10;RU=T;STR;TLOD=4.76	GT:AD:AF:F1R2:F2R1:MBQ:MFRL:MMQ:MPOS:SA_MAP_AF:SA_POST_PROB	0/0:241,10:0.138:75,3:165,7:39:181,168:60:15	0/1:250,7:0.119:97,3:151,4:39:172,196:60:12:0.020,0.020,0.027:0.024,1.741e-03,0.974
1	146991591	.	ATT	A	.	.	DP=38;ECNT=1;NLOD=3.00;N_ART_LOD=-7.014e-01;POP_AF=1.000e-03;P_GERMLINE=-2.024e+00;RPA=13,11;RU=T;STR;TLOD=3.68	GT:AD:AF:F1R2:F2R1:MBQ:MFRL:MMQ:MPOS:SA_MAP_AF:SA_POST_PROB	0/0:10,0:0.144:5,0:2,0:0:177,0:0:0	0/1:13,2:0.271:4,2:8,0:37:147,105:60:30:0.00,0.121,0.118:0.027,0.014,0.959
1	147091500	.	AC	A	.	.	DB;DP=1055;ECNT=1;NLOD=114.17;N_ART_LOD=5.53;POP_AF=1.000e-03;P_GERMLINE=-1.128e+02;RPA=8,7;RU=C;STR;TLOD=4.12	GT:AD:AF:F1R2:F2R1:MBQ:MFRL:MMQ:MPOS:SA_MAP_AF:SA_POST_PROB	0/0:454,8:0.068:161,3:279,5:39:196,206:60:29	0/1:474,7:0.070:171,4:293,3:40:197,160:60:12:0.010,0.010,0.015:2.114e-03,2.279e-03,0.996
1	147127328	.	C	G	.	.	DP=738;ECNT=1;NLOD=78.11;N_ART_LOD=8.65;POP_AF=1.000e-03;P_GERMLINE=-7.481e+01;TLOD=31.51	GT:AD:AF:F1R2:F2R1:MBQ:MFRL:MMQ:MPOS:SA_MAP_AF:SA_POST_PROB	0/0:327,5:0.037:107,1:220,4:40:166,196:60:23	0/1:365,13:0.051:134,5:231,8:40:156,152:60:19:0.030,0.030,0.034:2.969e-03,4.348e-03,0.993
1	147188793	.	A	C	.	.	DP=12;ECNT=3;NLOD=2.53;N_ART_LOD=-9.870e-01;POP_AF=1.000e-03;P_GERMLINE=-1.818e+00;TLOD=3.42	GT:AD:AF:F1R2:F2R1:MBQ:MFRL:MMQ:MPOS:PGT:PID:SA_MAP_AF:SA_POST_PROB	0/0:9,0:0.037:4,0:5,0:0:170,0:0:0:0|1:147188793_A_C	0/1:2,1:0.333:1,1:1,0:40:154,109:31:20:0|1:147188793_A_C:0.333,0.00,0.333:0.019,0.036,0.946
1	147188796	.	G	A	.	.	DP=12;ECNT=3;NLOD=2.23;N_ART_LOD=-9.397e-01;POP_AF=1.000e-03;P_GERMLINE=-1.740e+00;TLOD=3.20	GT:AD:AF:F1R2:F2R1:MBQ:MFRL:MMQ:MPOS:PGT:PID:SA_MAP_AF:SA_POST_PROB	0/0:8,0:0.042:4,0:4,0:0:168,0:0:0:0|1:147188793_A_C	0/1:3,1:0.250:1,1:2,0:40:193,109:31:23:0|1:147188793_A_C:0.253,0.00,0.250:0.019,0.032,0.949
1	147188801	.	T	C	.	.	DP=12;ECNT=3;NLOD=2.41;N_ART_LOD=-9.542e-01;POP_AF=1.000e-03;P_GERMLINE=-1.914e+00;TLOD=3.20	GT:AD:AF:F1R2:F2R1:MBQ:MFRL:MMQ:MPOS:PGT:PID:SA_MAP_AF:SA_POST_PROB	0/0:8,0:1.186e-05:4,0:4,0:0:168,0:0:0:0|1:147188793_A_C	0/1:3,1:0.250:1,1:2,0:40:193,109:31:20:0|1:147188793_A_C:0.253,0.00,0.250:0.019,0.032,0.949
1	147201146	.	G	C	.	.	DP=15;ECNT=3;NLOD=3.01;N_ART_LOD=-1.041e+00;POP_AF=1.000e-03;P_GERMLINE=-2.547e+00;TLOD=3.16	GT:AD:AF:F1R2:F2R1:MBQ:MFRL:MMQ:MPOS:SA_MAP_AF:SA_POST_PROB	0/0:10,0:3.162e-05:5,0:5,0:0:185,0:0:0	0/1:3,1:0.300:1,1:2,0:14:220,282:60:14:0.00,0.253,0.250:0.027,0.021,0.951
1	147201150	.	T	C	.	.	DP=16;ECNT=3;NLOD=3.31;N_ART_LOD=-1.079e+00;POP_AF=1.000e-03;P_GERMLINE=-2.847e+00;TLOD=3.16	GT:AD:AF:F1R2:F2R1:MBQ:MFRL:MMQ:MPOS:PGT:PID:SA_MAP_AF:SA_POST_PROB	0/0:11,0:3.162e-05:7,0:4,0:0:187,0:0:0:0|1:147201150_T_C	0/1:3,1:0.300:1,1:2,0:14:220,282:60:10:0|1:147201150_T_C:0.00,0.253,0.250:0.027,0.021,0.951
1	147201152	.	A	C	.	.	DP=16;ECNT=3;NLOD=3.31;N_ART_LOD=-1.079e+00;POP_AF=1.000e-03;P_GERMLINE=-2.847e+00;TLOD=3.16	GT:AD:AF:F1R2:F2R1:MBQ:MFRL:MMQ:MPOS:PGT:PID:SA_MAP_AF:SA_POST_PROB	0/0:11,0:3.162e-05:7,0:4,0:0:187,0:0:0:0|1:147201150_T_C	0/1:3,1:0.300:1,1:2,0:14:220,282:60:8:0|1:147201150_T_C:0.00,0.253,0.250:0.027,0.021,0.951
1	147381397	.	GA	G	.	.	DP=925;ECNT=1;NLOD=43.82;N_ART_LOD=16.75;POP_AF=1.000e-03;P_GERMLINE=-4.051e+01;RPA=13,12;RU=A;STR;TLOD=13.55	GT:AD:AF:F1R2:F2R1:MBQ:MFRL:MMQ:MPOS:SA_MAP_AF:SA_POST_PROB	0/0:276,14:0.235:13,3:30,9:34:182,170:60:30	0/1:364,15:0.211:13,1:29,10:30:187,180:60:26:0.030,0.020,0.032:6.795e-03,4.222e-03,0.989
1	147382001	.	CT	C	.	.	DP=21;ECNT=1;NLOD=3.01;N_ART_LOD=-1.041e+00;POP_AF=1.000e-03;P_GERMLINE=-2.184e+00;RPA=8,7;RU=T;STR;TLOD=3.53	GT:AD:AF:F1R2:F2R1:MBQ:MFRL:MMQ:MPOS:SA_MAP_AF:SA_POST_PROB	0/0:10,0:8.967e-04:5,0:5,0:0:191,0:0:0	0/1:7,2:0.274:2,0:5,2:38:166,186:60:32:0.222,0.00,0.222:0.011,0.082,0.907
1	147999288	.	C	T	.	.	DP=87;ECNT=1;NLOD=8.73;N_ART_LOD=-1.477e+00;POP_AF=1.000e-03;P_GERMLINE=-7.421e+00;TLOD=4.01	GT:AD:AF:F1R2:F2R1:MBQ:MFRL:MMQ:MPOS:SA_MAP_AF:SA_POST_PROB	0/0:29,0:2.944e-05:16,0:13,0:0:157,0:0:0	0/1:56,2:0.035:27,0:29,2:40:155,138:24:27:0.030,0.020,0.034:7.069e-03,9.930e-03,0.983
1	148004982	.	A	AAG	.	.	DP=34;ECNT=4;NLOD=5.12;N_ART_LOD=-1.255e+00;POP_AF=1.000e-03;P_GERMLINE=-1.822e+00;RPA=1,2;RU=AG;STR;TLOD=13.37	GT:AD:AF:F1R2:F2R1:MBQ:MFRL:MMQ:MPOS:PGT:PID:SA_MAP_AF:SA_POST_PROB	0/0:17,0:3.162e-05:9,0:8,0:0:162,0:0:0:0|1:148004982_A_AAG	0/1:13,4:0.235:5,3:8,1:39:126,150:43:45:0|1:148004982_A_AAG:0.212,0.192,0.235:0.014,0.034,0.952
1	148344689	.	A	G	.	.	DP=163;ECNT=2;NLOD=12.56;N_ART_LOD=4.92;POP_AF=1.000e-03;P_GERMLINE=-9.256e+00;TLOD=8.61	GT:AD:AF:F1R2:F2R1:MBQ:MFRL:MMQ:MPOS:SA_MAP_AF:SA_POST_PROB	0/0:78,3:0.055:38,3:40,0:39:175,223:35:11	0/1:72,5:0.079:26,0:46,5:39:184,214:29:28:0.061,0.00,0.065:4.387e-03,0.051,0.945
1	148639047	.	A	AG	.	.	DP=47;ECNT=3;NLOD=2.47;N_ART_LOD=0.591;POP_AF=1.000e-03;P_GERMLINE=-1.846e+00;TLOD=3.33	GT:AD:AF:F1R2:F2R1:MBQ:MFRL:MMQ:MPOS:SA_MAP_AF:SA_POST_PROB	0/0:16,1:0.059:6,0:10,1:39:168,93:48:40	0/1:26,4:0.142:11,0:15,3:39:153,182:29:37:0.00,0.101,0.100:0.120,5.520e-03,0.874
1	148639048	.	A	AG	.	.	DP=48;ECNT=3;NLOD=5.12;N_ART_LOD=-9.777e-01;POP_AF=1.000e-03;P_GERMLINE=-4.583e+00;TLOD=3.23	GT:AD:AF:F1R2:F2R1:MBQ:MFRL:MMQ:MPOS:PGT:PID:SA_MAP_AF:SA_POST_PROB	0/0:17,0:1.819e-04:6,0:11,0:0:163,0:0:0:0|1:148639048_A_AG	0/1:26,3:0.130:10,0:15,3:39:150,188:29:36:0|1:148639048_A_AG:0.061,0.091,0.103:0.031,9.063e-03,0.960
1	148639049	.	A	AG	.	.	DP=48;ECNT=3;NLOD=3.26;N_ART_LOD=-5.347e-01;POP_AF=1.000e-03;P_GERMLINE=-5.932e-01;TLOD=5.65	GT:AD:AF:F1R2:F2R1:MBQ:MFRL:MMQ:MPOS:PGT:PID:SA_MAP_AF:SA_POST_PROB	0/0:16,1:0.058:6,0:9,0:0:163,0:0:0:0|1:148639048_A_AG	0/1:22,8:0.267:10,0:11,3:36:150,188:29:37:0|1:148639048_A_AG:0.071,0.101,0.107:0.034,8.945e-03,0.957
1	148799963	.	CT	C	.	.	DP=25;ECNT=1;NLOD=3.18;N_ART_LOD=-8.376e-01;POP_AF=1.000e-03;P_GERMLINE=-6.775e-01;RPA=12,11;RU=T;STR;TLOD=5.40	GT:AD:AF:F1R2:F2R1:MBQ:MFRL:MMQ:MPOS:SA_MAP_AF:SA_POST_PROB	0/0:11,0:0.099:4,0:4,0:0:196,0:0:0	0/1:9,3:0.266:4,1:3,2:36:157,106:60:38:0.232,0.192,0.250:0.014,0.040,0.946
1	148850144	.	TTCATTTCA	T	.	.	DP=16;ECNT=1;NLOD=2.69;N_ART_LOD=-1.048e+00;POP_AF=1.000e-03;P_GERMLINE=-2.196e+00;RPA=2,1;RU=TCATTTCA;STR;TLOD=3.20	GT:AD:AF:F1R2:F2R1:MBQ:MFRL:MMQ:MPOS:SA_MAP_AF:SA_POST_PROB	0/0:9,0:0.127:4,0:5,0:0:141,0:0:0	0/1:3,1:0.250:3,0:0,1:40:147,177:60:10:0.00,0.253,0.250:0.027,0.021,0.951
1	148852001	.	C	T	.	.	DP=46;ECNT=2;NLOD=5.92;N_ART_LOD=-1.283e+00;POP_AF=1.000e-03;P_GERMLINE=-4.925e+00;TLOD=3.70	GT:AD:AF:F1R2:F2R1:MBQ:MFRL:MMQ:MPOS:SA_MAP_AF:SA_POST_PROB	0/0:22,1:0.039:10,0:12,1:16:184,134:45:20	0/1:20,2:0.109:10,0:10,2:33:159,154:48:10:0.071,0.071,0.091:0.011,0.026,0.963
1	148859504	.	C	A	.	.	DP=134;ECNT=5;NLOD=2.74;N_ART_LOD=6.85;POP_AF=1.000e-03;P_GERMLINE=-1.052e-01;TLOD=16.51	GT:AD:AF:F1R2:F2R1:MBQ:MFRL:MMQ:MPOS:PGT:PID:SA_MAP_AF:SA_POST_PROB	0/0:49,3:0.066:23,2:26,1:27:174,76:45:4:0|1:148859504_C_A	0/1:72,6:0.092:35,3:37,3:39:160,117:49:4:0|1:148859504_C_A:0.071,0.051,0.077:5.994e-03,0.020,0.974
1	148859506	.	C	G	.	.	DP=134;ECNT=5;NLOD=3.94;N_ART_LOD=6.72;POP_AF=1.000e-03;P_GERMLINE=-7.270e-01;TLOD=20.01	GT:AD:AF:F1R2:F2R1:MBQ:MFRL:MMQ:MPOS:PGT:PID:SA_MAP_AF:SA_POST_PROB	0/0:53,3:0.054:25,2:28,1:26:174,76:45:2:0|1:148859504_C_A	0/1:71,7:0.090:35,3:36,4:35:160,102:47:2:0|1:148859504_C_A:0.081,0.061,0.090:5.866e-03,0.025,0.969
1	148859508	.	A	AAGG	.	.	DP=132;ECNT=5;NLOD=6.65;N_ART_LOD=4.15;POP_AF=1.000e-03;P_GERMLINE=-3.352e+00;TLOD=20.24	GT:AD:AF:F1R2:F2R1:MBQ:MFRL:MMQ:MPOS:PGT:PID:SA_MAP_AF:SA_POST_PROB	0/0:50,2:0.038:21,1:29,1:34:164,73:44:0:0|1:148859504_C_A	0/1:71,9:0.104:36,3:35,6:36:161,132:46:3:0|1:148859504_C_A:0.101,0.081,0.113:7.000e-03,0.022,0.971
1	148859510	.	C	G	.	.	DP=124;ECNT=5;NLOD=6.05;N_ART_LOD=4.20;POP_AF=1.000e-03;P_GERMLINE=-2.750e+00;TLOD=13.54	GT:AD:AF:F1R2:F2R1:MBQ:MFRL:MMQ:MPOS:PGT:PID:SA_MAP_AF:SA_POST_PROB	0/0:48,2:0.040:20,1:28,1:0:170,73:44:0:0|1:148859504_C_A	0/1:67,7:0.085:33,2:34,5:37:161,154:40:1:0|1:148859504_C_A:0.091,0.061,0.095:6.622e-03,0.022,0.971
1	148859512	.	C	A	.	.	DP=120;ECNT=5;NLOD=13.85;N_ART_LOD=-1.676e+00;POP_AF=1.000e-03;P_GERMLINE=-1.060e+01;TLOD=6.94	GT:AD:AF:F1R2:F2R1:MBQ:MFRL:MMQ:MPOS:PGT:PID:SA_MAP_AF:SA_POST_PROB	0/0:46,0:0.011:19,0:27,0:0:170,0:0:0:0|1:148859504_C_A	0/1:67,5:0.065:34,1:33,4:38:161,159:40:2:0|1:148859504_C_A:0.061,0.051,0.069:8.136e-03,0.012,0.980
1	148871034	.	CA	C	.	.	DP=88;ECNT=1;NLOD=6.86;N_ART_LOD=-6.182e-02;POP_AF=1.000e-03;P_GERMLINE=-4.740e+00;RPA=9,8;RU=A;STR;TLOD=4.85	GT:AD:AF:F1R2:F2R1:MBQ:MFRL:MMQ:MPOS:SA_MAP_AF:SA_POST_PROB	0/0:32,1:0.106:18,0:14,1:34:144,144:60:44	0/1:38,3:0.144:17,0:21,3:38:151,128:49:16:0.061,0.051,0.073:8.323e-03,0.020,0.972
1	148944673	.	A	G	.	.	DP=85;ECNT=1;NLOD=10.23;N_ART_LOD=-1.549e+00;POP_AF=1.000e-03;P_GERMLINE=-6.933e+00;TLOD=12.76	GT:AD:AF:F1R2:F2R1:MBQ:MFRL:MMQ:MPOS:SA_MAP_AF:SA_POST_PROB	0/0:34,0:0.014:16,0:18,0:0:167,0:0:0	0/1:43,5:0.122:14,2:29,3:40:167,163:40:22:0.00,0.101,0.104:0.017,0.017,0.966
1	148948175	.	GGA	G	.	.	DP=99;ECNT=1;NLOD=2.78;N_ART_LOD=3.27;POP_AF=1.000e-03;P_GERMLINE=-1.136e-01;RPA=10,9;RU=GA;STR;TLOD=9.02	GT:AD:AF:F1R2:F2R1:MBQ:MFRL:MMQ:MPOS:SA_MAP_AF:SA_POST_PROB	0/0:33,3:0.196:11,0:22,2:38:172,149:34:37	0/1:26,5:0.291:11,0:15,4:40:188,138:45:24:0.101,0.00,0.103:7.062e-03,0.054,0.939
1	149045506	.	C	T	.	.	DP=43;ECNT=1;NLOD=5.72;N_ART_LOD=-1.310e+00;POP_AF=1.000e-03;P_GERMLINE=-3.264e+00;TLOD=5.22	GT:AD:AF:F1R2:F2R1:MBQ:MFRL:MMQ:MPOS:SA_MAP_AF:SA_POST_PROB	0/0:19,0:0.025:14,0:5,0:0:237,0:0:0	0/1:20,2:0.109:15,1:5,1:40:246,216:60:20:0.00,0.091,0.091:0.016,0.019,0.965
1	149203770	.	ATTT	A	.	.	DP=35;ECNT=4;NLOD=3.92;N_ART_LOD=-1.183e+00;POP_AF=1.000e-03;P_GERMLINE=-7.137e-01;RPA=4,1;RU=T;STR;TLOD=17.28	GT:AD:AF:F1R2:F2R1:MBQ:MFRL:MMQ:MPOS:PGT:PID:SA_MAP_AF:SA_POST_PROB	0/0:13,0:0.093:7,0:6,0:0:161,0:0:0:0|1:149203770_ATTT_A	0/1:13,5:0.289:5,2:8,3:40:201,160:21:31:0|1:149203770_ATTT_A:0.263,0.232,0.278:0.035,0.016,0.949
1	149203773	.	T	TAGCCCC	.	.	DP=32;ECNT=4;NLOD=4.21;N_ART_LOD=-1.176e+00;POP_AF=1.000e-03;P_GERMLINE=-9.628e-01;TLOD=17.29	GT:AD:AF:F1R2:F2R1:MBQ:MFRL:MMQ:MPOS:PGT:PID:SA_MAP_AF:SA_POST_PROB	0/0:14,0:3.162e-05:8,0:6,0:0:161,0:0:0:0|1:149203770_ATTT_A	0/1:13,5:0.278:5,2:8,3:39:201,160:21:27:0|1:149203770_ATTT_A:0.263,0.232,0.278:0.035,0.016,0.949
1	149212641	.	G	T	.	.	DP=28;ECNT=3;NLOD=3.31;N_ART_LOD=-1.079e+00;POP_AF=1.000e-03;P_GERMLINE=-7.424e-01;TLOD=5.47	GT:AD:AF:F1R2:F2R1:MBQ:MFRL:MMQ:MPOS:SA_MAP_AF:SA_POST_PROB	0/0:11,0:3.621e-05:6,0:5,0:0:149,0:0:0	0/1:15,2:0.118:8,1:7,1:40:131,105:55:39:0.00,0.121,0.118:0.030,0.013,0.957
1	149285032	.	G	C	.	.	DP=31;ECNT=1;NLOD=2.41;N_ART_LOD=-9.542e-01;POP_AF=1.000e-03;P_GERMLINE=-6.223e-01;TLOD=4.62	GT:AD:AF:F1R2:F2R1:MBQ:MFRL:MMQ:MPOS:SA_MAP_AF:SA_POST_PROB	0/0:8,0:1.198e-04:5,0:3,0:0:148,0:0:0	0/1:20,2:0.109:9,1:11,1:37:163,169:60:28:0.071,0.071,0.091:0.011,0.023,0.966
1	149313625	.	G	A	.	.	DP=88;ECNT=1;NLOD=11.74;N_ART_LOD=-1.620e+00;POP_AF=1.000e-03;P_GERMLINE=-1.004e+01;TLOD=4.40	GT:AD:AF:F1R2:F2R1:MBQ:MFRL:MMQ:MPOS:SA_MAP_AF:SA_POST_PROB	0/0:39,0:0.047:15,0:24,0:0:158,0:0:0	0/1:39,2:0.091:22,2:17,0:40:162,209:60:20:0.00,0.051,0.049:0.079,4.137e-03,0.917
1	149584892	.	GT	G	.	.	DP=43;ECNT=2;NLOD=2.42;N_ART_LOD=1.73;POP_AF=1.000e-03;P_GERMLINE=-5.363e-02;RPA=2,1;RU=T;STR;TLOD=9.41	GT:AD:AF:F1R2:F2R1:MBQ:MFRL:MMQ:MPOS:SA_MAP_AF:SA_POST_PROB	0/0:22,1:0.096:15,1:7,0:34:165,154:42:29	0/1:14,3:0.176:10,3:4,0:40:171,127:31:9:0.162,0.141,0.176:0.020,0.019,0.961
1	149768470	.	G	T	.	.	DP=11;ECNT=1;NLOD=2.41;N_ART_LOD=-9.542e-01;POP_AF=1.000e-03;P_GERMLINE=-1.915e+00;TLOD=3.20	GT:AD:AF:F1R2:F2R1:MBQ:MFRL:MMQ:MPOS:SA_MAP_AF:SA_POST_PROB	0/0:8,0:6.483e-05:4,0:4,0:0:173,0:0:0	0/1:2,1:0.333:1,1:1,0:38:174,143:40:20:0.00,0.333,0.333:0.029,0.021,0.949
1	149869370	.	TAAA	T	.	.	DP=35;ECNT=1;NLOD=2.82;N_ART_LOD=-6.278e-01;POP_AF=1.000e-03;P_GERMLINE=-2.145e+00;RPA=17,14;RU=A;STR;TLOD=3.38	GT:AD:AF:F1R2:F2R1:MBQ:MFRL:MMQ:MPOS:SA_MAP_AF:SA_POST_PROB	0/0:12,1:0.083:3,0:5,0:0:175,0:0:0	0/1:13,4:0.311:3,0:2,3:39:203,162:60:30:0.00,0.212,0.214:0.084,0.010,0.906
1	149885222	.	GTCA	G	.	.	DP=901;ECNT=1;NLOD=97.42;N_ART_LOD=6.44;POP_AF=1.000e-03;P_GERMLINE=-9.412e+01;RPA=4,3;RU=TCA;STR;TLOD=11.36	GT:AD:AF:F1R2:F2R1:MBQ:MFRL:MMQ:MPOS:SA_MAP_AF:SA_POST_PROB	0/0:381,4:0.087:134,0:247,4:40:180,132:60:29	0/1:371,6:0.092:139,3:232,3:40:182,154:60:33:0.010,0.010,0.016:3.145e-03,2.075e-03,0.995
1	149908374	.	CCCT	C	.	.	DP=2023;ECNT=1;NLOD=242.76;N_ART_LOD=6.87;POP_AF=1.000e-03;P_GERMLINE=-2.395e+02;RPA=5,4;RU=CCT;STR;TLOD=24.96	GT:AD:AF:F1R2:F2R1:MBQ:MFRL:MMQ:MPOS:SA_MAP_AF:SA_POST_PROB	0/0:888,7:0.045:339,3:499,4:36:152,128:60:30	0/1:972,17:0.049:356,9:556,8:39:154,149:60:25:0.010,0.020,0.018:2.131e-03,1.590e-03,0.996
1	150048139	.	AATATAT	A	.	.	DP=58;ECNT=1;NLOD=6.14;N_ART_LOD=-1.027e+00;POP_AF=1.000e-03;P_GERMLINE=-3.495e+00;RPA=11,8;RU=AT;STR;TLOD=5.45	GT:AD:AF:F1R2:F2R1:MBQ:MFRL:MMQ:MPOS:SA_MAP_AF:SA_POST_PROB	0/0:26,1:0.176:1,0:0,0:0:234,0:0:0	0/1:15,3:0.302:3,0:0,2:39:138,238:60:29:0.00,0.131,0.133:0.035,0.013,0.953
1	150081308	.	G	C	.	.	DP=13;ECNT=1;NLOD=2.71;N_ART_LOD=-1.000e+00;POP_AF=1.000e-03;P_GERMLINE=-2.058e+00;TLOD=3.35	GT:AD:AF:F1R2:F2R1:MBQ:MFRL:MMQ:MPOS:SA_MAP_AF:SA_POST_PROB	0/0:9,0:4.086e-05:5,0:4,0:0:154,0:0:0	0/1:2,1:0.375:1,1:1,0:40:189,91:60:12:0.00,0.333,0.333:0.036,0.019,0.946
1	150203082	.	C	CT	.	.	DP=346;ECNT=1;NLOD=5.28;N_ART_LOD=10.21;POP_AF=1.000e-03;P_GERMLINE=-1.987e+00;RPA=15,16;RU=T;STR;TLOD=9.16	GT:AD:AF:F1R2:F2R1:MBQ:MFRL:MMQ:MPOS:SA_MAP_AF:SA_POST_PROB	0/0:103,14:0.271:38,5:41,5:23:216,220:60:24	0/1:81,12:0.299:20,2:41,6:25:205,211:60:29:0.091,0.00,0.087:0.022,0.012,0.966
1	150240226	.	G	A	.	.	DP=610;ECNT=1;NLOD=90.63;N_ART_LOD=-2.494e+00;POP_AF=1.000e-03;P_GERMLINE=-8.943e+01;TLOD=3.90	GT:AD:AF:F1R2:F2R1:MBQ:MFRL:MMQ:MPOS:SA_MAP_AF:SA_POST_PROB	0/0:302,0:0.034:110,0:192,0:0:202,0:0:0	0/1:263,3:0.050:117,2:146,1:39:203,134:60:29:0.010,0.010,0.011:5.995e-03,1.490e-03,0.993
1	150247002	.	CA	C	.	.	DP=52;ECNT=1;NLOD=3.26;N_ART_LOD=-8.040e-01;POP_AF=1.000e-03;P_GERMLINE=-7.350e-01;RPA=14,13;RU=A;STR;TLOD=5.41	GT:AD:AF:F1R2:F2R1:MBQ:MFRL:MMQ:MPOS:SA_MAP_AF:SA_POST_PROB	0/0:14,1:0.160:5,0:4,0:0:199,0:0:0	0/1:24,6:0.250:11,3:6,1:32:187,147:60:28:0.111,0.101,0.133:0.011,0.026,0.963
1	150281111	.	C	CA	.	.	DP=83;ECNT=1;NLOD=2.59;N_ART_LOD=3.33;POP_AF=1.000e-03;P_GERMLINE=-2.019e+00;RPA=10,11;RU=A;STR;TLOD=3.27	GT:AD:AF:F1R2:F2R1:MBQ:MFRL:MMQ:MPOS:SA_MAP_AF:SA_POST_PROB	0/0:34,3:0.136:12,1:20,2:40:280,383:60:26	0/1:34,3:0.125:12,1:22,2:40:264,257:60:14:0.061,0.071,0.081:8.980e-03,0.024,0.967
1	150281430	.	A	AT	.	.	DP=519;ECNT=1;NLOD=40.26;N_ART_LOD=8.17;POP_AF=1.000e-03;P_GERMLINE=-3.858e+01;RPA=10,11;RU=T;STR;TLOD=4.40	GT:AD:AF:F1R2:F2R1:MBQ:MFRL:MMQ:MPOS:SA_MAP_AF:SA_POST_PROB	0/0:212,10:0.131:76,4:131,6:39:200,175:60:24	0/1:182,6:0.145:66,1:115,5:40:189,217:60:29:0.030,0.00,0.032:0.014,5.825e-03,0.980
1	150281737	.	AT	A	.	.	DP=40;ECNT=1;NLOD=2.32;N_ART_LOD=-2.489e-02;POP_AF=1.000e-03;P_GERMLINE=-3.350e-01;RPA=16,15;RU=T;STR;TLOD=4.99	GT:AD:AF:F1R2:F2R1:MBQ:MFRL:MMQ:MPOS:SA_MAP_AF:SA_POST_PROB	0/0:15,1:0.198:5,1:10,0:40:175,502:60:27	0/1:6,4:0.437:4,3:2,1:40:169,158:60:21:0.00,0.404,0.400:0.061,0.015,0.925
1	150322681	.	C	CT	.	.	DP=43;ECNT=1;NLOD=2.39;N_ART_LOD=-6.218e-01;POP_AF=1.000e-03;P_GERMLINE=-1.752e+00;RPA=15,16;RU=T;STR;TLOD=3.34	GT:AD:AF:F1R2:F2R1:MBQ:MFRL:MMQ:MPOS:SA_MAP_AF:SA_POST_PROB	0/0:9,0:0.249:1,0:0,0:0:125,0:0:0	0/1:18,2:0.269:1,0:0,2:40:192,213:60:37:0.081,0.071,0.095:0.014,0.018,0.968
1	150329905	.	GA	G	.	.	DP=28;ECNT=1;NLOD=4.42;N_ART_LOD=-9.293e-01;POP_AF=1.000e-03;P_GERMLINE=-2.826e+00;RPA=12,11;RU=A;STR;TLOD=4.30	GT:AD:AF:F1R2:F2R1:MBQ:MFRL:MMQ:MPOS:SA_MAP_AF:SA_POST_PROB	0/0:15,0:0.015:0,0:5,0:0:146,0:0:0	0/1:11,2:0.165:0,2:3,0:28:225,182:60:22:0.172,0.172,0.200:0.021,0.021,0.957
1	150330300	.	C	CT	.	.	DP=37;ECNT=1;NLOD=4.17;N_ART_LOD=-1.186e+00;POP_AF=1.000e-03;P_GERMLINE=-1.173e+00;RPA=11,12;RU=T;STR;TLOD=6.05	GT:AD:AF:F1R2:F2R1:MBQ:MFRL:MMQ:MPOS:SA_MAP_AF:SA_POST_PROB	0/0:14,0:0.041:9,0:5,0:0:161,0:0:0	0/1:13,4:0.300:9,2:4,2:36:168,238:60:19:0.212,0.202,0.235:0.017,0.025,0.958
1	150337131	.	CCCG	C	.	.	DP=148;ECNT=1;NLOD=14.08;N_ART_LOD=1.15;POP_AF=1.000e-03;P_GERMLINE=-1.350e+01;RPA=8,7;RU=CCG;STR;TLOD=3.28	GT:AD:AF:F1R2:F2R1:MBQ:MFRL:MMQ:MPOS:SA_MAP_AF:SA_POST_PROB	0/0:61,1:0.131:32,0:29,1:34:206,211:60:34	0/1:48,2:0.159:26,1:22,1:37:206,129:60:15:0.00,0.040,0.040:0.028,4.927e-03,0.967
1	150364661	.	CA	C	.	.	DP=73;ECNT=1;NLOD=7.99;N_ART_LOD=-1.190e+00;POP_AF=1.000e-03;P_GERMLINE=-7.659e+00;RPA=11,10;RU=A;STR;TLOD=3.03	GT:AD:AF:F1R2:F2R1:MBQ:MFRL:MMQ:MPOS:SA_MAP_AF:SA_POST_PROB	0/0:27,0:0.088:10,0:12,0:0:154,0:0:0	0/1:35,3:0.117:15,3:17,0:34:155,207:60:33:0.071,0.051,0.079:7.345e-03,0.029,0.964
1	150464064	.	CT	C	.	.	DP=1750;ECNT=1;NLOD=244.06;N_ART_LOD=-2.462e+00;POP_AF=1.000e-03;P_GERMLINE=-2.408e+02;RPA=5,4;RU=T;STR;TLOD=7.50	GT:AD:AF:F1R2:F2R1:MBQ:MFRL:MMQ:MPOS:SA_MAP_AF:SA_POST_PROB	0/0:822,1:0.047:294,0:528,1:39:173,235:60:31	0/1:764,11:0.055:250,2:514,9:37:172,159:60:21:0.010,0.010,0.014:1.146e-03,2.818e-03,0.996
1	150464268	.	AT	A	.	.	DP=374;ECNT=1;NLOD=20.56;N_ART_LOD=9.50;POP_AF=1.000e-03;P_GERMLINE=-1.726e+01;RPA=12,11;RU=T;STR;TLOD=11.76	GT:AD:AF:F1R2:F2R1:MBQ:MFRL:MMQ:MPOS:SA_MAP_AF:SA_POST_PROB	0/0:149,11:0.186:43,3:80,6:39:223,240:60:30	0/1:88,10:0.263:27,3:45,6:39:230,203:60:19:0.091,0.071,0.095:0.039,7.470e-03,0.953
1	150502352	.	G	T	.	.	DP=87;ECNT=1;NLOD=8.98;N_ART_LOD=-1.496e+00;POP_AF=1.000e-03;P_GERMLINE=-8.475e+00;TLOD=3.21	GT:AD:AF:F1R2:F2R1:MBQ:MFRL:MMQ:MPOS:SA_MAP_AF:SA_POST_PROB	0/0:30,0:0.019:12,0:18,0:0:146,0:0:0	0/1:49,2:0.082:23,1:26,1:37:158,164:57:4:0.040,0.00,0.039:5.291e-03,0.023,0.972
1	150511877	.	CAAAA	C	.	.	DP=39;ECNT=1;NLOD=3.26;N_ART_LOD=-6.201e-01;POP_AF=1.000e-03;P_GERMLINE=-2.839e-01;RPA=17,13;RU=A;STR;TLOD=8.28	GT:AD:AF:F1R2:F2R1:MBQ:MFRL:MMQ:MPOS:SA_MAP_AF:SA_POST_PROB	0/0:11,0:0.161:2,0:4,0:0:199,0:0:0	0/1:14,3:0.261:3,1:3,2:39:147,155:60:23:0.00,0.202,0.200:0.035,0.015,0.950
1	150520511	.	C	CA	.	.	DP=57;ECNT=1;NLOD=3.07;N_ART_LOD=0.352;POP_AF=1.000e-03;P_GERMLINE=-2.050e-01;RPA=11,12;RU=A;STR;TLOD=7.72	GT:AD:AF:F1R2:F2R1:MBQ:MFRL:MMQ:MPOS:SA_MAP_AF:SA_POST_PROB	0/0:18,1:0.160:10,1:7,0:36:147,375:60:21	0/1:18,5:0.297:13,2:5,3:15:179,161:60:21:0.202,0.162,0.217:0.012,0.041,0.947
1	150524738	.	T	C	.	.	DP=440;ECNT=1;NLOD=57.31;N_ART_LOD=-2.293e+00;POP_AF=1.000e-03;P_GERMLINE=-5.659e+01;TLOD=3.41	GT:AD:AF:F1R2:F2R1:MBQ:MFRL:MMQ:MPOS:SA_MAP_AF:SA_POST_PROB	0/0:191,0:0.029:64,0:127,0:0:205,0:0:0	0/1:223,3:0.040:71,0:152,3:40:202,215:60:9:0.00,0.010,0.013:3.913e-03,4.016e-03,0.992
1	150551491	.	GTCC	G	.	.	DB;DP=2800;ECNT=1;NLOD=251.74;N_ART_LOD=41.56;POP_AF=1.000e-03;P_GERMLINE=-2.484e+02;RPA=4,3;RU=TCC;STR;TLOD=40.54	GT:AD:AF:F1R2:F2R1:MBQ:MFRL:MMQ:MPOS:SA_MAP_AF:SA_POST_PROB	0/0:1105,19:0.092:413,4:692,15:39:178,152:60:27	0/1:1257,19:0.081:474,8:783,11:39:176,159:60:35:0.010,0.010,0.015:5.951e-04,5.866e-03,0.994
1	150554464	.	CAAA	C	.	.	DP=59;ECNT=1;NLOD=7.50;N_ART_LOD=-1.447e+00;POP_AF=1.000e-03;P_GERMLINE=-5.160e+00;RPA=8,5;RU=A;STR;TLOD=5.09	GT:AD:AF:F1R2:F2R1:MBQ:MFRL:MMQ:MPOS:SA_MAP_AF:SA_POST_PROB	0/0:25,0:0.084:8,0:17,0:0:186,0:0:0	0/1:23,2:0.145:11,1:12,1:40:167,198:60:17:0.061,0.061,0.080:0.011,0.022,0.968
1	150557802	.	A	ATT	.	.	DP=84;ECNT=1;NLOD=8.11;N_ART_LOD=-8.852e-01;POP_AF=1.000e-03;P_GERMLINE=-7.796e+00;RPA=12,14;RU=T;STR;TLOD=3.01	GT:AD:AF:F1R2:F2R1:MBQ:MFRL:MMQ:MPOS:SA_MAP_AF:SA_POST_PROB	0/0:27,0:0.171:11,0:15,0:0:163,0:0:0	0/1:29,3:0.199:14,0:11,2:37:161,191:60:15:0.040,0.051,0.059:0.014,0.011,0.976
1	150561011	.	C	CAA	.	.	DP=41;ECNT=1;NLOD=3.66;N_ART_LOD=-7.959e-01;POP_AF=1.000e-03;P_GERMLINE=-3.315e+00;RPA=12,14;RU=A;STR;TLOD=3.05	GT:AD:AF:F1R2:F2R1:MBQ:MFRL:MMQ:MPOS:SA_MAP_AF:SA_POST_PROB	0/0:13,1:0.138:4,0:5,0:0:152,0:0:0	0/1:16,2:0.217:6,0:4,2:39:159,149:60:26:0.00,0.091,0.095:0.038,9.400e-03,0.953
1	150595354	.	G	GAA	.	.	DP=455;ECNT=1;NLOD=31.89;N_ART_LOD=0.202;POP_AF=1.000e-03;P_GERMLINE=-2.866e+01;RPA=14,16;RU=A;STR;TLOD=6.76	GT:AD:AF:F1R2:F2R1:MBQ:MFRL:MMQ:MPOS:SA_MAP_AF:SA_POST_PROB	0/0:135,4:0.216:20,1:79,1:21:182,227:60:34	0/1:136,10:0.235:31,1:75,6:16:169,137:60:24:0.040,0.030,0.040:3.832e-03,8.679e-03,0.987
1	150601454	.	G	GT	.	.	DP=2338;ECNT=1;NLOD=267.02;N_ART_LOD=8.81;POP_AF=1.000e-03;P_GERMLINE=-2.637e+02;RPA=9,10;RU=T;STR;TLOD=15.05	GT:AD:AF:F1R2:F2R1:MBQ:MFRL:MMQ:MPOS:SA_MAP_AF:SA_POST_PROB	0/0:1031,18:0.057:419,8:602,10:39:179,169:60:30	0/1:1066,23:0.067:455,11:601,12:40:170,179:60:28:0.020,0.020,0.021:1.443e-03,2.515e-03,0.996
1	150671289	.	G	C	.	.	DP=231;ECNT=1;NLOD=35.73;N_ART_LOD=-2.090e+00;POP_AF=1.000e-03;P_GERMLINE=-3.299e+01;TLOD=5.57	GT:AD:AF:F1R2:F2R1:MBQ:MFRL:MMQ:MPOS:SA_MAP_AF:SA_POST_PROB	0/0:119,0:0.029:55,0:64,0:0:191,0:0:0	0/1:97,3:0.053:35,0:62,3:39:180,143:60:5:0.030,0.00,0.030:0.012,6.557e-03,0.982
1	150752250	.	G	GA	.	.	DP=54;ECNT=1;NLOD=5.24;N_ART_LOD=-8.684e-01;POP_AF=1.000e-03;P_GERMLINE=-2.616e+00;RPA=12,13;RU=A;STR;TLOD=5.43	GT:AD:AF:F1R2:F2R1:MBQ:MFRL:MMQ:MPOS:SA_MAP_AF:SA_POST_PROB	0/0:18,0:0.090:10,0:5,0:0:193,0:0:0	0/1:25,4:0.199:6,2:15,2:38:151,161:60:35:0.091,0.131,0.138:0.022,0.013,0.965
1	150760658	.	TGA	T	.	.	DP=29;ECNT=1;NLOD=3.61;N_ART_LOD=-1.128e+00;POP_AF=1.000e-03;P_GERMLINE=-4.848e-01;RPA=10,9;RU=GA;STR;TLOD=10.11	GT:AD:AF:F1R2:F2R1:MBQ:MFRL:MMQ:MPOS:SA_MAP_AF:SA_POST_PROB	0/0:12,0:0.038:8,0:4,0:0:163,0:0:0	0/1:10,4:0.313:8,4:2,0:40:165,147:60:30:0.273,0.232,0.286:0.019,0.027,0.954
1	150874234	.	C	CA	.	.	DP=27;ECNT=1;NLOD=4.16;N_ART_LOD=-9.027e-01;POP_AF=1.000e-03;P_GERMLINE=-3.837e+00;RPA=10,11;RU=A;STR;TLOD=3.03	GT:AD:AF:F1R2:F2R1:MBQ:MFRL:MMQ:MPOS:SA_MAP_AF:SA_POST_PROB	0/0:14,0:7.882e-03:6,0:7,0:0:203,0:0:0	0/1:10,2:0.200:4,1:5,1:26:216,210:50:17:0.131,0.141,0.167:0.023,0.018,0.959
1	150878465	.	C	CA	.	.	DP=88;ECNT=1;NLOD=6.71;N_ART_LOD=0.082;POP_AF=1.000e-03;P_GERMLINE=-6.349e+00;RPA=10,11;RU=A;STR;TLOD=3.06	GT:AD:AF:F1R2:F2R1:MBQ:MFRL:MMQ:MPOS:SA_MAP_AF:SA_POST_PROB	0/0:31,1:0.122:21,0:8,1:36:162,201:60:3	0/1:40,3:0.127:25,1:13,2:39:141,139:60:13:0.051,0.061,0.070:0.014,9.929e-03,0.976
1	150912556	.	C	A	.	.	DP=214;ECNT=1;NLOD=37.83;N_ART_LOD=-2.114e+00;POP_AF=1.000e-03;P_GERMLINE=-3.696e+01;TLOD=3.57	GT:AD:AF:F1R2:F2R1:MBQ:MFRL:MMQ:MPOS:SA_MAP_AF:SA_POST_PROB	0/0:126,0:0.028:44,0:82,0:0:190,0:0:0	0/1:76,2:0.043:31,0:45,2:40:199,174:60:19:0.030,0.00,0.026:0.019,5.495e-03,0.975
1	150957643	.	G	GTC	.	.	DP=21;ECNT=1;NLOD=3.01;N_ART_LOD=-7.028e-01;POP_AF=1.000e-03;P_GERMLINE=-6.295e-01;RPA=12,13;RU=TC;STR;TLOD=5.27	GT:AD:AF:F1R2:F2R1:MBQ:MFRL:MMQ:MPOS:SA_MAP_AF:SA_POST_PROB	0/0:10,0:0.144:5,0:5,0:0:188,0:0:0	0/1:2,2:0.501:2,2:0,0:35:199,214:60:36:0.495,0.00,0.500:0.025,0.027,0.948
1	150973101	.	G	GA	.	.	DP=914;ECNT=1;NLOD=87.31;N_ART_LOD=7.42;POP_AF=1.000e-03;P_GERMLINE=-8.405e+01;RPA=9,10;RU=A;STR;TLOD=6.97	GT:AD:AF:F1R2:F2R1:MBQ:MFRL:MMQ:MPOS:SA_MAP_AF:SA_POST_PROB	0/0:377,10:0.091:135,5:234,5:39:168,149:60:26	0/1:414,10:0.070:145,7:264,3:39:171,131:60:20:0.020,0.020,0.024:2.870e-03,2.800e-03,0.994
1	150984102	.	A	T	.	.	DP=13;ECNT=1;NLOD=3.01;N_ART_LOD=-1.041e+00;POP_AF=1.000e-03;P_GERMLINE=-2.314e+00;TLOD=3.40	GT:AD:AF:F1R2:F2R1:MBQ:MFRL:MMQ:MPOS:SA_MAP_AF:SA_POST_PROB	0/0:10,0:7.425e-05:5,0:5,0:0:164,0:0:0	0/1:2,1:0.333:0,1:2,0:40:120,147:60:12:0.00,0.333,0.333:0.029,0.021,0.949
1	150996971	.	CA	C	.	.	DP=298;ECNT=1;NLOD=17.43;N_ART_LOD=8.91;POP_AF=1.000e-03;P_GERMLINE=-1.413e+01;RPA=11,10;RU=A;STR;TLOD=19.88	GT:AD:AF:F1R2:F2R1:MBQ:MFRL:MMQ:MPOS:SA_MAP_AF:SA_POST_PROB	0/0:130,9:0.113:44,2:67,6:40:215,220:60:37	0/1:120,16:0.152:41,4:62,10:39:193,222:60:20:0.081,0.101,0.105:8.811e-03,0.027,0.964
1	151001615	.	C	CT	.	.	DP=80;ECNT=1;NLOD=3.47;N_ART_LOD=1.55;POP_AF=1.000e-03;P_GERMLINE=-2.481e+00;RPA=13,14;RU=T;STR;TLOD=3.69	GT:AD:AF:F1R2:F2R1:MBQ:MFRL:MMQ:MPOS:SA_MAP_AF:SA_POST_PROB	0/0:28,2:0.222:14,0:6,2:33:262,305:60:30	0/1:17,3:0.308:7,0:9,3:36:258,292:60:34:0.152,0.00,0.150:0.022,0.020,0.958
1	151056449	.	T	A	.	.	DP=13;ECNT=1;NLOD=2.41;N_ART_LOD=-9.542e-01;POP_AF=1.000e-03;P_GERMLINE=-1.971e+00;TLOD=3.14	GT:AD:AF:F1R2:F2R1:MBQ:MFRL:MMQ:MPOS:SA_MAP_AF:SA_POST_PROB	0/0:8,0:6.450e-05:4,0:4,0:0:267,0:0:0	0/1:3,1:0.300:0,0:3,1:40:217,83:60:20:0.253,0.00,0.250:0.025,0.023,0.952
1	151083724	.	C	CT	.	.	DP=215;ECNT=1;NLOD=3.01;N_ART_LOD=8.08;POP_AF=1.000e-03;P_GERMLINE=-1.790e-01;RPA=13,14;RU=T;STR;TLOD=11.71	GT:AD:AF:F1R2:F2R1:MBQ:MFRL:MMQ:MPOS:SA_MAP_AF:SA_POST_PROB	0/0:68,8:0.251:24,3:31,4:31:186,137:60:22	0/1:52,10:0.300:20,2:20,6:31:176,196:60:32:0.131,0.091,0.133:0.011,0.020,0.968
1	151100913	.	G	A	.	.	DP=19;ECNT=3;NLOD=3.54;N_ART_LOD=-1.121e+00;POP_AF=1.000e-03;P_GERMLINE=-3.200e+00;TLOD=3.04	GT:AD:AF:F1R2:F2R1:MBQ:MFRL:MMQ:MPOS:PGT:PID:SA_MAP_AF:SA_POST_PROB	0/0:12,0:0.044:1,0:11,0:0:155,0:0:0:0|1:151100913_G_A	0/1:4,1:0.266:0,0:4,1:14:142,200:60:5:0|1:151100913_G_A:0.00,0.202,0.200:0.043,0.015,0.943
1	151100914	.	C	A	.	.	DP=19;ECNT=3;NLOD=3.54;N_ART_LOD=-1.121e+00;POP_AF=1.000e-03;P_GERMLINE=-3.200e+00;TLOD=3.04	GT:AD:AF:F1R2:F2R1:MBQ:MFRL:MMQ:MPOS:PGT:PID:SA_MAP_AF:SA_POST_PROB	0/0:12,0:0.044:1,0:11,0:0:155,0:0:0:0|1:151100913_G_A	0/1:4,1:0.266:0,0:4,1:34:142,200:60:4:0|1:151100913_G_A:0.00,0.202,0.200:0.043,0.015,0.943
1	151100915	.	C	A	.	.	DP=19;ECNT=3;NLOD=3.54;N_ART_LOD=-1.121e+00;POP_AF=1.000e-03;P_GERMLINE=-3.200e+00;TLOD=3.04	GT:AD:AF:F1R2:F2R1:MBQ:MFRL:MMQ:MPOS:PGT:PID:SA_MAP_AF:SA_POST_PROB	0/0:12,0:0.044:1,0:11,0:0:155,0:0:0:0|1:151100913_G_A	0/1:4,1:0.266:0,0:4,1:36:142,200:60:3:0|1:151100913_G_A:0.00,0.202,0.200:0.043,0.015,0.943
1	151126996	.	G	A	.	.	DP=44;ECNT=1;NLOD=4.82;N_ART_LOD=-1.241e+00;POP_AF=1.000e-03;P_GERMLINE=-2.960e+00;TLOD=4.57	GT:AD:AF:F1R2:F2R1:MBQ:MFRL:MMQ:MPOS:SA_MAP_AF:SA_POST_PROB	0/0:16,0:0.029:5,0:11,0:0:167,0:0:0	0/1:25,2:0.082:7,1:18,1:38:199,186:60:16:0.061,0.061,0.074:0.016,0.012,0.972
1	151139073	.	C	CTT	.	.	DP=265;ECNT=1;NLOD=17.85;N_ART_LOD=-1.388e+00;POP_AF=1.000e-03;P_GERMLINE=-1.747e+01;RPA=14,16;RU=T;STR;TLOD=3.08	GT:AD:AF:F1R2:F2R1:MBQ:MFRL:MMQ:MPOS:SA_MAP_AF:SA_POST_PROB	0/0:71,2:0.242:19,0:40,0:0:186,0:0:0	0/1:80,3:0.218:26,2:32,1:35:196,196:60:21:0.030,0.020,0.033:0.012,4.855e-03,0.983
1	151140888	.	CTT	C	.	.	DP=387;ECNT=1;NLOD=17.82;N_ART_LOD=2.86;POP_AF=1.000e-03;P_GERMLINE=-1.461e+01;RPA=13,11;RU=T;STR;TLOD=6.62	GT:AD:AF:F1R2:F2R1:MBQ:MFRL:MMQ:MPOS:SA_MAP_AF:SA_POST_PROB	0/0:107,6:0.247:37,1:44,2:39:200,141:60:23	0/1:103,7:0.245:29,3:54,2:39:190,168:60:20:0.030,0.030,0.041:0.035,3.128e-03,0.962
1	151144314	.	CTTT	C	.	.	DP=159;ECNT=1;NLOD=3.83;N_ART_LOD=1.70;POP_AF=1.000e-03;P_GERMLINE=-2.793e+00;RPA=15,12;RU=T;STR;TLOD=3.74	GT:AD:AF:F1R2:F2R1:MBQ:MFRL:MMQ:MPOS:SA_MAP_AF:SA_POST_PROB	0/0:36,3:0.304:13,0:9,2:36:232,292:60:20	0/1:36,5:0.304:7,0:9,3:35:222,215:60:28:0.091,0.00,0.091:0.019,0.015,0.966
1	151169336	.	CTTTT	C	.	.	DP=40;ECNT=1;NLOD=2.85;N_ART_LOD=-6.027e-01;POP_AF=1.000e-03;P_GERMLINE=-1.365e+00;RPA=17,13;RU=T;STR;TLOD=4.21	GT:AD:AF:F1R2:F2R1:MBQ:MFRL:MMQ:MPOS:SA_MAP_AF:SA_POST_PROB	0/0:9,0:0.225:1,0:1,0:0:185,0:0:0	0/1:10,5:0.383:0,2:2,0:40:185,135:60:23:0.00,0.121,0.125:0.023,0.017,0.961
1	151184288	.	G	GA	.	.	DP=68;ECNT=1;NLOD=8.07;N_ART_LOD=-1.459e+00;POP_AF=1.000e-03;P_GERMLINE=-5.736e+00;RPA=9,10;RU=A;STR;TLOD=5.09	GT:AD:AF:F1R2:F2R1:MBQ:MFRL:MMQ:MPOS:SA_MAP_AF:SA_POST_PROB	0/0:27,0:0.039:19,0:8,0:0:183,0:0:0	0/1:30,4:0.167:20,1:10,3:39:165,117:60:9:0.101,0.091,0.118:0.013,0.017,0.970
1	151195824	.	CAA	C	.	.	DP=34;ECNT=1;NLOD=3.62;N_ART_LOD=-9.329e-01;POP_AF=1.000e-03;P_GERMLINE=-3.236e+00;RPA=15,13;RU=A;STR;TLOD=3.08	GT:AD:AF:F1R2:F2R1:MBQ:MFRL:MMQ:MPOS:SA_MAP_AF:SA_POST_PROB	0/0:12,0:0.147:7,0:5,0:0:152,0:0:0	0/1:9,3:0.321:4,2:5,1:38:163,139:60:19:0.172,0.192,0.214:0.024,0.018,0.958
1	151196702	.	G	GT	.	.	DP=1512;ECNT=2;NLOD=159.74;N_ART_LOD=19.62;POP_AF=1.000e-03;P_GERMLINE=-1.564e+02;RPA=9,10;RU=T;STR;TLOD=12.23	GT:AD:AF:F1R2:F2R1:MBQ:MFRL:MMQ:MPOS:SA_MAP_AF:SA_POST_PROB	0/0:730,25:0.077:282,10:440,15:39:169,187:60:25	0/1:608,17:0.068:254,4:347,13:39:166,151:60:30:0.020,0.020,0.027:2.927e-03,2.316e-03,0.995
1	151196712	.	C	T	.	.	DP=1632;ECNT=2;NLOD=208.25;N_ART_LOD=12.55;POP_AF=1.000e-03;P_GERMLINE=-2.049e+02;TLOD=18.08	GT:AD:AF:F1R2:F2R1:MBQ:MFRL:MMQ:MPOS:SA_MAP_AF:SA_POST_PROB	0/0:829,15:0.045:326,7:503,8:36:170,154:60:25	0/1:686,19:0.055:288,7:398,12:39:164,183:60:28:0.020,0.020,0.027:4.076e-03,1.590e-03,0.994
1	151229224	.	C	CT	.	.	DP=30;ECNT=1;NLOD=2.62;N_ART_LOD=-7.553e-01;POP_AF=1.000e-03;P_GERMLINE=-1.058e+00;RPA=13,14;RU=T;STR;TLOD=4.31	GT:AD:AF:F1R2:F2R1:MBQ:MFRL:MMQ:MPOS:SA_MAP_AF:SA_POST_PROB	0/0:9,0:0.070:4,0:3,0:0:139,0:0:0	0/1:11,3:0.300:6,2:5,1:39:146,188:60:14:0.172,0.192,0.214:0.024,0.018,0.958
1	151237086	.	CAAA	C	.	.	DP=63;ECNT=1;NLOD=4.92;N_ART_LOD=1.67;POP_AF=1.000e-03;P_GERMLINE=-2.778e+00;RPA=13,10;RU=A;STR;TLOD=4.87	GT:AD:AF:F1R2:F2R1:MBQ:MFRL:MMQ:MPOS:SA_MAP_AF:SA_POST_PROB	0/0:31,1:0.073:8,1:13,0:40:207,271:60:27	0/1:26,2:0.100:5,1:13,1:33:239,561:54:30:0.061,0.051,0.074:7.390e-03,0.046,0.947
1	151247496	.	CA	C	.	.	DP=58;ECNT=1;NLOD=4.57;N_ART_LOD=0.348;POP_AF=1.000e-03;P_GERMLINE=-1.291e+00;RPA=11,10;RU=A;STR;TLOD=8.03	GT:AD:AF:F1R2:F2R1:MBQ:MFRL:MMQ:MPOS:SA_MAP_AF:SA_POST_PROB	0/0:24,1:0.069:16,1:4,0:35:178,107:60:41	0/1:21,5:0.257:13,3:5,2:38:237,148:60:38:0.152,0.182,0.200:0.039,0.011,0.950
1	151260455	.	G	A	.	.	DP=906;ECNT=1;NLOD=131.77;N_ART_LOD=-2.651e+00;POP_AF=1.000e-03;P_GERMLINE=-1.311e+02;TLOD=3.38	GT:AD:AF:F1R2:F2R1:MBQ:MFRL:MMQ:MPOS:SA_MAP_AF:SA_POST_PROB	0/0:439,0:0.022:159,0:280,0:0:172,0:0:0	0/1:425,3:0.031:149,1:276,2:39:174,163:60:12:0.010,0.010,7.009e-03:1.213e-03,2.471e-03,0.996
1	151351975	.	C	T	.	.	DP=55;ECNT=1;NLOD=5.07;N_ART_LOD=-1.254e+00;POP_AF=1.000e-03;P_GERMLINE=-3.239e+00;TLOD=4.55	GT:AD:AF:F1R2:F2R1:MBQ:MFRL:MMQ:MPOS:SA_MAP_AF:SA_POST_PROB	0/0:17,0:5.974e-03:7,0:10,0:0:169,0:0:0	0/1:35,2:0.066:21,2:14,0:40:157,180:60:7:0.040,0.040,0.054:8.492e-03,0.017,0.975
1	151380502	.	AAAAAAG	A	.	.	DP=241;ECNT=2;NLOD=14.32;N_ART_LOD=-7.836e-01;POP_AF=1.000e-03;P_GERMLINE=-1.301e+01;RPA=1,-1;RU=AAAAAGAAG;STR;TLOD=4.01	GT:AD:AF:F1R2:F2R1:MBQ:MFRL:MMQ:MPOS:SA_MAP_AF:SA_POST_PROB	0/0:59,3:0.288:11,0:47,3:39:224,232:60:26	0/1:39,6:0.346:8,0:30,6:40:206,189:60:26:0.00,0.141,0.136:0.018,0.022,0.960
1	151380503	.	AAAAAG	A	.	.	DP=239;ECNT=2;NLOD=5.75;N_ART_LOD=2.99;POP_AF=1.000e-03;P_GERMLINE=-2.865e+00;RPA=1,-1;RU=AAAAGAAG;STR;TLOD=5.79	GT:AD:AF:F1R2:F2R1:MBQ:MFRL:MMQ:MPOS:SA_MAP_AF:SA_POST_PROB	0/0:54,7:0.321:11,0:42,7:40:222,256:60:26	0/1:33,9:0.383:7,1:24,8:40:199,198:60:20:0.00,0.222,0.220:0.024,0.022,0.954
1	151380725	.	G	GA	.	.	DP=524;ECNT=1;NLOD=13.27;N_ART_LOD=19.48;POP_AF=1.000e-03;P_GERMLINE=-9.967e+00;RPA=11,12;RU=A;STR;TLOD=15.86	GT:AD:AF:F1R2:F2R1:MBQ:MFRL:MMQ:MPOS:SA_MAP_AF:SA_POST_PROB	0/0:188,20:0.211:47,4:109,13:38:202,218:60:28	0/1:154,16:0.227:49,4:86,10:39:177,195:60:25:0.081,0.051,0.082:6.138e-03,0.014,0.980
1	151396981	.	T	A	.	.	DP=15;ECNT=1;NLOD=2.41;N_ART_LOD=-9.738e-01;POP_AF=1.000e-03;P_GERMLINE=-1.536e+00;TLOD=3.59	GT:AD:AF:F1R2:F2R1:MBQ:MFRL:MMQ:MPOS:SA_MAP_AF:SA_POST_PROB	0/0:8,0:0.056:2,0:6,0:0:287,0:0:0	0/1:3,2:0.400:2,0:1,2:28:220,426:60:20:0.404,0.00,0.400:0.025,0.026,0.949
1	151490329	.	C	CT	.	.	DP=38;ECNT=1;NLOD=2.58;N_ART_LOD=-7.831e-01;POP_AF=1.000e-03;P_GERMLINE=-9.416e-02;RPA=15,16;RU=T;STR;TLOD=6.56	GT:AD:AF:F1R2:F2R1:MBQ:MFRL:MMQ:MPOS:SA_MAP_AF:SA_POST_PROB	0/0:9,0:0.149:3,0:3,0:0:179,0:0:0	0/1:15,5:0.329:4,2:4,3:31:174,153:60:15:0.222,0.212,0.250:0.023,0.018,0.958
1	151492610	.	C	CT	.	.	DB;DP=254;ECNT=1;NLOD=18.57;N_ART_LOD=5.07;POP_AF=1.000e-03;P_GERMLINE=-1.527e+01;RPA=10,11;RU=T;STR;TLOD=13.09	GT:AD:AF:F1R2:F2R1:MBQ:MFRL:MMQ:MPOS:SA_MAP_AF:SA_POST_PROB	0/0:112,7:0.094:47,4:60,3:39:171,141:60:12	0/1:104,11:0.134:47,3:54,8:38:152,175:60:18:0.00,0.091,0.095:0.071,4.707e-03,0.924
1	151498125	.	C	T	.	.	DP=182;ECNT=1;NLOD=26.65;N_ART_LOD=-1.968e+00;POP_AF=1.000e-03;P_GERMLINE=-2.587e+01;TLOD=3.48	GT:AD:AF:F1R2:F2R1:MBQ:MFRL:MMQ:MPOS:SA_MAP_AF:SA_POST_PROB	0/0:89,0:0.040:24,0:65,0:0:197,0:0:0	0/1:82,2:0.036:24,0:58,2:40:204,224:60:18:0.00,0.020,0.024:5.393e-03,0.015,0.979
1	151518479	.	CTTT	C	.	.	DP=334;ECNT=1;NLOD=7.79;N_ART_LOD=1.35;POP_AF=1.000e-03;P_GERMLINE=-4.827e+00;RPA=14,11;RU=T;STR;TLOD=5.94	GT:AD:AF:F1R2:F2R1:MBQ:MFRL:MMQ:MPOS:SA_MAP_AF:SA_POST_PROB	0/0:117,22:0.257:17,0:8,2:34:220,227:60:44	0/1:95,12:0.241:9,1:8,3:34:197,184:60:17:0.040,0.00,0.040:0.022,6.951e-03,0.971
1	151753841	.	TAC	T	.	.	DP=522;ECNT=2;NLOD=47.89;N_ART_LOD=9.10;POP_AF=1.000e-03;P_GERMLINE=-4.459e+01;RPA=6,5;RU=AC;STR;TLOD=13.92	GT:AD:AF:F1R2:F2R1:MBQ:MFRL:MMQ:MPOS:SA_MAP_AF:SA_POST_PROB	0/0:232,7:0.072:110,3:122,4:35:185,219:60:26	0/1:222,8:0.089:91,2:131,6:40:191,173:60:14:0.020,0.030,0.035:3.607e-03,0.017,0.980
1	151775018	.	G	A	.	.	DP=867;ECNT=1;NLOD=106.37;N_ART_LOD=-1.308e+00;POP_AF=1.000e-03;P_GERMLINE=-1.056e+02;TLOD=3.48	GT:AD:AF:F1R2:F2R1:MBQ:MFRL:MMQ:MPOS:SA_MAP_AF:SA_POST_PROB	0/0:371,2:0.030:133,1:238,1:37:174,94:60:2	0/1:453,3:0.028:143,1:310,2:40:175,192:60:36:0.010,0.010,6.579e-03:1.567e-03,1.633e-03,0.997
1	152021403	.	C	CA	.	.	DP=66;ECNT=1;NLOD=6.80;N_ART_LOD=0.416;POP_AF=1.000e-03;P_GERMLINE=-4.810e+00;RPA=10,11;RU=A;STR;TLOD=4.71	GT:AD:AF:F1R2:F2R1:MBQ:MFRL:MMQ:MPOS:SA_MAP_AF:SA_POST_PROB	0/0:36,3:0.084:22,2:14,1:27:157,112:60:9	0/1:21,4:0.182:11,3:7,1:38:153,140:60:32:0.152,0.101,0.160:0.011,0.036,0.953
1	152027394	.	A	G	.	.	DP=12;ECNT=1;NLOD=2.36;N_ART_LOD=-9.510e-01;POP_AF=1.000e-03;P_GERMLINE=-1.715e+00;TLOD=3.35	GT:AD:AF:F1R2:F2R1:MBQ:MFRL:MMQ:MPOS:SA_MAP_AF:SA_POST_PROB	0/0:8,0:0.013:5,0:3,0:0:196,0:0:0	0/1:2,1:0.375:1,0:1,1:40:253,67:60:20:0.333,0.00,0.333:0.021,0.029,0.949
1	152086555	.	A	AT	.	.	DP=554;ECNT=1;NLOD=56.82;N_ART_LOD=0.369;POP_AF=1.000e-03;P_GERMLINE=-5.351e+01;RPA=9,10;RU=T;STR;TLOD=12.28	GT:AD:AF:F1R2:F2R1:MBQ:MFRL:MMQ:MPOS:SA_MAP_AF:SA_POST_PROB	0/0:215,3:0.146:76,2:134,1:39:202,157:60:25	0/1:175,11:0.181:70,4:102,7:40:200,187:60:23:0.061,0.030,0.059:6.654e-03,0.010,0.983
1	152119163	.	C	T	.	.	DP=53;ECNT=1;NLOD=7.83;N_ART_LOD=-1.438e+00;POP_AF=1.000e-03;P_GERMLINE=-6.579e+00;TLOD=3.95	GT:AD:AF:F1R2:F2R1:MBQ:MFRL:MMQ:MPOS:SA_MAP_AF:SA_POST_PROB	0/0:26,0:0.019:12,0:14,0:0:170,0:0:0	0/1:24,2:0.077:16,1:8,1:39:170,100:60:11:0.081,0.00,0.077:6.024e-03,0.078,0.916
1	152127880	.	TTGTC	T	.	.	DP=2771;ECNT=2;NLOD=356.59;N_ART_LOD=0.026;POP_AF=1.000e-03;P_GERMLINE=-3.561e+02;RPA=3,2;RU=TGTC;STR;TLOD=3.23	GT:AD:AF:F1R2:F2R1:MBQ:MFRL:MMQ:MPOS:SA_MAP_AF:SA_POST_PROB	0/0:1171,3:0.062:387,1:784,2:36:177,149:60:34	0/1:1215,4:0.058:422,2:793,2:40:165,205:60:31:0.010,0.010,3.281e-03:5.376e-04,8.978e-04,0.999
1	152186708	.	C	T	.	.	DP=1385;ECNT=1;NLOD=65.21;N_ART_LOD=48.87;POP_AF=1.000e-03;P_GERMLINE=-6.191e+01;TLOD=70.16	GT:AD:AF:F1R2:F2R1:MBQ:MFRL:MMQ:MPOS:SA_MAP_AF:SA_POST_PROB	0/0:554,40:0.077:221,17:333,23:39:182,294:24:25	0/1:701,54:0.087:291,24:410,30:39:182,196:24:30:0.071,0.051,0.072:1.215e-05,0.983,0.017
1	152187437	.	A	G	.	.	DP=314;ECNT=1;NLOD=21.92;N_ART_LOD=4.12;POP_AF=1.000e-03;P_GERMLINE=-1.861e+01;TLOD=16.22	GT:AD:AF:F1R2:F2R1:MBQ:MFRL:MMQ:MPOS:SA_MAP_AF:SA_POST_PROB	0/0:119,6:0.083:39,1:80,5:38:263,319:24:21	0/1:158,13:0.102:56,7:102,6:40:237,281:24:27:0.00,0.081,0.076:0.011,0.022,0.967
1	152191448	.	C	G	.	.	DP=1018;ECNT=1;NLOD=16.66;N_ART_LOD=71.48;POP_AF=1.000e-03;P_GERMLINE=-1.336e+01;TLOD=86.43	GT:AD:AF:F1R2:F2R1:MBQ:MFRL:MMQ:MPOS:SA_MAP_AF:SA_POST_PROB	0/0:424,29:0.079:146,7:278,22:39:202,201:60:21	0/1:487,33:0.089:175,11:312,22:40:211,203:60:25:0.061,0.061,0.063:3.969e-03,4.274e-03,0.992
1	152278747	.	T	C	.	.	DP=2254;ECNT=1;NLOD=293.81;N_ART_LOD=-2.702e+00;POP_AF=1.000e-03;P_GERMLINE=-2.931e+02;TLOD=3.41	GT:AD:AF:F1R2:F2R1:MBQ:MFRL:MMQ:MPOS:SA_MAP_AF:SA_POST_PROB	0/0:980,0:0.032:381,0:599,0:0:177,0:0:0	0/1:1151,4:0.029:443,0:708,4:40:174,164:60:23:0.010,0.010,3.460e-03:1.362e-03,4.600e-04,0.998
1	152282697	.	C	T	.	.	DP=2407;ECNT=1;NLOD=291.15;N_ART_LOD=-2.701e+00;POP_AF=1.000e-03;P_GERMLINE=-2.905e+02;TLOD=3.33	GT:AD:AF:F1R2:F2R1:MBQ:MFRL:MMQ:MPOS:SA_MAP_AF:SA_POST_PROB	0/0:987,29:0.043:351,11:636,18:37:172,139:60:1	0/1:1231,48:0.051:470,18:761,30:35:172,133:60:1:0.030,0.030,0.038:0.014,8.882e-04,0.985
1	152324557	.	CTG	C	.	.	DP=2299;ECNT=1;NLOD=264.09;N_ART_LOD=2.79;POP_AF=1.000e-03;P_GERMLINE=-2.608e+02;RPA=5,4;RU=TG;STR;TLOD=14.58	GT:AD:AF:F1R2:F2R1:MBQ:MFRL:MMQ:MPOS:SA_MAP_AF:SA_POST_PROB	0/0:931,5:0.075:317,4:592,1:39:189,146:60:25	0/1:1051,11:0.072:351,3:668,8:39:181,192:60:33:0.010,0.010,0.011:7.199e-04,3.205e-03,0.996
1	152382924	.	G	A	.	.	DP=1683;ECNT=1;NLOD=206.61;N_ART_LOD=0.791;POP_AF=1.000e-03;P_GERMLINE=-2.046e+02;TLOD=4.72	GT:AD:AF:F1R2:F2R1:MBQ:MFRL:MMQ:MPOS:SA_MAP_AF:SA_POST_PROB	0/0:718,3:0.040:271,2:447,1:38:167,178:60:34	0/1:853,4:0.036:307,2:546,2:40:176,171:60:6:0.010,0.010,4.667e-03:3.006e-03,4.838e-04,0.997
1	152935091	.	A	G	.	.	DP=13;ECNT=1;NLOD=3.01;N_ART_LOD=-1.041e+00;POP_AF=1.000e-03;P_GERMLINE=-2.513e+00;TLOD=3.20	GT:AD:AF:F1R2:F2R1:MBQ:MFRL:MMQ:MPOS:SA_MAP_AF:SA_POST_PROB	0/0:10,0:7.291e-05:4,0:6,0:0:192,0:0:0	0/1:2,1:0.333:0,1:2,0:38:173,121:57:16:0.333,0.00,0.333:0.019,0.036,0.946
1	152944389	.	GGCA	G	.	.	DP=717;ECNT=1;NLOD=85.33;N_ART_LOD=-2.476e+00;POP_AF=1.000e-03;P_GERMLINE=-8.403e+01;RPA=4,3;RU=GCA;STR;TLOD=4.00	GT:AD:AF:F1R2:F2R1:MBQ:MFRL:MMQ:MPOS:SA_MAP_AF:SA_POST_PROB	0/0:284,0:0.054:87,0:197,0:0:192,0:0:0	0/1:367,3:0.045:135,0:232,3:39:190,149:60:37:0.010,0.010,8.108e-03:1.174e-03,5.586e-03,0.993
1	153004850	.	G	A	.	.	DP=926;ECNT=1;NLOD=115.35;N_ART_LOD=-2.595e+00;POP_AF=1.000e-03;P_GERMLINE=-1.148e+02;TLOD=3.23	GT:AD:AF:F1R2:F2R1:MBQ:MFRL:MMQ:MPOS:SA_MAP_AF:SA_POST_PROB	0/0:384,0:0.026:133,0:251,0:0:166,0:0:0	0/1:494,3:0.031:161,2:333,1:39:169,162:60:9:0.010,0.010,6.036e-03:8.302e-04,3.256e-03,0.996
1	153215733	.	ATGGTGGTGGTGATGG	A	.	.	DP=37;ECNT=1;NLOD=3.91;N_ART_LOD=-1.146e+00;POP_AF=1.000e-03;P_GERMLINE=-1.398e+00;TLOD=5.31	GT:AD:AF:F1R2:F2R1:MBQ:MFRL:MMQ:MPOS:SA_MAP_AF:SA_POST_PROB	0/0:13,0:3.182e-05:4,0:9,0:0:113,0:0:0	0/1:19,2:0.147:10,2:9,0:28:159,145:60:31:0.071,0.081,0.095:0.034,9.850e-03,0.957
1	153516162	.	G	GA	.	.	DP=82;ECNT=1;NLOD=5.79;N_ART_LOD=1.48;POP_AF=1.000e-03;P_GERMLINE=-5.335e+00;RPA=10,11;RU=A;STR;TLOD=3.15	GT:AD:AF:F1R2:F2R1:MBQ:MFRL:MMQ:MPOS:SA_MAP_AF:SA_POST_PROB	0/0:36,2:0.096:8,1:28,1:37:231,388:60:44	0/1:37,3:0.079:17,2:18,1:37:207,168:60:18:0.061,0.061,0.077:6.682e-03,0.054,0.939
1	153534325	.	G	A	.	.	DP=11;ECNT=1;NLOD=2.41;N_ART_LOD=-9.542e-01;POP_AF=1.000e-03;P_GERMLINE=-1.819e+00;TLOD=3.30	GT:AD:AF:F1R2:F2R1:MBQ:MFRL:MMQ:MPOS:SA_MAP_AF:SA_POST_PROB	0/0:8,0:1.159e-04:3,0:5,0:0:249,0:0:0	0/1:2,1:0.333:0,0:2,1:39:316,143:60:3:0.333,0.00,0.333:0.025,0.025,0.950
1	153595581	.	G	A	.	.	DP=16;ECNT=1;NLOD=3.25;N_ART_LOD=-1.094e+00;POP_AF=1.000e-03;P_GERMLINE=-2.779e+00;TLOD=3.18	GT:AD:AF:F1R2:F2R1:MBQ:MFRL:MMQ:MPOS:SA_MAP_AF:SA_POST_PROB	0/0:12,0:0.057:4,0:8,0:0:199,0:0:0	0/1:3,1:0.250:2,1:1,0:40:164,104:60:33:0.253,0.00,0.250:0.021,0.027,0.951
1	153617510	.	C	CT	.	.	DP=60;ECNT=1;NLOD=3.64;N_ART_LOD=1.57;POP_AF=1.000e-03;P_GERMLINE=-2.887e+00;RPA=15,16;RU=T;STR;TLOD=3.45	GT:AD:AF:F1R2:F2R1:MBQ:MFRL:MMQ:MPOS:SA_MAP_AF:SA_POST_PROB	0/0:28,2:0.127:6,1:12,1:38:248,199:60:28	0/1:20,3:0.215:5,1:10,2:38:218,261:60:38:0.00,0.131,0.130:0.017,0.025,0.958
1	153689064	.	A	G	.	.	DP=31;ECNT=1;NLOD=3.31;N_ART_LOD=-1.079e+00;POP_AF=1.000e-03;P_GERMLINE=-1.290e+00;TLOD=4.76	GT:AD:AF:F1R2:F2R1:MBQ:MFRL:MMQ:MPOS:SA_MAP_AF:SA_POST_PROB	0/0:11,0:4.920e-04:8,0:3,0:0:176,0:0:0	0/1:18,2:0.100:9,1:9,1:38:184,271:50:11:0.081,0.081,0.100:0.016,0.016,0.968
1	153744496	.	CGGT	C	.	.	DP=465;ECNT=1;NLOD=16.87;N_ART_LOD=12.09;POP_AF=1.000e-03;P_GERMLINE=-1.357e+01;RPA=10,9;RU=GGT;STR;TLOD=28.45	GT:AD:AF:F1R2:F2R1:MBQ:MFRL:MMQ:MPOS:SA_MAP_AF:SA_POST_PROB	0/0:127,5:0.214:63,1:64,4:40:189,191:60:46	0/1:149,11:0.230:74,5:75,6:39:173,190:60:30:0.061,0.061,0.069:0.014,4.521e-03,0.982
1	153766884	.	C	T	.	.	DP=28;ECNT=1;NLOD=3.01;N_ART_LOD=-1.041e+00;POP_AF=1.000e-03;P_GERMLINE=-2.356e+00;TLOD=3.36	GT:AD:AF:F1R2:F2R1:MBQ:MFRL:MMQ:MPOS:SA_MAP_AF:SA_POST_PROB	0/0:10,0:5.373e-05:4,0:6,0:0:176,0:0:0	0/1:15,2:0.139:6,0:9,2:29:195,168:60:12:0.121,0.00,0.118:0.017,0.022,0.962
1	153791120	.	TA	T	.	.	DP=221;ECNT=1;NLOD=14.59;N_ART_LOD=6.29;POP_AF=1.000e-03;P_GERMLINE=-1.140e+01;RPA=10,9;RU=A;STR;TLOD=6.53	GT:AD:AF:F1R2:F2R1:MBQ:MFRL:MMQ:MPOS:SA_MAP_AF:SA_POST_PROB	0/0:100,6:0.091:29,1:62,5:39:211,271:60:16	0/1:92,6:0.101:36,1:47,5:37:199,212:60:8:0.00,0.071,0.066:0.013,0.012,0.975
1	153800931	.	TAC	T	.	.	DP=66;ECNT=1;NLOD=4.67;N_ART_LOD=-1.104e+00;POP_AF=1.000e-03;P_GERMLINE=-3.734e+00;RPA=18,17;RU=AC;STR;TLOD=3.64	GT:AD:AF:F1R2:F2R1:MBQ:MFRL:MMQ:MPOS:SA_MAP_AF:SA_POST_PROB	0/0:16,0:0.301:3,0:1,0:0:279,0:0:0	0/1:12,2:0.321:1,0:4,2:37:208,220:60:36:0.152,0.00,0.154:0.025,0.019,0.956
1	153985023	.	C	CT	.	.	DP=188;ECNT=1;NLOD=4.10;N_ART_LOD=6.26;POP_AF=1.000e-03;P_GERMLINE=-2.638e+00;RPA=14,15;RU=T;STR;TLOD=4.17	GT:AD:AF:F1R2:F2R1:MBQ:MFRL:MMQ:MPOS:SA_MAP_AF:SA_POST_PROB	0/0:62,7:0.277:23,3:22,4:36:262,230:60:21	0/1:32,4:0.315:10,2:14,2:28:233,242:60:21:0.111,0.00,0.111:0.014,0.022,0.964
1	153996269	.	AT	A	.	.	DP=44;ECNT=1;NLOD=2.48;N_ART_LOD=-6.472e-01;POP_AF=1.000e-03;P_GERMLINE=-1.695e+00;RPA=13,12;RU=T;STR;TLOD=3.49	GT:AD:AF:F1R2:F2R1:MBQ:MFRL:MMQ:MPOS:SA_MAP_AF:SA_POST_PROB	0/0:11,1:0.174:5,0:4,1:40:197,285:60:26	0/1:24,3:0.152:7,1:13,2:38:182,166:60:32:0.101,0.081,0.115:0.011,0.025,0.964
1	154004973	.	C	CT	.	.	DP=20;ECNT=1;NLOD=2.62;N_ART_LOD=-6.015e-01;POP_AF=1.000e-03;P_GERMLINE=-2.290e+00;RPA=12,13;RU=T;STR;TLOD=3.03	GT:AD:AF:F1R2:F2R1:MBQ:MFRL:MMQ:MPOS:SA_MAP_AF:SA_POST_PROB	0/0:9,0:0.022:5,0:2,0:0:184,0:0:0	0/1:9,2:0.207:4,2:3,0:40:225,167:60:17:0.00,0.182,0.182:0.026,0.019,0.955
1	154027185	.	TGA	T	.	.	DP=439;ECNT=1;NLOD=41.82;N_ART_LOD=5.42;POP_AF=1.000e-03;P_GERMLINE=-3.851e+01;RPA=7,6;RU=GA;STR;TLOD=10.54	GT:AD:AF:F1R2:F2R1:MBQ:MFRL:MMQ:MPOS:SA_MAP_AF:SA_POST_PROB	0/0:190,7:0.088:78,2:106,4:33:209,220:60:29	0/1:183,7:0.095:84,3:85,3:38:197,242:60:31:0.00,0.030,0.034:6.942e-03,9.704e-03,0.983
1	154027381	.	ATTT	A	.	.	DP=565;ECNT=1;NLOD=23.56;N_ART_LOD=2.89;POP_AF=1.000e-03;P_GERMLINE=-2.286e+01;RPA=14,11;RU=T;STR;TLOD=3.40	GT:AD:AF:F1R2:F2R1:MBQ:MFRL:MMQ:MPOS:SA_MAP_AF:SA_POST_PROB	0/0:193,22:0.275:8,2:11,2:38:188,177:60:23	0/1:136,20:0.286:9,2:12,2:39:184,200:60:36:0.020,0.020,0.029:0.020,3.314e-03,0.977
1	154052835	.	C	CA	.	.	DP=31;ECNT=1;NLOD=2.83;N_ART_LOD=-5.552e-01;POP_AF=1.000e-03;P_GERMLINE=-7.859e-01;RPA=13,14;RU=A;STR;TLOD=4.85	GT:AD:AF:F1R2:F2R1:MBQ:MFRL:MMQ:MPOS:SA_MAP_AF:SA_POST_PROB	0/0:10,0:0.116:3,0:4,0:0:150,0:0:0	0/1:12,3:0.283:5,1:3,2:40:153,135:60:39:0.141,0.172,0.188:0.027,0.016,0.958
1	154053451	.	GAAA	G	.	.	DP=17;ECNT=1;NLOD=2.30;N_ART_LOD=-8.871e-01;POP_AF=1.000e-03;P_GERMLINE=-1.656e+00;RPA=13,10;RU=A;STR;TLOD=3.35	GT:AD:AF:F1R2:F2R1:MBQ:MFRL:MMQ:MPOS:SA_MAP_AF:SA_POST_PROB	0/0:10,1:0.117:0,0:10,1:39:175,170:60:33	0/1:2,1:0.402:1,0:1,1:39:159,100:60:22:0.00,0.333,0.333:0.025,0.025,0.950
1	154088903	.	GAA	G	.	.	DP=65;ECNT=1;NLOD=3.06;N_ART_LOD=0.968;POP_AF=1.000e-03;P_GERMLINE=-1.126e+00;RPA=16,14;RU=A;STR;TLOD=4.68	GT:AD:AF:F1R2:F2R1:MBQ:MFRL:MMQ:MPOS:SA_MAP_AF:SA_POST_PROB	0/0:21,1:0.115:13,1:5,0:39:146,142:60:12	0/1:25,4:0.235:4,2:10,1:36:149,163:60:10:0.071,0.091,0.103:0.022,0.011,0.967
1	154096355	.	TA	T	.	.	DP=52;ECNT=1;NLOD=4.46;N_ART_LOD=-9.672e-01;POP_AF=1.000e-03;P_GERMLINE=-1.186e+00;RPA=12,11;RU=A;STR;TLOD=12.96	GT:AD:AF:F1R2:F2R1:MBQ:MFRL:MMQ:MPOS:SA_MAP_AF:SA_POST_PROB	0/0:15,0:0.112:9,0:5,0:0:150,0:0:0	0/1:21,8:0.311:8,2:9,6:39:163,196:60:22:0.242,0.263,0.286:0.040,0.012,0.947
1	154113142	.	CA	C	.	.	DP=24;ECNT=1;NLOD=3.00;N_ART_LOD=-1.086e+00;POP_AF=1.000e-03;P_GERMLINE=-1.772e-01;RPA=11,10;RU=A;STR;TLOD=7.94	GT:AD:AF:F1R2:F2R1:MBQ:MFRL:MMQ:MPOS:SA_MAP_AF:SA_POST_PROB	0/0:10,0:0.117:5,0:5,0:0:118,0:0:0	0/1:6,4:0.417:3,1:3,3:34:212,167:60:15:0.374,0.364,0.400:0.018,0.034,0.948
1	154127499	.	A	G	.	.	DP=1711;ECNT=1;NLOD=246.52;N_ART_LOD=-2.922e+00;POP_AF=1.000e-03;P_GERMLINE=-2.448e+02;TLOD=4.44	GT:AD:AF:F1R2:F2R1:MBQ:MFRL:MMQ:MPOS:SA_MAP_AF:SA_POST_PROB	0/0:821,0:0.022:298,0:523,0:0:167,0:0:0	0/1:810,4:0.030:274,1:536,3:39:168,191:60:8:0.010,0.010,4.914e-03:1.113e-03,1.056e-03,0.998
1	154189429	.	ATT	A	.	.	DP=46;ECNT=1;NLOD=6.30;N_ART_LOD=-9.170e-01;POP_AF=1.000e-03;P_GERMLINE=-4.202e+00;RPA=14,12;RU=T;STR;TLOD=4.82	GT:AD:AF:F1R2:F2R1:MBQ:MFRL:MMQ:MPOS:SA_MAP_AF:SA_POST_PROB	0/0:21,0:0.046:7,0:10,0:0:179,0:0:0	0/1:10,2:0.328:4,1:3,1:40:215,274:60:30:0.172,0.00,0.167:0.019,0.025,0.956
1	154231675	.	C	CT	.	.	DP=175;ECNT=1;NLOD=15.42;N_ART_LOD=-4.927e-01;POP_AF=1.000e-03;P_GERMLINE=-1.421e+01;RPA=10,11;RU=T;STR;TLOD=3.92	GT:AD:AF:F1R2:F2R1:MBQ:MFRL:MMQ:MPOS:SA_MAP_AF:SA_POST_PROB	0/0:60,1:0.161:19,0:38,1:40:204,162:60:40	0/1:62,4:0.178:32,1:27,3:40:181,197:60:13:0.061,0.00,0.061:0.017,0.011,0.972
1	154245863	.	GGAA	G	.	.	DB;DP=450;ECNT=1;NLOD=30.04;N_ART_LOD=13.92;POP_AF=1.000e-03;P_GERMLINE=-2.674e+01;RPA=5,4;RU=GAA;STR;TLOD=19.98	GT:AD:AF:F1R2:F2R1:MBQ:MFRL:MMQ:MPOS:SA_MAP_AF:SA_POST_PROB	0/0:184,6:0.089:69,4:115,2:39:195,200:60:35	0/1:190,8:0.112:77,4:113,4:39:184,171:60:23:0.040,0.020,0.040:2.363e-03,0.022,0.976
1	154276150	.	T	TA	.	.	DP=58;ECNT=1;NLOD=3.50;N_ART_LOD=0.547;POP_AF=1.000e-03;P_GERMLINE=-2.527e+00;RPA=12,13;RU=A;STR;TLOD=3.68	GT:AD:AF:F1R2:F2R1:MBQ:MFRL:MMQ:MPOS:SA_MAP_AF:SA_POST_PROB	0/0:20,1:0.162:8,1:9,0:16:175,252:60:7	0/1:26,5:0.168:8,1:15,2:39:160,128:60:30:0.091,0.071,0.100:0.015,0.015,0.970
1	154342359	.	A	AT	.	.	DP=41;ECNT=1;NLOD=3.96;N_ART_LOD=-9.779e-01;POP_AF=1.000e-03;P_GERMLINE=-2.481e+00;RPA=15,16;RU=T;STR;TLOD=4.19	GT:AD:AF:F1R2:F2R1:MBQ:MFRL:MMQ:MPOS:SA_MAP_AF:SA_POST_PROB	0/0:14,0:0.220:6,0:3,0:0:177,0:0:0	0/1:10,3:0.316:2,2:6,1:37:170,135:60:21:0.232,0.00,0.231:0.022,0.025,0.953
1	154350593	.	CT	C	.	.	DP=132;ECNT=1;NLOD=3.53;N_ART_LOD=3.15;POP_AF=1.000e-03;P_GERMLINE=-4.279e-01;RPA=12,11;RU=T;STR;TLOD=14.16	GT:AD:AF:F1R2:F2R1:MBQ:MFRL:MMQ:MPOS:SA_MAP_AF:SA_POST_PROB	0/0:42,5:0.193:12,3:20,1:37:189,174:60:27	0/1:48,10:0.252:12,2:27,7:40:184,155:60:18:0.101,0.152,0.161:0.037,8.163e-03,0.955
1	154365021	.	ATTAT	A	.	.	DP=25;ECNT=1;NLOD=2.71;N_ART_LOD=-1.017e+00;POP_AF=1.000e-03;P_GERMLINE=-2.065e-01;RPA=5,4;RU=TTAT;STR;TLOD=5.85	GT:AD:AF:F1R2:F2R1:MBQ:MFRL:MMQ:MPOS:SA_MAP_AF:SA_POST_PROB	0/0:9,0:0.050:7,0:2,0:0:129,0:0:0	0/1:12,2:0.167:5,2:7,0:40:166,130:60:13:0.121,0.111,0.143:0.017,0.021,0.962
1	154384726	.	C	CT	.	.	DP=40;ECNT=1;NLOD=2.85;N_ART_LOD=-6.717e-01;POP_AF=1.000e-03;P_GERMLINE=-1.302e+00;RPA=10,11;RU=T;STR;TLOD=4.27	GT:AD:AF:F1R2:F2R1:MBQ:MFRL:MMQ:MPOS:SA_MAP_AF:SA_POST_PROB	0/0:10,0:0.167:4,0:4,0:0:184,0:0:0	0/1:21,3:0.158:11,1:9,2:34:188,171:60:33:0.111,0.091,0.125:0.014,0.021,0.966
1	154409893	.	AT	A	.	.	DP=421;ECNT=1;NLOD=43.95;N_ART_LOD=1.89;POP_AF=1.000e-03;P_GERMLINE=-4.100e+01;RPA=13,12;RU=T;STR;TLOD=5.90	GT:AD:AF:F1R2:F2R1:MBQ:MFRL:MMQ:MPOS:SA_MAP_AF:SA_POST_PROB	0/0:189,2:0.122:11,1:15,1:38:164,131:60:20	0/1:178,8:0.160:8,2:14,3:38:151,117:60:18:0.010,0.030,0.027:9.842e-03,2.805e-03,0.987
1	154420517	.	C	CT	.	.	DP=304;ECNT=1;NLOD=34.83;N_ART_LOD=-3.420e-01;POP_AF=1.000e-03;P_GERMLINE=-3.391e+01;RPA=9,10;RU=T;STR;TLOD=3.62	GT:AD:AF:F1R2:F2R1:MBQ:MFRL:MMQ:MPOS:SA_MAP_AF:SA_POST_PROB	0/0:133,2:0.065:52,0:81,2:38:172,195:60:37	0/1:132,5:0.089:51,1:81,4:39:165,177:60:10:0.030,0.030,0.036:5.811e-03,5.920e-03,0.988
1	154470871	.	CT	C	.	.	DP=42;ECNT=1;NLOD=2.72;N_ART_LOD=-6.294e-01;POP_AF=1.000e-03;P_GERMLINE=-1.017e-01;RPA=13,12;RU=T;STR;TLOD=8.18	GT:AD:AF:F1R2:F2R1:MBQ:MFRL:MMQ:MPOS:SA_MAP_AF:SA_POST_PROB	0/0:11,1:0.174:5,0:3,0:0:147,0:0:0	0/1:18,6:0.288:6,3:7,3:40:138,149:60:24:0.222,0.242,0.261:0.023,0.018,0.959
1	154572955	.	C	CT	.	.	DP=38;ECNT=1;NLOD=3.01;N_ART_LOD=-1.113e+00;POP_AF=1.000e-03;P_GERMLINE=-1.929e+00;RPA=12,13;RU=T;STR;TLOD=3.79	GT:AD:AF:F1R2:F2R1:MBQ:MFRL:MMQ:MPOS:SA_MAP_AF:SA_POST_PROB	0/0:10,0:0.167:5,0:5,0:0:127,0:0:0	0/1:14,3:0.261:7,2:7,1:36:167,142:60:11:0.172,0.00,0.176:0.011,0.050,0.938
1	154575015	.	A	G	.	.	DP=347;ECNT=1;NLOD=49.99;N_ART_LOD=-2.232e+00;POP_AF=1.000e-03;P_GERMLINE=-4.790e+01;TLOD=4.82	GT:AD:AF:F1R2:F2R1:MBQ:MFRL:MMQ:MPOS:SA_MAP_AF:SA_POST_PROB	0/0:167,0:0.024:60,0:107,0:0:180,0:0:0	0/1:164,3:0.037:59,2:105,1:38:178,134:60:27:0.020,0.010,0.018:3.668e-03,4.484e-03,0.992
1	154580287	.	CCA	C	.	.	DP=1362;ECNT=3;NLOD=120.38;N_ART_LOD=26.72;POP_AF=1.000e-03;P_GERMLINE=-1.171e+02;RPA=6,5;RU=CA;STR;TLOD=20.89	GT:AD:AF:F1R2:F2R1:MBQ:MFRL:MMQ:MPOS:SA_MAP_AF:SA_POST_PROB	0/0:574,15:0.092:188,10:324,5:40:197,176:60:41	0/1:549,13:0.100:188,4:324,9:35:189,175:60:20:0.020,0.020,0.024:2.044e-03,8.739e-03,0.989
1	154663751	.	C	CT	.	.	DP=20;ECNT=1;NLOD=2.66;N_ART_LOD=-7.400e-01;POP_AF=1.000e-03;P_GERMLINE=-2.262e+00;RPA=11,12;RU=T;STR;TLOD=3.10	GT:AD:AF:F1R2:F2R1:MBQ:MFRL:MMQ:MPOS:SA_MAP_AF:SA_POST_PROB	0/0:9,0:0.012:5,0:3,0:0:133,0:0:0	0/1:8,2:0.244:3,2:3,0:36:166,156:60:39:0.172,0.162,0.200:0.015,0.034,0.951
1	154781911	.	C	T	.	.	DP=49;ECNT=1;NLOD=8.98;N_ART_LOD=-1.490e+00;POP_AF=1.000e-03;P_GERMLINE=-6.529e+00;TLOD=5.22	GT:AD:AF:F1R2:F2R1:MBQ:MFRL:MMQ:MPOS:SA_MAP_AF:SA_POST_PROB	0/0:30,0:3.446e-03:16,0:14,0:0:153,0:0:0	0/1:17,2:0.105:11,2:6,0:39:151,42:60:15:0.00,0.101,0.105:0.039,0.010,0.951
1	154823592	.	C	T	.	.	DP=27;ECNT=6;NLOD=3.01;N_ART_LOD=-1.041e+00;POP_AF=1.000e-03;P_GERMLINE=-4.122e-01;TLOD=5.68	GT:AD:AF:F1R2:F2R1:MBQ:MFRL:MMQ:MPOS:PGT:PID:SA_MAP_AF:SA_POST_PROB	0/0:10,0:1.028e-08:7,0:3,0:0:169,0:0:0:0|1:154823592_C_T	0/1:14,2:0.147:7,0:7,2:40:158,156:40:20:0|1:154823592_C_T:0.121,0.00,0.125:0.011,0.043,0.946
1	154823603	.	C	T	.	.	DP=27;ECNT=6;NLOD=3.01;N_ART_LOD=-1.041e+00;POP_AF=1.000e-03;P_GERMLINE=-4.414e-01;TLOD=5.61	GT:AD:AF:F1R2:F2R1:MBQ:MFRL:MMQ:MPOS:PGT:PID:SA_MAP_AF:SA_POST_PROB	0/0:10,0:1.028e-08:7,0:3,0:0:169,0:0:0:0|1:154823592_C_T	0/1:15,2:0.118:8,0:7,2:40:169,156:40:16:0|1:154823592_C_T:0.121,0.00,0.118:0.011,0.040,0.950
1	154823604	.	A	G	.	.	DP=27;ECNT=6;NLOD=3.01;N_ART_LOD=-1.041e+00;POP_AF=1.000e-03;P_GERMLINE=-4.414e-01;TLOD=5.61	GT:AD:AF:F1R2:F2R1:MBQ:MFRL:MMQ:MPOS:PGT:PID:SA_MAP_AF:SA_POST_PROB	0/0:10,0:1.028e-08:7,0:3,0:0:169,0:0:0:0|1:154823592_C_T	0/1:15,2:0.118:8,0:7,2:40:169,156:40:15:0|1:154823592_C_T:0.121,0.00,0.118:0.011,0.040,0.950
1	154823611	.	T	C	.	.	DP=25;ECNT=6;NLOD=2.71;N_ART_LOD=-1.000e+00;POP_AF=1.000e-03;P_GERMLINE=-2.498e-01;TLOD=5.69	GT:AD:AF:F1R2:F2R1:MBQ:MFRL:MMQ:MPOS:PGT:PID:SA_MAP_AF:SA_POST_PROB	0/0:9,0:3.010e-09:6,0:3,0:0:174,0:0:0:0|1:154823592_C_T	0/1:14,2:0.125:7,0:7,2:40:164,156:40:8:0|1:154823592_C_T:0.121,0.00,0.125:0.012,0.037,0.951
1	154823612	.	G	A	.	.	DP=25;ECNT=6;NLOD=2.71;N_ART_LOD=-1.000e+00;POP_AF=1.000e-03;P_GERMLINE=-2.498e-01;TLOD=5.69	GT:AD:AF:F1R2:F2R1:MBQ:MFRL:MMQ:MPOS:PGT:PID:SA_MAP_AF:SA_POST_PROB	0/0:9,0:3.010e-09:6,0:3,0:0:174,0:0:0:0|1:154823592_C_T	0/1:14,2:0.125:7,0:7,2:40:164,156:40:7:0|1:154823592_C_T:0.121,0.00,0.125:0.012,0.037,0.951
1	154823616	.	G	T	.	.	DP=24;ECNT=6;NLOD=2.71;N_ART_LOD=-1.000e+00;POP_AF=1.000e-03;P_GERMLINE=-2.266e-01;TLOD=5.77	GT:AD:AF:F1R2:F2R1:MBQ:MFRL:MMQ:MPOS:PGT:PID:SA_MAP_AF:SA_POST_PROB	0/0:9,0:3.010e-09:6,0:3,0:0:174,0:0:0:0|1:154823592_C_T	0/1:13,2:0.133:6,0:7,2:35:158,156:40:3:0|1:154823592_C_T:0.131,0.00,0.133:0.012,0.040,0.948
1	154891853	.	T	C	.	.	DP=26;ECNT=1;NLOD=3.01;N_ART_LOD=-1.041e+00;POP_AF=1.000e-03;P_GERMLINE=-1.848e+00;TLOD=3.87	GT:AD:AF:F1R2:F2R1:MBQ:MFRL:MMQ:MPOS:SA_MAP_AF:SA_POST_PROB	0/0:10,0:6.304e-06:5,0:5,0:0:203,0:0:0	0/1:14,2:0.125:5,2:9,0:40:211,126:22:20:0.091,0.101,0.125:0.035,0.012,0.954
1	154894343	.	TA	T	.	.	DP=41;ECNT=1;NLOD=3.48;N_ART_LOD=0.425;POP_AF=1.000e-03;P_GERMLINE=-1.311e+00;RPA=11,10;RU=A;STR;TLOD=4.93	GT:AD:AF:F1R2:F2R1:MBQ:MFRL:MMQ:MPOS:SA_MAP_AF:SA_POST_PROB	0/0:20,1:0.106:12,1:7,0:40:166,142:60:24	0/1:13,3:0.217:6,2:5,1:38:131,118:60:21:0.172,0.141,0.188:0.017,0.023,0.960
1	154898944	.	G	A	.	.	DP=782;ECNT=1;NLOD=104.43;N_ART_LOD=-2.556e+00;POP_AF=1.000e-03;P_GERMLINE=-1.041e+02;TLOD=3.03	GT:AD:AF:F1R2:F2R1:MBQ:MFRL:MMQ:MPOS:SA_MAP_AF:SA_POST_PROB	0/0:348,0:0.035:104,0:244,0:0:171,0:0:0	0/1:382,3:0.037:128,1:254,2:39:165,141:60:16:0.00,0.010,7.792e-03:0.012,7.717e-04,0.987
1	154945179	.	C	A	.	.	DP=13;ECNT=1;NLOD=2.41;N_ART_LOD=-9.542e-01;POP_AF=1.000e-03;P_GERMLINE=-1.972e+00;TLOD=3.14	GT:AD:AF:F1R2:F2R1:MBQ:MFRL:MMQ:MPOS:SA_MAP_AF:SA_POST_PROB	0/0:8,0:5.011e-05:1,0:7,0:0:225,0:0:0	0/1:3,1:0.300:2,1:1,0:40:219,147:60:18:0.253,0.00,0.250:0.019,0.032,0.949
1	154962049	.	GA	G	.	.	DP=1173;ECNT=1;NLOD=145.39;N_ART_LOD=2.15;POP_AF=1.000e-03;P_GERMLINE=-1.421e+02;RPA=5,4;RU=A;STR;TLOD=7.56	GT:AD:AF:F1R2:F2R1:MBQ:MFRL:MMQ:MPOS:SA_MAP_AF:SA_POST_PROB	0/0:533,5:0.038:198,0:335,5:40:166,203:60:20	0/1:558,9:0.045:192,6:366,3:40:162,174:60:22:0.010,0.010,0.016:1.311e-03,3.769e-03,0.995
1	155014877	.	A	G	.	.	DP=22;ECNT=1;NLOD=3.01;N_ART_LOD=-1.041e+00;POP_AF=1.000e-03;P_GERMLINE=-3.007e-01;TLOD=6.02	GT:AD:AF:F1R2:F2R1:MBQ:MFRL:MMQ:MPOS:SA_MAP_AF:SA_POST_PROB	0/0:10,0:6.525e-05:4,0:6,0:0:148,0:0:0	0/1:10,2:0.167:5,1:5,1:40:156,140:60:13:0.141,0.141,0.167:0.020,0.020,0.960
1	155021339	.	A	G	.	.	DP=85;ECNT=1;NLOD=11.14;N_ART_LOD=-1.589e+00;POP_AF=1.000e-03;P_GERMLINE=-9.551e+00;TLOD=4.29	GT:AD:AF:F1R2:F2R1:MBQ:MFRL:MMQ:MPOS:SA_MAP_AF:SA_POST_PROB	0/0:37,0:0.026:8,0:29,0:0:215,0:0:0	0/1:43,2:0.057:15,1:28,1:40:244,270:60:20:0.00,0.040,0.044:9.403e-03,0.017,0.974
1	155051392	.	GGGC	G	.	.	DB;DP=167;ECNT=2;NLOD=16.22;N_ART_LOD=0.789;POP_AF=1.000e-03;P_GERMLINE=-1.528e+01;RPA=6,5;RU=GGC;STR;TLOD=3.63	GT:AD:AF:F1R2:F2R1:MBQ:MFRL:MMQ:MPOS:SA_MAP_AF:SA_POST_PROB	0/0:68,1:0.082:17,0:51,1:40:215,245:60:10	0/1:74,2:0.087:25,0:49,2:40:203,176:60:38:0.020,0.020,0.026:3.183e-03,0.038,0.959
1	155051431	.	CGCT	C	.	.	DB;DP=304;ECNT=2;NLOD=23.12;N_ART_LOD=5.90;POP_AF=1.000e-03;P_GERMLINE=-1.982e+01;RPA=7,6;RU=GCT;STR;TLOD=18.45	GT:AD:AF:F1R2:F2R1:MBQ:MFRL:MMQ:MPOS:SA_MAP_AF:SA_POST_PROB	0/0:119,3:0.117:38,1:81,2:39:187,150:60:30	0/1:119,7:0.136:42,2:77,5:39:193,174:60:21:0.040,0.051,0.056:3.810e-03,0.039,0.957
1	155058738	.	G	A	.	.	DP=537;ECNT=1;NLOD=71.34;N_ART_LOD=-2.395e+00;POP_AF=1.000e-03;P_GERMLINE=-6.855e+01;TLOD=5.65	GT:AD:AF:F1R2:F2R1:MBQ:MFRL:MMQ:MPOS:SA_MAP_AF:SA_POST_PROB	0/0:238,0:0.046:90,0:148,0:0:193,0:0:0	0/1:250,4:0.059:85,1:165,3:40:191,216:60:13:0.010,0.010,0.016:7.876e-03,1.733e-03,0.990
1	155109218	.	CAA	C	.	.	DP=270;ECNT=1;NLOD=16.74;N_ART_LOD=1.91;POP_AF=1.000e-03;P_GERMLINE=-1.532e+01;RPA=13,11;RU=A;STR;TLOD=4.13	GT:AD:AF:F1R2:F2R1:MBQ:MFRL:MMQ:MPOS:SA_MAP_AF:SA_POST_PROB	0/0:86,5:0.136:21,1:47,2:39:170,201:60:24	0/1:122,5:0.127:33,2:66,2:40:180,209:60:18:0.00,0.030,0.028:0.015,3.229e-03,0.982
1	155168905	.	CA	C	.	.	DP=41;ECNT=1;NLOD=3.78;N_ART_LOD=-9.073e-01;POP_AF=1.000e-03;P_GERMLINE=-6.033e-01;RPA=11,10;RU=A;STR;TLOD=9.51	GT:AD:AF:F1R2:F2R1:MBQ:MFRL:MMQ:MPOS:SA_MAP_AF:SA_POST_PROB	0/0:13,0:0.112:5,0:5,0:0:181,0:0:0	0/1:18,6:0.271:4,2:10,4:36:162,250:60:22:0.232,0.192,0.250:0.013,0.038,0.949
1	155199690	.	TA	T	.	.	DP=54;ECNT=1;NLOD=6.48;N_ART_LOD=-9.202e-01;POP_AF=1.000e-03;P_GERMLINE=-4.562e+00;RPA=14,13;RU=A;STR;TLOD=4.63	GT:AD:AF:F1R2:F2R1:MBQ:MFRL:MMQ:MPOS:SA_MAP_AF:SA_POST_PROB	0/0:22,0:0.014:10,0:8,0:0:135,0:0:0	0/1:25,5:0.203:12,2:7,2:33:164,160:60:3:0.121,0.081,0.133:0.011,0.028,0.961
1	155207363	.	C	A	.	.	DP=1261;ECNT=1;NLOD=182.11;N_ART_LOD=-2.491e+00;POP_AF=1.000e-03;P_GERMLINE=-1.815e+02;TLOD=3.30	GT:AD:AF:F1R2:F2R1:MBQ:MFRL:MMQ:MPOS:SA_MAP_AF:SA_POST_PROB	0/0:606,0:0.022:219,0:387,0:0:183,0:0:0	0/1:604,4:0.024:213,2:391,2:40:183,190:52:30:0.010,0.010,6.579e-03:8.021e-04,2.878e-03,0.996
1	155212410	.	A	AT	.	.	DP=31;ECNT=1;NLOD=3.90;N_ART_LOD=-7.461e-01;POP_AF=1.000e-03;P_GERMLINE=-2.036e+00;RPA=13,14;RU=T;STR;TLOD=4.59	GT:AD:AF:F1R2:F2R1:MBQ:MFRL:MMQ:MPOS:SA_MAP_AF:SA_POST_PROB	0/0:13,0:0.069:10,0:3,0:0:179,0:0:0	0/1:12,3:0.235:7,2:3,1:38:149,168:60:36:0.182,0.162,0.200:0.024,0.018,0.958
1	155226681	.	G	A	.	.	DP=312;ECNT=1;NLOD=51.63;N_ART_LOD=-2.247e+00;POP_AF=1.000e-03;P_GERMLINE=-4.991e+01;TLOD=4.43	GT:AD:AF:F1R2:F2R1:MBQ:MFRL:MMQ:MPOS:SA_MAP_AF:SA_POST_PROB	0/0:172,0:0.027:66,0:106,0:0:197,0:0:0	0/1:122,3:0.048:49,1:73,2:39:190,203:60:18:0.020,0.00,0.024:5.566e-03,7.327e-03,0.987
1	155263060	.	G	A	.	.	DP=1184;ECNT=1;NLOD=164.69;N_ART_LOD=-1.128e+00;POP_AF=1.000e-03;P_GERMLINE=-1.617e+02;TLOD=6.05	GT:AD:AF:F1R2:F2R1:MBQ:MFRL:MMQ:MPOS:SA_MAP_AF:SA_POST_PROB	0/0:563,1:0.030:185,1:378,0:39:174,158:60:11	0/1:556,5:0.035:191,0:365,5:39:173,140:60:20:0.010,0.010,8.913e-03:8.177e-03,6.885e-04,0.991
1	155280104	.	CTT	C	.	.	DP=249;ECNT=1;NLOD=8.91;N_ART_LOD=1.68;POP_AF=1.000e-03;P_GERMLINE=-8.134e+00;RPA=15,13;RU=T;STR;TLOD=3.48	GT:AD:AF:F1R2:F2R1:MBQ:MFRL:MMQ:MPOS:SA_MAP_AF:SA_POST_PROB	0/0:60,3:0.275:18,1:26,1:26:183,229:60:21	0/1:68,3:0.241:17,2:29,1:36:190,185:60:29:0.040,0.00,0.040:0.019,7.485e-03,0.973
1	155292882	.	C	A	.	.	DP=261;ECNT=1;NLOD=34.92;N_ART_LOD=-2.085e+00;POP_AF=1.000e-03;P_GERMLINE=-3.460e+01;TLOD=3.01	GT:AD:AF:F1R2:F2R1:MBQ:MFRL:MMQ:MPOS:SA_MAP_AF:SA_POST_PROB	0/0:116,0:0.043:42,0:74,0:0:174,0:0:0	0/1:117,2:0.076:35,0:82,2:40:165,145:60:22:0.010,0.010,0.017:0.018,2.386e-03,0.980
1	155307999	.	G	GT	.	.	DP=699;ECNT=1;NLOD=59.28;N_ART_LOD=7.26;POP_AF=1.000e-03;P_GERMLINE=-5.598e+01;RPA=9,10;RU=T;STR;TLOD=16.12	GT:AD:AF:F1R2:F2R1:MBQ:MFRL:MMQ:MPOS:SA_MAP_AF:SA_POST_PROB	0/0:274,9:0.115:120,2:151,7:39:166,210:60:16	0/1:276,17:0.136:129,7:146,10:39:167,186:60:22:0.040,0.051,0.058:0.012,2.816e-03,0.985
1	155340778	.	G	GA	.	.	DP=908;ECNT=1;NLOD=103.38;N_ART_LOD=2.56;POP_AF=1.000e-03;P_GERMLINE=-1.011e+02;RPA=8,9;RU=A;STR;TLOD=5.04	GT:AD:AF:F1R2:F2R1:MBQ:MFRL:MMQ:MPOS:SA_MAP_AF:SA_POST_PROB	0/0:396,6:0.095:138,2:254,4:39:185,190:60:28	0/1:339,8:0.114:133,2:203,6:40:175,169:60:22:0.020,0.020,0.023:9.583e-03,1.754e-03,0.989
1	155390348	.	T	TA	.	.	DP=42;ECNT=1;NLOD=3.59;N_ART_LOD=0.469;POP_AF=1.000e-03;P_GERMLINE=-4.808e-01;RPA=11,12;RU=A;STR;TLOD=7.35	GT:AD:AF:F1R2:F2R1:MBQ:MFRL:MMQ:MPOS:SA_MAP_AF:SA_POST_PROB	0/0:20,1:0.092:14,0:5,1:37:166,255:60:13	0/1:12,5:0.328:5,3:5,1:37:182,118:60:36:0.232,0.192,0.250:0.017,0.027,0.955
1	155450526	.	C	CT	.	.	DP=1894;ECNT=1;NLOD=203.77;N_ART_LOD=8.81;POP_AF=1.000e-03;P_GERMLINE=-2.008e+02;RPA=8,9;RU=T;STR;TLOD=5.87	GT:AD:AF:F1R2:F2R1:MBQ:MFRL:MMQ:MPOS:SA_MAP_AF:SA_POST_PROB	0/0:812,17:0.102:313,3:497,10:40:179,203:60:28	0/1:742,11:0.093:317,6:421,5:40:165,158:60:17:0.010,0.010,0.015:1.625e-03,1.915e-03,0.996
1	155461545	.	C	T	.	.	DP=13;ECNT=1;NLOD=2.71;N_ART_LOD=-1.018e+00;POP_AF=1.000e-03;P_GERMLINE=-1.772e+00;TLOD=3.64	GT:AD:AF:F1R2:F2R1:MBQ:MFRL:MMQ:MPOS:SA_MAP_AF:SA_POST_PROB	0/0:9,0:0.050:4,0:5,0:0:172,0:0:0	0/1:1,1:0.500:1,1:0,0:40:201,152:60:12:0.00,0.505,0.500:0.032,0.021,0.947
1	155548619	.	GT	G	.	.	DP=35;ECNT=1;NLOD=2.66;N_ART_LOD=-7.656e-01;POP_AF=1.000e-03;P_GERMLINE=-1.412e+00;RPA=13,12;RU=T;STR;TLOD=3.97	GT:AD:AF:F1R2:F2R1:MBQ:MFRL:MMQ:MPOS:SA_MAP_AF:SA_POST_PROB	0/0:9,0:0.101:7,0:1,0:0:197,0:0:0	0/1:18,3:0.207:6,3:9,0:14:161,253:60:22:0.101,0.121,0.136:0.016,0.019,0.965
1	155564927	.	T	TA	.	.	DP=17;ECNT=2;NLOD=3.31;N_ART_LOD=-1.079e+00;POP_AF=1.000e-03;P_GERMLINE=-1.662e+00;RPA=16,17;RU=A;STR;TLOD=4.37	GT:AD:AF:F1R2:F2R1:MBQ:MFRL:MMQ:MPOS:PGT:PID:SA_MAP_AF:SA_POST_PROB	0/0:11,0:2.875e-05:7,0:4,0:0:159,0:0:0:0|1:155564926_C_T	0/1:4,2:0.331:3,2:1,0:25:149,205:60:17:0|1:155564926_C_T:0.333,0.00,0.333:0.019,0.035,0.946
1	155649972	.	C	CA	.	.	DP=76;ECNT=1;NLOD=3.21;N_ART_LOD=1.68;POP_AF=1.000e-03;P_GERMLINE=-2.797e-01;RPA=17,18;RU=A;STR;TLOD=6.90	GT:AD:AF:F1R2:F2R1:MBQ:MFRL:MMQ:MPOS:SA_MAP_AF:SA_POST_PROB	0/0:30,4:0.203:5,2:13,2:36:266,176:60:7	0/1:25,6:0.270:1,4:9,2:39:191,193:60:29:0.152,0.182,0.194:0.016,0.024,0.960
1	155658005	.	C	T	.	.	DP=700;ECNT=1;NLOD=87.00;N_ART_LOD=0.487;POP_AF=1.000e-03;P_GERMLINE=-8.425e+01;TLOD=5.58	GT:AD:AF:F1R2:F2R1:MBQ:MFRL:MMQ:MPOS:SA_MAP_AF:SA_POST_PROB	0/0:314,2:0.030:108,0:206,2:34:181,185:60:22	0/1:345,4:0.041:127,0:218,4:38:166,152:60:13:0.010,0.010,0.011:1.448e-03,4.404e-03,0.994
1	155659443	.	G	A	.	.	DP=71;ECNT=1;NLOD=9.28;N_ART_LOD=-1.521e+00;POP_AF=1.000e-03;P_GERMLINE=-7.290e+00;TLOD=4.72	GT:AD:AF:F1R2:F2R1:MBQ:MFRL:MMQ:MPOS:SA_MAP_AF:SA_POST_PROB	0/0:31,0:0.047:18,0:13,0:0:164,0:0:0	0/1:30,2:0.124:19,0:11,2:40:176,187:60:20:0.051,0.051,0.063:9.812e-03,0.017,0.973
1	155690490	.	G	A	.	.	DP=40;ECNT=1;NLOD=4.51;N_ART_LOD=-1.204e+00;POP_AF=1.000e-03;P_GERMLINE=-2.208e+00;TLOD=5.05	GT:AD:AF:F1R2:F2R1:MBQ:MFRL:MMQ:MPOS:SA_MAP_AF:SA_POST_PROB	0/0:15,0:1.165e-04:5,0:10,0:0:179,0:0:0	0/1:21,2:0.120:11,1:10,1:40:166,115:60:36:0.091,0.00,0.087:9.450e-03,0.033,0.958
1	155703994	.	A	G	.	.	DP=13;ECNT=1;NLOD=2.36;N_ART_LOD=-9.706e-01;POP_AF=1.000e-03;P_GERMLINE=-1.891e+00;TLOD=3.18	GT:AD:AF:F1R2:F2R1:MBQ:MFRL:MMQ:MPOS:SA_MAP_AF:SA_POST_PROB	0/0:8,0:0.067:2,0:6,0:0:186,0:0:0	0/1:3,1:0.250:1,1:2,0:40:125,121:60:16:0.253,0.00,0.250:0.021,0.027,0.951
1	155774574	.	G	GA	.	.	DP=64;ECNT=1;NLOD=3.54;N_ART_LOD=1.25;POP_AF=1.000e-03;P_GERMLINE=-1.346e+00;RPA=13,14;RU=A;STR;TLOD=4.95	GT:AD:AF:F1R2:F2R1:MBQ:MFRL:MMQ:MPOS:SA_MAP_AF:SA_POST_PROB	0/0:26,2:0.117:7,2:14,0:35:249,204:60:28	0/1:18,4:0.325:6,2:3,2:36:245,301:60:17:0.141,0.172,0.182:0.017,0.022,0.961
1	155783356	.	T	C	.	.	DP=78;ECNT=1;NLOD=10.49;N_ART_LOD=-1.566e+00;POP_AF=1.000e-03;P_GERMLINE=-1.014e+01;TLOD=3.05	GT:AD:AF:F1R2:F2R1:MBQ:MFRL:MMQ:MPOS:SA_MAP_AF:SA_POST_PROB	0/0:35,0:0.030:18,0:17,0:0:201,0:0:0	0/1:38,2:0.061:19,2:19,0:33:210,239:60:10:0.040,0.030,0.050:5.117e-03,0.059,0.936
1	155784016	.	A	G	.	.	DP=195;ECNT=1;NLOD=32.97;N_ART_LOD=-2.048e+00;POP_AF=1.000e-03;P_GERMLINE=-3.232e+01;TLOD=3.35	GT:AD:AF:F1R2:F2R1:MBQ:MFRL:MMQ:MPOS:SA_MAP_AF:SA_POST_PROB	0/0:110,0:0.012:40,0:70,0:0:228,0:0:0	0/1:77,2:0.051:29,0:48,2:39:223,408:60:18:0.020,0.010,0.025:2.369e-03,0.147,0.851
1	155866257	.	CAAA	C	.	.	DP=18;ECNT=1;NLOD=2.68;N_ART_LOD=-7.687e-01;POP_AF=1.000e-03;P_GERMLINE=-2.205e+00;RPA=15,12;RU=A;STR;TLOD=3.17	GT:AD:AF:F1R2:F2R1:MBQ:MFRL:MMQ:MPOS:SA_MAP_AF:SA_POST_PROB	0/0:9,0:0.097:1,0:2,0:0:125,0:0:0	0/1:4,1:0.287:1,0:1,1:36:165,111:60:26:0.00,0.202,0.200:0.025,0.022,0.953
1	155894662	.	G	GT	.	.	DP=23;ECNT=1;NLOD=3.00;N_ART_LOD=-7.921e-01;POP_AF=1.000e-03;P_GERMLINE=-2.569e+00;RPA=10,11;RU=T;STR;TLOD=3.14	GT:AD:AF:F1R2:F2R1:MBQ:MFRL:MMQ:MPOS:SA_MAP_AF:SA_POST_PROB	0/0:10,0:0.047:7,0:3,0:0:173,0:0:0	0/1:9,2:0.217:3,1:5,1:37:145,473:60:19:0.152,0.152,0.182:0.019,0.022,0.958
1	155911365	.	G	A	.	.	DP=149;ECNT=1;NLOD=21.83;N_ART_LOD=-1.878e+00;POP_AF=1.000e-03;P_GERMLINE=-2.139e+01;TLOD=3.14	GT:AD:AF:F1R2:F2R1:MBQ:MFRL:MMQ:MPOS:SA_MAP_AF:SA_POST_PROB	0/0:73,0:0.030:33,0:40,0:0:236,0:0:0	0/1:67,2:0.054:32,1:35,1:37:234,208:60:20:0.00,0.030,0.029:5.792e-03,0.025,0.969
1	155931577	.	C	T	.	.	DP=1152;ECNT=1;NLOD=156.31;N_ART_LOD=-1.241e+00;POP_AF=1.000e-03;P_GERMLINE=-1.536e+02;TLOD=5.59	GT:AD:AF:F1R2:F2R1:MBQ:MFRL:MMQ:MPOS:SA_MAP_AF:SA_POST_PROB	0/0:536,2:0.037:222,2:314,0:27:167,163:60:21	0/1:547,4:0.031:216,2:331,2:40:170,150:60:27:0.010,0.010,7.260e-03:2.128e-03,1.152e-03,0.997
1	155934683	.	C	CA	.	.	DP=99;ECNT=1;NLOD=2.66;N_ART_LOD=2.27;POP_AF=1.000e-03;P_GERMLINE=-9.743e-01;RPA=17,18;RU=A;STR;TLOD=4.44	GT:AD:AF:F1R2:F2R1:MBQ:MFRL:MMQ:MPOS:SA_MAP_AF:SA_POST_PROB	0/0:31,4:0.237:1,1:19,2:33:184,208:60:22	0/1:31,6:0.275:1,1:18,3:36:153,209:60:33:0.00,0.111,0.111:0.024,0.013,0.964
1	155941693	.	CAT	C	.	.	DP=31;ECNT=1;NLOD=3.26;N_ART_LOD=-1.105e+00;POP_AF=1.000e-03;P_GERMLINE=-1.592e+00;RPA=6,5;RU=AT;STR;TLOD=4.39	GT:AD:AF:F1R2:F2R1:MBQ:MFRL:MMQ:MPOS:SA_MAP_AF:SA_POST_PROB	0/0:11,0:0.085:4,0:7,0:0:168,0:0:0	0/1:15,2:0.139:8,1:7,1:37:178,252:60:19:0.091,0.091,0.118:0.020,0.015,0.964
1	155979441	.	G	A	.	.	DP=176;ECNT=1;NLOD=24.64;N_ART_LOD=-1.930e+00;POP_AF=1.000e-03;P_GERMLINE=-2.420e+01;TLOD=3.13	GT:AD:AF:F1R2:F2R1:MBQ:MFRL:MMQ:MPOS:SA_MAP_AF:SA_POST_PROB	0/0:82,0:0.030:30,0:52,0:0:169,0:0:0	0/1:85,2:0.035:30,1:55,1:39:176,205:60:20:0.020,0.020,0.023:8.292e-03,4.645e-03,0.987
1	156046686	.	AGAG	A	.	.	DB;DP=361;ECNT=1;NLOD=25.62;N_ART_LOD=14.42;POP_AF=1.000e-03;P_GERMLINE=-2.232e+01;RPA=6,5;RU=GAG;STR;TLOD=13.67	GT:AD:AF:F1R2:F2R1:MBQ:MFRL:MMQ:MPOS:SA_MAP_AF:SA_POST_PROB	0/0:174,7:0.086:63,1:111,6:39:188,200:60:23	0/1:138,7:0.091:45,2:93,5:38:203,199:60:26:0.030,0.040,0.048:7.403e-03,6.018e-03,0.987
1	156109033	.	A	AT	.	.	DP=95;ECNT=1;NLOD=3.94;N_ART_LOD=1.41;POP_AF=1.000e-03;P_GERMLINE=-1.590e+00;RPA=9,10;RU=T;STR;TLOD=5.11	GT:AD:AF:F1R2:F2R1:MBQ:MFRL:MMQ:MPOS:SA_MAP_AF:SA_POST_PROB	0/0:30,2:0.203:16,0:14,2:39:247,244:60:27	0/1:31,4:0.219:17,3:14,1:40:220,190:60:40:0.111,0.00,0.114:0.017,0.019,0.964
1	156162212	.	A	G	.	.	DP=142;ECNT=10;NLOD=13.51;N_ART_LOD=4.88;POP_AF=1.000e-03;P_GERMLINE=-1.216e+01;TLOD=4.05	GT:AD:AF:F1R2:F2R1:MBQ:MFRL:MMQ:MPOS:PGT:PID:SA_MAP_AF:SA_POST_PROB	0/0:81,3:0.041:48,2:33,1:39:173,198:24:10:0|1:156162212_A_G	0/1:54,2:0.044:30,1:24,1:40:175,196:28:14:0|1:156162212_A_G:0.00,0.040,0.036:0.017,5.716e-03,0.977
1	156162222	.	T	C	.	.	DP=147;ECNT=10;NLOD=14.11;N_ART_LOD=4.84;POP_AF=1.000e-03;P_GERMLINE=-1.081e+01;TLOD=10.53	GT:AD:AF:F1R2:F2R1:MBQ:MFRL:MMQ:MPOS:PGT:PID:SA_MAP_AF:SA_POST_PROB	0/0:83,3:0.040:50,2:33,1:37:173,198:24:2:0|1:156162212_A_G	0/1:56,4:0.067:32,2:24,2:39:175,196:28:4:0|1:156162212_A_G:0.051,0.051,0.067:7.778e-03,0.014,0.978
1	156162223	.	G	A	.	.	DP=146;ECNT=10;NLOD=16.59;N_ART_LOD=3.51;POP_AF=1.000e-03;P_GERMLINE=-1.331e+01;TLOD=7.24	GT:AD:AF:F1R2:F2R1:MBQ:MFRL:MMQ:MPOS:PGT:PID:SA_MAP_AF:SA_POST_PROB	0/0:83,2:0.035:50,1:33,1:36:173,200:32:3:0|1:156162212_A_G	0/1:55,3:0.059:32,2:23,1:40:174,197:28:3:0|1:156162212_A_G:0.030,0.040,0.052:0.010,9.090e-03,0.981
1	156162226	.	C	G	.	.	DP=149;ECNT=10;NLOD=24.89;N_ART_LOD=-1.914e+00;POP_AF=1.000e-03;P_GERMLINE=-2.200e+01;TLOD=5.80	GT:AD:AF:F1R2:F2R1:MBQ:MFRL:MMQ:MPOS:PGT:PID:SA_MAP_AF:SA_POST_PROB	0/0:85,1:0.010:51,1:34,0:16:173,198:24:0:0|1:156162226_C_G	0/1:59,3:0.056:33,2:26,1:39:171,197:28:3:0|1:156162226_C_G:0.040,0.030,0.048:5.551e-03,0.018,0.976
1	156162236	.	T	C	.	.	DP=139;ECNT=10;NLOD=24.68;N_ART_LOD=-1.919e+00;POP_AF=1.000e-03;P_GERMLINE=-2.140e+01;TLOD=7.27	GT:AD:AF:F1R2:F2R1:MBQ:MFRL:MMQ:MPOS:PGT:PID:SA_MAP_AF:SA_POST_PROB	0/0:82,0:3.162e-05:49,0:33,0:0:172,0:0:0:0|1:156162226_C_G	0/1:54,3:0.053:28,2:26,1:38:169,197:28:13:0|1:156162226_C_G:0.051,0.00,0.053:4.124e-03,0.056,0.940
1	156162240	.	C	T	.	.	DP=137;ECNT=10;NLOD=24.38;N_ART_LOD=-1.914e+00;POP_AF=1.000e-03;P_GERMLINE=-2.110e+01;TLOD=7.30	GT:AD:AF:F1R2:F2R1:MBQ:MFRL:MMQ:MPOS:PGT:PID:SA_MAP_AF:SA_POST_PROB	0/0:81,0:3.162e-05:49,0:32,0:0:171,0:0:0:0|1:156162226_C_G	0/1:53,3:0.054:28,2:25,1:40:170,197:28:17:0|1:156162226_C_G:0.051,0.00,0.054:4.397e-03,0.049,0.947
1	156162241	.	A	G	.	.	DP=136;ECNT=10;NLOD=23.48;N_ART_LOD=-1.898e+00;POP_AF=1.000e-03;P_GERMLINE=-2.020e+01;TLOD=7.27	GT:AD:AF:F1R2:F2R1:MBQ:MFRL:MMQ:MPOS:PGT:PID:SA_MAP_AF:SA_POST_PROB	0/0:78,0:3.162e-05:46,0:32,0:0:173,0:0:0:0|1:156162226_C_G	0/1:54,3:0.060:29,2:25,1:40:171,197:28:18:0|1:156162226_C_G:0.051,0.00,0.053:4.263e-03,0.051,0.945
1	156162255	.	A	G	.	.	DP=138;ECNT=10;NLOD=22.23;N_ART_LOD=-1.887e+00;POP_AF=1.000e-03;P_GERMLINE=-2.022e+01;TLOD=4.73	GT:AD:AF:F1R2:F2R1:MBQ:MFRL:MMQ:MPOS:SA_MAP_AF:SA_POST_PROB	0/0:74,0:0.033:40,0:34,0:0:173,0:0:0	0/1:53,3:0.076:29,2:24,1:39:166,197:28:32:0.051,0.00,0.054:5.054e-03,0.035,0.960
1	156162273	.	C	T	.	.	DP=122;ECNT=10;NLOD=18.66;N_ART_LOD=-1.811e+00;POP_AF=1.000e-03;P_GERMLINE=-1.538e+01;TLOD=7.39	GT:AD:AF:F1R2:F2R1:MBQ:MFRL:MMQ:MPOS:PGT:PID:SA_MAP_AF:SA_POST_PROB	0/0:62,0:0.030:32,0:30,0:0:174,0:0:0:0|1:156162273_C_T	0/1:50,3:0.080:27,2:23,1:40:165,197:28:47:0|1:156162273_C_T:0.061,0.00,0.057:6.659e-03,0.023,0.970
1	156260564	.	G	C	.	.	DP=25;ECNT=2;NLOD=2.66;N_ART_LOD=-9.971e-01;POP_AF=1.000e-03;P_GERMLINE=-2.302e-01;TLOD=5.69	GT:AD:AF:F1R2:F2R1:MBQ:MFRL:MMQ:MPOS:PGT:PID:SA_MAP_AF:SA_POST_PROB	0/0:9,0:0.011:3,0:6,0:0:231,0:0:0:0|1:156260564_G_C	0/1:14,2:0.125:9,2:5,0:40:172,101:37:20:0|1:156260564_G_C:0.00,0.121,0.125:0.028,0.014,0.958
1	156260567	.	C	T	.	.	DP=25;ECNT=2;NLOD=2.41;N_ART_LOD=-9.738e-01;POP_AF=1.000e-03;P_GERMLINE=-1.426e-01;TLOD=5.69	GT:AD:AF:F1R2:F2R1:MBQ:MFRL:MMQ:MPOS:PGT:PID:SA_MAP_AF:SA_POST_PROB	0/0:8,0:0.056:3,0:5,0:0:221,0:0:0:0|1:156260564_G_C	0/1:14,2:0.125:9,2:5,0:40:172,101:37:23:0|1:156260564_G_C:0.00,0.121,0.125:0.028,0.014,0.958
1	156263011	.	CAG	C	.	.	DB;DP=572;ECNT=1;NLOD=38.95;N_ART_LOD=19.49;POP_AF=1.000e-03;P_GERMLINE=-3.634e+01;RPA=6,5;RU=AG;STR;TLOD=5.42	GT:AD:AF:F1R2:F2R1:MBQ:MFRL:MMQ:MPOS:SA_MAP_AF:SA_POST_PROB	0/0:251,10:0.095:79,4:172,6:40:191,191:60:23	0/1:237,5:0.079:79,1:158,4:39:183,166:60:7:0.020,0.010,0.021:2.104e-03,8.064e-03,0.990
1	156325019	.	C	T	.	.	DP=25;ECNT=1;NLOD=3.01;N_ART_LOD=-1.058e+00;POP_AF=1.000e-03;P_GERMLINE=-4.940e-01;TLOD=5.50	GT:AD:AF:F1R2:F2R1:MBQ:MFRL:MMQ:MPOS:SA_MAP_AF:SA_POST_PROB	0/0:10,0:0.046:3,0:7,0:0:151,0:0:0	0/1:11,2:0.179:4,1:7,1:38:139,27832499:60:17:0.00,0.152,0.154:0.041,0.012,0.947
1	156530614	.	G	A	.	.	DP=123;ECNT=1;NLOD=20.38;N_ART_LOD=-1.851e+00;POP_AF=1.000e-03;P_GERMLINE=-1.902e+01;TLOD=4.06	GT:AD:AF:F1R2:F2R1:MBQ:MFRL:MMQ:MPOS:SA_MAP_AF:SA_POST_PROB	0/0:68,0:0.037:26,0:42,0:0:204,0:0:0	0/1:48,2:0.044:17,1:31,1:40:211,195:60:18:0.00,0.040,0.040:8.541e-03,0.017,0.974
1	156530965	.	G	GT	.	.	DP=32;ECNT=1;NLOD=2.88;N_ART_LOD=-7.913e-01;POP_AF=1.000e-03;P_GERMLINE=-1.635e-01;RPA=13,14;RU=T;STR;TLOD=6.69	GT:AD:AF:F1R2:F2R1:MBQ:MFRL:MMQ:MPOS:SA_MAP_AF:SA_POST_PROB	0/0:10,0:0.072:2,0:5,0:0:314,0:0:0	0/1:11,5:0.353:6,4:5,1:34:223,219:60:20:0.283,0.273,0.313:0.023,0.021,0.956
1	156565503	.	C	CT	.	.	DP=1032;ECNT=1;NLOD=102.73;N_ART_LOD=0.509;POP_AF=1.000e-03;P_GERMLINE=-1.014e+02;RPA=8,9;RU=T;STR;TLOD=4.06	GT:AD:AF:F1R2:F2R1:MBQ:MFRL:MMQ:MPOS:SA_MAP_AF:SA_POST_PROB	0/0:379,5:0.162:138,1:240,4:39:180,195:60:16	0/1:343,7:0.151:123,3:217,4:40:182,159:60:32:0.020,0.00,0.020:2.605e-03,7.571e-03,0.990
1	156723355	.	T	C	.	.	DP=12;ECNT=1;NLOD=2.41;N_ART_LOD=-9.542e-01;POP_AF=1.000e-03;P_GERMLINE=-1.936e+00;TLOD=3.18	GT:AD:AF:F1R2:F2R1:MBQ:MFRL:MMQ:MPOS:SA_MAP_AF:SA_POST_PROB	0/0:8,0:1.958e-04:4,0:4,0:0:194,0:0:0	0/1:3,1:0.250:2,1:1,0:40:205,127:60:17:0.253,0.00,0.250:0.017,0.039,0.944
1	156753961	.	G	A	.	.	DP=34;ECNT=1;NLOD=4.21;N_ART_LOD=-1.188e+00;POP_AF=1.000e-03;P_GERMLINE=-1.513e+00;TLOD=5.54	GT:AD:AF:F1R2:F2R1:MBQ:MFRL:MMQ:MPOS:SA_MAP_AF:SA_POST_PROB	0/0:14,0:0.033:9,0:5,0:0:164,0:0:0	0/1:15,2:0.158:7,1:8,1:40:143,145:60:14:0.00,0.121,0.118:0.024,0.015,0.961
1	156761664	.	AAC	A	.	.	DP=668;ECNT=1;NLOD=86.78;N_ART_LOD=-2.016e+00;POP_AF=1.000e-03;P_GERMLINE=-8.351e+01;RPA=6,5;RU=AC;STR;TLOD=7.25	GT:AD:AF:F1R2:F2R1:MBQ:MFRL:MMQ:MPOS:SA_MAP_AF:SA_POST_PROB	0/0:289,0:0.071:102,0:167,0:0:175,0:0:0	0/1:281,5:0.085:100,1:163,4:39:166,179:60:33:0.020,0.010,0.019:2.293e-03,5.556e-03,0.992
1	156877372	.	C	T	.	.	DP=940;ECNT=1;NLOD=124.29;N_ART_LOD=-2.630e+00;POP_AF=1.000e-03;P_GERMLINE=-1.235e+02;TLOD=3.48	GT:AD:AF:F1R2:F2R1:MBQ:MFRL:MMQ:MPOS:SA_MAP_AF:SA_POST_PROB	0/0:414,0:0.032:138,0:276,0:0:169,0:0:0	0/1:479,3:0.025:167,1:312,2:40:160,167:60:16:0.00,0.010,6.224e-03:5.800e-03,7.505e-04,0.993
1	156878867	.	A	G	.	.	DP=527;ECNT=1;NLOD=67.24;N_ART_LOD=-2.359e+00;POP_AF=1.000e-03;P_GERMLINE=-6.557e+01;TLOD=4.37	GT:AD:AF:F1R2:F2R1:MBQ:MFRL:MMQ:MPOS:SA_MAP_AF:SA_POST_PROB	0/0:225,0:0.022:93,0:132,0:0:172,0:0:0	0/1:267,3:0.053:88,1:179,2:40:179,184:60:21:0.010,0.010,0.011:4.645e-03,1.860e-03,0.993
1	156902574	.	A	AT	.	.	DP=227;ECNT=1;NLOD=10.85;N_ART_LOD=5.85;POP_AF=1.000e-03;P_GERMLINE=-7.553e+00;RPA=11,12;RU=T;STR;TLOD=14.68	GT:AD:AF:F1R2:F2R1:MBQ:MFRL:MMQ:MPOS:SA_MAP_AF:SA_POST_PROB	0/0:93,9:0.144:28,3:54,3:39:189,209:60:34	0/1:86,12:0.180:21,4:52,7:36:170,153:60:24:0.071,0.111,0.112:0.027,6.260e-03,0.967
1	156933271	.	C	CA	.	.	DP=558;ECNT=1;NLOD=68.50;N_ART_LOD=-1.505e+00;POP_AF=1.000e-03;P_GERMLINE=-6.600e+01;RPA=9,10;RU=A;STR;TLOD=5.27	GT:AD:AF:F1R2:F2R1:MBQ:MFRL:MMQ:MPOS:SA_MAP_AF:SA_POST_PROB	0/0:237,1:0.047:88,0:145,1:40:180,241:60:20	0/1:256,7:0.086:100,3:149,3:39:168,152:60:21:0.00,0.020,0.023:0.011,2.554e-03,0.987
1	157094562	.	T	C	.	.	DP=157;ECNT=1;NLOD=7.17;N_ART_LOD=2.94;POP_AF=1.000e-03;P_GERMLINE=-6.005e+00;TLOD=3.87	GT:AD:AF:F1R2:F2R1:MBQ:MFRL:MMQ:MPOS:SA_MAP_AF:SA_POST_PROB	0/0:64,9:0.168:18,2:46,7:14:196,242:60:13	0/1:55,8:0.188:16,2:39,6:14:171,251:60:22:0.00,0.131,0.127:0.089,5.957e-03,0.905
1	158221922	.	G	GT	.	.	DP=27;ECNT=1;NLOD=2.51;N_ART_LOD=-5.312e-01;POP_AF=1.000e-03;P_GERMLINE=-6.526e-02;RPA=13,14;RU=T;STR;TLOD=8.00	GT:AD:AF:F1R2:F2R1:MBQ:MFRL:MMQ:MPOS:SA_MAP_AF:SA_POST_PROB	0/0:9,0:0.130:1,0:6,0:0:159,0:0:0	0/1:4,5:0.531:2,1:1,3:40:143,209:60:41:0.394,0.434,0.444:0.028,0.022,0.950
1	158260878	.	CTT	C	.	.	DP=864;ECNT=1;NLOD=59.95;N_ART_LOD=8.31;POP_AF=1.000e-03;P_GERMLINE=-5.665e+01;RPA=13,11;RU=T;STR;TLOD=22.71	GT:AD:AF:F1R2:F2R1:MBQ:MFRL:MMQ:MPOS:SA_MAP_AF:SA_POST_PROB	0/0:307,14:0.133:74,1:153,8:39:174,164:60:27	0/1:350,20:0.146:120,5:146,10:39:164,170:60:20:0.020,0.040,0.040:0.010,3.154e-03,0.986
1	158582497	.	GA	G	.	.	DP=207;ECNT=1;NLOD=17.81;N_ART_LOD=3.27;POP_AF=1.000e-03;P_GERMLINE=-1.457e+01;RPA=11,10;RU=A;STR;TLOD=6.84	GT:AD:AF:F1R2:F2R1:MBQ:MFRL:MMQ:MPOS:SA_MAP_AF:SA_POST_PROB	0/0:94,4:0.076:39,2:39,2:38:172,165:60:20	0/1:88,7:0.120:40,4:33,3:39:176,194:60:14:0.051,0.071,0.074:7.755e-03,0.018,0.974
1	158813939	.	AT	A	.	.	DP=899;ECNT=1;NLOD=56.96;N_ART_LOD=15.95;POP_AF=1.000e-03;P_GERMLINE=-5.366e+01;RPA=9,8;RU=T;STR;TLOD=17.73	GT:AD:AF:F1R2:F2R1:MBQ:MFRL:MMQ:MPOS:SA_MAP_AF:SA_POST_PROB	0/0:318,15:0.127:105,8:204,7:40:175,162:60:32	0/1:391,19:0.126:116,7:254,9:40:176,158:60:24:0.040,0.030,0.041:4.996e-03,3.646e-03,0.991
1	158969912	.	C	T	.	.	DP=178;ECNT=1;NLOD=25.28;N_ART_LOD=-1.940e+00;POP_AF=1.000e-03;P_GERMLINE=-2.462e+01;TLOD=3.36	GT:AD:AF:F1R2:F2R1:MBQ:MFRL:MMQ:MPOS:SA_MAP_AF:SA_POST_PROB	0/0:84,0:0.028:31,0:53,0:0:196,0:0:0	0/1:83,2:0.047:29,0:54,2:40:195,227:60:20:0.020,0.00,0.024:2.840e-03,0.026,0.971
1	159063523	.	C	CAG	.	.	DP=29;ECNT=1;NLOD=2.67;N_ART_LOD=-7.523e-01;POP_AF=1.000e-03;P_GERMLINE=-1.353e+00;RPA=12,13;RU=AG;STR;TLOD=4.04	GT:AD:AF:F1R2:F2R1:MBQ:MFRL:MMQ:MPOS:SA_MAP_AF:SA_POST_PROB	0/0:9,0:0.059:4,0:4,0:0:193,0:0:0	0/1:13,2:0.230:4,2:4,0:40:118,190:60:8:0.00,0.131,0.133:0.027,0.015,0.958
1	159175260	.	T	C	.	.	DP=656;ECNT=1;NLOD=82.24;N_ART_LOD=-5.485e-01;POP_AF=1.000e-03;P_GERMLINE=-7.894e+01;TLOD=11.52	GT:AD:AF:F1R2:F2R1:MBQ:MFRL:MMQ:MPOS:SA_MAP_AF:SA_POST_PROB	0/0:288,1:0.023:102,1:186,0:39:178,244:60:32	0/1:334,6:0.043:145,3:189,3:40:178,144:60:32:0.020,0.010,0.018:1.513e-03,7.697e-03,0.991
1	159686327	.	T	A	.	.	DP=11;ECNT=1;NLOD=2.41;N_ART_LOD=-9.542e-01;POP_AF=1.000e-03;P_GERMLINE=-1.718e+00;TLOD=3.40	GT:AD:AF:F1R2:F2R1:MBQ:MFRL:MMQ:MPOS:SA_MAP_AF:SA_POST_PROB	0/0:8,0:2.930e-05:3,0:5,0:0:181,0:0:0	0/1:2,1:0.333:2,0:0,1:40:165,116:60:20:0.333,0.00,0.333:0.021,0.029,0.949
1	159856130	.	T	TA	.	.	DP=53;ECNT=1;NLOD=2.71;N_ART_LOD=0.347;POP_AF=1.000e-03;P_GERMLINE=-2.013e+00;RPA=14,15;RU=A;STR;TLOD=3.41	GT:AD:AF:F1R2:F2R1:MBQ:MFRL:MMQ:MPOS:SA_MAP_AF:SA_POST_PROB	0/0:17,1:0.124:5,0:7,1:30:239,337:60:2	0/1:26,4:0.184:7,3:12,1:40:263,269:60:22:0.00,0.131,0.133:0.018,0.022,0.960
1	159898803	.	G	T	.	.	DP=259;ECNT=1;NLOD=44.67;N_ART_LOD=-2.182e+00;POP_AF=1.000e-03;P_GERMLINE=-4.423e+01;TLOD=3.14	GT:AD:AF:F1R2:F2R1:MBQ:MFRL:MMQ:MPOS:SA_MAP_AF:SA_POST_PROB	0/0:149,0:0.019:39,0:110,0:0:182,0:0:0	0/1:99,2:0.041:46,1:53,1:40:174,163:60:15:0.010,0.020,0.020:8.994e-03,3.648e-03,0.987
1	159900744	.	G	A	.	.	DP=94;ECNT=1;NLOD=14.75;N_ART_LOD=-1.703e+00;POP_AF=1.000e-03;P_GERMLINE=-1.372e+01;TLOD=3.73	GT:AD:AF:F1R2:F2R1:MBQ:MFRL:MMQ:MPOS:SA_MAP_AF:SA_POST_PROB	0/0:49,0:0.010:14,0:35,0:0:292,0:0:0	0/1:38,2:0.093:19,1:19,1:37:297,307:60:12:0.051,0.00,0.050:5.847e-03,0.031,0.963
1	159917814	.	C	T	.	.	DP=44;ECNT=1;NLOD=6.92;N_ART_LOD=-1.395e+00;POP_AF=1.000e-03;P_GERMLINE=-4.417e+00;TLOD=5.28	GT:AD:AF:F1R2:F2R1:MBQ:MFRL:MMQ:MPOS:SA_MAP_AF:SA_POST_PROB	0/0:23,0:0.040:14,0:9,0:0:171,0:0:0	0/1:16,2:0.132:12,2:4,0:39:154,203:60:20:0.00,0.111,0.111:0.028,0.013,0.959
1	160164672	.	C	CCA	.	.	DP=79;ECNT=1;NLOD=11.10;N_ART_LOD=-1.607e+00;POP_AF=1.000e-03;P_GERMLINE=-1.064e+01;RPA=5,6;RU=CA;STR;TLOD=3.16	GT:AD:AF:F1R2:F2R1:MBQ:MFRL:MMQ:MPOS:SA_MAP_AF:SA_POST_PROB	0/0:37,0:0.072:21,0:16,0:0:188,0:0:0	0/1:29,2:0.125:14,1:15,1:36:187,122:60:21:0.00,0.061,0.065:0.012,0.022,0.967
1	160175210	.	AGCG	A	.	.	DP=99;ECNT=1;NLOD=10.49;N_ART_LOD=-1.311e+00;POP_AF=1.000e-03;P_GERMLINE=-8.566e+00;RPA=6,5;RU=GCG;STR;TLOD=4.64	GT:AD:AF:F1R2:F2R1:MBQ:MFRL:MMQ:MPOS:SA_MAP_AF:SA_POST_PROB	0/0:35,0:0.112:9,0:26,0:0:186,0:0:0	0/1:41,2:0.140:17,0:24,2:40:170,265:60:32:0.00,0.051,0.047:0.027,5.875e-03,0.967
1	160201997	.	CA	C	.	.	DP=22;ECNT=1;NLOD=2.40;N_ART_LOD=-9.538e-01;POP_AF=1.000e-03;P_GERMLINE=-5.667e-02;RPA=12,11;RU=A;STR;TLOD=6.96	GT:AD:AF:F1R2:F2R1:MBQ:MFRL:MMQ:MPOS:SA_MAP_AF:SA_POST_PROB	0/0:8,0:2.126e-03:2,0:6,0:0:262,0:0:0	0/1:10,4:0.287:5,2:5,2:40:152,176:60:24:0.00,0.283,0.286:0.046,0.015,0.939
1	160202430	.	CA	C	.	.	DP=23;ECNT=1;NLOD=3.23;N_ART_LOD=-8.675e-01;POP_AF=1.000e-03;P_GERMLINE=-2.285e+00;RPA=16,15;RU=A;STR;TLOD=3.65	GT:AD:AF:F1R2:F2R1:MBQ:MFRL:MMQ:MPOS:SA_MAP_AF:SA_POST_PROB	0/0:12,0:0.131:2,0:1,0:0:178,0:0:0	0/1:5,2:0.374:0,1:1,1:36:90,207:60:31:0.253,0.242,0.286:0.019,0.030,0.951
1	160232929	.	A	AT	.	.	DP=336;ECNT=1;NLOD=8.93;N_ART_LOD=14.18;POP_AF=1.000e-03;P_GERMLINE=-5.626e+00;RPA=14,15;RU=T;STR;TLOD=14.17	GT:AD:AF:F1R2:F2R1:MBQ:MFRL:MMQ:MPOS:SA_MAP_AF:SA_POST_PROB	0/0:136,16:0.173:47,9:54,5:39:200,181:60:21	0/1:124,15:0.176:49,8:46,5:38:193,186:60:30:0.00,0.091,0.094:0.014,0.019,0.967
1	160246989	.	C	CT	.	.	DP=136;ECNT=1;NLOD=8.68;N_ART_LOD=0.910;POP_AF=1.000e-03;P_GERMLINE=-5.380e+00;RPA=13,14;RU=T;STR;TLOD=14.84	GT:AD:AF:F1R2:F2R1:MBQ:MFRL:MMQ:MPOS:SA_MAP_AF:SA_POST_PROB	0/0:45,2:0.119:15,1:24,1:40:202,287:60:33	0/1:60,12:0.220:20,1:25,11:39:224,190:60:15:0.00,0.172,0.167:0.018,0.025,0.956
1	160327928	.	T	C	.	.	DP=593;ECNT=1;NLOD=82.66;N_ART_LOD=-2.445e+00;POP_AF=1.000e-03;P_GERMLINE=-7.936e+01;TLOD=9.55	GT:AD:AF:F1R2:F2R1:MBQ:MFRL:MMQ:MPOS:SA_MAP_AF:SA_POST_PROB	0/0:280,2:0.032:102,0:178,2:26:163,214:60:22	0/1:278,5:0.042:90,2:188,3:40:153,139:60:15:0.010,0.020,0.018:8.340e-03,1.665e-03,0.990
1	160380465	.	TAC	T	.	.	DP=20;ECNT=1;NLOD=2.41;N_ART_LOD=-7.153e-01;POP_AF=1.000e-03;P_GERMLINE=-5.170e-01;RPA=12,11;RU=AC;STR;TLOD=4.77	GT:AD:AF:F1R2:F2R1:MBQ:MFRL:MMQ:MPOS:SA_MAP_AF:SA_POST_PROB	0/0:8,0:0.056:5,0:2,0:0:120,0:0:0	0/1:7,2:0.278:5,1:1,1:37:181,161:60:28:0.192,0.192,0.222:0.023,0.021,0.956
1	160593979	.	G	GA	.	.	DP=718;ECNT=1;NLOD=68.30;N_ART_LOD=6.47;POP_AF=1.000e-03;P_GERMLINE=-6.651e+01;RPA=9,10;RU=A;STR;TLOD=4.50	GT:AD:AF:F1R2:F2R1:MBQ:MFRL:MMQ:MPOS:SA_MAP_AF:SA_POST_PROB	0/0:303,9:0.115:128,3:171,6:39:174,186:60:28	0/1:282,7:0.095:102,5:177,2:39:165,185:60:14:0.020,0.020,0.024:5.279e-03,2.872e-03,0.992
1	160681653	.	GA	G	.	.	DP=159;ECNT=1;NLOD=3.94;N_ART_LOD=5.77;POP_AF=1.000e-03;P_GERMLINE=-8.542e-01;RPA=13,12;RU=A;STR;TLOD=6.37	GT:AD:AF:F1R2:F2R1:MBQ:MFRL:MMQ:MPOS:SA_MAP_AF:SA_POST_PROB	0/0:56,6:0.198:11,0:34,6:34:170,235:60:34	0/1:56,6:0.205:15,2:21,4:37:180,166:60:22:0.081,0.081,0.098:0.020,8.603e-03,0.972
1	160984867	.	C	CA	.	.	DP=38;ECNT=1;NLOD=4.73;N_ART_LOD=-9.800e-01;POP_AF=1.000e-03;P_GERMLINE=-3.263e+00;RPA=12,13;RU=A;STR;TLOD=4.17	GT:AD:AF:F1R2:F2R1:MBQ:MFRL:MMQ:MPOS:SA_MAP_AF:SA_POST_PROB	0/0:16,0:0.090:8,0:6,0:0:161,0:0:0	0/1:14,3:0.212:5,1:9,2:39:146,132:60:8:0.141,0.162,0.176:0.019,0.020,0.961
1	161001703	.	C	CA	.	.	DP=55;ECNT=2;NLOD=5.26;N_ART_LOD=0.159;POP_AF=1.000e-03;P_GERMLINE=-2.076e+00;RPA=11,12;RU=A;STR;TLOD=6.54	GT:AD:AF:F1R2:F2R1:MBQ:MFRL:MMQ:MPOS:SA_MAP_AF:SA_POST_PROB	0/0:26,1:0.068:8,0:14,1:40:158,166:60:6	0/1:16,5:0.297:6,1:9,4:34:159,200:60:41:0.222,0.182,0.238:0.012,0.044,0.944
1	161001789	.	C	CA	.	.	DP=55;ECNT=2;NLOD=5.12;N_ART_LOD=0.285;POP_AF=1.000e-03;P_GERMLINE=-3.413e+00;RPA=10,11;RU=A;STR;TLOD=4.42	GT:AD:AF:F1R2:F2R1:MBQ:MFRL:MMQ:MPOS:SA_MAP_AF:SA_POST_PROB	0/0:26,1:0.109:9,0:13,1:39:162,226:60:32	0/1:18,3:0.196:5,2:11,1:36:197,177:60:41:0.131,0.111,0.143:0.019,0.017,0.964
1	161111410	.	C	CA	.	.	DP=28;ECNT=1;NLOD=2.86;N_ART_LOD=-8.040e-01;POP_AF=1.000e-03;P_GERMLINE=-1.757e-01;RPA=14,15;RU=A;STR;TLOD=6.43	GT:AD:AF:F1R2:F2R1:MBQ:MFRL:MMQ:MPOS:SA_MAP_AF:SA_POST_PROB	0/0:10,0:0.111:5,0:2,0:0:152,0:0:0	0/1:9,4:0.355:2,1:5,3:39:119,221:60:26:0.253,0.293,0.308:0.029,0.018,0.952
1	161123792	.	C	T	.	.	DP=795;ECNT=1;NLOD=102.80;N_ART_LOD=-2.549e+00;POP_AF=1.000e-03;P_GERMLINE=-1.020e+02;TLOD=3.49	GT:AD:AF:F1R2:F2R1:MBQ:MFRL:MMQ:MPOS:SA_MAP_AF:SA_POST_PROB	0/0:343,0:0.037:137,0:206,0:0:168,0:0:0	0/1:398,3:0.039:148,1:250,2:39:160,137:60:12:0.010,0.010,7.481e-03:8.083e-04,7.909e-03,0.991
1	161148835	.	G	A	.	.	DP=35;ECNT=1;NLOD=5.37;N_ART_LOD=-1.277e+00;POP_AF=1.000e-03;P_GERMLINE=-2.593e+00;TLOD=5.63	GT:AD:AF:F1R2:F2R1:MBQ:MFRL:MMQ:MPOS:SA_MAP_AF:SA_POST_PROB	0/0:18,0:5.752e-03:8,0:10,0:0:176,0:0:0	0/1:14,2:0.147:5,0:9,2:40:160,155:60:23:0.101,0.101,0.125:0.020,0.016,0.964
1	161164180	.	C	CT	.	.	DP=57;ECNT=1;NLOD=3.35;N_ART_LOD=0.448;POP_AF=1.000e-03;P_GERMLINE=-1.252e+00;RPA=14,15;RU=T;STR;TLOD=4.85	GT:AD:AF:F1R2:F2R1:MBQ:MFRL:MMQ:MPOS:SA_MAP_AF:SA_POST_PROB	0/0:20,1:0.237:3,0:7,1:15:246,230:60:17	0/1:8,3:0.410:3,1:2,2:31:238,259:60:19:0.273,0.00,0.273:0.025,0.024,0.951
1	161182364	.	C	CT	.	.	DP=60;ECNT=1;NLOD=4.67;N_ART_LOD=-4.002e-02;POP_AF=1.000e-03;P_GERMLINE=-2.863e+00;RPA=10,11;RU=T;STR;TLOD=4.52	GT:AD:AF:F1R2:F2R1:MBQ:MFRL:MMQ:MPOS:SA_MAP_AF:SA_POST_PROB	0/0:24,1:0.155:9,0:15,1:39:244,290:60:32	0/1:10,3:0.373:3,1:7,2:36:213,185:60:13:0.232,0.00,0.231:0.022,0.025,0.953
1	161242274	.	G	T	.	.	DP=12;ECNT=1;NLOD=2.41;N_ART_LOD=-9.542e-01;POP_AF=1.000e-03;P_GERMLINE=-1.936e+00;TLOD=3.18	GT:AD:AF:F1R2:F2R1:MBQ:MFRL:MMQ:MPOS:SA_MAP_AF:SA_POST_PROB	0/0:8,0:1.354e-04:4,0:4,0:0:129,0:0:0	0/1:3,1:0.250:2,1:1,0:40:235,91:60:11:0.253,0.00,0.250:0.025,0.023,0.952
1	161264091	.	AT	A	.	.	DP=27;ECNT=1;NLOD=2.96;N_ART_LOD=-7.918e-01;POP_AF=1.000e-03;P_GERMLINE=-4.979e-01;RPA=11,10;RU=T;STR;TLOD=5.43	GT:AD:AF:F1R2:F2R1:MBQ:MFRL:MMQ:MPOS:SA_MAP_AF:SA_POST_PROB	0/0:10,0:0.055:6,0:3,0:0:137,0:0:0	0/1:12,3:0.247:4,0:2,3:39:139,189:60:12:0.00,0.212,0.214:0.054,0.012,0.934
1	161309139	.	AT	A	.	.	DP=81;ECNT=1;NLOD=8.26;N_ART_LOD=-9.583e-01;POP_AF=1.000e-03;P_GERMLINE=-6.537e+00;RPA=16,15;RU=T;STR;TLOD=4.44	GT:AD:AF:F1R2:F2R1:MBQ:MFRL:MMQ:MPOS:SA_MAP_AF:SA_POST_PROB	0/0:36,2:0.156:2,0:7,0:0:267,0:0:0	0/1:31,4:0.205:2,1:2,2:40:226,240:60:13:0.00,0.101,0.097:0.015,0.022,0.963
1	161326722	.	C	CT	.	.	DP=374;ECNT=1;NLOD=4.96;N_ART_LOD=11.58;POP_AF=1.000e-03;P_GERMLINE=-1.671e+00;RPA=12,13;RU=T;STR;TLOD=18.22	GT:AD:AF:F1R2:F2R1:MBQ:MFRL:MMQ:MPOS:SA_MAP_AF:SA_POST_PROB	0/0:123,16:0.237:38,4:64,7:15:216,209:60:19	0/1:95,17:0.286:33,5:49,8:15:200,216:60:28:0.121,0.091,0.120:0.029,9.656e-03,0.961
1	161330353	.	TA	T	.	.	DP=25;ECNT=1;NLOD=3.52;N_ART_LOD=-1.110e+00;POP_AF=1.000e-03;P_GERMLINE=-3.119e+00;RPA=12,11;RU=A;STR;TLOD=3.10	GT:AD:AF:F1R2:F2R1:MBQ:MFRL:MMQ:MPOS:SA_MAP_AF:SA_POST_PROB	0/0:12,0:0.017:7,0:5,0:0:180,0:0:0	0/1:10,3:0.232:5,1:5,2:40:158,194:60:28:0.212,0.182,0.231:0.016,0.030,0.954
1	161471590	.	G	A	.	.	DP=12;ECNT=1;NLOD=2.41;N_ART_LOD=-9.542e-01;POP_AF=1.000e-03;P_GERMLINE=-2.035e+00;TLOD=3.08	GT:AD:AF:F1R2:F2R1:MBQ:MFRL:MMQ:MPOS:SA_MAP_AF:SA_POST_PROB	0/0:8,0:6.570e-05:2,0:6,0:0:211,0:0:0	0/1:3,1:0.250:1,1:2,0:39:164,153:41:4:0.00,0.253,0.250:0.027,0.021,0.951
1	161519762	.	G	A	.	.	DP=266;ECNT=1;NLOD=38.44;N_ART_LOD=-2.123e+00;POP_AF=1.000e-03;P_GERMLINE=-3.813e+01;TLOD=3.01	GT:AD:AF:F1R2:F2R1:MBQ:MFRL:MMQ:MPOS:SA_MAP_AF:SA_POST_PROB	0/0:128,0:0.034:37,0:91,0:0:217,0:0:0	0/1:118,2:0.053:35,0:83,2:40:215,232:60:20:0.020,0.00,0.017:0.026,3.534e-03,0.971
1	161577761	.	C	G	.	.	DP=467;ECNT=2;NLOD=58.70;N_ART_LOD=0.936;POP_AF=1.000e-03;P_GERMLINE=-5.809e+01;TLOD=3.32	GT:AD:AF:F1R2:F2R1:MBQ:MFRL:MMQ:MPOS:SA_MAP_AF:SA_POST_PROB	0/0:224,3:0.031:76,0:148,3:40:176,155:27:20	0/1:223,5:0.032:79,1:144,4:39:176,153:27:13:0.00,0.020,0.022:0.099,1.102e-03,0.900
1	161577789	.	G	A	.	.	DP=486;ECNT=2;NLOD=49.67;N_ART_LOD=6.92;POP_AF=1.000e-03;P_GERMLINE=-4.637e+01;TLOD=8.17	GT:AD:AF:F1R2:F2R1:MBQ:MFRL:MMQ:MPOS:SA_MAP_AF:SA_POST_PROB	0/0:232,7:0.057:82,2:150,5:39:180,134:27:24	0/1:218,8:0.051:76,4:142,4:39:174,133:27:26:0.00,0.040,0.035:0.745,2.876e-04,0.255
1	161680413	.	G	GA	.	.	DP=202;ECNT=1;NLOD=8.44;N_ART_LOD=4.88;POP_AF=1.000e-03;P_GERMLINE=-5.140e+00;RPA=11,12;RU=A;STR;TLOD=9.78	GT:AD:AF:F1R2:F2R1:MBQ:MFRL:MMQ:MPOS:SA_MAP_AF:SA_POST_PROB	0/0:69,5:0.187:24,4:35,1:34:211,212:60:26	0/1:72,9:0.197:19,1:50,8:37:218,230:60:16:0.071,0.101,0.111:0.080,4.374e-03,0.915
1	162043242	.	CATTT	C	.	.	DP=10;ECNT=1;NLOD=2.41;N_ART_LOD=-9.542e-01;POP_AF=1.000e-03;P_GERMLINE=-1.020e+00;RPA=6,5;RU=ATTT;STR;TLOD=4.14	GT:AD:AF:F1R2:F2R1:MBQ:MFRL:MMQ:MPOS:SA_MAP_AF:SA_POST_PROB	0/0:8,0:2.509e-05:5,0:3,0:0:144,0:0:0	0/1:0,1:0.752:0,1:0,0:40:0,122:60:36:0.00,0.990,1.00:0.028,0.025,0.947
1	162344297	.	G	A	.	.	DP=1036;ECNT=1;NLOD=136.37;N_ART_LOD=-8.680e-01;POP_AF=1.000e-03;P_GERMLINE=-1.360e+02;TLOD=3.11	GT:AD:AF:F1R2:F2R1:MBQ:MFRL:MMQ:MPOS:SA_MAP_AF:SA_POST_PROB	0/0:469,1:0.020:164,1:305,0:40:160,186:60:48	0/1:530,3:0.024:207,1:323,2:39:157,137:60:27:0.010,0.010,5.629e-03:9.946e-04,1.967e-03,0.997
1	162372703	.	C	CT	.	.	DP=79;ECNT=1;NLOD=7.97;N_ART_LOD=-1.229e+00;POP_AF=1.000e-03;P_GERMLINE=-7.306e+00;RPA=11,12;RU=T;STR;TLOD=3.36	GT:AD:AF:F1R2:F2R1:MBQ:MFRL:MMQ:MPOS:SA_MAP_AF:SA_POST_PROB	0/0:27,0:0.171:12,0:12,0:0:268,0:0:0	0/1:24,3:0.231:11,2:13,1:39:270,184:60:27:0.091,0.091,0.111:0.031,0.010,0.959
1	162545055	.	C	T	.	.	DP=25;ECNT=3;NLOD=2.41;N_ART_LOD=-9.542e-01;POP_AF=1.000e-03;P_GERMLINE=-5.227e-02;TLOD=9.41	GT:AD:AF:F1R2:F2R1:MBQ:MFRL:MMQ:MPOS:PGT:PID:SA_MAP_AF:SA_POST_PROB	0/0:8,0:3.335e-14:3,0:5,0:0:176,0:0:0:0|1:162545055_C_T	0/1:14,3:0.177:5,2:9,1:40:148,102:43:30:0|1:162545055_C_T:0.141,0.162,0.176:0.019,0.020,0.961
1	162545056	.	G	T	.	.	DP=25;ECNT=3;NLOD=2.41;N_ART_LOD=-9.542e-01;POP_AF=1.000e-03;P_GERMLINE=-5.227e-02;TLOD=9.41	GT:AD:AF:F1R2:F2R1:MBQ:MFRL:MMQ:MPOS:PGT:PID:SA_MAP_AF:SA_POST_PROB	0/0:8,0:3.335e-14:3,0:5,0:0:176,0:0:0:0|1:162545055_C_T	0/1:14,3:0.177:5,2:9,1:39:148,102:43:29:0|1:162545055_C_T:0.141,0.162,0.176:0.019,0.020,0.961
1	162545066	.	T	C	.	.	DP=26;ECNT=3;NLOD=2.71;N_ART_LOD=-1.000e+00;POP_AF=1.000e-03;P_GERMLINE=-9.894e-02;TLOD=9.41	GT:AD:AF:F1R2:F2R1:MBQ:MFRL:MMQ:MPOS:PGT:PID:SA_MAP_AF:SA_POST_PROB	0/0:9,0:3.687e-06:4,0:5,0:0:160,0:0:0:0|1:162545055_C_T	0/1:14,3:0.177:6,2:8,1:40:148,102:43:19:0|1:162545055_C_T:0.131,0.162,0.176:0.022,0.018,0.961
1	162746132	.	G	A	.	.	DP=845;ECNT=1;NLOD=112.44;N_ART_LOD=-2.591e+00;POP_AF=1.000e-03;P_GERMLINE=-1.121e+02;TLOD=3.08	GT:AD:AF:F1R2:F2R1:MBQ:MFRL:MMQ:MPOS:SA_MAP_AF:SA_POST_PROB	0/0:374,0:0.044:117,0:257,0:0:187,0:0:0	0/1:396,3:0.052:154,2:242,1:40:183,171:60:21:0.010,0.010,7.519e-03:0.030,6.372e-04,0.970
1	162749855	.	TTC	T	.	.	DB;DP=672;ECNT=1;NLOD=12.19;N_ART_LOD=38.01;POP_AF=1.000e-03;P_GERMLINE=-8.893e+00;RPA=8,7;RU=TC;STR;TLOD=59.41	GT:AD:AF:F1R2:F2R1:MBQ:MFRL:MMQ:MPOS:SA_MAP_AF:SA_POST_PROB	0/0:251,20:0.132:77,3:160,15:39:176,163:60:25	0/1:295,27:0.127:110,11:170,16:39:169,148:60:13:0.071,0.081,0.088:7.276e-03,7.065e-03,0.986
1	163063474	.	C	T	.	.	DP=15;ECNT=4;NLOD=3.01;N_ART_LOD=-1.041e+00;POP_AF=1.000e-03;P_GERMLINE=-2.687e+00;TLOD=3.02	GT:AD:AF:F1R2:F2R1:MBQ:MFRL:MMQ:MPOS:PGT:PID:SA_MAP_AF:SA_POST_PROB	0/0:10,0:3.162e-05:3,0:7,0:0:204,0:0:0:0|1:163063474_C_T	0/1:4,1:0.200:0,0:4,1:38:199,115:24:1:0|1:163063474_C_T:0.202,0.00,0.200:0.019,0.029,0.952
1	163063475	.	A	G	.	.	DP=15;ECNT=4;NLOD=3.01;N_ART_LOD=-1.041e+00;POP_AF=1.000e-03;P_GERMLINE=-2.687e+00;TLOD=3.02	GT:AD:AF:F1R2:F2R1:MBQ:MFRL:MMQ:MPOS:PGT:PID:SA_MAP_AF:SA_POST_PROB	0/0:10,0:3.162e-05:3,0:7,0:0:204,0:0:0:0|1:163063474_C_T	0/1:4,1:0.200:0,0:4,1:39:199,115:24:2:0|1:163063474_C_T:0.202,0.00,0.200:0.019,0.029,0.952
1	163063508	.	A	G	.	.	DP=14;ECNT=4;NLOD=2.71;N_ART_LOD=-1.000e+00;POP_AF=1.000e-03;P_GERMLINE=-2.387e+00;TLOD=3.02	GT:AD:AF:F1R2:F2R1:MBQ:MFRL:MMQ:MPOS:PGT:PID:SA_MAP_AF:SA_POST_PROB	0/0:9,0:3.162e-05:3,0:6,0:0:202,0:0:0:0|1:163063508_A_G	0/1:4,1:0.200:0,0:4,1:38:197,115:24:35:0|1:163063508_A_G:0.202,0.00,0.200:0.022,0.025,0.953
1	163063515	.	A	G	.	.	DP=13;ECNT=4;NLOD=2.41;N_ART_LOD=-9.542e-01;POP_AF=1.000e-03;P_GERMLINE=-2.088e+00;TLOD=3.02	GT:AD:AF:F1R2:F2R1:MBQ:MFRL:MMQ:MPOS:PGT:PID:SA_MAP_AF:SA_POST_PROB	0/0:8,0:3.162e-05:3,0:5,0:0:202,0:0:0:0|1:163063508_A_G	0/1:4,1:0.200:0,0:4,1:39:197,115:24:42:0|1:163063508_A_G:0.202,0.00,0.200:0.025,0.022,0.953
1	164326586	.	GGAT	G	.	.	DP=100;ECNT=1;NLOD=7.30;N_ART_LOD=1.32;POP_AF=1.000e-03;P_GERMLINE=-3.995e+00;TLOD=11.15	GT:AD:AF:F1R2:F2R1:MBQ:MFRL:MMQ:MPOS:SA_MAP_AF:SA_POST_PROB	0/0:41,3:0.112:17,1:24,2:39:173,200:60:31	0/1:41,4:0.131:20,1:21,3:38:159,165:60:26:0.081,0.061,0.089:0.011,0.016,0.974
1	164427620	.	C	T	.	.	DP=21;ECNT=1;NLOD=4.82;N_ART_LOD=-1.230e+00;POP_AF=1.000e-03;P_GERMLINE=-4.493e+00;TLOD=3.02	GT:AD:AF:F1R2:F2R1:MBQ:MFRL:MMQ:MPOS:SA_MAP_AF:SA_POST_PROB	0/0:16,0:6.855e-10:13,0:3,0:0:167,0:0:0	0/1:4,1:0.200:3,0:1,1:40:155,124:58:2:0.00,0.202,0.200:0.029,0.019,0.952
1	164616577	.	C	T	.	.	DP=13;ECNT=1;NLOD=2.71;N_ART_LOD=-1.000e+00;POP_AF=1.000e-03;P_GERMLINE=-2.235e+00;TLOD=3.18	GT:AD:AF:F1R2:F2R1:MBQ:MFRL:MMQ:MPOS:SA_MAP_AF:SA_POST_PROB	0/0:9,0:3.548e-05:6,0:3,0:0:213,0:0:0	0/1:3,1:0.250:0,0:3,1:40:128,67:60:20:0.00,0.253,0.250:0.032,0.019,0.949
1	165156684	.	GGTGT	G	.	.	DP=32;ECNT=1;NLOD=3.60;N_ART_LOD=-9.068e-01;POP_AF=1.000e-03;P_GERMLINE=-4.803e-01;RPA=13,11;RU=GT;STR;TLOD=8.12	GT:AD:AF:F1R2:F2R1:MBQ:MFRL:MMQ:MPOS:SA_MAP_AF:SA_POST_PROB	0/0:12,0:0.126:9,0:3,0:0:179,0:0:0	0/1:9,3:0.311:4,2:5,1:39:204,149:60:38:0.162,0.182,0.200:0.020,0.021,0.959
1	165376097	.	G	A	.	.	DP=165;ECNT=1;NLOD=19.13;N_ART_LOD=-1.839e+00;POP_AF=1.000e-03;P_GERMLINE=-1.841e+01;TLOD=3.42	GT:AD:AF:F1R2:F2R1:MBQ:MFRL:MMQ:MPOS:SA_MAP_AF:SA_POST_PROB	0/0:64,0:0.072:37,0:27,0:0:169,0:0:0	0/1:85,2:0.047:67,2:18,0:40:183,201:60:13:0.020,0.00,0.023:2.962e-03,0.022,0.975
1	165424247	.	TA	T	.	.	DP=34;ECNT=1;NLOD=3.62;N_ART_LOD=-1.177e+00;POP_AF=1.000e-03;P_GERMLINE=-2.855e+00;RPA=2,1;RU=A;STR;TLOD=3.47	GT:AD:AF:F1R2:F2R1:MBQ:MFRL:MMQ:MPOS:SA_MAP_AF:SA_POST_PROB	0/0:12,0:0.147:7,0:5,0:0:161,0:0:0	0/1:13,3:0.207:9,2:4,1:34:174,128:60:29:0.141,0.172,0.188:0.023,0.017,0.960
1	165634375	.	G	GA	.	.	DP=583;ECNT=1;NLOD=35.62;N_ART_LOD=11.25;POP_AF=1.000e-03;P_GERMLINE=-3.232e+01;RPA=10,11;RU=A;STR;TLOD=12.06	GT:AD:AF:F1R2:F2R1:MBQ:MFRL:MMQ:MPOS:SA_MAP_AF:SA_POST_PROB	0/0:213,11:0.142:84,3:118,8:39:182,221:60:30	0/1:235,12:0.139:92,4:137,8:38:166,159:60:14:0.051,0.020,0.049:2.219e-03,0.030,0.968
1	165683900	.	C	CA	.	.	DP=54;ECNT=1;NLOD=2.87;N_ART_LOD=0.449;POP_AF=1.000e-03;P_GERMLINE=-1.408e-01;RPA=11,12;RU=A;STR;TLOD=7.35	GT:AD:AF:F1R2:F2R1:MBQ:MFRL:MMQ:MPOS:SA_MAP_AF:SA_POST_PROB	0/0:18,1:0.131:8,0:6,1:35:124,203:60:5	0/1:23,5:0.228:7,4:13,1:34:198,156:60:21:0.152,0.162,0.179:0.017,0.018,0.965
1	165697497	.	C	CTT	.	.	DP=69;ECNT=1;NLOD=7.21;N_ART_LOD=-1.049e+00;POP_AF=1.000e-03;P_GERMLINE=-5.147e+00;RPA=14,16;RU=T;STR;TLOD=4.79	GT:AD:AF:F1R2:F2R1:MBQ:MFRL:MMQ:MPOS:SA_MAP_AF:SA_POST_PROB	0/0:24,0:0.168:11,0:11,0:0:208,0:0:0	0/1:13,3:0.348:8,2:4,1:39:261,229:60:16:0.162,0.00,0.158:0.014,0.033,0.954
1	165890097	.	TTTTTTTTG	T	.	.	DP=40;ECNT=1;NLOD=2.32;N_ART_LOD=0.274;POP_AF=1.000e-03;P_GERMLINE=-7.920e-01;TLOD=4.31	GT:AD:AF:F1R2:F2R1:MBQ:MFRL:MMQ:MPOS:SA_MAP_AF:SA_POST_PROB	0/0:16,1:0.127:7,1:9,0:38:159,316:60:40	0/1:13,3:0.251:5,3:8,0:39:153,140:60:17:0.141,0.172,0.188:0.023,0.017,0.960
1	166580798	.	A	G	.	.	DP=42;ECNT=1;NLOD=3.91;N_ART_LOD=-1.171e+00;POP_AF=1.000e-03;P_GERMLINE=-1.783e+00;TLOD=4.87	GT:AD:AF:F1R2:F2R1:MBQ:MFRL:MMQ:MPOS:SA_MAP_AF:SA_POST_PROB	0/0:13,0:0.067:6,0:7,0:0:196,0:0:0	0/1:25,2:0.078:13,2:12,0:40:136,228:60:15:0.061,0.051,0.074:0.010,0.020,0.969
1	166592995	.	C	T	.	.	DP=641;ECNT=1;NLOD=78.60;N_ART_LOD=-5.083e-01;POP_AF=1.000e-03;P_GERMLINE=-7.813e+01;TLOD=3.18	GT:AD:AF:F1R2:F2R1:MBQ:MFRL:MMQ:MPOS:SA_MAP_AF:SA_POST_PROB	0/0:275,1:0.018:95,1:180,0:39:161,104:60:47	0/1:341,3:0.032:138,1:203,2:36:158,145:60:24:0.010,0.010,8.721e-03:2.910e-03,1.541e-03,0.996
1	166766081	.	C	T	.	.	DP=71;ECNT=1;NLOD=9.03;N_ART_LOD=-1.497e+00;POP_AF=1.000e-03;P_GERMLINE=-7.436e+00;TLOD=4.30	GT:AD:AF:F1R2:F2R1:MBQ:MFRL:MMQ:MPOS:SA_MAP_AF:SA_POST_PROB	0/0:30,0:0.016:7,0:23,0:0:160,0:0:0	0/1:36,2:0.075:14,0:22,2:40:188,89:60:10:0.040,0.040,0.053:7.172e-03,0.022,0.971
1	166961911	.	A	AT	.	.	DB;DP=373;ECNT=1;NLOD=49.69;N_ART_LOD=-1.940e+00;POP_AF=1.000e-03;P_GERMLINE=-4.655e+01;RPA=9,10;RU=T;STR;TLOD=6.37	GT:AD:AF:F1R2:F2R1:MBQ:MFRL:MMQ:MPOS:SA_MAP_AF:SA_POST_PROB	0/0:168,1:0.060:68,0:97,1:38:190,290:60:9	0/1:162,7:0.083:79,2:78,5:40:174,193:60:19:0.030,0.030,0.041:3.167e-03,0.024,0.973
1	167095397	.	CGAG	C	.	.	DB;DP=274;ECNT=1;NLOD=29.10;N_ART_LOD=0.376;POP_AF=1.000e-03;P_GERMLINE=-2.880e+01;RPA=5,4;RU=GAG;STR;TLOD=3.00	GT:AD:AF:F1R2:F2R1:MBQ:MFRL:MMQ:MPOS:SA_MAP_AF:SA_POST_PROB	0/0:111,1:0.068:30,0:81,1:40:170,154:60:9	0/1:121,2:0.097:35,0:86,2:34:173,224:60:30:0.010,0.010,0.016:4.156e-03,4.851e-03,0.991
1	167201817	.	T	C	.	.	DP=13;ECNT=4;NLOD=2.41;N_ART_LOD=-9.542e-01;POP_AF=1.000e-03;P_GERMLINE=-2.088e+00;TLOD=3.02	GT:AD:AF:F1R2:F2R1:MBQ:MFRL:MMQ:MPOS:PGT:PID:SA_MAP_AF:SA_POST_PROB	0/0:8,0:4.609e-17:4,0:4,0:0:138,0:0:0:0|1:167201817_T_C	0/1:4,1:0.200:3,0:1,1:39:141,106:60:20:0|1:167201817_T_C:0.00,0.202,0.200:0.025,0.022,0.953
1	167201819	.	C	A	.	.	DP=13;ECNT=4;NLOD=2.41;N_ART_LOD=-9.542e-01;POP_AF=1.000e-03;P_GERMLINE=-2.088e+00;TLOD=3.02	GT:AD:AF:F1R2:F2R1:MBQ:MFRL:MMQ:MPOS:PGT:PID:SA_MAP_AF:SA_POST_PROB	0/0:8,0:4.609e-17:4,0:4,0:0:138,0:0:0:0|1:167201817_T_C	0/1:4,1:0.200:3,0:1,1:40:141,106:60:22:0|1:167201817_T_C:0.00,0.202,0.200:0.025,0.022,0.953
1	167201831	.	G	C	.	.	DP=13;ECNT=4;NLOD=2.41;N_ART_LOD=-9.542e-01;POP_AF=1.000e-03;P_GERMLINE=-2.088e+00;TLOD=3.02	GT:AD:AF:F1R2:F2R1:MBQ:MFRL:MMQ:MPOS:PGT:PID:SA_MAP_AF:SA_POST_PROB	0/0:8,0:1.391e-10:4,0:4,0:0:138,0:0:0:0|1:167201817_T_C	0/1:4,1:0.200:3,0:1,1:36:141,106:60:17:0|1:167201817_T_C:0.00,0.202,0.200:0.035,0.017,0.949
1	167201842	.	A	G	.	.	DP=16;ECNT=4;NLOD=3.01;N_ART_LOD=-1.058e+00;POP_AF=1.000e-03;P_GERMLINE=-2.687e+00;TLOD=3.02	GT:AD:AF:F1R2:F2R1:MBQ:MFRL:MMQ:MPOS:PGT:PID:SA_MAP_AF:SA_POST_PROB	0/0:10,0:0.045:6,0:4,0:0:142,0:0:0:0|1:167201817_T_C	0/1:4,1:0.200:3,0:1,1:40:141,106:60:6:0|1:167201817_T_C:0.00,0.202,0.200:0.035,0.017,0.949
1	167691353	.	CGCG	C	.	.	DB;DP=149;ECNT=1;NLOD=15.64;N_ART_LOD=-1.731e+00;POP_AF=1.000e-03;P_GERMLINE=-1.243e+01;RPA=6,5;RU=GCG;STR;TLOD=6.67	GT:AD:AF:F1R2:F2R1:MBQ:MFRL:MMQ:MPOS:SA_MAP_AF:SA_POST_PROB	0/0:52,0:0.019:15,0:37,0:0:164,0:0:0	0/1:76,3:0.117:27,3:49,0:35:187,187:60:41:0.030,0.020,0.038:3.798e-03,0.024,0.972
1	167889145	.	CAA	C	.	.	DP=455;ECNT=1;NLOD=41.75;N_ART_LOD=5.10;POP_AF=1.000e-03;P_GERMLINE=-3.846e+01;RPA=14,12;RU=A;STR;TLOD=7.57	GT:AD:AF:F1R2:F2R1:MBQ:MFRL:MMQ:MPOS:SA_MAP_AF:SA_POST_PROB	0/0:194,5:0.115:55,0:86,5:39:188,172:60:39	0/1:171,6:0.107:58,1:80,5:40:165,156:60:14:0.020,0.030,0.032:4.201e-03,9.317e-03,0.986
1	168020195	.	AT	A	.	.	DP=215;ECNT=1;NLOD=16.04;N_ART_LOD=6.17;POP_AF=1.000e-03;P_GERMLINE=-1.329e+01;RPA=10,9;RU=T;STR;TLOD=5.60	GT:AD:AF:F1R2:F2R1:MBQ:MFRL:MMQ:MPOS:SA_MAP_AF:SA_POST_PROB	0/0:108,8:0.105:39,4:62,3:39:181,150:60:8	0/1:77,5:0.099:34,2:39,3:39:169,174:60:26:0.051,0.051,0.063:7.629e-03,0.011,0.981
1	168054505	.	G	GT	.	.	DP=179;ECNT=1;NLOD=17.54;N_ART_LOD=0.624;POP_AF=1.000e-03;P_GERMLINE=-1.597e+01;RPA=10,11;RU=T;STR;TLOD=4.27	GT:AD:AF:F1R2:F2R1:MBQ:MFRL:MMQ:MPOS:SA_MAP_AF:SA_POST_PROB	0/0:76,2:0.114:36,2:33,0:40:207,153:60:22	0/1:50,4:0.231:22,1:27,3:39:195,252:60:30:0.051,0.061,0.074:0.066,4.891e-03,0.929
1	168262522	.	AGT	A	.	.	DP=269;ECNT=1;NLOD=3.82;N_ART_LOD=0.222;POP_AF=1.000e-03;P_GERMLINE=-2.393e+00;RPA=21,20;RU=GT;STR;TLOD=4.13	GT:AD:AF:F1R2:F2R1:MBQ:MFRL:MMQ:MPOS:SA_MAP_AF:SA_POST_PROB	0/0:31,3:0.385:2,0:11,1:27:204,232:60:12	0/1:39,4:0.387:4,2:10,1:36:184,169:60:47:0.071,0.00,0.075:0.025,0.012,0.963
1	168305665	.	C	CT	.	.	DP=18;ECNT=1;NLOD=2.41;N_ART_LOD=-7.459e-01;POP_AF=1.000e-03;P_GERMLINE=-1.306e+00;RPA=10,11;RU=T;STR;TLOD=3.83	GT:AD:AF:F1R2:F2R1:MBQ:MFRL:MMQ:MPOS:SA_MAP_AF:SA_POST_PROB	0/0:8,0:0.137:3,0:5,0:0:160,0:0:0	0/1:4,2:0.357:1,1:3,1:37:167,209:60:3:0.00,0.333,0.333:0.030,0.021,0.949
1	169336997	.	ACAC	A	.	.	DP=704;ECNT=1;NLOD=55.76;N_ART_LOD=15.04;POP_AF=1.000e-03;P_GERMLINE=-5.484e+01;RPA=5,4;RU=CAC;STR;TLOD=3.62	GT:AD:AF:F1R2:F2R1:MBQ:MFRL:MMQ:MPOS:SA_MAP_AF:SA_POST_PROB	0/0:282,7:0.080:117,3:165,4:39:168,183:60:24	0/1:326,3:0.073:119,1:207,2:40:169,162:60:18:0.010,0.010,9.119e-03:1.875e-03,2.525e-03,0.996
1	169345659	.	A	AT	.	.	DP=78;ECNT=1;NLOD=2.83;N_ART_LOD=4.67;POP_AF=1.000e-03;P_GERMLINE=-1.641e+00;RPA=10,11;RU=T;STR;TLOD=3.90	GT:AD:AF:F1R2:F2R1:MBQ:MFRL:MMQ:MPOS:SA_MAP_AF:SA_POST_PROB	0/0:43,4:0.088:24,0:18,4:39:220,180:60:23	0/1:24,3:0.168:8,3:14,0:40:205,207:60:21:0.00,0.111,0.111:0.015,0.025,0.960
1	169495105	.	T	C	.	.	DP=266;ECNT=1;NLOD=35.98;N_ART_LOD=-2.094e+00;POP_AF=1.000e-03;P_GERMLINE=-3.447e+01;TLOD=4.21	GT:AD:AF:F1R2:F2R1:MBQ:MFRL:MMQ:MPOS:SA_MAP_AF:SA_POST_PROB	0/0:120,0:0.034:45,0:75,0:0:181,0:0:0	0/1:131,3:0.038:47,1:84,2:38:170,133:60:20:0.020,0.020,0.022:3.051e-03,0.013,0.984
1	169555367	.	TA	T	.	.	DP=77;ECNT=1;NLOD=7.56;N_ART_LOD=-1.119e+00;POP_AF=1.000e-03;P_GERMLINE=-4.256e+00;RPA=13,12;RU=A;STR;TLOD=14.96	GT:AD:AF:F1R2:F2R1:MBQ:MFRL:MMQ:MPOS:SA_MAP_AF:SA_POST_PROB	0/0:33,3:0.117:12,0:17,0:0:181,0:0:0	0/1:24,11:0.327:10,3:13,6:35:219,190:60:16:0.222,0.242,0.257:0.014,0.036,0.951
1	169670639	.	C	CT	.	.	DP=261;ECNT=1;NLOD=20.05;N_ART_LOD=5.54;POP_AF=1.000e-03;P_GERMLINE=-1.864e+01;RPA=10,11;RU=T;STR;TLOD=4.12	GT:AD:AF:F1R2:F2R1:MBQ:MFRL:MMQ:MPOS:SA_MAP_AF:SA_POST_PROB	0/0:118,6:0.117:43,1:72,5:37:186,194:60:15	0/1:101,5:0.093:35,0:63,5:38:189,169:60:19:0.00,0.051,0.047:9.844e-03,0.011,0.979
1	169796782	.	CA	C	.	.	DP=882;ECNT=1;NLOD=104.25;N_ART_LOD=5.71;POP_AF=1.000e-03;P_GERMLINE=-1.021e+02;RPA=9,8;RU=A;STR;TLOD=4.87	GT:AD:AF:F1R2:F2R1:MBQ:MFRL:MMQ:MPOS:SA_MAP_AF:SA_POST_PROB	0/0:420,8:0.066:157,2:243,6:39:212,223:60:29	0/1:365,7:0.067:123,4:218,3:40:209,213:60:30:0.010,0.020,0.020:1.742e-03,0.052,0.946
1	169923259	.	G	GA	.	.	DP=328;ECNT=1;NLOD=35.60;N_ART_LOD=0.996;POP_AF=1.000e-03;P_GERMLINE=-3.426e+01;RPA=9,10;RU=A;STR;TLOD=4.04	GT:AD:AF:F1R2:F2R1:MBQ:MFRL:MMQ:MPOS:SA_MAP_AF:SA_POST_PROB	0/0:144,3:0.094:50,2:91,1:39:185,255:60:24	0/1:127,5:0.108:43,3:82,2:40:179,135:60:35:0.030,0.030,0.038:0.015,3.646e-03,0.982
1	170927570	.	CTT	C	.	.	DP=141;ECNT=1;NLOD=3.09;N_ART_LOD=2.32;POP_AF=1.000e-03;P_GERMLINE=-2.101e-01;RPA=17,15;RU=T;STR;TLOD=8.93	GT:AD:AF:F1R2:F2R1:MBQ:MFRL:MMQ:MPOS:SA_MAP_AF:SA_POST_PROB	0/0:48,5:0.219:25,3:9,1:35:177,220:60:17	0/1:34,8:0.299:13,5:13,1:39:163,215:60:20:0.00,0.111,0.111:0.022,0.013,0.965
1	170993444	.	GGTGT	G	.	.	DP=75;ECNT=1;NLOD=4.43;N_ART_LOD=1.07;POP_AF=1.000e-03;P_GERMLINE=-3.147e+00;RPA=14,12;RU=GT;STR;TLOD=3.98	GT:AD:AF:F1R2:F2R1:MBQ:MFRL:MMQ:MPOS:SA_MAP_AF:SA_POST_PROB	0/0:29,1:0.164:17,1:11,0:40:235,122:60:15	0/1:18,2:0.264:8,2:7,0:28:232,207:60:40:0.00,0.091,0.087:0.015,0.022,0.964
1	170994202	.	G	T	.	.	DP=12;ECNT=1;NLOD=2.41;N_ART_LOD=-9.738e-01;POP_AF=1.000e-03;P_GERMLINE=-1.718e+00;TLOD=3.40	GT:AD:AF:F1R2:F2R1:MBQ:MFRL:MMQ:MPOS:SA_MAP_AF:SA_POST_PROB	0/0:8,0:0.056:2,0:6,0:0:289,0:0:0	0/1:2,1:0.333:0,1:2,0:40:291,100:60:6:0.00,0.333,0.333:0.025,0.025,0.950
1	171083037	.	G	GA	.	.	DP=70;ECNT=1;NLOD=8.00;N_ART_LOD=-5.003e-02;POP_AF=1.000e-03;P_GERMLINE=-4.949e+00;RPA=10,11;RU=A;STR;TLOD=6.10	GT:AD:AF:F1R2:F2R1:MBQ:MFRL:MMQ:MPOS:SA_MAP_AF:SA_POST_PROB	0/0:35,1:0.089:18,1:16,0:40:219,360:60:14	0/1:21,4:0.211:7,2:12,2:40:233,197:60:21:0.00,0.162,0.160:0.019,0.025,0.956
1	171130590	.	A	AAC	.	.	DP=94;ECNT=1;NLOD=9.65;N_ART_LOD=-1.315e+00;POP_AF=1.000e-03;P_GERMLINE=-9.078e+00;RPA=9,10;RU=AC;STR;TLOD=3.27	GT:AD:AF:F1R2:F2R1:MBQ:MFRL:MMQ:MPOS:SA_MAP_AF:SA_POST_PROB	0/0:33,0:0.176:7,0:23,0:0:195,0:0:0	0/1:26,2:0.239:9,0:14,2:29:238,233:60:36:0.071,0.00,0.071:0.025,0.012,0.963
1	171336654	.	CA	C	.	.	DP=21;ECNT=1;NLOD=3.21;N_ART_LOD=-8.491e-01;POP_AF=1.000e-03;P_GERMLINE=-2.079e+00;RPA=13,12;RU=A;STR;TLOD=3.83	GT:AD:AF:F1R2:F2R1:MBQ:MFRL:MMQ:MPOS:SA_MAP_AF:SA_POST_PROB	0/0:11,0:0.123:3,0:3,0:0:149,0:0:0	0/1:4,2:0.383:1,2:1,0:34:230,216:60:27:0.293,0.303,0.333:0.028,0.021,0.951
1	171511148	.	G	GA	.	.	DP=660;ECNT=1;NLOD=51.11;N_ART_LOD=10.98;POP_AF=1.000e-03;P_GERMLINE=-4.781e+01;RPA=10,11;RU=A;STR;TLOD=11.75	GT:AD:AF:F1R2:F2R1:MBQ:MFRL:MMQ:MPOS:SA_MAP_AF:SA_POST_PROB	0/0:272,12:0.106:100,3:159,8:39:177,202:60:21	0/1:278,15:0.109:98,5:174,7:39:174,210:60:19:0.030,0.040,0.041:4.988e-03,3.817e-03,0.991
1	172569176	.	C	CA	.	.	DP=158;ECNT=1;NLOD=21.53;N_ART_LOD=0.469;POP_AF=1.000e-03;P_GERMLINE=-1.979e+01;RPA=9,10;RU=A;STR;TLOD=4.45	GT:AD:AF:F1R2:F2R1:MBQ:MFRL:MMQ:MPOS:SA_MAP_AF:SA_POST_PROB	0/0:89,2:0.055:37,0:50,2:39:198,167:60:27	0/1:51,4:0.116:20,3:31,1:34:193,255:60:30:0.051,0.061,0.073:6.613e-03,0.039,0.955
1	172717821	.	C	T	.	.	DP=151;ECNT=1;NLOD=21.02;N_ART_LOD=-1.866e+00;POP_AF=1.000e-03;P_GERMLINE=-2.008e+01;TLOD=3.65	GT:AD:AF:F1R2:F2R1:MBQ:MFRL:MMQ:MPOS:SA_MAP_AF:SA_POST_PROB	0/0:70,0:0.041:24,0:46,0:0:188,0:0:0	0/1:71,2:0.041:22,2:49,0:40:189,139:55:11:0.020,0.020,0.027:6.369e-03,7.585e-03,0.986
1	173819743	.	CTT	C	.	.	DP=63;ECNT=1;NLOD=2.58;N_ART_LOD=1.80;POP_AF=1.000e-03;P_GERMLINE=-7.216e-01;RPA=16,14;RU=T;STR;TLOD=4.67	GT:AD:AF:F1R2:F2R1:MBQ:MFRL:MMQ:MPOS:SA_MAP_AF:SA_POST_PROB	0/0:20,1:0.251:2,0:1,1:38:204,157:60:28	0/1:15,2:0.256:0,2:2,0:38:295,198:60:16:0.121,0.00,0.118:0.022,0.018,0.961
1	173834332	.	T	TA	.	.	DP=47;ECNT=1;NLOD=3.92;N_ART_LOD=0.262;POP_AF=1.000e-03;P_GERMLINE=-2.459e+00;RPA=16,17;RU=A;STR;TLOD=4.17	GT:AD:AF:F1R2:F2R1:MBQ:MFRL:MMQ:MPOS:SA_MAP_AF:SA_POST_PROB	0/0:21,1:0.119:4,0:8,1:39:256,224:60:28	0/1:13,3:0.313:3,0:3,3:40:178,153:60:43:0.152,0.162,0.188:0.015,0.029,0.956
1	173882693	.	C	T	.	.	DP=11;ECNT=1;NLOD=2.41;N_ART_LOD=-9.542e-01;POP_AF=1.000e-03;P_GERMLINE=-1.718e+00;TLOD=3.40	GT:AD:AF:F1R2:F2R1:MBQ:MFRL:MMQ:MPOS:SA_MAP_AF:SA_POST_PROB	0/0:8,0:5.585e-05:4,0:4,0:0:147,0:0:0	0/1:2,1:0.333:0,1:2,0:40:211,124:60:20:0.333,0.00,0.333:0.021,0.029,0.949
1	174274245	.	A	G	.	.	DP=163;ECNT=1;NLOD=20.72;N_ART_LOD=-1.858e+00;POP_AF=1.000e-03;P_GERMLINE=-2.013e+01;TLOD=3.29	GT:AD:AF:F1R2:F2R1:MBQ:MFRL:MMQ:MPOS:SA_MAP_AF:SA_POST_PROB	0/0:69,0:0.035:23,0:46,0:0:162,0:0:0	0/1:81,2:0.061:29,1:52,1:39:158,146:60:18:0.020,0.00,0.024:5.365e-03,9.354e-03,0.985
1	174984069	.	CTTTTCTT	C	.	.	DP=92;ECNT=1;NLOD=6.54;N_ART_LOD=-1.214e+00;POP_AF=1.000e-03;P_GERMLINE=-5.339e+00;TLOD=3.90	GT:AD:AF:F1R2:F2R1:MBQ:MFRL:MMQ:MPOS:SA_MAP_AF:SA_POST_PROB	0/0:22,0:0.278:10,0:11,0:0:225,0:0:0	0/1:15,2:0.351:4,0:11,2:28:206,184:60:21:0.121,0.00,0.118:0.019,0.020,0.961
1	175086061	.	A	AT	.	.	DB;DP=250;ECNT=1;NLOD=19.41;N_ART_LOD=3.01;POP_AF=1.000e-03;P_GERMLINE=-1.611e+01;RPA=10,11;RU=T;STR;TLOD=9.20	GT:AD:AF:F1R2:F2R1:MBQ:MFRL:MMQ:MPOS:SA_MAP_AF:SA_POST_PROB	0/0:100,5:0.074:30,1:68,4:40:172,155:60:29	0/1:119,11:0.112:45,7:72,4:39:179,179:60:21:0.081,0.071,0.085:4.093e-03,0.033,0.963
1	175115970	.	GTAAT	G	.	.	DP=150;ECNT=2;NLOD=18.63;N_ART_LOD=-1.827e+00;POP_AF=1.000e-03;P_GERMLINE=-1.765e+01;RPA=5,4;RU=TAAT;STR;TLOD=3.68	GT:AD:AF:F1R2:F2R1:MBQ:MFRL:MMQ:MPOS:SA_MAP_AF:SA_POST_PROB	0/0:62,0:0.070:26,0:36,0:0:185,0:0:0	0/1:72,2:0.051:30,0:42,2:40:173,193:60:37:0.030,0.00,0.027:2.247e-03,0.101,0.897
1	175116046	.	CT	C	.	.	DP=197;ECNT=2;NLOD=7.29;N_ART_LOD=4.44;POP_AF=1.000e-03;P_GERMLINE=-3.993e+00;RPA=15,14;RU=T;STR;TLOD=12.18	GT:AD:AF:F1R2:F2R1:MBQ:MFRL:MMQ:MPOS:SA_MAP_AF:SA_POST_PROB	0/0:68,7:0.227:9,2:11,2:40:172,121:60:34	0/1:59,11:0.286:12,4:9,4:39:171,142:60:22:0.101,0.101,0.119:7.677e-03,0.036,0.956
1	175323688	.	G	A	.	.	DP=429;ECNT=1;NLOD=53.78;N_ART_LOD=-2.267e+00;POP_AF=1.000e-03;P_GERMLINE=-5.239e+01;TLOD=4.09	GT:AD:AF:F1R2:F2R1:MBQ:MFRL:MMQ:MPOS:SA_MAP_AF:SA_POST_PROB	0/0:180,1:0.032:63,0:117,1:35:173,197:60:0	0/1:221,3:0.045:71,0:150,3:40:172,143:60:2:0.010,0.010,0.013:0.022,1.252e-03,0.977
1	177881539	.	AAGG	A	.	.	DP=33;ECNT=1;NLOD=4.50;N_ART_LOD=-1.236e+00;POP_AF=1.000e-03;P_GERMLINE=-1.721e+00;RPA=11,10;RU=AGG;STR;TLOD=5.65	GT:AD:AF:F1R2:F2R1:MBQ:MFRL:MMQ:MPOS:SA_MAP_AF:SA_POST_PROB	0/0:15,0:0.084:6,0:9,0:0:173,0:0:0	0/1:11,2:0.201:3,1:8,1:38:164,188:60:41:0.121,0.131,0.154:0.023,0.017,0.960
1	178745798	.	CTTT	C	.	.	DP=126;ECNT=1;NLOD=2.66;N_ART_LOD=-1.337e+00;POP_AF=1.000e-03;P_GERMLINE=-1.135e-01;RPA=14,11;RU=T;STR;TLOD=6.53	GT:AD:AF:F1R2:F2R1:MBQ:MFRL:MMQ:MPOS:SA_MAP_AF:SA_POST_PROB	0/0:47,14:0.273:2,0:5,0:0:226,0:0:0	0/1:45,13:0.275:5,4:5,0:40:161,182:60:44:0.051,0.061,0.070:6.919e-03,0.029,0.964
1	178861645	.	C	A	.	.	DP=24;ECNT=1;NLOD=2.41;N_ART_LOD=-9.917e-01;POP_AF=1.000e-03;P_GERMLINE=-5.715e-01;TLOD=4.69	GT:AD:AF:F1R2:F2R1:MBQ:MFRL:MMQ:MPOS:SA_MAP_AF:SA_POST_PROB	0/0:8,0:0.100:5,0:3,0:0:215,0:0:0	0/1:10,2:0.214:4,0:6,2:34:241,241:60:20:0.172,0.00,0.167:0.025,0.020,0.955
1	179081398	.	C	T	.	.	DP=750;ECNT=1;NLOD=100.48;N_ART_LOD=1.47;POP_AF=1.000e-03;P_GERMLINE=-9.941e+01;TLOD=3.78	GT:AD:AF:F1R2:F2R1:MBQ:MFRL:MMQ:MPOS:SA_MAP_AF:SA_POST_PROB	0/0:362,2:0.030:159,2:203,0:40:169,192:60:29	0/1:343,4:0.040:159,2:184,2:39:167,164:60:11:0.010,0.010,0.012:1.341e-03,5.374e-03,0.993
1	179402037	.	CAA	C	.	.	DP=195;ECNT=1;NLOD=24.77;N_ART_LOD=-1.388e+00;POP_AF=1.000e-03;P_GERMLINE=-2.349e+01;RPA=12,10;RU=A;STR;TLOD=3.98	GT:AD:AF:F1R2:F2R1:MBQ:MFRL:MMQ:MPOS:SA_MAP_AF:SA_POST_PROB	0/0:82,0:0.081:28,0:41,0:0:170,0:0:0	0/1:73,4:0.143:19,0:43,3:39:158,133:60:23:0.030,0.030,0.036:5.025e-03,0.014,0.981
1	179604780	.	A	AT	.	.	DP=191;ECNT=1;NLOD=20.08;N_ART_LOD=1.79;POP_AF=1.000e-03;P_GERMLINE=-1.758e+01;RPA=10,11;RU=T;STR;TLOD=5.27	GT:AD:AF:F1R2:F2R1:MBQ:MFRL:MMQ:MPOS:SA_MAP_AF:SA_POST_PROB	0/0:95,4:0.058:25,1:66,3:39:165,161:60:22	0/1:77,6:0.102:26,4:50,2:40:170,147:60:16:0.051,0.071,0.072:9.480e-03,0.013,0.978
1	179924215	.	G	A	.	.	DP=83;ECNT=1;NLOD=8.43;N_ART_LOD=-1.481e+00;POP_AF=1.000e-03;P_GERMLINE=-7.099e+00;TLOD=4.03	GT:AD:AF:F1R2:F2R1:MBQ:MFRL:MMQ:MPOS:SA_MAP_AF:SA_POST_PROB	0/0:28,0:0.048:12,0:16,0:0:183,0:0:0	0/1:49,2:0.050:19,1:30,1:40:165,104:60:9:0.00,0.040,0.039:0.010,0.011,0.979
1	180757007	.	CT	C	.	.	DB;DP=183;ECNT=1;NLOD=12.65;N_ART_LOD=3.94;POP_AF=1.000e-03;P_GERMLINE=-1.127e+01;RPA=10,9;RU=T;STR;TLOD=4.08	GT:AD:AF:F1R2:F2R1:MBQ:MFRL:MMQ:MPOS:SA_MAP_AF:SA_POST_PROB	0/0:77,4:0.108:25,2:47,2:39:180,186:60:16	0/1:75,5:0.119:22,4:47,1:39:174,193:60:12:0.051,0.051,0.064:0.012,7.703e-03,0.981
1	180775825	.	T	C	.	.	DP=129;ECNT=1;NLOD=21.93;N_ART_LOD=-1.879e+00;POP_AF=1.000e-03;P_GERMLINE=-2.142e+01;TLOD=3.21	GT:AD:AF:F1R2:F2R1:MBQ:MFRL:MMQ:MPOS:SA_MAP_AF:SA_POST_PROB	0/0:73,0:0.027:22,0:51,0:0:219,0:0:0	0/1:50,2:0.039:19,0:31,2:36:213,320:60:12:0.040,0.00,0.038:0.017,8.239e-03,0.975
1	180803992	.	A	AT	.	.	DP=263;ECNT=1;NLOD=21.74;N_ART_LOD=5.41;POP_AF=1.000e-03;P_GERMLINE=-1.845e+01;RPA=10,11;RU=T;STR;TLOD=7.51	GT:AD:AF:F1R2:F2R1:MBQ:MFRL:MMQ:MPOS:SA_MAP_AF:SA_POST_PROB	0/0:123,6:0.080:50,0:69,6:39:184,186:60:23	0/1:112,8:0.087:40,1:69,7:39:174,175:60:29:0.040,0.061,0.067:0.013,6.908e-03,0.980
1	180887026	.	C	T	.	.	DP=263;ECNT=1;NLOD=33.48;N_ART_LOD=-1.776e+00;POP_AF=1.000e-03;P_GERMLINE=-3.313e+01;TLOD=3.05	GT:AD:AF:F1R2:F2R1:MBQ:MFRL:MMQ:MPOS:SA_MAP_AF:SA_POST_PROB	0/0:112,0:0.052:35,0:77,0:0:158,0:0:0	0/1:134,2:0.027:49,1:85,1:40:156,141:60:20:0.020,0.00,0.015:2.739e-03,8.319e-03,0.989
1	180934860	.	G	A	.	.	DP=78;ECNT=1;NLOD=10.84;N_ART_LOD=-1.578e+00;POP_AF=1.000e-03;P_GERMLINE=-9.227e+00;TLOD=4.32	GT:AD:AF:F1R2:F2R1:MBQ:MFRL:MMQ:MPOS:SA_MAP_AF:SA_POST_PROB	0/0:36,0:0.026:20,0:16,0:0:234,0:0:0	0/1:36,2:0.083:13,1:23,1:39:187,195:60:14:0.00,0.051,0.053:0.013,0.013,0.974
1	182499295	.	T	TA	.	.	DP=132;ECNT=1;NLOD=12.95;N_ART_LOD=0.685;POP_AF=1.000e-03;P_GERMLINE=-9.649e+00;RPA=12,13;RU=A;STR;TLOD=12.11	GT:AD:AF:F1R2:F2R1:MBQ:MFRL:MMQ:MPOS:SA_MAP_AF:SA_POST_PROB	0/0:62,3:0.098:24,3:32,0:38:198,230:60:18	0/1:41,10:0.244:14,2:24,8:39:198,220:60:11:0.00,0.192,0.196:0.025,0.019,0.956
1	182571432	.	CATT	C	.	.	DP=115;ECNT=1;NLOD=10.51;N_ART_LOD=1.06;POP_AF=1.000e-03;P_GERMLINE=-7.204e+00;RPA=5,4;RU=ATT;STR;TLOD=18.02	GT:AD:AF:F1R2:F2R1:MBQ:MFRL:MMQ:MPOS:SA_MAP_AF:SA_POST_PROB	0/0:49,1:0.101:22,0:27,1:39:224,139:60:11	0/1:45,6:0.146:16,3:29,3:40:224,215:60:30:0.081,0.111,0.118:0.015,0.014,0.971
1	182640896	.	G	A	.	.	DP=176;ECNT=1;NLOD=25.45;N_ART_LOD=-1.940e+00;POP_AF=1.000e-03;P_GERMLINE=-2.475e+01;TLOD=3.40	GT:AD:AF:F1R2:F2R1:MBQ:MFRL:MMQ:MPOS:SA_MAP_AF:SA_POST_PROB	0/0:85,0:0.021:32,0:53,0:0:201,0:0:0	0/1:80,2:0.057:33,1:47,1:40:174,188:60:15:0.020,0.020,0.024:0.011,4.213e-03,0.984
1	182825551	.	A	AT	.	.	DP=234;ECNT=1;NLOD=17.34;N_ART_LOD=3.36;POP_AF=1.000e-03;P_GERMLINE=-1.429e+01;RPA=10,11;RU=T;STR;TLOD=6.11	GT:AD:AF:F1R2:F2R1:MBQ:MFRL:MMQ:MPOS:SA_MAP_AF:SA_POST_PROB	0/0:105,7:0.094:44,3:57,1:39:175,163:60:34	0/1:102,6:0.083:38,1:61,5:39:162,157:60:28:0.00,0.061,0.056:0.034,4.219e-03,0.962
1	183095185	.	TAA	T	.	.	DP=268;ECNT=2;NLOD=7.91;N_ART_LOD=8.33;POP_AF=1.000e-03;P_GERMLINE=-4.611e+00;RPA=14,12;RU=A;STR;TLOD=14.38	GT:AD:AF:F1R2:F2R1:MBQ:MFRL:MMQ:MPOS:SA_MAP_AF:SA_POST_PROB	0/0:98,7:0.175:35,4:40,2:40:172,178:60:25	0/1:91,12:0.193:28,6:42,3:40:180,176:60:20:0.071,0.061,0.078:4.140e-03,0.034,0.962
1	183095271	.	T	C	.	.	DP=420;ECNT=2;NLOD=59.20;N_ART_LOD=-2.309e+00;POP_AF=1.000e-03;P_GERMLINE=-5.723e+01;TLOD=4.69	GT:AD:AF:F1R2:F2R1:MBQ:MFRL:MMQ:MPOS:SA_MAP_AF:SA_POST_PROB	0/0:197,0:0.034:92,0:105,0:0:170,0:0:0	0/1:199,3:0.032:85,1:114,2:39:187,169:60:15:0.020,0.00,0.015:1.601e-03,0.015,0.983
1	183104340	.	A	AT	.	.	DP=374;ECNT=1;NLOD=32.10;N_ART_LOD=4.17;POP_AF=1.000e-03;P_GERMLINE=-2.880e+01;RPA=11,12;RU=T;STR;TLOD=14.15	GT:AD:AF:F1R2:F2R1:MBQ:MFRL:MMQ:MPOS:SA_MAP_AF:SA_POST_PROB	0/0:157,6:0.121:54,3:83,3:39:185,178:60:32	0/1:128,13:0.187:41,5:73,8:38:182,163:60:30:0.081,0.071,0.092:0.011,8.275e-03,0.981
1	183150840	.	AT	A	.	.	DP=16;ECNT=1;NLOD=3.57;N_ART_LOD=-1.112e+00;POP_AF=1.000e-03;P_GERMLINE=-1.989e+00;RPA=10,9;RU=T;STR;TLOD=4.29	GT:AD:AF:F1R2:F2R1:MBQ:MFRL:MMQ:MPOS:SA_MAP_AF:SA_POST_PROB	0/0:12,0:8.471e-03:9,0:3,0:0:191,0:0:0	0/1:2,2:0.500:1,1:1,1:40:209,186:60:28:0.475,0.465,0.500:0.022,0.030,0.948
1	183165615	.	G	A	.	.	DP=13;ECNT=1;NLOD=2.41;N_ART_LOD=-9.542e-01;POP_AF=1.000e-03;P_GERMLINE=-1.881e+00;TLOD=3.23	GT:AD:AF:F1R2:F2R1:MBQ:MFRL:MMQ:MPOS:SA_MAP_AF:SA_POST_PROB	0/0:8,0:6.089e-05:3,0:5,0:0:154,0:0:0	0/1:3,1:0.367:2,1:1,0:40:164,159:60:11:0.00,0.253,0.250:0.027,0.021,0.951
1	183221024	.	ATG	A	.	.	DP=99;ECNT=3;NLOD=12.03;N_ART_LOD=-1.638e+00;POP_AF=1.000e-03;P_GERMLINE=-1.147e+01;RPA=5,4;RU=TG;STR;TLOD=3.26	GT:AD:AF:F1R2:F2R1:MBQ:MFRL:MMQ:MPOS:SA_MAP_AF:SA_POST_PROB	0/0:40,0:0.066:27,0:13,0:0:176,0:0:0	0/1:44,2:0.104:29,0:15,2:39:176,161:60:45:0.030,0.030,0.043:0.013,7.786e-03,0.979
1	183221067	.	C	CGT	.	.	DP=61;ECNT=3;NLOD=5.35;N_ART_LOD=-1.055e+00;POP_AF=1.000e-03;P_GERMLINE=-2.123e+00;RPA=7,8;RU=GT;STR;TLOD=6.73	GT:AD:AF:F1R2:F2R1:MBQ:MFRL:MMQ:MPOS:SA_MAP_AF:SA_POST_PROB	0/0:18,0:0.147:13,0:4,0:0:199,0:0:0	0/1:19,3:0.282:11,2:7,1:38:184,172:60:40:0.111,0.111,0.136:0.048,0.010,0.941
1	183502797	.	A	AT	.	.	DP=234;ECNT=1;NLOD=29.53;N_ART_LOD=-8.950e-01;POP_AF=1.000e-03;P_GERMLINE=-2.758e+01;RPA=9,10;RU=T;STR;TLOD=4.67	GT:AD:AF:F1R2:F2R1:MBQ:MFRL:MMQ:MPOS:SA_MAP_AF:SA_POST_PROB	0/0:107,1:0.075:39,1:66,0:40:180,169:60:13	0/1:98,5:0.078:42,3:56,2:38:167,194:60:20:0.040,0.040,0.049:4.240e-03,0.021,0.975
1	183513991	.	TA	T	.	.	DP=216;ECNT=1;NLOD=29.35;N_ART_LOD=-1.713e+00;POP_AF=1.000e-03;P_GERMLINE=-2.871e+01;RPA=10,9;RU=A;STR;TLOD=3.34	GT:AD:AF:F1R2:F2R1:MBQ:MFRL:MMQ:MPOS:SA_MAP_AF:SA_POST_PROB	0/0:98,0:0.041:39,0:51,0:0:186,0:0:0	0/1:90,4:0.112:37,1:48,3:39:195,279:60:37:0.00,0.040,0.044:0.011,8.147e-03,0.980
1	183694099	.	AAC	A	.	.	DP=42;ECNT=1;NLOD=2.88;N_ART_LOD=1.04;POP_AF=1.000e-03;P_GERMLINE=-1.695e+00;RPA=9,8;RU=AC;STR;TLOD=3.89	GT:AD:AF:F1R2:F2R1:MBQ:MFRL:MMQ:MPOS:SA_MAP_AF:SA_POST_PROB	0/0:21,1:0.046:11,1:10,0:40:138,118:60:9	0/1:18,2:0.105:5,0:13,2:40:162,203:60:21:0.00,0.101,0.100:0.025,0.013,0.962
1	183775704	.	CTT	C	.	.	DP=140;ECNT=1;NLOD=5.34;N_ART_LOD=2.40;POP_AF=1.000e-03;P_GERMLINE=-2.095e+00;RPA=12,10;RU=T;STR;TLOD=6.85	GT:AD:AF:F1R2:F2R1:MBQ:MFRL:MMQ:MPOS:SA_MAP_AF:SA_POST_PROB	0/0:41,2:0.229:13,0:21,2:37:190,277:60:21	0/1:41,4:0.228:10,1:23,3:39:195,178:60:24:0.071,0.061,0.082:0.043,7.072e-03,0.950
1	184326467	.	T	C	.	.	DP=33;ECNT=2;NLOD=4.52;N_ART_LOD=-1.204e+00;POP_AF=1.000e-03;P_GERMLINE=-1.812e+00;TLOD=5.54	GT:AD:AF:F1R2:F2R1:MBQ:MFRL:MMQ:MPOS:PGT:PID:SA_MAP_AF:SA_POST_PROB	0/0:15,0:9.699e-15:12,0:3,0:0:170,0:0:0:0|1:184326467_T_C	0/1:16,2:0.111:10,0:6,2:39:153,111:44:10:0|1:184326467_T_C:0.091,0.091,0.111:0.019,0.016,0.966
1	184326468	.	G	A	.	.	DP=33;ECNT=2;NLOD=4.52;N_ART_LOD=-1.204e+00;POP_AF=1.000e-03;P_GERMLINE=-1.812e+00;TLOD=5.54	GT:AD:AF:F1R2:F2R1:MBQ:MFRL:MMQ:MPOS:PGT:PID:SA_MAP_AF:SA_POST_PROB	0/0:15,0:9.699e-15:12,0:3,0:0:170,0:0:0:0|1:184326467_T_C	0/1:16,2:0.111:10,0:6,2:34:153,111:44:11:0|1:184326467_T_C:0.091,0.091,0.111:0.019,0.016,0.966
1	184681065	.	AT	A	.	.	DP=171;ECNT=1;NLOD=8.40;N_ART_LOD=2.32;POP_AF=1.000e-03;P_GERMLINE=-6.764e+00;RPA=13,12;RU=T;STR;TLOD=4.35	GT:AD:AF:F1R2:F2R1:MBQ:MFRL:MMQ:MPOS:SA_MAP_AF:SA_POST_PROB	0/0:55,4:0.224:16,3:28,1:38:225,210:60:16	0/1:47,5:0.251:9,2:28,3:39:203,213:60:29:0.101,0.00,0.098:0.025,0.013,0.961
1	184777268	.	G	A	.	.	DP=1105;ECNT=1;NLOD=143.11;N_ART_LOD=-1.207e+00;POP_AF=1.000e-03;P_GERMLINE=-1.426e+02;TLOD=3.25	GT:AD:AF:F1R2:F2R1:MBQ:MFRL:MMQ:MPOS:SA_MAP_AF:SA_POST_PROB	0/0:490,1:0.033:168,1:322,0:37:173,207:60:11	0/1:547,3:0.037:202,2:345,1:40:171,156:60:24:0.010,0.010,5.455e-03:1.572e-03,1.184e-03,0.997
1	185060950	.	CTT	C	.	.	DP=100;ECNT=1;NLOD=2.44;N_ART_LOD=2.47;POP_AF=1.000e-03;P_GERMLINE=-1.885e+00;RPA=14,12;RU=T;STR;TLOD=3.26	GT:AD:AF:F1R2:F2R1:MBQ:MFRL:MMQ:MPOS:SA_MAP_AF:SA_POST_PROB	0/0:31,3:0.221:7,1:15,1:40:182,173:60:28	0/1:30,3:0.231:8,2:15,1:31:189,172:60:23:0.081,0.00,0.083:0.017,0.015,0.968
1	185191186	.	A	AT	.	.	DP=557;ECNT=1;NLOD=61.41;N_ART_LOD=-6.823e-01;POP_AF=1.000e-03;P_GERMLINE=-6.102e+01;RPA=9,10;RU=T;STR;TLOD=3.09	GT:AD:AF:F1R2:F2R1:MBQ:MFRL:MMQ:MPOS:SA_MAP_AF:SA_POST_PROB	0/0:222,2:0.137:85,1:134,1:40:182,217:60:40	0/1:181,5:0.158:63,3:114,2:39:186,174:60:24:0.020,0.020,0.027:0.011,3.316e-03,0.985
1	185878430	.	T	C	.	.	DP=123;ECNT=1;NLOD=19.77;N_ART_LOD=-1.836e+00;POP_AF=1.000e-03;P_GERMLINE=-1.857e+01;TLOD=3.91	GT:AD:AF:F1R2:F2R1:MBQ:MFRL:MMQ:MPOS:SA_MAP_AF:SA_POST_PROB	0/0:66,0:0.032:16,0:50,0:0:212,0:0:0	0/1:50,2:0.049:14,1:36,1:39:198,234:60:15:0.00,0.040,0.038:8.239e-03,0.017,0.975
1	186076224	.	CT	C	.	.	DP=393;ECNT=1;NLOD=12.88;N_ART_LOD=14.10;POP_AF=1.000e-03;P_GERMLINE=-9.578e+00;RPA=11,10;RU=T;STR;TLOD=21.44	GT:AD:AF:F1R2:F2R1:MBQ:MFRL:MMQ:MPOS:SA_MAP_AF:SA_POST_PROB	0/0:141,12:0.187:28,0:86,12:40:205,175:60:27	0/1:123,15:0.228:41,5:70,10:39:199,222:60:21:0.111,0.00,0.109:6.505e-03,0.046,0.947
1	186120312	.	G	GT	.	.	DB;DP=391;ECNT=1;NLOD=44.88;N_ART_LOD=2.99;POP_AF=1.000e-03;P_GERMLINE=-4.277e+01;RPA=9,10;RU=T;STR;TLOD=4.84	GT:AD:AF:F1R2:F2R1:MBQ:MFRL:MMQ:MPOS:SA_MAP_AF:SA_POST_PROB	0/0:192,5:0.071:79,3:111,2:36:176,135:60:10	0/1:158,6:0.065:66,4:91,2:37:168,158:60:28:0.020,0.030,0.037:0.016,2.933e-03,0.981
1	186135842	.	A	G	.	.	DP=46;ECNT=1;NLOD=7.18;N_ART_LOD=-1.404e+00;POP_AF=1.000e-03;P_GERMLINE=-5.982e+00;TLOD=3.90	GT:AD:AF:F1R2:F2R1:MBQ:MFRL:MMQ:MPOS:SA_MAP_AF:SA_POST_PROB	0/0:24,0:0.024:8,0:16,0:0:243,0:0:0	0/1:19,2:0.100:8,2:11,0:33:211,383:60:19:0.00,0.091,0.095:0.014,0.025,0.960
1	186275404	.	G	GA	.	.	DB;DP=274;ECNT=1;NLOD=32.04;N_ART_LOD=6.489e-03;POP_AF=1.000e-03;P_GERMLINE=-3.164e+01;RPA=9,10;RU=A;STR;TLOD=3.10	GT:AD:AF:F1R2:F2R1:MBQ:MFRL:MMQ:MPOS:SA_MAP_AF:SA_POST_PROB	0/0:124,2:0.086:61,1:60,1:40:203,197:60:7	0/1:103,4:0.115:41,1:60,3:40:206,236:60:13:0.00,0.040,0.037:6.876e-03,0.017,0.976
1	186295344	.	A	T	.	.	DP=1063;ECNT=2;NLOD=132.63;N_ART_LOD=1.06;POP_AF=1.000e-03;P_GERMLINE=-1.302e+02;TLOD=5.23	GT:AD:AF:F1R2:F2R1:MBQ:MFRL:MMQ:MPOS:SA_MAP_AF:SA_POST_PROB	0/0:470,3:0.062:203,2:267,1:39:164,101:60:23	0/1:474,4:0.059:206,0:268,4:40:165,142:60:17:0.010,0.00,8.368e-03:9.991e-04,5.603e-03,0.993
1	186296920	.	AT	A	.	.	DP=23;ECNT=1;NLOD=3.26;N_ART_LOD=-1.105e+00;POP_AF=1.000e-03;P_GERMLINE=-2.811e+00;RPA=12,11;RU=T;STR;TLOD=3.15	GT:AD:AF:F1R2:F2R1:MBQ:MFRL:MMQ:MPOS:SA_MAP_AF:SA_POST_PROB	0/0:11,0:0.086:4,0:7,0:0:290,0:0:0	0/1:6,2:0.310:4,0:2,2:39:235,354:60:29:0.253,0.00,0.250:0.021,0.027,0.952
1	186330695	.	T	TA	.	.	DP=334;ECNT=1;NLOD=18.72;N_ART_LOD=9.46;POP_AF=1.000e-03;P_GERMLINE=-1.542e+01;RPA=13,14;RU=A;STR;TLOD=8.94	GT:AD:AF:F1R2:F2R1:MBQ:MFRL:MMQ:MPOS:SA_MAP_AF:SA_POST_PROB	0/0:141,10:0.157:35,3:68,7:35:189,193:60:14	0/1:123,9:0.162:28,4:58,5:37:182,183:60:18:0.040,0.061,0.068:9.702e-03,9.477e-03,0.981
1	191129705	.	C	CA	.	.	DP=50;ECNT=1;NLOD=4.43;N_ART_LOD=-9.769e-01;POP_AF=1.000e-03;P_GERMLINE=-3.389e+00;RPA=11,12;RU=A;STR;TLOD=3.74	GT:AD:AF:F1R2:F2R1:MBQ:MFRL:MMQ:MPOS:SA_MAP_AF:SA_POST_PROB	0/0:15,0:0.152:7,0:6,0:0:142,0:0:0	0/1:22,4:0.194:9,1:11,3:25:139,111:60:9:0.141,0.081,0.154:8.336e-03,0.062,0.929
1	191552078	.	C	A	.	.	DP=10;ECNT=1;NLOD=2.41;N_ART_LOD=-9.542e-01;POP_AF=1.000e-03;P_GERMLINE=-1.523e+00;TLOD=3.60	GT:AD:AF:F1R2:F2R1:MBQ:MFRL:MMQ:MPOS:SA_MAP_AF:SA_POST_PROB	0/0:8,0:4.697e-05:3,0:5,0:0:198,0:0:0	0/1:1,1:0.500:1,1:0,0:39:171,101:60:19:0.495,0.00,0.500:0.025,0.027,0.948
1	192577942	.	ACAC	A	.	.	DP=76;ECNT=1;NLOD=12.63;N_ART_LOD=-1.646e+00;POP_AF=1.000e-03;P_GERMLINE=-1.049e+01;RPA=6,5;RU=CAC;STR;TLOD=4.86	GT:AD:AF:F1R2:F2R1:MBQ:MFRL:MMQ:MPOS:SA_MAP_AF:SA_POST_PROB	0/0:42,0:0.034:14,0:28,0:0:165,0:0:0	0/1:28,2:0.081:11,1:17,1:40:171,239:60:15:0.051,0.051,0.067:0.011,0.016,0.973
1	192630683	.	G	A	.	.	DP=39;ECNT=3;NLOD=4.21;N_ART_LOD=-1.176e+00;POP_AF=1.000e-03;P_GERMLINE=-1.824e+00;TLOD=5.15	GT:AD:AF:F1R2:F2R1:MBQ:MFRL:MMQ:MPOS:PGT:PID:SA_MAP_AF:SA_POST_PROB	0/0:14,0:3.162e-05:6,0:8,0:0:148,0:0:0:0|1:192630683_G_A	0/1:22,2:0.100:9,0:13,2:40:157,119:22:17:0|1:192630683_G_A:0.081,0.00,0.083:7.017e-03,0.060,0.933
1	192630685	.	G	C	.	.	DP=40;ECNT=3;NLOD=4.21;N_ART_LOD=-1.176e+00;POP_AF=1.000e-03;P_GERMLINE=-1.908e+00;TLOD=5.06	GT:AD:AF:F1R2:F2R1:MBQ:MFRL:MMQ:MPOS:PGT:PID:SA_MAP_AF:SA_POST_PROB	0/0:14,0:3.162e-05:6,0:8,0:0:148,0:0:0:0|1:192630683_G_A	0/1:24,2:0.077:10,0:14,2:40:152,119:22:15:0|1:192630683_G_A:0.081,0.00,0.077:6.721e-03,0.057,0.937
1	192630695	.	G	C	.	.	DP=41;ECNT=3;NLOD=4.21;N_ART_LOD=-1.176e+00;POP_AF=1.000e-03;P_GERMLINE=-1.915e+00;TLOD=5.05	GT:AD:AF:F1R2:F2R1:MBQ:MFRL:MMQ:MPOS:PGT:PID:SA_MAP_AF:SA_POST_PROB	0/0:14,0:3.175e-05:6,0:8,0:0:148,0:0:0:0|1:192630683_G_A	0/1:24,2:0.093:11,0:13,2:39:157,119:22:5:0|1:192630683_G_A:0.081,0.00,0.077:7.928e-03,0.038,0.954
1	192769715	.	G	GA	.	.	DP=73;ECNT=1;NLOD=3.77;N_ART_LOD=0.464;POP_AF=1.000e-03;P_GERMLINE=-1.571e+00;RPA=15,16;RU=A;STR;TLOD=4.95	GT:AD:AF:F1R2:F2R1:MBQ:MFRL:MMQ:MPOS:SA_MAP_AF:SA_POST_PROB	0/0:24,2:0.211:8,0:3,1:37:166,149:60:44	0/1:30,4:0.197:8,3:10,1:36:152,159:60:10:0.111,0.071,0.118:8.219e-03,0.038,0.954
1	193020842	.	GTA	G	.	.	DB;DP=115;ECNT=1;NLOD=15.94;N_ART_LOD=-1.749e+00;POP_AF=1.000e-03;P_GERMLINE=-1.561e+01;RPA=6,5;RU=TA;STR;TLOD=3.03	GT:AD:AF:F1R2:F2R1:MBQ:MFRL:MMQ:MPOS:SA_MAP_AF:SA_POST_PROB	0/0:53,0:0.044:20,0:33,0:0:203,0:0:0	0/1:50,2:0.079:18,0:32,2:40:184,194:60:21:0.00,0.040,0.038:7.638e-03,0.022,0.970
1	193053996	.	G	GA	.	.	DP=139;ECNT=1;NLOD=11.64;N_ART_LOD=2.19;POP_AF=1.000e-03;P_GERMLINE=-1.101e+01;RPA=12,13;RU=A;STR;TLOD=3.33	GT:AD:AF:F1R2:F2R1:MBQ:MFRL:MMQ:MPOS:SA_MAP_AF:SA_POST_PROB	0/0:65,3:0.174:18,0:30,3:35:206,182:60:3	0/1:33,4:0.214:5,1:25,3:40:175,150:60:17:0.071,0.101,0.108:0.023,0.010,0.967
1	193111232	.	A	T	.	.	DP=130;ECNT=2;NLOD=19.24;N_ART_LOD=-1.824e+00;POP_AF=1.000e-03;P_GERMLINE=-1.873e+01;TLOD=3.22	GT:AD:AF:F1R2:F2R1:MBQ:MFRL:MMQ:MPOS:SA_MAP_AF:SA_POST_PROB	0/0:64,0:0.031:18,0:46,0:0:216,0:0:0	0/1:55,2:0.074:16,0:39,2:39:199,176:60:5:0.020,0.030,0.035:0.035,4.239e-03,0.961
1	194489623	.	T	C	.	.	DP=26;ECNT=1;NLOD=3.61;N_ART_LOD=-1.114e+00;POP_AF=1.000e-03;P_GERMLINE=-8.294e-01;TLOD=5.74	GT:AD:AF:F1R2:F2R1:MBQ:MFRL:MMQ:MPOS:SA_MAP_AF:SA_POST_PROB	0/0:12,0:2.782e-06:4,0:8,0:0:159,0:0:0	0/1:12,2:0.143:8,2:4,0:14:137,165:60:20:0.111,0.121,0.143:0.021,0.017,0.962
1	195248915	.	C	T	.	.	DP=11;ECNT=1;NLOD=2.41;N_ART_LOD=-9.542e-01;POP_AF=1.000e-03;P_GERMLINE=-1.719e+00;TLOD=3.40	GT:AD:AF:F1R2:F2R1:MBQ:MFRL:MMQ:MPOS:SA_MAP_AF:SA_POST_PROB	0/0:8,0:7.422e-05:5,0:3,0:0:164,0:0:0	0/1:2,1:0.333:0,0:2,1:40:284,97:60:20:0.333,0.00,0.333:0.021,0.029,0.949
1	196712517	.	GT	G	.	.	DP=228;ECNT=2;NLOD=2.88;N_ART_LOD=20.83;POP_AF=1.000e-03;P_GERMLINE=-1.405e-01;RPA=2,1;RU=T;STR;TLOD=9.51	GT:AD:AF:F1R2:F2R1:MBQ:MFRL:MMQ:MPOS:PGT:PID:SA_MAP_AF:SA_POST_PROB	0/0:118,8:0.080:50,6:68,2:40:197,260:40:22:0|1:196712517_GT_G	0/1:91,4:0.052:35,2:56,2:40:158,255:40:16:0|1:196712517_GT_G:0.00,0.040,0.042:9.401e-03,0.010,0.980
1	197053561	.	T	TA	.	.	DP=151;ECNT=1;NLOD=4.09;N_ART_LOD=3.45;POP_AF=1.000e-03;P_GERMLINE=-8.809e-01;RPA=15,16;RU=A;STR;TLOD=7.08	GT:AD:AF:F1R2:F2R1:MBQ:MFRL:MMQ:MPOS:SA_MAP_AF:SA_POST_PROB	0/0:44,5:0.251:14,1:21,4:35:175,177:60:27	0/1:42,6:0.277:14,3:16,3:40:194,167:60:25:0.111,0.091,0.122:0.016,0.014,0.970
1	198177609	.	C	T	.	.	DP=10;ECNT=1;NLOD=2.41;N_ART_LOD=-9.542e-01;POP_AF=1.000e-03;P_GERMLINE=-1.426e+00;TLOD=3.70	GT:AD:AF:F1R2:F2R1:MBQ:MFRL:MMQ:MPOS:SA_MAP_AF:SA_POST_PROB	0/0:8,0:3.981e-05:2,0:6,0:0:168,0:0:0	0/1:1,1:0.500:0,0:1,1:40:119,78:60:16:0.00,0.505,0.500:0.032,0.021,0.947
1	198672607	.	G	A	.	.	DP=208;ECNT=1;NLOD=27.81;N_ART_LOD=-1.975e+00;POP_AF=1.000e-03;P_GERMLINE=-2.733e+01;TLOD=3.18	GT:AD:AF:F1R2:F2R1:MBQ:MFRL:MMQ:MPOS:SA_MAP_AF:SA_POST_PROB	0/0:95,1:0.040:38,1:57,0:16:181,306:60:20	0/1:95,2:0.061:43,0:52,2:40:185,158:60:20:0.020,0.00,0.021:8.194e-03,5.735e-03,0.986
1	200080464	.	CAA	C	.	.	DP=143;ECNT=1;NLOD=7.11;N_ART_LOD=0.149;POP_AF=1.000e-03;P_GERMLINE=-3.999e+00;RPA=15,13;RU=A;STR;TLOD=6.25	GT:AD:AF:F1R2:F2R1:MBQ:MFRL:MMQ:MPOS:SA_MAP_AF:SA_POST_PROB	0/0:45,3:0.242:11,0:21,1:34:179,283:60:10	0/1:26,5:0.330:8,1:12,3:38:196,173:60:37:0.051,0.101,0.108:0.096,5.572e-03,0.898
1	200440094	.	G	A	.	.	DP=13;ECNT=1;NLOD=2.71;N_ART_LOD=-1.000e+00;POP_AF=1.000e-03;P_GERMLINE=-2.334e+00;TLOD=3.08	GT:AD:AF:F1R2:F2R1:MBQ:MFRL:MMQ:MPOS:SA_MAP_AF:SA_POST_PROB	0/0:9,0:5.226e-05:5,0:4,0:0:130,0:0:0	0/1:3,1:0.250:1,0:2,1:39:159,75:60:20:0.00,0.253,0.250:0.027,0.021,0.951
1	200576045	.	G	GA	.	.	DP=71;ECNT=1;NLOD=2.39;N_ART_LOD=3.03;POP_AF=1.000e-03;P_GERMLINE=-1.600e+00;RPA=11,12;RU=A;STR;TLOD=3.50	GT:AD:AF:F1R2:F2R1:MBQ:MFRL:MMQ:MPOS:SA_MAP_AF:SA_POST_PROB	0/0:32,3:0.134:10,2:20,1:39:234,236:60:20	0/1:23,3:0.191:11,1:11,2:38:255,230:60:25:0.111,0.00,0.115:0.025,0.016,0.959
1	201684531	.	A	G	.	.	DP=17;ECNT=5;NLOD=4.21;N_ART_LOD=-1.176e+00;POP_AF=1.000e-03;P_GERMLINE=-3.493e+00;TLOD=3.42	GT:AD:AF:F1R2:F2R1:MBQ:MFRL:MMQ:MPOS:PGT:PID:SA_MAP_AF:SA_POST_PROB	0/0:14,0:7.324e-15:6,0:8,0:0:150,0:0:0:0|1:201684531_A_G	0/1:2,1:0.333:2,1:0,0:39:236,115:60:17:0|1:201684531_A_G:0.333,0.00,0.333:0.021,0.029,0.949
1	201684532	.	C	T	.	.	DP=18;ECNT=5;NLOD=4.52;N_ART_LOD=-1.204e+00;POP_AF=1.000e-03;P_GERMLINE=-3.794e+00;TLOD=3.42	GT:AD:AF:F1R2:F2R1:MBQ:MFRL:MMQ:MPOS:PGT:PID:SA_MAP_AF:SA_POST_PROB	0/0:15,0:5.981e-10:6,0:9,0:0:144,0:0:0:0|1:201684531_A_G	0/1:2,1:0.333:2,1:0,0:35:236,115:60:18:0|1:201684531_A_G:0.333,0.00,0.333:0.021,0.029,0.949
1	201684535	.	A	G	.	.	DP=18;ECNT=5;NLOD=4.52;N_ART_LOD=-1.204e+00;POP_AF=1.000e-03;P_GERMLINE=-3.794e+00;TLOD=3.42	GT:AD:AF:F1R2:F2R1:MBQ:MFRL:MMQ:MPOS:PGT:PID:SA_MAP_AF:SA_POST_PROB	0/0:15,0:5.981e-10:6,0:9,0:0:144,0:0:0:0|1:201684531_A_G	0/1:2,1:0.333:2,1:0,0:40:236,115:60:21:0|1:201684531_A_G:0.333,0.00,0.333:0.021,0.029,0.949
1	201684537	.	T	C	.	.	DP=18;ECNT=5;NLOD=4.52;N_ART_LOD=-1.204e+00;POP_AF=1.000e-03;P_GERMLINE=-3.794e+00;TLOD=3.42	GT:AD:AF:F1R2:F2R1:MBQ:MFRL:MMQ:MPOS:PGT:PID:SA_MAP_AF:SA_POST_PROB	0/0:15,0:5.981e-10:6,0:9,0:0:144,0:0:0:0|1:201684531_A_G	0/1:2,1:0.333:2,1:0,0:39:236,115:60:22:0|1:201684531_A_G:0.333,0.00,0.333:0.021,0.029,0.949
1	201684539	.	C	T	.	.	DP=19;ECNT=5;NLOD=4.52;N_ART_LOD=-1.216e+00;POP_AF=1.000e-03;P_GERMLINE=-3.794e+00;TLOD=3.42	GT:AD:AF:F1R2:F2R1:MBQ:MFRL:MMQ:MPOS:PGT:PID:SA_MAP_AF:SA_POST_PROB	0/0:15,0:0.031:6,0:9,0:0:144,0:0:0:0|1:201684531_A_G	0/1:2,1:0.333:2,1:0,0:38:236,115:60:20:0|1:201684531_A_G:0.333,0.00,0.333:0.021,0.029,0.949
1	201754410	.	CTTT	C	.	.	DP=191;ECNT=2;NLOD=18.72;N_ART_LOD=0.906;POP_AF=1.000e-03;P_GERMLINE=-1.551e+01;RPA=17,14;RU=T;STR;TLOD=6.64	GT:AD:AF:F1R2:F2R1:MBQ:MFRL:MMQ:MPOS:SA_MAP_AF:SA_POST_PROB	0/0:85,2:0.092:27,0:32,1:39:173,270:60:25	0/1:74,7:0.134:29,3:23,1:39:159,256:60:30:0.00,0.061,0.063:0.014,0.012,0.974
1	201773566	.	CTT	C	.	.	DP=646;ECNT=1;NLOD=62.70;N_ART_LOD=3.90;POP_AF=1.000e-03;P_GERMLINE=-6.200e+01;RPA=11,9;RU=T;STR;TLOD=3.40	GT:AD:AF:F1R2:F2R1:MBQ:MFRL:MMQ:MPOS:SA_MAP_AF:SA_POST_PROB	0/0:255,4:0.164:90,0:123,4:40:174,121:60:25	0/1:195,4:0.151:72,1:99,3:36:170,189:60:23:0.010,0.020,0.019:3.843e-03,3.419e-03,0.993
1	201821196	.	AT	A	.	.	DB;DP=163;ECNT=1;NLOD=14.21;N_ART_LOD=4.99;POP_AF=1.000e-03;P_GERMLINE=-1.091e+01;RPA=10,9;RU=T;STR;TLOD=8.30	GT:AD:AF:F1R2:F2R1:MBQ:MFRL:MMQ:MPOS:SA_MAP_AF:SA_POST_PROB	0/0:92,6:0.087:32,3:57,3:40:169,156:60:12	0/1:51,6:0.126:16,2:32,4:40:186,129:60:17:0.071,0.101,0.105:0.016,0.012,0.973
1	201843997	.	AGAG	A	.	.	DB;DP=152;ECNT=1;NLOD=2.47;N_ART_LOD=13.11;POP_AF=1.000e-03;P_GERMLINE=-1.291e+00;RPA=5,4;RU=GAG;STR;TLOD=3.90	GT:AD:AF:F1R2:F2R1:MBQ:MFRL:MMQ:MPOS:SA_MAP_AF:SA_POST_PROB	0/0:78,5:0.081:31,1:47,4:39:177,172:60:29	0/1:61,2:0.048:21,0:40,2:37:155,165:60:28:0.00,0.030,0.032:0.016,5.153e-03,0.979
1	201888344	.	CT	C	.	.	DP=21;ECNT=1;NLOD=2.36;N_ART_LOD=-7.575e-01;POP_AF=1.000e-03;P_GERMLINE=-1.246e+00;RPA=12,11;RU=T;STR;TLOD=3.84	GT:AD:AF:F1R2:F2R1:MBQ:MFRL:MMQ:MPOS:SA_MAP_AF:SA_POST_PROB	0/0:8,0:0.176:2,0:4,0:0:163,0:0:0	0/1:4,2:0.391:3,1:0,1:40:132,161:60:20:0.00,0.333,0.333:0.035,0.019,0.946
1	202097524	.	ACTG	A	.	.	DP=588;ECNT=1;NLOD=47.07;N_ART_LOD=5.29;POP_AF=1.000e-03;P_GERMLINE=-4.377e+01;RPA=7,6;RU=CTG;STR;TLOD=36.46	GT:AD:AF:F1R2:F2R1:MBQ:MFRL:MMQ:MPOS:SA_MAP_AF:SA_POST_PROB	0/0:200,3:0.169:63,1:137,2:39:197,239:60:35	0/1:187,13:0.205:65,3:122,10:39:194,166:60:36:0.051,0.061,0.064:0.022,3.097e-03,0.974
1	202269785	.	GAAAAA	G	.	.	DP=115;ECNT=1;NLOD=13.92;N_ART_LOD=-7.748e-01;POP_AF=1.000e-03;P_GERMLINE=-1.223e+01;RPA=16,11;RU=A;STR;TLOD=4.40	GT:AD:AF:F1R2:F2R1:MBQ:MFRL:MMQ:MPOS:SA_MAP_AF:SA_POST_PROB	0/0:47,0:0.074:6,0:13,0:0:220,0:0:0	0/1:51,4:0.125:6,2:23,0:38:187,186:60:4:0.00,0.040,0.038:7.355e-03,0.025,0.967
1	202287206	.	T	C	.	.	DP=684;ECNT=1;NLOD=96.77;N_ART_LOD=-2.221e+00;POP_AF=1.000e-03;P_GERMLINE=-9.520e+01;TLOD=4.28	GT:AD:AF:F1R2:F2R1:MBQ:MFRL:MMQ:MPOS:SA_MAP_AF:SA_POST_PROB	0/0:323,0:0.032:111,0:204,0:0:178,0:0:0	0/1:319,3:0.041:117,1:187,2:39:175,210:60:20:0.010,0.010,9.740e-03:1.806e-03,3.011e-03,0.995
1	202288347	.	C	A	.	.	DP=197;ECNT=1;NLOD=30.86;N_ART_LOD=-2.025e+00;POP_AF=1.000e-03;P_GERMLINE=-3.012e+01;TLOD=3.45	GT:AD:AF:F1R2:F2R1:MBQ:MFRL:MMQ:MPOS:SA_MAP_AF:SA_POST_PROB	0/0:103,0:0.026:45,0:58,0:0:189,0:0:0	0/1:84,2:0.041:37,1:47,1:40:213,228:60:38:0.020,0.00,0.023:0.010,5.965e-03,0.984
1	202407189	.	G	GT	.	.	DB;DP=308;ECNT=1;NLOD=24.33;N_ART_LOD=7.96;POP_AF=1.000e-03;P_GERMLINE=-2.103e+01;RPA=10,11;RU=T;STR;TLOD=11.58	GT:AD:AF:F1R2:F2R1:MBQ:MFRL:MMQ:MPOS:SA_MAP_AF:SA_POST_PROB	0/0:151,9:0.120:43,3:101,6:39:171,167:60:22	0/1:94,10:0.160:31,4:61,6:40:179,177:60:37:0.061,0.091,0.096:0.027,5.124e-03,0.968
1	202735634	.	T	TAA	.	.	DP=179;ECNT=1;NLOD=13.45;N_ART_LOD=1.30;POP_AF=1.000e-03;P_GERMLINE=-1.290e+01;RPA=13,15;RU=A;STR;TLOD=3.25	GT:AD:AF:F1R2:F2R1:MBQ:MFRL:MMQ:MPOS:SA_MAP_AF:SA_POST_PROB	0/0:68,3:0.155:15,2:32,0:39:172,276:60:28	0/1:66,4:0.148:15,0:32,3:34:166,167:60:17:0.030,0.020,0.039:3.946e-03,0.023,0.973
1	202748115	.	A	T	.	.	DP=12;ECNT=1;NLOD=2.71;N_ART_LOD=-1.000e+00;POP_AF=1.000e-03;P_GERMLINE=-2.114e+00;TLOD=3.30	GT:AD:AF:F1R2:F2R1:MBQ:MFRL:MMQ:MPOS:SA_MAP_AF:SA_POST_PROB	0/0:9,0:4.523e-05:4,0:5,0:0:138,0:0:0	0/1:2,1:0.333:0,0:2,1:39:180,145:60:13:0.00,0.333,0.333:0.036,0.019,0.946
1	203422440	.	C	T	.	.	DP=12;ECNT=1;NLOD=2.41;N_ART_LOD=-9.542e-01;POP_AF=1.000e-03;P_GERMLINE=-1.936e+00;TLOD=3.18	GT:AD:AF:F1R2:F2R1:MBQ:MFRL:MMQ:MPOS:SA_MAP_AF:SA_POST_PROB	0/0:8,0:4.685e-05:4,0:4,0:0:168,0:0:0	0/1:3,1:0.250:3,1:0,0:40:136,115:60:20:0.00,0.253,0.250:0.032,0.019,0.949
1	203452417	.	ACCCAGG	A	.	.	DP=1441;ECNT=1;NLOD=176.97;N_ART_LOD=-1.554e+00;POP_AF=1.000e-03;P_GERMLINE=-1.764e+02;RPA=3,2;RU=CCCAGG;STR;TLOD=3.28	GT:AD:AF:F1R2:F2R1:MBQ:MFRL:MMQ:MPOS:SA_MAP_AF:SA_POST_PROB	0/0:602,1:0.060:188,0:353,1:32:184,211:60:3	0/1:662,3:0.068:230,0:388,3:34:188,182:60:35:0.010,0.010,4.831e-03:9.316e-04,1.711e-03,0.997
1	203466057	.	C	A	.	.	DP=537;ECNT=1;NLOD=76.76;N_ART_LOD=-2.415e+00;POP_AF=1.000e-03;P_GERMLINE=-7.559e+01;TLOD=3.87	GT:AD:AF:F1R2:F2R1:MBQ:MFRL:MMQ:MPOS:SA_MAP_AF:SA_POST_PROB	0/0:255,0:0.017:69,0:186,0:0:186,0:0:0	0/1:253,4:0.045:86,1:167,3:37:184,170:60:20:0.020,0.00,0.016:6.368e-04,0.241,0.758
1	203661383	.	G	A	.	.	DP=46;ECNT=1;NLOD=5.97;N_ART_LOD=-1.330e+00;POP_AF=1.000e-03;P_GERMLINE=-5.118e+00;TLOD=3.56	GT:AD:AF:F1R2:F2R1:MBQ:MFRL:MMQ:MPOS:SA_MAP_AF:SA_POST_PROB	0/0:20,0:0.029:9,0:11,0:0:172,0:0:0	0/1:21,2:0.120:11,2:10,0:32:147,188:60:20:0.071,0.071,0.087:0.019,0.012,0.969
1	203667527	.	TCCA	T	.	.	DP=247;ECNT=1;NLOD=13.15;N_ART_LOD=9.27;POP_AF=1.000e-03;P_GERMLINE=-1.226e+01;RPA=5,4;RU=CCA;STR;TLOD=3.59	GT:AD:AF:F1R2:F2R1:MBQ:MFRL:MMQ:MPOS:SA_MAP_AF:SA_POST_PROB	0/0:100,4:0.151:39,1:61,3:40:187,174:60:28	0/1:74,2:0.175:26,1:48,1:40:190,124:60:48:0.020,0.020,0.026:0.017,3.891e-03,0.979
1	203698672	.	C	CAAA	.	.	DP=88;ECNT=1;NLOD=6.53;N_ART_LOD=-7.862e-01;POP_AF=1.000e-03;P_GERMLINE=-4.446e+00;RPA=18,21;RU=A;STR;TLOD=4.81	GT:AD:AF:F1R2:F2R1:MBQ:MFRL:MMQ:MPOS:SA_MAP_AF:SA_POST_PROB	0/0:34,3:0.219:4,0:18,0:0:156,0:0:0	0/1:26,3:0.195:5,1:9,2:14:174,136:60:16:0.091,0.061,0.097:0.010,0.021,0.968
1	203786224	.	A	AT	.	.	DP=223;ECNT=1;NLOD=24.52;N_ART_LOD=2.80;POP_AF=1.000e-03;P_GERMLINE=-2.122e+01;RPA=9,10;RU=T;STR;TLOD=12.56	GT:AD:AF:F1R2:F2R1:MBQ:MFRL:MMQ:MPOS:SA_MAP_AF:SA_POST_PROB	0/0:116,4:0.055:46,1:69,3:39:174,194:60:27	0/1:76,9:0.162:30,4:44,5:39:157,145:60:26:0.091,0.091,0.106:7.528e-03,0.020,0.973
1	203809317	.	T	C	.	.	DP=44;ECNT=1;NLOD=6.32;N_ART_LOD=-1.359e+00;POP_AF=1.000e-03;P_GERMLINE=-3.893e+00;TLOD=5.19	GT:AD:AF:F1R2:F2R1:MBQ:MFRL:MMQ:MPOS:SA_MAP_AF:SA_POST_PROB	0/0:21,0:0.044:9,0:12,0:0:245,0:0:0	0/1:19,2:0.095:8,1:11,1:40:212,175:60:20:0.00,0.091,0.095:0.020,0.015,0.965
1	203951625	.	TA	T	.	.	DP=21;ECNT=1;NLOD=2.67;N_ART_LOD=-7.552e-01;POP_AF=1.000e-03;P_GERMLINE=-1.825e+00;RPA=9,8;RU=A;STR;TLOD=3.55	GT:AD:AF:F1R2:F2R1:MBQ:MFRL:MMQ:MPOS:SA_MAP_AF:SA_POST_PROB	0/0:9,0:0.060:4,0:4,0:0:205,0:0:0	0/1:9,2:0.190:4,2:3,0:40:144,185:60:18:0.172,0.172,0.200:0.019,0.024,0.957
1	204006009	.	G	A	.	.	DP=73;ECNT=1;NLOD=10.35;N_ART_LOD=-1.558e+00;POP_AF=1.000e-03;P_GERMLINE=-9.495e+00;TLOD=3.56	GT:AD:AF:F1R2:F2R1:MBQ:MFRL:MMQ:MPOS:SA_MAP_AF:SA_POST_PROB	0/0:35,0:0.025:19,0:16,0:0:263,0:0:0	0/1:35,2:0.057:16,0:19,2:35:260,213:60:16:0.00,0.051,0.054:9.642e-03,0.025,0.965
1	204058818	.	C	T	.	.	DP=15;ECNT=1;NLOD=3.31;N_ART_LOD=-1.079e+00;POP_AF=1.000e-03;P_GERMLINE=-2.835e+00;TLOD=3.18	GT:AD:AF:F1R2:F2R1:MBQ:MFRL:MMQ:MPOS:SA_MAP_AF:SA_POST_PROB	0/0:11,0:4.175e-05:6,0:5,0:0:184,0:0:0	0/1:3,1:0.250:3,1:0,0:40:154,98:60:20:0.00,0.253,0.250:0.027,0.021,0.951
1	204120878	.	C	T	.	.	DP=726;ECNT=1;NLOD=95.21;N_ART_LOD=-2.515e+00;POP_AF=1.000e-03;P_GERMLINE=-9.405e+01;TLOD=3.86	GT:AD:AF:F1R2:F2R1:MBQ:MFRL:MMQ:MPOS:SA_MAP_AF:SA_POST_PROB	0/0:316,0:0.035:111,0:205,0:0:175,0:0:0	0/1:361,3:0.038:140,2:221,1:40:172,149:60:14:0.010,0.010,8.242e-03:3.942e-03,1.176e-03,0.995
1	204135374	.	GAGC	G	.	.	DP=533;ECNT=2;NLOD=54.55;N_ART_LOD=2.29;POP_AF=1.000e-03;P_GERMLINE=-5.246e+01;RPA=4,3;RU=AGC;STR;TLOD=4.81	GT:AD:AF:F1R2:F2R1:MBQ:MFRL:MMQ:MPOS:SA_MAP_AF:SA_POST_PROB	0/0:210,2:0.101:85,2:125,0:40:162,177:60:28	0/1:226,3:0.092:73,0:153,3:40:168,144:60:40:0.010,0.010,0.013:4.625e-03,2.124e-03,0.993
1	204135386	.	C	T	.	.	DP=533;ECNT=2;NLOD=59.82;N_ART_LOD=2.01;POP_AF=1.000e-03;P_GERMLINE=-5.855e+01;TLOD=3.97	GT:AD:AF:F1R2:F2R1:MBQ:MFRL:MMQ:MPOS:SA_MAP_AF:SA_POST_PROB	0/0:226,2:0.068:86,2:140,0:40:165,179:60:19	0/1:238,4:0.073:80,0:158,4:39:167,140:60:18:0.020,0.010,0.017:2.246e-03,5.301e-03,0.992
1	204140667	.	C	A	.	.	DP=19;ECNT=1;NLOD=2.71;N_ART_LOD=-1.018e+00;POP_AF=1.000e-03;P_GERMLINE=-2.252e+00;TLOD=3.16	GT:AD:AF:F1R2:F2R1:MBQ:MFRL:MMQ:MPOS:SA_MAP_AF:SA_POST_PROB	0/0:9,0:0.050:4,0:5,0:0:144,0:0:0	0/1:5,2:0.322:3,2:2,0:28:144,193:60:13:0.283,0.00,0.286:0.021,0.028,0.951
1	204230503	.	G	A	.	.	DP=657;ECNT=1;NLOD=91.85;N_ART_LOD=-2.497e+00;POP_AF=1.000e-03;P_GERMLINE=-9.096e+01;TLOD=3.59	GT:AD:AF:F1R2:F2R1:MBQ:MFRL:MMQ:MPOS:SA_MAP_AF:SA_POST_PROB	0/0:307,1:0.030:113,1:194,0:40:172,95:60:-2	0/1:312,4:0.040:93,2:219,2:40:184,139:60:24:0.010,0.010,0.013:0.014,1.149e-03,0.985
1	204315882	.	CT	C	.	.	DP=81;ECNT=1;NLOD=2.21;N_ART_LOD=3.93;POP_AF=1.000e-03;P_GERMLINE=-6.215e-02;RPA=13,12;RU=T;STR;TLOD=6.06	GT:AD:AF:F1R2:F2R1:MBQ:MFRL:MMQ:MPOS:SA_MAP_AF:SA_POST_PROB	0/0:36,4:0.152:6,3:10,1:40:181,217:60:16	0/1:33,4:0.187:3,1:8,3:40:149,161:59:26:0.081,0.101,0.108:0.012,0.019,0.969
1	204375119	.	T	TA	.	.	DP=153;ECNT=1;NLOD=13.13;N_ART_LOD=3.17;POP_AF=1.000e-03;P_GERMLINE=-9.836e+00;RPA=11,12;RU=A;STR;TLOD=7.67	GT:AD:AF:F1R2:F2R1:MBQ:MFRL:MMQ:MPOS:SA_MAP_AF:SA_POST_PROB	0/0:77,4:0.107:21,2:44,2:40:203,259:60:28	0/1:52,7:0.153:21,1:24,6:40:192,171:60:23:0.00,0.121,0.119:0.017,0.019,0.964
1	204438071	.	C	CG	.	.	DP=934;ECNT=1;NLOD=114.00;N_ART_LOD=-1.774e+00;POP_AF=1.000e-03;P_GERMLINE=-1.133e+02;RPA=7,8;RU=G;STR;TLOD=3.41	GT:AD:AF:F1R2:F2R1:MBQ:MFRL:MMQ:MPOS:SA_MAP_AF:SA_POST_PROB	0/0:389,1:0.090:143,0:241,1:39:179,126:60:20	0/1:388,6:0.088:139,3:248,3:40:171,195:60:23:0.010,0.010,0.015:3.663e-03,1.745e-03,0.995
1	204494594	.	AT	A	.	.	DP=632;ECNT=1;NLOD=92.46;N_ART_LOD=-1.448e+00;POP_AF=1.000e-03;P_GERMLINE=-9.210e+01;RPA=9,8;RU=T;STR;TLOD=3.06	GT:AD:AF:F1R2:F2R1:MBQ:MFRL:MMQ:MPOS:SA_MAP_AF:SA_POST_PROB	0/0:318,2:0.034:139,2:165,0:38:184,132:60:19	0/1:271,5:0.050:119,2:142,3:39:175,170:60:12:0.00,0.020,0.019:5.432e-03,3.815e-03,0.991
1	204518239	.	A	G	.	.	DP=761;ECNT=1;NLOD=128.02;N_ART_LOD=-2.636e+00;POP_AF=1.000e-03;P_GERMLINE=-1.265e+02;TLOD=4.23	GT:AD:AF:F1R2:F2R1:MBQ:MFRL:MMQ:MPOS:SA_MAP_AF:SA_POST_PROB	0/0:427,0:0.016:176,0:251,0:0:176,0:0:0	0/1:309,3:0.026:140,2:169,1:40:175,148:60:17:0.00,0.010,9.615e-03:9.072e-03,1.116e-03,0.990
1	204956676	.	C	A	.	.	DP=732;ECNT=1;NLOD=110.55;N_ART_LOD=-2.579e+00;POP_AF=1.000e-03;P_GERMLINE=-1.091e+02;TLOD=4.18	GT:AD:AF:F1R2:F2R1:MBQ:MFRL:MMQ:MPOS:SA_MAP_AF:SA_POST_PROB	0/0:367,0:0.032:134,0:233,0:0:160,0:0:0	0/1:317,3:0.039:128,0:189,3:40:164,189:60:34:0.010,0.010,9.375e-03:2.951e-03,1.844e-03,0.995
1	205222086	.	T	TA	.	.	DP=19;ECNT=1;NLOD=2.40;N_ART_LOD=-7.310e-01;POP_AF=1.000e-03;P_GERMLINE=-1.496e+00;RPA=12,13;RU=A;STR;TLOD=3.62	GT:AD:AF:F1R2:F2R1:MBQ:MFRL:MMQ:MPOS:SA_MAP_AF:SA_POST_PROB	0/0:8,0:0.101:3,0:5,0:0:168,0:0:0	0/1:4,2:0.399:3,1:0,1:39:134,200:60:28:0.303,0.303,0.333:0.024,0.024,0.952
1	205249674	.	A	G	.	.	DP=63;ECNT=1;NLOD=9.03;N_ART_LOD=-1.503e+00;POP_AF=1.000e-03;P_GERMLINE=-7.772e+00;TLOD=3.96	GT:AD:AF:F1R2:F2R1:MBQ:MFRL:MMQ:MPOS:SA_MAP_AF:SA_POST_PROB	0/0:30,0:0.031:16,0:14,0:0:141,0:0:0	0/1:27,2:0.100:17,1:10,1:36:172,154:60:20:0.051,0.051,0.069:0.017,0.011,0.972
1	205266304	.	T	C	.	.	DP=16;ECNT=1;NLOD=3.31;N_ART_LOD=-1.079e+00;POP_AF=1.000e-03;P_GERMLINE=-2.988e+00;TLOD=3.02	GT:AD:AF:F1R2:F2R1:MBQ:MFRL:MMQ:MPOS:SA_MAP_AF:SA_POST_PROB	0/0:11,0:4.099e-05:4,0:7,0:0:185,0:0:0	0/1:4,1:0.200:2,1:2,0:38:200,145:60:37:0.202,0.00,0.200:0.019,0.029,0.952
1	205290931	.	GC	G	.	.	DP=86;ECNT=1;NLOD=10.54;N_ART_LOD=-1.598e+00;POP_AF=1.000e-03;P_GERMLINE=-8.995e+00;RPA=6,5;RU=C;STR;TLOD=4.26	GT:AD:AF:F1R2:F2R1:MBQ:MFRL:MMQ:MPOS:SA_MAP_AF:SA_POST_PROB	0/0:36,1:0.106:10,0:26,1:40:193,142:60:14	0/1:30,3:0.172:11,1:19,2:39:195,243:60:48:0.091,0.00,0.091:0.017,0.016,0.967
1	205417485	.	G	A	.	.	DP=245;ECNT=1;NLOD=37.79;N_ART_LOD=-2.111e+00;POP_AF=1.000e-03;P_GERMLINE=-3.736e+01;TLOD=3.13	GT:AD:AF:F1R2:F2R1:MBQ:MFRL:MMQ:MPOS:SA_MAP_AF:SA_POST_PROB	0/0:126,0:0.021:44,0:82,0:0:173,0:0:0	0/1:108,2:0.036:39,1:69,1:40:156,166:60:10:0.010,0.010,0.018:6.874e-03,3.789e-03,0.989
1	205589975	.	TA	T	.	.	DP=333;ECNT=1;NLOD=7.41;N_ART_LOD=15.75;POP_AF=1.000e-03;P_GERMLINE=-4.107e+00;RPA=10,9;RU=A;STR;TLOD=17.13	GT:AD:AF:F1R2:F2R1:MBQ:MFRL:MMQ:MPOS:SA_MAP_AF:SA_POST_PROB	0/0:134,15:0.173:39,4:89,9:40:202,206:60:27	0/1:101,13:0.213:36,5:62,7:40:193,208:60:25:0.101,0.071,0.106:9.572e-03,0.017,0.974
1	205687356	.	TTTTTTTTTC	T	.	.	DP=230;ECNT=2;NLOD=26.69;N_ART_LOD=-3.374e-01;POP_AF=1.000e-03;P_GERMLINE=-2.379e+01;TLOD=5.83	GT:AD:AF:F1R2:F2R1:MBQ:MFRL:MMQ:MPOS:SA_MAP_AF:SA_POST_PROB	0/0:105,2:0.077:38,1:67,1:39:158,196:60:41	0/1:93,7:0.105:34,5:59,2:39:154,146:60:16:0.051,0.061,0.070:6.108e-03,0.018,0.976
1	205739430	.	A	G	.	.	DP=309;ECNT=1;NLOD=49.64;N_ART_LOD=-2.233e+00;POP_AF=1.000e-03;P_GERMLINE=-4.873e+01;TLOD=3.61	GT:AD:AF:F1R2:F2R1:MBQ:MFRL:MMQ:MPOS:SA_MAP_AF:SA_POST_PROB	0/0:165,0:0.034:62,0:103,0:0:161,0:0:0	0/1:123,3:0.046:43,1:80,2:39:156,175:60:16:0.00,0.020,0.024:0.012,3.456e-03,0.985
1	205757935	.	G	T	.	.	DP=13;ECNT=1;NLOD=2.41;N_ART_LOD=-9.738e-01;POP_AF=1.000e-03;P_GERMLINE=-2.035e+00;TLOD=3.08	GT:AD:AF:F1R2:F2R1:MBQ:MFRL:MMQ:MPOS:SA_MAP_AF:SA_POST_PROB	0/0:8,0:0.056:3,0:5,0:0:183,0:0:0	0/1:3,1:0.250:0,1:3,0:39:186,148:60:20:0.00,0.253,0.250:0.027,0.021,0.951
1	205770312	.	G	A	.	.	DP=88;ECNT=1;NLOD=10.95;N_ART_LOD=-1.600e+00;POP_AF=1.000e-03;P_GERMLINE=-9.298e+00;TLOD=4.36	GT:AD:AF:F1R2:F2R1:MBQ:MFRL:MMQ:MPOS:SA_MAP_AF:SA_POST_PROB	0/0:36,0:0.069:14,0:22,0:0:219,0:0:0	0/1:40,2:0.085:12,0:28,2:40:197,184:60:14:0.051,0.00,0.048:0.022,9.139e-03,0.969
1	206101330	.	A	G	.	.	DP=21;ECNT=1;NLOD=3.01;N_ART_LOD=-1.073e+00;POP_AF=1.000e-03;P_GERMLINE=-7.459e-01;TLOD=5.10	GT:AD:AF:F1R2:F2R1:MBQ:MFRL:MMQ:MPOS:SA_MAP_AF:SA_POST_PROB	0/0:10,0:0.084:4,0:6,0:0:174,0:0:0	0/1:7,2:0.223:4,1:3,1:34:138,278:44:16:0.00,0.222,0.222:0.041,0.015,0.944
1	206260330	.	CTG	C	.	.	DP=19;ECNT=1;NLOD=2.71;N_ART_LOD=-1.017e+00;POP_AF=1.000e-03;P_GERMLINE=-4.737e-01;RPA=9,8;RU=TG;STR;TLOD=5.17	GT:AD:AF:F1R2:F2R1:MBQ:MFRL:MMQ:MPOS:SA_MAP_AF:SA_POST_PROB	0/0:9,0:0.051:2,0:7,0:0:154,0:0:0	0/1:5,2:0.334:4,2:1,0:38:175,149:60:21:0.242,0.263,0.286:0.036,0.017,0.947
1	206566860	.	T	TA	.	.	DP=353;ECNT=1;NLOD=7.87;N_ART_LOD=19.54;POP_AF=1.000e-03;P_GERMLINE=-4.576e+00;RPA=11,12;RU=A;STR;TLOD=7.85	GT:AD:AF:F1R2:F2R1:MBQ:MFRL:MMQ:MPOS:SA_MAP_AF:SA_POST_PROB	0/0:150,15:0.194:25,5:49,10:39:210,220:60:27	0/1:116,7:0.191:30,3:33,4:39:206,246:60:37:0.00,0.061,0.057:0.011,0.012,0.977
1	206858675	.	AGCC	A	.	.	DB;DP=100;ECNT=1;NLOD=13.82;N_ART_LOD=-1.405e+00;POP_AF=1.000e-03;P_GERMLINE=-1.165e+01;RPA=5,4;RU=GCC;STR;TLOD=4.90	GT:AD:AF:F1R2:F2R1:MBQ:MFRL:MMQ:MPOS:SA_MAP_AF:SA_POST_PROB	0/0:46,0:0.067:18,0:26,0:0:162,0:0:0	0/1:39,3:0.115:17,1:18,2:34:173,189:60:28:0.00,0.071,0.075:0.015,0.015,0.970
1	207520610	.	A	AT	.	.	DP=196;ECNT=1;NLOD=5.77;N_ART_LOD=4.29;POP_AF=1.000e-03;P_GERMLINE=-2.469e+00;RPA=13,14;RU=T;STR;TLOD=10.19	GT:AD:AF:F1R2:F2R1:MBQ:MFRL:MMQ:MPOS:SA_MAP_AF:SA_POST_PROB	0/0:54,5:0.255:18,2:22,3:39:180,188:60:20	0/1:50,8:0.305:13,6:21,2:22:201,204:60:37:0.141,0.00,0.138:0.013,0.027,0.960
1	207753831	.	CTT	C	.	.	DP=363;ECNT=1;NLOD=24.49;N_ART_LOD=1.03;POP_AF=1.000e-03;P_GERMLINE=-2.161e+01;RPA=14,12;RU=T;STR;TLOD=5.79	GT:AD:AF:F1R2:F2R1:MBQ:MFRL:MMQ:MPOS:SA_MAP_AF:SA_POST_PROB	0/0:118,6:0.186:40,1:49,2:36:178,148:60:13	0/1:125,6:0.180:43,0:58,5:39:181,179:60:27:0.020,0.030,0.035:8.447e-03,4.022e-03,0.988
1	207787733	.	C	CT	.	.	DP=455;ECNT=1;NLOD=53.38;N_ART_LOD=-5.291e-01;POP_AF=1.000e-03;P_GERMLINE=-5.050e+01;RPA=9,10;RU=T;STR;TLOD=5.78	GT:AD:AF:F1R2:F2R1:MBQ:MFRL:MMQ:MPOS:SA_MAP_AF:SA_POST_PROB	0/0:195,2:0.078:70,2:121,0:28:184,186:40:20	0/1:194,8:0.094:82,4:109,4:39:182,179:40:10:0.030,0.030,0.040:3.279e-03,9.185e-03,0.988
1	208041398	.	G	GA	.	.	DP=439;ECNT=1;NLOD=50.63;N_ART_LOD=-1.326e+00;POP_AF=1.000e-03;P_GERMLINE=-4.734e+01;RPA=9,10;RU=A;STR;TLOD=7.35	GT:AD:AF:F1R2:F2R1:MBQ:MFRL:MMQ:MPOS:SA_MAP_AF:SA_POST_PROB	0/0:177,1:0.087:57,0:117,1:33:168,150:60:2	0/1:184,8:0.114:62,4:119,4:40:164,172:60:23:0.030,0.040,0.042:0.021,2.423e-03,0.976
1	208201426	.	C	T	.	.	DP=650;ECNT=1;NLOD=85.21;N_ART_LOD=-2.460e+00;POP_AF=1.000e-03;P_GERMLINE=-8.437e+01;TLOD=3.54	GT:AD:AF:F1R2:F2R1:MBQ:MFRL:MMQ:MPOS:SA_MAP_AF:SA_POST_PROB	0/0:284,0:0.016:99,0:185,0:0:168,0:0:0	0/1:348,3:0.020:130,1:218,2:39:162,136:60:6:0.010,0.010,8.547e-03:3.831e-03,1.257e-03,0.995
1	208360369	.	AAT	A	.	.	DP=27;ECNT=2;NLOD=2.71;N_ART_LOD=-1.000e+00;POP_AF=1.000e-03;P_GERMLINE=-3.007e-01;TLOD=5.54	GT:AD:AF:F1R2:F2R1:MBQ:MFRL:MMQ:MPOS:PGT:PID:SA_MAP_AF:SA_POST_PROB	0/0:9,0:1.152e-05:3,0:6,0:0:184,0:0:0:0|1:208360369_AAT_A	0/1:16,2:0.111:8,1:8,1:40:163,207:28:15:0|1:208360369_AAT_A:0.111,0.00,0.111:0.013,0.028,0.959
1	208360374	.	T	TTC	.	.	DP=26;ECNT=2;NLOD=2.41;N_ART_LOD=-9.542e-01;POP_AF=1.000e-03;P_GERMLINE=-1.759e-01;TLOD=5.54	GT:AD:AF:F1R2:F2R1:MBQ:MFRL:MMQ:MPOS:PGT:PID:SA_MAP_AF:SA_POST_PROB	0/0:8,0:1.691e-05:3,0:5,0:0:182,0:0:0:0|1:208360369_AAT_A	0/1:16,2:0.111:8,1:8,1:0:163,207:28:0:0|1:208360369_AAT_A:0.111,0.00,0.111:0.013,0.028,0.959
1	208480638	.	A	G	.	.	DP=31;ECNT=1;NLOD=3.01;N_ART_LOD=-1.041e+00;POP_AF=1.000e-03;P_GERMLINE=-2.215e+00;TLOD=3.50	GT:AD:AF:F1R2:F2R1:MBQ:MFRL:MMQ:MPOS:SA_MAP_AF:SA_POST_PROB	0/0:10,0:1.750e-04:2,0:8,0:0:151,0:0:0	0/1:19,2:0.100:11,0:8,2:35:152,118:32:30:0.081,0.071,0.095:0.013,0.020,0.967
1	209907814	.	T	C	.	.	DP=162;ECNT=1;NLOD=24.38;N_ART_LOD=-1.921e+00;POP_AF=1.000e-03;P_GERMLINE=-2.402e+01;TLOD=3.06	GT:AD:AF:F1R2:F2R1:MBQ:MFRL:MMQ:MPOS:SA_MAP_AF:SA_POST_PROB	0/0:81,0:0.018:34,0:47,0:0:177,0:0:0	0/1:69,2:0.071:28,0:41,2:40:160,190:60:5:0.020,0.020,0.028:0.013,4.700e-03,0.982
1	210003024	.	T	C	.	.	DP=14;ECNT=1;NLOD=3.01;N_ART_LOD=-1.041e+00;POP_AF=1.000e-03;P_GERMLINE=-2.534e+00;TLOD=3.18	GT:AD:AF:F1R2:F2R1:MBQ:MFRL:MMQ:MPOS:SA_MAP_AF:SA_POST_PROB	0/0:10,0:1.298e-04:6,0:4,0:0:156,0:0:0	0/1:3,1:0.250:3,1:0,0:40:164,107:60:17:0.253,0.00,0.250:0.019,0.032,0.949
1	210139222	.	CT	C	.	.	DP=64;ECNT=1;NLOD=2.45;N_ART_LOD=1.73;POP_AF=1.000e-03;P_GERMLINE=-5.824e-02;RPA=13,12;RU=T;STR;TLOD=7.54	GT:AD:AF:F1R2:F2R1:MBQ:MFRL:MMQ:MPOS:SA_MAP_AF:SA_POST_PROB	0/0:29,4:0.127:11,0:12,2:28:135,213:60:13	0/1:24,5:0.206:5,1:12,4:39:130,215:60:35:0.152,0.192,0.200:0.023,0.017,0.961
1	210341416	.	G	A	.	.	DP=144;ECNT=1;NLOD=14.74;N_ART_LOD=3.60;POP_AF=1.000e-03;P_GERMLINE=-1.146e+01;TLOD=7.34	GT:AD:AF:F1R2:F2R1:MBQ:MFRL:MMQ:MPOS:SA_MAP_AF:SA_POST_PROB	0/0:77,2:0.044:50,1:27,1:39:163,220:60:47	0/1:51,3:0.115:32,2:19,1:39:159,211:60:29:0.040,0.051,0.056:0.011,9.275e-03,0.980
1	210414879	.	C	CT	.	.	DP=37;ECNT=1;NLOD=2.34;N_ART_LOD=0.365;POP_AF=1.000e-03;P_GERMLINE=-1.319e+00;RPA=14,15;RU=T;STR;TLOD=3.75	GT:AD:AF:F1R2:F2R1:MBQ:MFRL:MMQ:MPOS:SA_MAP_AF:SA_POST_PROB	0/0:16,1:0.137:7,1:5,0:40:237,121:60:6	0/1:11,4:0.309:6,4:3,0:39:237,217:60:14:0.222,0.242,0.267:0.016,0.036,0.948
1	210502520	.	TA	T	.	.	DP=304;ECNT=1;NLOD=15.93;N_ART_LOD=10.53;POP_AF=1.000e-03;P_GERMLINE=-1.263e+01;RPA=10,9;RU=A;STR;TLOD=7.69	GT:AD:AF:F1R2:F2R1:MBQ:MFRL:MMQ:MPOS:SA_MAP_AF:SA_POST_PROB	0/0:131,9:0.122:42,4:78,5:39:183,153:60:28	0/1:112,7:0.140:45,3:63,4:40:190,201:60:26:0.040,0.051,0.060:0.031,3.523e-03,0.965
1	210981994	.	T	C	.	.	DP=22;ECNT=1;NLOD=2.41;N_ART_LOD=-9.542e-01;POP_AF=1.000e-03;P_GERMLINE=-3.223e-01;TLOD=5.12	GT:AD:AF:F1R2:F2R1:MBQ:MFRL:MMQ:MPOS:SA_MAP_AF:SA_POST_PROB	0/0:8,0:5.040e-05:4,0:4,0:0:139,0:0:0	0/1:12,2:0.143:7,1:5,1:37:192,250:60:20:0.121,0.111,0.143:0.017,0.021,0.962
1	211058838	.	G	GT	.	.	DP=75;ECNT=1;NLOD=2.61;N_ART_LOD=0.491;POP_AF=1.000e-03;P_GERMLINE=-6.746e-01;RPA=10,11;RU=T;STR;TLOD=4.76	GT:AD:AF:F1R2:F2R1:MBQ:MFRL:MMQ:MPOS:SA_MAP_AF:SA_POST_PROB	0/0:17,1:0.204:7,0:10,1:40:174,162:60:28	0/1:42,4:0.109:13,1:27,3:39:162,150:60:34:0.051,0.081,0.087:0.017,9.672e-03,0.973
1	211325895	.	T	A	.	.	DP=13;ECNT=2;NLOD=2.41;N_ART_LOD=-9.542e-01;POP_AF=1.000e-03;P_GERMLINE=-2.088e+00;TLOD=3.02	GT:AD:AF:F1R2:F2R1:MBQ:MFRL:MMQ:MPOS:PGT:PID:SA_MAP_AF:SA_POST_PROB	0/0:8,0:5.560e-06:5,0:3,0:0:164,0:0:0:0|1:211325895_T_A	0/1:4,1:0.200:3,1:1,0:40:155,91:60:13:0|1:211325895_T_A:0.202,0.00,0.200:0.022,0.025,0.953
1	211325896	.	G	A	.	.	DP=13;ECNT=2;NLOD=2.41;N_ART_LOD=-9.542e-01;POP_AF=1.000e-03;P_GERMLINE=-2.088e+00;TLOD=3.02	GT:AD:AF:F1R2:F2R1:MBQ:MFRL:MMQ:MPOS:PGT:PID:SA_MAP_AF:SA_POST_PROB	0/0:8,0:5.560e-06:5,0:3,0:0:164,0:0:0:0|1:211325895_T_A	0/1:4,1:0.200:3,1:1,0:40:155,91:60:12:0|1:211325895_T_A:0.202,0.00,0.200:0.022,0.025,0.953
1	211381211	.	AAGC	A	.	.	DP=302;ECNT=2;NLOD=32.72;N_ART_LOD=-2.078e+00;POP_AF=1.000e-03;P_GERMLINE=-3.009e+01;RPA=5,4;RU=AGC;STR;TLOD=5.43	GT:AD:AF:F1R2:F2R1:MBQ:MFRL:MMQ:MPOS:SA_MAP_AF:SA_POST_PROB	0/0:109,0:0.091:27,0:82,0:0:183,0:0:0	0/1:124,4:0.145:51,2:73,2:38:184,194:58:23:0.030,0.010,0.031:2.303e-03,0.034,0.964
1	211381245	.	CCCA	C	.	.	DP=382;ECNT=2;NLOD=43.62;N_ART_LOD=0.079;POP_AF=1.000e-03;P_GERMLINE=-4.032e+01;RPA=4,3;RU=CCA;STR;TLOD=10.95	GT:AD:AF:F1R2:F2R1:MBQ:MFRL:MMQ:MPOS:SA_MAP_AF:SA_POST_PROB	0/0:159,1:0.036:53,0:106,1:36:171,146:60:32	0/1:182,5:0.084:64,2:118,3:39:171,220:60:13:0.020,0.020,0.027:5.465e-03,3.694e-03,0.991
1	211432798	.	TCTC	T	.	.	DP=166;ECNT=1;NLOD=10.81;N_ART_LOD=3.81;POP_AF=1.000e-03;P_GERMLINE=-9.962e+00;RPA=5,4;RU=CTC;STR;TLOD=3.55	GT:AD:AF:F1R2:F2R1:MBQ:MFRL:MMQ:MPOS:SA_MAP_AF:SA_POST_PROB	0/0:64,2:0.103:25,1:39,1:27:168,195:60:29	0/1:80,2:0.058:40,2:40,0:33:180,215:60:25:0.00,0.020,0.024:7.424e-03,7.407e-03,0.985
1	211659844	.	CA	C	.	.	DP=34;ECNT=1;NLOD=5.37;N_ART_LOD=-1.017e+00;POP_AF=1.000e-03;P_GERMLINE=-4.917e+00;RPA=9,8;RU=A;STR;TLOD=3.15	GT:AD:AF:F1R2:F2R1:MBQ:MFRL:MMQ:MPOS:SA_MAP_AF:SA_POST_PROB	0/0:18,0:0.056:14,0:3,0:0:170,0:0:0	0/1:12,2:0.144:6,0:6,2:40:152,163:60:28:0.121,0.121,0.143:0.019,0.019,0.962
1	212051951	.	G	A	.	.	DP=13;ECNT=1;NLOD=2.71;N_ART_LOD=-1.000e+00;POP_AF=1.000e-03;P_GERMLINE=-2.234e+00;TLOD=3.18	GT:AD:AF:F1R2:F2R1:MBQ:MFRL:MMQ:MPOS:SA_MAP_AF:SA_POST_PROB	0/0:9,0:1.228e-04:3,0:6,0:0:149,0:0:0	0/1:3,1:0.250:2,0:1,1:40:138,135:60:12:0.00,0.253,0.250:0.027,0.021,0.951
1	212482668	.	C	T	.	.	DP=338;ECNT=13;NLOD=19.91;N_ART_LOD=14.54;POP_AF=1.000e-03;P_GERMLINE=-1.739e+01;TLOD=5.30	GT:AD:AF:F1R2:F2R1:MBQ:MFRL:MMQ:MPOS:PGT:PID:SA_MAP_AF:SA_POST_PROB	0/0:150,6:0.051:83,4:67,2:35:190,145:40:9:0|1:212482668_C_T	0/1:173,3:0.023:100,2:73,1:40:176,172:37:13:0|1:212482668_C_T:0.010,0.020,0.017:7.165e-03,2.397e-03,0.990
1	212482678	.	A	G	.	.	DP=336;ECNT=13;NLOD=22.97;N_ART_LOD=14.36;POP_AF=1.000e-03;P_GERMLINE=-1.967e+01;TLOD=8.24	GT:AD:AF:F1R2:F2R1:MBQ:MFRL:MMQ:MPOS:PGT:PID:SA_MAP_AF:SA_POST_PROB	0/0:160,6:0.036:89,4:71,2:39:190,143:41:19:0|1:212482668_C_T	0/1:166,4:0.024:93,3:73,1:39:176,145:39:12:0|1:212482668_C_T:0.010,0.020,0.024:0.014,2.195e-03,0.984
1	212482679	.	G	A	.	.	DP=334;ECNT=13;NLOD=22.67;N_ART_LOD=14.37;POP_AF=1.000e-03;P_GERMLINE=-1.937e+01;TLOD=8.26	GT:AD:AF:F1R2:F2R1:MBQ:MFRL:MMQ:MPOS:PGT:PID:SA_MAP_AF:SA_POST_PROB	0/0:159,6:0.036:88,4:71,2:38:190,143:41:20:0|1:212482668_C_T	0/1:165,4:0.024:95,3:70,1:39:176,145:39:12:0|1:212482668_C_T:0.010,0.020,0.024:0.014,2.220e-03,0.984
1	212482689	.	G	T	.	.	DP=337;ECNT=13;NLOD=13.97;N_ART_LOD=20.70;POP_AF=1.000e-03;P_GERMLINE=-1.067e+01;TLOD=8.23	GT:AD:AF:F1R2:F2R1:MBQ:MFRL:MMQ:MPOS:PGT:PID:SA_MAP_AF:SA_POST_PROB	0/0:158,8:0.048:89,5:69,3:40:190,143:41:14:0|1:212482668_C_T	0/1:167,4:0.023:96,3:71,1:40:178,145:39:23:0|1:212482668_C_T:0.020,0.020,0.023:5.640e-03,3.522e-03,0.991
1	212482691	.	T	A	.	.	DP=338;ECNT=13;NLOD=14.27;N_ART_LOD=20.67;POP_AF=1.000e-03;P_GERMLINE=-1.097e+01;TLOD=8.23	GT:AD:AF:F1R2:F2R1:MBQ:MFRL:MMQ:MPOS:PGT:PID:SA_MAP_AF:SA_POST_PROB	0/0:159,8:0.048:91,5:68,3:39:190,143:41:16:0|1:212482668_C_T	0/1:167,4:0.023:95,3:72,1:40:178,145:39:25:0|1:212482668_C_T:0.020,0.020,0.023:5.506e-03,3.585e-03,0.991
1	212482693	.	C	T	.	.	DP=331;ECNT=13;NLOD=13.07;N_ART_LOD=20.77;POP_AF=1.000e-03;P_GERMLINE=-9.767e+00;TLOD=8.27	GT:AD:AF:F1R2:F2R1:MBQ:MFRL:MMQ:MPOS:PGT:PID:SA_MAP_AF:SA_POST_PROB	0/0:155,8:0.049:88,5:67,3:39:190,143:41:18:0|1:212482668_C_T	0/1:164,4:0.024:93,3:71,1:40:178,145:39:27:0|1:212482668_C_T:0.020,0.020,0.024:5.549e-03,3.663e-03,0.991
1	212482694	.	C	T	.	.	DP=329;ECNT=13;NLOD=13.07;N_ART_LOD=20.77;POP_AF=1.000e-03;P_GERMLINE=-9.766e+00;TLOD=8.29	GT:AD:AF:F1R2:F2R1:MBQ:MFRL:MMQ:MPOS:PGT:PID:SA_MAP_AF:SA_POST_PROB	0/0:155,8:0.049:88,5:67,3:40:190,143:41:19:0|1:212482668_C_T	0/1:162,4:0.024:91,3:71,1:40:177,145:39:28:0|1:212482668_C_T:0.020,0.020,0.024:5.909e-03,3.564e-03,0.991
1	212482754	.	T	C	.	.	DP=272;ECNT=13;NLOD=8.54;N_ART_LOD=18.26;POP_AF=1.000e-03;P_GERMLINE=-6.025e+00;TLOD=5.30	GT:AD:AF:F1R2:F2R1:MBQ:MFRL:MMQ:MPOS:PGT:PID:SA_MAP_AF:SA_POST_PROB	0/0:126,7:0.084:69,4:57,3:39:182,119:49:21:0|1:212482754_T_C	0/1:117,3:0.058:71,3:46,0:40:174,118:40:19:0|1:212482754_T_C:0.010,0.020,0.025:0.014,2.883e-03,0.983
1	212482760	.	C	T	.	.	DP=258;ECNT=13;NLOD=8.24;N_ART_LOD=18.30;POP_AF=1.000e-03;P_GERMLINE=-5.261e+00;TLOD=5.95	GT:AD:AF:F1R2:F2R1:MBQ:MFRL:MMQ:MPOS:PGT:PID:SA_MAP_AF:SA_POST_PROB	0/0:125,7:0.060:67,4:58,3:39:185,119:49:15:0|1:212482754_T_C	0/1:118,3:0.036:73,3:45,0:40:170,118:47:14:0|1:212482754_T_C:0.020,0.020,0.025:5.716e-03,5.142e-03,0.989
1	212577159	.	A	G	.	.	DP=29;ECNT=1;NLOD=2.71;N_ART_LOD=-1.018e+00;POP_AF=1.000e-03;P_GERMLINE=-9.409e-01;TLOD=4.53	GT:AD:AF:F1R2:F2R1:MBQ:MFRL:MMQ:MPOS:SA_MAP_AF:SA_POST_PROB	0/0:9,0:0.050:2,0:7,0:0:171,0:0:0	0/1:16,2:0.137:7,1:9,1:37:186,173:60:10:0.091,0.081,0.111:0.011,0.037,0.953
1	212929629	.	T	C	.	.	DP=32;ECNT=1;NLOD=3.61;N_ART_LOD=-1.114e+00;POP_AF=1.000e-03;P_GERMLINE=-3.055e+00;TLOD=3.26	GT:AD:AF:F1R2:F2R1:MBQ:MFRL:MMQ:MPOS:SA_MAP_AF:SA_POST_PROB	0/0:12,0:4.659e-05:5,0:7,0:0:156,0:0:0	0/1:18,2:0.100:9,2:9,0:38:145,98:42:20:0.00,0.101,0.100:0.048,8.763e-03,0.943
1	212967622	.	C	CA	.	.	DP=31;ECNT=1;NLOD=2.91;N_ART_LOD=-8.073e-01;POP_AF=1.000e-03;P_GERMLINE=-1.530e-01;RPA=17,18;RU=A;STR;TLOD=7.46	GT:AD:AF:F1R2:F2R1:MBQ:MFRL:MMQ:MPOS:SA_MAP_AF:SA_POST_PROB	0/0:10,0:0.132:2,0:6,0:0:140,0:0:0	0/1:6,5:0.472:3,1:3,4:40:200,141:60:26:0.424,0.424,0.455:0.020,0.031,0.949
1	213009178	.	C	CA	.	.	DP=311;ECNT=1;NLOD=11.82;N_ART_LOD=10.32;POP_AF=1.000e-03;P_GERMLINE=-8.517e+00;RPA=17,18;RU=A;STR;TLOD=9.37	GT:AD:AF:F1R2:F2R1:MBQ:MFRL:MMQ:MPOS:SA_MAP_AF:SA_POST_PROB	0/0:127,15:0.202:26,2:69,12:39:183,147:60:15	0/1:87,13:0.242:21,4:36,9:39:187,169:60:21:0.111,0.111,0.130:6.243e-03,0.037,0.957
1	213068395	.	T	C	.	.	DP=209;ECNT=1;NLOD=33.88;N_ART_LOD=-2.064e+00;POP_AF=1.000e-03;P_GERMLINE=-3.329e+01;TLOD=3.28	GT:AD:AF:F1R2:F2R1:MBQ:MFRL:MMQ:MPOS:SA_MAP_AF:SA_POST_PROB	0/0:113,0:0.024:51,0:62,0:0:202,0:0:0	0/1:81,2:0.067:29,1:52,1:39:187,112:60:7:0.020,0.00,0.024:4.711e-03,0.011,0.985
1	213223484	.	A	G	.	.	DP=25;ECNT=1;NLOD=3.31;N_ART_LOD=-1.079e+00;POP_AF=1.000e-03;P_GERMLINE=-1.171e+00;TLOD=4.90	GT:AD:AF:F1R2:F2R1:MBQ:MFRL:MMQ:MPOS:SA_MAP_AF:SA_POST_PROB	0/0:11,0:4.664e-05:9,0:2,0:0:128,0:0:0	0/1:11,2:0.179:7,0:4,2:35:148,151:60:20:0.121,0.131,0.154:0.027,0.015,0.958
1	213325476	.	G	T	.	.	DP=19;ECNT=1;NLOD=2.41;N_ART_LOD=-9.542e-01;POP_AF=1.000e-03;P_GERMLINE=-4.719e-01;TLOD=4.84	GT:AD:AF:F1R2:F2R1:MBQ:MFRL:MMQ:MPOS:SA_MAP_AF:SA_POST_PROB	0/0:8,0:2.911e-04:3,0:5,0:0:159,0:0:0	0/1:8,2:0.227:3,0:5,2:38:160,175:33:18:0.00,0.202,0.200:0.032,0.017,0.952
1	214158082	.	CGGT	C	.	.	DP=118;ECNT=1;NLOD=15.94;N_ART_LOD=-1.742e+00;POP_AF=1.000e-03;P_GERMLINE=-1.462e+01;RPA=5,4;RU=GGT;STR;TLOD=4.02	GT:AD:AF:F1R2:F2R1:MBQ:MFRL:MMQ:MPOS:SA_MAP_AF:SA_POST_PROB	0/0:53,0:0.027:31,0:22,0:0:160,0:0:0	0/1:55,2:0.075:39,1:16,1:40:177,243:60:38:0.020,0.030,0.035:0.018,5.196e-03,0.977
1	214178348	.	G	A	.	.	DP=77;ECNT=1;NLOD=9.71;N_ART_LOD=-1.548e+00;POP_AF=1.000e-03;P_GERMLINE=-7.979e+00;TLOD=4.44	GT:AD:AF:F1R2:F2R1:MBQ:MFRL:MMQ:MPOS:SA_MAP_AF:SA_POST_PROB	0/0:33,1:0.071:14,0:19,1:15:279,179:60:0	0/1:35,2:0.080:10,0:25,2:40:252,260:60:20:0.00,0.051,0.054:9.642e-03,0.025,0.965
1	214454774	.	GGGC	G	.	.	DP=380;ECNT=1;NLOD=20.02;N_ART_LOD=11.02;POP_AF=1.000e-03;P_GERMLINE=-1.944e+01;RPA=7,6;RU=GGC;STR;TLOD=3.27	GT:AD:AF:F1R2:F2R1:MBQ:MFRL:MMQ:MPOS:SA_MAP_AF:SA_POST_PROB	0/0:134,5:0.173:45,2:89,3:40:166,170:60:44	0/1:118,2:0.186:44,0:74,2:35:152,177:60:32:0.010,0.010,0.017:7.016e-03,3.283e-03,0.990
1	214534449	.	C	A	.	.	DP=71;ECNT=1;NLOD=11.14;N_ART_LOD=-1.594e+00;POP_AF=1.000e-03;P_GERMLINE=-1.028e+01;TLOD=3.56	GT:AD:AF:F1R2:F2R1:MBQ:MFRL:MMQ:MPOS:SA_MAP_AF:SA_POST_PROB	0/0:37,0:0.038:21,0:16,0:0:138,0:0:0	0/1:27,2:0.097:12,1:15,1:34:171,214:60:16:0.051,0.051,0.069:0.014,0.013,0.973
1	214771929	.	A	G	.	.	DP=28;ECNT=2;NLOD=5.12;N_ART_LOD=-9.777e-01;POP_AF=1.000e-03;P_GERMLINE=-1.965e+00;TLOD=6.40	GT:AD:AF:F1R2:F2R1:MBQ:MFRL:MMQ:MPOS:PGT:PID:SA_MAP_AF:SA_POST_PROB	0/0:17,0:3.798e-06:7,0:8,0:0:151,0:0:0:0|1:214771929_A_G	0/1:8,2:0.227:3,0:5,2:40:158,114:60:13:0|1:214771929_A_G:0.152,0.152,0.182:0.017,0.025,0.957
1	214771930	.	G	C	.	.	DP=28;ECNT=2;NLOD=5.12;N_ART_LOD=-1.255e+00;POP_AF=1.000e-03;P_GERMLINE=-2.040e+00;TLOD=6.18	GT:AD:AF:F1R2:F2R1:MBQ:MFRL:MMQ:MPOS:PGT:PID:SA_MAP_AF:SA_POST_PROB	0/0:17,0:3.723e-06:8,0:9,0:0:151,0:0:0:0|1:214771929_A_G	0/1:9,2:0.182:3,0:6,2:40:157,114:60:14:0|1:214771929_A_G:0.152,0.152,0.182:0.017,0.025,0.957
1	214791905	.	T	C	.	.	DP=1120;ECNT=1;NLOD=153.40;N_ART_LOD=1.06;POP_AF=1.000e-03;P_GERMLINE=-1.530e+02;TLOD=3.15	GT:AD:AF:F1R2:F2R1:MBQ:MFRL:MMQ:MPOS:SA_MAP_AF:SA_POST_PROB	0/0:538,2:0.019:214,1:324,1:40:172,141:60:18	0/1:546,3:0.019:234,2:312,1:40:163,140:60:48:0.010,0.010,5.464e-03:6.720e-04,3.964e-03,0.995
1	214792669	.	TTG	T	.	.	DP=179;ECNT=1;NLOD=15.30;N_ART_LOD=0.175;POP_AF=1.000e-03;P_GERMLINE=-1.294e+01;RPA=7,6;RU=TG;STR;TLOD=5.12	GT:AD:AF:F1R2:F2R1:MBQ:MFRL:MMQ:MPOS:SA_MAP_AF:SA_POST_PROB	0/0:63,1:0.171:29,0:34,1:40:195,155:60:23	0/1:61,3:0.160:20,0:41,3:39:184,177:60:25:0.040,0.040,0.047:0.043,4.674e-03,0.952
1	214818825	.	CA	C	.	.	DB;DP=1258;ECNT=1;NLOD=172.84;N_ART_LOD=0.155;POP_AF=1.000e-03;P_GERMLINE=-1.704e+02;RPA=8,7;RU=A;STR;TLOD=5.15	GT:AD:AF:F1R2:F2R1:MBQ:MFRL:MMQ:MPOS:SA_MAP_AF:SA_POST_PROB	0/0:613,4:0.064:220,2:371,2:38:182,124:60:23	0/1:503,9:0.062:192,6:291,3:40:171,156:60:19:0.010,0.020,0.018:2.277e-03,2.412e-03,0.995
1	214825289	.	CT	C	.	.	DP=568;ECNT=1;NLOD=15.64;N_ART_LOD=14.71;POP_AF=1.000e-03;P_GERMLINE=-1.234e+01;RPA=12,11;RU=T;STR;TLOD=17.52	GT:AD:AF:F1R2:F2R1:MBQ:MFRL:MMQ:MPOS:SA_MAP_AF:SA_POST_PROB	0/0:173,18:0.266:40,3:40,8:35:204,206:60:39	0/1:158,15:0.262:34,3:43,11:39:174,220:60:25:0.071,0.061,0.080:8.563e-03,7.153e-03,0.984
1	214826810	.	C	CT	.	.	DP=1347;ECNT=1;NLOD=116.98;N_ART_LOD=3.30;POP_AF=1.000e-03;P_GERMLINE=-1.159e+02;RPA=15,16;RU=T;STR;TLOD=3.81	GT:AD:AF:F1R2:F2R1:MBQ:MFRL:MMQ:MPOS:SA_MAP_AF:SA_POST_PROB	0/0:498,9:0.202:15,2:41,4:40:156,119:60:23	0/1:463,8:0.210:29,3:35,3:40:172,169:60:31:0.010,0.010,0.012:1.881e-03,1.946e-03,0.996
1	215145495	.	T	TTA	.	.	DP=27;ECNT=1;NLOD=4.44;N_ART_LOD=-9.486e-01;POP_AF=1.000e-03;P_GERMLINE=-1.945e+00;RPA=7,8;RU=TA;STR;TLOD=5.27	GT:AD:AF:F1R2:F2R1:MBQ:MFRL:MMQ:MPOS:SA_MAP_AF:SA_POST_PROB	0/0:15,0:0.069:9,0:5,0:0:168,0:0:0	0/1:7,2:0.267:4,1:2,1:38:150,143:60:10:0.222,0.00,0.222:0.015,0.041,0.944
1	215285939	.	T	C	.	.	DP=53;ECNT=1;NLOD=7.83;N_ART_LOD=-1.431e+00;POP_AF=1.000e-03;P_GERMLINE=-5.934e+00;TLOD=4.61	GT:AD:AF:F1R2:F2R1:MBQ:MFRL:MMQ:MPOS:SA_MAP_AF:SA_POST_PROB	0/0:26,0:4.024e-05:15,0:11,0:0:169,0:0:0	0/1:24,2:0.096:11,1:13,1:38:148,117:60:20:0.061,0.061,0.077:0.011,0.018,0.970
1	215345245	.	TTC	T	.	.	DP=102;ECNT=2;NLOD=7.06;N_ART_LOD=2.86;POP_AF=1.000e-03;P_GERMLINE=-4.181e+00;RPA=7,6;RU=TC;STR;TLOD=5.79	GT:AD:AF:F1R2:F2R1:MBQ:MFRL:MMQ:MPOS:SA_MAP_AF:SA_POST_PROB	0/0:47,2:0.106:23,0:24,2:40:244,235:60:16	0/1:39,3:0.100:23,2:16,1:39:240,280:60:32:0.00,0.071,0.071:0.012,0.022,0.966
1	215588763	.	G	A	.	.	DP=107;ECNT=1;NLOD=7.27;N_ART_LOD=1.50;POP_AF=1.000e-03;P_GERMLINE=-3.972e+00;TLOD=13.36	GT:AD:AF:F1R2:F2R1:MBQ:MFRL:MMQ:MPOS:SA_MAP_AF:SA_POST_PROB	0/0:46,3:0.089:22,1:24,2:37:178,130:20:1	0/1:38,10:0.247:20,5:18,5:39:180,134:20:20:0.152,0.202,0.208:0.024,0.015,0.961
1	215588865	.	G	C	.	.	DP=89;ECNT=3;NLOD=9.26;N_ART_LOD=-6.889e-01;POP_AF=1.000e-03;P_GERMLINE=-5.962e+00;TLOD=8.77	GT:AD:AF:F1R2:F2R1:MBQ:MFRL:MMQ:MPOS:PGT:PID:SA_MAP_AF:SA_POST_PROB	0/0:38,1:0.038:19,0:19,1:39:196,130:20:7:0|1:215588865_G_C	0/1:38,5:0.163:17,4:21,1:35:189,149:20:7:0|1:215588865_G_C:0.121,0.00,0.116:8.317e-03,0.044,0.948
1	215588880	.	C	G	.	.	DP=70;ECNT=3;NLOD=9.63;N_ART_LOD=-1.519e+00;POP_AF=1.000e-03;P_GERMLINE=-7.807e+00;TLOD=4.54	GT:AD:AF:F1R2:F2R1:MBQ:MFRL:MMQ:MPOS:PGT:PID:SA_MAP_AF:SA_POST_PROB	0/0:32,0:4.857e-06:14,0:18,0:0:199,0:0:0:0|1:215588865_G_C	0/1:36,2:0.053:17,2:19,0:34:199,190:21:22:0|1:215588865_G_C:0.051,0.00,0.053:0.012,0.014,0.975
1	215588882	.	C	T	.	.	DP=72;ECNT=3;NLOD=9.93;N_ART_LOD=-1.537e+00;POP_AF=1.000e-03;P_GERMLINE=-8.080e+00;TLOD=4.57	GT:AD:AF:F1R2:F2R1:MBQ:MFRL:MMQ:MPOS:PGT:PID:SA_MAP_AF:SA_POST_PROB	0/0:33,0:0.015:15,0:18,0:0:198,0:0:0:0|1:215588865_G_C	0/1:35,2:0.066:16,2:19,0:28:198,190:21:20:0|1:215588865_G_C:0.051,0.00,0.054:0.013,0.013,0.974
1	215741068	.	G	A	.	.	DP=375;ECNT=1;NLOD=45.06;N_ART_LOD=-2.191e+00;POP_AF=1.000e-03;P_GERMLINE=-4.300e+01;TLOD=4.78	GT:AD:AF:F1R2:F2R1:MBQ:MFRL:MMQ:MPOS:SA_MAP_AF:SA_POST_PROB	0/0:150,0:0.033:50,0:100,0:0:170,0:0:0	0/1:199,3:0.046:81,0:118,3:39:170,149:60:28:0.00,0.020,0.015:6.540e-03,2.608e-03,0.991
1	215749406	.	GT	G	.	.	DP=190;ECNT=1;NLOD=8.01;N_ART_LOD=5.76;POP_AF=1.000e-03;P_GERMLINE=-6.240e+00;RPA=11,10;RU=T;STR;TLOD=4.48	GT:AD:AF:F1R2:F2R1:MBQ:MFRL:MMQ:MPOS:SA_MAP_AF:SA_POST_PROB	0/0:70,5:0.199:21,1:33,4:36:195,212:60:33	0/1:52,4:0.225:21,3:25,1:39:204,178:60:22:0.040,0.061,0.073:0.120,4.156e-03,0.876
1	215814142	.	T	A	.	.	DP=388;ECNT=1;NLOD=31.84;N_ART_LOD=3.15;POP_AF=1.000e-03;P_GERMLINE=-3.133e+01;TLOD=3.21	GT:AD:AF:F1R2:F2R1:MBQ:MFRL:MMQ:MPOS:SA_MAP_AF:SA_POST_PROB	0/0:149,3:0.089:19,1:62,2:40:202,152:60:34	0/1:198,4:0.066:34,1:93,3:38:193,195:60:12:0.020,0.00,0.025:4.330e-03,8.347e-03,0.987
1	215844714	.	T	TA	.	.	DP=86;ECNT=1;NLOD=5.30;N_ART_LOD=1.60;POP_AF=1.000e-03;P_GERMLINE=-2.815e+00;RPA=10,11;RU=A;STR;TLOD=5.26	GT:AD:AF:F1R2:F2R1:MBQ:MFRL:MMQ:MPOS:SA_MAP_AF:SA_POST_PROB	0/0:35,2:0.128:13,0:17,2:40:195,214:60:31	0/1:31,4:0.191:14,1:15,3:40:205,217:60:16:0.111,0.00,0.114:0.019,0.018,0.963
1	215914834	.	G	A	.	.	DP=811;ECNT=2;NLOD=117.47;N_ART_LOD=-1.100e+00;POP_AF=1.000e-03;P_GERMLINE=-1.166e+02;TLOD=3.58	GT:AD:AF:F1R2:F2R1:MBQ:MFRL:MMQ:MPOS:SA_MAP_AF:SA_POST_PROB	0/0:404,1:0.033:152,1:252,0:40:164,97:60:0	0/1:357,3:0.037:152,1:205,2:39:164,233:60:37:0.010,0.00,8.333e-03:9.658e-04,8.122e-03,0.991
1	216140741	.	C	T	.	.	DP=45;ECNT=1;NLOD=4.51;N_ART_LOD=-1.204e+00;POP_AF=1.000e-03;P_GERMLINE=-2.954e+00;TLOD=4.27	GT:AD:AF:F1R2:F2R1:MBQ:MFRL:MMQ:MPOS:SA_MAP_AF:SA_POST_PROB	0/0:15,0:7.222e-05:6,0:9,0:0:164,0:0:0	0/1:26,2:0.100:9,2:17,0:40:149,135:60:1:0.061,0.051,0.071:9.822e-03,0.021,0.969
1	216373476	.	GA	G	.	.	DB;DP=371;ECNT=1;NLOD=13.90;N_ART_LOD=10.87;POP_AF=1.000e-03;P_GERMLINE=-1.060e+01;RPA=12,11;RU=A;STR;TLOD=11.27	GT:AD:AF:F1R2:F2R1:MBQ:MFRL:MMQ:MPOS:SA_MAP_AF:SA_POST_PROB	0/0:127,10:0.217:39,3:60,7:36:204,222:60:35	0/1:116,11:0.208:29,7:63,4:34:195,186:60:25:0.091,0.00,0.089:0.013,0.016,0.971
1	216684776	.	AAAC	A	.	.	DP=423;ECNT=1;NLOD=31.98;N_ART_LOD=9.76;POP_AF=1.000e-03;P_GERMLINE=-2.868e+01;RPA=8,7;RU=AAC;STR;TLOD=17.08	GT:AD:AF:F1R2:F2R1:MBQ:MFRL:MMQ:MPOS:SA_MAP_AF:SA_POST_PROB	0/0:171,5:0.086:58,2:113,3:40:149,147:60:37	0/1:195,7:0.079:63,4:132,3:40:150,144:60:39:0.030,0.020,0.035:2.716e-03,0.011,0.986
1	216880576	.	A	AT	.	.	DP=255;ECNT=1;NLOD=37.35;N_ART_LOD=-1.075e+00;POP_AF=1.000e-03;P_GERMLINE=-3.691e+01;RPA=9,10;RU=T;STR;TLOD=3.14	GT:AD:AF:F1R2:F2R1:MBQ:MFRL:MMQ:MPOS:SA_MAP_AF:SA_POST_PROB	0/0:133,1:0.050:56,1:75,0:37:231,177:60:4	0/1:96,4:0.080:51,0:45,4:40:232,245:60:32:0.00,0.040,0.040:6.889e-03,0.022,0.971
1	217527513	.	GCT	G	.	.	DP=45;ECNT=1;NLOD=2.89;N_ART_LOD=-1.117e+00;POP_AF=1.000e-03;P_GERMLINE=-1.814e+00;RPA=7,6;RU=CT;STR;TLOD=3.79	GT:AD:AF:F1R2:F2R1:MBQ:MFRL:MMQ:MPOS:SA_MAP_AF:SA_POST_PROB	0/0:10,0:0.202:7,0:3,0:0:161,0:0:0	0/1:22,2:0.156:13,2:9,0:35:164,151:60:38:0.00,0.081,0.083:0.039,8.356e-03,0.953
1	217793710	.	C	T	.	.	DP=673;ECNT=1;NLOD=94.38;N_ART_LOD=-2.510e+00;POP_AF=1.000e-03;P_GERMLINE=-9.114e+01;TLOD=6.81	GT:AD:AF:F1R2:F2R1:MBQ:MFRL:MMQ:MPOS:SA_MAP_AF:SA_POST_PROB	0/0:314,0:0.032:125,0:189,0:0:175,0:0:0	0/1:309,4:0.050:123,1:186,3:40:178,181:60:34:0.010,0.00,0.013:1.597e-03,7.423e-03,0.991
1	217804080	.	C	T	.	.	DP=170;ECNT=1;NLOD=20.08;N_ART_LOD=-1.837e+00;POP_AF=1.000e-03;P_GERMLINE=-1.960e+01;TLOD=3.18	GT:AD:AF:F1R2:F2R1:MBQ:MFRL:MMQ:MPOS:SA_MAP_AF:SA_POST_PROB	0/0:67,0:0.017:26,0:41,0:0:238,0:0:0	0/1:96,2:0.037:25,1:71,1:40:260,292:60:20:0.00,0.020,0.020:4.347e-03,0.022,0.974
1	217948989	.	A	G	.	.	DP=14;ECNT=1;NLOD=2.96;N_ART_LOD=-1.039e+00;POP_AF=1.000e-03;P_GERMLINE=-2.588e+00;TLOD=3.08	GT:AD:AF:F1R2:F2R1:MBQ:MFRL:MMQ:MPOS:SA_MAP_AF:SA_POST_PROB	0/0:10,0:0.010:6,0:4,0:0:179,0:0:0	0/1:3,1:0.250:1,0:2,1:39:145,173:60:7:0.253,0.00,0.250:0.025,0.023,0.952
1	218379013	.	AAG	A	.	.	DP=68;ECNT=1;NLOD=2.72;N_ART_LOD=3.18;POP_AF=1.000e-03;P_GERMLINE=-1.240e-01;RPA=9,8;RU=AG;STR;TLOD=6.58	GT:AD:AF:F1R2:F2R1:MBQ:MFRL:MMQ:MPOS:SA_MAP_AF:SA_POST_PROB	0/0:31,2:0.114:10,1:15,1:37:178,185:60:10	0/1:24,3:0.169:12,1:10,2:40:176,117:60:32:0.00,0.111,0.111:0.035,0.010,0.955
1	218610662	.	C	CT	.	.	DP=144;ECNT=1;NLOD=6.49;N_ART_LOD=4.25;POP_AF=1.000e-03;P_GERMLINE=-3.188e+00;RPA=17,18;RU=T;STR;TLOD=10.00	GT:AD:AF:F1R2:F2R1:MBQ:MFRL:MMQ:MPOS:SA_MAP_AF:SA_POST_PROB	0/0:63,8:0.203:18,4:14,2:39:185,203:60:26	0/1:33,9:0.318:13,4:5,5:39:193,182:60:37:0.00,0.212,0.209:0.029,0.017,0.954
1	218696128	.	C	CT	.	.	DP=46;ECNT=1;NLOD=3.67;N_ART_LOD=-7.662e-01;POP_AF=1.000e-03;P_GERMLINE=-2.180e+00;RPA=13,14;RU=T;STR;TLOD=4.20	GT:AD:AF:F1R2:F2R1:MBQ:MFRL:MMQ:MPOS:SA_MAP_AF:SA_POST_PROB	0/0:13,0:0.149:6,0:2,0:0:150,0:0:0	0/1:19,3:0.252:6,1:5,2:40:169,250:60:34:0.101,0.131,0.143:0.021,0.015,0.964
1	219010188	.	A	G	.	.	DP=15;ECNT=1;NLOD=3.01;N_ART_LOD=-1.041e+00;POP_AF=1.000e-03;P_GERMLINE=-2.547e+00;TLOD=3.16	GT:AD:AF:F1R2:F2R1:MBQ:MFRL:MMQ:MPOS:SA_MAP_AF:SA_POST_PROB	0/0:10,0:2.004e-05:3,0:7,0:0:201,0:0:0	0/1:3,1:0.300:1,0:2,1:39:212,121:60:7:0.00,0.253,0.250:0.027,0.021,0.951
1	219632240	.	TA	T	.	.	DP=31;ECNT=1;NLOD=3.87;N_ART_LOD=-1.144e+00;POP_AF=1.000e-03;P_GERMLINE=-6.698e-01;RPA=10,9;RU=A;STR;TLOD=9.44	GT:AD:AF:F1R2:F2R1:MBQ:MFRL:MMQ:MPOS:SA_MAP_AF:SA_POST_PROB	0/0:13,0:7.985e-03:11,0:2,0:0:187,0:0:0	0/1:11,5:0.334:4,4:7,1:39:162,126:60:40:0.283,0.273,0.313:0.015,0.039,0.946
1	220187320	.	A	G	.	.	DP=18;ECNT=1;NLOD=3.01;N_ART_LOD=-1.058e+00;POP_AF=1.000e-03;P_GERMLINE=-5.924e-01;TLOD=5.33	GT:AD:AF:F1R2:F2R1:MBQ:MFRL:MMQ:MPOS:SA_MAP_AF:SA_POST_PROB	0/0:10,0:0.046:6,0:4,0:0:167,0:0:0	0/1:5,2:0.286:2,1:3,1:33:204,131:60:13:0.00,0.283,0.286:0.024,0.025,0.951
1	220307713	.	G	GT	.	.	DB;DP=392;ECNT=1;NLOD=40.51;N_ART_LOD=3.23;POP_AF=1.000e-03;P_GERMLINE=-3.722e+01;RPA=9,10;RU=T;STR;TLOD=7.81	GT:AD:AF:F1R2:F2R1:MBQ:MFRL:MMQ:MPOS:SA_MAP_AF:SA_POST_PROB	0/0:179,6:0.070:86,2:93,4:39:194,197:60:34	0/1:163,8:0.097:77,4:82,4:39:184,220:60:24:0.030,0.040,0.047:6.317e-03,9.025e-03,0.985
1	220603288	.	AGTGT	A	.	.	DP=337;ECNT=4;NLOD=39.76;N_ART_LOD=1.88;POP_AF=1.000e-03;P_GERMLINE=-3.858e+01;RPA=12,10;RU=GT;STR;TLOD=3.88	GT:AD:AF:F1R2:F2R1:MBQ:MFRL:MMQ:MPOS:SA_MAP_AF:SA_POST_PROB	0/0:163,4:0.067:73,3:74,1:37:191,210:60:21	0/1:147,4:0.058:65,3:68,0:35:193,164:60:3:0.00,0.020,0.022:4.281e-03,0.019,0.976
1	220603308	.	TGTGTGA	T	.	.	DP=382;ECNT=4;NLOD=13.60;N_ART_LOD=13.26;POP_AF=1.000e-03;P_GERMLINE=-1.031e+01;RPA=1,-1;RU=GTGTGAGA;STR;TLOD=7.71	GT:AD:AF:F1R2:F2R1:MBQ:MFRL:MMQ:MPOS:SA_MAP_AF:SA_POST_PROB	0/0:134,10:0.189:71,4:58,6:35:199,206:60:33	0/1:126,8:0.183:58,5:65,3:38:200,193:60:35:0.00,0.061,0.061:9.558e-03,0.019,0.971
1	220808666	.	CTTT	C	.	.	DP=76;ECNT=1;NLOD=8.58;N_ART_LOD=-1.016e+00;POP_AF=1.000e-03;P_GERMLINE=-7.499e+00;RPA=18,15;RU=T;STR;TLOD=3.78	GT:AD:AF:F1R2:F2R1:MBQ:MFRL:MMQ:MPOS:SA_MAP_AF:SA_POST_PROB	0/0:34,2:0.110:9,0:5,0:0:224,0:0:0	0/1:29,5:0.168:12,0:6,3:39:225,167:60:8:0.00,0.091,0.088:0.017,0.015,0.968
1	220926579	.	G	GA	.	.	DP=66;ECNT=1;NLOD=7.14;N_ART_LOD=-1.153e+00;POP_AF=1.000e-03;P_GERMLINE=-4.357e+00;RPA=10,11;RU=A;STR;TLOD=5.63	GT:AD:AF:F1R2:F2R1:MBQ:MFRL:MMQ:MPOS:SA_MAP_AF:SA_POST_PROB	0/0:24,0:0.107:11,0:11,0:0:173,0:0:0	0/1:28,4:0.173:9,4:17,0:40:169,213:60:30:0.081,0.121,0.125:0.025,0.011,0.964
1	221026838	.	C	CCTCCCTCCCTCCCT	.	.	DP=27;ECNT=1;NLOD=2.48;N_ART_LOD=-1.059e+00;POP_AF=1.000e-03;P_GERMLINE=-6.040e-02;TLOD=17.78	GT:AD:AF:F1R2:F2R1:MBQ:MFRL:MMQ:MPOS:SA_MAP_AF:SA_POST_PROB	0/0:8,0:0.209:2,0:6,0:0:141,0:0:0	0/1:5,5:0.497:1,3:4,2:37:111,193:60:4:0.404,0.495,0.500:0.061,0.015,0.924
1	221186643	.	CT	C	.	.	DP=55;ECNT=1;NLOD=4.56;N_ART_LOD=0.325;POP_AF=1.000e-03;P_GERMLINE=-2.259e+00;RPA=12,11;RU=T;STR;TLOD=5.05	GT:AD:AF:F1R2:F2R1:MBQ:MFRL:MMQ:MPOS:SA_MAP_AF:SA_POST_PROB	0/0:24,1:0.089:9,1:9,0:40:172,122:60:14	0/1:20,4:0.225:13,2:4,2:38:153,153:60:26:0.131,0.131,0.160:0.018,0.017,0.965
1	221356184	.	AAGGAGGAGG	A	.	.	DP=59;ECNT=1;NLOD=6.52;N_ART_LOD=-1.107e+00;POP_AF=1.000e-03;P_GERMLINE=-3.924e+00;RPA=9,6;RU=AGG;STR;TLOD=5.39	GT:AD:AF:F1R2:F2R1:MBQ:MFRL:MMQ:MPOS:SA_MAP_AF:SA_POST_PROB	0/0:22,0:0.085:5,0:9,0:0:123,0:0:0	0/1:21,2:0.227:4,0:4,2:40:174,170:60:20:0.00,0.101,0.105:0.018,0.019,0.963
1	221507376	.	G	GT	.	.	DP=1508;ECNT=1;NLOD=140.17;N_ART_LOD=9.57;POP_AF=1.000e-03;P_GERMLINE=-1.369e+02;RPA=8,9;RU=T;STR;TLOD=8.16	GT:AD:AF:F1R2:F2R1:MBQ:MFRL:MMQ:MPOS:SA_MAP_AF:SA_POST_PROB	0/0:578,13:0.124:199,3:375,10:40:174,180:60:30	0/1:611,12:0.105:223,7:381,5:40:168,175:60:39:0.010,0.020,0.019:0.048,6.741e-04,0.951
1	222121506	.	A	G	.	.	DP=56;ECNT=1;NLOD=10.54;N_ART_LOD=-1.561e+00;POP_AF=1.000e-03;P_GERMLINE=-8.138e+00;TLOD=5.15	GT:AD:AF:F1R2:F2R1:MBQ:MFRL:MMQ:MPOS:SA_MAP_AF:SA_POST_PROB	0/0:35,0:0.014:18,0:17,0:0:150,0:0:0	0/1:18,2:0.100:11,1:7,1:39:189,191:60:27:0.101,0.00,0.100:8.763e-03,0.048,0.943
1	222435118	.	C	CT	.	.	DP=91;ECNT=1;NLOD=8.74;N_ART_LOD=1.17;POP_AF=1.000e-03;P_GERMLINE=-7.912e+00;RPA=10,11;RU=T;STR;TLOD=3.53	GT:AD:AF:F1R2:F2R1:MBQ:MFRL:MMQ:MPOS:SA_MAP_AF:SA_POST_PROB	0/0:46,2:0.067:26,1:17,1:40:194,273:60:37	0/1:34,4:0.133:18,3:16,1:40:184,191:60:44:0.00,0.101,0.105:0.014,0.025,0.960
1	222644576	.	C	G	.	.	DP=30;ECNT=1;NLOD=2.61;N_ART_LOD=-9.436e-01;POP_AF=1.000e-03;P_GERMLINE=-8.120e-02;TLOD=10.86	GT:AD:AF:F1R2:F2R1:MBQ:MFRL:MMQ:MPOS:SA_MAP_AF:SA_POST_PROB	0/0:11,1:0.108:7,0:4,1:16:193,185:40:20	0/1:12,4:0.265:3,0:9,4:40:165,234:41:12:0.00,0.253,0.250:0.050,0.013,0.937
1	222710228	.	CA	C	.	.	DP=36;ECNT=1;NLOD=3.26;N_ART_LOD=-8.379e-01;POP_AF=1.000e-03;P_GERMLINE=-1.694e+00;RPA=11,10;RU=A;STR;TLOD=4.28	GT:AD:AF:F1R2:F2R1:MBQ:MFRL:MMQ:MPOS:SA_MAP_AF:SA_POST_PROB	0/0:11,0:0.085:6,0:4,0:0:159,0:0:0	0/1:19,3:0.163:7,2:9,1:40:171,159:60:16:0.00,0.141,0.143:0.052,9.880e-03,0.939
1	222723317	.	CA	C	.	.	DP=47;ECNT=1;NLOD=2.98;N_ART_LOD=-9.933e-01;POP_AF=1.000e-03;P_GERMLINE=-1.750e-01;RPA=14,13;RU=A;STR;TLOD=7.34	GT:AD:AF:F1R2:F2R1:MBQ:MFRL:MMQ:MPOS:SA_MAP_AF:SA_POST_PROB	0/0:15,2:0.155:7,0:8,0:0:206,0:0:0	0/1:19,6:0.266:7,2:12,3:39:174,198:60:25:0.162,0.182,0.200:0.029,0.013,0.958
1	222915268	.	CTCTCTT	C	.	.	DP=37;ECNT=1;NLOD=3.54;N_ART_LOD=-1.094e+00;POP_AF=1.000e-03;P_GERMLINE=-2.640e+00;TLOD=3.61	GT:AD:AF:F1R2:F2R1:MBQ:MFRL:MMQ:MPOS:SA_MAP_AF:SA_POST_PROB	0/0:14,1:0.132:5,1:9,0:16:164,237:60:33	0/1:12,2:0.237:5,0:7,2:37:149,143:60:37:0.141,0.00,0.143:0.019,0.022,0.959
1	222986695	.	GCA	G	.	.	DP=57;ECNT=1;NLOD=5.57;N_ART_LOD=-1.305e+00;POP_AF=1.000e-03;P_GERMLINE=-2.627e+00;RPA=16,15;RU=CA;STR;TLOD=5.90	GT:AD:AF:F1R2:F2R1:MBQ:MFRL:MMQ:MPOS:SA_MAP_AF:SA_POST_PROB	0/0:19,0:0.040:10,0:9,0:0:173,0:0:0	0/1:21,4:0.265:5,1:16,3:38:159,160:60:42:0.131,0.131,0.160:0.018,0.017,0.965
1	223113467	.	C	CA	.	.	DP=25;ECNT=1;NLOD=3.01;N_ART_LOD=-1.041e+00;POP_AF=1.000e-03;P_GERMLINE=-3.068e-01;RPA=11,12;RU=A;STR;TLOD=5.99	GT:AD:AF:F1R2:F2R1:MBQ:MFRL:MMQ:MPOS:SA_MAP_AF:SA_POST_PROB	0/0:10,0:6.811e-04:4,0:6,0:0:238,0:0:0	0/1:8,4:0.365:3,3:5,1:38:176,247:60:22:0.293,0.303,0.333:0.027,0.020,0.953
1	223373262	.	CTT	C	.	.	DP=135;ECNT=1;NLOD=5.44;N_ART_LOD=2.85;POP_AF=1.000e-03;P_GERMLINE=-4.057e+00;RPA=13,11;RU=T;STR;TLOD=4.08	GT:AD:AF:F1R2:F2R1:MBQ:MFRL:MMQ:MPOS:SA_MAP_AF:SA_POST_PROB	0/0:41,2:0.169:28,2:9,0:37:157,111:60:41	0/1:46,4:0.228:21,1:14,2:31:193,158:60:17:0.030,0.051,0.055:0.036,4.794e-03,0.959
1	223727995	.	T	TA	.	.	DP=164;ECNT=1;NLOD=7.67;N_ART_LOD=3.91;POP_AF=1.000e-03;P_GERMLINE=-4.372e+00;RPA=15,16;RU=A;STR;TLOD=15.61	GT:AD:AF:F1R2:F2R1:MBQ:MFRL:MMQ:MPOS:SA_MAP_AF:SA_POST_PROB	0/0:64,6:0.178:17,2:45,3:35:174,204:39:37	0/1:52,13:0.242:23,3:28,9:39:191,196:39:32:0.152,0.172,0.188:0.122,5.741e-03,0.873
1	223980973	.	CA	C	.	.	DB;DP=260;ECNT=1;NLOD=10.92;N_ART_LOD=13.71;POP_AF=1.000e-03;P_GERMLINE=-7.618e+00;RPA=11,10;RU=A;STR;TLOD=8.13	GT:AD:AF:F1R2:F2R1:MBQ:MFRL:MMQ:MPOS:SA_MAP_AF:SA_POST_PROB	0/0:130,11:0.116:54,2:60,9:40:194,179:60:12	0/1:90,8:0.122:27,3:53,5:40:193,189:60:27:0.071,0.071,0.087:5.324e-03,0.051,0.944
1	223994526	.	CA	C	.	.	DB;DP=157;ECNT=1;NLOD=22.67;N_ART_LOD=-1.605e+00;POP_AF=1.000e-03;P_GERMLINE=-2.077e+01;RPA=9,8;RU=A;STR;TLOD=4.61	GT:AD:AF:F1R2:F2R1:MBQ:MFRL:MMQ:MPOS:SA_MAP_AF:SA_POST_PROB	0/0:76,0:0.042:24,0:46,0:0:202,0:0:0	0/1:63,4:0.108:15,2:44,2:40:189,177:60:16:0.00,0.061,0.063:0.011,0.019,0.970
1	224137190	.	G	T	.	.	DP=37;ECNT=2;NLOD=5.41;N_ART_LOD=-1.298e+00;POP_AF=1.000e-03;P_GERMLINE=-2.785e+00;TLOD=5.43	GT:AD:AF:F1R2:F2R1:MBQ:MFRL:MMQ:MPOS:SA_MAP_AF:SA_POST_PROB	0/0:18,0:0.050:10,0:8,0:0:162,0:0:0	0/1:14,2:0.147:10,2:4,0:39:200,94:43:18:0.121,0.00,0.125:9.172e-03,0.061,0.929
1	224379893	.	CTT	C	.	.	DP=56;ECNT=1;NLOD=6.06;N_ART_LOD=0.454;POP_AF=1.000e-03;P_GERMLINE=-5.252e+00;RPA=14,12;RU=T;STR;TLOD=3.51	GT:AD:AF:F1R2:F2R1:MBQ:MFRL:MMQ:MPOS:SA_MAP_AF:SA_POST_PROB	0/0:31,1:0.124:11,0:14,1:39:236,311:60:19	0/1:12,2:0.186:5,0:6,2:38:180,244:60:14:0.00,0.121,0.125:0.017,0.025,0.958
1	224444737	.	C	CT	.	.	DB;DP=861;ECNT=1;NLOD=73.19;N_ART_LOD=7.82;POP_AF=1.000e-03;P_GERMLINE=-6.998e+01;RPA=9,10;RU=T;STR;TLOD=6.62	GT:AD:AF:F1R2:F2R1:MBQ:MFRL:MMQ:MPOS:SA_MAP_AF:SA_POST_PROB	0/0:329,10:0.132:121,4:200,6:39:181,156:60:22	0/1:316,9:0.144:136,1:178,8:39:172,175:60:22:0.030,0.010,0.028:3.052e-03,6.310e-03,0.991
1	224473917	.	GTT	G	.	.	DP=104;ECNT=1;NLOD=7.79;N_ART_LOD=-1.050e+00;POP_AF=1.000e-03;P_GERMLINE=-7.486e+00;RPA=15,13;RU=T;STR;TLOD=3.00	GT:AD:AF:F1R2:F2R1:MBQ:MFRL:MMQ:MPOS:SA_MAP_AF:SA_POST_PROB	0/0:26,0:0.266:4,0:13,0:0:221,0:0:0	0/1:19,3:0.334:7,1:8,2:40:208,203:60:19:0.101,0.101,0.120:0.042,9.839e-03,0.948
1	224535847	.	T	C	.	.	DP=13;ECNT=1;NLOD=2.71;N_ART_LOD=-1.000e+00;POP_AF=1.000e-03;P_GERMLINE=-2.235e+00;TLOD=3.18	GT:AD:AF:F1R2:F2R1:MBQ:MFRL:MMQ:MPOS:SA_MAP_AF:SA_POST_PROB	0/0:9,0:3.801e-05:5,0:4,0:0:159,0:0:0	0/1:3,1:0.250:1,0:2,1:40:120,109:60:14:0.00,0.253,0.250:0.032,0.019,0.949
1	224588833	.	G	GA	.	.	DP=133;ECNT=1;NLOD=11.21;N_ART_LOD=-2.769e-01;POP_AF=1.000e-03;P_GERMLINE=-9.428e+00;RPA=10,11;RU=A;STR;TLOD=4.50	GT:AD:AF:F1R2:F2R1:MBQ:MFRL:MMQ:MPOS:SA_MAP_AF:SA_POST_PROB	0/0:46,1:0.169:10,0:33,1:39:216,278:60:33	0/1:45,4:0.191:11,1:33,3:39:232,168:60:23:0.081,0.00,0.082:0.025,0.012,0.963
1	224621772	.	ACCT	A	.	.	DB;DP=75;ECNT=1;NLOD=8.69;N_ART_LOD=-1.531e+00;POP_AF=1.000e-03;P_GERMLINE=-6.302e+00;RPA=6,5;RU=CCT;STR;TLOD=5.14	GT:AD:AF:F1R2:F2R1:MBQ:MFRL:MMQ:MPOS:SA_MAP_AF:SA_POST_PROB	0/0:29,0:0.130:12,0:17,0:0:184,0:0:0	0/1:21,2:0.238:12,0:9,2:40:205,268:60:36:0.091,0.00,0.087:0.013,0.022,0.966
1	225334789	.	CT	C	.	.	DB;DP=64;ECNT=1;NLOD=11.37;N_ART_LOD=-1.305e+00;POP_AF=1.000e-03;P_GERMLINE=-8.253e+00;RPA=11,10;RU=T;STR;TLOD=6.28	GT:AD:AF:F1R2:F2R1:MBQ:MFRL:MMQ:MPOS:SA_MAP_AF:SA_POST_PROB	0/0:38,0:0.017:15,0:21,0:0:215,0:0:0	0/1:20,4:0.188:11,1:6,3:40:212,197:60:14:0.00,0.172,0.174:0.019,0.025,0.955
1	225412619	.	T	C	.	.	DP=273;ECNT=5;NLOD=24.42;N_ART_LOD=5.88;POP_AF=1.000e-03;P_GERMLINE=-2.160e+01;TLOD=5.70	GT:AD:AF:F1R2:F2R1:MBQ:MFRL:MMQ:MPOS:PGT:PID:SA_MAP_AF:SA_POST_PROB	0/0:123,3:0.039:41,2:82,1:38:169,82:36:30:0|1:225412619_T_C	0/1:137,3:0.032:47,3:90,0:39:174,73:25:30:0|1:225412619_T_C:0.020,0.00,0.021:2.726e-03,0.013,0.984
1	225412632	.	T	A	.	.	DP=255;ECNT=5;NLOD=22.02;N_ART_LOD=6.00;POP_AF=1.000e-03;P_GERMLINE=-1.916e+01;TLOD=5.74	GT:AD:AF:F1R2:F2R1:MBQ:MFRL:MMQ:MPOS:PGT:PID:SA_MAP_AF:SA_POST_PROB	0/0:115,3:0.026:39,2:76,1:39:170,82:36:17:0|1:225412619_T_C	0/1:134,3:0.023:47,3:87,0:39:175,73:25:17:0|1:225412619_T_C:0.020,0.00,0.022:3.711e-03,9.064e-03,0.987
1	225412638	.	T	C	.	.	DP=244;ECNT=5;NLOD=20.21;N_ART_LOD=6.09;POP_AF=1.000e-03;P_GERMLINE=-1.732e+01;TLOD=5.80	GT:AD:AF:F1R2:F2R1:MBQ:MFRL:MMQ:MPOS:PGT:PID:SA_MAP_AF:SA_POST_PROB	0/0:109,3:0.027:36,2:73,1:35:170,82:36:11:0|1:225412619_T_C	0/1:129,3:0.023:46,3:83,0:39:177,73:25:11:0|1:225412619_T_C:0.020,0.00,0.023:4.455e-03,8.051e-03,0.987
1	225412639	.	G	T	.	.	DP=246;ECNT=5;NLOD=20.21;N_ART_LOD=6.09;POP_AF=1.000e-03;P_GERMLINE=-1.733e+01;TLOD=5.78	GT:AD:AF:F1R2:F2R1:MBQ:MFRL:MMQ:MPOS:PGT:PID:SA_MAP_AF:SA_POST_PROB	0/0:109,3:0.027:37,2:72,1:35:170,82:36:10:0|1:225412619_T_C	0/1:131,3:0.022:46,3:85,0:39:177,73:25:10:0|1:225412619_T_C:0.020,0.00,0.022:4.456e-03,7.859e-03,0.988
1	225412641	.	C	T	.	.	DP=241;ECNT=5;NLOD=18.41;N_ART_LOD=6.18;POP_AF=1.000e-03;P_GERMLINE=-1.552e+01;TLOD=5.80	GT:AD:AF:F1R2:F2R1:MBQ:MFRL:MMQ:MPOS:PGT:PID:SA_MAP_AF:SA_POST_PROB	0/0:103,3:0.033:35,2:68,1:35:169,82:36:8:0|1:225412619_T_C	0/1:129,3:0.030:45,3:84,0:37:175,73:25:8:0|1:225412619_T_C:0.020,0.00,0.023:4.331e-03,8.260e-03,0.987
1	225706955	.	C	A	.	.	DP=2447;ECNT=2;NLOD=358.30;N_ART_LOD=-2.973e-01;POP_AF=1.000e-03;P_GERMLINE=-3.575e+02;TLOD=3.49	GT:AD:AF:F1R2:F2R1:MBQ:MFRL:MMQ:MPOS:SA_MAP_AF:SA_POST_PROB	0/0:1219,2:0.021:422,1:797,1:39:166,158:60:16	0/1:1130,6:0.025:419,3:711,3:40:161,113:60:5:0.010,0.010,5.282e-03:1.170e-03,6.991e-04,0.998
1	225706963	.	G	A	.	.	DP=2514;ECNT=2;NLOD=371.31;N_ART_LOD=-3.101e+00;POP_AF=1.000e-03;P_GERMLINE=-3.709e+02;TLOD=3.07	GT:AD:AF:F1R2:F2R1:MBQ:MFRL:MMQ:MPOS:SA_MAP_AF:SA_POST_PROB	0/0:1237,0:0.025:438,0:799,0:0:166,0:0:0	0/1:1159,4:0.026:432,1:727,3:39:161,152:60:25:0.010,0.010,3.439e-03:1.315e-03,4.657e-04,0.998
1	225913369	.	C	CA	.	.	DP=28;ECNT=1;NLOD=4.47;N_ART_LOD=-9.480e-01;POP_AF=1.000e-03;P_GERMLINE=-2.405e+00;RPA=10,11;RU=A;STR;TLOD=4.79	GT:AD:AF:F1R2:F2R1:MBQ:MFRL:MMQ:MPOS:SA_MAP_AF:SA_POST_PROB	0/0:15,0:0.065:10,0:4,0:0:165,0:0:0	0/1:7,3:0.326:2,0:4,3:39:157,159:60:20:0.263,0.273,0.300:0.019,0.029,0.952
1	225974547	.	C	CT	.	.	DP=14;ECNT=1;NLOD=2.36;N_ART_LOD=-6.983e-01;POP_AF=1.000e-03;P_GERMLINE=-1.272e+00;RPA=14,15;RU=T;STR;TLOD=3.81	GT:AD:AF:F1R2:F2R1:MBQ:MFRL:MMQ:MPOS:SA_MAP_AF:SA_POST_PROB	0/0:8,0:0.014:2,0:5,0:0:184,0:0:0	0/1:4,2:0.383:0,1:1,1:40:248,230:60:30:0.00,0.333,0.333:0.035,0.019,0.946
1	226029275	.	G	C	.	.	DP=37;ECNT=1;NLOD=3.91;N_ART_LOD=-1.159e+00;POP_AF=1.000e-03;P_GERMLINE=-1.677e+00;TLOD=4.98	GT:AD:AF:F1R2:F2R1:MBQ:MFRL:MMQ:MPOS:SA_MAP_AF:SA_POST_PROB	0/0:13,0:0.036:10,0:3,0:0:117,0:0:0	0/1:20,2:0.109:9,2:11,0:27:143,153:55:22:0.091,0.00,0.091:8.295e-03,0.046,0.946
1	226161232	.	CTT	C	.	.	DP=16;ECNT=1;NLOD=2.42;N_ART_LOD=-6.363e-01;POP_AF=1.000e-03;P_GERMLINE=-1.407e+00;RPA=15,13;RU=T;STR;TLOD=3.74	GT:AD:AF:F1R2:F2R1:MBQ:MFRL:MMQ:MPOS:SA_MAP_AF:SA_POST_PROB	0/0:8,0:0.099:4,0:2,0:0:165,0:0:0	0/1:1,2:0.576:1,1:0,1:27:136,161:60:26:0.303,0.303,0.333:0.024,0.024,0.952
1	226438764	.	GT	G	.	.	DP=21;ECNT=1;NLOD=2.96;N_ART_LOD=-1.055e+00;POP_AF=1.000e-03;P_GERMLINE=-2.100e+00;RPA=9,8;RU=T;STR;TLOD=3.57	GT:AD:AF:F1R2:F2R1:MBQ:MFRL:MMQ:MPOS:SA_MAP_AF:SA_POST_PROB	0/0:10,0:0.055:9,0:1,0:0:251,0:0:0	0/1:6,2:0.301:3,1:3,1:39:226,141:60:35:0.212,0.212,0.250:0.023,0.023,0.955
1	226580730	.	G	T	.	.	DP=89;ECNT=1;NLOD=12.94;N_ART_LOD=-1.656e+00;POP_AF=1.000e-03;P_GERMLINE=-1.134e+01;TLOD=4.31	GT:AD:AF:F1R2:F2R1:MBQ:MFRL:MMQ:MPOS:SA_MAP_AF:SA_POST_PROB	0/0:43,0:0.033:14,0:29,0:0:199,0:0:0	0/1:39,2:0.070:17,2:22,0:40:178,188:60:20:0.051,0.00,0.049:0.014,0.011,0.975
1	226736649	.	C	T	.	.	DP=330;ECNT=1;NLOD=42.36;N_ART_LOD=-2.165e+00;POP_AF=1.000e-03;P_GERMLINE=-4.006e+01;TLOD=5.04	GT:AD:AF:F1R2:F2R1:MBQ:MFRL:MMQ:MPOS:SA_MAP_AF:SA_POST_PROB	0/0:141,0:0.035:45,0:96,0:0:197,0:0:0	0/1:169,3:0.037:65,2:104,1:39:194,161:60:30:0.00,0.020,0.017:5.019e-03,5.042e-03,0.990
1	227171735	.	TG	T	.	.	DP=115;ECNT=1;NLOD=2.95;N_ART_LOD=4.44;POP_AF=1.000e-03;P_GERMLINE=-1.589e-01;RPA=10,9;RU=G;STR;TLOD=9.99	GT:AD:AF:F1R2:F2R1:MBQ:MFRL:MMQ:MPOS:SA_MAP_AF:SA_POST_PROB	0/0:44,4:0.139:15,1:29,3:39:196,194:60:21	0/1:48,7:0.161:19,1:29,6:39:199,196:60:18:0.00,0.131,0.127:0.017,0.022,0.961
1	227661524	.	A	AGG	.	.	DP=37;ECNT=4;NLOD=4.82;N_ART_LOD=-1.230e+00;POP_AF=1.000e-03;P_GERMLINE=-1.528e+00;RPA=2,4;RU=G;STR;TLOD=12.98	GT:AD:AF:F1R2:F2R1:MBQ:MFRL:MMQ:MPOS:PGT:PID:SA_MAP_AF:SA_POST_PROB	0/0:16,0:3.162e-05:12,0:4,0:0:171,0:0:0:0|1:227661524_A_AGG	0/1:16,4:0.214:9,3:7,1:40:163,138:38:29:0|1:227661524_A_AGG:0.00,0.202,0.200:0.040,0.014,0.947
1	227661527	.	AAT	A	.	.	DP=39;ECNT=4;NLOD=5.42;N_ART_LOD=-1.279e+00;POP_AF=1.000e-03;P_GERMLINE=-2.120e+00;TLOD=12.88	GT:AD:AF:F1R2:F2R1:MBQ:MFRL:MMQ:MPOS:PGT:PID:SA_MAP_AF:SA_POST_PROB	0/0:18,0:3.162e-05:13,0:5,0:0:171,0:0:0:0|1:227661524_A_AGG	0/1:17,4:0.191:9,3:8,1:40:159,138:38:32:0|1:227661524_A_AGG:0.00,0.192,0.190:0.038,0.014,0.949
1	227661554	.	T	C	.	.	DP=44;ECNT=4;NLOD=5.72;N_ART_LOD=-1.301e+00;POP_AF=1.000e-03;P_GERMLINE=-2.420e+00;TLOD=12.48	GT:AD:AF:F1R2:F2R1:MBQ:MFRL:MMQ:MPOS:PGT:PID:SA_MAP_AF:SA_POST_PROB	0/0:19,0:3.162e-05:14,0:5,0:0:161,0:0:0:0|1:227661524_A_AGG	0/1:21,4:0.160:10,3:11,1:39:166,138:38:38:0|1:227661524_A_AGG:0.00,0.162,0.160:0.047,0.011,0.942
1	227661559	.	T	C	.	.	DP=48;ECNT=4;NLOD=5.42;N_ART_LOD=-1.279e+00;POP_AF=1.000e-03;P_GERMLINE=-2.120e+00;TLOD=15.86	GT:AD:AF:F1R2:F2R1:MBQ:MFRL:MMQ:MPOS:PGT:PID:SA_MAP_AF:SA_POST_PROB	0/0:18,0:3.162e-05:13,0:5,0:0:166,0:0:0:0|1:227661524_A_AGG	0/1:25,5:0.167:10,4:15,1:40:145,139:39:33:0|1:227661524_A_AGG:0.111,0.162,0.167:0.025,0.013,0.962
1	228064825	.	T	C	.	.	DP=33;ECNT=3;NLOD=4.51;N_ART_LOD=-1.215e+00;POP_AF=1.000e-03;P_GERMLINE=-2.261e+00;TLOD=5.00	GT:AD:AF:F1R2:F2R1:MBQ:MFRL:MMQ:MPOS:SA_MAP_AF:SA_POST_PROB	0/0:15,0:0.031:8,0:7,0:0:134,0:0:0	0/1:14,2:0.147:11,1:3,1:37:165,146:40:2:0.00,0.121,0.125:0.017,0.025,0.958
1	228064847	.	G	A	.	.	DP=51;ECNT=3;NLOD=3.33;N_ART_LOD=1.65;POP_AF=1.000e-03;P_GERMLINE=-3.137e-01;TLOD=12.48	GT:AD:AF:F1R2:F2R1:MBQ:MFRL:MMQ:MPOS:PGT:PID:SA_MAP_AF:SA_POST_PROB	0/0:25,1:0.038:15,0:10,1:34:155,140:46:7:0|1:228064847_G_A	0/1:21,4:0.160:14,1:7,3:40:154,129:40:14:0|1:228064847_G_A:0.00,0.162,0.160:0.025,0.017,0.958
1	228064857	.	G	C	.	.	DP=55;ECNT=3;NLOD=3.63;N_ART_LOD=1.62;POP_AF=1.000e-03;P_GERMLINE=-4.940e-01;TLOD=12.23	GT:AD:AF:F1R2:F2R1:MBQ:MFRL:MMQ:MPOS:PGT:PID:SA_MAP_AF:SA_POST_PROB	0/0:26,1:0.037:16,0:10,1:39:154,140:46:17:0|1:228064847_G_A	0/1:24,4:0.143:15,1:9,3:40:155,129:40:24:0|1:228064847_G_A:0.00,0.141,0.143:0.028,0.014,0.958
1	228494716	.	G	A	.	.	DP=232;ECNT=1;NLOD=33.97;N_ART_LOD=-2.065e+00;POP_AF=1.000e-03;P_GERMLINE=-3.351e+01;TLOD=3.16	GT:AD:AF:F1R2:F2R1:MBQ:MFRL:MMQ:MPOS:SA_MAP_AF:SA_POST_PROB	0/0:113,0:0.022:40,0:73,0:0:156,0:0:0	0/1:105,2:0.049:50,0:55,2:40:166,124:60:23:0.010,0.010,0.019:3.531e-03,8.294e-03,0.988
1	228554744	.	T	C	.	.	DP=627;ECNT=1;NLOD=85.88;N_ART_LOD=-2.466e+00;POP_AF=1.000e-03;P_GERMLINE=-8.496e+01;TLOD=3.62	GT:AD:AF:F1R2:F2R1:MBQ:MFRL:MMQ:MPOS:SA_MAP_AF:SA_POST_PROB	0/0:287,0:0.024:106,0:181,0:0:174,0:0:0	0/1:311,3:0.034:113,1:198,2:40:172,182:60:26:0.010,0.00,9.554e-03:1.273e-03,6.796e-03,0.992
1	228907243	.	T	C	.	.	DP=18;ECNT=1;NLOD=3.01;N_ART_LOD=-1.041e+00;POP_AF=1.000e-03;P_GERMLINE=-1.945e+00;TLOD=3.77	GT:AD:AF:F1R2:F2R1:MBQ:MFRL:MMQ:MPOS:SA_MAP_AF:SA_POST_PROB	0/0:10,0:3.679e-05:3,0:7,0:0:141,0:0:0	0/1:6,2:0.262:4,1:2,1:39:172,106:26:20:0.00,0.253,0.250:0.072,0.012,0.916
1	229407092	.	G	A	.	.	DP=125;ECNT=1;NLOD=15.91;N_ART_LOD=-1.739e+00;POP_AF=1.000e-03;P_GERMLINE=-1.482e+01;TLOD=3.79	GT:AD:AF:F1R2:F2R1:MBQ:MFRL:MMQ:MPOS:SA_MAP_AF:SA_POST_PROB	0/0:53,0:0.020:23,0:30,0:0:156,0:0:0	0/1:64,2:0.060:23,0:41,2:40:156,127:60:15:0.020,0.020,0.030:9.213e-03,6.285e-03,0.985
1	229422164	.	A	T	.	.	DP=98;ECNT=1;NLOD=14.75;N_ART_LOD=-1.710e+00;POP_AF=1.000e-03;P_GERMLINE=-1.373e+01;TLOD=3.72	GT:AD:AF:F1R2:F2R1:MBQ:MFRL:MMQ:MPOS:SA_MAP_AF:SA_POST_PROB	0/0:49,0:0.029:14,0:35,0:0:187,0:0:0	0/1:41,2:0.078:10,2:31,0:40:165,127:60:13:0.040,0.030,0.047:5.975e-03,0.026,0.968
1	229477725	.	G	GA	.	.	DP=181;ECNT=1;NLOD=12.87;N_ART_LOD=3.46;POP_AF=1.000e-03;P_GERMLINE=-9.605e+00;RPA=12,13;RU=A;STR;TLOD=7.11	GT:AD:AF:F1R2:F2R1:MBQ:MFRL:MMQ:MPOS:SA_MAP_AF:SA_POST_PROB	0/0:77,4:0.159:9,3:48,1:35:169,193:60:9	0/1:63,6:0.165:13,0:36,6:39:179,179:60:19:0.071,0.071,0.086:7.662e-03,0.019,0.974
1	229685011	.	C	T	.	.	DP=433;ECNT=1;NLOD=62.31;N_ART_LOD=-2.327e+00;POP_AF=1.000e-03;P_GERMLINE=-6.137e+01;TLOD=3.64	GT:AD:AF:F1R2:F2R1:MBQ:MFRL:MMQ:MPOS:SA_MAP_AF:SA_POST_PROB	0/0:207,0:0.023:75,0:132,0:0:159,0:0:0	0/1:205,3:0.033:75,1:130,2:36:167,157:60:18:0.010,0.010,0.014:3.412e-03,3.263e-03,0.993
1	230820947	.	C	T	.	.	DP=267;ECNT=1;NLOD=39.69;N_ART_LOD=-2.133e+00;POP_AF=1.000e-03;P_GERMLINE=-3.791e+01;TLOD=4.49	GT:AD:AF:F1R2:F2R1:MBQ:MFRL:MMQ:MPOS:SA_MAP_AF:SA_POST_PROB	0/0:132,0:0.026:51,0:81,0:0:182,0:0:0	0/1:119,3:0.048:40,0:79,3:40:175,130:60:5:0.010,0.020,0.025:0.020,2.505e-03,0.978
[truncated: 4,527,414 more chars]
