# Supplementary material for: Differentiation-state plasticity is a targetable resistance mechanism in basal-like breast cancer
Source: Nat Commun. 2018 Sep 19;9:3815. doi: 10.1038/s41467-018-05729-w (PMC6145927; doi:10.1038/s41467-018-05729-w)
Supplement: Supplementary file 7 — Supplementary Data 4 [file 41467_2018_5729_MOESM7_ESM.zip › Supplementary Data 4/BEZ235_Replicate_Libraries.bezVdmso.vcf]

##fileformat=VCFv4.1
##FILTER=<ID=PASS,Description="Accept as a confident somatic mutation">
##FILTER=<ID=REJECT,Description="Rejected as a confident somatic mutation">
##FORMAT=<ID=AD,Number=.,Type=Integer,Description="Allelic depths for the ref and alt alleles in the order listed">
##FORMAT=<ID=BQ,Number=A,Type=Float,Description="Average base quality for reads supporting alleles">
##FORMAT=<ID=DP,Number=1,Type=Integer,Description="Approximate read depth (reads with MQ=255 or with bad mates are filtered)">
##FORMAT=<ID=FA,Number=A,Type=Float,Description="Allele fraction of the alternate allele with regard to reference">
##FORMAT=<ID=GQ,Number=1,Type=Integer,Description="Genotype Quality">
##FORMAT=<ID=GT,Number=1,Type=String,Description="Genotype">
##FORMAT=<ID=PL,Number=G,Type=Integer,Description="Normalized, Phred-scaled likelihoods for genotypes as defined in the VCF specification">
##FORMAT=<ID=SS,Number=1,Type=Integer,Description="Variant status relative to non-adjacent Normal,0=wildtype,1=germline,2=somatic,3=LOH,4=post-transcriptional modification,5=unknown">
##INFO=<ID=DB,Number=0,Type=Flag,Description="dbSNP Membership">
##INFO=<ID=MQ0,Number=1,Type=Integer,Description="Total Mapping Quality Zero Reads">
##INFO=<ID=SOMATIC,Number=0,Type=Flag,Description="Somatic event">
##INFO=<ID=VT,Number=1,Type=String,Description="Variant type, can be SNP, INS or DEL">
##MuTect="analysis_type=MuTect input_file=[DMSO_Replicate_Libraries.bam, BEZ235_Replicate_Libraries.bam] read_buffer_size=null phone_home=STANDARD gatk_key=null tag=NA read_filter=[] intervals=null excludeIntervals=null interval_set_rule=UNION interval_merging=ALL interval_padding=0 reference_sequence=/home/exacloud/lustre1/SpellmanLab/Boniface/ref_files/human_g1k_v37.fasta nonDeterministicRandomSeed=false disableRandomization=false maxRuntime=-1 maxRuntimeUnits=MINUTES downsampling_type=BY_SAMPLE downsample_to_fraction=null downsample_to_coverage=1000 enable_experimental_downsampling=false baq=OFF baqGapOpenPenalty=40.0 performanceLog=null useOriginalQualities=false BQSR=null quantize_quals=0 disable_indel_quals=false emit_original_quals=false preserve_qscores_less_than=6 defaultBaseQualities=-1 validation_strictness=SILENT remove_program_records=false keep_program_records=false unsafe=null num_threads=1 num_cpu_threads_per_data_thread=1 num_io_threads=0 monitorThreadEfficiency=false num_bam_file_handles=null read_group_black_list=null pedigree=[] pedigreeString=[] pedigreeValidationType=STRICT allow_intervals_with_unindexed_bam=false generateShadowBCF=false logging_level=INFO log_to_file=null help=false noop=false enable_extended_output=true artifact_detection_mode=false tumor_sample_name=default bam_tumor_sample_name=null normal_sample_name=default force_output=false force_alleles=false only_passing_calls=false initial_tumor_lod=4.0 tumor_lod=6.3 fraction_contamination=0.02 minimum_mutation_cell_fraction=0.0 normal_lod=2.2 normal_artifact_lod=1.0 strand_artifact_lod=2.0 strand_artifact_power_threshold=0.9 dbsnp_normal_lod=5.5 somatic_classification_normal_power_threshold=0.95 minimum_normal_allele_fraction=0.0 tumor_f_pretest=0.005 min_qscore=25 gap_events_threshold=3 heavily_clipped_read_fraction=0.3 clipping_bias_pvalue_threshold=0.05 fraction_mapq0_threshold=0.5 pir_median_threshold=10.0 pir_mad_threshold=3.0 required_maximum_alt_allele_mapping_quality_score=20 max_alt_alleles_in_normal_count=2 max_alt_alleles_in_normal_qscore_sum=20 max_alt_allele_in_normal_fraction=0.03 power_constant_qscore=30 absolute_copy_number_data=null power_constant_af=0.30000001192092896 vcf=org.broadinstitute.sting.gatk.io.stubs.VariantContextWriterStub no_cmdline_in_header=org.broadinstitute.sting.gatk.io.stubs.VariantContextWriterStub sites_only=org.broadinstitute.sting.gatk.io.stubs.VariantContextWriterStub bcf=org.broadinstitute.sting.gatk.io.stubs.VariantContextWriterStub dbsnp=[(RodBinding name=dbsnp source=/home/exacloud/tempwork/SpellmanLab/peto/DBSNP_150_uw.vcf)] cosmic=[(RodBinding name=cosmic source=/home/exacloud/lustre1/SpellmanLab/Boniface/ref_files/b37_cosmic_v54_120711.vcf)] normal_panel=[] coverage_file=null coverage_20_q20_file=null power_file=null tumor_depth_file=null normal_depth_file=null filter_mismatching_base_and_quals=false"
##contig=<ID=1,length=249250621,assembly=b37>
##contig=<ID=2,length=243199373,assembly=b37>
##contig=<ID=3,length=198022430,assembly=b37>
##contig=<ID=4,length=191154276,assembly=b37>
##contig=<ID=5,length=180915260,assembly=b37>
##contig=<ID=6,length=171115067,assembly=b37>
##contig=<ID=7,length=159138663,assembly=b37>
##contig=<ID=8,length=146364022,assembly=b37>
##contig=<ID=9,length=141213431,assembly=b37>
##contig=<ID=10,length=135534747,assembly=b37>
##contig=<ID=11,length=135006516,assembly=b37>
##contig=<ID=12,length=133851895,assembly=b37>
##contig=<ID=13,length=115169878,assembly=b37>
##contig=<ID=14,length=107349540,assembly=b37>
##contig=<ID=15,length=102531392,assembly=b37>
##contig=<ID=16,length=90354753,assembly=b37>
##contig=<ID=17,length=81195210,assembly=b37>
##contig=<ID=18,length=78077248,assembly=b37>
##contig=<ID=19,length=59128983,assembly=b37>
##contig=<ID=20,length=63025520,assembly=b37>
##contig=<ID=21,length=48129895,assembly=b37>
##contig=<ID=22,length=51304566,assembly=b37>
##contig=<ID=X,length=155270560,assembly=b37>
##contig=<ID=Y,length=59373566,assembly=b37>
##contig=<ID=MT,length=16569,assembly=b37>
##contig=<ID=GL000207.1,length=4262,assembly=b37>
##contig=<ID=GL000226.1,length=15008,assembly=b37>
##contig=<ID=GL000229.1,length=19913,assembly=b37>
##contig=<ID=GL000231.1,length=27386,assembly=b37>
##contig=<ID=GL000210.1,length=27682,assembly=b37>
##contig=<ID=GL000239.1,length=33824,assembly=b37>
##contig=<ID=GL000235.1,length=34474,assembly=b37>
##contig=<ID=GL000201.1,length=36148,assembly=b37>
##contig=<ID=GL000247.1,length=36422,assembly=b37>
##contig=<ID=GL000245.1,length=36651,assembly=b37>
##contig=<ID=GL000197.1,length=37175,assembly=b37>
##contig=<ID=GL000203.1,length=37498,assembly=b37>
##contig=<ID=GL000246.1,length=38154,assembly=b37>
##contig=<ID=GL000249.1,length=38502,assembly=b37>
##contig=<ID=GL000196.1,length=38914,assembly=b37>
##contig=<ID=GL000248.1,length=39786,assembly=b37>
##contig=<ID=GL000244.1,length=39929,assembly=b37>
##contig=<ID=GL000238.1,length=39939,assembly=b37>
##contig=<ID=GL000202.1,length=40103,assembly=b37>
##contig=<ID=GL000234.1,length=40531,assembly=b37>
##contig=<ID=GL000232.1,length=40652,assembly=b37>
##contig=<ID=GL000206.1,length=41001,assembly=b37>
##contig=<ID=GL000240.1,length=41933,assembly=b37>
##contig=<ID=GL000236.1,length=41934,assembly=b37>
##contig=<ID=GL000241.1,length=42152,assembly=b37>
##contig=<ID=GL000243.1,length=43341,assembly=b37>
##contig=<ID=GL000242.1,length=43523,assembly=b37>
##contig=<ID=GL000230.1,length=43691,assembly=b37>
##contig=<ID=GL000237.1,length=45867,assembly=b37>
##contig=<ID=GL000233.1,length=45941,assembly=b37>
##contig=<ID=GL000204.1,length=81310,assembly=b37>
##contig=<ID=GL000198.1,length=90085,assembly=b37>
##contig=<ID=GL000208.1,length=92689,assembly=b37>
##contig=<ID=GL000191.1,length=106433,assembly=b37>
##contig=<ID=GL000227.1,length=128374,assembly=b37>
##contig=<ID=GL000228.1,length=129120,assembly=b37>
##contig=<ID=GL000214.1,length=137718,assembly=b37>
##contig=<ID=GL000221.1,length=155397,assembly=b37>
##contig=<ID=GL000209.1,length=159169,assembly=b37>
##contig=<ID=GL000218.1,length=161147,assembly=b37>
##contig=<ID=GL000220.1,length=161802,assembly=b37>
##contig=<ID=GL000213.1,length=164239,assembly=b37>
##contig=<ID=GL000211.1,length=166566,assembly=b37>
##contig=<ID=GL000199.1,length=169874,assembly=b37>
##contig=<ID=GL000217.1,length=172149,assembly=b37>
##contig=<ID=GL000216.1,length=172294,assembly=b37>
##contig=<ID=GL000215.1,length=172545,assembly=b37>
##contig=<ID=GL000205.1,length=174588,assembly=b37>
##contig=<ID=GL000219.1,length=179198,assembly=b37>
##contig=<ID=GL000224.1,length=179693,assembly=b37>
##contig=<ID=GL000223.1,length=180455,assembly=b37>
##contig=<ID=GL000195.1,length=182896,assembly=b37>
##contig=<ID=GL000212.1,length=186858,assembly=b37>
##contig=<ID=GL000222.1,length=186861,assembly=b37>
##contig=<ID=GL000200.1,length=187035,assembly=b37>
##contig=<ID=GL000193.1,length=189789,assembly=b37>
##contig=<ID=GL000194.1,length=191469,assembly=b37>
##contig=<ID=GL000225.1,length=211173,assembly=b37>
##contig=<ID=GL000192.1,length=547496,assembly=b37>
##reference=file:///home/exacloud/lustre1/SpellmanLab/Boniface/ref_files/human_g1k_v37.fasta
#CHROM	POS	ID	REF	ALT	QUAL	FILTER	INFO	FORMAT	default
##FILTER=<ID=PASS,Description="Accept as a confident somatic mutation">
1	12907612	rs2994091	A	T	.	PASS	DB;SOMATIC;VT=SNP	GT:AD:BQ:DP:FA:SS	0:79,1:.:80:0.013:0
1	12907620	rs2994092	A	G	.	PASS	DB;SOMATIC;VT=SNP	GT:AD:BQ:DP:FA:SS	0:80,1:.:81:0.012:0
1	15736569	.	G	A	.	PASS	SOMATIC;VT=SNP	GT:AD:BQ:DP:FA:SS	0:38,0:.:38:0.00:0
1	16892545	rs79037003	C	T	.	PASS	DB;SOMATIC;VT=SNP	GT:AD:BQ:DP:FA:SS	0:42,1:.:42:0.023:0
1	16916274	.	G	T	.	PASS	SOMATIC;VT=SNP	GT:AD:BQ:DP:FA:SS	0:11,0:.:6:0.00:0
1	16976772	rs79425189	G	T	.	PASS	DB;SOMATIC;VT=SNP	GT:AD:BQ:DP:FA:SS	0:64,1:.:56:0.015:0
1	17230479	rs7520849	G	A	.	PASS	DB;SOMATIC;VT=SNP	GT:AD:BQ:DP:FA:SS	0:24,0:.:24:0.00:0
1	21521094	rs4654907	C	T	.	PASS	DB;SOMATIC;VT=SNP	GT:AD:BQ:DP:FA:SS	0:20,0:.:20:0.00:0
1	21543016	.	G	A	.	PASS	SOMATIC;VT=SNP	GT:AD:BQ:DP:FA:SS	0:15,0:.:15:0.00:0
1	21721207	.	T	C	.	PASS	SOMATIC;VT=SNP	GT:AD:BQ:DP:FA:SS	0:20,0:.:20:0.00:0
1	23339704	.	T	G	.	PASS	SOMATIC;VT=SNP	GT:AD:BQ:DP:FA:SS	0:8,0:.:8:0.00:0
1	32719004	.	A	G	.	PASS	SOMATIC;VT=SNP	GT:AD:BQ:DP:FA:SS	0:13,0:.:13:0.00:0
1	34789885	.	G	A	.	PASS	SOMATIC;VT=SNP	GT:AD:BQ:DP:FA:SS	0:8,0:.:8:0.00:0
1	39854559	.	T	C	.	PASS	SOMATIC;VT=SNP	GT:AD:BQ:DP:FA:SS	0:10,0:.:10:0.00:0
1	41423467	.	T	C	.	PASS	SOMATIC;VT=SNP	GT:AD:BQ:DP:FA:SS	0:14,0:.:12:0.00:0
1	45376412	.	T	C	.	PASS	SOMATIC;VT=SNP	GT:AD:BQ:DP:FA:SS	0:9,0:.:9:0.00:0
1	47154324	.	C	A	.	PASS	SOMATIC;VT=SNP	GT:AD:BQ:DP:FA:SS	0:9,0:.:9:0.00:0
1	49698108	rs575956803	A	T	.	PASS	DB;SOMATIC;VT=SNP	GT:AD:BQ:DP:FA:SS	0:20,0:.:22:0.00:0
1	57088308	.	T	A	.	PASS	SOMATIC;VT=SNP	GT:AD:BQ:DP:FA:SS	0:12,0:.:12:0.00:0
1	58009641	.	A	G	.	PASS	SOMATIC;VT=SNP	GT:AD:BQ:DP:FA:SS	0:11,0:.:11:0.00:0
1	61625649	.	C	T	.	PASS	SOMATIC;VT=SNP	GT:AD:BQ:DP:FA:SS	0:19,0:.:18:0.00:0
1	68395236	.	A	G	.	PASS	SOMATIC;VT=SNP	GT:AD:BQ:DP:FA:SS	0:12,0:.:12:0.00:0
1	77614679	.	C	T	.	PASS	SOMATIC;VT=SNP	GT:AD:BQ:DP:FA:SS	0:9,0:.:9:0.00:0
1	87612774	.	T	A	.	PASS	SOMATIC;VT=SNP	GT:AD:BQ:DP:FA:SS	0:12,0:.:11:0.00:0
1	93045357	.	A	G	.	PASS	SOMATIC;VT=SNP	GT:AD:BQ:DP:FA:SS	0:8,0:.:9:0.00:0
1	113191328	.	G	T	.	PASS	SOMATIC;VT=SNP	GT:AD:BQ:DP:FA:SS	0:10,0:.:10:0.00:0
1	117383881	.	G	T	.	PASS	SOMATIC;VT=SNP	GT:AD:BQ:DP:FA:SS	0:11,0:.:11:0.00:0
1	117457323	.	C	T	.	PASS	SOMATIC;VT=SNP	GT:AD:BQ:DP:FA:SS	0:11,0:.:11:0.00:0
1	121354209	.	G	A	.	PASS	SOMATIC;VT=SNP	GT:AD:BQ:DP:FA:SS	0:36,1:.:37:0.027:0
1	142538684	rs11811712	G	A	.	PASS	DB;SOMATIC;VT=SNP	GT:AD:BQ:DP:FA:SS	0:46,0:.:44:0.00:0
1	142598243	.	G	T	.	PASS	SOMATIC;VT=SNP	GT:AD:BQ:DP:FA:SS	0:35,0:.:29:0.00:0
1	142598251	.	C	T	.	PASS	SOMATIC;VT=SNP	GT:AD:BQ:DP:FA:SS	0:32,0:.:25:0.00:0
1	142855073	.	G	C	.	PASS	SOMATIC;VT=SNP	GT:AD:BQ:DP:FA:SS	0:17,0:.:9:0.00:0
1	144609139	rs61809713	T	G	.	PASS	DB;SOMATIC;VT=SNP	GT:AD:BQ:DP:FA:SS	0:33,1:.:11:0.029:0
1	144618070	rs55646423	G	A	.	PASS	DB;SOMATIC;VT=SNP	GT:AD:BQ:DP:FA:SS	0:22,0:.:15:0.00:0
1	145112003	rs4247156	G	T	.	PASS	DB;SOMATIC;VT=SNP	GT:AD:BQ:DP:FA:SS	0:36,1:.:37:0.027:0
1	145206282	rs200409996	C	A	.	PASS	DB;SOMATIC;VT=SNP	GT:AD:BQ:DP:FA:SS	0:22,0:.:22:0.00:0
1	145318409	rs61816414	G	T	.	PASS	DB;SOMATIC;VT=SNP	GT:AD:BQ:DP:FA:SS	0:37,1:.:28:0.026:0
1	145438579	.	T	A	.	PASS	SOMATIC;VT=SNP	GT:AD:BQ:DP:FA:SS	0:20,0:.:20:0.00:0
1	145527124	.	C	A	.	PASS	SOMATIC;VT=SNP	GT:AD:BQ:DP:FA:SS	0:20,0:.:20:0.00:0
1	151041242	.	A	G	.	PASS	SOMATIC;VT=SNP	GT:AD:BQ:DP:FA:SS	0:17,0:.:17:0.00:0
1	153802410	.	C	T	.	PASS	SOMATIC;VT=SNP	GT:AD:BQ:DP:FA:SS	0:17,0:.:17:0.00:0
1	153899811	.	G	A	.	PASS	SOMATIC;VT=SNP	GT:AD:BQ:DP:FA:SS	0:31,0:.:31:0.00:0
1	154901038	.	A	G	.	PASS	SOMATIC;VT=SNP	GT:AD:BQ:DP:FA:SS	0:17,0:.:17:0.00:0
1	155512573	.	T	C	.	PASS	SOMATIC;VT=SNP	GT:AD:BQ:DP:FA:SS	0:9,0:.:7:0.00:0
1	155792838	.	A	G	.	PASS	SOMATIC;VT=SNP	GT:AD:BQ:DP:FA:SS	0:16,0:.:15:0.00:0
1	157006228	.	T	C	.	PASS	SOMATIC;VT=SNP	GT:AD:BQ:DP:FA:SS	0:16,0:.:16:0.00:0
1	160965398	.	T	C	.	PASS	SOMATIC;VT=SNP	GT:AD:BQ:DP:FA:SS	0:14,0:.:14:0.00:0
1	161412500	.	C	A	.	PASS	SOMATIC;VT=SNP	GT:AD:BQ:DP:FA:SS	0:10,0:.:6:0.00:0
1	163213315	.	T	C	.	PASS	SOMATIC;VT=SNP	GT:AD:BQ:DP:FA:SS	0:8,0:.:7:0.00:0
1	167767498	.	T	C	.	PASS	SOMATIC;VT=SNP	GT:AD:BQ:DP:FA:SS	0:20,0:.:20:0.00:0
1	176576516	.	G	T	.	PASS	SOMATIC;VT=SNP	GT:AD:BQ:DP:FA:SS	0:17,0:.:17:0.00:0
1	193692981	.	G	C	.	PASS	SOMATIC;VT=SNP	GT:AD:BQ:DP:FA:SS	0:13,0:.:9:0.00:0
1	197624935	.	T	G	.	PASS	SOMATIC;VT=SNP	GT:AD:BQ:DP:FA:SS	0:12,0:.:11:0.00:0
1	202844783	.	A	C	.	PASS	SOMATIC;VT=SNP	GT:AD:BQ:DP:FA:SS	0:9,0:.:9:0.00:0
1	213120842	.	A	C	.	PASS	SOMATIC;VT=SNP	GT:AD:BQ:DP:FA:SS	0:15,0:.:15:0.00:0
1	218357700	.	T	C	.	PASS	SOMATIC;VT=SNP	GT:AD:BQ:DP:FA:SS	0:9,0:.:8:0.00:0
1	218709418	.	A	G	.	PASS	SOMATIC;VT=SNP	GT:AD:BQ:DP:FA:SS	0:14,0:.:14:0.00:0
1	220465568	.	A	T	.	PASS	SOMATIC;VT=SNP	GT:AD:BQ:DP:FA:SS	0:11,0:.:11:0.00:0
1	228281628	.	G	A	.	PASS	SOMATIC;VT=SNP	GT:AD:BQ:DP:FA:SS	0:10,0:.:9:0.00:0
1	235069752	.	A	T	.	PASS	SOMATIC;VT=SNP	GT:AD:BQ:DP:FA:SS	0:8,0:.:8:0.00:0
1	235498157	.	G	A	.	PASS	SOMATIC;VT=SNP	GT:AD:BQ:DP:FA:SS	0:9,0:.:9:0.00:0
1	235631074	rs199769141	T	C	.	PASS	DB;SOMATIC;VT=SNP	GT:AD:BQ:DP:FA:SS	0:31,0:.:31:0.00:0
1	236115708	.	C	G	.	PASS	SOMATIC;VT=SNP	GT:AD:BQ:DP:FA:SS	0:11,0:.:11:0.00:0
1	236269381	.	G	T	.	PASS	SOMATIC;VT=SNP	GT:AD:BQ:DP:FA:SS	0:24,0:.:24:0.00:0
1	236940102	.	G	C	.	PASS	SOMATIC;VT=SNP	GT:AD:BQ:DP:FA:SS	0:12,0:.:9:0.00:0
1	242272616	.	A	C	.	PASS	SOMATIC;VT=SNP	GT:AD:BQ:DP:FA:SS	0:11,0:.:11:0.00:0
1	247426488	.	T	C	.	PASS	SOMATIC;VT=SNP	GT:AD:BQ:DP:FA:SS	0:9,0:.:9:0.00:0
2	3343634	.	T	G	.	PASS	SOMATIC;VT=SNP	GT:AD:BQ:DP:FA:SS	0:16,0:.:14:0.00:0
2	9717043	.	C	T	.	PASS	SOMATIC;VT=SNP	GT:AD:BQ:DP:FA:SS	0:10,0:.:10:0.00:0
2	10539364	rs866695935	C	T	.	PASS	DB;SOMATIC;VT=SNP	GT:AD:BQ:DP:FA:SS	0:113,1:.:74:8.772e-03:0
2	26155455	.	G	A	.	PASS	SOMATIC;VT=SNP	GT:AD:BQ:DP:FA:SS	0:12,0:.:12:0.00:0
2	31896842	rs183723292	C	T	.	PASS	DB;SOMATIC;VT=SNP	GT:AD:BQ:DP:FA:SS	0:43,1:.:44:0.023:0
2	32238801	.	G	T	.	PASS	SOMATIC;VT=SNP	GT:AD:BQ:DP:FA:SS	0:12,0:.:12:0.00:0
2	37147673	.	G	T	.	PASS	SOMATIC;VT=SNP	GT:AD:BQ:DP:FA:SS	0:12,0:.:12:0.00:0
2	39021102	.	A	G	.	PASS	SOMATIC;VT=SNP	GT:AD:BQ:DP:FA:SS	0:11,0:.:11:0.00:0
2	42168652	.	G	A	.	PASS	SOMATIC;VT=SNP	GT:AD:BQ:DP:FA:SS	0:11,0:.:9:0.00:0
2	44190463	.	A	G	.	PASS	SOMATIC;VT=SNP	GT:AD:BQ:DP:FA:SS	0:12,0:.:11:0.00:0
2	47660567	.	C	T	.	PASS	SOMATIC;VT=SNP	GT:AD:BQ:DP:FA:SS	0:13,0:.:10:0.00:0
2	47942082	rs375365593	C	A	.	PASS	DB;SOMATIC;VT=SNP	GT:AD:BQ:DP:FA:SS	0:19,0:.:19:0.00:0
2	48459052	.	A	T	.	PASS	SOMATIC;VT=SNP	GT:AD:BQ:DP:FA:SS	0:10,0:.:10:0.00:0
2	49354970	.	T	C	.	PASS	SOMATIC;VT=SNP	GT:AD:BQ:DP:FA:SS	0:29,0:.:17:0.00:0
2	54595973	.	C	T	.	PASS	SOMATIC;VT=SNP	GT:AD:BQ:DP:FA:SS	0:11,0:.:11:0.00:0
2	61066252	.	A	G	.	PASS	SOMATIC;VT=SNP	GT:AD:BQ:DP:FA:SS	0:12,0:.:12:0.00:0
2	62343578	.	A	G	.	PASS	SOMATIC;VT=SNP	GT:AD:BQ:DP:FA:SS	0:11,0:.:11:0.00:0
2	67115141	.	T	C	.	PASS	SOMATIC;VT=SNP	GT:AD:BQ:DP:FA:SS	0:16,0:.:16:0.00:0
2	68283419	.	G	T	.	PASS	SOMATIC;VT=SNP	GT:AD:BQ:DP:FA:SS	0:10,0:.:10:0.00:0
2	70261177	.	A	T	.	PASS	SOMATIC;VT=SNP	GT:AD:BQ:DP:FA:SS	0:10,0:.:9:0.00:0
2	70405537	.	A	G	.	PASS	SOMATIC;VT=SNP	GT:AD:BQ:DP:FA:SS	0:19,0:.:19:0.00:0
2	73549889	.	A	G	.	PASS	SOMATIC;VT=SNP	GT:AD:BQ:DP:FA:SS	0:8,0:.:8:0.00:0
2	73917267	.	A	T	.	PASS	SOMATIC;VT=SNP	GT:AD:BQ:DP:FA:SS	0:11,0:.:11:0.00:0
2	74249990	.	A	G	.	PASS	SOMATIC;VT=SNP	GT:AD:BQ:DP:FA:SS	0:11,0:.:11:0.00:0
2	75018887	.	T	C	.	PASS	SOMATIC;VT=SNP	GT:AD:BQ:DP:FA:SS	0:15,0:.:14:0.00:0
2	76593345	.	T	C	.	PASS	SOMATIC;VT=SNP	GT:AD:BQ:DP:FA:SS	0:12,0:.:11:0.00:0
2	77272864	.	A	G	.	PASS	SOMATIC;VT=SNP	GT:AD:BQ:DP:FA:SS	0:9,0:.:9:0.00:0
2	85659769	rs370798648	T	C	.	PASS	DB;SOMATIC;VT=SNP	GT:AD:BQ:DP:FA:SS	0:23,0:.:16:0.00:0
2	87575902	rs879256616	G	A	.	PASS	DB;SOMATIC;VT=SNP	GT:AD:BQ:DP:FA:SS	0:30,0:.:30:0.00:0
2	87581288	.	C	T	.	PASS	SOMATIC;VT=SNP	GT:AD:BQ:DP:FA:SS	0:13,0:.:9:0.00:0
2	87603025	rs200113340	C	T	.	PASS	DB;SOMATIC;VT=SNP	GT:AD:BQ:DP:FA:SS	0:44,1:.:41:0.022:0
2	87627368	rs74385898	C	T	.	PASS	DB;SOMATIC;VT=SNP	GT:AD:BQ:DP:FA:SS	0:36,0:.:35:0.00:0
2	87627595	.	A	G	.	PASS	SOMATIC;VT=SNP	GT:AD:BQ:DP:FA:SS	0:27,0:.:27:0.00:0
2	87866525	rs199795102	G	A	.	PASS	DB;SOMATIC;VT=SNP	GT:AD:BQ:DP:FA:SS	0:27,0:.:27:0.00:0
2	91705083	rs199948017	C	A	.	PASS	DB;SOMATIC;VT=SNP	GT:AD:BQ:DP:FA:SS	0:21,0:.:17:0.00:0
2	91801784	rs13400002	C	A	.	PASS	DB;SOMATIC;VT=SNP	GT:AD:BQ:DP:FA:SS	0:40,0:.:40:0.00:0
2	92046884	.	G	C	.	PASS	SOMATIC;VT=SNP	GT:AD:BQ:DP:FA:SS	0:9,0:.:9:0.00:0
2	92046885	.	G	A	.	PASS	SOMATIC;VT=SNP	GT:AD:BQ:DP:FA:SS	0:9,0:.:9:0.00:0
2	92241535	.	C	A	.	PASS	SOMATIC;VT=SNP	GT:AD:BQ:DP:FA:SS	0:27,0:.:12:0.00:0
2	92259024	.	C	T	.	PASS	SOMATIC;VT=SNP	GT:AD:BQ:DP:FA:SS	0:13,0:.:9:0.00:0
2	92259028	.	A	G	.	PASS	SOMATIC;VT=SNP	GT:AD:BQ:DP:FA:SS	0:12,0:.:8:0.00:0
2	92296249	rs200372587	A	T	.	PASS	DB;SOMATIC;VT=SNP	GT:AD:BQ:DP:FA:SS	0:34,0:.:17:0.00:0
2	92321081	rs59146422	T	C	.	PASS	DB;SOMATIC;VT=SNP	GT:AD:BQ:DP:FA:SS	0:114,1:.:90:8.696e-03:0
2	95767300	.	G	C	.	PASS	SOMATIC;VT=SNP	GT:AD:BQ:DP:FA:SS	0:32,0:.:32:0.00:0
2	95780032	.	T	G	.	PASS	SOMATIC;VT=SNP	GT:AD:BQ:DP:FA:SS	0:9,0:.:9:0.00:0
2	98810241	.	C	T	.	PASS	SOMATIC;VT=SNP	GT:AD:BQ:DP:FA:SS	0:18,0:.:16:0.00:0
2	99025716	.	G	T	.	PASS	SOMATIC;VT=SNP	GT:AD:BQ:DP:FA:SS	0:8,0:.:8:0.00:0
2	100170706	.	C	T	.	PASS	SOMATIC;VT=SNP	GT:AD:BQ:DP:FA:SS	0:68,0:.:68:0.00:0
2	102092208	.	T	C	.	PASS	SOMATIC;VT=SNP	GT:AD:BQ:DP:FA:SS	0:8,0:.:8:0.00:0
2	102099589	.	C	T	.	PASS	SOMATIC;VT=SNP	GT:AD:BQ:DP:FA:SS	0:9,0:.:9:0.00:0
2	103725910	.	T	C	.	PASS	SOMATIC;VT=SNP	GT:AD:BQ:DP:FA:SS	0:8,0:.:7:0.00:0
2	108512935	rs202206584	A	T	.	PASS	DB;SOMATIC;VT=SNP	GT:AD:BQ:DP:FA:SS	0:19,0:.:17:0.00:0
2	108512985	rs11898541	C	T	.	PASS	DB;SOMATIC;VT=SNP	GT:AD:BQ:DP:FA:SS	0:25,0:.:23:0.00:0
2	117536440	.	G	C	.	PASS	SOMATIC;VT=SNP	GT:AD:BQ:DP:FA:SS	0:18,0:.:18:0.00:0
2	117536443	.	T	C	.	PASS	SOMATIC;VT=SNP	GT:AD:BQ:DP:FA:SS	0:17,0:.:17:0.00:0
2	118367697	.	G	T	.	PASS	SOMATIC;VT=SNP	GT:AD:BQ:DP:FA:SS	0:8,0:.:5:0.00:0
2	129175894	.	C	T	.	PASS	SOMATIC;VT=SNP	GT:AD:BQ:DP:FA:SS	0:12,0:.:5:0.00:0
2	132195175	.	G	C	.	PASS	SOMATIC;VT=SNP	GT:AD:BQ:DP:FA:SS	0:11,0:.:11:0.00:0
2	132769614	.	T	A	.	PASS	SOMATIC;VT=SNP	GT:AD:BQ:DP:FA:SS	0:16,0:.:14:0.00:0
2	132769615	.	A	C	.	PASS	SOMATIC;VT=SNP	GT:AD:BQ:DP:FA:SS	0:15,0:.:15:0.00:0
2	154342741	.	C	A	.	PASS	SOMATIC;VT=SNP	GT:AD:BQ:DP:FA:SS	0:18,0:.:18:0.00:0
2	167851618	.	T	C	.	PASS	SOMATIC;VT=SNP	GT:AD:BQ:DP:FA:SS	0:8,0:.:8:0.00:0
2	170423393	.	A	G	.	PASS	SOMATIC;VT=SNP	GT:AD:BQ:DP:FA:SS	0:20,0:.:20:0.00:0
2	170733128	.	C	T	.	PASS	SOMATIC;VT=SNP	GT:AD:BQ:DP:FA:SS	0:9,0:.:9:0.00:0
2	171206563	.	T	G	.	PASS	SOMATIC;VT=SNP	GT:AD:BQ:DP:FA:SS	0:9,0:.:9:0.00:0
2	172585298	rs62184168	T	C	.	PASS	DB;SOMATIC;VT=SNP	GT:AD:BQ:DP:FA:SS	0:51,1:.:52:0.019:0
2	178785542	.	A	C	.	PASS	SOMATIC;VT=SNP	GT:AD:BQ:DP:FA:SS	0:9,0:.:9:0.00:0
2	180472194	rs6728581	T	C	.	PASS	DB;SOMATIC;VT=SNP	GT:AD:BQ:DP:FA:SS	0:23,0:.:23:0.00:0
2	181691225	.	A	G	.	PASS	SOMATIC;VT=SNP	GT:AD:BQ:DP:FA:SS	0:16,0:.:16:0.00:0
2	182040427	rs1031645122	A	T	.	PASS	DB;SOMATIC;VT=SNP	GT:AD:BQ:DP:FA:SS	0:23,0:.:23:0.00:0
2	183177793	.	T	C	.	PASS	SOMATIC;VT=SNP	GT:AD:BQ:DP:FA:SS	0:11,0:.:11:0.00:0
2	184334139	.	G	T	.	PASS	SOMATIC;VT=SNP	GT:AD:BQ:DP:FA:SS	0:17,0:.:17:0.00:0
2	188780203	.	C	T	.	PASS	SOMATIC;VT=SNP	GT:AD:BQ:DP:FA:SS	0:12,0:.:9:0.00:0
2	192434986	.	C	T	.	PASS	SOMATIC;VT=SNP	GT:AD:BQ:DP:FA:SS	0:11,0:.:11:0.00:0
2	200046576	.	T	C	.	PASS	SOMATIC;VT=SNP	GT:AD:BQ:DP:FA:SS	0:12,0:.:7:0.00:0
2	208711085	.	T	C	.	PASS	SOMATIC;VT=SNP	GT:AD:BQ:DP:FA:SS	0:10,0:.:9:0.00:0
2	210934581	.	C	T	.	PASS	SOMATIC;VT=SNP	GT:AD:BQ:DP:FA:SS	0:29,0:.:14:0.00:0
2	212323233	.	A	T	.	PASS	SOMATIC;VT=SNP	GT:AD:BQ:DP:FA:SS	0:8,0:.:8:0.00:0
2	213830972	.	C	T	.	PASS	SOMATIC;VT=SNP	GT:AD:BQ:DP:FA:SS	0:10,0:.:10:0.00:0
2	214684428	.	C	T	.	PASS	SOMATIC;VT=SNP	GT:AD:BQ:DP:FA:SS	0:17,0:.:17:0.00:0
2	217355949	.	G	A	.	PASS	SOMATIC;VT=SNP	GT:AD:BQ:DP:FA:SS	0:8,0:.:8:0.00:0
2	221782477	.	C	T	.	PASS	SOMATIC;VT=SNP	GT:AD:BQ:DP:FA:SS	0:8,0:.:8:0.00:0
2	228252886	.	A	G	.	PASS	SOMATIC;VT=SNP	GT:AD:BQ:DP:FA:SS	0:11,0:.:11:0.00:0
2	228876629	.	A	C	.	PASS	SOMATIC;VT=SNP	GT:AD:BQ:DP:FA:SS	0:10,0:.:10:0.00:0
2	230793991	.	C	A	.	PASS	SOMATIC;VT=SNP	GT:AD:BQ:DP:FA:SS	0:9,0:.:9:0.00:0
2	232409896	rs752835922	G	T	.	PASS	DB;SOMATIC;VT=SNP	GT:AD:BQ:DP:FA:SS	0:19,0:.:19:0.00:0
2	232611940	.	A	G	.	PASS	SOMATIC;VT=SNP	GT:AD:BQ:DP:FA:SS	0:10,0:.:9:0.00:0
2	242516736	.	C	G	.	PASS	SOMATIC;VT=SNP	GT:AD:BQ:DP:FA:SS	0:10,0:.:10:0.00:0
3	9836951	.	C	T	.	PASS	SOMATIC;VT=SNP	GT:AD:BQ:DP:FA:SS	0:21,0:.:21:0.00:0
3	11410004	.	C	G	.	PASS	SOMATIC;VT=SNP	GT:AD:BQ:DP:FA:SS	0:12,0:.:12:0.00:0
3	11967182	.	A	G	.	PASS	SOMATIC;VT=SNP	GT:AD:BQ:DP:FA:SS	0:10,0:.:10:0.00:0
3	12327606	.	C	T	.	PASS	SOMATIC;VT=SNP	GT:AD:BQ:DP:FA:SS	0:9,0:.:9:0.00:0
3	28089481	.	G	A	.	PASS	SOMATIC;VT=SNP	GT:AD:BQ:DP:FA:SS	0:9,0:.:9:0.00:0
3	32500683	.	A	G	.	PASS	SOMATIC;VT=SNP	GT:AD:BQ:DP:FA:SS	0:8,0:.:8:0.00:0
3	38123359	.	T	C	.	PASS	SOMATIC;VT=SNP	GT:AD:BQ:DP:FA:SS	0:8,0:.:3:0.00:0
3	39479953	.	C	T	.	PASS	SOMATIC;VT=SNP	GT:AD:BQ:DP:FA:SS	0:12,0:.:12:0.00:0
3	40420336	.	T	G	.	PASS	SOMATIC;VT=SNP	GT:AD:BQ:DP:FA:SS	0:19,0:.:18:0.00:0
3	42154998	.	T	C	.	PASS	SOMATIC;VT=SNP	GT:AD:BQ:DP:FA:SS	0:12,0:.:12:0.00:0
3	47178281	.	C	T	.	PASS	SOMATIC;VT=SNP	GT:AD:BQ:DP:FA:SS	0:8,0:.:8:0.00:0
3	48523028	.	C	T	.	PASS	SOMATIC;VT=SNP	GT:AD:BQ:DP:FA:SS	0:8,0:.:8:0.00:0
3	48533494	.	G	A	.	PASS	SOMATIC;VT=SNP	GT:AD:BQ:DP:FA:SS	0:29,0:.:22:0.00:0
3	50025164	.	T	C	.	PASS	SOMATIC;VT=SNP	GT:AD:BQ:DP:FA:SS	0:10,0:.:10:0.00:0
3	53120654	.	T	C	.	PASS	SOMATIC;VT=SNP	GT:AD:BQ:DP:FA:SS	0:9,0:.:9:0.00:0
3	77459883	.	T	C	.	PASS	SOMATIC;VT=SNP	GT:AD:BQ:DP:FA:SS	0:39,1:.:39:0.025:0
3	81711438	.	T	C	.	PASS	SOMATIC;VT=SNP	GT:AD:BQ:DP:FA:SS	0:12,0:.:12:0.00:0
3	87348711	.	C	T	.	PASS	SOMATIC;VT=SNP	GT:AD:BQ:DP:FA:SS	0:22,0:.:22:0.00:0
3	93899271	.	G	A	.	PASS	SOMATIC;VT=SNP	GT:AD:BQ:DP:FA:SS	0:9,0:.:8:0.00:0
3	99971202	.	C	T	.	PASS	SOMATIC;VT=SNP	GT:AD:BQ:DP:FA:SS	0:11,0:.:11:0.00:0
3	104892575	.	G	A	.	PASS	SOMATIC;VT=SNP	GT:AD:BQ:DP:FA:SS	0:10,0:.:10:0.00:0
3	106088042	.	G	A	.	PASS	SOMATIC;VT=SNP	GT:AD:BQ:DP:FA:SS	0:12,0:.:11:0.00:0
3	109100040	.	T	C	.	PASS	SOMATIC;VT=SNP	GT:AD:BQ:DP:FA:SS	0:19,0:.:19:0.00:0
3	121500517	rs112890644	G	A	.	PASS	DB;SOMATIC;VT=SNP	GT:AD:BQ:DP:FA:SS	0:92,1:.:93:0.011:0
3	121913877	.	C	T	.	PASS	SOMATIC;VT=SNP	GT:AD:BQ:DP:FA:SS	0:13,0:.:13:0.00:0
3	122413620	.	G	A	.	PASS	SOMATIC;VT=SNP	GT:AD:BQ:DP:FA:SS	0:19,0:.:19:0.00:0
3	122644286	.	C	T	.	PASS	SOMATIC;VT=SNP	GT:AD:BQ:DP:FA:SS	0:16,0:.:15:0.00:0
3	128876981	.	C	T	.	PASS	SOMATIC;VT=SNP	GT:AD:BQ:DP:FA:SS	0:10,0:.:10:0.00:0
3	132604688	.	C	T	.	PASS	SOMATIC;VT=SNP	GT:AD:BQ:DP:FA:SS	0:8,0:.:6:0.00:0
3	142108651	.	T	C	.	PASS	SOMATIC;VT=SNP	GT:AD:BQ:DP:FA:SS	0:8,0:.:8:0.00:0
3	152619483	rs199792912	G	A	.	PASS	DB;SOMATIC;VT=SNP	GT:AD:BQ:DP:FA:SS	0:20,0:.:20:0.00:0
3	158371300	rs762547660	C	T	.	PASS	DB;SOMATIC;VT=SNP	GT:AD:BQ:DP:FA:SS	0:187,1:.:188:5.319e-03:0
3	166257300	.	C	A	.	PASS	SOMATIC;VT=SNP	GT:AD:BQ:DP:FA:SS	0:10,0:.:10:0.00:0
3	169874628	.	G	C	.	PASS	SOMATIC;VT=SNP	GT:AD:BQ:DP:FA:SS	0:10,0:.:10:0.00:0
3	179043989	.	G	T	.	PASS	SOMATIC;VT=SNP	GT:AD:BQ:DP:FA:SS	0:15,0:.:15:0.00:0
3	179414379	.	T	C	.	PASS	SOMATIC;VT=SNP	GT:AD:BQ:DP:FA:SS	0:10,0:.:9:0.00:0
3	184379283	.	C	G	.	PASS	SOMATIC;VT=SNP	GT:AD:BQ:DP:FA:SS	0:8,0:.:8:0.00:0
3	186425255	.	T	C	.	PASS	SOMATIC;VT=SNP	GT:AD:BQ:DP:FA:SS	0:18,0:.:17:0.00:0
3	195128928	.	T	C	.	PASS	SOMATIC;VT=SNP	GT:AD:BQ:DP:FA:SS	0:16,0:.:16:0.00:0
3	195506983	rs541438739	G	A	.	PASS	DB;SOMATIC;VT=SNP	GT:AD:BQ:DP:FA:SS	0:49,1:.:26:0.020:0
3	195664105	rs2260378	C	T	.	PASS	DB;SOMATIC;VT=SNP	GT:AD:BQ:DP:FA:SS	0:36,1:.:12:0.027:0
3	195724366	rs55869265	G	T	.	PASS	DB;SOMATIC;VT=SNP	GT:AD:BQ:DP:FA:SS	0:117,1:.:117:8.475e-03:0
4	64743	rs6855278	C	A	.	PASS	DB;SOMATIC;VT=SNP	GT:AD:BQ:DP:FA:SS	0:49,1:.:50:0.020:0
4	1830135	.	G	A	.	PASS	SOMATIC;VT=SNP	GT:AD:BQ:DP:FA:SS	0:16,0:.:9:0.00:0
4	13445813	.	A	T	.	PASS	SOMATIC;VT=SNP	GT:AD:BQ:DP:FA:SS	0:8,0:.:6:0.00:0
4	38629698	.	C	T	.	PASS	SOMATIC;VT=SNP	GT:AD:BQ:DP:FA:SS	0:8,0:.:8:0.00:0
4	49098226	rs1024182428	A	G	.	PASS	DB;SOMATIC;VT=SNP	GT:AD:BQ:DP:FA:SS	0:106,1:.:61:9.346e-03:0
4	49110679	rs377544904	T	G	.	PASS	DB;SOMATIC;VT=SNP	GT:AD:BQ:DP:FA:SS	0:32,0:.:19:0.00:0
4	49147342	rs201960575	C	G	.	PASS	DB;SOMATIC;VT=SNP	GT:AD:BQ:DP:FA:SS	0:58,1:.:37:0.017:0
4	49148612	.	T	C	.	PASS	SOMATIC;VT=SNP	GT:AD:BQ:DP:FA:SS	0:23,0:.:9:0.00:0
4	49162750	.	G	C	.	PASS	SOMATIC;VT=SNP	GT:AD:BQ:DP:FA:SS	0:8,0:.:8:0.00:0
4	49515538	rs71239248	G	T	.	PASS	DB;SOMATIC;VT=SNP	GT:AD:BQ:DP:FA:SS	0:34,1:.:15:0.029:0
4	49534624	rs2687331	C	T	.	PASS	DB;SOMATIC;VT=SNP	GT:AD:BQ:DP:FA:SS	0:24,0:.:20:0.00:0
4	49608857	.	A	G	.	PASS	SOMATIC;VT=SNP	GT:AD:BQ:DP:FA:SS	0:9,0:.:4:0.00:0
4	49643850	rs199800954	A	G	.	PASS	DB;SOMATIC;VT=SNP	GT:AD:BQ:DP:FA:SS	0:22,0:.:11:0.00:0
4	54979505	rs774649716	G	A	.	PASS	DB;SOMATIC;VT=SNP	GT:AD:BQ:DP:FA:SS	0:19,0:.:19:0.00:0
4	57832133	.	G	T	.	PASS	SOMATIC;VT=SNP	GT:AD:BQ:DP:FA:SS	0:9,0:.:9:0.00:0
4	60646555	.	G	A	.	PASS	SOMATIC;VT=SNP	GT:AD:BQ:DP:FA:SS	0:11,0:.:11:0.00:0
4	60646559	.	G	A	.	PASS	SOMATIC;VT=SNP	GT:AD:BQ:DP:FA:SS	0:11,0:.:11:0.00:0
4	68264348	rs11131699	G	A	.	PASS	DB;SOMATIC;VT=SNP	GT:AD:BQ:DP:FA:SS	0:21,0:.:17:0.00:0
4	76711212	rs199899130	C	A	.	PASS	DB;SOMATIC;VT=SNP	GT:AD:BQ:DP:FA:SS	0:59,1:.:60:0.017:0
4	76940903	.	G	A	.	PASS	SOMATIC;VT=SNP	GT:AD:BQ:DP:FA:SS	0:10,0:.:10:0.00:0
4	77374142	.	A	G	.	PASS	SOMATIC;VT=SNP	GT:AD:BQ:DP:FA:SS	0:21,0:.:21:0.00:0
4	78793905	.	C	T	.	PASS	SOMATIC;VT=SNP	GT:AD:BQ:DP:FA:SS	0:9,0:.:9:0.00:0
4	79547166	.	A	G	.	PASS	SOMATIC;VT=SNP	GT:AD:BQ:DP:FA:SS	0:9,0:.:9:0.00:0
4	84103650	.	G	A	.	PASS	SOMATIC;VT=SNP	GT:AD:BQ:DP:FA:SS	0:13,0:.:10:0.00:0
4	87258188	.	T	C	.	PASS	SOMATIC;VT=SNP	GT:AD:BQ:DP:FA:SS	0:9,0:.:9:0.00:0
4	96189352	.	G	A	.	PASS	SOMATIC;VT=SNP	GT:AD:BQ:DP:FA:SS	0:9,0:.:9:0.00:0
4	111763438	.	C	T	.	PASS	SOMATIC;VT=SNP	GT:AD:BQ:DP:FA:SS	0:10,0:.:10:0.00:0
4	113415190	.	C	A	.	PASS	SOMATIC;VT=SNP	GT:AD:BQ:DP:FA:SS	0:10,0:.:5:0.00:0
4	142017620	.	A	G	.	PASS	SOMATIC;VT=SNP	GT:AD:BQ:DP:FA:SS	0:11,0:.:11:0.00:0
4	148524552	.	G	C	.	PASS	SOMATIC;VT=SNP	GT:AD:BQ:DP:FA:SS	0:10,0:.:10:0.00:0
4	182008174	.	G	A	.	PASS	SOMATIC;VT=SNP	GT:AD:BQ:DP:FA:SS	0:8,0:.:8:0.00:0
4	184482162	.	G	A	.	PASS	SOMATIC;VT=SNP	GT:AD:BQ:DP:FA:SS	0:17,0:.:15:0.00:0
4	191039886	rs367902101	A	G	.	PASS	DB;SOMATIC;VT=SNP	GT:AD:BQ:DP:FA:SS	0:47,1:.:48:0.021:0
5	1115843	.	C	A	.	PASS	SOMATIC;VT=SNP	GT:AD:BQ:DP:FA:SS	0:12,0:.:12:0.00:0
5	5926970	.	A	G	.	PASS	SOMATIC;VT=SNP	GT:AD:BQ:DP:FA:SS	0:17,0:.:16:0.00:0
5	7666510	.	T	C	.	PASS	SOMATIC;VT=SNP	GT:AD:BQ:DP:FA:SS	0:14,0:.:13:0.00:0
5	17027216	.	C	T	.	PASS	SOMATIC;VT=SNP	GT:AD:BQ:DP:FA:SS	0:10,0:.:10:0.00:0
5	23273915	.	C	A	.	PASS	SOMATIC;VT=SNP	GT:AD:BQ:DP:FA:SS	0:21,0:.:21:0.00:0
5	26529127	.	C	T	.	PASS	SOMATIC;VT=SNP	GT:AD:BQ:DP:FA:SS	0:18,0:.:18:0.00:0
5	31779558	.	T	C	.	PASS	SOMATIC;VT=SNP	GT:AD:BQ:DP:FA:SS	0:10,0:.:10:0.00:0
5	31984807	.	C	T	.	PASS	SOMATIC;VT=SNP	GT:AD:BQ:DP:FA:SS	0:8,0:.:8:0.00:0
5	49429122	.	C	T	.	PASS	SOMATIC;VT=SNP	GT:AD:BQ:DP:FA:SS	0:15,0:.:8:0.00:0
5	49437347	.	A	C	.	PASS	SOMATIC;VT=SNP	GT:AD:BQ:DP:FA:SS	0:44,1:.:27:0.022:0
5	49441024	.	G	T	.	PASS	SOMATIC;VT=SNP	GT:AD:BQ:DP:FA:SS	0:14,0:.:6:0.00:0
5	55112278	rs753069000	A	T	.	PASS	DB;SOMATIC;VT=SNP	GT:AD:BQ:DP:FA:SS	0:77,1:.:78:0.013:0
5	56591451	.	T	C	.	PASS	SOMATIC;VT=SNP	GT:AD:BQ:DP:FA:SS	0:10,0:.:10:0.00:0
5	56591455	.	C	T	.	PASS	SOMATIC;VT=SNP	GT:AD:BQ:DP:FA:SS	0:10,0:.:10:0.00:0
5	77393056	.	A	T	.	PASS	SOMATIC;VT=SNP	GT:AD:BQ:DP:FA:SS	0:9,0:.:6:0.00:0
5	77687006	.	G	A	.	PASS	SOMATIC;VT=SNP	GT:AD:BQ:DP:FA:SS	0:10,0:.:3:0.00:0
5	94657645	.	T	C	.	PASS	SOMATIC;VT=SNP	GT:AD:BQ:DP:FA:SS	0:14,0:.:14:0.00:0
5	126155448	.	A	G	.	PASS	SOMATIC;VT=SNP	GT:AD:BQ:DP:FA:SS	0:10,0:.:10:0.00:0
5	157016556	.	G	A	.	PASS	SOMATIC;VT=SNP	GT:AD:BQ:DP:FA:SS	0:17,0:.:17:0.00:0
5	157297071	.	A	G	.	PASS	SOMATIC;VT=SNP	GT:AD:BQ:DP:FA:SS	0:15,0:.:15:0.00:0
5	157633852	.	C	A	.	PASS	SOMATIC;VT=SNP	GT:AD:BQ:DP:FA:SS	0:26,0:.:25:0.00:0
5	171592955	.	G	A	.	PASS	SOMATIC;VT=SNP	GT:AD:BQ:DP:FA:SS	0:10,0:.:10:0.00:0
5	173556615	.	A	C	.	PASS	SOMATIC;VT=SNP	GT:AD:BQ:DP:FA:SS	0:10,0:.:10:0.00:0
5	175891761	.	A	T	.	PASS	SOMATIC;VT=SNP	GT:AD:BQ:DP:FA:SS	0:10,0:.:10:0.00:0
5	176232595	.	C	T	.	PASS	SOMATIC;VT=SNP	GT:AD:BQ:DP:FA:SS	0:26,0:.:26:0.00:0
5	176398895	.	A	G	.	PASS	SOMATIC;VT=SNP	GT:AD:BQ:DP:FA:SS	0:14,0:.:14:0.00:0
5	176617893	.	T	C	.	PASS	SOMATIC;VT=SNP	GT:AD:BQ:DP:FA:SS	0:31,0:.:30:0.00:0
5	177482370	.	G	T	.	PASS	SOMATIC;VT=SNP	GT:AD:BQ:DP:FA:SS	0:18,0:.:18:0.00:0
5	177514491	rs908778589	G	A	.	PASS	DB;SOMATIC;VT=SNP	GT:AD:BQ:DP:FA:SS	0:45,0:.:44:0.00:0
5	178108300	.	T	G	.	PASS	SOMATIC;VT=SNP	GT:AD:BQ:DP:FA:SS	0:25,0:.:25:0.00:0
5	179007410	.	A	C	.	PASS	SOMATIC;VT=SNP	GT:AD:BQ:DP:FA:SS	0:13,0:.:12:0.00:0
5	179836134	.	A	C	.	PASS	SOMATIC;VT=SNP	GT:AD:BQ:DP:FA:SS	0:12,0:.:12:0.00:0
5	180363003	.	G	T	.	PASS	SOMATIC;VT=SNP	GT:AD:BQ:DP:FA:SS	0:14,0:.:14:0.00:0
5	180473097	rs373520374	C	T	.	PASS	DB;SOMATIC;VT=SNP	GT:AD:BQ:DP:FA:SS	0:76,1:.:56:0.013:0
5	180473211	.	C	T	.	PASS	SOMATIC;VT=SNP	GT:AD:BQ:DP:FA:SS	0:45,1:.:31:0.022:0
5	180691381	.	A	T	.	PASS	SOMATIC;VT=SNP	GT:AD:BQ:DP:FA:SS	0:19,0:.:19:0.00:0
6	495339	.	T	C	.	PASS	SOMATIC;VT=SNP	GT:AD:BQ:DP:FA:SS	0:11,0:.:9:0.00:0
6	31391650	.	T	C	.	PASS	SOMATIC;VT=SNP	GT:AD:BQ:DP:FA:SS	0:10,0:.:10:0.00:0
6	31494472	.	C	T	.	PASS	SOMATIC;VT=SNP	GT:AD:BQ:DP:FA:SS	0:15,0:.:15:0.00:0
6	31725626	.	G	T	.	PASS	SOMATIC;VT=SNP	GT:AD:BQ:DP:FA:SS	0:14,0:.:14:0.00:0
6	32020167	.	C	G	.	PASS	SOMATIC;VT=SNP	GT:AD:BQ:DP:FA:SS	0:9,0:.:9:0.00:0
6	37944492	rs13214465	G	A	.	PASS	DB;SOMATIC;VT=SNP	GT:AD:BQ:DP:FA:SS	0:31,0:.:31:0.00:0
6	38254765	.	A	G	.	PASS	SOMATIC;VT=SNP	GT:AD:BQ:DP:FA:SS	0:8,0:.:7:0.00:0
6	38998350	.	G	C	.	PASS	SOMATIC;VT=SNP	GT:AD:BQ:DP:FA:SS	0:9,0:.:9:0.00:0
6	41399991	.	T	C	.	PASS	SOMATIC;VT=SNP	GT:AD:BQ:DP:FA:SS	0:16,0:.:16:0.00:0
6	41744270	.	T	G	.	PASS	SOMATIC;VT=SNP	GT:AD:BQ:DP:FA:SS	0:16,0:.:16:0.00:0
6	41772612	.	A	G	.	PASS	SOMATIC;VT=SNP	GT:AD:BQ:DP:FA:SS	0:11,0:.:11:0.00:0
6	42102038	.	C	T	.	PASS	SOMATIC;VT=SNP	GT:AD:BQ:DP:FA:SS	0:9,0:.:9:0.00:0
6	43314173	.	T	C	.	PASS	SOMATIC;VT=SNP	GT:AD:BQ:DP:FA:SS	0:11,0:.:11:0.00:0
6	49838607	.	T	C	.	PASS	SOMATIC;VT=SNP	GT:AD:BQ:DP:FA:SS	0:14,0:.:14:0.00:0
6	50486486	.	G	C	.	PASS	SOMATIC;VT=SNP	GT:AD:BQ:DP:FA:SS	0:16,0:.:15:0.00:0
6	50486506	.	C	A	.	PASS	SOMATIC;VT=SNP	GT:AD:BQ:DP:FA:SS	0:16,0:.:14:0.00:0
6	57764381	rs6934642	T	C	.	PASS	DB;SOMATIC;VT=SNP	GT:AD:BQ:DP:FA:SS	0:37,1:.:22:0.026:0
6	64181152	.	A	G	.	PASS	SOMATIC;VT=SNP	GT:AD:BQ:DP:FA:SS	0:14,0:.:14:0.00:0
6	70692383	.	G	A	.	PASS	SOMATIC;VT=SNP	GT:AD:BQ:DP:FA:SS	0:18,0:.:18:0.00:0
6	83274653	.	C	T	.	PASS	SOMATIC;VT=SNP	GT:AD:BQ:DP:FA:SS	0:9,0:.:4:0.00:0
6	83274663	.	C	G	.	PASS	SOMATIC;VT=SNP	GT:AD:BQ:DP:FA:SS	0:9,0:.:4:0.00:0
6	126100208	.	G	A	.	PASS	SOMATIC;VT=SNP	GT:AD:BQ:DP:FA:SS	0:17,0:.:18:0.00:0
6	144402232	.	G	A	.	PASS	SOMATIC;VT=SNP	GT:AD:BQ:DP:FA:SS	0:10,0:.:10:0.00:0
6	144958386	.	G	A	.	PASS	SOMATIC;VT=SNP	GT:AD:BQ:DP:FA:SS	0:14,0:.:14:0.00:0
6	146573937	.	T	C	.	PASS	SOMATIC;VT=SNP	GT:AD:BQ:DP:FA:SS	0:17,0:.:17:0.00:0
6	148040112	.	C	T	.	PASS	SOMATIC;VT=SNP	GT:AD:BQ:DP:FA:SS	0:18,0:.:18:0.00:0
6	155399431	.	A	C	.	PASS	SOMATIC;VT=SNP	GT:AD:BQ:DP:FA:SS	0:15,0:.:15:0.00:0
6	158700136	.	A	T	.	PASS	SOMATIC;VT=SNP	GT:AD:BQ:DP:FA:SS	0:13,0:.:13:0.00:0
7	1655055	.	C	A	.	PASS	SOMATIC;VT=SNP	GT:AD:BQ:DP:FA:SS	0:20,0:.:20:0.00:0
7	5008683	.	T	G	.	PASS	SOMATIC;VT=SNP	GT:AD:BQ:DP:FA:SS	0:18,0:.:18:0.00:0
7	6457736	.	G	A	.	PASS	SOMATIC;VT=SNP	GT:AD:BQ:DP:FA:SS	0:9,0:.:8:0.00:0
7	44057801	.	G	A	.	PASS	SOMATIC;VT=SNP	GT:AD:BQ:DP:FA:SS	0:16,0:.:12:0.00:0
7	44439844	.	T	C	.	PASS	SOMATIC;VT=SNP	GT:AD:BQ:DP:FA:SS	0:11,0:.:11:0.00:0
7	45812572	rs201303786	G	C	.	PASS	DB;SOMATIC;VT=SNP	GT:AD:BQ:DP:FA:SS	0:24,0:.:24:0.00:0
7	45812615	rs4049192	G	A	.	PASS	DB;SOMATIC;VT=SNP	GT:AD:BQ:DP:FA:SS	0:31,0:.:31:0.00:0
7	46075627	.	A	T	.	PASS	SOMATIC;VT=SNP	GT:AD:BQ:DP:FA:SS	0:16,0:.:16:0.00:0
7	47409777	.	T	G	.	PASS	SOMATIC;VT=SNP	GT:AD:BQ:DP:FA:SS	0:9,0:.:8:0.00:0
7	51286296	.	A	G	.	PASS	SOMATIC;VT=SNP	GT:AD:BQ:DP:FA:SS	0:11,0:.:11:0.00:0
7	55806110	.	G	C	.	PASS	SOMATIC;VT=SNP	GT:AD:BQ:DP:FA:SS	0:19,0:.:19:0.00:0
7	56506240	.	G	A	.	PASS	SOMATIC;VT=SNP	GT:AD:BQ:DP:FA:SS	0:17,0:.:17:0.00:0
7	57172109	.	G	A	.	PASS	SOMATIC;VT=SNP	GT:AD:BQ:DP:FA:SS	0:8,0:.:6:0.00:0
7	61088305	.	G	T	.	PASS	SOMATIC;VT=SNP	GT:AD:BQ:DP:FA:SS	0:11,0:.:6:0.00:0
7	61784086	rs948850551	A	G	.	PASS	DB;SOMATIC;VT=SNP	GT:AD:BQ:DP:FA:SS	0:35,0:.:28:0.00:0
7	61817872	.	C	T	.	PASS	SOMATIC;VT=SNP	GT:AD:BQ:DP:FA:SS	0:9,0:.:5:0.00:0
7	61845577	rs111722191	G	A	.	PASS	DB;SOMATIC;VT=SNP	GT:AD:BQ:DP:FA:SS	0:54,1:.:54:0.018:0
7	61968319	rs60526794	G	T	.	PASS	DB;SOMATIC;VT=SNP	GT:AD:BQ:DP:FA:SS	0:20,0:.:16:0.00:0
7	63585122	.	G	C	.	PASS	SOMATIC;VT=SNP	GT:AD:BQ:DP:FA:SS	0:8,0:.:8:0.00:0
7	65435509	.	T	C	.	PASS	SOMATIC;VT=SNP	GT:AD:BQ:DP:FA:SS	0:9,0:.:9:0.00:0
7	76584297	rs377163648	G	A	.	PASS	DB;SOMATIC;VT=SNP	GT:AD:BQ:DP:FA:SS	0:19,0:.:17:0.00:0
7	82096548	.	T	C	.	PASS	SOMATIC;VT=SNP	GT:AD:BQ:DP:FA:SS	0:43,1:.:44:0.023:0
7	93679981	.	C	T	.	PASS	SOMATIC;VT=SNP	GT:AD:BQ:DP:FA:SS	0:15,0:.:15:0.00:0
7	99024977	.	G	A	.	PASS	SOMATIC;VT=SNP	GT:AD:BQ:DP:FA:SS	0:24,0:.:18:0.00:0
7	100717423	.	T	C	.	PASS	SOMATIC;VT=SNP	GT:AD:BQ:DP:FA:SS	0:11,0:.:10:0.00:0
7	102247102	.	T	C	.	PASS	SOMATIC;VT=SNP	GT:AD:BQ:DP:FA:SS	0:11,0:.:8:0.00:0
7	102512010	.	T	C	.	PASS	SOMATIC;VT=SNP	GT:AD:BQ:DP:FA:SS	0:13,0:.:13:0.00:0
7	108770349	.	T	C	.	PASS	SOMATIC;VT=SNP	GT:AD:BQ:DP:FA:SS	0:11,0:.:11:0.00:0
7	127872124	.	G	A	.	PASS	SOMATIC;VT=SNP	GT:AD:BQ:DP:FA:SS	0:10,0:.:10:0.00:0
7	129138363	.	G	T	.	PASS	SOMATIC;VT=SNP	GT:AD:BQ:DP:FA:SS	0:15,0:.:15:0.00:0
7	133981712	.	A	G	.	PASS	SOMATIC;VT=SNP	GT:AD:BQ:DP:FA:SS	0:8,0:.:8:0.00:0
7	138875004	.	G	T	.	PASS	SOMATIC;VT=SNP	GT:AD:BQ:DP:FA:SS	0:9,0:.:8:0.00:0
7	148530294	rs10245290	T	C	.	PASS	DB;SOMATIC;VT=SNP	GT:AD:BQ:DP:FA:SS	0:19,0:.:9:0.00:0
7	148977161	.	C	T	.	PASS	SOMATIC;VT=SNP	GT:AD:BQ:DP:FA:SS	0:10,0:.:9:0.00:0
7	148977210	.	C	T	.	PASS	SOMATIC;VT=SNP	GT:AD:BQ:DP:FA:SS	0:10,0:.:9:0.00:0
7	150341655	.	T	C	.	PASS	SOMATIC;VT=SNP	GT:AD:BQ:DP:FA:SS	0:29,0:.:29:0.00:0
7	150918602	.	A	T	.	PASS	SOMATIC;VT=SNP	GT:AD:BQ:DP:FA:SS	0:37,1:.:38:0.026:0
7	158066742	rs112818485	G	A	.	PASS	DB;SOMATIC;VT=SNP	GT:AD:BQ:DP:FA:SS	0:42,1:.:44:0.023:0
7	158510379	rs868508251	T	C	.	PASS	DB;SOMATIC;VT=SNP	GT:AD:BQ:DP:FA:SS	0:37,0:.:36:0.00:0
7	158510384	rs796557502	C	T	.	PASS	DB;SOMATIC;VT=SNP	GT:AD:BQ:DP:FA:SS	0:36,0:.:34:0.00:0
8	99440	.	T	C	.	PASS	SOMATIC;VT=SNP	GT:AD:BQ:DP:FA:SS	0:13,0:.:8:0.00:0
8	18108018	.	G	A	.	PASS	SOMATIC;VT=SNP	GT:AD:BQ:DP:FA:SS	0:11,0:.:11:0.00:0
8	19089676	.	A	G	.	PASS	SOMATIC;VT=SNP	GT:AD:BQ:DP:FA:SS	0:9,0:.:9:0.00:0
8	36953308	.	C	T	.	PASS	SOMATIC;VT=SNP	GT:AD:BQ:DP:FA:SS	0:41,0:.:41:0.00:0
8	38232296	.	A	G	.	PASS	SOMATIC;VT=SNP	GT:AD:BQ:DP:FA:SS	0:10,0:.:10:0.00:0
8	40944725	.	G	A	.	PASS	SOMATIC;VT=SNP	GT:AD:BQ:DP:FA:SS	0:9,0:.:9:0.00:0
8	42540095	.	C	T	.	PASS	SOMATIC;VT=SNP	GT:AD:BQ:DP:FA:SS	0:17,0:.:17:0.00:0
8	46843640	.	T	C	.	PASS	SOMATIC;VT=SNP	GT:AD:BQ:DP:FA:SS	0:11,0:.:6:0.00:0
8	49133214	.	T	C	.	PASS	SOMATIC;VT=SNP	GT:AD:BQ:DP:FA:SS	0:8,0:.:8:0.00:0
8	53493370	.	T	A	.	PASS	SOMATIC;VT=SNP	GT:AD:BQ:DP:FA:SS	0:8,0:.:8:0.00:0
8	68323536	.	G	A	.	PASS	SOMATIC;VT=SNP	GT:AD:BQ:DP:FA:SS	0:10,0:.:8:0.00:0
8	69752073	.	T	C	.	PASS	SOMATIC;VT=SNP	GT:AD:BQ:DP:FA:SS	0:21,0:.:21:0.00:0
8	70318329	.	A	G	.	PASS	SOMATIC;VT=SNP	GT:AD:BQ:DP:FA:SS	0:11,0:.:11:0.00:0
8	71645926	rs6980835	C	T	.	PASS	DB;SOMATIC;VT=SNP	GT:AD:BQ:DP:FA:SS	0:23,0:.:23:0.00:0
8	74597737	.	A	G	.	PASS	SOMATIC;VT=SNP	GT:AD:BQ:DP:FA:SS	0:16,0:.:16:0.00:0
8	81248535	rs7840857	G	T	.	PASS	DB;SOMATIC;VT=SNP	GT:AD:BQ:DP:FA:SS	0:19,0:.:19:0.00:0
8	85861555	.	T	A	.	PASS	SOMATIC;VT=SNP	GT:AD:BQ:DP:FA:SS	0:13,0:.:13:0.00:0
8	86092913	.	T	C	.	PASS	SOMATIC;VT=SNP	GT:AD:BQ:DP:FA:SS	0:15,0:.:13:0.00:0
8	86572142	.	T	C	.	PASS	SOMATIC;VT=SNP	GT:AD:BQ:DP:FA:SS	0:12,0:.:8:0.00:0
8	87434968	.	G	A	.	PASS	SOMATIC;VT=SNP	GT:AD:BQ:DP:FA:SS	0:17,0:.:17:0.00:0
8	95201247	rs62526266	G	T	.	PASS	DB;SOMATIC;VT=SNP	GT:AD:BQ:DP:FA:SS	0:22,0:.:22:0.00:0
8	95648810	rs78351740	C	G	.	PASS	DB;SOMATIC;VT=SNP	GT:AD:BQ:DP:FA:SS	0:28,0:.:28:0.00:0
8	99156184	.	C	A	.	PASS	SOMATIC;VT=SNP	GT:AD:BQ:DP:FA:SS	0:8,0:.:8:0.00:0
8	102471499	.	A	G	.	PASS	SOMATIC;VT=SNP	GT:AD:BQ:DP:FA:SS	0:15,0:.:15:0.00:0
8	103383505	.	A	T	.	PASS	SOMATIC;VT=SNP	GT:AD:BQ:DP:FA:SS	0:8,0:.:6:0.00:0
8	103433849	.	C	T	.	PASS	SOMATIC;VT=SNP	GT:AD:BQ:DP:FA:SS	0:10,0:.:9:0.00:0
8	103691393	.	T	C	.	PASS	SOMATIC;VT=SNP	GT:AD:BQ:DP:FA:SS	0:25,0:.:25:0.00:0
8	103841861	rs2304346	G	A	.	PASS	DB;SOMATIC;VT=SNP	GT:AD:BQ:DP:FA:SS	0:52,1:.:53:0.019:0
8	106887543	.	T	C	.	PASS	SOMATIC;VT=SNP	GT:AD:BQ:DP:FA:SS	0:8,0:.:8:0.00:0
8	106909291	.	A	G	.	PASS	SOMATIC;VT=SNP	GT:AD:BQ:DP:FA:SS	0:27,0:.:27:0.00:0
8	108273707	rs12541749	T	C	.	PASS	DB;SOMATIC;VT=SNP	GT:AD:BQ:DP:FA:SS	0:22,0:.:23:0.00:0
8	109037058	.	C	T	.	PASS	SOMATIC;VT=SNP	GT:AD:BQ:DP:FA:SS	0:14,0:.:14:0.00:0
8	109392132	.	A	G	.	PASS	SOMATIC;VT=SNP	GT:AD:BQ:DP:FA:SS	0:8,0:.:8:0.00:0
8	111610692	rs12679933	G	A	.	PASS	DB;SOMATIC;VT=SNP	GT:AD:BQ:DP:FA:SS	0:26,0:.:26:0.00:0
8	113360933	.	A	C	.	PASS	SOMATIC;VT=SNP	GT:AD:BQ:DP:FA:SS	0:22,0:.:22:0.00:0
8	114111366	rs1480463	C	A	.	PASS	DB;SOMATIC;VT=SNP	GT:AD:BQ:DP:FA:SS	0:37,1:.:38:0.026:0
8	117006247	rs760745885	A	T	.	PASS	DB;SOMATIC;VT=SNP	GT:AD:BQ:DP:FA:SS	0:21,0:.:21:0.00:0
8	117805622	.	T	G	.	PASS	SOMATIC;VT=SNP	GT:AD:BQ:DP:FA:SS	0:10,0:.:10:0.00:0
8	119830177	.	A	G	.	PASS	SOMATIC;VT=SNP	GT:AD:BQ:DP:FA:SS	0:9,0:.:9:0.00:0
8	120622756	.	G	A	.	PASS	SOMATIC;VT=SNP	GT:AD:BQ:DP:FA:SS	0:12,0:.:12:0.00:0
8	124711425	.	T	C	.	PASS	SOMATIC;VT=SNP	GT:AD:BQ:DP:FA:SS	0:9,0:.:9:0.00:0
8	127522278	.	A	T	.	PASS	SOMATIC;VT=SNP	GT:AD:BQ:DP:FA:SS	0:11,0:.:11:0.00:0
8	129174646	.	T	C	.	PASS	SOMATIC;VT=SNP	GT:AD:BQ:DP:FA:SS	0:10,0:.:10:0.00:0
8	133589961	.	C	T	.	PASS	SOMATIC;VT=SNP	GT:AD:BQ:DP:FA:SS	0:10,0:.:10:0.00:0
8	134154428	.	A	G	.	PASS	SOMATIC;VT=SNP	GT:AD:BQ:DP:FA:SS	0:14,0:.:14:0.00:0
8	136345680	.	G	C	.	PASS	SOMATIC;VT=SNP	GT:AD:BQ:DP:FA:SS	0:10,0:.:10:0.00:0
8	139918425	.	G	A	.	PASS	SOMATIC;VT=SNP	GT:AD:BQ:DP:FA:SS	0:22,0:.:22:0.00:0
8	141344653	.	G	A	.	PASS	SOMATIC;VT=SNP	GT:AD:BQ:DP:FA:SS	0:17,0:.:15:0.00:0
8	141479089	.	G	C	.	PASS	SOMATIC;VT=SNP	GT:AD:BQ:DP:FA:SS	0:12,0:.:13:0.00:0
8	141982584	.	T	G	.	PASS	SOMATIC;VT=SNP	GT:AD:BQ:DP:FA:SS	0:22,0:.:22:0.00:0
8	142561658	rs144895391	T	A	.	PASS	DB;SOMATIC;VT=SNP	GT:AD:BQ:DP:FA:SS	0:30,0:.:22:0.00:0
8	144010481	.	A	T	.	PASS	SOMATIC;VT=SNP	GT:AD:BQ:DP:FA:SS	0:9,0:.:9:0.00:0
8	145041359	.	G	A	.	PASS	SOMATIC;VT=SNP	GT:AD:BQ:DP:FA:SS	0:31,0:.:30:0.00:0
8	145992968	rs10089528	C	T	.	PASS	DB;SOMATIC;VT=SNP	GT:AD:BQ:DP:FA:SS	0:65,1:.:59:0.015:0
9	6720447	.	G	A	.	PASS	SOMATIC;VT=SNP	GT:AD:BQ:DP:FA:SS	0:11,0:.:11:0.00:0
9	29708789	.	G	A	.	PASS	SOMATIC;VT=SNP	GT:AD:BQ:DP:FA:SS	0:12,0:.:12:0.00:0
9	32638753	.	T	C	.	PASS	SOMATIC;VT=SNP	GT:AD:BQ:DP:FA:SS	0:16,0:.:16:0.00:0
9	36588106	.	C	T	.	PASS	SOMATIC;VT=SNP	GT:AD:BQ:DP:FA:SS	0:15,0:.:15:0.00:0
9	45767228	.	C	T	.	PASS	SOMATIC;VT=SNP	GT:AD:BQ:DP:FA:SS	0:28,0:.:24:0.00:0
9	45767272	.	C	T	.	PASS	SOMATIC;VT=SNP	GT:AD:BQ:DP:FA:SS	0:14,0:.:11:0.00:0
9	65605002	rs201450406	A	T	.	PASS	DB;SOMATIC;VT=SNP	GT:AD:BQ:DP:FA:SS	0:41,1:.:24:0.024:0
9	66459884	.	T	G	.	PASS	SOMATIC;VT=SNP	GT:AD:BQ:DP:FA:SS	0:8,0:.:8:0.00:0
9	66524320	rs11262385	T	C	.	PASS	DB;SOMATIC;VT=SNP	GT:AD:BQ:DP:FA:SS	0:28,0:.:28:0.00:0
9	66665164	rs112895743	C	A	.	PASS	DB;SOMATIC;VT=SNP	GT:AD:BQ:DP:FA:SS	0:34,1:.:16:0.029:0
9	66825857	rs796699405	C	A	.	PASS	DB;SOMATIC;VT=SNP	GT:AD:BQ:DP:FA:SS	0:20,0:.:21:0.00:0
9	67283582	rs12236708	A	T	.	PASS	DB;SOMATIC;VT=SNP	GT:AD:BQ:DP:FA:SS	0:24,0:.:21:0.00:0
9	67331138	rs867878226	G	A	.	PASS	DB;SOMATIC;VT=SNP	GT:AD:BQ:DP:FA:SS	0:38,0:.:25:0.00:0
9	67917486	.	G	A	.	PASS	SOMATIC;VT=SNP	GT:AD:BQ:DP:FA:SS	0:11,0:.:4:0.00:0
9	68382598	.	G	C	.	PASS	SOMATIC;VT=SNP	GT:AD:BQ:DP:FA:SS	0:20,0:.:13:0.00:0
9	68396507	.	T	C	.	PASS	SOMATIC;VT=SNP	GT:AD:BQ:DP:FA:SS	0:18,0:.:18:0.00:0
9	68405166	rs571714761	C	T	.	PASS	DB;SOMATIC;VT=SNP	GT:AD:BQ:DP:FA:SS	0:39,1:.:41:0.025:0
9	68681929	rs4070690	C	T	.	PASS	DB;SOMATIC;VT=SNP	GT:AD:BQ:DP:FA:SS	0:49,1:.:41:0.020:0
9	69786550	rs143647798	C	T	.	PASS	DB;SOMATIC;VT=SNP	GT:AD:BQ:DP:FA:SS	0:46,1:.:44:0.021:0
9	73513313	.	C	T	.	PASS	SOMATIC;VT=SNP	GT:AD:BQ:DP:FA:SS	0:13,0:.:12:0.00:0
9	79192165	.	C	A	.	PASS	SOMATIC;VT=SNP	GT:AD:BQ:DP:FA:SS	0:9,0:.:9:0.00:0
9	86366000	.	C	T	.	PASS	SOMATIC;VT=SNP	GT:AD:BQ:DP:FA:SS	0:13,0:.:13:0.00:0
9	86670735	.	G	A	.	PASS	SOMATIC;VT=SNP	GT:AD:BQ:DP:FA:SS	0:9,0:.:9:0.00:0
9	88321542	.	A	T	.	PASS	SOMATIC;VT=SNP	GT:AD:BQ:DP:FA:SS	0:18,0:.:18:0.00:0
9	94968318	.	A	T	.	PASS	SOMATIC;VT=SNP	GT:AD:BQ:DP:FA:SS	0:31,0:.:31:0.00:0
9	99461734	.	T	C	.	PASS	SOMATIC;VT=SNP	GT:AD:BQ:DP:FA:SS	0:18,0:.:18:0.00:0
9	100865212	.	C	T	.	PASS	SOMATIC;VT=SNP	GT:AD:BQ:DP:FA:SS	0:34,0:.:34:0.00:0
9	109831842	.	T	C	.	PASS	SOMATIC;VT=SNP	GT:AD:BQ:DP:FA:SS	0:8,0:.:8:0.00:0
9	110019817	.	C	T	.	PASS	SOMATIC;VT=SNP	GT:AD:BQ:DP:FA:SS	0:8,0:.:4:0.00:0
9	112343727	.	C	T	.	PASS	SOMATIC;VT=SNP	GT:AD:BQ:DP:FA:SS	0:15,0:.:15:0.00:0
9	114248545	.	A	G	.	PASS	SOMATIC;VT=SNP	GT:AD:BQ:DP:FA:SS	0:8,0:.:8:0.00:0
9	123855351	.	T	C	.	PASS	SOMATIC;VT=SNP	GT:AD:BQ:DP:FA:SS	0:16,0:.:16:0.00:0
9	127601755	.	A	G	.	PASS	SOMATIC;VT=SNP	GT:AD:BQ:DP:FA:SS	0:19,0:.:18:0.00:0
9	127882737	.	C	T	.	PASS	SOMATIC;VT=SNP	GT:AD:BQ:DP:FA:SS	0:14,0:.:14:0.00:0
9	131537103	.	C	A	.	PASS	SOMATIC;VT=SNP	GT:AD:BQ:DP:FA:SS	0:12,0:.:12:0.00:0
9	132727987	rs199629218	G	A	.	PASS	DB;SOMATIC;VT=SNP	GT:AD:BQ:DP:FA:SS	0:20,0:.:20:0.00:0
9	135175325	.	A	G	.	PASS	SOMATIC;VT=SNP	GT:AD:BQ:DP:FA:SS	0:22,0:.:22:0.00:0
9	135189642	.	G	A	.	PASS	SOMATIC;VT=SNP	GT:AD:BQ:DP:FA:SS	0:8,0:.:8:0.00:0
9	135273148	.	C	T	.	PASS	SOMATIC;VT=SNP	GT:AD:BQ:DP:FA:SS	0:14,0:.:14:0.00:0
9	136083773	rs374368832	C	T	.	PASS	DB;SOMATIC;VT=SNP	GT:AD:BQ:DP:FA:SS	0:39,1:.:40:0.025:0
9	136978497	.	G	C	.	PASS	SOMATIC;VT=SNP	GT:AD:BQ:DP:FA:SS	0:12,0:.:10:0.00:0
9	138866531	.	G	C	.	PASS	SOMATIC;VT=SNP	GT:AD:BQ:DP:FA:SS	0:9,0:.:9:0.00:0
9	139597571	.	C	T	.	PASS	SOMATIC;VT=SNP	GT:AD:BQ:DP:FA:SS	0:12,0:.:12:0.00:0
10	307585	.	T	A	.	PASS	SOMATIC;VT=SNP	GT:AD:BQ:DP:FA:SS	0:10,0:.:10:0.00:0
10	7405448	.	T	C	.	PASS	SOMATIC;VT=SNP	GT:AD:BQ:DP:FA:SS	0:11,0:.:10:0.00:0
10	8723540	rs868111972	C	T	.	PASS	DB;SOMATIC;VT=SNP	GT:AD:BQ:DP:FA:SS	0:19,0:.:18:0.00:0
10	10094298	.	T	C	.	PASS	SOMATIC;VT=SNP	GT:AD:BQ:DP:FA:SS	0:10,0:.:10:0.00:0
10	10693060	.	A	C	.	PASS	SOMATIC;VT=SNP	GT:AD:BQ:DP:FA:SS	0:9,0:.:9:0.00:0
10	12089273	.	G	T	.	PASS	SOMATIC;VT=SNP	GT:AD:BQ:DP:FA:SS	0:12,0:.:12:0.00:0
10	12108835	.	G	A	.	PASS	SOMATIC;VT=SNP	GT:AD:BQ:DP:FA:SS	0:11,0:.:11:0.00:0
10	12262119	.	T	C	.	PASS	SOMATIC;VT=SNP	GT:AD:BQ:DP:FA:SS	0:25,0:.:25:0.00:0
10	13220369	rs750995563	G	A	.	PASS	DB;SOMATIC;VT=SNP	GT:AD:BQ:DP:FA:SS	0:21,0:.:21:0.00:0
10	13439910	.	G	T	.	PASS	SOMATIC;VT=SNP	GT:AD:BQ:DP:FA:SS	0:10,0:.:10:0.00:0
10	13443701	.	T	C	.	PASS	SOMATIC;VT=SNP	GT:AD:BQ:DP:FA:SS	0:18,0:.:18:0.00:0
10	14914164	.	T	A	.	PASS	SOMATIC;VT=SNP	GT:AD:BQ:DP:FA:SS	0:10,0:.:10:0.00:0
10	27260530	.	A	G	.	PASS	SOMATIC;VT=SNP	GT:AD:BQ:DP:FA:SS	0:9,0:.:9:0.00:0
10	30724592	.	T	C	.	PASS	SOMATIC;VT=SNP	GT:AD:BQ:DP:FA:SS	0:8,0:.:6:0.00:0
10	33985930	.	A	C	.	PASS	SOMATIC;VT=SNP	GT:AD:BQ:DP:FA:SS	0:21,0:.:21:0.00:0
10	35307232	.	A	C	.	PASS	SOMATIC;VT=SNP	GT:AD:BQ:DP:FA:SS	0:17,0:.:17:0.00:0
10	37839160	.	G	A	.	PASS	SOMATIC;VT=SNP	GT:AD:BQ:DP:FA:SS	0:10,0:.:10:0.00:0
10	38409094	.	T	C	.	PASS	SOMATIC;VT=SNP	GT:AD:BQ:DP:FA:SS	0:14,0:.:14:0.00:0
10	38633852	.	A	G	.	PASS	SOMATIC;VT=SNP	GT:AD:BQ:DP:FA:SS	0:20,0:.:20:0.00:0
10	38638848	rs368084549	G	A	.	PASS	DB;SOMATIC;VT=SNP	GT:AD:BQ:DP:FA:SS	0:47,1:.:48:0.021:0
10	38731220	.	C	G	.	PASS	SOMATIC;VT=SNP	GT:AD:BQ:DP:FA:SS	0:14,0:.:14:0.00:0
10	38815087	rs11011620	C	A	.	PASS	DB;SOMATIC;VT=SNP	GT:AD:BQ:DP:FA:SS	0:21,0:.:8:0.00:0
10	38817771	.	G	A	.	PASS	SOMATIC;VT=SNP	GT:AD:BQ:DP:FA:SS	0:44,1:.:43:0.022:0
10	38927992	rs4070403	A	C	.	PASS	DB;SOMATIC;VT=SNP	GT:AD:BQ:DP:FA:SS	0:23,0:.:14:0.00:0
10	39105329	rs796453574	A	T	.	PASS	DB;SOMATIC;VT=SNP	GT:AD:BQ:DP:FA:SS	0:44,1:.:27:0.022:0
10	39110601	rs11146770	A	T	.	PASS	DB;SOMATIC;VT=SNP	GT:AD:BQ:DP:FA:SS	0:36,1:.:16:0.027:0
10	42356421	rs199799376	T	C	.	PASS	DB;SOMATIC;VT=SNP	GT:AD:BQ:DP:FA:SS	0:42,0:.:29:0.00:0
10	42358194	.	T	C	.	PASS	SOMATIC;VT=SNP	GT:AD:BQ:DP:FA:SS	0:17,0:.:16:0.00:0
10	42358401	.	C	T	.	PASS	SOMATIC;VT=SNP	GT:AD:BQ:DP:FA:SS	0:37,1:.:21:0.026:0
10	42361809	.	C	A	.	PASS	SOMATIC;VT=SNP	GT:AD:BQ:DP:FA:SS	0:14,0:.:12:0.00:0
10	42365079	rs9732108	G	A	.	PASS	DB;SOMATIC;VT=SNP	GT:AD:BQ:DP:FA:SS	0:34,0:.:25:0.00:0
10	49792768	rs7079932	G	A	.	PASS	DB;SOMATIC;VT=SNP	GT:AD:BQ:DP:FA:SS	0:33,0:.:33:0.00:0
10	54528728	.	T	C	.	PASS	SOMATIC;VT=SNP	GT:AD:BQ:DP:FA:SS	0:11,0:.:11:0.00:0
10	55630889	.	G	C	.	PASS	SOMATIC;VT=SNP	GT:AD:BQ:DP:FA:SS	0:19,0:.:19:0.00:0
10	59615620	.	T	C	.	PASS	SOMATIC;VT=SNP	GT:AD:BQ:DP:FA:SS	0:17,0:.:17:0.00:0
10	61701303	rs766241751	G	A	.	PASS	DB;SOMATIC;VT=SNP	GT:AD:BQ:DP:FA:SS	0:19,0:.:19:0.00:0
10	69867351	.	G	A	.	PASS	SOMATIC;VT=SNP	GT:AD:BQ:DP:FA:SS	0:9,0:.:9:0.00:0
10	70611650	.	A	G	.	PASS	SOMATIC;VT=SNP	GT:AD:BQ:DP:FA:SS	0:15,0:.:15:0.00:0
10	75709915	.	T	C	.	PASS	SOMATIC;VT=SNP	GT:AD:BQ:DP:FA:SS	0:9,0:.:9:0.00:0
10	88317908	.	T	C	.	PASS	SOMATIC;VT=SNP	GT:AD:BQ:DP:FA:SS	0:9,0:.:9:0.00:0
10	94434089	rs866004230	C	T	.	PASS	DB;SOMATIC;VT=SNP	GT:AD:BQ:DP:FA:SS	0:20,0:.:9:0.00:0
10	95265740	.	C	T	.	PASS	SOMATIC;VT=SNP	GT:AD:BQ:DP:FA:SS	0:15,0:.:14:0.00:0
10	96268196	rs150817641	T	C	.	PASS	DB;SOMATIC;VT=SNP	GT:AD:BQ:DP:FA:SS	0:19,0:.:19:0.00:0
10	99115098	.	C	T	.	PASS	SOMATIC;VT=SNP	GT:AD:BQ:DP:FA:SS	0:9,0:.:8:0.00:0
10	102426129	.	G	C	.	PASS	SOMATIC;VT=SNP	GT:AD:BQ:DP:FA:SS	0:17,0:.:16:0.00:0
10	102426148	.	T	C	.	PASS	SOMATIC;VT=SNP	GT:AD:BQ:DP:FA:SS	0:15,0:.:14:0.00:0
10	103913995	.	A	T	.	PASS	SOMATIC;VT=SNP	GT:AD:BQ:DP:FA:SS	0:9,0:.:9:0.00:0
10	109360738	.	T	C	.	PASS	SOMATIC;VT=SNP	GT:AD:BQ:DP:FA:SS	0:17,0:.:15:0.00:0
10	114724498	rs113353253	A	G	.	PASS	DB;SOMATIC;VT=SNP	GT:AD:BQ:DP:FA:SS	0:83,1:.:84:0.012:0
10	118965388	.	T	C	.	PASS	SOMATIC;VT=SNP	GT:AD:BQ:DP:FA:SS	0:9,0:.:9:0.00:0
10	132974918	rs111174150	C	T	.	PASS	DB;SOMATIC;VT=SNP	GT:AD:BQ:DP:FA:SS	0:26,0:.:26:0.00:0
11	9000062	.	C	T	.	PASS	SOMATIC;VT=SNP	GT:AD:BQ:DP:FA:SS	0:13,0:.:5:0.00:0
11	24438012	.	C	T	.	PASS	SOMATIC;VT=SNP	GT:AD:BQ:DP:FA:SS	0:9,0:.:9:0.00:0
11	28332458	rs191382973	C	G	.	PASS	DB;SOMATIC;VT=SNP	GT:AD:BQ:DP:FA:SS	0:59,1:.:60:0.017:0
11	34103371	rs73501023	A	G	.	PASS	DB;SOMATIC;VT=SNP	GT:AD:BQ:DP:FA:SS	0:25,0:.:25:0.00:0
11	34115944	rs16925160	T	C	.	PASS	DB;SOMATIC;VT=SNP	GT:AD:BQ:DP:FA:SS	0:25,0:.:25:0.00:0
11	35157653	rs35381438	G	T	.	PASS	DB;SOMATIC;VT=SNP	GT:AD:BQ:DP:FA:SS	0:20,0:.:20:0.00:0
11	37162814	.	T	C	.	PASS	SOMATIC;VT=SNP	GT:AD:BQ:DP:FA:SS	0:12,0:.:12:0.00:0
11	46328516	.	C	T	.	PASS	SOMATIC;VT=SNP	GT:AD:BQ:DP:FA:SS	0:8,0:.:8:0.00:0
11	61614593	.	G	A	.	PASS	SOMATIC;VT=SNP	GT:AD:BQ:DP:FA:SS	0:8,0:.:8:0.00:0
11	63553121	.	C	A	.	PASS	SOMATIC;VT=SNP	GT:AD:BQ:DP:FA:SS	0:8,0:.:8:0.00:0
11	64772317	.	T	C	.	PASS	SOMATIC;VT=SNP	GT:AD:BQ:DP:FA:SS	0:8,0:.:8:0.00:0
11	65940928	.	T	C	.	PASS	SOMATIC;VT=SNP	GT:AD:BQ:DP:FA:SS	0:18,0:.:18:0.00:0
11	66375311	.	A	G	.	PASS	SOMATIC;VT=SNP	GT:AD:BQ:DP:FA:SS	0:9,0:.:9:0.00:0
11	67131060	.	C	T	.	PASS	SOMATIC;VT=SNP	GT:AD:BQ:DP:FA:SS	0:24,0:.:24:0.00:0
11	67399033	.	G	A	.	PASS	SOMATIC;VT=SNP	GT:AD:BQ:DP:FA:SS	0:8,0:.:8:0.00:0
11	68062179	.	A	G	.	PASS	SOMATIC;VT=SNP	GT:AD:BQ:DP:FA:SS	0:12,0:.:10:0.00:0
11	69436922	rs377351331	C	A	.	PASS	DB;SOMATIC;VT=SNP	GT:AD:BQ:DP:FA:SS	0:46,1:.:47:0.021:0
11	69506853	.	C	G	.	PASS	SOMATIC;VT=SNP	GT:AD:BQ:DP:FA:SS	0:54,0:.:54:0.00:0
11	70945024	.	C	T	.	PASS	SOMATIC;VT=SNP	GT:AD:BQ:DP:FA:SS	0:11,0:.:11:0.00:0
11	74224302	.	T	C	.	PASS	SOMATIC;VT=SNP	GT:AD:BQ:DP:FA:SS	0:22,0:.:21:0.00:0
11	77025160	.	A	G	.	PASS	SOMATIC;VT=SNP	GT:AD:BQ:DP:FA:SS	0:15,0:.:15:0.00:0
11	89400841	.	G	A	.	PASS	SOMATIC;VT=SNP	GT:AD:BQ:DP:FA:SS	0:9,0:.:9:0.00:0
11	105386641	.	C	G	.	PASS	SOMATIC;VT=SNP	GT:AD:BQ:DP:FA:SS	0:8,0:.:8:0.00:0
11	110130754	.	T	C	.	PASS	SOMATIC;VT=SNP	GT:AD:BQ:DP:FA:SS	0:10,0:.:10:0.00:0
11	115109103	.	G	A	.	PASS	SOMATIC;VT=SNP	GT:AD:BQ:DP:FA:SS	0:13,0:.:13:0.00:0
11	117692027	.	T	C	.	PASS	SOMATIC;VT=SNP	GT:AD:BQ:DP:FA:SS	0:15,0:.:15:0.00:0
11	118469521	.	T	C	.	PASS	SOMATIC;VT=SNP	GT:AD:BQ:DP:FA:SS	0:11,0:.:11:0.00:0
11	124236096	.	G	C	.	PASS	SOMATIC;VT=SNP	GT:AD:BQ:DP:FA:SS	0:9,0:.:9:0.00:0
11	127002071	.	C	A	.	PASS	SOMATIC;VT=SNP	GT:AD:BQ:DP:FA:SS	0:11,0:.:11:0.00:0
12	6848547	.	G	A	.	PASS	SOMATIC;VT=SNP	GT:AD:BQ:DP:FA:SS	0:15,0:.:14:0.00:0
12	7914199	.	A	G	.	PASS	SOMATIC;VT=SNP	GT:AD:BQ:DP:FA:SS	0:13,0:.:13:0.00:0
12	14863327	.	C	T	.	PASS	SOMATIC;VT=SNP	GT:AD:BQ:DP:FA:SS	0:42,1:.:28:0.023:0
12	21927883	.	G	A	.	PASS	SOMATIC;VT=SNP	GT:AD:BQ:DP:FA:SS	0:13,0:.:13:0.00:0
12	31254645	.	C	T	.	PASS	SOMATIC;VT=SNP	GT:AD:BQ:DP:FA:SS	0:25,0:.:24:0.00:0
12	42870264	.	G	A	.	PASS	SOMATIC;VT=SNP	GT:AD:BQ:DP:FA:SS	0:11,0:.:11:0.00:0
12	52865351	rs775606528	T	C	.	PASS	DB;SOMATIC;VT=SNP	GT:AD:BQ:DP:FA:SS	0:27,0:.:22:0.00:0
12	54127984	.	G	C	.	PASS	SOMATIC;VT=SNP	GT:AD:BQ:DP:FA:SS	0:9,0:.:9:0.00:0
12	54247689	.	G	A	.	PASS	SOMATIC;VT=SNP	GT:AD:BQ:DP:FA:SS	0:10,0:.:10:0.00:0
12	56137258	rs777690238	C	A	.	PASS	DB;SOMATIC;VT=SNP	GT:AD:BQ:DP:FA:SS	0:27,0:.:27:0.00:0
12	56644926	.	C	T	.	PASS	SOMATIC;VT=SNP	GT:AD:BQ:DP:FA:SS	0:8,0:.:9:0.00:0
12	56668571	rs773452542	T	A	.	PASS	DB;SOMATIC;VT=SNP	GT:AD:BQ:DP:FA:SS	0:99,1:.:100:0.010:0
12	57742945	.	C	T	.	PASS	SOMATIC;VT=SNP	GT:AD:BQ:DP:FA:SS	0:26,0:.:26:0.00:0
12	66532100	rs4296075	A	G	.	PASS	DB;SOMATIC;VT=SNP	GT:AD:BQ:DP:FA:SS	0:26,0:.:26:0.00:0
12	66858679	rs11176202	T	A	.	PASS	DB;SOMATIC;VT=SNP	GT:AD:BQ:DP:FA:SS	0:25,0:.:25:0.00:0
12	68450347	.	T	C	.	PASS	SOMATIC;VT=SNP	GT:AD:BQ:DP:FA:SS	0:20,0:.:20:0.00:0
12	68996079	.	A	G	.	PASS	SOMATIC;VT=SNP	GT:AD:BQ:DP:FA:SS	0:12,0:.:12:0.00:0
12	69097490	.	C	A	.	PASS	SOMATIC;VT=SNP	GT:AD:BQ:DP:FA:SS	0:36,0:.:36:0.00:0
12	69884978	rs1012392721	C	T	.	PASS	DB;SOMATIC;VT=SNP	GT:AD:BQ:DP:FA:SS	0:27,0:.:27:0.00:0
12	78454853	.	G	C	.	PASS	SOMATIC;VT=SNP	GT:AD:BQ:DP:FA:SS	0:16,0:.:16:0.00:0
12	97088576	.	C	T	.	PASS	SOMATIC;VT=SNP	GT:AD:BQ:DP:FA:SS	0:8,0:.:8:0.00:0
12	104181472	.	G	A	.	PASS	SOMATIC;VT=SNP	GT:AD:BQ:DP:FA:SS	0:12,0:.:12:0.00:0
12	110920339	.	G	A	.	PASS	SOMATIC;VT=SNP	GT:AD:BQ:DP:FA:SS	0:14,0:.:14:0.00:0
12	112421077	.	T	C	.	PASS	SOMATIC;VT=SNP	GT:AD:BQ:DP:FA:SS	0:13,0:.:13:0.00:0
12	112807248	rs112768822	C	T	.	PASS	DB;SOMATIC;VT=SNP	GT:AD:BQ:DP:FA:SS	0:22,0:.:22:0.00:0
12	114890978	.	C	T	.	PASS	SOMATIC;VT=SNP	GT:AD:BQ:DP:FA:SS	0:14,0:.:14:0.00:0
12	117720989	.	C	A	.	PASS	SOMATIC;VT=SNP	GT:AD:BQ:DP:FA:SS	0:8,0:.:8:0.00:0
12	118980225	.	G	A	.	PASS	SOMATIC;VT=SNP	GT:AD:BQ:DP:FA:SS	0:8,0:.:8:0.00:0
12	123085839	.	T	A	.	PASS	SOMATIC;VT=SNP	GT:AD:BQ:DP:FA:SS	0:17,0:.:17:0.00:0
12	127452186	.	C	G	.	PASS	SOMATIC;VT=SNP	GT:AD:BQ:DP:FA:SS	0:10,0:.:10:0.00:0
12	130999546	.	A	C	.	PASS	SOMATIC;VT=SNP	GT:AD:BQ:DP:FA:SS	0:9,0:.:9:0.00:0
13	21322005	.	G	A	.	PASS	SOMATIC;VT=SNP	GT:AD:BQ:DP:FA:SS	0:21,0:.:21:0.00:0
13	34837459	.	T	C	.	PASS	SOMATIC;VT=SNP	GT:AD:BQ:DP:FA:SS	0:16,0:.:16:0.00:0
13	36604686	.	T	C	.	PASS	SOMATIC;VT=SNP	GT:AD:BQ:DP:FA:SS	0:10,0:.:10:0.00:0
13	45106869	.	G	A	.	PASS	SOMATIC;VT=SNP	GT:AD:BQ:DP:FA:SS	0:11,0:.:10:0.00:0
13	53159446	.	T	C	.	PASS	SOMATIC;VT=SNP	GT:AD:BQ:DP:FA:SS	0:21,0:.:17:0.00:0
13	56955877	.	C	T	.	PASS	SOMATIC;VT=SNP	GT:AD:BQ:DP:FA:SS	0:15,0:.:15:0.00:0
13	96090976	.	T	C	.	PASS	SOMATIC;VT=SNP	GT:AD:BQ:DP:FA:SS	0:11,0:.:11:0.00:0
13	98807985	.	G	A	.	PASS	SOMATIC;VT=SNP	GT:AD:BQ:DP:FA:SS	0:13,0:.:13:0.00:0
13	109834229	.	G	C	.	PASS	SOMATIC;VT=SNP	GT:AD:BQ:DP:FA:SS	0:12,0:.:12:0.00:0
13	111174776	.	T	A	.	PASS	SOMATIC;VT=SNP	GT:AD:BQ:DP:FA:SS	0:8,0:.:8:0.00:0
14	19114862	.	C	G	.	PASS	SOMATIC;VT=SNP	GT:AD:BQ:DP:FA:SS	0:68,1:.:69:0.014:0
14	21648843	.	C	G	.	PASS	SOMATIC;VT=SNP	GT:AD:BQ:DP:FA:SS	0:17,0:.:17:0.00:0
14	23382038	.	G	A	.	PASS	SOMATIC;VT=SNP	GT:AD:BQ:DP:FA:SS	0:15,0:.:15:0.00:0
14	24537423	.	C	T	.	PASS	SOMATIC;VT=SNP	GT:AD:BQ:DP:FA:SS	0:9,0:.:9:0.00:0
14	30368611	.	C	G	.	PASS	SOMATIC;VT=SNP	GT:AD:BQ:DP:FA:SS	0:16,0:.:16:0.00:0
14	31527085	.	C	T	.	PASS	SOMATIC;VT=SNP	GT:AD:BQ:DP:FA:SS	0:9,0:.:10:0.00:0
14	35798332	.	A	G	.	PASS	SOMATIC;VT=SNP	GT:AD:BQ:DP:FA:SS	0:10,0:.:8:0.00:0
14	37698613	.	G	A	.	PASS	SOMATIC;VT=SNP	GT:AD:BQ:DP:FA:SS	0:18,0:.:18:0.00:0
14	42097654	.	A	G	.	PASS	SOMATIC;VT=SNP	GT:AD:BQ:DP:FA:SS	0:16,0:.:16:0.00:0
14	47577775	.	C	G	.	PASS	SOMATIC;VT=SNP	GT:AD:BQ:DP:FA:SS	0:75,1:.:26:0.013:0
14	49094147	rs560815035	G	A	.	PASS	DB;SOMATIC;VT=SNP	GT:AD:BQ:DP:FA:SS	0:27,0:.:27:0.00:0
14	50110720	.	C	G	.	PASS	SOMATIC;VT=SNP	GT:AD:BQ:DP:FA:SS	0:8,0:.:8:0.00:0
14	65596553	.	T	C	.	PASS	SOMATIC;VT=SNP	GT:AD:BQ:DP:FA:SS	0:11,0:.:11:0.00:0
14	67894927	.	T	C	.	PASS	SOMATIC;VT=SNP	GT:AD:BQ:DP:FA:SS	0:9,0:.:9:0.00:0
14	69486948	.	C	G	.	PASS	SOMATIC;VT=SNP	GT:AD:BQ:DP:FA:SS	0:20,0:.:20:0.00:0
14	71201397	.	C	G	.	PASS	SOMATIC;VT=SNP	GT:AD:BQ:DP:FA:SS	0:17,0:.:17:0.00:0
14	75504799	.	T	C	.	PASS	SOMATIC;VT=SNP	GT:AD:BQ:DP:FA:SS	0:18,0:.:18:0.00:0
14	77180612	.	T	C	.	PASS	SOMATIC;VT=SNP	GT:AD:BQ:DP:FA:SS	0:25,0:.:22:0.00:0
14	78122384	.	T	C	.	PASS	SOMATIC;VT=SNP	GT:AD:BQ:DP:FA:SS	0:14,0:.:14:0.00:0
14	81133941	.	G	A	.	PASS	SOMATIC;VT=SNP	GT:AD:BQ:DP:FA:SS	0:14,0:.:14:0.00:0
14	89272383	.	T	C	.	PASS	SOMATIC;VT=SNP	GT:AD:BQ:DP:FA:SS	0:12,0:.:12:0.00:0
14	90180976	.	G	A	.	PASS	SOMATIC;VT=SNP	GT:AD:BQ:DP:FA:SS	0:14,0:.:14:0.00:0
14	92477854	.	G	A	.	PASS	SOMATIC;VT=SNP	GT:AD:BQ:DP:FA:SS	0:8,0:.:8:0.00:0
14	93086029	.	G	C	.	PASS	SOMATIC;VT=SNP	GT:AD:BQ:DP:FA:SS	0:10,0:.:10:0.00:0
14	95898268	.	G	A	.	PASS	SOMATIC;VT=SNP	GT:AD:BQ:DP:FA:SS	0:9,0:.:9:0.00:0
14	104956708	.	C	T	.	PASS	SOMATIC;VT=SNP	GT:AD:BQ:DP:FA:SS	0:24,0:.:23:0.00:0
14	105365982	.	A	G	.	PASS	SOMATIC;VT=SNP	GT:AD:BQ:DP:FA:SS	0:17,0:.:16:0.00:0
14	105456907	.	T	A	.	PASS	SOMATIC;VT=SNP	GT:AD:BQ:DP:FA:SS	0:8,0:.:8:0.00:0
14	105825947	.	G	T	.	PASS	SOMATIC;VT=SNP	GT:AD:BQ:DP:FA:SS	0:9,0:.:9:0.00:0
15	20145038	rs1009528841	C	T	.	PASS	DB;SOMATIC;VT=SNP	GT:AD:BQ:DP:FA:SS	0:19,0:.:18:0.00:0
15	20442107	rs7403599	A	G	.	PASS	DB;SOMATIC;VT=SNP	GT:AD:BQ:DP:FA:SS	0:21,0:.:20:0.00:0
15	20446478	rs12440957	C	G	.	PASS	DB;SOMATIC;VT=SNP	GT:AD:BQ:DP:FA:SS	0:35,1:.:31:0.028:0
15	20462480	rs181264388	C	A	.	PASS	DB;SOMATIC;VT=SNP	GT:AD:BQ:DP:FA:SS	0:50,0:.:50:0.00:0
15	20472509	.	G	T	.	PASS	SOMATIC;VT=SNP	GT:AD:BQ:DP:FA:SS	0:46,0:.:46:0.00:0
15	20499546	.	T	C	.	PASS	SOMATIC;VT=SNP	GT:AD:BQ:DP:FA:SS	0:17,0:.:17:0.00:0
15	20525956	.	T	C	.	PASS	SOMATIC;VT=SNP	GT:AD:BQ:DP:FA:SS	0:23,0:.:23:0.00:0
15	21918535	rs111563471	C	T	.	PASS	DB;SOMATIC;VT=SNP	GT:AD:BQ:DP:FA:SS	0:29,0:.:29:0.00:0
15	22324471	rs62004742	T	A	.	PASS	DB;SOMATIC;VT=SNP	GT:AD:BQ:DP:FA:SS	0:42,0:.:42:0.00:0
15	22433623	.	A	C	.	PASS	SOMATIC;VT=SNP	GT:AD:BQ:DP:FA:SS	0:8,0:.:8:0.00:0
15	22490681	rs72690006	G	T	.	PASS	DB;SOMATIC;VT=SNP	GT:AD:BQ:DP:FA:SS	0:33,1:.:34:0.029:0
15	22525165	.	A	G	.	PASS	SOMATIC;VT=SNP	GT:AD:BQ:DP:FA:SS	0:10,0:.:10:0.00:0
15	22945903	rs6606807	A	G	.	PASS	DB;SOMATIC;VT=SNP	GT:AD:BQ:DP:FA:SS	0:20,0:.:20:0.00:0
15	23261167	rs200097070	T	G	.	PASS	DB;SOMATIC;VT=SNP	GT:AD:BQ:DP:FA:SS	0:36,1:.:34:0.027:0
15	25798191	rs2526557	T	C	.	PASS	DB;SOMATIC;VT=SNP	GT:AD:BQ:DP:FA:SS	0:19,0:.:19:0.00:0
15	26214806	rs4906829	A	C	.	PASS	DB;SOMATIC;VT=SNP	GT:AD:BQ:DP:FA:SS	0:28,0:.:28:0.00:0
15	26499104	.	A	G	.	PASS	SOMATIC;VT=SNP	GT:AD:BQ:DP:FA:SS	0:11,0:.:11:0.00:0
15	26658899	.	G	A	.	PASS	SOMATIC;VT=SNP	GT:AD:BQ:DP:FA:SS	0:13,0:.:13:0.00:0
15	32606558	rs78777523	A	G	.	PASS	DB;SOMATIC;VT=SNP	GT:AD:BQ:DP:FA:SS	0:65,0:.:65:0.00:0
15	35468915	.	G	A	.	PASS	SOMATIC;VT=SNP	GT:AD:BQ:DP:FA:SS	0:11,0:.:10:0.00:0
15	41315337	.	G	T	.	PASS	SOMATIC;VT=SNP	GT:AD:BQ:DP:FA:SS	0:53,1:.:54:0.019:0
15	44884118	.	A	G	.	PASS	SOMATIC;VT=SNP	GT:AD:BQ:DP:FA:SS	0:12,0:.:12:0.00:0
15	59102167	.	G	A	.	PASS	SOMATIC;VT=SNP	GT:AD:BQ:DP:FA:SS	0:10,0:.:10:0.00:0
15	65332849	.	C	T	.	PASS	SOMATIC;VT=SNP	GT:AD:BQ:DP:FA:SS	0:10,0:.:10:0.00:0
15	67935974	.	T	C	.	PASS	SOMATIC;VT=SNP	GT:AD:BQ:DP:FA:SS	0:10,0:.:10:0.00:0
15	68313555	.	C	T	.	PASS	SOMATIC;VT=SNP	GT:AD:BQ:DP:FA:SS	0:22,0:.:20:0.00:0
15	93558307	rs927569062	A	T	.	PASS	DB;SOMATIC;VT=SNP	GT:AD:BQ:DP:FA:SS	0:23,0:.:23:0.00:0
16	2995089	.	A	G	.	PASS	SOMATIC;VT=SNP	GT:AD:BQ:DP:FA:SS	0:13,0:.:13:0.00:0
16	21591593	.	A	G	.	PASS	SOMATIC;VT=SNP	GT:AD:BQ:DP:FA:SS	0:43,0:.:43:0.00:0
16	32444405	rs565869935	T	G	.	PASS	DB;SOMATIC;VT=SNP	GT:AD:BQ:DP:FA:SS	0:27,0:.:24:0.00:0
16	32813935	rs28740837	C	T	.	PASS	DB;SOMATIC;VT=SNP	GT:AD:BQ:DP:FA:SS	0:47,1:.:20:0.021:0
16	33066650	rs767042583	T	C	.	PASS	DB;SOMATIC;VT=SNP	GT:AD:BQ:DP:FA:SS	0:51,0:.:46:0.00:0
16	33533986	rs2698640	T	C	.	PASS	DB;SOMATIC;VT=SNP	GT:AD:BQ:DP:FA:SS	0:21,0:.:21:0.00:0
16	33974661	.	A	T	.	PASS	SOMATIC;VT=SNP	GT:AD:BQ:DP:FA:SS	0:28,0:.:28:0.00:0
16	33975540	rs145319003	C	T	.	PASS	DB;SOMATIC;VT=SNP	GT:AD:BQ:DP:FA:SS	0:50,0:.:50:0.00:0
16	46386290	rs4303515	T	C	.	PASS	DB;SOMATIC;VT=SNP	GT:AD:BQ:DP:FA:SS	0:38,0:.:35:0.00:0
16	46387238	rs4966995	G	A	.	PASS	DB;SOMATIC;VT=SNP	GT:AD:BQ:DP:FA:SS	0:27,0:.:20:0.00:0
16	46388583	rs58458253	G	A	.	PASS	DB;SOMATIC;VT=SNP	GT:AD:BQ:DP:FA:SS	0:34,1:.:35:0.029:0
16	46388610	rs7197868	G	C	.	PASS	DB;SOMATIC;VT=SNP	GT:AD:BQ:DP:FA:SS	0:44,0:.:33:0.00:0
16	46390212	rs8049525	T	A	.	PASS	DB;SOMATIC;VT=SNP	GT:AD:BQ:DP:FA:SS	0:39,1:.:24:0.025:0
16	46391826	rs4633896	T	C	.	PASS	DB;SOMATIC;VT=SNP	GT:AD:BQ:DP:FA:SS	0:80,1:.:68:0.012:0
16	46392442	rs28848284	A	T	.	PASS	DB;SOMATIC;VT=SNP	GT:AD:BQ:DP:FA:SS	0:49,1:.:20:0.020:0
16	46393023	rs148771443	C	T	.	PASS	DB;SOMATIC;VT=SNP	GT:AD:BQ:DP:FA:SS	0:110,1:.:85:9.009e-03:0
16	46393047	rs4967757	T	A	.	PASS	DB;SOMATIC;VT=SNP	GT:AD:BQ:DP:FA:SS	0:108,1:.:76:9.174e-03:0
16	46393659	rs4967770	G	A	.	PASS	DB;SOMATIC;VT=SNP	GT:AD:BQ:DP:FA:SS	0:21,0:.:17:0.00:0
16	46394419	rs4514700	G	A	.	PASS	DB;SOMATIC;VT=SNP	GT:AD:BQ:DP:FA:SS	0:87,0:.:83:0.00:0
16	46395054	rs12103137	A	T	.	PASS	DB;SOMATIC;VT=SNP	GT:AD:BQ:DP:FA:SS	0:52,0:.:45:0.00:0
16	46395082	rs28878876	A	T	.	PASS	DB;SOMATIC;VT=SNP	GT:AD:BQ:DP:FA:SS	0:37,1:.:27:0.026:0
16	46401424	.	A	C	.	PASS	SOMATIC;VT=SNP	GT:AD:BQ:DP:FA:SS	0:82,1:.:27:0.012:0
16	46402453	rs868917486	A	G	.	PASS	DB;SOMATIC;VT=SNP	GT:AD:BQ:DP:FA:SS	0:50,1:.:21:0.020:0
16	46402595	rs55976167	T	A	.	PASS	DB;SOMATIC;VT=SNP	GT:AD:BQ:DP:FA:SS	0:21,0:.:13:0.00:0
16	46402999	rs71251111	G	A	.	PASS	DB;SOMATIC;VT=SNP	GT:AD:BQ:DP:FA:SS	0:119,1:.:92:8.333e-03:0
16	46403381	rs12325093	G	C	.	PASS	DB;SOMATIC;VT=SNP	GT:AD:BQ:DP:FA:SS	0:34,1:.:32:0.029:0
16	46407772	rs8051483	C	T	.	PASS	DB;SOMATIC;VT=SNP	GT:AD:BQ:DP:FA:SS	0:187,1:.:154:5.319e-03:0
16	46408357	rs4249028	C	T	.	PASS	DB;SOMATIC;VT=SNP	GT:AD:BQ:DP:FA:SS	0:224,1:.:162:4.444e-03:0
16	46434463	rs1040015381	T	G	.	PASS	DB;SOMATIC;VT=SNP	GT:AD:BQ:DP:FA:SS	0:25,0:.:15:0.00:0
16	46477329	.	T	G	.	PASS	SOMATIC;VT=SNP	GT:AD:BQ:DP:FA:SS	0:9,0:.:9:0.00:0
16	46492334	.	C	T	.	PASS	SOMATIC;VT=SNP	GT:AD:BQ:DP:FA:SS	0:9,0:.:8:0.00:0
16	48438862	rs904194576	C	T	.	PASS	DB;SOMATIC;VT=SNP	GT:AD:BQ:DP:FA:SS	0:39,0:.:39:0.00:0
16	67098998	.	T	C	.	PASS	SOMATIC;VT=SNP	GT:AD:BQ:DP:FA:SS	0:8,0:.:8:0.00:0
16	67855293	.	C	T	.	PASS	SOMATIC;VT=SNP	GT:AD:BQ:DP:FA:SS	0:24,0:.:24:0.00:0
16	69518855	.	T	C	.	PASS	SOMATIC;VT=SNP	GT:AD:BQ:DP:FA:SS	0:13,0:.:13:0.00:0
16	69831620	.	T	C	.	PASS	SOMATIC;VT=SNP	GT:AD:BQ:DP:FA:SS	0:8,0:.:8:0.00:0
16	70062723	.	T	G	.	PASS	SOMATIC;VT=SNP	GT:AD:BQ:DP:FA:SS	0:11,0:.:11:0.00:0
16	74536734	.	T	C	.	PASS	SOMATIC;VT=SNP	GT:AD:BQ:DP:FA:SS	0:19,0:.:18:0.00:0
16	86689435	.	T	C	.	PASS	SOMATIC;VT=SNP	GT:AD:BQ:DP:FA:SS	0:10,0:.:10:0.00:0
16	86781020	rs11644551	G	A	.	PASS	DB;SOMATIC;VT=SNP	GT:AD:BQ:DP:FA:SS	0:36,1:.:10:0.027:0
16	87693067	.	C	A	.	PASS	SOMATIC;VT=SNP	GT:AD:BQ:DP:FA:SS	0:10,0:.:10:0.00:0
16	87693072	.	A	G	.	PASS	SOMATIC;VT=SNP	GT:AD:BQ:DP:FA:SS	0:11,0:.:11:0.00:0
16	88246924	.	C	T	.	PASS	SOMATIC;VT=SNP	GT:AD:BQ:DP:FA:SS	0:9,0:.:9:0.00:0
16	88726189	.	T	C	.	PASS	SOMATIC;VT=SNP	GT:AD:BQ:DP:FA:SS	0:13,0:.:13:0.00:0
17	1043986	.	C	T	.	PASS	SOMATIC;VT=SNP	GT:AD:BQ:DP:FA:SS	0:11,0:.:11:0.00:0
17	1058991	.	G	T	.	PASS	SOMATIC;VT=SNP	GT:AD:BQ:DP:FA:SS	0:12,0:.:12:0.00:0
17	1606764	.	C	T	.	PASS	SOMATIC;VT=SNP	GT:AD:BQ:DP:FA:SS	0:9,0:.:8:0.00:0
17	1803728	.	T	C	.	PASS	SOMATIC;VT=SNP	GT:AD:BQ:DP:FA:SS	0:15,0:.:14:0.00:0
17	5038379	rs111747362	A	T	.	PASS	DB;SOMATIC;VT=SNP	GT:AD:BQ:DP:FA:SS	0:82,1:.:83:0.012:0
17	5564785	.	T	G	.	PASS	SOMATIC;VT=SNP	GT:AD:BQ:DP:FA:SS	0:12,0:.:12:0.00:0
17	7376636	.	A	G	.	PASS	SOMATIC;VT=SNP	GT:AD:BQ:DP:FA:SS	0:13,0:.:13:0.00:0
17	7567323	.	T	G	.	PASS	SOMATIC;VT=SNP	GT:AD:BQ:DP:FA:SS	0:21,0:.:21:0.00:0
17	9666196	.	T	C	.	PASS	SOMATIC;VT=SNP	GT:AD:BQ:DP:FA:SS	0:8,0:.:8:0.00:0
17	10349083	.	T	C	.	PASS	SOMATIC;VT=SNP	GT:AD:BQ:DP:FA:SS	0:15,0:.:15:0.00:0
17	10627622	.	G	A	.	PASS	SOMATIC;VT=SNP	GT:AD:BQ:DP:FA:SS	0:18,0:.:18:0.00:0
17	13161177	.	T	C	.	PASS	SOMATIC;VT=SNP	GT:AD:BQ:DP:FA:SS	0:15,0:.:14:0.00:0
17	13906344	.	G	T	.	PASS	SOMATIC;VT=SNP	GT:AD:BQ:DP:FA:SS	0:8,0:.:8:0.00:0
17	14899370	.	A	G	.	PASS	SOMATIC;VT=SNP	GT:AD:BQ:DP:FA:SS	0:10,0:.:10:0.00:0
17	15121216	.	C	T	.	PASS	SOMATIC;VT=SNP	GT:AD:BQ:DP:FA:SS	0:20,0:.:20:0.00:0
17	16240309	.	T	C	.	PASS	SOMATIC;VT=SNP	GT:AD:BQ:DP:FA:SS	0:11,0:.:11:0.00:0
17	18208962	.	T	C	.	PASS	SOMATIC;VT=SNP	GT:AD:BQ:DP:FA:SS	0:8,0:.:8:0.00:0
17	19507769	.	C	T	.	PASS	SOMATIC;VT=SNP	GT:AD:BQ:DP:FA:SS	0:23,0:.:22:0.00:0
17	19811373	.	G	T	.	PASS	SOMATIC;VT=SNP	GT:AD:BQ:DP:FA:SS	0:17,0:.:17:0.00:0
17	19854685	.	A	G	.	PASS	SOMATIC;VT=SNP	GT:AD:BQ:DP:FA:SS	0:11,0:.:10:0.00:0
17	20436208	rs369719011	G	A	.	PASS	DB;SOMATIC;VT=SNP	GT:AD:BQ:DP:FA:SS	0:43,0:.:42:0.00:0
17	21548178	rs199734004	T	G	.	PASS	DB;SOMATIC;VT=SNP	GT:AD:BQ:DP:FA:SS	0:23,0:.:23:0.00:0
17	22260755	rs8070380	A	T	.	PASS	DB;SOMATIC;VT=SNP	GT:AD:BQ:DP:FA:SS	0:126,0:.:45:0.00:0
17	27600232	.	G	T	.	PASS	SOMATIC;VT=SNP	GT:AD:BQ:DP:FA:SS	0:9,0:.:6:0.00:0
17	29025746	.	T	C	.	PASS	SOMATIC;VT=SNP	GT:AD:BQ:DP:FA:SS	0:10,0:.:10:0.00:0
17	29210745	.	T	C	.	PASS	SOMATIC;VT=SNP	GT:AD:BQ:DP:FA:SS	0:8,0:.:8:0.00:0
17	30258503	.	A	G	.	PASS	SOMATIC;VT=SNP	GT:AD:BQ:DP:FA:SS	0:14,0:.:14:0.00:0
17	33862521	.	A	T	.	PASS	SOMATIC;VT=SNP	GT:AD:BQ:DP:FA:SS	0:8,0:.:8:0.00:0
17	37311620	.	G	A	.	PASS	SOMATIC;VT=SNP	GT:AD:BQ:DP:FA:SS	0:9,0:.:8:0.00:0
17	40484339	.	C	G	.	PASS	SOMATIC;VT=SNP	GT:AD:BQ:DP:FA:SS	0:12,0:.:10:0.00:0
17	41471207	.	T	C	.	PASS	SOMATIC;VT=SNP	GT:AD:BQ:DP:FA:SS	0:8,0:.:8:0.00:0
17	42070016	.	C	A	.	PASS	SOMATIC;VT=SNP	GT:AD:BQ:DP:FA:SS	0:19,0:.:19:0.00:0
17	42973811	.	A	C	.	PASS	SOMATIC;VT=SNP	GT:AD:BQ:DP:FA:SS	0:13,0:.:13:0.00:0
17	43666287	.	C	T	.	PASS	SOMATIC;VT=SNP	GT:AD:BQ:DP:FA:SS	0:10,0:.:10:0.00:0
17	44305932	.	G	A	.	PASS	SOMATIC;VT=SNP	GT:AD:BQ:DP:FA:SS	0:8,0:.:8:0.00:0
17	46084328	.	G	A	.	PASS	SOMATIC;VT=SNP	GT:AD:BQ:DP:FA:SS	0:42,0:.:42:0.00:0
17	46156172	.	G	T	.	PASS	SOMATIC;VT=SNP	GT:AD:BQ:DP:FA:SS	0:9,0:.:9:0.00:0
17	50421588	.	A	T	.	PASS	SOMATIC;VT=SNP	GT:AD:BQ:DP:FA:SS	0:12,0:.:12:0.00:0
17	55130169	.	T	C	.	PASS	SOMATIC;VT=SNP	GT:AD:BQ:DP:FA:SS	0:12,0:.:12:0.00:0
17	55130435	.	T	C	.	PASS	SOMATIC;VT=SNP	GT:AD:BQ:DP:FA:SS	0:31,0:.:31:0.00:0
17	55941118	.	T	C	.	PASS	SOMATIC;VT=SNP	GT:AD:BQ:DP:FA:SS	0:29,0:.:29:0.00:0
17	56622654	.	C	T	.	PASS	SOMATIC;VT=SNP	GT:AD:BQ:DP:FA:SS	0:16,0:.:15:0.00:0
17	57036776	.	C	T	.	PASS	SOMATIC;VT=SNP	GT:AD:BQ:DP:FA:SS	0:18,0:.:18:0.00:0
17	57472254	.	C	T	.	PASS	SOMATIC;VT=SNP	GT:AD:BQ:DP:FA:SS	0:11,0:.:9:0.00:0
17	60671659	.	G	C	.	PASS	SOMATIC;VT=SNP	GT:AD:BQ:DP:FA:SS	0:9,0:.:9:0.00:0
17	65464721	.	G	A	.	PASS	SOMATIC;VT=SNP	GT:AD:BQ:DP:FA:SS	0:20,0:.:20:0.00:0
17	66021563	.	C	T	.	PASS	SOMATIC;VT=SNP	GT:AD:BQ:DP:FA:SS	0:12,0:.:12:0.00:0
17	67054757	.	A	G	.	PASS	SOMATIC;VT=SNP	GT:AD:BQ:DP:FA:SS	0:10,0:.:10:0.00:0
17	71103168	.	C	G	.	PASS	SOMATIC;VT=SNP	GT:AD:BQ:DP:FA:SS	0:8,0:.:8:0.00:0
17	72927846	.	G	A	.	PASS	SOMATIC;VT=SNP	GT:AD:BQ:DP:FA:SS	0:12,0:.:12:0.00:0
17	73024500	.	C	A	.	PASS	SOMATIC;VT=SNP	GT:AD:BQ:DP:FA:SS	0:12,0:.:12:0.00:0
17	73342902	.	T	C	.	PASS	SOMATIC;VT=SNP	GT:AD:BQ:DP:FA:SS	0:17,0:.:17:0.00:0
17	75964298	.	C	T	.	PASS	SOMATIC;VT=SNP	GT:AD:BQ:DP:FA:SS	0:9,0:.:9:0.00:0
17	76558671	.	C	T	.	PASS	SOMATIC;VT=SNP	GT:AD:BQ:DP:FA:SS	0:16,0:.:16:0.00:0
17	78979476	.	T	C	.	PASS	SOMATIC;VT=SNP	GT:AD:BQ:DP:FA:SS	0:8,0:.:8:0.00:0
17	79840804	.	A	G	.	PASS	SOMATIC;VT=SNP	GT:AD:BQ:DP:FA:SS	0:20,0:.:20:0.00:0
17	79957356	.	A	T	.	PASS	SOMATIC;VT=SNP	GT:AD:BQ:DP:FA:SS	0:12,0:.:12:0.00:0
17	80108127	rs375081554	T	C	.	PASS	DB;SOMATIC;VT=SNP	GT:AD:BQ:DP:FA:SS	0:40,1:.:40:0.024:0
17	80364837	.	C	T	.	PASS	SOMATIC;VT=SNP	GT:AD:BQ:DP:FA:SS	0:15,0:.:15:0.00:0
18	108353	.	G	T	.	PASS	SOMATIC;VT=SNP	GT:AD:BQ:DP:FA:SS	0:42,1:.:17:0.023:0
18	109986	.	C	T	.	PASS	SOMATIC;VT=SNP	GT:AD:BQ:DP:FA:SS	0:37,1:.:29:0.026:0
18	5862073	.	G	T	.	PASS	SOMATIC;VT=SNP	GT:AD:BQ:DP:FA:SS	0:13,0:.:13:0.00:0
18	9023690	rs7407893	A	G	.	PASS	DB;SOMATIC;VT=SNP	GT:AD:BQ:DP:FA:SS	0:22,0:.:22:0.00:0
18	10588401	.	G	A	.	PASS	SOMATIC;VT=SNP	GT:AD:BQ:DP:FA:SS	0:12,0:.:12:0.00:0
18	11688115	.	G	A	.	PASS	SOMATIC;VT=SNP	GT:AD:BQ:DP:FA:SS	0:10,0:.:10:0.00:0
18	12656096	.	C	T	.	PASS	SOMATIC;VT=SNP	GT:AD:BQ:DP:FA:SS	0:11,0:.:11:0.00:0
18	12860438	.	C	A	.	PASS	SOMATIC;VT=SNP	GT:AD:BQ:DP:FA:SS	0:9,0:.:9:0.00:0
18	15224501	rs960552704	G	A	.	PASS	DB;SOMATIC;VT=SNP	GT:AD:BQ:DP:FA:SS	0:33,1:.:22:0.029:0
18	15364240	.	C	T	.	PASS	SOMATIC;VT=SNP	GT:AD:BQ:DP:FA:SS	0:9,0:.:9:0.00:0
18	18524230	.	C	T	.	PASS	SOMATIC;VT=SNP	GT:AD:BQ:DP:FA:SS	0:15,0:.:15:0.00:0
18	18954145	.	T	A	.	PASS	SOMATIC;VT=SNP	GT:AD:BQ:DP:FA:SS	0:9,0:.:9:0.00:0
18	21012577	.	G	A	.	PASS	SOMATIC;VT=SNP	GT:AD:BQ:DP:FA:SS	0:12,0:.:12:0.00:0
18	21123008	rs117575058	C	T	.	PASS	DB;SOMATIC;VT=SNP	GT:AD:BQ:DP:FA:SS	0:23,0:.:23:0.00:0
18	21866070	.	A	G	.	PASS	SOMATIC;VT=SNP	GT:AD:BQ:DP:FA:SS	0:9,0:.:9:0.00:0
18	24070964	.	A	G	.	PASS	SOMATIC;VT=SNP	GT:AD:BQ:DP:FA:SS	0:19,0:.:19:0.00:0
18	30747602	.	T	C	.	PASS	SOMATIC;VT=SNP	GT:AD:BQ:DP:FA:SS	0:12,0:.:12:0.00:0
18	32954514	.	G	A	.	PASS	SOMATIC;VT=SNP	GT:AD:BQ:DP:FA:SS	0:11,0:.:11:0.00:0
18	36914870	.	G	A	.	PASS	SOMATIC;VT=SNP	GT:AD:BQ:DP:FA:SS	0:8,0:.:8:0.00:0
18	44361523	.	G	A	.	PASS	SOMATIC;VT=SNP	GT:AD:BQ:DP:FA:SS	0:23,0:.:23:0.00:0
18	46606909	.	C	T	.	PASS	SOMATIC;VT=SNP	GT:AD:BQ:DP:FA:SS	0:11,0:.:9:0.00:0
18	49058544	.	A	C	.	PASS	SOMATIC;VT=SNP	GT:AD:BQ:DP:FA:SS	0:8,0:.:8:0.00:0
18	63854495	rs8093252	C	T	.	PASS	DB;SOMATIC;VT=SNP	GT:AD:BQ:DP:FA:SS	0:23,0:.:23:0.00:0
18	68020342	.	A	G	.	PASS	SOMATIC;VT=SNP	GT:AD:BQ:DP:FA:SS	0:10,0:.:9:0.00:0
19	1057807	.	T	G	.	PASS	SOMATIC;VT=SNP	GT:AD:BQ:DP:FA:SS	0:31,0:.:31:0.00:0
19	1164671	.	G	C	.	PASS	SOMATIC;VT=SNP	GT:AD:BQ:DP:FA:SS	0:39,1:.:38:0.025:0
19	1695954	.	C	T	.	PASS	SOMATIC;VT=SNP	GT:AD:BQ:DP:FA:SS	0:9,0:.:9:0.00:0
19	2223560	.	G	T	.	PASS	SOMATIC;VT=SNP	GT:AD:BQ:DP:FA:SS	0:9,0:.:9:0.00:0
19	2377703	.	T	C	.	PASS	SOMATIC;VT=SNP	GT:AD:BQ:DP:FA:SS	0:12,0:.:12:0.00:0
19	3716037	.	G	A	.	PASS	SOMATIC;VT=SNP	GT:AD:BQ:DP:FA:SS	0:15,0:.:15:0.00:0
19	4728259	.	G	A	.	PASS	SOMATIC;VT=SNP	GT:AD:BQ:DP:FA:SS	0:10,0:.:5:0.00:0
19	4728284	.	T	C	.	PASS	SOMATIC;VT=SNP	GT:AD:BQ:DP:FA:SS	0:11,0:.:6:0.00:0
19	6461709	.	T	C	.	PASS	SOMATIC;VT=SNP	GT:AD:BQ:DP:FA:SS	0:9,0:.:9:0.00:0
19	10362298	.	G	A	.	PASS	SOMATIC;VT=SNP	GT:AD:BQ:DP:FA:SS	0:8,0:.:6:0.00:0
19	15165011	.	C	T	.	PASS	SOMATIC;VT=SNP	GT:AD:BQ:DP:FA:SS	0:39,1:.:40:0.025:0
19	17273753	rs12980061	C	T	.	PASS	DB;SOMATIC;VT=SNP	GT:AD:BQ:DP:FA:SS	0:42,1:.:43:0.023:0
19	17362941	rs7247493	A	C	.	PASS	DB;SOMATIC;VT=SNP	GT:AD:BQ:DP:FA:SS	0:44,1:.:45:0.022:0
19	17689568	.	T	C	.	PASS	SOMATIC;VT=SNP	GT:AD:BQ:DP:FA:SS	0:13,0:.:13:0.00:0
19	17983265	rs777870484	A	G	.	PASS	DB;SOMATIC;VT=SNP	GT:AD:BQ:DP:FA:SS	0:134,1:.:135:7.407e-03:0
19	19923100	rs7248808	A	G	.	PASS	DB;SOMATIC;VT=SNP	GT:AD:BQ:DP:FA:SS	0:46,0:.:46:0.00:0
19	20586616	.	C	G	.	PASS	SOMATIC;VT=SNP	GT:AD:BQ:DP:FA:SS	0:15,0:.:4:0.00:0
19	24193586	.	C	G	.	PASS	SOMATIC;VT=SNP	GT:AD:BQ:DP:FA:SS	0:9,0:.:9:0.00:0
19	29067833	.	T	C	.	PASS	SOMATIC;VT=SNP	GT:AD:BQ:DP:FA:SS	0:11,0:.:11:0.00:0
19	33497920	.	C	T	.	PASS	SOMATIC;VT=SNP	GT:AD:BQ:DP:FA:SS	0:18,0:.:18:0.00:0
19	33573515	.	T	C	.	PASS	SOMATIC;VT=SNP	GT:AD:BQ:DP:FA:SS	0:9,0:.:9:0.00:0
19	38402581	.	C	G	.	PASS	SOMATIC;VT=SNP	GT:AD:BQ:DP:FA:SS	0:11,0:.:11:0.00:0
19	38433676	.	T	C	.	PASS	SOMATIC;VT=SNP	GT:AD:BQ:DP:FA:SS	0:11,0:.:11:0.00:0
19	38921219	.	G	A	.	PASS	SOMATIC;VT=SNP	GT:AD:BQ:DP:FA:SS	0:9,0:.:9:0.00:0
19	39948181	.	C	T	.	PASS	SOMATIC;VT=SNP	GT:AD:BQ:DP:FA:SS	0:40,1:.:41:0.024:0
19	40442677	.	A	G	.	PASS	SOMATIC;VT=SNP	GT:AD:BQ:DP:FA:SS	0:10,0:.:10:0.00:0
19	42611156	.	C	T	.	PASS	SOMATIC;VT=SNP	GT:AD:BQ:DP:FA:SS	0:11,0:.:11:0.00:0
19	45540327	.	A	G	.	PASS	SOMATIC;VT=SNP	GT:AD:BQ:DP:FA:SS	0:8,0:.:8:0.00:0
19	46023970	.	T	C	.	PASS	SOMATIC;VT=SNP	GT:AD:BQ:DP:FA:SS	0:8,0:.:8:0.00:0
19	46165214	.	G	T	.	PASS	SOMATIC;VT=SNP	GT:AD:BQ:DP:FA:SS	0:15,0:.:15:0.00:0
19	46793463	rs12982867	T	C	.	PASS	DB;SOMATIC;VT=SNP	GT:AD:BQ:DP:FA:SS	0:22,0:.:22:0.00:0
19	47076773	.	T	A	.	PASS	SOMATIC;VT=SNP	GT:AD:BQ:DP:FA:SS	0:8,0:.:8:0.00:0
19	48360987	.	T	C	.	PASS	SOMATIC;VT=SNP	GT:AD:BQ:DP:FA:SS	0:8,0:.:7:0.00:0
19	49418042	.	A	T	.	PASS	SOMATIC;VT=SNP	GT:AD:BQ:DP:FA:SS	0:17,0:.:17:0.00:0
19	51027799	rs112574234	C	G	.	PASS	DB;SOMATIC;VT=SNP	GT:AD:BQ:DP:FA:SS	0:20,0:.:20:0.00:0
19	54605411	.	T	C	.	PASS	SOMATIC;VT=SNP	GT:AD:BQ:DP:FA:SS	0:10,0:.:9:0.00:0
19	54637296	.	T	C	.	PASS	SOMATIC;VT=SNP	GT:AD:BQ:DP:FA:SS	0:12,0:.:9:0.00:0
19	55815399	rs536346647	A	T	.	PASS	DB;SOMATIC;VT=SNP	GT:AD:BQ:DP:FA:SS	0:127,1:.:128:7.813e-03:0
19	56407745	.	A	G	.	PASS	SOMATIC;VT=SNP	GT:AD:BQ:DP:FA:SS	0:13,0:.:13:0.00:0
19	56973902	rs147246257	G	A	.	PASS	DB;SOMATIC;VT=SNP	GT:AD:BQ:DP:FA:SS	0:60,0:.:60:0.00:0
19	57098685	.	C	T	.	PASS	SOMATIC;VT=SNP	GT:AD:BQ:DP:FA:SS	0:8,0:.:8:0.00:0
20	4561495	.	C	G	.	PASS	SOMATIC;VT=SNP	GT:AD:BQ:DP:FA:SS	0:8,0:.:8:0.00:0
20	5678390	.	C	T	.	PASS	SOMATIC;VT=SNP	GT:AD:BQ:DP:FA:SS	0:12,0:.:12:0.00:0
20	22166629	.	A	G	.	PASS	SOMATIC;VT=SNP	GT:AD:BQ:DP:FA:SS	0:13,0:.:13:0.00:0
20	24700171	.	T	C	.	PASS	SOMATIC;VT=SNP	GT:AD:BQ:DP:FA:SS	0:8,0:.:8:0.00:0
20	29607402	rs111653766	T	C	.	PASS	DB;SOMATIC;VT=SNP	GT:AD:BQ:DP:FA:SS	0:20,0:.:20:0.00:0
20	29607511	rs80301908	G	A	.	PASS	DB;SOMATIC;VT=SNP	GT:AD:BQ:DP:FA:SS	0:38,1:.:34:0.026:0
20	29627967	rs112734186	C	T	.	PASS	DB;SOMATIC;VT=SNP	GT:AD:BQ:DP:FA:SS	0:21,0:.:20:0.00:0
20	30338394	.	G	A	.	PASS	SOMATIC;VT=SNP	GT:AD:BQ:DP:FA:SS	0:8,0:.:7:0.00:0
20	30687358	.	A	G	.	PASS	SOMATIC;VT=SNP	GT:AD:BQ:DP:FA:SS	0:13,0:.:13:0.00:0
20	30751532	.	T	A	.	PASS	SOMATIC;VT=SNP	GT:AD:BQ:DP:FA:SS	0:15,0:.:15:0.00:0
20	31077274	rs56337315	T	C	.	PASS	DB;SOMATIC;VT=SNP	GT:AD:BQ:DP:FA:SS	0:25,0:.:24:0.00:0
20	32929836	.	C	T	.	PASS	SOMATIC;VT=SNP	GT:AD:BQ:DP:FA:SS	0:13,0:.:13:0.00:0
20	33151182	.	A	G	.	PASS	SOMATIC;VT=SNP	GT:AD:BQ:DP:FA:SS	0:18,0:.:17:0.00:0
20	33247052	.	A	T	.	PASS	SOMATIC;VT=SNP	GT:AD:BQ:DP:FA:SS	0:15,0:.:7:0.00:0
20	33247137	.	C	T	.	PASS	SOMATIC;VT=SNP	GT:AD:BQ:DP:FA:SS	0:17,0:.:10:0.00:0
20	33749038	.	C	A	.	PASS	SOMATIC;VT=SNP	GT:AD:BQ:DP:FA:SS	0:16,0:.:16:0.00:0
20	34032806	.	C	T	.	PASS	SOMATIC;VT=SNP	GT:AD:BQ:DP:FA:SS	0:20,0:.:20:0.00:0
20	37141594	.	G	A	.	PASS	SOMATIC;VT=SNP	GT:AD:BQ:DP:FA:SS	0:13,0:.:13:0.00:0
20	39510005	.	A	G	.	PASS	SOMATIC;VT=SNP	GT:AD:BQ:DP:FA:SS	0:10,0:.:10:0.00:0
20	43424109	.	C	T	.	PASS	SOMATIC;VT=SNP	GT:AD:BQ:DP:FA:SS	0:9,0:.:9:0.00:0
20	44341236	.	A	G	.	PASS	SOMATIC;VT=SNP	GT:AD:BQ:DP:FA:SS	0:12,0:.:11:0.00:0
20	44570760	.	G	A	.	PASS	SOMATIC;VT=SNP	GT:AD:BQ:DP:FA:SS	0:8,0:.:8:0.00:0
20	44570762	.	C	G	.	PASS	SOMATIC;VT=SNP	GT:AD:BQ:DP:FA:SS	0:8,0:.:8:0.00:0
20	46902599	.	C	A	.	PASS	SOMATIC;VT=SNP	GT:AD:BQ:DP:FA:SS	0:9,0:.:9:0.00:0
20	47843650	rs560474870	T	C	.	PASS	DB;SOMATIC;VT=SNP	GT:AD:BQ:DP:FA:SS	0:29,0:.:17:0.00:0
20	49115321	.	T	C	.	PASS	SOMATIC;VT=SNP	GT:AD:BQ:DP:FA:SS	0:12,0:.:12:0.00:0
20	49615115	.	C	A	.	PASS	SOMATIC;VT=SNP	GT:AD:BQ:DP:FA:SS	0:8,0:.:8:0.00:0
20	52318449	.	G	A	.	PASS	SOMATIC;VT=SNP	GT:AD:BQ:DP:FA:SS	0:16,0:.:16:0.00:0
20	52395212	.	C	T	.	PASS	SOMATIC;VT=SNP	GT:AD:BQ:DP:FA:SS	0:9,0:.:9:0.00:0
20	55040374	.	C	G	.	PASS	SOMATIC;VT=SNP	GT:AD:BQ:DP:FA:SS	0:10,0:.:10:0.00:0
20	55465536	.	T	C	.	PASS	SOMATIC;VT=SNP	GT:AD:BQ:DP:FA:SS	0:9,0:.:9:0.00:0
20	57064506	.	A	G	.	PASS	SOMATIC;VT=SNP	GT:AD:BQ:DP:FA:SS	0:22,0:.:20:0.00:0
20	62241650	.	G	A	.	PASS	SOMATIC;VT=SNP	GT:AD:BQ:DP:FA:SS	0:15,0:.:14:0.00:0
21	10087057	.	A	T	.	PASS	SOMATIC;VT=SNP	GT:AD:BQ:DP:FA:SS	0:16,0:.:11:0.00:0
21	10702763	rs28871321	C	T	.	PASS	DB;SOMATIC;VT=SNP	GT:AD:BQ:DP:FA:SS	0:43,0:.:44:0.00:0
21	10703211	rs28795369	A	G	.	PASS	DB;SOMATIC;VT=SNP	GT:AD:BQ:DP:FA:SS	0:19,0:.:16:0.00:0
21	10798707	rs796856937	T	C	.	PASS	DB;SOMATIC;VT=SNP	GT:AD:BQ:DP:FA:SS	0:36,0:.:36:0.00:0
21	10798715	rs113048483	T	A	.	PASS	DB;SOMATIC;VT=SNP	GT:AD:BQ:DP:FA:SS	0:39,1:.:40:0.025:0
21	10969266	rs464928	T	C	.	PASS	DB;SOMATIC;VT=SNP	GT:AD:BQ:DP:FA:SS	0:56,0:.:53:0.00:0
21	11043510	.	G	A	.	PASS	SOMATIC;VT=SNP	GT:AD:BQ:DP:FA:SS	0:12,0:.:12:0.00:0
21	11070502	rs372113290	G	C	.	PASS	DB;SOMATIC;VT=SNP	GT:AD:BQ:DP:FA:SS	0:26,0:.:25:0.00:0
21	11124079	rs74578261	A	T	.	PASS	DB;SOMATIC;VT=SNP	GT:AD:BQ:DP:FA:SS	0:51,0:.:51:0.00:0
21	11132409	rs150351527	A	G	.	PASS	DB;SOMATIC;VT=SNP	GT:AD:BQ:DP:FA:SS	0:24,0:.:24:0.00:0
21	14389558	rs456911	C	T	.	PASS	DB;SOMATIC;VT=SNP	GT:AD:BQ:DP:FA:SS	0:19,0:.:19:0.00:0
21	31676994	.	T	C	.	PASS	SOMATIC;VT=SNP	GT:AD:BQ:DP:FA:SS	0:8,0:.:7:0.00:0
21	34471259	.	T	C	.	PASS	SOMATIC;VT=SNP	GT:AD:BQ:DP:FA:SS	0:18,0:.:18:0.00:0
21	38302822	rs561053531	A	T	.	PASS	DB;SOMATIC;VT=SNP	GT:AD:BQ:DP:FA:SS	0:54,1:.:55:0.018:0
21	47399874	rs189732549	C	T	.	PASS	DB;SOMATIC;VT=SNP	GT:AD:BQ:DP:FA:SS	0:28,0:.:28:0.00:0
22	21065645	rs444310	A	G	.	PASS	DB;SOMATIC;VT=SNP	GT:AD:BQ:DP:FA:SS	0:54,1:.:55:0.018:0
22	21268511	.	C	T	.	PASS	SOMATIC;VT=SNP	GT:AD:BQ:DP:FA:SS	0:20,0:.:20:0.00:0
22	21276181	.	G	A	.	PASS	SOMATIC;VT=SNP	GT:AD:BQ:DP:FA:SS	0:10,0:.:10:0.00:0
22	24625205	.	T	C	.	PASS	SOMATIC;VT=SNP	GT:AD:BQ:DP:FA:SS	0:8,0:.:8:0.00:0
22	25387239	.	T	C	.	PASS	SOMATIC;VT=SNP	GT:AD:BQ:DP:FA:SS	0:19,0:.:19:0.00:0
22	27169240	.	C	G	.	PASS	SOMATIC;VT=SNP	GT:AD:BQ:DP:FA:SS	0:10,0:.:10:0.00:0
22	31147607	.	A	G	.	PASS	SOMATIC;VT=SNP	GT:AD:BQ:DP:FA:SS	0:15,0:.:15:0.00:0
22	31382405	.	A	G	.	PASS	SOMATIC;VT=SNP	GT:AD:BQ:DP:FA:SS	0:14,0:.:14:0.00:0
22	32246777	.	C	T	.	PASS	SOMATIC;VT=SNP	GT:AD:BQ:DP:FA:SS	0:18,0:.:18:0.00:0
22	33557146	.	A	G	.	PASS	SOMATIC;VT=SNP	GT:AD:BQ:DP:FA:SS	0:19,0:.:19:0.00:0
22	33989094	.	G	T	.	PASS	SOMATIC;VT=SNP	GT:AD:BQ:DP:FA:SS	0:16,0:.:16:0.00:0
22	37768971	.	C	T	.	PASS	SOMATIC;VT=SNP	GT:AD:BQ:DP:FA:SS	0:14,0:.:14:0.00:0
22	38346861	.	C	T	.	PASS	SOMATIC;VT=SNP	GT:AD:BQ:DP:FA:SS	0:15,0:.:14:0.00:0
22	39387657	.	T	G	.	PASS	SOMATIC;VT=SNP	GT:AD:BQ:DP:FA:SS	0:113,1:.:104:8.772e-03:0
22	39439272	.	A	G	.	PASS	SOMATIC;VT=SNP	GT:AD:BQ:DP:FA:SS	0:21,0:.:21:0.00:0
22	40733313	.	T	A	.	PASS	SOMATIC;VT=SNP	GT:AD:BQ:DP:FA:SS	0:10,0:.:10:0.00:0
22	41332118	.	A	G	.	PASS	SOMATIC;VT=SNP	GT:AD:BQ:DP:FA:SS	0:12,0:.:12:0.00:0
22	41602568	rs545916922	C	T	.	PASS	DB;SOMATIC;VT=SNP	GT:AD:BQ:DP:FA:SS	0:21,0:.:19:0.00:0
22	41602659	.	C	T	.	PASS	SOMATIC;VT=SNP	GT:AD:BQ:DP:FA:SS	0:12,0:.:10:0.00:0
22	43509494	.	A	G	.	PASS	SOMATIC;VT=SNP	GT:AD:BQ:DP:FA:SS	0:10,0:.:10:0.00:0
22	43520655	.	A	T	.	PASS	SOMATIC;VT=SNP	GT:AD:BQ:DP:FA:SS	0:12,0:.:12:0.00:0
22	45261806	rs148445255	C	G	.	PASS	DB;SOMATIC;VT=SNP	GT:AD:BQ:DP:FA:SS	0:22,0:.:22:0.00:0
22	46090948	.	C	T	.	PASS	SOMATIC;VT=SNP	GT:AD:BQ:DP:FA:SS	0:18,0:.:18:0.00:0
22	50733486	.	C	A	.	PASS	SOMATIC;VT=SNP	GT:AD:BQ:DP:FA:SS	0:18,0:.:18:0.00:0
22	51193209	rs878915500	T	G	.	PASS	DB;SOMATIC;VT=SNP	GT:AD:BQ:DP:FA:SS	0:53,0:.:53:0.00:0
X	18118905	rs774101191	A	G	.	PASS	DB;SOMATIC;VT=SNP	GT:AD:BQ:DP:FA:SS	0:20,0:.:19:0.00:0
X	61687523	.	G	C	.	PASS	SOMATIC;VT=SNP	GT:AD:BQ:DP:FA:SS	0:102,1:.:37:9.709e-03:0
X	67787059	.	G	T	.	PASS	SOMATIC;VT=SNP	GT:AD:BQ:DP:FA:SS	0:15,0:.:15:0.00:0
X	70135031	.	T	C	.	PASS	SOMATIC;VT=SNP	GT:AD:BQ:DP:FA:SS	0:10,0:.:10:0.00:0
X	70448964	.	C	A	.	PASS	SOMATIC;VT=SNP	GT:AD:BQ:DP:FA:SS	0:9,0:.:8:0.00:0
X	71773183	.	C	T	.	PASS	SOMATIC;VT=SNP	GT:AD:BQ:DP:FA:SS	0:11,0:.:11:0.00:0
X	73772782	.	A	C	.	PASS	SOMATIC;VT=SNP	GT:AD:BQ:DP:FA:SS	0:13,0:.:13:0.00:0
X	77067994	.	C	T	.	PASS	SOMATIC;VT=SNP	GT:AD:BQ:DP:FA:SS	0:9,0:.:8:0.00:0
X	89489652	.	T	G	.	PASS	SOMATIC;VT=SNP	GT:AD:BQ:DP:FA:SS	0:13,0:.:12:0.00:0
X	99580549	.	G	A	.	PASS	SOMATIC;VT=SNP	GT:AD:BQ:DP:FA:SS	0:15,0:.:13:0.00:0
X	99825659	.	C	T	.	PASS	SOMATIC;VT=SNP	GT:AD:BQ:DP:FA:SS	0:23,0:.:23:0.00:0
X	99930918	rs201385766	T	C	.	PASS	DB;SOMATIC;VT=SNP	GT:AD:BQ:DP:FA:SS	0:33,1:.:34:0.029:0
X	118908155	.	T	C	.	PASS	SOMATIC;VT=SNP	GT:AD:BQ:DP:FA:SS	0:13,0:.:12:0.00:0
X	119691672	.	G	C	.	PASS	SOMATIC;VT=SNP	GT:AD:BQ:DP:FA:SS	0:8,0:.:8:0.00:0
X	123011169	.	G	A	.	PASS	SOMATIC;VT=SNP	GT:AD:BQ:DP:FA:SS	0:16,0:.:16:0.00:0
X	128823701	.	C	A	.	PASS	SOMATIC;VT=SNP	GT:AD:BQ:DP:FA:SS	0:8,0:.:8:0.00:0
X	129451821	.	A	G	.	PASS	SOMATIC;VT=SNP	GT:AD:BQ:DP:FA:SS	0:15,0:.:15:0.00:0
X	133606201	.	G	A	.	PASS	SOMATIC;VT=SNP	GT:AD:BQ:DP:FA:SS	0:12,0:.:12:0.00:0
X	153054760	.	A	G	.	PASS	SOMATIC;VT=SNP	GT:AD:BQ:DP:FA:SS	0:54,0:.:53:0.00:0
Y	13450056	rs201152584	C	A	.	PASS	DB;SOMATIC;VT=SNP	GT:AD:BQ:DP:FA:SS	0:45,1:.:40:0.022:0
Y	13623173	.	G	A	.	PASS	SOMATIC;VT=SNP	GT:AD:BQ:DP:FA:SS	0:16,0:.:12:0.00:0
Y	13623198	.	C	G	.	PASS	SOMATIC;VT=SNP	GT:AD:BQ:DP:FA:SS	0:12,0:.:10:0.00:0
Y	13623204	.	T	C	.	PASS	SOMATIC;VT=SNP	GT:AD:BQ:DP:FA:SS	0:8,0:.:6:0.00:0
Y	59004357	rs4047550	G	T	.	PASS	DB;SOMATIC;VT=SNP	GT:AD:BQ:DP:FA:SS	0:72,1:.:70:0.014:0
Y	59006695	.	G	A	.	PASS	SOMATIC;VT=SNP	GT:AD:BQ:DP:FA:SS	0:11,0:.:11:0.00:0
GL000226.1	4728	.	G	T	.	PASS	SOMATIC;VT=SNP	GT:AD:BQ:DP:FA:SS	0:32,0:.:13:0.00:0
GL000226.1	4762	.	C	G	.	PASS	SOMATIC;VT=SNP	GT:AD:BQ:DP:FA:SS	0:20,0:.:14:0.00:0
GL000229.1	7841	.	T	A	.	PASS	SOMATIC;VT=SNP	GT:AD:BQ:DP:FA:SS	0:18,0:.:18:0.00:0
GL000229.1	8138	.	T	C	.	PASS	SOMATIC;VT=SNP	GT:AD:BQ:DP:FA:SS	0:41,0:.:41:0.00:0
GL000229.1	16487	.	G	C	.	PASS	SOMATIC;VT=SNP	GT:AD:BQ:DP:FA:SS	0:8,0:.:8:0.00:0
GL000231.1	9624	.	C	T	.	PASS	SOMATIC;VT=SNP	GT:AD:BQ:DP:FA:SS	0:8,0:.:8:0.00:0
GL000231.1	14345	.	G	A	.	PASS	SOMATIC;VT=SNP	GT:AD:BQ:DP:FA:SS	0:9,0:.:9:0.00:0
GL000231.1	19396	.	G	T	.	PASS	SOMATIC;VT=SNP	GT:AD:BQ:DP:FA:SS	0:39,1:.:38:0.025:0
GL000239.1	32548	.	G	A	.	PASS	SOMATIC;VT=SNP	GT:AD:BQ:DP:FA:SS	0:45,1:.:37:0.022:0
GL000232.1	3835	.	A	T	.	PASS	SOMATIC;VT=SNP	GT:AD:BQ:DP:FA:SS	0:16,0:.:16:0.00:0
GL000232.1	6294	.	C	A	.	PASS	SOMATIC;VT=SNP	GT:AD:BQ:DP:FA:SS	0:36,1:.:37:0.027:0
GL000232.1	20312	.	A	G	.	PASS	SOMATIC;VT=SNP	GT:AD:BQ:DP:FA:SS	0:8,0:.:8:0.00:0
GL000241.1	3524	.	T	G	.	PASS	SOMATIC;VT=SNP	GT:AD:BQ:DP:FA:SS	0:36,0:.:34:0.00:0
GL000241.1	4073	.	T	C	.	PASS	SOMATIC;VT=SNP	GT:AD:BQ:DP:FA:SS	0:11,0:.:10:0.00:0
GL000241.1	10055	.	G	T	.	PASS	SOMATIC;VT=SNP	GT:AD:BQ:DP:FA:SS	0:9,0:.:9:0.00:0
GL000241.1	10065	.	G	A	.	PASS	SOMATIC;VT=SNP	GT:AD:BQ:DP:FA:SS	0:9,0:.:9:0.00:0
GL000241.1	15393	.	G	C	.	PASS	SOMATIC;VT=SNP	GT:AD:BQ:DP:FA:SS	0:8,0:.:8:0.00:0
GL000241.1	19572	.	G	T	.	PASS	SOMATIC;VT=SNP	GT:AD:BQ:DP:FA:SS	0:8,0:.:7:0.00:0
GL000241.1	26035	.	C	T	.	PASS	SOMATIC;VT=SNP	GT:AD:BQ:DP:FA:SS	0:15,0:.:14:0.00:0
GL000241.1	36168	.	A	G	.	PASS	SOMATIC;VT=SNP	GT:AD:BQ:DP:FA:SS	0:16,0:.:16:0.00:0
GL000243.1	41240	.	A	G	.	PASS	SOMATIC;VT=SNP	GT:AD:BQ:DP:FA:SS	0:37,0:.:35:0.00:0
GL000237.1	11859	.	G	C	.	PASS	SOMATIC;VT=SNP	GT:AD:BQ:DP:FA:SS	0:36,1:.:37:0.027:0
GL000198.1	61191	.	T	C	.	PASS	SOMATIC;VT=SNP	GT:AD:BQ:DP:FA:SS	0:8,0:.:8:0.00:0
GL000198.1	63535	.	C	T	.	PASS	SOMATIC;VT=SNP	GT:AD:BQ:DP:FA:SS	0:43,0:.:43:0.00:0
GL000208.1	87	.	T	C	.	PASS	SOMATIC;VT=SNP	GT:AD:BQ:DP:FA:SS	0:33,1:.:34:0.029:0
GL000208.1	326	.	A	G	.	PASS	SOMATIC;VT=SNP	GT:AD:BQ:DP:FA:SS	0:30,0:.:28:0.00:0
GL000208.1	90673	.	C	T	.	PASS	SOMATIC;VT=SNP	GT:AD:BQ:DP:FA:SS	0:65,0:.:59:0.00:0
GL000214.1	18568	.	A	C	.	PASS	SOMATIC;VT=SNP	GT:AD:BQ:DP:FA:SS	0:10,0:.:10:0.00:0
GL000214.1	48129	.	G	T	.	PASS	SOMATIC;VT=SNP	GT:AD:BQ:DP:FA:SS	0:10,0:.:10:0.00:0
GL000214.1	105909	.	G	A	.	PASS	SOMATIC;VT=SNP	GT:AD:BQ:DP:FA:SS	0:36,0:.:36:0.00:0
GL000214.1	109061	.	G	C	.	PASS	SOMATIC;VT=SNP	GT:AD:BQ:DP:FA:SS	0:16,0:.:16:0.00:0
GL000214.1	117290	.	C	T	.	PASS	SOMATIC;VT=SNP	GT:AD:BQ:DP:FA:SS	0:20,0:.:6:0.00:0
GL000214.1	118571	.	T	A	.	PASS	SOMATIC;VT=SNP	GT:AD:BQ:DP:FA:SS	0:155,1:.:106:6.410e-03:0
GL000214.1	124316	.	T	A	.	PASS	SOMATIC;VT=SNP	GT:AD:BQ:DP:FA:SS	0:79,1:.:69:0.013:0
GL000214.1	127808	.	G	A	.	PASS	SOMATIC;VT=SNP	GT:AD:BQ:DP:FA:SS	0:56,1:.:46:0.018:0
GL000214.1	129715	.	G	A	.	PASS	SOMATIC;VT=SNP	GT:AD:BQ:DP:FA:SS	0:175,1:.:74:5.682e-03:0
GL000214.1	136945	.	G	T	.	PASS	SOMATIC;VT=SNP	GT:AD:BQ:DP:FA:SS	0:13,0:.:6:0.00:0
GL000221.1	3417	.	G	A	.	PASS	SOMATIC;VT=SNP	GT:AD:BQ:DP:FA:SS	0:15,0:.:12:0.00:0
GL000221.1	50622	.	C	A	.	PASS	SOMATIC;VT=SNP	GT:AD:BQ:DP:FA:SS	0:33,1:.:32:0.029:0
GL000221.1	140691	.	T	C	.	PASS	SOMATIC;VT=SNP	GT:AD:BQ:DP:FA:SS	0:18,0:.:8:0.00:0
GL000218.1	73211	.	C	G	.	PASS	SOMATIC;VT=SNP	GT:AD:BQ:DP:FA:SS	0:10,0:.:8:0.00:0
GL000218.1	73612	.	C	T	.	PASS	SOMATIC;VT=SNP	GT:AD:BQ:DP:FA:SS	0:19,0:.:16:0.00:0
GL000218.1	75060	.	T	C	.	PASS	SOMATIC;VT=SNP	GT:AD:BQ:DP:FA:SS	0:8,0:.:5:0.00:0
GL000218.1	159995	.	G	A	.	PASS	SOMATIC;VT=SNP	GT:AD:BQ:DP:FA:SS	0:13,0:.:12:0.00:0
GL000220.1	60028	.	G	A	.	PASS	SOMATIC;VT=SNP	GT:AD:BQ:DP:FA:SS	0:10,0:.:10:0.00:0
GL000220.1	69404	.	G	T	.	PASS	SOMATIC;VT=SNP	GT:AD:BQ:DP:FA:SS	0:13,0:.:13:0.00:0
GL000199.1	109806	.	G	C	.	PASS	SOMATIC;VT=SNP	GT:AD:BQ:DP:FA:SS	0:72,1:.:62:0.014:0
GL000216.1	83980	.	C	A	.	PASS	SOMATIC;VT=SNP	GT:AD:BQ:DP:FA:SS	0:43,1:.:44:0.023:0
GL000216.1	123509	.	T	C	.	PASS	SOMATIC;VT=SNP	GT:AD:BQ:DP:FA:SS	0:15,0:.:15:0.00:0
GL000216.1	141881	.	T	A	.	PASS	SOMATIC;VT=SNP	GT:AD:BQ:DP:FA:SS	0:14,0:.:13:0.00:0
GL000216.1	145148	.	C	A	.	PASS	SOMATIC;VT=SNP	GT:AD:BQ:DP:FA:SS	0:29,0:.:17:0.00:0
GL000216.1	162568	.	A	G	.	PASS	SOMATIC;VT=SNP	GT:AD:BQ:DP:FA:SS	0:24,0:.:17:0.00:0
GL000205.1	116724	.	C	T	.	PASS	SOMATIC;VT=SNP	GT:AD:BQ:DP:FA:SS	0:10,0:.:10:0.00:0
GL000219.1	59468	.	C	A	.	PASS	SOMATIC;VT=SNP	GT:AD:BQ:DP:FA:SS	0:9,0:.:9:0.00:0
GL000219.1	74851	.	T	C	.	PASS	SOMATIC;VT=SNP	GT:AD:BQ:DP:FA:SS	0:53,0:.:48:0.00:0
GL000219.1	130600	.	A	G	.	PASS	SOMATIC;VT=SNP	GT:AD:BQ:DP:FA:SS	0:43,1:.:44:0.023:0
GL000219.1	169133	.	A	G	.	PASS	SOMATIC;VT=SNP	GT:AD:BQ:DP:FA:SS	0:13,0:.:11:0.00:0
GL000224.1	4263	.	G	A	.	PASS	SOMATIC;VT=SNP	GT:AD:BQ:DP:FA:SS	0:38,1:.:19:0.026:0
GL000224.1	5071	.	C	A	.	PASS	SOMATIC;VT=SNP	GT:AD:BQ:DP:FA:SS	0:15,0:.:9:0.00:0
GL000224.1	9547	.	C	G	.	PASS	SOMATIC;VT=SNP	GT:AD:BQ:DP:FA:SS	0:29,0:.:20:0.00:0
GL000224.1	82515	.	G	A	.	PASS	SOMATIC;VT=SNP	GT:AD:BQ:DP:FA:SS	0:11,0:.:11:0.00:0
GL000224.1	102658	.	C	T	.	PASS	SOMATIC;VT=SNP	GT:AD:BQ:DP:FA:SS	0:8,0:.:8:0.00:0
GL000195.1	33823	.	A	G	.	PASS	SOMATIC;VT=SNP	GT:AD:BQ:DP:FA:SS	0:10,0:.:10:0.00:0
GL000195.1	147193	.	G	T	.	PASS	SOMATIC;VT=SNP	GT:AD:BQ:DP:FA:SS	0:11,0:.:8:0.00:0
GL000195.1	156343	.	A	G	.	PASS	SOMATIC;VT=SNP	GT:AD:BQ:DP:FA:SS	0:18,0:.:18:0.00:0
GL000222.1	62356	.	A	G	.	PASS	SOMATIC;VT=SNP	GT:AD:BQ:DP:FA:SS	0:19,0:.:19:0.00:0
GL000222.1	62368	.	A	G	.	PASS	SOMATIC;VT=SNP	GT:AD:BQ:DP:FA:SS	0:16,0:.:16:0.00:0
GL000193.1	52954	.	C	T	.	PASS	SOMATIC;VT=SNP	GT:AD:BQ:DP:FA:SS	0:12,0:.:12:0.00:0
GL000193.1	78843	.	G	A	.	PASS	SOMATIC;VT=SNP	GT:AD:BQ:DP:FA:SS	0:11,0:.:6:0.00:0
GL000193.1	78896	.	C	T	.	PASS	SOMATIC;VT=SNP	GT:AD:BQ:DP:FA:SS	0:9,0:.:4:0.00:0
GL000193.1	78905	.	C	A	.	PASS	SOMATIC;VT=SNP	GT:AD:BQ:DP:FA:SS	0:8,0:.:4:0.00:0
GL000193.1	79628	.	C	G	.	PASS	SOMATIC;VT=SNP	GT:AD:BQ:DP:FA:SS	0:22,0:.:21:0.00:0
GL000193.1	88286	.	G	A	.	PASS	SOMATIC;VT=SNP	GT:AD:BQ:DP:FA:SS	0:12,0:.:11:0.00:0
GL000193.1	88949	.	C	T	.	PASS	SOMATIC;VT=SNP	GT:AD:BQ:DP:FA:SS	0:10,0:.:9:0.00:0
GL000193.1	91379	.	A	G	.	PASS	SOMATIC;VT=SNP	GT:AD:BQ:DP:FA:SS	0:12,0:.:8:0.00:0
GL000193.1	131268	.	T	C	.	PASS	SOMATIC;VT=SNP	GT:AD:BQ:DP:FA:SS	0:9,0:.:6:0.00:0
GL000194.1	11513	.	C	A	.	PASS	SOMATIC;VT=SNP	GT:AD:BQ:DP:FA:SS	0:9,0:.:7:0.00:0
GL000194.1	70463	.	C	T	.	PASS	SOMATIC;VT=SNP	GT:AD:BQ:DP:FA:SS	0:8,0:.:8:0.00:0
GL000194.1	92368	.	A	G	.	PASS	SOMATIC;VT=SNP	GT:AD:BQ:DP:FA:SS	0:16,0:.:14:0.00:0
GL000194.1	108137	.	G	T	.	PASS	SOMATIC;VT=SNP	GT:AD:BQ:DP:FA:SS	0:28,0:.:12:0.00:0
GL000194.1	108187	.	G	A	.	PASS	SOMATIC;VT=SNP	GT:AD:BQ:DP:FA:SS	0:35,1:.:14:0.028:0
GL000194.1	184868	.	G	A	.	PASS	SOMATIC;VT=SNP	GT:AD:BQ:DP:FA:SS	0:13,0:.:10:0.00:0
GL000225.1	13672	.	C	T	.	PASS	SOMATIC;VT=SNP	GT:AD:BQ:DP:FA:SS	0:20,0:.:14:0.00:0
GL000225.1	13711	.	A	G	.	PASS	SOMATIC;VT=SNP	GT:AD:BQ:DP:FA:SS	0:27,0:.:19:0.00:0
GL000225.1	29769	.	C	T	.	PASS	SOMATIC;VT=SNP	GT:AD:BQ:DP:FA:SS	0:49,0:.:40:0.00:0
GL000225.1	59550	.	G	A	.	PASS	SOMATIC;VT=SNP	GT:AD:BQ:DP:FA:SS	0:10,0:.:7:0.00:0
GL000225.1	71191	.	G	T	.	PASS	SOMATIC;VT=SNP	GT:AD:BQ:DP:FA:SS	0:63,0:.:55:0.00:0
GL000225.1	74542	.	C	T	.	PASS	SOMATIC;VT=SNP	GT:AD:BQ:DP:FA:SS	0:9,0:.:5:0.00:0
GL000225.1	88049	.	T	C	.	PASS	SOMATIC;VT=SNP	GT:AD:BQ:DP:FA:SS	0:22,0:.:16:0.00:0
GL000225.1	92739	.	G	A	.	PASS	SOMATIC;VT=SNP	GT:AD:BQ:DP:FA:SS	0:12,0:.:8:0.00:0
GL000225.1	93517	.	G	A	.	PASS	SOMATIC;VT=SNP	GT:AD:BQ:DP:FA:SS	0:19,0:.:11:0.00:0
GL000225.1	97149	.	C	T	.	PASS	SOMATIC;VT=SNP	GT:AD:BQ:DP:FA:SS	0:13,0:.:8:0.00:0
GL000225.1	99433	.	T	A	.	PASS	SOMATIC;VT=SNP	GT:AD:BQ:DP:FA:SS	0:36,0:.:33:0.00:0
GL000225.1	125925	.	T	G	.	PASS	SOMATIC;VT=SNP	GT:AD:BQ:DP:FA:SS	0:28,0:.:21:0.00:0
GL000225.1	129213	.	C	T	.	PASS	SOMATIC;VT=SNP	GT:AD:BQ:DP:FA:SS	0:30,0:.:28:0.00:0
GL000225.1	133827	.	G	T	.	PASS	SOMATIC;VT=SNP	GT:AD:BQ:DP:FA:SS	0:72,1:.:69:0.014:0
GL000225.1	158326	.	A	G	.	PASS	SOMATIC;VT=SNP	GT:AD:BQ:DP:FA:SS	0:9,0:.:7:0.00:0
GL000225.1	196652	.	G	T	.	PASS	SOMATIC;VT=SNP	GT:AD:BQ:DP:FA:SS	0:51,1:.:50:0.019:0
GL000225.1	209597	.	C	T	.	PASS	SOMATIC;VT=SNP	GT:AD:BQ:DP:FA:SS	0:37,1:.:38:0.026:0
