# Supplementary material for: Differentiation-state plasticity is a targetable resistance mechanism in basal-like breast cancer
Source: Nat Commun. 2018 Sep 19;9:3815. doi: 10.1038/s41467-018-05729-w (PMC6145927; doi:10.1038/s41467-018-05729-w)
Supplement: Supplementary file 7 — Supplementary Data 4 [file 41467_2018_5729_MOESM7_ESM.zip › Supplementary Data 4/tram_v_BL_gatk4_mut2_filt1.vcf]

##fileformat=VCFv4.2
##FORMAT=<ID=AD,Number=R,Type=Integer,Description="Allelic depths for the ref and alt alleles in the order listed">
##FORMAT=<ID=AF,Number=A,Type=Float,Description="Allele fractions of alternate alleles in the tumor">
##FORMAT=<ID=DP,Number=1,Type=Integer,Description="Approximate read depth (reads with MQ=255 or with bad mates are filtered)">
##FORMAT=<ID=F1R2,Number=R,Type=Integer,Description="Count of reads in F1R2 pair orientation supporting each allele">
##FORMAT=<ID=F2R1,Number=R,Type=Integer,Description="Count of reads in F2R1 pair orientation supporting each allele">
##FORMAT=<ID=GQ,Number=1,Type=Integer,Description="Genotype Quality">
##FORMAT=<ID=GT,Number=1,Type=String,Description="Genotype">
##FORMAT=<ID=MBQ,Number=A,Type=Float,Description="median base quality">
##FORMAT=<ID=MFRL,Number=R,Type=Float,Description="median fragment length">
##FORMAT=<ID=MMQ,Number=A,Type=Float,Description="median mapping quality">
##FORMAT=<ID=MPOS,Number=A,Type=Float,Description="median distance from end of read">
##FORMAT=<ID=PGT,Number=1,Type=String,Description="Physical phasing haplotype information, describing how the alternate alleles are phased in relation to one another">
##FORMAT=<ID=PID,Number=1,Type=String,Description="Physical phasing ID information, where each unique ID within a given sample (but not across samples) connects records within a phasing group">
##FORMAT=<ID=PL,Number=G,Type=Integer,Description="Normalized, Phred-scaled likelihoods for genotypes as defined in the VCF specification">
##FORMAT=<ID=SA_MAP_AF,Number=3,Type=Float,Description="MAP estimates of allele fraction given z">
##FORMAT=<ID=SA_POST_PROB,Number=3,Type=Float,Description="posterior probabilities of the presence of strand artifact">
##GATKCommandLine=<ID=Mutect2,CommandLine="Mutect2  --tumor-sample tram --normal-sample germline --dbsnp /home/exacloud/lustre1/SpellmanLab/Boniface/ref_files/DBSNP_150_uw.vcf --output tram_v_BL_gatk4.mut2.vcf --input tram_HCC1143_merge.pe.readgroups.sort.DupRem.RH.bam --input HCC1143B_NR.pe.sort.readgroups.RH.bam --reference /home/exacloud/lustre1/SpellmanLab/Boniface/ref_files/human_g1k_v37.fasta  --genotype-pon-sites false --af-of-alleles-not-in-resource 0.001 --log-somatic-prior -6.0 --tumor-lod-to-emit 3.0 --initial-tumor-lod 2.0 --max-population-af 0.01 --downsampling-stride 1 --max-suspicious-reads-per-alignment-start 0 --normal-lod 2.2 --annotation-group StandardMutectAnnotation --dont-trim-active-regions false --max-disc-ar-extension 25 --max-gga-ar-extension 300 --padding-around-indels 150 --padding-around-snps 20 --kmer-size 10 --kmer-size 25 --dont-increase-kmer-sizes-for-cycles false --allow-non-unique-kmers-in-ref false --num-pruning-samples 1 --recover-dangling-heads false --do-not-recover-dangling-branches false --min-dangling-branch-length 4 --consensus false --max-num-haplotypes-in-population 128 --error-correct-kmers false --min-pruning 2 --debug-graph-transformations false --kmer-length-for-read-error-correction 25 --min-observations-for-kmer-to-be-solid 20 --likelihood-calculation-engine PairHMM --base-quality-score-threshold 18 --pair-hmm-gap-continuation-penalty 10 --pair-hmm-implementation FASTEST_AVAILABLE --pcr-indel-model CONSERVATIVE --phred-scaled-global-read-mismapping-rate 45 --native-pair-hmm-threads 4 --native-pair-hmm-use-double-precision false --debug false --use-filtered-reads-for-annotations false --emit-ref-confidence NONE --bam-writer-type CALLED_HAPLOTYPES --disable-optimizations false --just-determine-active-regions false --dont-genotype false --dont-use-soft-clipped-bases false --capture-assembly-failure-bam false --error-correct-reads false --do-not-run-physical-phasing false --min-base-quality-score 10 --smith-waterman JAVA --use-new-qual-calculator false --annotate-with-num-discovered-alleles false --heterozygosity 0.001 --indel-heterozygosity 1.25E-4 --heterozygosity-stdev 0.01 --standard-min-confidence-threshold-for-calling 10.0 --max-alternate-alleles 6 --max-genotype-count 1024 --sample-ploidy 2 --genotyping-mode DISCOVERY --contamination-fraction-to-filter 0.0 --output-mode EMIT_VARIANTS_ONLY --all-site-pls false --min-assembly-region-size 50 --max-assembly-region-size 300 --assembly-region-padding 100 --max-reads-per-alignment-start 50 --active-probability-threshold 0.002 --max-prob-propagation-distance 50 --interval-set-rule UNION --interval-padding 0 --interval-exclusion-padding 0 --interval-merging-rule ALL --read-validation-stringency SILENT --seconds-between-progress-updates 10.0 --disable-sequence-dictionary-validation false --create-output-bam-index true --create-output-bam-md5 false --create-output-variant-index true --create-output-variant-md5 false --lenient false --add-output-sam-program-record true --add-output-vcf-command-line true --cloud-prefetch-buffer 40 --cloud-index-prefetch-buffer -1 --disable-bam-index-caching false --help false --version false --showHidden false --verbosity INFO --QUIET false --use-jdk-deflater false --use-jdk-inflater false --gcs-max-retries 20 --disable-tool-default-read-filters false --minimum-mapping-quality 20",Version=4.0.0.0,Date="May 16, 2018 10:00:58 AM PDT">
##INFO=<ID=DB,Number=0,Type=Flag,Description="dbSNP Membership">
##INFO=<ID=DP,Number=1,Type=Integer,Description="Approximate read depth; some reads may have been filtered">
##INFO=<ID=ECNT,Number=1,Type=Integer,Description="Number of events in this haplotype">
##INFO=<ID=IN_PON,Number=0,Type=Flag,Description="site found in panel of normals">
##INFO=<ID=NLOD,Number=A,Type=Float,Description="Normal LOD score">
##INFO=<ID=N_ART_LOD,Number=A,Type=Float,Description="log odds of artifact in normal with same allele fraction as tumor">
##INFO=<ID=POP_AF,Number=A,Type=Float,Description="population allele frequencies of alt alleles">
##INFO=<ID=P_GERMLINE,Number=A,Type=Float,Description="Posterior probability for alt allele to be germline variants">
##INFO=<ID=RPA,Number=.,Type=Integer,Description="Number of times tandem repeat unit is repeated, for each allele (including reference)">
##INFO=<ID=RU,Number=1,Type=String,Description="Tandem repeat unit (bases)">
##INFO=<ID=STR,Number=0,Type=Flag,Description="Variant is a short tandem repeat">
##INFO=<ID=TLOD,Number=A,Type=Float,Description="Tumor LOD score">
##Mutect Version=2.1-beta
##contig=<ID=1,length=249250621>
##contig=<ID=2,length=243199373>
##contig=<ID=3,length=198022430>
##contig=<ID=4,length=191154276>
##contig=<ID=5,length=180915260>
##contig=<ID=6,length=171115067>
##contig=<ID=7,length=159138663>
##contig=<ID=8,length=146364022>
##contig=<ID=9,length=141213431>
##contig=<ID=10,length=135534747>
##contig=<ID=11,length=135006516>
##contig=<ID=12,length=133851895>
##contig=<ID=13,length=115169878>
##contig=<ID=14,length=107349540>
##contig=<ID=15,length=102531392>
##contig=<ID=16,length=90354753>
##contig=<ID=17,length=81195210>
##contig=<ID=18,length=78077248>
##contig=<ID=19,length=59128983>
##contig=<ID=20,length=63025520>
##contig=<ID=21,length=48129895>
##contig=<ID=22,length=51304566>
##contig=<ID=X,length=155270560>
##contig=<ID=Y,length=59373566>
##contig=<ID=MT,length=16569>
##contig=<ID=GL000207.1,length=4262>
##contig=<ID=GL000226.1,length=15008>
##contig=<ID=GL000229.1,length=19913>
##contig=<ID=GL000231.1,length=27386>
##contig=<ID=GL000210.1,length=27682>
##contig=<ID=GL000239.1,length=33824>
##contig=<ID=GL000235.1,length=34474>
##contig=<ID=GL000201.1,length=36148>
##contig=<ID=GL000247.1,length=36422>
##contig=<ID=GL000245.1,length=36651>
##contig=<ID=GL000197.1,length=37175>
##contig=<ID=GL000203.1,length=37498>
##contig=<ID=GL000246.1,length=38154>
##contig=<ID=GL000249.1,length=38502>
##contig=<ID=GL000196.1,length=38914>
##contig=<ID=GL000248.1,length=39786>
##contig=<ID=GL000244.1,length=39929>
##contig=<ID=GL000238.1,length=39939>
##contig=<ID=GL000202.1,length=40103>
##contig=<ID=GL000234.1,length=40531>
##contig=<ID=GL000232.1,length=40652>
##contig=<ID=GL000206.1,length=41001>
##contig=<ID=GL000240.1,length=41933>
##contig=<ID=GL000236.1,length=41934>
##contig=<ID=GL000241.1,length=42152>
##contig=<ID=GL000243.1,length=43341>
##contig=<ID=GL000242.1,length=43523>
##contig=<ID=GL000230.1,length=43691>
##contig=<ID=GL000237.1,length=45867>
##contig=<ID=GL000233.1,length=45941>
##contig=<ID=GL000204.1,length=81310>
##contig=<ID=GL000198.1,length=90085>
##contig=<ID=GL000208.1,length=92689>
##contig=<ID=GL000191.1,length=106433>
##contig=<ID=GL000227.1,length=128374>
##contig=<ID=GL000228.1,length=129120>
##contig=<ID=GL000214.1,length=137718>
##contig=<ID=GL000221.1,length=155397>
##contig=<ID=GL000209.1,length=159169>
##contig=<ID=GL000218.1,length=161147>
##contig=<ID=GL000220.1,length=161802>
##contig=<ID=GL000213.1,length=164239>
##contig=<ID=GL000211.1,length=166566>
##contig=<ID=GL000199.1,length=169874>
##contig=<ID=GL000217.1,length=172149>
##contig=<ID=GL000216.1,length=172294>
##contig=<ID=GL000215.1,length=172545>
##contig=<ID=GL000205.1,length=174588>
##contig=<ID=GL000219.1,length=179198>
##contig=<ID=GL000224.1,length=179693>
##contig=<ID=GL000223.1,length=180455>
##contig=<ID=GL000195.1,length=182896>
##contig=<ID=GL000212.1,length=186858>
##contig=<ID=GL000222.1,length=186861>
##contig=<ID=GL000200.1,length=187035>
##contig=<ID=GL000193.1,length=189789>
##contig=<ID=GL000194.1,length=191469>
##contig=<ID=GL000225.1,length=211173>
##contig=<ID=GL000192.1,length=547496>
##filtering_status=Warning: unfiltered Mutect 2 calls.  Please run FilterMutectCalls to remove false positives.
##normal_sample=germline
##source=Mutect2
##tumor_sample=tram
#CHROM	POS	ID	REF	ALT	QUAL	FILTER	INFO	FORMAT	germline	tram
1	1139681	.	C	T	.	.	DP=103;ECNT=1;NLOD=3.01;N_ART_LOD=-1.057e+00;POP_AF=1.000e-03;P_GERMLINE=-2.296e+00;TLOD=3.41	GT:AD:AF:F1R2:F2R1:MBQ:MFRL:MMQ:MPOS:SA_MAP_AF:SA_POST_PROB	0/0:10,0:0.046:5,0:5,0:0:6,0:0:0	0/1:86,2:0.044:34,2:52,0:40:191,258:60:20:0.020,0.00,0.023:5.022e-03,9.087e-03,0.986
1	1223068	.	T	C	.	.	DP=149;ECNT=1;NLOD=6.32;N_ART_LOD=-1.066e+00;POP_AF=1.000e-03;P_GERMLINE=-5.986e+00;TLOD=3.03	GT:AD:AF:F1R2:F2R1:MBQ:MFRL:MMQ:MPOS:SA_MAP_AF:SA_POST_PROB	0/0:22,1:0.033:11,1:11,0:36:7,26:60:1	0/1:112,9:0.076:35,2:77,7:35:185,181:60:1:0.071,0.051,0.074:5.435e-03,0.014,0.980
1	1267523	.	C	A	.	.	DP=209;ECNT=1;NLOD=4.11;N_ART_LOD=-1.207e+00;POP_AF=1.000e-03;P_GERMLINE=-8.756e-01;TLOD=189.14	GT:AD:AF:F1R2:F2R1:MBQ:MFRL:MMQ:MPOS:SA_MAP_AF:SA_POST_PROB	0/0:14,0:0.101:8,0:6,0:0:9,0:0:0	0/1:124,55:0.321:45,21:79,34:39:167,173:60:20:0.293,0.283,0.307:9.577e-03,0.019,0.972
1	1334474	.	G	A	.	.	DP=244;ECNT=1;NLOD=8.67;N_ART_LOD=-1.476e+00;POP_AF=1.000e-03;P_GERMLINE=-7.121e+00;TLOD=4.25	GT:AD:AF:F1R2:F2R1:MBQ:MFRL:MMQ:MPOS:SA_MAP_AF:SA_POST_PROB	0/0:29,0:4.616e-03:19,0:10,0:0:3,0:0:0	0/1:201,3:0.039:81,3:120,0:39:156,123:60:7:0.020,0.00,0.015:1.185e-03,0.038,0.960
1	1920434	.	TAA	T	.	.	DP=168;ECNT=1;NLOD=6.91;N_ART_LOD=-8.137e-01;POP_AF=1.000e-03;P_GERMLINE=-3.609e+00;RPA=14,12;RU=A;STR;TLOD=11.85	GT:AD:AF:F1R2:F2R1:MBQ:MFRL:MMQ:MPOS:SA_MAP_AF:SA_POST_PROB	0/0:23,0:0.142:10,0:9,0:0:7,0:0:0	0/1:76,9:0.256:21,3:43,5:40:162,135:60:25:0.081,0.051,0.080:0.011,0.011,0.978
1	2441509	.	C	A	.	.	DP=233;ECNT=1;NLOD=3.26;N_ART_LOD=-1.091e+00;POP_AF=1.000e-03;P_GERMLINE=-1.643e+00;TLOD=4.33	GT:AD:AF:F1R2:F2R1:MBQ:MFRL:MMQ:MPOS:SA_MAP_AF:SA_POST_PROB	0/0:11,0:0.051:6,0:5,0:0:4,0:0:0	0/1:206,3:0.043:76,0:130,3:39:161,119:60:5:0.010,0.010,0.014:0.011,1.613e-03,0.987
1	2530259	.	GGA	G	.	.	DB;DP=117;ECNT=1;NLOD=5.70;N_ART_LOD=-1.384e+00;POP_AF=1.000e-03;P_GERMLINE=-3.288e+00;RPA=6,5;RU=GA;STR;TLOD=5.17	GT:AD:AF:F1R2:F2R1:MBQ:MFRL:MMQ:MPOS:SA_MAP_AF:SA_POST_PROB	0/0:19,0:0.184:8,0:11,0:0:2,0:0:0	0/1:63,3:0.156:25,0:38,3:39:164,210:60:35:0.030,0.040,0.045:0.019,5.011e-03,0.976
1	3698060	.	G	A	.	.	DP=129;ECNT=1;NLOD=9.60;N_ART_LOD=-1.529e+00;POP_AF=1.000e-03;P_GERMLINE=-8.957e+00;TLOD=3.34	GT:AD:AF:F1R2:F2R1:MBQ:MFRL:MMQ:MPOS:SA_MAP_AF:SA_POST_PROB	0/0:32,0:0.032:19,0:13,0:0:2,0:0:0	0/1:92,2:0.030:41,1:51,1:40:166,215:60:20:0.00,0.020,0.021:7.308e-03,5.771e-03,0.987
1	3754133	.	A	ATTATTATTATTATTAATTAATAATTATAAAT	.	.	DP=101;ECNT=1;NLOD=4.21;N_ART_LOD=-1.176e+00;POP_AF=1.000e-03;P_GERMLINE=-3.369e+00;TLOD=3.55	GT:AD:AF:F1R2:F2R1:MBQ:MFRL:MMQ:MPOS:SA_MAP_AF:SA_POST_PROB	0/0:14,0:3.464e-05:9,0:5,0:0:4,0:0:0	0/1:79,2:0.054:33,1:46,1:38:190,83:60:4:0.020,0.020,0.025:0.011,4.289e-03,0.984
1	3788975	.	CAAGA	C	.	.	DP=162;ECNT=2;NLOD=3.01;N_ART_LOD=-7.781e-01;POP_AF=1.000e-03;P_GERMLINE=-2.222e+00;TLOD=3.49	GT:AD:AF:F1R2:F2R1:MBQ:MFRL:MMQ:MPOS:SA_MAP_AF:SA_POST_PROB	0/0:10,0:2.654e-05:3,0:6,0:0:2,0:0:0	0/1:139,3:0.053:31,1:87,2:39:189,183:60:41:0.00,0.020,0.024:6.217e-03,7.082e-03,0.987
1	6158584	.	G	A	.	.	DP=391;ECNT=1;NLOD=10.40;N_ART_LOD=-1.574e+00;POP_AF=1.000e-03;P_GERMLINE=-7.100e+00;TLOD=415.54	GT:AD:AF:F1R2:F2R1:MBQ:MFRL:MMQ:MPOS:SA_MAP_AF:SA_POST_PROB	0/0:35,0:0.059:19,0:16,0:0:2,0:0:0	0/1:220,119:0.357:91,46:129,73:40:162,158:60:23:0.333,0.343,0.351:0.016,8.382e-03,0.976
1	6512048	.	C	T	.	.	DP=79;ECNT=1;NLOD=3.56;N_ART_LOD=-1.112e+00;POP_AF=1.000e-03;P_GERMLINE=-4.504e-01;TLOD=177.07	GT:AD:AF:F1R2:F2R1:MBQ:MFRL:MMQ:MPOS:SA_MAP_AF:SA_POST_PROB	0/0:12,0:9.250e-03:5,0:7,0:0:13,0:0:0	0/1:18,46:0.709:9,18:9,28:39:179,159:60:22:0.707,0.687,0.719:0.015,0.044,0.941
1	6524521	.	C	A	.	.	DP=188;ECNT=1;NLOD=4.80;N_ART_LOD=-1.230e+00;POP_AF=1.000e-03;P_GERMLINE=-1.511e+00;TLOD=426.48	GT:AD:AF:F1R2:F2R1:MBQ:MFRL:MMQ:MPOS:SA_MAP_AF:SA_POST_PROB	0/0:16,0:2.518e-03:9,0:7,0:0:5,0:0:0	0/1:51,113:0.679:22,41:29,72:39:153,174:60:20:0.667,0.677,0.689:0.019,0.022,0.959
1	6524705	.	C	A	.	.	DP=188;ECNT=1;NLOD=3.31;N_ART_LOD=-1.094e+00;POP_AF=1.000e-03;P_GERMLINE=-3.028e-01;TLOD=490.55	GT:AD:AF:F1R2:F2R1:MBQ:MFRL:MMQ:MPOS:SA_MAP_AF:SA_POST_PROB	0/0:11,0:0.043:7,0:4,0:0:6,0:0:0	0/1:40,124:0.739:17,49:23,75:39:159,163:60:20:0.737,0.747,0.756:0.043,0.013,0.944
1	6615453	.	G	A	.	.	DP=46;ECNT=1;NLOD=2.36;N_ART_LOD=-9.703e-01;POP_AF=1.000e-03;P_GERMLINE=-1.848e+00;TLOD=3.22	GT:AD:AF:F1R2:F2R1:MBQ:MFRL:MMQ:MPOS:SA_MAP_AF:SA_POST_PROB	0/0:8,0:0.068:4,0:4,0:0:5,0:0:0	0/1:33,2:0.081:8,0:25,2:33:210,221:60:12:0.00,0.061,0.057:0.013,0.014,0.973
1	6648272	.	C	T	.	.	DP=331;ECNT=1;NLOD=7.45;N_ART_LOD=-1.441e+00;POP_AF=1.000e-03;P_GERMLINE=-6.065e+00;TLOD=4.09	GT:AD:AF:F1R2:F2R1:MBQ:MFRL:MMQ:MPOS:SA_MAP_AF:SA_POST_PROB	0/0:25,0:0.074:11,0:14,0:0:3,0:0:0	0/1:281,3:0.042:87,1:194,2:39:171,196:60:25:0.010,0.010,0.011:2.098e-03,2.980e-03,0.995
1	7980911	.	CCTT	C	.	.	DB;DP=434;ECNT=2;NLOD=30.35;N_ART_LOD=-2.028e+00;POP_AF=1.000e-03;P_GERMLINE=-2.857e+01;RPA=4,3;RU=CTT;STR;TLOD=4.50	GT:AD:AF:F1R2:F2R1:MBQ:MFRL:MMQ:MPOS:SA_MAP_AF:SA_POST_PROB	0/0:101,0:0.050:56,0:45,0:0:0,0:0:0	0/1:272,3:0.083:107,1:165,2:39:165,138:60:21:0.010,0.010,0.011:3.227e-03,2.070e-03,0.995
1	9781592	.	G	A	.	.	DP=116;ECNT=1;NLOD=4.16;N_ART_LOD=-1.186e+00;POP_AF=1.000e-03;P_GERMLINE=-3.558e+00;TLOD=3.30	GT:AD:AF:F1R2:F2R1:MBQ:MFRL:MMQ:MPOS:SA_MAP_AF:SA_POST_PROB	0/0:14,0:0.042:9,0:5,0:0:9,0:0:0	0/1:93,2:0.053:36,0:57,2:40:180,111:60:14:0.00,0.020,0.021:0.029,2.428e-03,0.969
1	9833430	.	C	A	.	.	DP=146;ECNT=1;NLOD=13.79;N_ART_LOD=-1.675e+00;POP_AF=1.000e-03;P_GERMLINE=-1.316e+01;TLOD=3.33	GT:AD:AF:F1R2:F2R1:MBQ:MFRL:MMQ:MPOS:SA_MAP_AF:SA_POST_PROB	0/0:46,0:0.013:31,0:15,0:0:2,0:0:0	0/1:92,2:0.051:35,2:57,0:40:180,244:60:20:0.020,0.00,0.021:4.581e-03,8.945e-03,0.986
1	10384711	.	CT	C	.	.	DP=54;ECNT=1;NLOD=2.64;N_ART_LOD=1.73;POP_AF=1.000e-03;P_GERMLINE=-1.276e+00;RPA=13,12;RU=T;STR;TLOD=4.09	GT:AD:AF:F1R2:F2R1:MBQ:MFRL:MMQ:MPOS:SA_MAP_AF:SA_POST_PROB	0/0:25,2:0.104:14,1:7,1:20:2,1:60:13	0/1:20,4:0.197:6,1:11,3:39:214,235:60:25:0.00,0.172,0.174:0.019,0.025,0.955
1	10408837	.	A	AT	.	.	DP=55;ECNT=1;NLOD=3.57;N_ART_LOD=-9.106e-01;POP_AF=1.000e-03;P_GERMLINE=-2.957e+00;RPA=14,15;RU=T;STR;TLOD=3.31	GT:AD:AF:F1R2:F2R1:MBQ:MFRL:MMQ:MPOS:SA_MAP_AF:SA_POST_PROB	0/0:12,0:0.173:4,0:7,0:0:3,0:0:0	0/1:23,4:0.246:11,0:10,4:27:199,205:60:31:0.152,0.00,0.148:0.019,0.021,0.960
1	10709171	.	G	A	.	.	DP=106;ECNT=1;NLOD=8.01;N_ART_LOD=-1.470e+00;POP_AF=1.000e-03;P_GERMLINE=-7.000e+00;TLOD=3.71	GT:AD:AF:F1R2:F2R1:MBQ:MFRL:MMQ:MPOS:SA_MAP_AF:SA_POST_PROB	0/0:27,0:0.073:17,0:10,0:0:3,0:0:0	0/1:68,2:0.064:22,0:46,2:40:170,166:60:16:0.00,0.030,0.029:0.011,6.210e-03,0.983
1	11985396	.	A	G	.	.	DP=117;ECNT=1;NLOD=4.98;N_ART_LOD=4.30;POP_AF=1.000e-03;P_GERMLINE=-2.202e+00;TLOD=5.63	GT:AD:AF:F1R2:F2R1:MBQ:MFRL:MMQ:MPOS:SA_MAP_AF:SA_POST_PROB	0/0:50,4:0.129:24,4:26,0:28:2,4:41:2	0/1:46,4:0.120:12,0:34,4:40:162,135:27:20:0.00,0.081,0.080:0.072,5.025e-03,0.923
1	12330939	.	ATTT	A	.	.	DP=45;ECNT=1;NLOD=5.06;N_ART_LOD=-1.012e+00;POP_AF=1.000e-03;P_GERMLINE=-2.740e+00;RPA=13,10;RU=T;STR;TLOD=5.07	GT:AD:AF:F1R2:F2R1:MBQ:MFRL:MMQ:MPOS:SA_MAP_AF:SA_POST_PROB	0/0:17,0:0.100:8,0:7,0:0:2,0:0:0	0/1:20,2:0.136:4,0:13,2:39:221,202:60:17:0.081,0.061,0.091:8.879e-03,0.041,0.950
1	12888476	.	C	T	.	.	DP=62;ECNT=1;NLOD=8.31;N_ART_LOD=-1.479e+00;POP_AF=1.000e-03;P_GERMLINE=-6.377e+00;TLOD=4.66	GT:AD:AF:F1R2:F2R1:MBQ:MFRL:MMQ:MPOS:SA_MAP_AF:SA_POST_PROB	0/0:28,0:0.056:13,0:15,0:0:2,0:0:0	0/1:27,2:0.097:17,0:10,2:39:166,347:40:20:0.00,0.071,0.069:0.015,0.015,0.970
1	14057425	.	GA	G	.	.	DP=158;ECNT=1;NLOD=3.72;N_ART_LOD=0.560;POP_AF=1.000e-03;P_GERMLINE=-5.622e-01;RPA=13,12;RU=A;STR;TLOD=10.71	GT:AD:AF:F1R2:F2R1:MBQ:MFRL:MMQ:MPOS:SA_MAP_AF:SA_POST_PROB	0/0:23,2:0.130:11,0:9,2:30:2,7:60:23	0/1:103,11:0.157:33,2:52,9:39:171,162:60:18:0.061,0.091,0.096:0.017,8.395e-03,0.975
1	16891365	.	G	T	.	.	DP=1372;ECNT=4;NLOD=320.26;N_ART_LOD=2.77;POP_AF=1.000e-03;P_GERMLINE=-3.170e+02;TLOD=12.13	GT:AD:AF:F1R2:F2R1:MBQ:MFRL:MMQ:MPOS:SA_MAP_AF:SA_POST_PROB	0/0:1125,4:0.026:650,1:449,3:37:0,9:43:37	0/1:182,8:0.077:105,5:75,3:40:164,154:26:37:0.040,0.00,0.042:3.958e-03,0.018,0.978
1	16910004	.	T	C	.	.	DP=48;ECNT=5;NLOD=6.92;N_ART_LOD=-1.380e+00;POP_AF=1.000e-03;P_GERMLINE=-3.623e+00;TLOD=8.72	GT:AD:AF:F1R2:F2R1:MBQ:MFRL:MMQ:MPOS:PGT:PID:SA_MAP_AF:SA_POST_PROB	0/0:23,0:4.851e-05:11,0:12,0:0:2,0:0:0:0|1:16910004_T_C	0/1:22,3:0.120:15,2:7,1:39:220,360:27:29:0|1:16910004_T_C:0.00,0.121,0.120:0.016,0.025,0.959
1	16910005	.	A	C	.	.	DP=48;ECNT=5;NLOD=6.92;N_ART_LOD=-1.380e+00;POP_AF=1.000e-03;P_GERMLINE=-3.623e+00;TLOD=8.72	GT:AD:AF:F1R2:F2R1:MBQ:MFRL:MMQ:MPOS:PGT:PID:SA_MAP_AF:SA_POST_PROB	0/0:23,0:4.851e-05:11,0:12,0:0:2,0:0:0:0|1:16910004_T_C	0/1:22,3:0.120:15,2:7,1:40:220,360:27:28:0|1:16910004_T_C:0.00,0.121,0.120:0.016,0.025,0.959
1	16910007	.	C	T	.	.	DP=53;ECNT=5;NLOD=8.12;N_ART_LOD=-1.447e+00;POP_AF=1.000e-03;P_GERMLINE=-4.823e+00;TLOD=8.65	GT:AD:AF:F1R2:F2R1:MBQ:MFRL:MMQ:MPOS:PGT:PID:SA_MAP_AF:SA_POST_PROB	0/0:27,0:3.618e-04:13,0:14,0:0:2,0:0:0:0|1:16910004_T_C	0/1:23,3:0.115:16,2:7,1:39:219,360:27:26:0|1:16910004_T_C:0.00,0.111,0.115:0.016,0.025,0.959
1	16910014	.	G	T	.	.	DP=64;ECNT=5;NLOD=10.48;N_ART_LOD=-1.561e+00;POP_AF=1.000e-03;P_GERMLINE=-7.176e+00;TLOD=8.58	GT:AD:AF:F1R2:F2R1:MBQ:MFRL:MMQ:MPOS:PGT:PID:SA_MAP_AF:SA_POST_PROB	0/0:35,0:0.018:14,0:21,0:0:2,0:0:0:0|1:16910004_T_C	0/1:24,3:0.125:17,2:7,1:40:219,360:27:19:0|1:16910004_T_C:0.00,0.111,0.111:0.015,0.025,0.960
1	16973604	.	C	T	.	.	DP=362;ECNT=3;NLOD=5.37;N_ART_LOD=1.79;POP_AF=1.000e-03;P_GERMLINE=-2.071e+00;TLOD=25.70	GT:AD:AF:F1R2:F2R1:MBQ:MFRL:MMQ:MPOS:SA_MAP_AF:SA_POST_PROB	0/0:37,2:0.090:23,2:14,0:27:3,15:49:30	0/1:281,18:0.091:179,9:102,9:39:163,145:27:17:0.061,0.040,0.060:3.338e-03,0.010,0.987
1	17084536	.	TGGAACA	T	.	.	DP=176;ECNT=4;NLOD=2.99;N_ART_LOD=-1.085e+00;POP_AF=1.000e-03;P_GERMLINE=-1.735e-01;TLOD=63.19	GT:AD:AF:F1R2:F2R1:MBQ:MFRL:MMQ:MPOS:SA_MAP_AF:SA_POST_PROB	0/0:10,0:0.117:6,0:4,0:0:3,0:0:0	0/1:131,20:0.160:50,7:81,13:40:167,190:45:18:0.131,0.061,0.132:4.969e-03,0.050,0.945
1	17249097	.	C	T	.	.	DP=292;ECNT=1;NLOD=2.40;N_ART_LOD=-1.008e+00;POP_AF=1.000e-03;P_GERMLINE=-2.088e+00;TLOD=3.02	GT:AD:AF:F1R2:F2R1:MBQ:MFRL:MMQ:MPOS:SA_MAP_AF:SA_POST_PROB	0/0:8,0:0.138:3,0:5,0:0:12,0:0:0	0/1:249,3:0.063:86,1:163,2:40:184,159:60:8:0.010,0.010,0.012:1.362e-03,0.024,0.974
1	19201856	.	G	A	.	.	DP=73;ECNT=1;NLOD=8.36;N_ART_LOD=-1.474e+00;POP_AF=1.000e-03;P_GERMLINE=-7.222e+00;TLOD=3.84	GT:AD:AF:F1R2:F2R1:MBQ:MFRL:MMQ:MPOS:SA_MAP_AF:SA_POST_PROB	0/0:28,0:0.038:9,0:19,0:0:3,0:0:0	0/1:39,2:0.072:17,0:22,2:40:176,197:60:13:0.051,0.00,0.049:4.472e-03,0.061,0.935
1	19212085	.	G	A	.	.	DP=106;ECNT=1;NLOD=6.00;N_ART_LOD=-1.347e+00;POP_AF=1.000e-03;P_GERMLINE=-5.291e+00;TLOD=3.41	GT:AD:AF:F1R2:F2R1:MBQ:MFRL:MMQ:MPOS:SA_MAP_AF:SA_POST_PROB	0/0:20,0:0.067:10,0:10,0:0:4,0:0:0	0/1:79,2:0.036:33,1:46,1:40:163,195:60:15:0.020,0.020,0.025:0.011,4.289e-03,0.984
1	19550066	.	GGA	G	.	.	DB;DP=120;ECNT=1;NLOD=8.12;N_ART_LOD=-1.472e+00;POP_AF=1.000e-03;P_GERMLINE=-5.802e+00;RPA=6,5;RU=GA;STR;TLOD=5.06	GT:AD:AF:F1R2:F2R1:MBQ:MFRL:MMQ:MPOS:SA_MAP_AF:SA_POST_PROB	0/0:27,0:0.065:11,0:16,0:0:2,0:0:0	0/1:71,3:0.120:37,2:34,1:40:177,253:60:30:0.020,0.040,0.041:0.030,3.784e-03,0.966
1	21183819	.	TTG	T	.	.	DP=81;ECNT=1;NLOD=2.71;N_ART_LOD=-7.554e-01;POP_AF=1.000e-03;P_GERMLINE=-4.229e-01;RPA=9,8;RU=TG;STR;TLOD=5.26	GT:AD:AF:F1R2:F2R1:MBQ:MFRL:MMQ:MPOS:SA_MAP_AF:SA_POST_PROB	0/0:9,0:0.051:2,0:7,0:0:5,0:0:0	0/1:59,5:0.118:26,2:33,1:40:193,120:60:7:0.030,0.040,0.047:5.468e-03,0.023,0.971
1	21605710	.	G	A	.	.	DP=579;ECNT=1;NLOD=7.88;N_ART_LOD=-1.448e+00;POP_AF=1.000e-03;P_GERMLINE=-7.470e+00;TLOD=3.11	GT:AD:AF:F1R2:F2R1:MBQ:MFRL:MMQ:MPOS:SA_MAP_AF:SA_POST_PROB	0/0:27,0:0.037:10,0:17,0:0:3,0:0:0	0/1:530,3:0.024:201,1:329,2:39:170,156:60:29:0.00,0.010,5.629e-03:3.706e-03,8.186e-04,0.995
1	22205492	.	G	A	.	.	DP=75;ECNT=1;NLOD=6.56;N_ART_LOD=-1.383e+00;POP_AF=1.000e-03;P_GERMLINE=-5.000e+00;TLOD=4.27	GT:AD:AF:F1R2:F2R1:MBQ:MFRL:MMQ:MPOS:SA_MAP_AF:SA_POST_PROB	0/0:22,0:0.065:8,0:14,0:0:3,0:0:0	0/1:46,3:0.070:18,0:28,3:27:187,217:60:19:0.00,0.061,0.061:0.013,0.013,0.974
1	22835834	.	CT	C	.	.	DP=28;ECNT=1;NLOD=3.90;N_ART_LOD=-1.213e+00;POP_AF=1.000e-03;P_GERMLINE=-2.860e+00;RPA=9,8;RU=T;STR;TLOD=3.74	GT:AD:AF:F1R2:F2R1:MBQ:MFRL:MMQ:MPOS:SA_MAP_AF:SA_POST_PROB	0/0:13,0:0.159:7,0:6,0:0:3,0:0:0	0/1:5,2:0.334:2,1:3,1:40:286,330:60:27:0.283,0.00,0.286:0.021,0.028,0.951
1	23519508	.	T	TTA	.	.	DP=97;ECNT=1;NLOD=5.28;N_ART_LOD=-1.025e+00;POP_AF=1.000e-03;P_GERMLINE=-2.644e+00;TLOD=5.44	GT:AD:AF:F1R2:F2R1:MBQ:MFRL:MMQ:MPOS:SA_MAP_AF:SA_POST_PROB	0/0:18,0:0.087:8,0:7,0:0:3,0:0:0	0/1:65,8:0.146:20,2:32,4:37:180,138:60:22:0.071,0.061,0.085:5.750e-03,0.029,0.965
1	23636874	.	A	AT	.	.	DP=94;ECNT=1;NLOD=15.95;N_ART_LOD=-4.383e-01;POP_AF=1.000e-03;P_GERMLINE=-1.463e+01;RPA=11,12;RU=T;STR;TLOD=4.02	GT:AD:AF:F1R2:F2R1:MBQ:MFRL:MMQ:MPOS:SA_MAP_AF:SA_POST_PROB	0/0:61,1:0.047:31,0:30,1:13:0,12:60:17	0/1:21,6:0.229:10,3:9,1:38:328,315:60:39:0.00,0.152,0.148:0.018,0.025,0.957
1	23765583	.	A	G	.	.	DP=70;ECNT=1;NLOD=2.95;N_ART_LOD=-1.070e+00;POP_AF=1.000e-03;P_GERMLINE=-2.047e+00;TLOD=3.61	GT:AD:AF:F1R2:F2R1:MBQ:MFRL:MMQ:MPOS:SA_MAP_AF:SA_POST_PROB	0/0:10,0:0.094:7,0:3,0:0:5,0:0:0	0/1:50,2:0.088:20,1:30,1:35:209,245:60:14:0.00,0.040,0.038:9.264e-03,0.013,0.978
1	23779129	.	C	G	.	.	DP=44;ECNT=1;NLOD=2.66;N_ART_LOD=-1.015e+00;POP_AF=1.000e-03;P_GERMLINE=-1.303e+00;TLOD=4.08	GT:AD:AF:F1R2:F2R1:MBQ:MFRL:MMQ:MPOS:SA_MAP_AF:SA_POST_PROB	0/0:9,0:0.061:4,0:5,0:0:5,0:0:0	0/1:31,2:0.074:16,1:15,1:38:196,265:60:11:0.00,0.061,0.061:0.012,0.017,0.971
1	24021011	.	A	G	.	.	DP=14;ECNT=1;NLOD=3.60;N_ART_LOD=-1.114e+00;POP_AF=1.000e-03;P_GERMLINE=-2.606e+00;TLOD=3.70	GT:AD:AF:F1R2:F2R1:MBQ:MFRL:MMQ:MPOS:SA_MAP_AF:SA_POST_PROB	0/0:12,0:1.822e-03:5,0:7,0:0:4,0:0:0	0/1:1,1:0.500:1,0:0,1:40:290,81:60:20:0.00,0.495,0.500:0.027,0.025,0.948
1	24186460	.	A	AT	.	.	DP=146;ECNT=1;NLOD=2.66;N_ART_LOD=0.544;POP_AF=1.000e-03;P_GERMLINE=-5.063e-01;RPA=11,12;RU=T;STR;TLOD=5.06	GT:AD:AF:F1R2:F2R1:MBQ:MFRL:MMQ:MPOS:SA_MAP_AF:SA_POST_PROB	0/0:17,1:0.239:8,1:7,0:28:3,29:60:23	0/1:75,5:0.214:17,2:40,3:30:193,177:60:25:0.061,0.00,0.063:0.019,0.010,0.971
1	24394406	.	C	G	.	.	DP=231;ECNT=1;NLOD=8.71;N_ART_LOD=-1.495e+00;POP_AF=1.000e-03;P_GERMLINE=-5.406e+00;TLOD=190.47	GT:AD:AF:F1R2:F2R1:MBQ:MFRL:MMQ:MPOS:SA_MAP_AF:SA_POST_PROB	0/0:29,0:0.048:17,0:12,0:0:2,0:0:0	0/1:129,56:0.318:40,24:89,32:40:153,194:60:20:0.283,0.283,0.303:0.010,0.018,0.972
1	25775374	.	C	CT	.	.	DP=263;ECNT=1;NLOD=23.69;N_ART_LOD=-1.477e+00;POP_AF=1.000e-03;P_GERMLINE=-2.198e+01;RPA=8,9;RU=T;STR;TLOD=4.42	GT:AD:AF:F1R2:F2R1:MBQ:MFRL:MMQ:MPOS:SA_MAP_AF:SA_POST_PROB	0/0:79,0:0.103:53,0:26,0:0:0,0:0:0	0/1:130,6:0.122:59,3:69,2:39:161,176:60:21:0.030,0.030,0.037:0.010,3.805e-03,0.986
1	26311103	.	G	A	.	.	DP=320;ECNT=1;NLOD=6.90;N_ART_LOD=-1.395e+00;POP_AF=1.000e-03;P_GERMLINE=-5.384e+00;TLOD=4.22	GT:AD:AF:F1R2:F2R1:MBQ:MFRL:MMQ:MPOS:SA_MAP_AF:SA_POST_PROB	0/0:23,0:0.042:13,0:10,0:0:3,0:0:0	0/1:277,3:0.038:115,1:162,2:39:163,173:60:33:0.010,0.010,0.011:2.312e-03,2.770e-03,0.995
1	26357110	.	G	A	.	.	DP=79;ECNT=1;NLOD=2.40;N_ART_LOD=-9.538e-01;POP_AF=1.000e-03;P_GERMLINE=-1.389e+00;TLOD=3.73	GT:AD:AF:F1R2:F2R1:MBQ:MFRL:MMQ:MPOS:SA_MAP_AF:SA_POST_PROB	0/0:8,0:1.751e-03:5,0:3,0:0:8,0:0:0	0/1:67,2:0.042:25,0:42,2:40:163,228:60:33:0.020,0.020,0.029:6.867e-03,7.665e-03,0.985
1	26612291	.	AC	A	.	.	DB;DP=68;ECNT=1;NLOD=4.75;N_ART_LOD=-1.268e+00;POP_AF=1.000e-03;P_GERMLINE=-4.194e+00;RPA=8,7;RU=C;STR;TLOD=3.26	GT:AD:AF:F1R2:F2R1:MBQ:MFRL:MMQ:MPOS:SA_MAP_AF:SA_POST_PROB	0/0:16,0:0.107:12,0:4,0:0:5,0:0:0	0/1:45,3:0.063:18,0:27,3:40:215,200:60:16:0.00,0.061,0.063:0.010,0.025,0.965
1	26658188	.	G	A	.	.	DP=75;ECNT=1;NLOD=5.65;N_ART_LOD=-1.317e+00;POP_AF=1.000e-03;P_GERMLINE=-4.962e+00;TLOD=3.39	GT:AD:AF:F1R2:F2R1:MBQ:MFRL:MMQ:MPOS:SA_MAP_AF:SA_POST_PROB	0/0:19,0:0.055:15,0:4,0:0:4,0:0:0	0/1:50,2:0.056:20,1:30,1:40:185,121:60:4:0.00,0.040,0.038:0.097,3.158e-03,0.900
1	27057726	.	TCAG	T	.	.	DP=405;ECNT=1;NLOD=4.19;N_ART_LOD=-1.239e+00;POP_AF=1.000e-03;P_GERMLINE=-3.080e+00;RPA=4,3;RU=CAG;STR;TLOD=3.82	GT:AD:AF:F1R2:F2R1:MBQ:MFRL:MMQ:MPOS:SA_MAP_AF:SA_POST_PROB	0/0:14,0:0.151:6,0:8,0:0:3,0:0:0	0/1:344,3:0.058:129,2:215,1:39:165,96:60:1:0.010,0.010,8.646e-03:9.911e-04,7.166e-03,0.992
1	27087575	.	G	A	.	.	DP=164;ECNT=1;NLOD=18.20;N_ART_LOD=-1.811e+00;POP_AF=1.000e-03;P_GERMLINE=-1.745e+01;TLOD=3.45	GT:AD:AF:F1R2:F2R1:MBQ:MFRL:MMQ:MPOS:SA_MAP_AF:SA_POST_PROB	0/0:61,0:0.057:26,0:35,0:0:9,0:0:0	0/1:83,2:0.080:30,2:53,0:40:169,160:60:18:0.020,0.00,0.024:0.013,5.601e-03,0.981
1	27100181	.	CGCA	C	.	.	DP=348;ECNT=1;NLOD=6.86;N_ART_LOD=-1.178e+00;POP_AF=1.000e-03;P_GERMLINE=-3.554e+00;RPA=8,7;RU=GCA;STR;TLOD=16.60	GT:AD:AF:F1R2:F2R1:MBQ:MFRL:MMQ:MPOS:SA_MAP_AF:SA_POST_PROB	0/0:23,0:0.191:14,0:9,0:0:5,0:0:0	0/1:222,7:0.156:95,2:127,5:39:180,179:60:36:0.020,0.030,0.030:4.045e-03,4.532e-03,0.991
1	27720885	.	C	G	.	.	DP=261;ECNT=1;NLOD=28.44;N_ART_LOD=-1.984e+00;POP_AF=1.000e-03;P_GERMLINE=-2.514e+01;TLOD=156.46	GT:AD:AF:F1R2:F2R1:MBQ:MFRL:MMQ:MPOS:SA_MAP_AF:SA_POST_PROB	0/0:96,0:9.883e-03:63,0:33,0:0:2,0:0:0	0/1:115,46:0.296:38,17:77,29:39:195,211:60:20:0.283,0.242,0.286:7.245e-03,0.037,0.955
1	27875352	.	AAGG	A	.	.	DB;DP=144;ECNT=1;NLOD=3.00;N_ART_LOD=-8.048e-01;POP_AF=1.000e-03;P_GERMLINE=-2.040e+00;RPA=7,6;RU=AGG;STR;TLOD=3.66	GT:AD:AF:F1R2:F2R1:MBQ:MFRL:MMQ:MPOS:SA_MAP_AF:SA_POST_PROB	0/0:10,0:0.085:4,0:6,0:0:5,0:0:0	0/1:87,2:0.180:38,1:49,1:37:204,235:60:15:0.020,0.00,0.022:4.322e-03,0.010,0.985
1	28233572	.	GA	G	.	.	DB;DP=142;ECNT=1;NLOD=2.95;N_ART_LOD=-5.816e-01;POP_AF=1.000e-03;P_GERMLINE=-1.591e-01;RPA=12,11;RU=A;STR;TLOD=9.44	GT:AD:AF:F1R2:F2R1:MBQ:MFRL:MMQ:MPOS:SA_MAP_AF:SA_POST_PROB	0/0:11,1:0.195:7,0:2,1:29:3,10:60:0	0/1:99,8:0.148:27,1:56,7:31:169,191:60:23:0.071,0.061,0.075:6.800e-03,0.011,0.982
1	28374836	.	G	GA	.	.	DP=43;ECNT=1;NLOD=3.82;N_ART_LOD=-1.116e+00;POP_AF=1.000e-03;P_GERMLINE=-1.156e+00;RPA=11,12;RU=A;STR;TLOD=5.52	GT:AD:AF:F1R2:F2R1:MBQ:MFRL:MMQ:MPOS:SA_MAP_AF:SA_POST_PROB	0/0:15,1:0.107:5,0:10,1:40:4,59:60:11	0/1:18,4:0.231:6,3:12,1:37:149,228:60:15:0.141,0.172,0.182:0.019,0.019,0.962
1	28785729	.	G	GA	.	.	DP=115;ECNT=1;NLOD=14.13;N_ART_LOD=-1.424e+00;POP_AF=1.000e-03;P_GERMLINE=-1.209e+01;RPA=10,11;RU=A;STR;TLOD=4.76	GT:AD:AF:F1R2:F2R1:MBQ:MFRL:MMQ:MPOS:SA_MAP_AF:SA_POST_PROB	0/0:47,0:0.089:25,0:22,0:0:2,0:0:0	0/1:42,4:0.177:16,2:24,2:33:162,177:60:25:0.081,0.061,0.087:0.014,0.012,0.974
1	29037240	.	CT	C	.	.	DP=60;ECNT=1;NLOD=6.56;N_ART_LOD=-8.499e-01;POP_AF=1.000e-03;P_GERMLINE=-4.860e+00;RPA=12,11;RU=T;STR;TLOD=4.40	GT:AD:AF:F1R2:F2R1:MBQ:MFRL:MMQ:MPOS:SA_MAP_AF:SA_POST_PROB	0/0:25,0:0.251:0,0:1,0:0:22,0:0:0	0/1:13,2:0.257:0,0:0,2:32:0,250:60:46:0.121,0.00,0.125:0.025,0.017,0.958
1	29475218	.	CCTT	C	.	.	DB;DP=281;ECNT=1;NLOD=2.71;N_ART_LOD=-1.000e+00;POP_AF=1.000e-03;P_GERMLINE=-9.882e-02;RPA=5,4;RU=CTT;STR;TLOD=28.92	GT:AD:AF:F1R2:F2R1:MBQ:MFRL:MMQ:MPOS:SA_MAP_AF:SA_POST_PROB	0/0:9,0:9.846e-05:6,0:3,0:0:12,0:0:0	0/1:216,11:0.124:90,7:126,4:40:190,201:60:21:0.051,0.030,0.048:3.214e-03,0.011,0.985
1	31740713	.	C	A	.	.	DP=444;ECNT=1;NLOD=20.96;N_ART_LOD=-1.861e+00;POP_AF=1.000e-03;P_GERMLINE=-1.766e+01;TLOD=93.59	GT:AD:AF:F1R2:F2R1:MBQ:MFRL:MMQ:MPOS:SA_MAP_AF:SA_POST_PROB	0/0:70,0:0.030:45,0:25,0:0:2,0:0:0	0/1:312,33:0.125:115,11:197,22:39:162,185:60:20:0.091,0.091,0.096:5.259e-03,6.902e-03,0.988
1	32085349	.	A	G	.	.	DP=123;ECNT=1;NLOD=7.20;N_ART_LOD=-1.426e+00;POP_AF=1.000e-03;P_GERMLINE=-6.539e+00;TLOD=3.36	GT:AD:AF:F1R2:F2R1:MBQ:MFRL:MMQ:MPOS:SA_MAP_AF:SA_POST_PROB	0/0:24,0:0.074:16,0:8,0:0:3,0:0:0	0/1:90,2:0.038:33,1:57,1:40:178,221:60:19:0.020,0.00,0.022:4.719e-03,8.993e-03,0.986
1	32131738	.	G	A	.	.	DP=48;ECNT=1;NLOD=3.56;N_ART_LOD=-1.111e+00;POP_AF=1.000e-03;P_GERMLINE=-1.664e+00;TLOD=4.62	GT:AD:AF:F1R2:F2R1:MBQ:MFRL:MMQ:MPOS:SA_MAP_AF:SA_POST_PROB	0/0:12,0:9.852e-03:7,0:5,0:0:11,0:0:0	0/1:30,2:0.114:9,0:21,2:40:244,281:60:14:0.061,0.00,0.063:0.025,0.011,0.964
1	32203172	.	C	T	.	.	DP=164;ECNT=1;NLOD=4.76;N_ART_LOD=-1.249e+00;POP_AF=1.000e-03;P_GERMLINE=-2.747e+00;TLOD=4.73	GT:AD:AF:F1R2:F2R1:MBQ:MFRL:MMQ:MPOS:SA_MAP_AF:SA_POST_PROB	0/0:16,0:0.063:7,0:9,0:0:9,0:0:0	0/1:136,3:0.046:41,0:95,3:40:179,210:60:37:0.020,0.010,0.022:5.300e-03,4.412e-03,0.990
1	32280625	.	G	A	.	.	DP=232;ECNT=1;NLOD=7.12;N_ART_LOD=-1.424e+00;POP_AF=1.000e-03;P_GERMLINE=-5.118e+00;TLOD=4.72	GT:AD:AF:F1R2:F2R1:MBQ:MFRL:MMQ:MPOS:SA_MAP_AF:SA_POST_PROB	0/0:24,0:0.080:7,0:17,0:0:6,0:0:0	0/1:195,3:0.030:84,1:111,2:39:177,210:60:31:0.010,0.010,0.015:0.011,1.709e-03,0.987
1	32557361	.	C	G	.	.	DP=336;ECNT=1;NLOD=4.91;N_ART_LOD=-1.223e+00;POP_AF=1.000e-03;P_GERMLINE=-3.519e+00;TLOD=4.10	GT:AD:AF:F1R2:F2R1:MBQ:MFRL:MMQ:MPOS:SA_MAP_AF:SA_POST_PROB	0/0:19,1:0.097:10,0:9,1:2:5,20:60:20	0/1:296,3:0.035:122,0:174,3:39:163,143:60:20:0.010,0.010,0.010:4.551e-03,1.446e-03,0.994
1	33087567	.	GAA	G	.	.	DP=57;ECNT=1;NLOD=2.48;N_ART_LOD=-6.969e-01;POP_AF=1.000e-03;P_GERMLINE=-4.392e-01;RPA=16,14;RU=A;STR;TLOD=4.98	GT:AD:AF:F1R2:F2R1:MBQ:MFRL:MMQ:MPOS:SA_MAP_AF:SA_POST_PROB	0/0:19,2:0.276:9,1:10,0:2:6,62:60:10	0/1:12,3:0.275:5,1:6,2:31:160,199:60:35:0.162,0.00,0.158:0.012,0.038,0.950
1	33099262	.	T	A	.	.	DP=138;ECNT=1;NLOD=23.08;N_ART_LOD=-1.899e+00;POP_AF=1.000e-03;P_GERMLINE=-2.186e+01;TLOD=3.92	GT:AD:AF:F1R2:F2R1:MBQ:MFRL:MMQ:MPOS:SA_MAP_AF:SA_POST_PROB	0/0:77,0:0.022:57,0:20,0:0:2,0:0:0	0/1:53,2:0.060:16,1:37,1:40:151,164:60:20:0.040,0.00,0.036:3.870e-03,0.040,0.956
1	33252060	.	A	G	.	.	DP=333;ECNT=1;NLOD=11.10;N_ART_LOD=-1.603e+00;POP_AF=1.000e-03;P_GERMLINE=-7.845e+00;TLOD=6.91	GT:AD:AF:F1R2:F2R1:MBQ:MFRL:MMQ:MPOS:SA_MAP_AF:SA_POST_PROB	0/0:37,0:0.062:21,0:16,0:0:2,0:0:0	0/1:269,4:0.046:102,3:167,1:40:164,189:60:20:0.010,0.010,0.015:3.470e-03,2.787e-03,0.994
1	33760684	.	C	T	.	.	DP=334;ECNT=1;NLOD=4.80;N_ART_LOD=-1.270e+00;POP_AF=1.000e-03;P_GERMLINE=-3.225e+00;TLOD=4.29	GT:AD:AF:F1R2:F2R1:MBQ:MFRL:MMQ:MPOS:SA_MAP_AF:SA_POST_PROB	0/0:16,0:0.102:8,0:8,0:0:2,0:0:0	0/1:281,3:0.059:104,0:177,3:40:179,143:60:10:0.010,0.010,0.011:2.458e-03,2.570e-03,0.995
1	34631489	.	G	A	.	.	DP=32;ECNT=1;NLOD=4.03;N_ART_LOD=-1.167e+00;POP_AF=1.000e-03;P_GERMLINE=-1.813e+00;TLOD=4.96	GT:AD:AF:F1R2:F2R1:MBQ:MFRL:MMQ:MPOS:SA_MAP_AF:SA_POST_PROB	0/0:14,0:0.025:9,0:5,0:0:4,0:0:0	0/1:14,2:0.185:10,0:4,2:37:194,197:60:17:0.101,0.101,0.125:0.020,0.016,0.964
1	35472604	.	G	A	.	.	DP=321;ECNT=1;NLOD=12.89;N_ART_LOD=-1.663e+00;POP_AF=1.000e-03;P_GERMLINE=-9.588e+00;TLOD=294.26	GT:AD:AF:F1R2:F2R1:MBQ:MFRL:MMQ:MPOS:SA_MAP_AF:SA_POST_PROB	0/0:43,0:0.055:29,0:14,0:0:2,0:0:0	0/1:175,87:0.340:59,37:116,50:39:162,176:60:21:0.303,0.323,0.332:0.018,9.441e-03,0.972
1	35879693	.	AT	A	.	.	DB;DP=145;ECNT=1;NLOD=13.50;N_ART_LOD=-1.429e+00;POP_AF=1.000e-03;P_GERMLINE=-1.229e+01;RPA=10,9;RU=T;STR;TLOD=3.91	GT:AD:AF:F1R2:F2R1:MBQ:MFRL:MMQ:MPOS:SA_MAP_AF:SA_POST_PROB	0/0:45,0:0.139:26,0:16,0:0:2,0:0:0	0/1:69,4:0.114:28,1:35,3:40:169,167:60:40:0.051,0.040,0.058:8.675e-03,0.011,0.981
1	36019958	.	C	T	.	.	DP=120;ECNT=2;NLOD=7.19;N_ART_LOD=-1.432e+00;POP_AF=1.000e-03;P_GERMLINE=-6.418e+00;TLOD=3.48	GT:AD:AF:F1R2:F2R1:MBQ:MFRL:MMQ:MPOS:SA_MAP_AF:SA_POST_PROB	0/0:24,0:0.089:7,0:17,0:0:2,0:0:0	0/1:82,2:0.067:34,1:48,1:40:179,126:60:21:0.020,0.010,0.024:3.039e-03,0.030,0.967
1	36024664	.	T	TCCCCCCCCCC	.	.	DP=26;ECNT=2;NLOD=2.71;N_ART_LOD=-9.999e-01;POP_AF=1.000e-03;P_GERMLINE=-2.009e-01;RPA=3,13;RU=C;STR;TLOD=5.88	GT:AD:AF:F1R2:F2R1:MBQ:MFRL:MMQ:MPOS:PGT:PID:SA_MAP_AF:SA_POST_PROB	0/0:9,0:3.832e-04:4,0:5,0:0:4,0:0:0:0|1:36024662_CGT_C	0/1:14,3:0.177:6,0:8,3:34:182,280:60:-4:0|1:36024662_CGT_C:0.00,0.172,0.176:0.025,0.019,0.957
1	36106989	.	G	A	.	.	DP=219;ECNT=1;NLOD=7.76;N_ART_LOD=-1.444e+00;POP_AF=1.000e-03;P_GERMLINE=-5.795e+00;TLOD=4.69	GT:AD:AF:F1R2:F2R1:MBQ:MFRL:MMQ:MPOS:SA_MAP_AF:SA_POST_PROB	0/0:26,0:0.041:8,0:18,0:0:2,0:0:0	0/1:177,3:0.046:66,1:111,2:39:156,101:60:20:0.010,0.010,0.017:4.828e-03,3.015e-03,0.992
1	36225987	.	G	A	.	.	DP=479;ECNT=1;NLOD=21.28;N_ART_LOD=-1.881e+00;POP_AF=1.000e-03;P_GERMLINE=-2.008e+01;TLOD=3.91	GT:AD:AF:F1R2:F2R1:MBQ:MFRL:MMQ:MPOS:SA_MAP_AF:SA_POST_PROB	0/0:71,0:0.064:56,0:15,0:0:2,0:0:0	0/1:372,3:0.038:153,0:219,3:40:166,151:60:17:0.010,0.010,8.000e-03:2.365e-03,1.572e-03,0.996
1	36282399	.	CAAAA	C	.	.	DP=138;ECNT=2;NLOD=2.86;N_ART_LOD=-4.164e-01;POP_AF=1.000e-03;P_GERMLINE=-1.342e-01;RPA=23,19;RU=A;STR;TLOD=7.93	GT:AD:AF:F1R2:F2R1:MBQ:MFRL:MMQ:MPOS:SA_MAP_AF:SA_POST_PROB	0/0:10,0:0.207:1,0:3,0:0:8,0:0:0	0/1:100,7:0.121:8,1:58,4:37:177,189:60:21:0.00,0.051,0.050:9.396e-03,0.014,0.977
1	36556951	.	A	G	.	.	DP=153;ECNT=1;NLOD=6.61;N_ART_LOD=-1.377e+00;POP_AF=1.000e-03;P_GERMLINE=-4.187e+00;TLOD=5.18	GT:AD:AF:F1R2:F2R1:MBQ:MFRL:MMQ:MPOS:SA_MAP_AF:SA_POST_PROB	0/0:22,0:0.043:13,0:9,0:0:6,0:0:0	0/1:121,3:0.061:41,1:80,2:39:189,269:60:20:0.020,0.020,0.024:0.016,3.103e-03,0.981
1	36564597	.	CG	C	.	.	DB;DP=253;ECNT=1;NLOD=3.01;N_ART_LOD=-1.057e+00;POP_AF=1.000e-03;P_GERMLINE=-1.827e+00;RPA=7,6;RU=G;STR;TLOD=3.89	GT:AD:AF:F1R2:F2R1:MBQ:MFRL:MMQ:MPOS:SA_MAP_AF:SA_POST_PROB	0/0:10,0:0.046:6,0:4,0:0:13,0:0:0	0/1:196,5:0.106:70,1:126,4:39:193,176:60:19:0.020,0.020,0.025:3.013e-03,6.170e-03,0.991
1	36886169	.	C	A	.	.	DP=167;ECNT=1;NLOD=11.05;N_ART_LOD=-1.588e+00;POP_AF=1.000e-03;P_GERMLINE=-7.747e+00;TLOD=113.99	GT:AD:AF:F1R2:F2R1:MBQ:MFRL:MMQ:MPOS:SA_MAP_AF:SA_POST_PROB	0/0:37,0:0.031:21,0:16,0:0:2,0:0:0	0/1:91,34:0.280:33,9:58,25:40:158,169:60:20:0.263,0.242,0.272:8.322e-03,0.028,0.963
1	37959771	.	GA	G	.	.	DB;DP=93;ECNT=1;NLOD=3.13;N_ART_LOD=0.456;POP_AF=1.000e-03;P_GERMLINE=-1.226e+00;RPA=10,9;RU=A;STR;TLOD=4.65	GT:AD:AF:F1R2:F2R1:MBQ:MFRL:MMQ:MPOS:SA_MAP_AF:SA_POST_PROB	0/0:19,1:0.191:14,1:4,0:0:2,4:60:28	0/1:47,4:0.167:19,1:26,3:38:164,144:60:16:0.071,0.061,0.080:8.919e-03,0.016,0.975
1	38078466	.	TTGC	T	.	.	DB;DP=292;ECNT=1;NLOD=9.55;N_ART_LOD=-1.544e+00;POP_AF=1.000e-03;P_GERMLINE=-6.249e+00;RPA=4,3;RU=TGC;STR;TLOD=9.83	GT:AD:AF:F1R2:F2R1:MBQ:MFRL:MMQ:MPOS:SA_MAP_AF:SA_POST_PROB	0/0:32,0:0.072:16,0:16,0:0:3,0:0:0	0/1:218,5:0.083:92,1:126,4:40:170,184:60:14:0.020,0.020,0.022:6.717e-03,2.628e-03,0.991
1	38166148	.	GGAA	G	.	.	DB;DP=274;ECNT=1;NLOD=34.50;N_ART_LOD=-2.100e+00;POP_AF=1.000e-03;P_GERMLINE=-3.411e+01;RPA=5,4;RU=GAA;STR;TLOD=3.09	GT:AD:AF:F1R2:F2R1:MBQ:MFRL:MMQ:MPOS:SA_MAP_AF:SA_POST_PROB	0/0:115,0:0.087:78,0:37,0:0:0,0:0:0	0/1:113,2:0.090:32,1:81,1:40:168,144:60:19:0.010,0.010,0.017:5.439e-03,4.199e-03,0.990
1	38173865	.	A	G	.	.	DP=59;ECNT=1;NLOD=3.30;N_ART_LOD=-1.094e+00;POP_AF=1.000e-03;P_GERMLINE=-2.751e+00;TLOD=3.25	GT:AD:AF:F1R2:F2R1:MBQ:MFRL:MMQ:MPOS:SA_MAP_AF:SA_POST_PROB	0/0:11,0:0.044:5,0:6,0:0:2,0:0:0	0/1:45,2:0.049:27,1:18,1:35:235,206:60:11:0.00,0.040,0.043:7.987e-03,0.025,0.967
1	38301478	.	CTT	C	.	.	DP=118;ECNT=1;NLOD=6.48;N_ART_LOD=-1.138e+00;POP_AF=1.000e-03;P_GERMLINE=-5.431e+00;RPA=12,10;RU=T;STR;TLOD=3.75	GT:AD:AF:F1R2:F2R1:MBQ:MFRL:MMQ:MPOS:SA_MAP_AF:SA_POST_PROB	0/0:23,1:0.110:11,0:5,0:0:2,0:0:0	0/1:64,3:0.161:22,2:31,1:39:186,204:60:32:0.040,0.00,0.045:0.015,8.931e-03,0.976
1	38332072	.	TCTCTCTCA	T	.	.	DP=127;ECNT=1;NLOD=5.41;N_ART_LOD=-8.608e-01;POP_AF=1.000e-03;P_GERMLINE=-4.507e+00;RPA=1,-1;RU=CTCTCTCACACA;STR;TLOD=3.60	GT:AD:AF:F1R2:F2R1:MBQ:MFRL:MMQ:MPOS:SA_MAP_AF:SA_POST_PROB	0/0:18,0:0.051:8,0:6,0:0:3,0:0:0	0/1:81,6:0.147:22,3:30,1:39:200,170:60:41:0.00,0.071,0.068:0.016,0.011,0.973
1	38444576	.	CA	C	.	.	DP=273;ECNT=1;NLOD=7.21;N_ART_LOD=-1.412e+00;POP_AF=1.000e-03;P_GERMLINE=-6.559e+00;RPA=8,7;RU=A;STR;TLOD=3.35	GT:AD:AF:F1R2:F2R1:MBQ:MFRL:MMQ:MPOS:SA_MAP_AF:SA_POST_PROB	0/0:24,0:0.040:11,0:13,0:0:2,0:0:0	0/1:218,5:0.070:90,2:128,3:39:164,222:60:32:0.020,0.010,0.022:2.099e-03,0.010,0.988
1	38488506	.	C	CT	.	.	DP=150;ECNT=1;NLOD=2.52;N_ART_LOD=-6.847e-01;POP_AF=1.000e-03;P_GERMLINE=-6.705e-02;RPA=13,14;RU=T;STR;TLOD=15.74	GT:AD:AF:F1R2:F2R1:MBQ:MFRL:MMQ:MPOS:SA_MAP_AF:SA_POST_PROB	0/0:11,1:0.282:3,0:4,0:0:24,0:0:0	0/1:69,13:0.290:25,2:30,11:39:191,178:60:25:0.131,0.141,0.159:0.039,6.616e-03,0.954
1	39175132	.	C	T	.	.	DP=111;ECNT=1;NLOD=11.70;N_ART_LOD=-1.624e+00;POP_AF=1.000e-03;P_GERMLINE=-1.058e+01;TLOD=3.83	GT:AD:AF:F1R2:F2R1:MBQ:MFRL:MMQ:MPOS:SA_MAP_AF:SA_POST_PROB	0/0:39,0:0.059:24,0:15,0:0:2,0:0:0	0/1:62,2:0.052:46,2:16,0:40:181,166:60:14:0.00,0.030,0.031:0.013,5.737e-03,0.981
1	39816639	.	G	C	.	.	DP=132;ECNT=1;NLOD=6.00;N_ART_LOD=-1.322e+00;POP_AF=1.000e-03;P_GERMLINE=-2.701e+00;TLOD=91.71	GT:AD:AF:F1R2:F2R1:MBQ:MFRL:MMQ:MPOS:SA_MAP_AF:SA_POST_PROB	0/0:20,0:2.209e-03:12,0:8,0:0:4,0:0:0	0/1:79,27:0.271:29,5:50,22:40:180,173:60:21:0.242,0.212,0.255:9.122e-03,0.027,0.964
1	40031115	.	T	C	.	.	DP=110;ECNT=1;NLOD=9.00;N_ART_LOD=-1.491e+00;POP_AF=1.000e-03;P_GERMLINE=-8.166e+00;TLOD=3.54	GT:AD:AF:F1R2:F2R1:MBQ:MFRL:MMQ:MPOS:SA_MAP_AF:SA_POST_PROB	0/0:30,0:2.235e-03:22,0:8,0:0:3,0:0:0	0/1:72,2:0.065:25,1:47,1:40:175,110:60:11:0.030,0.00,0.027:7.063e-03,8.769e-03,0.984
1	40562818	.	C	T	.	.	DP=662;ECNT=1;NLOD=27.38;N_ART_LOD=-1.975e+00;POP_AF=1.000e-03;P_GERMLINE=-2.490e+01;TLOD=5.25	GT:AD:AF:F1R2:F2R1:MBQ:MFRL:MMQ:MPOS:SA_MAP_AF:SA_POST_PROB	0/0:92,0:0.028:50,0:42,0:0:2,0:0:0	0/1:531,4:0.036:184,2:347,2:40:158,196:60:26:0.010,0.010,7.477e-03:0.014,5.674e-04,0.985
1	41284303	.	G	A	.	.	DP=87;ECNT=1;NLOD=4.51;N_ART_LOD=-1.215e+00;POP_AF=1.000e-03;P_GERMLINE=-4.191e+00;TLOD=3.02	GT:AD:AF:F1R2:F2R1:MBQ:MFRL:MMQ:MPOS:SA_MAP_AF:SA_POST_PROB	0/0:15,0:0.032:8,0:7,0:0:8,0:0:0	0/1:68,2:0.035:27,1:41,1:37:153,162:60:17:0.030,0.00,0.029:4.060e-03,0.019,0.977
1	41462975	.	G	A	.	.	DP=90;ECNT=1;NLOD=10.49;N_ART_LOD=-1.571e+00;POP_AF=1.000e-03;P_GERMLINE=-9.570e+00;TLOD=3.62	GT:AD:AF:F1R2:F2R1:MBQ:MFRL:MMQ:MPOS:SA_MAP_AF:SA_POST_PROB	0/0:35,0:0.042:20,0:15,0:0:0,0:0:0	0/1:45,2:0.087:18,0:27,2:37:191,191:60:35:0.00,0.040,0.043:8.322e-03,0.022,0.970
1	42776699	.	G	GA	.	.	DP=96;ECNT=1;NLOD=11.23;N_ART_LOD=-1.323e+00;POP_AF=1.000e-03;P_GERMLINE=-7.934e+00;RPA=11,12;RU=A;STR;TLOD=8.21	GT:AD:AF:F1R2:F2R1:MBQ:MFRL:MMQ:MPOS:SA_MAP_AF:SA_POST_PROB	0/0:38,0:0.070:17,0:18,0:0:2,0:0:0	0/1:41,7:0.180:7,2:33,5:39:157,154:60:27:0.121,0.131,0.146:0.013,0.017,0.969
1	42921680	.	C	T	.	.	DP=86;ECNT=1;NLOD=4.81;N_ART_LOD=-1.241e+00;POP_AF=1.000e-03;P_GERMLINE=-4.117e+00;TLOD=3.39	GT:AD:AF:F1R2:F2R1:MBQ:MFRL:MMQ:MPOS:SA_MAP_AF:SA_POST_PROB	0/0:16,0:0.031:7,0:9,0:0:5,0:0:0	0/1:64,2:0.052:22,1:42,1:38:185,169:60:20:0.030,0.00,0.030:9.691e-03,8.270e-03,0.982
1	43223376	.	T	C	.	.	DP=62;ECNT=1;NLOD=8.66;N_ART_LOD=-1.516e+00;POP_AF=1.000e-03;P_GERMLINE=-6.531e+00;TLOD=4.86	GT:AD:AF:F1R2:F2R1:MBQ:MFRL:MMQ:MPOS:SA_MAP_AF:SA_POST_PROB	0/0:29,0:0.101:16,0:13,0:0:3,0:0:0	0/1:23,2:0.100:14,2:9,0:39:228,234:60:15:0.00,0.081,0.080:0.020,0.013,0.967
1	43828861	.	G	GT	.	.	DP=163;ECNT=1;NLOD=2.71;N_ART_LOD=-7.950e-01;POP_AF=1.000e-03;P_GERMLINE=-1.224e+00;RPA=10,11;RU=T;STR;TLOD=4.21	GT:AD:AF:F1R2:F2R1:MBQ:MFRL:MMQ:MPOS:SA_MAP_AF:SA_POST_PROB	0/0:9,0:0.155:6,0:3,0:0:5,0:0:0	0/1:109,5:0.157:44,1:61,4:38:182,175:60:43:0.040,0.030,0.044:5.422e-03,0.010,0.984
1	44442390	.	G	C	.	.	DP=142;ECNT=1;NLOD=13.71;N_ART_LOD=-1.686e+00;POP_AF=1.000e-03;P_GERMLINE=-1.041e+01;TLOD=93.51	GT:AD:AF:F1R2:F2R1:MBQ:MFRL:MMQ:MPOS:SA_MAP_AF:SA_POST_PROB	0/0:46,0:0.046:30,0:16,0:0:2,0:0:0	0/1:60,27:0.322:25,9:35,18:39:165,182:60:20:0.283,0.293,0.310:0.026,0.011,0.963
1	44684517	.	T	C	.	.	DP=112;ECNT=1;NLOD=3.56;N_ART_LOD=-1.138e+00;POP_AF=1.000e-03;P_GERMLINE=-2.891e+00;TLOD=3.36	GT:AD:AF:F1R2:F2R1:MBQ:MFRL:MMQ:MPOS:SA_MAP_AF:SA_POST_PROB	0/0:12,0:0.080:8,0:4,0:0:6,0:0:0	0/1:89,2:0.058:35,0:54,2:40:216,195:60:20:0.020,0.00,0.022:0.013,5.226e-03,0.982
1	45294135	.	A	G	.	.	DP=112;ECNT=1;NLOD=2.40;N_ART_LOD=-9.538e-01;POP_AF=1.000e-03;P_GERMLINE=-1.931e+00;TLOD=3.18	GT:AD:AF:F1R2:F2R1:MBQ:MFRL:MMQ:MPOS:SA_MAP_AF:SA_POST_PROB	0/0:8,0:1.819e-03:6,0:2,0:0:4,0:0:0	0/1:96,2:0.052:35,0:61,2:40:165,157:60:12:0.020,0.020,0.020:5.918e-03,5.031e-03,0.989
1	45316741	.	C	CT	.	.	DP=119;ECNT=1;NLOD=2.63;N_ART_LOD=-6.692e-01;POP_AF=1.000e-03;P_GERMLINE=-1.048e-01;RPA=11,12;RU=T;STR;TLOD=6.55	GT:AD:AF:F1R2:F2R1:MBQ:MFRL:MMQ:MPOS:SA_MAP_AF:SA_POST_PROB	0/0:9,0:0.212:3,0:4,0:0:2,0:0:0	0/1:68,6:0.210:24,1:35,5:40:182,184:60:19:0.051,0.071,0.080:0.063,4.327e-03,0.933
1	45392427	.	G	GA	.	.	DP=204;ECNT=1;NLOD=14.45;N_ART_LOD=-1.465e+00;POP_AF=1.000e-03;P_GERMLINE=-1.158e+01;RPA=10,11;RU=A;STR;TLOD=5.77	GT:AD:AF:F1R2:F2R1:MBQ:MFRL:MMQ:MPOS:SA_MAP_AF:SA_POST_PROB	0/0:48,0:0.153:27,0:21,0:0:4,0:0:0	0/1:108,6:0.124:32,2:74,4:27:185,141:60:26:0.051,0.020,0.053:3.876e-03,0.023,0.973
1	45407181	.	C	CT	.	.	DP=381;ECNT=1;NLOD=38.04;N_ART_LOD=-1.823e+00;POP_AF=1.000e-03;P_GERMLINE=-3.551e+01;RPA=9,10;RU=T;STR;TLOD=5.31	GT:AD:AF:F1R2:F2R1:MBQ:MFRL:MMQ:MPOS:SA_MAP_AF:SA_POST_PROB	0/0:127,0:0.040:70,0:54,0:0:0,0:0:0	0/1:220,7:0.066:73,2:143,5:40:174,177:60:36:0.020,0.030,0.031:3.945e-03,8.721e-03,0.987
1	45484663	.	C	T	.	.	DP=391;ECNT=1;NLOD=22.72;N_ART_LOD=-1.895e+00;POP_AF=1.000e-03;P_GERMLINE=-1.941e+01;TLOD=11.71	GT:AD:AF:F1R2:F2R1:MBQ:MFRL:MMQ:MPOS:SA_MAP_AF:SA_POST_PROB	0/0:76,0:0.030:48,0:28,0:0:2,0:0:0	0/1:293,6:0.041:123,3:170,3:40:158,141:60:12:0.020,0.010,0.020:2.051e-03,5.570e-03,0.992
1	46655132	.	G	A	.	.	DP=107;ECNT=1;NLOD=6.60;N_ART_LOD=-1.385e+00;POP_AF=1.000e-03;P_GERMLINE=-5.735e+00;TLOD=3.57	GT:AD:AF:F1R2:F2R1:MBQ:MFRL:MMQ:MPOS:SA_MAP_AF:SA_POST_PROB	0/0:22,0:0.062:12,0:10,0:0:3,0:0:0	0/1:76,2:0.049:29,1:47,1:40:175,204:60:12:0.020,0.020,0.026:4.027e-03,0.014,0.982
1	46726876	.	G	GT	.	.	DP=74;ECNT=1;NLOD=4.52;N_ART_LOD=0.126;POP_AF=1.000e-03;P_GERMLINE=-1.242e+00;RPA=13,14;RU=T;STR;TLOD=8.30	GT:AD:AF:F1R2:F2R1:MBQ:MFRL:MMQ:MPOS:SA_MAP_AF:SA_POST_PROB	0/0:23,1:0.116:8,0:13,1:20:2,4:60:22	0/1:32,9:0.246:14,5:14,4:39:179,154:60:6:0.192,0.202,0.220:0.012,0.040,0.948
1	46739974	.	AT	A	.	.	DP=144;ECNT=1;NLOD=2.35;N_ART_LOD=-6.468e-01;POP_AF=1.000e-03;P_GERMLINE=-4.627e-02;RPA=14,13;RU=T;STR;TLOD=16.88	GT:AD:AF:F1R2:F2R1:MBQ:MFRL:MMQ:MPOS:SA_MAP_AF:SA_POST_PROB	0/0:8,0:0.241:4,0:3,0:0:4,0:0:0	0/1:66,15:0.306:21,4:32,9:38:172,173:60:25:0.162,0.121,0.169:0.011,0.021,0.968
1	47403550	.	T	C	.	.	DP=18;ECNT=1;NLOD=3.90;N_ART_LOD=-1.182e+00;POP_AF=1.000e-03;P_GERMLINE=-2.899e+00;TLOD=3.70	GT:AD:AF:F1R2:F2R1:MBQ:MFRL:MMQ:MPOS:SA_MAP_AF:SA_POST_PROB	0/0:13,0:0.096:8,0:5,0:0:5,0:0:0	0/1:1,1:0.500:1,1:0,0:40:83,97:60:20:0.495,0.00,0.500:0.025,0.027,0.948
1	47571943	.	C	CT	.	.	DP=319;ECNT=1;NLOD=2.76;N_ART_LOD=1.42;POP_AF=1.000e-03;P_GERMLINE=-1.097e-01;RPA=16,17;RU=T;STR;TLOD=27.11	GT:AD:AF:F1R2:F2R1:MBQ:MFRL:MMQ:MPOS:SA_MAP_AF:SA_POST_PROB	0/0:27,3:0.271:9,1:7,1:32:3,3:60:22	0/1:149,30:0.297:40,12:59,13:34:167,160:60:23:0.131,0.111,0.140:4.781e-03,0.027,0.968
1	49201966	.	C	CT	.	.	DP=355;ECNT=1;NLOD=5.11;N_ART_LOD=-1.013e+00;POP_AF=1.000e-03;P_GERMLINE=-1.820e+00;RPA=9,10;RU=T;STR;TLOD=14.74	GT:AD:AF:F1R2:F2R1:MBQ:MFRL:MMQ:MPOS:SA_MAP_AF:SA_POST_PROB	0/0:17,0:0.096:12,0:5,0:0:3,0:0:0	0/1:279,14:0.105:101,3:175,11:39:161,147:60:19:0.040,0.040,0.048:6.029e-03,3.708e-03,0.990
1	50310692	.	A	G	.	.	DP=361;ECNT=1;NLOD=11.39;N_ART_LOD=-1.605e+00;POP_AF=1.000e-03;P_GERMLINE=-9.958e+00;TLOD=4.14	GT:AD:AF:F1R2:F2R1:MBQ:MFRL:MMQ:MPOS:SA_MAP_AF:SA_POST_PROB	0/0:38,0:0.039:13,0:25,0:0:2,0:0:0	0/1:298,5:0.044:107,4:191,1:40:179,129:60:26:0.010,0.020,0.017:3.446e-03,2.889e-03,0.994
1	51061718	.	T	TA	.	.	DP=120;ECNT=1;NLOD=3.61;N_ART_LOD=-9.013e-01;POP_AF=1.000e-03;P_GERMLINE=-1.512e+00;RPA=9,10;RU=A;STR;TLOD=4.84	GT:AD:AF:F1R2:F2R1:MBQ:MFRL:MMQ:MPOS:SA_MAP_AF:SA_POST_PROB	0/0:12,0:0.147:6,0:6,0:0:4,0:0:0	0/1:92,5:0.081:32,1:58,4:38:167,210:60:19:0.030,0.051,0.052:0.011,6.476e-03,0.983
1	51831744	.	A	AT	.	.	DB;DP=217;ECNT=1;NLOD=3.27;N_ART_LOD=-7.500e-01;POP_AF=1.000e-03;P_GERMLINE=-2.868e-01;RPA=12,13;RU=T;STR;TLOD=18.72	GT:AD:AF:F1R2:F2R1:MBQ:MFRL:MMQ:MPOS:SA_MAP_AF:SA_POST_PROB	0/0:11,0:0.216:6,0:4,0:0:8,0:0:0	0/1:100,14:0.291:32,7:53,7:39:189,178:60:26:0.111,0.101,0.123:0.019,8.227e-03,0.972
1	52499385	.	G	A	.	.	DP=131;ECNT=1;NLOD=3.12;N_ART_LOD=-1.084e+00;POP_AF=1.000e-03;P_GERMLINE=-2.735e+00;TLOD=3.09	GT:AD:AF:F1R2:F2R1:MBQ:MFRL:MMQ:MPOS:SA_MAP_AF:SA_POST_PROB	0/0:11,0:0.076:8,0:3,0:0:12,0:0:0	0/1:111,2:0.044:39,1:72,1:40:184,155:60:31:0.010,0.010,0.018:0.012,2.791e-03,0.985
1	52729450	.	C	T	.	.	DP=93;ECNT=2;NLOD=2.71;N_ART_LOD=-9.998e-01;POP_AF=1.000e-03;P_GERMLINE=-1.206e+00;TLOD=4.23	GT:AD:AF:F1R2:F2R1:MBQ:MFRL:MMQ:MPOS:PGT:PID:SA_MAP_AF:SA_POST_PROB	0/0:9,0:7.700e-04:6,0:3,0:0:2,0:0:0:0|1:52729450_C_T	0/1:80,4:0.053:20,2:60,2:16:163,164:60:2:0|1:52729450_C_T:0.00,0.051,0.048:0.837,3.384e-04,0.163
1	52729452	.	G	T	.	.	DP=96;ECNT=2;NLOD=2.41;N_ART_LOD=-9.541e-01;POP_AF=1.000e-03;P_GERMLINE=-1.050e+00;TLOD=4.10	GT:AD:AF:F1R2:F2R1:MBQ:MFRL:MMQ:MPOS:PGT:PID:SA_MAP_AF:SA_POST_PROB	0/0:8,0:4.408e-04:5,0:3,0:0:1,0:0:0:0|1:52729450_C_T	0/1:80,3:0.068:20,1:60,2:21:163,201:60:1:0|1:52729450_C_T:0.00,0.040,0.036:0.546,9.405e-04,0.453
1	52956482	.	G	GA	.	.	DP=136;ECNT=1;NLOD=8.42;N_ART_LOD=-1.210e+00;POP_AF=1.000e-03;P_GERMLINE=-7.730e+00;RPA=10,11;RU=A;STR;TLOD=3.39	GT:AD:AF:F1R2:F2R1:MBQ:MFRL:MMQ:MPOS:SA_MAP_AF:SA_POST_PROB	0/0:28,0:0.089:12,0:16,0:0:2,0:0:0	0/1:79,4:0.134:29,0:49,4:38:165,170:60:20:0.051,0.00,0.048:3.878e-03,0.038,0.958
1	53245709	.	C	T	.	.	DP=82;ECNT=1;NLOD=8.40;N_ART_LOD=-1.462e+00;POP_AF=1.000e-03;P_GERMLINE=-5.094e+00;TLOD=139.63	GT:AD:AF:F1R2:F2R1:MBQ:MFRL:MMQ:MPOS:SA_MAP_AF:SA_POST_PROB	0/0:28,0:2.772e-03:26,0:2,0:0:2,0:0:0	0/1:14,37:0.711:8,15:6,22:39:216,203:60:20:0.727,0.697,0.725:0.026,0.027,0.947
1	53250534	.	A	AT	.	.	DP=155;ECNT=1;NLOD=4.21;N_ART_LOD=-6.689e-01;POP_AF=1.000e-03;P_GERMLINE=-9.564e-01;RPA=10,11;RU=T;STR;TLOD=9.00	GT:AD:AF:F1R2:F2R1:MBQ:MFRL:MMQ:MPOS:SA_MAP_AF:SA_POST_PROB	0/0:14,0:0.064:7,0:7,0:0:3,0:0:0	0/1:120,8:0.104:49,2:65,6:37:159,160:60:9:0.051,0.051,0.063:4.220e-03,0.018,0.978
1	53287092	.	G	GT	.	.	DP=156;ECNT=1;NLOD=12.63;N_ART_LOD=-1.370e+00;POP_AF=1.000e-03;P_GERMLINE=-9.545e+00;RPA=9,10;RU=T;STR;TLOD=6.18	GT:AD:AF:F1R2:F2R1:MBQ:MFRL:MMQ:MPOS:SA_MAP_AF:SA_POST_PROB	0/0:42,0:0.072:22,0:20,0:0:2,0:0:0	0/1:96,6:0.082:39,1:55,5:40:162,159:60:26:0.00,0.061,0.059:0.022,5.905e-03,0.972
1	53416520	.	C	A	.	.	DP=262;ECNT=1;NLOD=47.57;N_ART_LOD=-2.220e+00;POP_AF=1.000e-03;P_GERMLINE=-4.725e+01;TLOD=3.02	GT:AD:AF:F1R2:F2R1:MBQ:MFRL:MMQ:MPOS:SA_MAP_AF:SA_POST_PROB	0/0:159,0:0.047:110,0:49,0:0:0,0:0:0	0/1:79,2:0.064:35,0:44,2:38:163,135:60:16:0.020,0.020,0.025:4.190e-03,0.012,0.984
1	53537251	.	G	A	.	.	DP=771;ECNT=1;NLOD=8.35;N_ART_LOD=-1.181e+00;POP_AF=1.000e-03;P_GERMLINE=-8.028e+00;TLOD=3.03	GT:AD:AF:F1R2:F2R1:MBQ:MFRL:MMQ:MPOS:SA_MAP_AF:SA_POST_PROB	0/0:28,0:0.023:11,0:17,0:0:3,0:0:0	0/1:707,4:0.028:304,2:403,2:40:155,115:60:26:0.010,0.010,5.610e-03:1.998e-03,7.697e-04,0.997
1	53668159	.	A	G	.	.	DP=140;ECNT=1;NLOD=7.61;N_ART_LOD=-1.448e+00;POP_AF=1.000e-03;P_GERMLINE=-7.103e+00;TLOD=3.20	GT:AD:AF:F1R2:F2R1:MBQ:MFRL:MMQ:MPOS:SA_MAP_AF:SA_POST_PROB	0/0:26,0:0.075:16,0:10,0:0:2,0:0:0	0/1:102,2:0.049:43,2:59,0:40:165,198:60:16:0.010,0.020,0.019:0.014,2.968e-03,0.983
1	53712557	.	TA	T	.	.	DP=191;ECNT=1;NLOD=2.40;N_ART_LOD=-5.902e-01;POP_AF=1.000e-03;P_GERMLINE=-5.142e-02;RPA=10,9;RU=A;STR;TLOD=13.28	GT:AD:AF:F1R2:F2R1:MBQ:MFRL:MMQ:MPOS:SA_MAP_AF:SA_POST_PROB	0/0:8,0:0.101:2,0:6,0:0:6,0:0:0	0/1:152,14:0.119:49,3:95,9:40:176,146:60:34:0.061,0.071,0.075:5.040e-03,0.019,0.976
1	54298189	.	CTTA	C	.	.	DB;DP=171;ECNT=1;NLOD=17.72;N_ART_LOD=-1.804e+00;POP_AF=1.000e-03;P_GERMLINE=-1.703e+01;RPA=5,4;RU=TTA;STR;TLOD=3.39	GT:AD:AF:F1R2:F2R1:MBQ:MFRL:MMQ:MPOS:SA_MAP_AF:SA_POST_PROB	0/0:59,0:0.067:39,0:20,0:0:2,0:0:0	0/1:90,2:0.073:33,0:57,2:40:167,195:60:35:0.00,0.020,0.022:8.461e-03,5.025e-03,0.987
1	55451792	.	C	T	.	.	DP=455;ECNT=1;NLOD=12.17;N_ART_LOD=-1.621e+00;POP_AF=1.000e-03;P_GERMLINE=-1.164e+01;TLOD=3.23	GT:AD:AF:F1R2:F2R1:MBQ:MFRL:MMQ:MPOS:SA_MAP_AF:SA_POST_PROB	0/0:41,0:9.443e-03:20,0:21,0:0:3,0:0:0	0/1:392,3:0.032:143,1:249,2:39:169,123:60:17:0.010,0.010,7.595e-03:1.472e-03,2.294e-03,0.996
1	55529102	.	T	C	.	.	DP=124;ECNT=1;NLOD=2.70;N_ART_LOD=-1.017e+00;POP_AF=1.000e-03;P_GERMLINE=-2.297e+00;TLOD=3.11	GT:AD:AF:F1R2:F2R1:MBQ:MFRL:MMQ:MPOS:SA_MAP_AF:SA_POST_PROB	0/0:9,0:0.052:6,0:3,0:0:6,0:0:0	0/1:110,2:0.028:38,1:72,1:40:162,207:60:22:0.010,0.010,0.018:4.331e-03,5.510e-03,0.990
1	59041962	.	G	A	.	.	DP=498;ECNT=1;NLOD=6.61;N_ART_LOD=-1.392e+00;POP_AF=1.000e-03;P_GERMLINE=-3.315e+00;TLOD=7.89	GT:AD:AF:F1R2:F2R1:MBQ:MFRL:MMQ:MPOS:SA_MAP_AF:SA_POST_PROB	0/0:22,0:0.078:10,0:12,0:0:5,0:0:0	0/1:438,5:0.043:153,1:285,4:40:170,125:60:14:0.010,0.010,0.011:1.260e-03,3.748e-03,0.995
1	62587014	.	TA	T	.	.	DP=236;ECNT=1;NLOD=2.32;N_ART_LOD=-5.817e-01;POP_AF=1.000e-03;P_GERMLINE=-6.816e-02;RPA=12,11;RU=A;STR;TLOD=6.20	GT:AD:AF:F1R2:F2R1:MBQ:MFRL:MMQ:MPOS:SA_MAP_AF:SA_POST_PROB	0/0:9,0:0.271:0,0:0,0:0:0,0:0:0	0/1:148,5:0.226:11,2:12,3:37:169,215:60:13:0.030,0.00,0.034:3.685e-03,0.016,0.980
1	63044645	.	C	CA	.	.	DP=103;ECNT=1;NLOD=8.71;N_ART_LOD=-9.826e-01;POP_AF=1.000e-03;P_GERMLINE=-5.424e+00;RPA=15,16;RU=A;STR;TLOD=7.36	GT:AD:AF:F1R2:F2R1:MBQ:MFRL:MMQ:MPOS:SA_MAP_AF:SA_POST_PROB	0/0:33,1:0.219:13,0:6,0:0:2,0:0:0	0/1:23,6:0.353:7,4:6,2:14:184,151:60:20:0.182,0.172,0.207:0.026,0.014,0.959
1	63091085	.	T	TA	.	.	DB;DP=266;ECNT=1;NLOD=7.52;N_ART_LOD=-1.190e+00;POP_AF=1.000e-03;P_GERMLINE=-4.238e+00;RPA=10,11;RU=A;STR;TLOD=7.40	GT:AD:AF:F1R2:F2R1:MBQ:MFRL:MMQ:MPOS:SA_MAP_AF:SA_POST_PROB	0/0:25,0:0.144:16,0:9,0:0:2,0:0:0	0/1:165,8:0.162:59,3:102,5:40:179,159:60:24:0.040,0.040,0.046:0.014,4.035e-03,0.982
1	63128836	.	G	GAA	.	.	DP=166;ECNT=1;NLOD=6.67;N_ART_LOD=0.293;POP_AF=1.000e-03;P_GERMLINE=-3.375e+00;RPA=13,15;RU=A;STR;TLOD=7.61	GT:AD:AF:F1R2:F2R1:MBQ:MFRL:MMQ:MPOS:SA_MAP_AF:SA_POST_PROB	0/0:40,2:0.268:18,1:20,0:19:11,2:60:2	0/1:46,7:0.269:15,2:29,4:33:183,155:60:28:0.091,0.071,0.098:0.016,0.011,0.972
1	63270823	.	CT	C	.	.	DP=72;ECNT=1;NLOD=2.73;N_ART_LOD=0.184;POP_AF=1.000e-03;P_GERMLINE=-7.879e-01;RPA=14,13;RU=T;STR;TLOD=4.74	GT:AD:AF:F1R2:F2R1:MBQ:MFRL:MMQ:MPOS:SA_MAP_AF:SA_POST_PROB	0/0:24,4:0.181:14,1:6,0:7:2,8:60:11	0/1:28,6:0.229:14,3:11,1:39:172,157:60:19:0.00,0.121,0.125:0.020,0.017,0.963
1	63836750	.	T	TA	.	.	DP=123;ECNT=1;NLOD=14.75;N_ART_LOD=-1.473e+00;POP_AF=1.000e-03;P_GERMLINE=-1.150e+01;RPA=10,11;RU=A;STR;TLOD=6.96	GT:AD:AF:F1R2:F2R1:MBQ:MFRL:MMQ:MPOS:SA_MAP_AF:SA_POST_PROB	0/0:49,0:0.151:35,0:14,0:0:2,0:0:0	0/1:35,5:0.221:15,2:18,3:40:214,247:60:20:0.111,0.101,0.125:0.041,9.601e-03,0.950
1	63876713	.	C	T	.	.	DP=110;ECNT=1;NLOD=11.69;N_ART_LOD=-1.615e+00;POP_AF=1.000e-03;P_GERMLINE=-1.104e+01;TLOD=3.35	GT:AD:AF:F1R2:F2R1:MBQ:MFRL:MMQ:MPOS:SA_MAP_AF:SA_POST_PROB	0/0:39,0:0.038:32,0:7,0:0:2,0:0:0	0/1:61,2:0.071:26,1:35,1:38:214,256:60:12:0.00,0.030,0.032:6.262e-03,0.025,0.968
1	64017377	.	CT	C	.	.	DP=84;ECNT=1;NLOD=6.31;N_ART_LOD=-1.076e+00;POP_AF=1.000e-03;P_GERMLINE=-4.208e+00;RPA=10,9;RU=T;STR;TLOD=4.82	GT:AD:AF:F1R2:F2R1:MBQ:MFRL:MMQ:MPOS:SA_MAP_AF:SA_POST_PROB	0/0:21,0:0.045:11,0:10,0:0:3,0:0:0	0/1:46,7:0.180:25,2:21,3:39:153,165:60:16:0.071,0.091,0.094:0.011,0.018,0.971
1	64686569	.	A	G	.	.	DP=195;ECNT=1;NLOD=32.67;N_ART_LOD=-2.052e+00;POP_AF=1.000e-03;P_GERMLINE=-3.186e+01;TLOD=3.51	GT:AD:AF:F1R2:F2R1:MBQ:MFRL:MMQ:MPOS:SA_MAP_AF:SA_POST_PROB	0/0:109,0:0.033:88,0:21,0:0:0,0:0:0	0/1:74,2:0.046:31,0:43,2:40:164,182:60:12:0.020,0.020,0.026:9.079e-03,5.252e-03,0.986
1	65068669	.	A	AT	.	.	DP=65;ECNT=1;NLOD=4.52;N_ART_LOD=-1.305e+00;POP_AF=1.000e-03;P_GERMLINE=-3.948e+00;RPA=11,12;RU=T;STR;TLOD=3.27	GT:AD:AF:F1R2:F2R1:MBQ:MFRL:MMQ:MPOS:SA_MAP_AF:SA_POST_PROB	0/0:15,0:0.212:6,0:9,0:0:2,0:0:0	0/1:24,4:0.241:13,2:11,2:39:198,218:60:13:0.141,0.00,0.143:0.017,0.023,0.960
1	65234250	.	ATGG	A	.	.	DP=141;ECNT=1;NLOD=5.11;N_ART_LOD=-1.275e+00;POP_AF=1.000e-03;P_GERMLINE=-4.709e+00;RPA=5,4;RU=TGG;STR;TLOD=3.10	GT:AD:AF:F1R2:F2R1:MBQ:MFRL:MMQ:MPOS:SA_MAP_AF:SA_POST_PROB	0/0:17,0:0.053:7,0:10,0:0:2,0:0:0	0/1:114,2:0.041:44,0:70,2:40:159,156:60:22:0.00,0.020,0.017:9.394e-03,3.182e-03,0.987
1	67220382	.	C	T	.	.	DP=276;ECNT=1;NLOD=20.98;N_ART_LOD=-1.866e+00;POP_AF=1.000e-03;P_GERMLINE=-1.768e+01;TLOD=241.58	GT:AD:AF:F1R2:F2R1:MBQ:MFRL:MMQ:MPOS:SA_MAP_AF:SA_POST_PROB	0/0:70,0:0.042:56,0:14,0:0:2,0:0:0	0/1:127,69:0.355:50,29:77,40:40:159,159:60:20:0.333,0.333,0.352:0.013,0.014,0.973
1	67396174	.	C	T	.	.	DP=86;ECNT=1;NLOD=2.41;N_ART_LOD=-9.736e-01;POP_AF=1.000e-03;P_GERMLINE=-1.436e+00;TLOD=3.69	GT:AD:AF:F1R2:F2R1:MBQ:MFRL:MMQ:MPOS:SA_MAP_AF:SA_POST_PROB	0/0:8,0:0.056:4,0:4,0:0:15,0:0:0	0/1:70,3:0.062:17,1:53,2:40:194,192:60:12:0.040,0.00,0.041:0.022,7.409e-03,0.971
1	67666401	.	CT	C	.	.	DB;DP=154;ECNT=1;NLOD=7.80;N_ART_LOD=-9.848e-01;POP_AF=1.000e-03;P_GERMLINE=-5.763e+00;RPA=10,9;RU=T;STR;TLOD=4.76	GT:AD:AF:F1R2:F2R1:MBQ:MFRL:MMQ:MPOS:SA_MAP_AF:SA_POST_PROB	0/0:26,0:2.029e-03:10,0:15,0:0:2,0:0:0	0/1:114,6:0.082:38,2:70,4:39:188,210:60:26:0.030,0.051,0.050:6.360e-03,0.012,0.982
1	67852182	.	G	C	.	.	DP=170;ECNT=1;NLOD=7.80;N_ART_LOD=-1.444e+00;POP_AF=1.000e-03;P_GERMLINE=-4.497e+00;TLOD=166.11	GT:AD:AF:F1R2:F2R1:MBQ:MFRL:MMQ:MPOS:SA_MAP_AF:SA_POST_PROB	0/0:26,0:0.038:16,0:10,0:0:3,0:0:0	0/1:83,49:0.379:31,19:52,30:40:191,183:60:20:0.343,0.364,0.371:0.014,0.021,0.964
1	70742532	.	C	CA	.	.	DP=155;ECNT=1;NLOD=5.77;N_ART_LOD=0.327;POP_AF=1.000e-03;P_GERMLINE=-3.969e+00;RPA=12,13;RU=A;STR;TLOD=4.51	GT:AD:AF:F1R2:F2R1:MBQ:MFRL:MMQ:MPOS:SA_MAP_AF:SA_POST_PROB	0/0:28,1:0.187:11,1:11,0:24:3,9:60:33	0/1:92,6:0.142:24,3:43,2:34:147,133:60:33:0.040,0.040,0.051:9.982e-03,6.238e-03,0.984
1	72646602	.	T	A	.	.	DP=84;ECNT=2;NLOD=15.90;N_ART_LOD=-1.735e+00;POP_AF=1.000e-03;P_GERMLINE=-1.536e+01;TLOD=3.24	GT:AD:AF:F1R2:F2R1:MBQ:MFRL:MMQ:MPOS:PGT:PID:SA_MAP_AF:SA_POST_PROB	0/0:53,0:0.011:29,0:24,0:0:2,0:0:0:0|1:72646585_A_AT	0/1:28,2:0.067:14,1:14,1:40:154,154:60:33:0|1:72646585_A_AT:0.071,0.00,0.067:0.019,0.013,0.968
1	74716515	.	CTT	C	.	.	DP=161;ECNT=1;NLOD=2.66;N_ART_LOD=-6.468e-01;POP_AF=1.000e-03;P_GERMLINE=-1.783e-01;RPA=16,14;RU=T;STR;TLOD=5.92	GT:AD:AF:F1R2:F2R1:MBQ:MFRL:MMQ:MPOS:SA_MAP_AF:SA_POST_PROB	0/0:9,0:0.299:3,0:1,0:0:16,0:0:0	0/1:72,6:0.267:8,2:12,4:28:202,179:60:25:0.071,0.061,0.077:0.015,7.590e-03,0.977
1	75172756	.	T	TA	.	.	DP=194;ECNT=1;NLOD=7.21;N_ART_LOD=1.01;POP_AF=1.000e-03;P_GERMLINE=-3.969e+00;RPA=14,15;RU=A;STR;TLOD=6.82	GT:AD:AF:F1R2:F2R1:MBQ:MFRL:MMQ:MPOS:SA_MAP_AF:SA_POST_PROB	0/0:39,2:0.272:19,1:14,1:18:3,1:60:36	0/1:86,8:0.180:19,5:44,3:38:183,205:60:34:0.081,0.061,0.085:9.673e-03,0.011,0.980
1	75180247	.	T	TA	.	.	DP=831;ECNT=1;NLOD=12.33;N_ART_LOD=-1.186e+00;POP_AF=1.000e-03;P_GERMLINE=-1.146e+01;RPA=8,9;RU=A;STR;TLOD=3.57	GT:AD:AF:F1R2:F2R1:MBQ:MFRL:MMQ:MPOS:SA_MAP_AF:SA_POST_PROB	0/0:41,0:0.055:23,0:18,0:0:2,0:0:0	0/1:709,10:0.056:267,3:438,5:39:158,148:60:28:0.010,0.010,0.011:2.075e-03,1.371e-03,0.997
1	75614380	.	C	CT	.	.	DP=396;ECNT=1;NLOD=8.34;N_ART_LOD=-1.207e+00;POP_AF=1.000e-03;P_GERMLINE=-6.663e+00;RPA=14,15;RU=T;STR;TLOD=4.39	GT:AD:AF:F1R2:F2R1:MBQ:MFRL:MMQ:MPOS:SA_MAP_AF:SA_POST_PROB	0/0:32,0:0.304:0,0:0,0:0:0,0:0:0	0/1:198,5:0.258:18,2:12,3:31:178,209:60:18:0.020,0.020,0.024:9.039e-03,3.188e-03,0.988
1	75688156	.	G	GA	.	.	DB;DP=274;ECNT=1;NLOD=10.58;N_ART_LOD=-2.495e-01;POP_AF=1.000e-03;P_GERMLINE=-7.283e+00;RPA=10,11;RU=A;STR;TLOD=9.64	GT:AD:AF:F1R2:F2R1:MBQ:MFRL:MMQ:MPOS:SA_MAP_AF:SA_POST_PROB	0/0:44,1:0.169:20,0:22,1:18:2,12:60:10	0/1:141,9:0.188:53,3:84,6:39:184,211:60:32:0.061,0.00,0.060:6.157e-03,0.019,0.975
1	76257128	.	C	CT	.	.	DP=230;ECNT=2;NLOD=25.72;N_ART_LOD=-1.671e+00;POP_AF=1.000e-03;P_GERMLINE=-2.533e+01;RPA=9,10;RU=T;STR;TLOD=3.08	GT:AD:AF:F1R2:F2R1:MBQ:MFRL:MMQ:MPOS:SA_MAP_AF:SA_POST_PROB	0/0:86,0:0.074:55,0:30,0:0:0,0:0:0	0/1:101,4:0.130:45,1:53,3:40:171,190:60:30:0.030,0.030,0.038:9.446e-03,5.791e-03,0.985
1	76272879	.	T	C	.	.	DP=130;ECNT=1;NLOD=20.10;N_ART_LOD=-1.845e+00;POP_AF=1.000e-03;P_GERMLINE=-1.882e+01;TLOD=3.99	GT:AD:AF:F1R2:F2R1:MBQ:MFRL:MMQ:MPOS:SA_MAP_AF:SA_POST_PROB	0/0:67,0:0.037:50,0:17,0:0:2,0:0:0	0/1:55,2:0.045:22,2:33,0:40:198,173:60:14:0.030,0.00,0.035:0.014,8.128e-03,0.978
1	79358743	.	CAAA	C	.	.	DP=37;ECNT=1;NLOD=2.57;N_ART_LOD=-6.268e-01;POP_AF=1.000e-03;P_GERMLINE=-4.082e-01;RPA=17,14;RU=A;STR;TLOD=5.13	GT:AD:AF:F1R2:F2R1:MBQ:MFRL:MMQ:MPOS:SA_MAP_AF:SA_POST_PROB	0/0:9,0:0.117:1,0:2,0:0:2,0:0:0	0/1:21,2:0.140:2,2:8,0:14:146,134:60:8:0.101,0.00,0.100:7.692e-03,0.067,0.926
1	85484857	.	G	A	.	.	DP=196;ECNT=1;NLOD=31.13;N_ART_LOD=-2.031e+00;POP_AF=1.000e-03;P_GERMLINE=-3.038e+01;TLOD=3.45	GT:AD:AF:F1R2:F2R1:MBQ:MFRL:MMQ:MPOS:SA_MAP_AF:SA_POST_PROB	0/0:104,0:0.031:76,0:28,0:0:2,0:0:0	0/1:84,2:0.024:34,1:50,1:40:177,138:60:20:0.020,0.00,0.023:2.787e-03,0.026,0.971
1	85510738	.	T	TA	.	.	DP=87;ECNT=1;NLOD=2.41;N_ART_LOD=-7.725e-01;POP_AF=1.000e-03;P_GERMLINE=-9.052e-01;RPA=10,11;RU=A;STR;TLOD=4.27	GT:AD:AF:F1R2:F2R1:MBQ:MFRL:MMQ:MPOS:SA_MAP_AF:SA_POST_PROB	0/0:8,0:0.193:3,0:5,0:0:2,0:0:0	0/1:58,5:0.144:26,3:30,2:40:186,163:60:11:0.061,0.071,0.079:7.269e-03,0.031,0.961
1	86227122	.	TA	T	.	.	DP=154;ECNT=1;NLOD=12.61;N_ART_LOD=-1.669e+00;POP_AF=1.000e-03;P_GERMLINE=-1.152e+01;RPA=8,7;RU=A;STR;TLOD=3.79	GT:AD:AF:F1R2:F2R1:MBQ:MFRL:MMQ:MPOS:SA_MAP_AF:SA_POST_PROB	0/0:42,0:0.089:19,0:23,0:0:2,0:0:0	0/1:87,4:0.099:32,1:55,3:40:179,195:60:12:0.040,0.030,0.044:4.331e-03,0.018,0.978
1	86341130	.	T	G	.	.	DP=59;ECNT=1;NLOD=5.30;N_ART_LOD=-1.300e+00;POP_AF=1.000e-03;P_GERMLINE=-3.507e+00;TLOD=4.51	GT:AD:AF:F1R2:F2R1:MBQ:MFRL:MMQ:MPOS:SA_MAP_AF:SA_POST_PROB	0/0:18,0:0.078:14,0:4,0:0:3,0:0:0	0/1:30,2:0.134:8,0:22,2:39:213,207:60:10:0.061,0.00,0.063:0.012,0.016,0.972
1	89236260	.	CTT	C	.	.	DP=80;ECNT=1;NLOD=4.54;N_ART_LOD=-9.455e-01;POP_AF=1.000e-03;P_GERMLINE=-4.180e+00;RPA=14,12;RU=T;STR;TLOD=3.06	GT:AD:AF:F1R2:F2R1:MBQ:MFRL:MMQ:MPOS:SA_MAP_AF:SA_POST_PROB	0/0:15,0:0.291:8,0:4,0:0:8,0:0:0	0/1:31,2:0.172:9,0:12,2:33:183,282:60:30:0.071,0.00,0.074:0.022,0.013,0.965
1	89473441	.	G	GT	.	.	DP=466;ECNT=1;NLOD=36.98;N_ART_LOD=-1.538e+00;POP_AF=1.000e-03;P_GERMLINE=-3.368e+01;RPA=10,11;RU=T;STR;TLOD=22.20	GT:AD:AF:F1R2:F2R1:MBQ:MFRL:MMQ:MPOS:SA_MAP_AF:SA_POST_PROB	0/0:130,1:0.115:83,0:47,0:0:0,0:0:0	0/1:256,23:0.112:123,7:128,10:39:161,154:60:29:0.020,0.061,0.062:0.040,2.715e-03,0.957
1	89583459	.	G	C	.	.	DP=142;ECNT=1;NLOD=12.60;N_ART_LOD=-1.658e+00;POP_AF=1.000e-03;P_GERMLINE=-9.298e+00;TLOD=113.79	GT:AD:AF:F1R2:F2R1:MBQ:MFRL:MMQ:MPOS:SA_MAP_AF:SA_POST_PROB	0/0:42,0:0.065:33,0:9,0:0:2,0:0:0	0/1:58,32:0.364:25,11:33,21:40:196,189:60:20:0.354,0.313,0.356:0.019,0.021,0.960
1	89587675	.	C	T	.	.	DP=287;ECNT=1;NLOD=20.39;N_ART_LOD=-1.852e+00;POP_AF=1.000e-03;P_GERMLINE=-1.854e+01;TLOD=4.57	GT:AD:AF:F1R2:F2R1:MBQ:MFRL:MMQ:MPOS:SA_MAP_AF:SA_POST_PROB	0/0:68,0:0.037:45,0:23,0:0:2,0:0:0	0/1:202,3:0.037:63,0:139,3:40:183,229:60:17:0.020,0.00,0.015:7.437e-03,3.468e-03,0.989
1	90178372	.	G	A	.	.	DP=491;ECNT=1;NLOD=21.59;N_ART_LOD=-1.878e+00;POP_AF=1.000e-03;P_GERMLINE=-2.063e+01;TLOD=3.65	GT:AD:AF:F1R2:F2R1:MBQ:MFRL:MMQ:MPOS:SA_MAP_AF:SA_POST_PROB	0/0:72,0:0.041:47,0:25,0:0:2,0:0:0	0/1:385,3:0.040:141,2:244,1:39:167,112:60:40:0.010,0.010,7.732e-03:2.336e-03,1.495e-03,0.996
1	91182651	.	C	T	.	.	DP=168;ECNT=1;NLOD=6.56;N_ART_LOD=-1.383e+00;POP_AF=1.000e-03;P_GERMLINE=-3.749e+00;TLOD=5.68	GT:AD:AF:F1R2:F2R1:MBQ:MFRL:MMQ:MPOS:SA_MAP_AF:SA_POST_PROB	0/0:22,0:0.066:14,0:8,0:0:3,0:0:0	0/1:133,3:0.048:48,0:85,3:40:168,171:60:22:0.020,0.010,0.022:3.566e-03,6.860e-03,0.990
1	91402917	.	TA	T	.	.	DP=39;ECNT=1;NLOD=6.61;N_ART_LOD=-1.361e+00;POP_AF=1.000e-03;P_GERMLINE=-4.884e+00;RPA=11,10;RU=A;STR;TLOD=4.43	GT:AD:AF:F1R2:F2R1:MBQ:MFRL:MMQ:MPOS:SA_MAP_AF:SA_POST_PROB	0/0:22,0:1.487e-03:7,0:15,0:0:2,0:0:0	0/1:14,3:0.177:5,2:9,1:37:219,257:60:12:0.00,0.172,0.176:0.020,0.025,0.955
1	91967356	.	T	TA	.	.	DP=228;ECNT=1;NLOD=10.49;N_ART_LOD=-1.312e+00;POP_AF=1.000e-03;P_GERMLINE=-8.286e+00;RPA=9,10;RU=A;STR;TLOD=4.94	GT:AD:AF:F1R2:F2R1:MBQ:MFRL:MMQ:MPOS:SA_MAP_AF:SA_POST_PROB	0/0:35,0:0.114:25,0:9,0:0:2,0:0:0	0/1:156,7:0.094:60,2:94,5:39:178,160:60:23:0.040,0.030,0.043:4.789e-03,7.679e-03,0.988
1	92467716	.	A	AT	.	.	DP=220;ECNT=1;NLOD=12.35;N_ART_LOD=-1.406e+00;POP_AF=1.000e-03;P_GERMLINE=-9.068e+00;RPA=10,11;RU=T;STR;TLOD=7.26	GT:AD:AF:F1R2:F2R1:MBQ:MFRL:MMQ:MPOS:SA_MAP_AF:SA_POST_PROB	0/0:41,0:0.164:28,0:13,0:0:2,0:0:0	0/1:111,7:0.176:44,2:63,5:39:156,210:60:14:0.061,0.030,0.059:5.207e-03,0.016,0.979
1	93159821	.	C	CA	.	.	DP=117;ECNT=1;NLOD=4.47;N_ART_LOD=-9.852e-01;POP_AF=1.000e-03;P_GERMLINE=-1.196e+00;RPA=13,14;RU=A;STR;TLOD=16.33	GT:AD:AF:F1R2:F2R1:MBQ:MFRL:MMQ:MPOS:SA_MAP_AF:SA_POST_PROB	0/0:15,0:0.148:4,0:10,0:0:2,0:0:0	0/1:66,13:0.229:13,3:45,10:38:172,200:60:21:0.131,0.152,0.165:0.011,0.024,0.965
1	93300395	.	G	A	.	.	DP=188;ECNT=1;NLOD=29.75;N_ART_LOD=-2.015e+00;POP_AF=1.000e-03;P_GERMLINE=-2.672e+01;TLOD=6.07	GT:AD:AF:F1R2:F2R1:MBQ:MFRL:MMQ:MPOS:SA_MAP_AF:SA_POST_PROB	0/0:99,0:0.039:68,0:31,0:0:0,0:0:0	0/1:74,3:0.063:22,1:52,2:39:188,234:60:20:0.00,0.040,0.039:7.554e-03,0.017,0.975
1	93646145	.	C	T	.	.	DP=303;ECNT=1;NLOD=7.08;N_ART_LOD=-1.402e+00;POP_AF=1.000e-03;P_GERMLINE=-6.722e+00;TLOD=3.06	GT:AD:AF:F1R2:F2R1:MBQ:MFRL:MMQ:MPOS:SA_MAP_AF:SA_POST_PROB	0/0:24,0:0.033:16,0:8,0:0:4,0:0:0	0/1:269,3:0.024:106,1:163,2:39:172,170:60:31:0.010,0.010,0.011:3.362e-03,2.038e-03,0.995
1	93691855	.	G	GT	.	.	DP=86;ECNT=1;NLOD=4.52;N_ART_LOD=-8.174e-03;POP_AF=1.000e-03;P_GERMLINE=-1.240e+00;RPA=16,17;RU=T;STR;TLOD=10.10	GT:AD:AF:F1R2:F2R1:MBQ:MFRL:MMQ:MPOS:SA_MAP_AF:SA_POST_PROB	0/0:26,3:0.223:11,0:11,3:30:2,3:60:35	0/1:27,10:0.318:14,7:8,3:39:167,159:60:27:0.232,0.253,0.270:0.015,0.029,0.956
1	93701865	.	A	G	.	.	DP=192;ECNT=1;NLOD=16.78;N_ART_LOD=-1.780e+00;POP_AF=1.000e-03;P_GERMLINE=-1.348e+01;TLOD=101.32	GT:AD:AF:F1R2:F2R1:MBQ:MFRL:MMQ:MPOS:SA_MAP_AF:SA_POST_PROB	0/0:56,0:0.065:43,0:13,0:0:2,0:0:0	0/1:88,32:0.280:41,8:47,24:39:149,166:60:23:0.242,0.253,0.267:0.014,0.014,0.972
1	94048584	.	A	G	.	.	DP=64;ECNT=1;NLOD=3.90;N_ART_LOD=-1.146e+00;POP_AF=1.000e-03;P_GERMLINE=-2.754e+00;TLOD=3.85	GT:AD:AF:F1R2:F2R1:MBQ:MFRL:MMQ:MPOS:SA_MAP_AF:SA_POST_PROB	0/0:13,0:2.124e-03:5,0:8,0:0:2,0:0:0	0/1:44,2:0.090:13,1:31,1:38:198,153:60:20:0.040,0.00,0.043:0.015,9.622e-03,0.975
1	94466343	.	A	G	.	.	DP=90;ECNT=1;NLOD=3.00;N_ART_LOD=-1.041e+00;POP_AF=1.000e-03;P_GERMLINE=-2.214e+00;TLOD=3.49	GT:AD:AF:F1R2:F2R1:MBQ:MFRL:MMQ:MPOS:SA_MAP_AF:SA_POST_PROB	0/0:10,0:1.682e-03:6,0:4,0:0:5,0:0:0	0/1:75,2:0.046:23,1:52,1:40:169,274:60:20:0.00,0.030,0.026:0.010,5.550e-03,0.984
1	94643143	.	AT	A	.	.	DB;DP=193;ECNT=1;NLOD=7.05;N_ART_LOD=0.102;POP_AF=1.000e-03;P_GERMLINE=-3.748e+00;RPA=10,9;RU=T;STR;TLOD=15.96	GT:AD:AF:F1R2:F2R1:MBQ:MFRL:MMQ:MPOS:SA_MAP_AF:SA_POST_PROB	0/0:32,1:0.058:18,1:14,0:20:2,5:60:17	0/1:137,13:0.111:42,2:86,10:40:176,173:60:32:0.071,0.071,0.083:4.933e-03,0.017,0.978
1	95615748	.	C	CT	.	.	DP=65;ECNT=1;NLOD=5.73;N_ART_LOD=0.024;POP_AF=1.000e-03;P_GERMLINE=-4.595e+00;RPA=12,13;RU=T;STR;TLOD=3.83	GT:AD:AF:F1R2:F2R1:MBQ:MFRL:MMQ:MPOS:SA_MAP_AF:SA_POST_PROB	0/0:27,1:0.098:11,1:15,0:36:2,2:60:7	0/1:22,4:0.229:6,1:15,3:40:174,259:60:33:0.081,0.141,0.154:0.062,8.336e-03,0.929
1	98011830	.	T	TA	.	.	DP=192;ECNT=2;NLOD=14.56;N_ART_LOD=-1.442e+00;POP_AF=1.000e-03;P_GERMLINE=-1.126e+01;RPA=11,12;RU=A;STR;TLOD=10.64	GT:AD:AF:F1R2:F2R1:MBQ:MFRL:MMQ:MPOS:SA_MAP_AF:SA_POST_PROB	0/0:51,1:0.145:22,1:27,0:33:2,4:60:22	0/1:89,10:0.180:48,5:38,5:39:184,225:60:25:0.101,0.00,0.101:4.062e-03,0.121,0.875
1	100366446	.	G	GT	.	.	DP=132;ECNT=1;NLOD=3.69;N_ART_LOD=0.273;POP_AF=1.000e-03;P_GERMLINE=-6.984e-01;RPA=15,16;RU=T;STR;TLOD=6.19	GT:AD:AF:F1R2:F2R1:MBQ:MFRL:MMQ:MPOS:SA_MAP_AF:SA_POST_PROB	0/0:20,1:0.319:4,0:9,1:0:6,17:60:24	0/1:40,9:0.317:19,3:10,3:15:203,193:60:22:0.131,0.00,0.133:0.017,0.021,0.962
1	100671860	.	AT	A	.	.	DP=151;ECNT=2;NLOD=6.60;N_ART_LOD=-1.165e+00;POP_AF=1.000e-03;P_GERMLINE=-3.315e+00;RPA=6,5;RU=T;STR;TLOD=7.52	GT:AD:AF:F1R2:F2R1:MBQ:MFRL:MMQ:MPOS:SA_MAP_AF:SA_POST_PROB	0/0:22,0:0.196:11,0:11,0:0:3,0:0:0	0/1:68,8:0.239:32,4:35,4:38:180,192:60:18:0.101,0.030,0.105:3.815e-03,0.128,0.869
1	100715297	.	C	T	.	.	DP=743;ECNT=1;NLOD=11.09;N_ART_LOD=-1.584e+00;POP_AF=1.000e-03;P_GERMLINE=-8.875e+00;TLOD=4.95	GT:AD:AF:F1R2:F2R1:MBQ:MFRL:MMQ:MPOS:SA_MAP_AF:SA_POST_PROB	0/0:37,0:0.016:17,0:20,0:0:2,0:0:0	0/1:669,4:0.030:235,2:434,2:40:166,196:60:40:0.010,0.010,5.944e-03:1.684e-03,9.838e-04,0.997
1	101188976	.	TA	T	.	.	DP=79;ECNT=1;NLOD=4.66;N_ART_LOD=-8.950e-01;POP_AF=1.000e-03;P_GERMLINE=-1.377e+00;RPA=14,13;RU=A;STR;TLOD=8.68	GT:AD:AF:F1R2:F2R1:MBQ:MFRL:MMQ:MPOS:SA_MAP_AF:SA_POST_PROB	0/0:16,0:0.235:4,0:9,0:0:7,0:0:0	0/1:28,8:0.309:4,3:18,3:31:209,259:60:29:0.172,0.00,0.167:0.019,0.023,0.958
1	103364484	.	AT	A	.	.	DB;DP=79;ECNT=1;NLOD=7.81;N_ART_LOD=-1.451e+00;POP_AF=1.000e-03;P_GERMLINE=-4.589e+00;RPA=10,9;RU=T;STR;TLOD=6.68	GT:AD:AF:F1R2:F2R1:MBQ:MFRL:MMQ:MPOS:SA_MAP_AF:SA_POST_PROB	0/0:26,0:0.053:14,0:12,0:0:2,0:0:0	0/1:38,5:0.171:19,2:19,3:40:169,139:60:13:0.091,0.101,0.116:0.015,0.013,0.972
1	103444316	.	CAAGAA	C	.	.	DP=263;ECNT=1;NLOD=5.09;N_ART_LOD=-1.292e+00;POP_AF=1.000e-03;P_GERMLINE=-1.801e+00;RPA=3,2;RU=AAGAA;STR;TLOD=7.72	GT:AD:AF:F1R2:F2R1:MBQ:MFRL:MMQ:MPOS:SA_MAP_AF:SA_POST_PROB	0/0:17,0:0.097:9,0:8,0:0:3,0:0:0	0/1:210,4:0.075:86,2:124,2:40:178,153:60:17:0.00,0.020,0.019:0.010,2.328e-03,0.988
1	103473925	.	C	CA	.	.	DP=134;ECNT=1;NLOD=2.35;N_ART_LOD=-7.120e-01;POP_AF=1.000e-03;P_GERMLINE=-4.811e-02;RPA=10,11;RU=A;STR;TLOD=7.44	GT:AD:AF:F1R2:F2R1:MBQ:MFRL:MMQ:MPOS:SA_MAP_AF:SA_POST_PROB	0/0:8,0:0.069:3,0:5,0:0:3,0:0:0	0/1:106,7:0.108:41,2:61,5:40:184,172:60:20:0.040,0.061,0.062:9.502e-03,8.874e-03,0.982
1	103487401	.	TTTTTC	T	.	.	DP=199;ECNT=2;NLOD=6.87;N_ART_LOD=-1.471e+00;POP_AF=1.000e-03;P_GERMLINE=-6.373e+00;TLOD=3.19	GT:AD:AF:F1R2:F2R1:MBQ:MFRL:MMQ:MPOS:SA_MAP_AF:SA_POST_PROB	0/0:23,0:0.199:11,0:12,0:0:3,0:0:0	0/1:100,2:0.197:36,1:64,1:34:208,198:60:31:0.020,0.00,0.020:0.019,4.281e-03,0.976
1	107600325	.	C	T	.	.	DP=376;ECNT=1;NLOD=6.31;N_ART_LOD=-1.351e+00;POP_AF=1.000e-03;P_GERMLINE=-3.011e+00;TLOD=398.24	GT:AD:AF:F1R2:F2R1:MBQ:MFRL:MMQ:MPOS:SA_MAP_AF:SA_POST_PROB	0/0:21,0:0.024:8,0:13,0:0:11,0:0:0	0/1:221,117:0.354:87,42:134,75:39:151,166:60:25:0.333,0.323,0.346:8.185e-03,0.016,0.975
1	108298069	.	G	A	.	.	DP=131;ECNT=1;NLOD=9.29;N_ART_LOD=-1.521e+00;POP_AF=1.000e-03;P_GERMLINE=-5.992e+00;TLOD=112.53	GT:AD:AF:F1R2:F2R1:MBQ:MFRL:MMQ:MPOS:SA_MAP_AF:SA_POST_PROB	0/0:31,0:0.047:24,0:7,0:0:2,0:0:0	0/1:59,32:0.362:18,13:41,19:39:178,157:60:20:0.343,0.253,0.352:6.393e-03,0.130,0.864
1	109143172	.	T	C	.	.	DP=149;ECNT=1;NLOD=18.55;N_ART_LOD=-1.807e+00;POP_AF=1.000e-03;P_GERMLINE=-1.780e+01;TLOD=3.45	GT:AD:AF:F1R2:F2R1:MBQ:MFRL:MMQ:MPOS:SA_MAP_AF:SA_POST_PROB	0/0:62,0:0.027:43,0:19,0:0:2,0:0:0	0/1:77,2:0.055:36,0:41,2:40:190,88:60:15:0.020,0.020,0.025:3.548e-03,0.020,0.976
1	109349996	.	CT	C	.	.	DB;DP=155;ECNT=1;NLOD=3.82;N_ART_LOD=0.340;POP_AF=1.000e-03;P_GERMLINE=-9.549e-01;RPA=12,11;RU=T;STR;TLOD=5.85	GT:AD:AF:F1R2:F2R1:MBQ:MFRL:MMQ:MPOS:SA_MAP_AF:SA_POST_PROB	0/0:21,1:0.102:9,0:12,1:36:4,3:60:44	0/1:109,8:0.114:47,2:56,6:39:193,239:60:23:0.051,0.071,0.070:7.702e-03,0.016,0.976
1	109617803	.	C	CA	.	.	DP=53;ECNT=1;NLOD=4.82;N_ART_LOD=-1.044e+00;POP_AF=1.000e-03;P_GERMLINE=-3.509e+00;RPA=11,12;RU=A;STR;TLOD=4.02	GT:AD:AF:F1R2:F2R1:MBQ:MFRL:MMQ:MPOS:SA_MAP_AF:SA_POST_PROB	0/0:16,0:0.204:7,0:9,0:0:4,0:0:0	0/1:17,3:0.238:6,1:9,2:35:242,216:60:24:0.152,0.00,0.150:0.025,0.018,0.957
1	109714706	.	C	T	.	.	DP=131;ECNT=2;NLOD=12.34;N_ART_LOD=-1.636e+00;POP_AF=1.000e-03;P_GERMLINE=-9.040e+00;TLOD=90.01	GT:AD:AF:F1R2:F2R1:MBQ:MFRL:MMQ:MPOS:PGT:PID:SA_MAP_AF:SA_POST_PROB	0/0:41,0:0.034:22,0:19,0:0:2,0:0:0:0|1:109714706_C_T	0/1:55,25:0.328:18,8:37,17:39:196,198:60:22:0|1:109714706_C_T:0.313,0.00,0.313:0.017,0.040,0.944
1	109714707	.	C	T	.	.	DP=127;ECNT=2;NLOD=12.34;N_ART_LOD=-1.623e+00;POP_AF=1.000e-03;P_GERMLINE=-9.040e+00;TLOD=90.02	GT:AD:AF:F1R2:F2R1:MBQ:MFRL:MMQ:MPOS:PGT:PID:SA_MAP_AF:SA_POST_PROB	0/0:41,0:3.352e-05:22,0:19,0:0:2,0:0:0:0|1:109714706_C_T	0/1:55,25:0.326:18,8:37,17:39:196,198:60:21:0|1:109714706_C_T:0.313,0.00,0.313:0.017,0.040,0.944
1	109731831	.	C	A	.	.	DP=100;ECNT=1;NLOD=4.45;N_ART_LOD=-1.213e+00;POP_AF=1.000e-03;P_GERMLINE=-3.617e+00;TLOD=3.54	GT:AD:AF:F1R2:F2R1:MBQ:MFRL:MMQ:MPOS:SA_MAP_AF:SA_POST_PROB	0/0:15,0:0.040:12,0:3,0:0:3,0:0:0	0/1:78,2:0.049:31,1:47,1:40:153,136:60:15:0.030,0.00,0.025:6.222e-03,8.677e-03,0.985
1	109856842	.	TG	T	.	.	DP=154;ECNT=1;NLOD=4.20;N_ART_LOD=-7.169e-01;POP_AF=1.000e-03;P_GERMLINE=-9.500e-01;RPA=11,10;RU=G;STR;TLOD=34.04	GT:AD:AF:F1R2:F2R1:MBQ:MFRL:MMQ:MPOS:SA_MAP_AF:SA_POST_PROB	0/0:14,0:0.183:9,0:4,0:0:5,0:0:0	0/1:87,23:0.260:29,9:51,12:36:189,214:60:28:0.192,0.091,0.194:4.483e-03,0.145,0.851
1	110129582	.	C	CT	.	.	DP=44;ECNT=1;NLOD=3.27;N_ART_LOD=-8.828e-01;POP_AF=1.000e-03;P_GERMLINE=-6.202e-01;RPA=11,12;RU=T;STR;TLOD=5.62	GT:AD:AF:F1R2:F2R1:MBQ:MFRL:MMQ:MPOS:SA_MAP_AF:SA_POST_PROB	0/0:11,0:0.182:2,0:8,0:0:3,0:0:0	0/1:17,4:0.266:6,2:9,2:35:164,253:60:17:0.172,0.152,0.190:0.034,0.014,0.953
1	110295798	.	G	A	.	.	DP=241;ECNT=1;NLOD=11.10;N_ART_LOD=-1.598e+00;POP_AF=1.000e-03;P_GERMLINE=-9.908e+00;TLOD=3.89	GT:AD:AF:F1R2:F2R1:MBQ:MFRL:MMQ:MPOS:SA_MAP_AF:SA_POST_PROB	0/0:37,0:0.051:23,0:14,0:0:2,0:0:0	0/1:188,3:0.039:77,2:111,1:39:164,127:60:13:0.010,0.010,0.016:7.121e-03,2.149e-03,0.991
1	110551590	.	T	TA	.	.	DP=96;ECNT=1;NLOD=4.51;N_ART_LOD=-9.771e-01;POP_AF=1.000e-03;P_GERMLINE=-1.238e+00;RPA=11,12;RU=A;STR;TLOD=8.75	GT:AD:AF:F1R2:F2R1:MBQ:MFRL:MMQ:MPOS:SA_MAP_AF:SA_POST_PROB	0/0:15,0:0.126:9,0:6,0:0:3,0:0:0	0/1:60,8:0.161:29,5:27,3:40:185,179:60:13:0.091,0.111,0.118:8.767e-03,0.042,0.949
1	110734631	.	C	T	.	.	DP=495;ECNT=1;NLOD=15.90;N_ART_LOD=-1.766e+00;POP_AF=1.000e-03;P_GERMLINE=-1.487e+01;TLOD=3.73	GT:AD:AF:F1R2:F2R1:MBQ:MFRL:MMQ:MPOS:SA_MAP_AF:SA_POST_PROB	0/0:54,0:0.084:32,0:22,0:0:2,0:0:0	0/1:397,4:0.048:182,0:215,4:40:182,168:60:28:0.010,0.00,9.975e-03:8.451e-04,0.014,0.985
1	110906426	.	CA	C	.	.	DB;DP=313;ECNT=1;NLOD=27.31;N_ART_LOD=-1.700e+00;POP_AF=1.000e-03;P_GERMLINE=-2.405e+01;RPA=9,8;RU=A;STR;TLOD=7.01	GT:AD:AF:F1R2:F2R1:MBQ:MFRL:MMQ:MPOS:SA_MAP_AF:SA_POST_PROB	0/0:91,0:0.084:54,0:31,0:0:0,0:0:0	0/1:181,7:0.077:78,1:94,6:40:158,207:60:22:0.030,0.030,0.038:3.565e-03,8.948e-03,0.987
1	111690319	.	T	TAA	.	.	DP=310;ECNT=1;NLOD=4.17;N_ART_LOD=-1.075e+00;POP_AF=1.000e-03;P_GERMLINE=-9.200e-01;RPA=9,11;RU=A;STR;TLOD=20.97	GT:AD:AF:F1R2:F2R1:MBQ:MFRL:MMQ:MPOS:SA_MAP_AF:SA_POST_PROB	0/0:14,0:0.233:10,0:4,0:0:2,0:0:0	0/1:89,20:0.390:35,9:54,8:38:177,203:60:23:0.051,0.061,0.066:6.559e-03,7.167e-03,0.986
1	112019464	.	G	A	.	.	DP=247;ECNT=1;NLOD=5.65;N_ART_LOD=-1.317e+00;POP_AF=1.000e-03;P_GERMLINE=-3.847e+00;TLOD=4.52	GT:AD:AF:F1R2:F2R1:MBQ:MFRL:MMQ:MPOS:SA_MAP_AF:SA_POST_PROB	0/0:19,0:0.055:11,0:8,0:0:3,0:0:0	0/1:213,3:0.038:93,2:120,1:39:157,165:60:20:0.010,0.010,0.014:2.715e-03,3.818e-03,0.993
1	114192033	.	G	GT	.	.	DP=212;ECNT=1;NLOD=3.01;N_ART_LOD=-8.410e-01;POP_AF=1.000e-03;P_GERMLINE=-1.803e-01;RPA=9,10;RU=T;STR;TLOD=9.97	GT:AD:AF:F1R2:F2R1:MBQ:MFRL:MMQ:MPOS:SA_MAP_AF:SA_POST_PROB	0/0:10,0:0.167:5,0:5,0:0:5,0:0:0	0/1:143,9:0.161:51,2:91,7:40:181,152:60:23:0.061,0.040,0.059:8.600e-03,8.618e-03,0.983
1	114224782	.	ATT	A	.	.	DP=375;ECNT=1;NLOD=8.13;N_ART_LOD=-8.509e-01;POP_AF=1.000e-03;P_GERMLINE=-4.833e+00;RPA=16,14;RU=T;STR;TLOD=23.36	GT:AD:AF:F1R2:F2R1:MBQ:MFRL:MMQ:MPOS:SA_MAP_AF:SA_POST_PROB	0/0:27,0:0.172:8,0:10,0:0:2,0:0:0	0/1:228,20:0.197:34,4:46,11:39:170,166:60:28:0.040,0.051,0.056:7.587e-03,5.715e-03,0.987
1	114440425	.	T	C	.	.	DP=121;ECNT=1;NLOD=8.39;N_ART_LOD=-1.468e+00;POP_AF=1.000e-03;P_GERMLINE=-7.800e+00;TLOD=3.29	GT:AD:AF:F1R2:F2R1:MBQ:MFRL:MMQ:MPOS:SA_MAP_AF:SA_POST_PROB	0/0:28,0:0.020:21,0:7,0:0:3,0:0:0	0/1:87,3:0.044:34,0:53,3:39:184,195:60:20:0.00,0.030,0.033:0.014,4.999e-03,0.981
1	114495348	.	G	GT	.	.	DB;DP=126;ECNT=1;NLOD=5.07;N_ART_LOD=-8.541e-01;POP_AF=1.000e-03;P_GERMLINE=-1.776e+00;RPA=13,14;RU=T;STR;TLOD=18.14	GT:AD:AF:F1R2:F2R1:MBQ:MFRL:MMQ:MPOS:SA_MAP_AF:SA_POST_PROB	0/0:17,0:0.081:10,0:6,0:0:3,0:0:0	0/1:74,17:0.238:25,7:38,6:39:183,175:60:23:0.101,0.141,0.143:0.015,0.017,0.969
1	116655183	.	G	GA	.	.	DP=114;ECNT=1;NLOD=4.12;N_ART_LOD=-6.930e-01;POP_AF=1.000e-03;P_GERMLINE=-8.825e-01;RPA=13,14;RU=A;STR;TLOD=21.33	GT:AD:AF:F1R2:F2R1:MBQ:MFRL:MMQ:MPOS:SA_MAP_AF:SA_POST_PROB	0/0:14,0:0.143:10,0:3,0:0:3,0:0:0	0/1:64,18:0.267:19,4:37,10:39:178,178:60:21:0.141,0.172,0.175:0.019,0.011,0.970
1	116933115	.	C	CT	.	.	DP=67;ECNT=1;NLOD=3.83;N_ART_LOD=-8.037e-01;POP_AF=1.000e-03;P_GERMLINE=-2.083e+00;RPA=12,13;RU=T;STR;TLOD=4.46	GT:AD:AF:F1R2:F2R1:MBQ:MFRL:MMQ:MPOS:SA_MAP_AF:SA_POST_PROB	0/0:13,0:0.213:8,0:4,0:0:3,0:0:0	0/1:30,5:0.220:7,1:18,3:33:203,227:60:22:0.111,0.00,0.111:0.019,0.017,0.964
1	117619403	.	G	A	.	.	DP=310;ECNT=1;NLOD=19.16;N_ART_LOD=-1.826e+00;POP_AF=1.000e-03;P_GERMLINE=-1.805e+01;TLOD=3.81	GT:AD:AF:F1R2:F2R1:MBQ:MFRL:MMQ:MPOS:SA_MAP_AF:SA_POST_PROB	0/0:64,0:0.040:40,0:24,0:0:2,0:0:0	0/1:220,3:0.051:90,1:130,2:39:170,113:60:20:0.010,0.00,0.013:3.821e-03,4.098e-03,0.992
1	118449067	.	C	T	.	.	DP=113;ECNT=1;NLOD=16.14;N_ART_LOD=-1.762e+00;POP_AF=1.000e-03;P_GERMLINE=-1.559e+01;TLOD=3.25	GT:AD:AF:F1R2:F2R1:MBQ:MFRL:MMQ:MPOS:SA_MAP_AF:SA_POST_PROB	0/0:54,0:0.061:40,0:14,0:0:2,0:0:0	0/1:48,2:0.060:16,1:32,1:36:168,101:60:10:0.030,0.030,0.040:6.875e-03,0.014,0.980
1	120016070	.	A	T	.	.	DP=104;ECNT=1;NLOD=12.60;N_ART_LOD=-1.637e+00;POP_AF=1.000e-03;P_GERMLINE=-1.172e+01;TLOD=3.58	GT:AD:AF:F1R2:F2R1:MBQ:MFRL:MMQ:MPOS:SA_MAP_AF:SA_POST_PROB	0/0:42,0:0.014:18,0:24,0:0:2,0:0:0	0/1:55,2:0.069:23,1:32,1:38:174,226:60:19:0.030,0.020,0.035:5.891e-03,0.014,0.980
1	120539544	.	A	T	.	.	DP=58;ECNT=1;NLOD=3.31;N_ART_LOD=-1.079e+00;POP_AF=1.000e-03;P_GERMLINE=-1.345e+00;TLOD=4.70	GT:AD:AF:F1R2:F2R1:MBQ:MFRL:MMQ:MPOS:SA_MAP_AF:SA_POST_PROB	0/0:11,0:2.973e-04:4,0:7,0:0:10,0:0:0	0/1:41,5:0.113:26,3:15,2:38:227,251:27:14:0.111,0.00,0.109:4.556e-03,0.159,0.837
1	121355077	.	T	A	.	.	DP=30;ECNT=1;NLOD=2.71;N_ART_LOD=-1.000e+00;POP_AF=1.000e-03;P_GERMLINE=-3.867e-01;TLOD=5.34	GT:AD:AF:F1R2:F2R1:MBQ:MFRL:MMQ:MPOS:SA_MAP_AF:SA_POST_PROB	0/0:9,0:3.162e-05:6,0:3,0:0:5,0:0:0	0/1:19,2:0.095:10,1:9,1:40:136,180:37:35:0.081,0.071,0.095:0.013,0.020,0.967
1	121483367	.	G	C	.	.	DP=75;ECNT=7;NLOD=3.55;N_ART_LOD=-1.150e+00;POP_AF=1.000e-03;P_GERMLINE=-4.765e-01;TLOD=6.94	GT:AD:AF:F1R2:F2R1:MBQ:MFRL:MMQ:MPOS:SA_MAP_AF:SA_POST_PROB	0/0:12,0:0.109:9,0:3,0:0:7,0:0:0	0/1:56,3:0.058:25,3:31,0:39:154,123:60:27:0.040,0.030,0.051:7.622e-03,0.012,0.980
1	121483368	.	T	A	.	.	DP=75;ECNT=7;NLOD=3.91;N_ART_LOD=-1.146e+00;POP_AF=1.000e-03;P_GERMLINE=-2.690e+00;TLOD=3.92	GT:AD:AF:F1R2:F2R1:MBQ:MFRL:MMQ:MPOS:PGT:PID:SA_MAP_AF:SA_POST_PROB	0/0:13,0:2.873e-04:9,0:4,0:0:6,0:0:0:0|1:121483368_T_A	0/1:60,2:0.032:27,1:33,1:40:152,153:33:19:0|1:121483368_T_A:0.020,0.020,0.032:8.932e-03,7.022e-03,0.984
1	121483372	.	T	C	.	.	DP=77;ECNT=7;NLOD=3.61;N_ART_LOD=-1.114e+00;POP_AF=1.000e-03;P_GERMLINE=-2.452e+00;TLOD=3.86	GT:AD:AF:F1R2:F2R1:MBQ:MFRL:MMQ:MPOS:PGT:PID:SA_MAP_AF:SA_POST_PROB	0/0:12,0:3.162e-05:8,0:4,0:0:7,0:0:0:0|1:121483368_T_A	0/1:63,2:0.031:28,1:35,1:40:153,153:33:15:0|1:121483368_T_A:0.020,0.020,0.031:8.391e-03,6.921e-03,0.985
1	121483378	.	C	T	.	.	DP=77;ECNT=7;NLOD=3.91;N_ART_LOD=-1.146e+00;POP_AF=1.000e-03;P_GERMLINE=-3.428e+00;TLOD=3.18	GT:AD:AF:F1R2:F2R1:MBQ:MFRL:MMQ:MPOS:SA_MAP_AF:SA_POST_PROB	0/0:13,0:1.056e-03:7,0:6,0:0:6,0:0:0	0/1:61,2:0.039:29,1:32,1:40:147,146:47:14:0.00,0.030,0.032:0.030,3.720e-03,0.966
1	121483386	.	T	G	.	.	DP=77;ECNT=7;NLOD=2.70;N_ART_LOD=-1.034e+00;POP_AF=1.000e-03;P_GERMLINE=-5.593e-01;TLOD=5.02	GT:AD:AF:F1R2:F2R1:MBQ:MFRL:MMQ:MPOS:SA_MAP_AF:SA_POST_PROB	0/0:9,0:0.093:4,0:5,0:0:10,0:0:0	0/1:60,3:0.070:30,1:30,2:39:147,215:33:8:0.040,0.030,0.048:8.557e-03,9.641e-03,0.982
1	121484393	.	T	C	.	.	DP=123;ECNT=1;NLOD=5.96;N_ART_LOD=-1.329e+00;POP_AF=1.000e-03;P_GERMLINE=-3.131e+00;TLOD=5.71	GT:AD:AF:F1R2:F2R1:MBQ:MFRL:MMQ:MPOS:SA_MAP_AF:SA_POST_PROB	0/0:20,0:0.030:12,0:8,0:0:5,0:0:0	0/1:92,3:0.066:46,2:46,1:39:152,143:60:2:0.030,0.020,0.032:3.033e-03,0.026,0.971
1	121484443	.	T	A	.	.	DP=330;ECNT=8;NLOD=15.07;N_ART_LOD=0.868;POP_AF=1.000e-03;P_GERMLINE=-1.176e+01;TLOD=34.40	GT:AD:AF:F1R2:F2R1:MBQ:MFRL:MMQ:MPOS:SA_MAP_AF:SA_POST_PROB	0/0:64,1:0.015:36,1:28,0:0:2,160:42:0	0/1:252,13:0.049:115,9:137,4:39:151,146:40:10:0.040,0.051,0.049:9.019e-03,3.259e-03,0.988
1	121484463	.	T	A	.	.	DP=512;ECNT=8;NLOD=27.89;N_ART_LOD=-1.976e+00;POP_AF=1.000e-03;P_GERMLINE=-2.458e+01;TLOD=12.89	GT:AD:AF:F1R2:F2R1:MBQ:MFRL:MMQ:MPOS:SA_MAP_AF:SA_POST_PROB	0/0:93,0:0.013:49,0:44,0:0:2,0:0:0	0/1:402,8:0.028:184,4:218,4:39:151,118:60:10:0.020,0.010,0.020:1.505e-03,6.118e-03,0.992
1	121484477	.	G	T	.	.	DP=577;ECNT=8;NLOD=30.59;N_ART_LOD=-2.016e+00;POP_AF=1.000e-03;P_GERMLINE=-3.003e+01;TLOD=3.26	GT:AD:AF:F1R2:F2R1:MBQ:MFRL:MMQ:MPOS:SA_MAP_AF:SA_POST_PROB	0/0:102,0:0.012:50,0:52,0:0:2,0:0:0	0/1:454,3:0.024:210,2:244,1:40:152,144:60:18:0.010,0.010,6.565e-03:1.126e-03,2.358e-03,0.997
1	121484482	.	T	G	.	.	DP=592;ECNT=8;NLOD=29.04;N_ART_LOD=-2.005e+00;POP_AF=1.000e-03;P_GERMLINE=-2.852e+01;TLOD=3.22	GT:AD:AF:F1R2:F2R1:MBQ:MFRL:MMQ:MPOS:SA_MAP_AF:SA_POST_PROB	0/0:97,0:0.042:47,0:50,0:0:2,0:0:0	0/1:469,3:0.023:218,1:251,2:39:152,170:60:22:0.010,0.010,6.356e-03:2.298e-03,1.088e-03,0.997
1	121484492	.	T	A	.	.	DP=639;ECNT=8;NLOD=28.98;N_ART_LOD=-1.996e+00;POP_AF=1.000e-03;P_GERMLINE=-2.844e+01;TLOD=3.24	GT:AD:AF:F1R2:F2R1:MBQ:MFRL:MMQ:MPOS:SA_MAP_AF:SA_POST_PROB	0/0:97,0:0.020:44,0:53,0:0:2,0:0:0	0/1:520,3:0.021:242,1:278,2:40:153,122:60:14:0.010,0.010,5.736e-03:9.665e-04,2.144e-03,0.997
1	121484518	.	A	G	.	.	DP=450;ECNT=37;NLOD=22.59;N_ART_LOD=-1.881e+00;POP_AF=1.000e-03;P_GERMLINE=-1.933e+01;TLOD=6.93	GT:AD:AF:F1R2:F2R1:MBQ:MFRL:MMQ:MPOS:SA_MAP_AF:SA_POST_PROB	0/0:78,1:0.035:44,0:34,1:0:2,4:60:3	0/1:352,5:0.029:170,2:182,3:38:149,183:60:7:0.010,0.010,0.014:6.705e-03,1.342e-03,0.992
1	121484526	.	C	G	.	.	DP=466;ECNT=37;NLOD=24.06;N_ART_LOD=-1.617e+00;POP_AF=1.000e-03;P_GERMLINE=-2.273e+01;TLOD=4.03	GT:AD:AF:F1R2:F2R1:MBQ:MFRL:MMQ:MPOS:SA_MAP_AF:SA_POST_PROB	0/0:80,0:0.013:40,0:37,0:0:2,0:0:0	0/1:364,3:0.030:174,2:186,1:39:150,133:60:6:0.010,0.010,8.219e-03:2.534e-03,1.554e-03,0.996
1	121484531	.	T	C	.	.	DP=474;ECNT=37;NLOD=23.62;N_ART_LOD=-1.914e+00;POP_AF=1.000e-03;P_GERMLINE=-2.051e+01;TLOD=6.26	GT:AD:AF:F1R2:F2R1:MBQ:MFRL:MMQ:MPOS:SA_MAP_AF:SA_POST_PROB	0/0:79,0:0.034:43,0:36,0:0:2,0:0:0	0/1:367,5:0.036:170,4:197,1:40:149,171:60:28:0.010,0.010,0.013:2.755e-03,2.061e-03,0.995
1	121484551	.	G	T	.	.	DP=569;ECNT=37;NLOD=23.05;N_ART_LOD=-1.921e+00;POP_AF=1.000e-03;P_GERMLINE=-1.975e+01;TLOD=10.87	GT:AD:AF:F1R2:F2R1:MBQ:MFRL:MMQ:MPOS:SA_MAP_AF:SA_POST_PROB	0/0:77,0:0.076:40,0:37,0:0:2,0:0:0	0/1:446,6:0.042:216,2:230,4:39:154,146:55:23:0.010,0.010,0.013:1.146e-03,5.537e-03,0.993
1	121484586	.	C	A	.	.	DP=801;ECNT=37;NLOD=31.50;N_ART_LOD=-2.028e+00;POP_AF=1.000e-03;P_GERMLINE=-3.076e+01;TLOD=3.44	GT:AD:AF:F1R2:F2R1:MBQ:MFRL:MMQ:MPOS:SA_MAP_AF:SA_POST_PROB	0/0:105,0:0.012:57,0:48,0:0:2,0:0:0	0/1:682,4:0.012:327,3:355,1:40:155,148:41:34:0.010,0.010,5.831e-03:6.484e-04,3.110e-03,0.996
1	121484595	.	T	C	.	.	DP=845;ECNT=37;NLOD=34.25;N_ART_LOD=-2.067e+00;POP_AF=1.000e-03;P_GERMLINE=-3.095e+01;TLOD=18.57	GT:AD:AF:F1R2:F2R1:MBQ:MFRL:MMQ:MPOS:SA_MAP_AF:SA_POST_PROB	0/0:114,0:0.018:64,0:50,0:0:2,0:0:0	0/1:707,10:0.021:339,5:368,5:40:155,141:60:20:0.010,0.010,0.014:8.039e-04,6.742e-03,0.992
1	121484601	.	G	GCA	.	.	DP=897;ECNT=37;NLOD=34.36;N_ART_LOD=-6.279e-01;POP_AF=1.000e-03;P_GERMLINE=-3.106e+01;TLOD=15.21	GT:AD:AF:F1R2:F2R1:MBQ:MFRL:MMQ:MPOS:SA_MAP_AF:SA_POST_PROB	0/0:125,1:0.027:70,1:55,0:0:2,2:60:0	0/1:743,9:0.021:350,7:393,2:35:154,161:48:0:0.010,0.010,0.012:8.310e-04,4.295e-03,0.995
1	121484616	.	A	C	.	.	DP=1005;ECNT=37;NLOD=40.17;N_ART_LOD=0.154;POP_AF=1.000e-03;P_GERMLINE=-3.687e+01;TLOD=11.35	GT:AD:AF:F1R2:F2R1:MBQ:MFRL:MMQ:MPOS:PGT:PID:SA_MAP_AF:SA_POST_PROB	0/0:148,1:9.023e-03:84,1:64,0:38:2,137:57:18:0|1:121484616_A_C	0/1:848,7:8.793e-03:418,3:430,4:39:154,163:47:28:0|1:121484616_A_C:0.010,0.010,8.187e-03:3.837e-03,6.254e-04,0.996
1	121484620	.	C	A	.	.	DP=1032;ECNT=37;NLOD=41.07;N_ART_LOD=0.137;POP_AF=1.000e-03;P_GERMLINE=-3.777e+01;TLOD=11.25	GT:AD:AF:F1R2:F2R1:MBQ:MFRL:MMQ:MPOS:PGT:PID:SA_MAP_AF:SA_POST_PROB	0/0:151,1:8.909e-03:85,1:66,0:31:2,137:57:22:0|1:121484616_A_C	0/1:873,7:7.986e-03:429,3:444,4:39:155,163:47:24:0|1:121484616_A_C:0.010,0.010,7.955e-03:3.810e-03,6.031e-04,0.996
1	121484661	.	A	C	.	.	DP=985;ECNT=37;NLOD=22.54;N_ART_LOD=5.01;POP_AF=1.000e-03;P_GERMLINE=-1.924e+01;TLOD=76.02	GT:AD:AF:F1R2:F2R1:MBQ:MFRL:MMQ:MPOS:SA_MAP_AF:SA_POST_PROB	0/0:116,4:0.035:63,2:53,2:38:2,0:45:31	0/1:815,35:0.050:400,15:415,20:39:158,168:60:18:0.040,0.040,0.041:3.949e-03,1.911e-03,0.994
1	121484686	.	G	C	.	.	DP=840;ECNT=37;NLOD=30.38;N_ART_LOD=-2.014e+00;POP_AF=1.000e-03;P_GERMLINE=-2.708e+01;TLOD=12.95	GT:AD:AF:F1R2:F2R1:MBQ:MFRL:MMQ:MPOS:SA_MAP_AF:SA_POST_PROB	0/0:101,0:0.015:52,0:49,0:0:2,0:0:0	0/1:716,8:0.019:366,4:350,4:40:161,165:60:23:0.010,0.010,0.011:7.071e-04,6.516e-03,0.993
1	121484706	.	G	A	.	.	DP=719;ECNT=37;NLOD=23.34;N_ART_LOD=-1.612e+00;POP_AF=1.000e-03;P_GERMLINE=-2.054e+01;TLOD=5.67	GT:AD:AF:F1R2:F2R1:MBQ:MFRL:MMQ:MPOS:SA_MAP_AF:SA_POST_PROB	0/0:78,0:0.033:34,0:44,0:0:3,0:0:0	0/1:611,6:0.029:323,4:287,2:33:161,197:40:44:0.010,0.010,9.740e-03:3.863e-03,8.772e-04,0.995
1	121484722	.	G	GGA	.	.	DP=677;ECNT=37;NLOD=14.91;N_ART_LOD=1.84;POP_AF=1.000e-03;P_GERMLINE=-1.168e+01;TLOD=6.71	GT:AD:AF:F1R2:F2R1:MBQ:MFRL:MMQ:MPOS:PGT:PID:SA_MAP_AF:SA_POST_PROB	0/0:72,2:0.062:31,1:41,1:38:6,11:52:22:0|1:121484722_G_GGA	0/1:592,5:9.925e-03:306,3:286,2:40:162,143:56:5:0|1:121484722_G_GGA:0.010,0.010,8.375e-03:1.073e-03,2.280e-03,0.997
1	121484727	.	TTC	T	.	.	DP=666;ECNT=37;NLOD=16.14;N_ART_LOD=-9.727e-02;POP_AF=1.000e-03;P_GERMLINE=-1.289e+01;RPA=2,1;RU=TC;STR;TLOD=6.86	GT:AD:AF:F1R2:F2R1:MBQ:MFRL:MMQ:MPOS:PGT:PID:SA_MAP_AF:SA_POST_PROB	0/0:65,1:0.093:30,1:35,0:34:6,11:43:48:0|1:121484722_G_GGA	0/1:555,5:0.033:283,3:272,2:40:162,143:56:10:0|1:121484722_G_GGA:0.010,0.010,8.929e-03:1.169e-03,2.341e-03,0.996
1	121484771	.	T	C	.	.	DP=1044;ECNT=16;NLOD=31.09;N_ART_LOD=3.71;POP_AF=1.000e-03;P_GERMLINE=-2.779e+01;TLOD=77.18	GT:AD:AF:F1R2:F2R1:MBQ:MFRL:MMQ:MPOS:SA_MAP_AF:SA_POST_PROB	0/0:139,3:0.023:74,2:65,1:32:2,112:60:9	0/1:846,33:0.050:427,17:419,16:39:155,154:47:26:0.030,0.040,0.038:4.620e-03,1.620e-03,0.994
1	121484801	.	C	G	.	.	DP=1063;ECNT=16;NLOD=48.96;N_ART_LOD=-1.924e+00;POP_AF=1.000e-03;P_GERMLINE=-4.566e+01;TLOD=82.14	GT:AD:AF:F1R2:F2R1:MBQ:MFRL:MMQ:MPOS:SA_MAP_AF:SA_POST_PROB	0/0:163,0:0.019:90,0:73,0:0:2,0:0:0	0/1:821,34:0.061:392,22:429,12:39:154,161:60:21:0.040,0.040,0.040:2.440e-03,2.751e-03,0.995
1	121484847	.	TG	T	.	.	DP=879;ECNT=16;NLOD=18.95;N_ART_LOD=-1.756e+00;POP_AF=1.000e-03;P_GERMLINE=-1.564e+01;TLOD=12.61	GT:AD:AF:F1R2:F2R1:MBQ:MFRL:MMQ:MPOS:PGT:PID:SA_MAP_AF:SA_POST_PROB	0/0:63,0:0.226:36,0:25,0:0:0,0:0:0:0|1:121484847_TG_T	0/1:266,7:0.332:130,5:131,2:39:159,167:60:29:0|1:121484847_TG_T:0.010,0.010,9.333e-03:2.491e-03,9.088e-04,0.997
1	121484880	.	T	G	.	.	DP=836;ECNT=16;NLOD=35.24;N_ART_LOD=-1.808e+00;POP_AF=1.000e-03;P_GERMLINE=-3.294e+01;TLOD=5.05	GT:AD:AF:F1R2:F2R1:MBQ:MFRL:MMQ:MPOS:SA_MAP_AF:SA_POST_PROB	0/0:118,0:0.059:61,0:49,0:0:2,0:0:0	0/1:615,4:0.068:286,0:312,4:39:164,144:54:23:0.010,0.00,5.926e-03:4.742e-04,0.011,0.988
1	121484966	.	G	C	.	.	DP=1104;ECNT=14;NLOD=47.20;N_ART_LOD=1.96;POP_AF=1.000e-03;P_GERMLINE=-4.390e+01;TLOD=15.50	GT:AD:AF:F1R2:F2R1:MBQ:MFRL:MMQ:MPOS:SA_MAP_AF:SA_POST_PROB	0/0:183,2:0.011:111,1:72,1:38:2,133:53:22	0/1:901,9:0.015:438,4:463,5:39:152,171:60:20:0.010,0.010,9.890e-03:1.416e-03,1.208e-03,0.997
1	121484982	.	C	G	.	.	DP=1100;ECNT=14;NLOD=51.90;N_ART_LOD=-2.249e+00;POP_AF=1.000e-03;P_GERMLINE=-4.860e+01;TLOD=11.27	GT:AD:AF:F1R2:F2R1:MBQ:MFRL:MMQ:MPOS:SA_MAP_AF:SA_POST_PROB	0/0:173,0:0.024:106,0:67,0:0:2,0:0:0	0/1:880,7:0.025:455,2:425,5:40:155,130:60:18:0.010,0.010,7.892e-03:1.501e-03,9.716e-04,0.998
1	121485011	.	T	C	.	.	DP=1088;ECNT=14;NLOD=43.45;N_ART_LOD=-2.187e+00;POP_AF=1.000e-03;P_GERMLINE=-4.015e+01;TLOD=8.66	GT:AD:AF:F1R2:F2R1:MBQ:MFRL:MMQ:MPOS:SA_MAP_AF:SA_POST_PROB	0/0:145,0:0.061:86,0:59,0:0:3,0:0:0	0/1:863,6:0.037:455,2:408,4:40:153,158:60:27:0.010,0.010,6.904e-03:2.938e-03,6.124e-04,0.996
1	121485074	.	T	C	.	.	DP=1346;ECNT=8;NLOD=34.14;N_ART_LOD=0.158;POP_AF=1.000e-03;P_GERMLINE=-3.084e+01;TLOD=16.45	GT:AD:AF:F1R2:F2R1:MBQ:MFRL:MMQ:MPOS:SA_MAP_AF:SA_POST_PROB	0/0:127,1:0.016:65,0:62,1:39:3,4:40:16	0/1:1192,11:0.015:629,6:563,5:40:155,171:40:16:0.00,0.010,9.144e-03:0.121,2.867e-04,0.879
1	121485090	.	A	G	.	.	DP=1491;ECNT=8;NLOD=28.26;N_ART_LOD=-4.187e-01;POP_AF=1.000e-03;P_GERMLINE=-2.496e+01;TLOD=16.40	GT:AD:AF:F1R2:F2R1:MBQ:MFRL:MMQ:MPOS:SA_MAP_AF:SA_POST_PROB	0/0:105,1:0.019:53,1:52,0:38:4,2:49:0	0/1:1351,11:0.016:701,5:650,6:40:156,161:60:30:0.010,0.010,8.076e-03:8.884e-04,1.138e-03,0.998
1	121485267	.	C	G	.	.	DP=2568;ECNT=27;NLOD=21.82;N_ART_LOD=3.24;POP_AF=1.000e-03;P_GERMLINE=-1.851e+01;TLOD=118.09	GT:AD:AF:F1R2:F2R1:MBQ:MFRL:MMQ:MPOS:SA_MAP_AF:SA_POST_PROB	0/0:103,3:0.137:43,1:60,2:40:3,9:58:25	0/1:1295,55:0.244:634,28:661,27:40:151,153:60:33:0.040,0.040,0.041:1.513e-03,3.195e-03,0.995
1	121485272	.	AC	A	.	.	DP=2564;ECNT=27;NLOD=36.36;N_ART_LOD=-2.124e+00;POP_AF=1.000e-03;P_GERMLINE=-3.306e+01;TLOD=11.92	GT:AD:AF:F1R2:F2R1:MBQ:MFRL:MMQ:MPOS:SA_MAP_AF:SA_POST_PROB	0/0:121,0:0.090:53,0:68,0:0:3,0:0:0	0/1:1462,11:0.199:719,6:743,5:40:149,184:60:30:0.010,0.010,7.468e-03:1.113e-03,7.362e-04,0.998
1	121485296	.	A	G	.	.	DP=2137;ECNT=27;NLOD=39.69;N_ART_LOD=-2.132e+00;POP_AF=1.000e-03;P_GERMLINE=-3.638e+01;TLOD=8.92	GT:AD:AF:F1R2:F2R1:MBQ:MFRL:MMQ:MPOS:SA_MAP_AF:SA_POST_PROB	0/0:133,1:0.025:56,1:77,0:17:3,2:52:1	0/1:1663,8:0.086:820,6:843,2:40:145,187:60:21:0.010,0.010,4.788e-03:3.602e-04,2.006e-03,0.998
1	121485313	.	T	A	.	.	DP=1849;ECNT=27;NLOD=34.54;N_ART_LOD=-2.083e+00;POP_AF=1.000e-03;P_GERMLINE=-3.125e+01;TLOD=7.44	GT:AD:AF:F1R2:F2R1:MBQ:MFRL:MMQ:MPOS:SA_MAP_AF:SA_POST_PROB	0/0:115,0:0.049:47,0:68,0:0:3,0:0:0	0/1:1448,6:0.081:722,3:726,3:40:145,127:60:30:0.010,0.010,4.127e-03:3.513e-04,2.349e-03,0.997
1	121485326	.	A	C	.	.	DP=1681;ECNT=27;NLOD=37.17;N_ART_LOD=-2.101e+00;POP_AF=1.000e-03;P_GERMLINE=-3.387e+01;TLOD=22.18	GT:AD:AF:F1R2:F2R1:MBQ:MFRL:MMQ:MPOS:PGT:PID:SA_MAP_AF:SA_POST_PROB	0/0:124,0:0.015:53,0:71,0:0:3,0:0:0:0|1:121485326_A_C	0/1:1246,19:0.104:625,11:621,8:39:142,155:60:29:0|1:121485326_A_C:0.010,0.010,0.015:4.450e-03,6.648e-04,0.995
1	121485413	.	A	T	.	.	DP=369;ECNT=27;NLOD=14.38;N_ART_LOD=-1.701e+00;POP_AF=1.000e-03;P_GERMLINE=-1.297e+01;TLOD=4.12	GT:AD:AF:F1R2:F2R1:MBQ:MFRL:MMQ:MPOS:SA_MAP_AF:SA_POST_PROB	0/0:48,0:0.032:27,0:21,0:0:2,0:0:0	0/1:274,3:0.074:131,2:143,1:40:135,149:60:8:0.010,0.010,0.011:2.910e-03,2.327e-03,0.995
1	144905992	.	T	TA	.	.	DP=74;ECNT=1;NLOD=5.03;N_ART_LOD=-1.063e+00;POP_AF=1.000e-03;P_GERMLINE=-4.180e+00;RPA=14,15;RU=A;STR;TLOD=3.55	GT:AD:AF:F1R2:F2R1:MBQ:MFRL:MMQ:MPOS:SA_MAP_AF:SA_POST_PROB	0/0:17,0:0.204:6,0:9,0:0:2,0:0:0	0/1:36,5:0.182:4,1:21,4:37:207,251:60:37:0.00,0.121,0.122:0.015,0.025,0.959
1	144923886	.	AT	A	.	.	DP=410;ECNT=1;NLOD=28.73;N_ART_LOD=-1.566e+00;POP_AF=1.000e-03;P_GERMLINE=-2.607e+01;RPA=10,9;RU=T;STR;TLOD=5.46	GT:AD:AF:F1R2:F2R1:MBQ:MFRL:MMQ:MPOS:SA_MAP_AF:SA_POST_PROB	0/0:96,0:0.119:51,0:43,0:0:6,0:0:0	0/1:229,7:0.114:74,3:143,4:40:202,199:60:12:0.030,0.00,0.030:7.077e-03,6.814e-03,0.986
1	145323755	.	C	A	.	.	DP=603;ECNT=4;NLOD=36.50;N_ART_LOD=-2.108e+00;POP_AF=1.000e-03;P_GERMLINE=-3.320e+01;TLOD=43.64	GT:AD:AF:F1R2:F2R1:MBQ:MFRL:MMQ:MPOS:SA_MAP_AF:SA_POST_PROB	0/0:122,0:0.052:66,0:56,0:0:2,0:0:0	0/1:401,20:0.094:169,7:232,13:39:143,104:54:8:0.030,0.040,0.048:0.564,5.109e-04,0.436
1	145415368	.	CGAG	C	.	.	DB;DP=479;ECNT=1;NLOD=7.76;N_ART_LOD=-1.514e+00;POP_AF=1.000e-03;P_GERMLINE=-4.456e+00;RPA=6,5;RU=GAG;STR;TLOD=11.32	GT:AD:AF:F1R2:F2R1:MBQ:MFRL:MMQ:MPOS:SA_MAP_AF:SA_POST_PROB	0/0:26,0:0.185:16,0:10,0:0:5,0:0:0	0/1:345,6:0.115:116,2:229,4:40:203,190:60:27:0.010,0.010,0.017:2.102e-03,3.622e-03,0.994
1	145438749	.	C	CT	.	.	DP=353;ECNT=1;NLOD=9.92;N_ART_LOD=-1.248e+00;POP_AF=1.000e-03;P_GERMLINE=-9.407e+00;RPA=9,10;RU=T;STR;TLOD=3.21	GT:AD:AF:F1R2:F2R1:MBQ:MFRL:MMQ:MPOS:SA_MAP_AF:SA_POST_PROB	0/0:33,0:0.016:16,0:17,0:0:2,0:0:0	0/1:289,6:0.059:146,4:139,2:40:182,171:60:28:0.020,0.010,0.020:1.394e-03,0.019,0.980
1	145532010	.	CTGTGTG	C	.	.	DP=134;ECNT=2;NLOD=2.34;N_ART_LOD=-4.966e-01;POP_AF=1.000e-03;P_GERMLINE=-4.531e-02;RPA=20,17;RU=TG;STR;TLOD=10.13	GT:AD:AF:F1R2:F2R1:MBQ:MFRL:MMQ:MPOS:SA_MAP_AF:SA_POST_PROB	0/0:8,0:0.113:4,0:1,0:0:5,0:0:0	0/1:72,25:0.303:5,2:9,5:37:171,171:60:33:0.00,0.081,0.080:0.013,0.017,0.970
1	145534121	.	AC	A	.	.	DP=1900;ECNT=1;NLOD=9.62;N_ART_LOD=-1.095e+00;POP_AF=1.000e-03;P_GERMLINE=-7.399e+00;RPA=7,6;RU=C;STR;TLOD=4.95	GT:AD:AF:F1R2:F2R1:MBQ:MFRL:MMQ:MPOS:SA_MAP_AF:SA_POST_PROB	0/0:32,0:0.080:18,0:14,0:0:2,0:0:0	0/1:1731,12:0.040:629,3:1058,9:40:165,170:60:19:0.010,0.010,7.026e-03:5.782e-04,1.220e-03,0.998
1	145567635	.	CCT	C	.	.	DP=1155;ECNT=1;NLOD=3.30;N_ART_LOD=-1.108e+00;POP_AF=1.000e-03;P_GERMLINE=-3.128e-01;RPA=5,4;RU=CT;STR;TLOD=7.32	GT:AD:AF:F1R2:F2R1:MBQ:MFRL:MMQ:MPOS:SA_MAP_AF:SA_POST_PROB	0/0:11,0:0.078:6,0:5,0:0:4,0:0:0	0/1:1051,7:0.043:407,4:644,3:36:162,186:60:26:0.010,0.010,6.616e-03:1.285e-03,8.763e-04,0.998
1	145684562	.	T	C	.	.	DP=815;ECNT=1;NLOD=12.60;N_ART_LOD=-1.665e+00;POP_AF=1.000e-03;P_GERMLINE=-1.168e+01;TLOD=3.62	GT:AD:AF:F1R2:F2R1:MBQ:MFRL:MMQ:MPOS:SA_MAP_AF:SA_POST_PROB	0/0:42,0:0.082:22,0:20,0:0:2,0:0:0	0/1:734,4:0.024:289,1:445,3:40:161,149:60:22:0.010,0.010,5.420e-03:7.778e-04,1.780e-03,0.997
1	146017127	.	C	G	.	.	DP=36;ECNT=1;NLOD=2.63;N_ART_LOD=-7.275e-03;POP_AF=1.000e-03;P_GERMLINE=-8.439e-02;TLOD=26.21	GT:AD:AF:F1R2:F2R1:MBQ:MFRL:MMQ:MPOS:SA_MAP_AF:SA_POST_PROB	0/0:16,1:0.084:11,0:5,1:20:4,10:44:8	0/1:7,10:0.583:2,5:5,5:40:169,222:27:19:0.586,0.00,0.588:0.021,0.036,0.943
1	146496351	.	T	C	.	.	DP=95;ECNT=1;NLOD=26.64;N_ART_LOD=-1.964e+00;POP_AF=1.000e-03;P_GERMLINE=-2.517e+01;TLOD=4.17	GT:AD:AF:F1R2:F2R1:MBQ:MFRL:MMQ:MPOS:SA_MAP_AF:SA_POST_PROB	0/0:89,0:0.030:64,0:25,0:0:0,0:0:0	0/1:0,1:1.000:0,0:0,1:40:0,141:60:4:0.00,0.990,1.00:0.028,0.025,0.947
1	146650775	.	G	A	.	.	DP=737;ECNT=1;NLOD=30.28;N_ART_LOD=-2.017e+00;POP_AF=1.000e-03;P_GERMLINE=-2.997e+01;TLOD=3.01	GT:AD:AF:F1R2:F2R1:MBQ:MFRL:MMQ:MPOS:SA_MAP_AF:SA_POST_PROB	0/0:101,0:0.026:70,0:31,0:0:0,0:0:0	0/1:594,4:0.033:243,1:351,3:40:175,152:60:29:0.010,0.010,6.689e-03:2.166e-03,9.577e-04,0.997
1	146737572	.	A	AT	.	.	DB;DP=412;ECNT=1;NLOD=14.73;N_ART_LOD=-1.424e+00;POP_AF=1.000e-03;P_GERMLINE=-1.143e+01;RPA=9,10;RU=T;STR;TLOD=13.65	GT:AD:AF:F1R2:F2R1:MBQ:MFRL:MMQ:MPOS:SA_MAP_AF:SA_POST_PROB	0/0:49,0:0.047:27,0:22,0:0:2,0:0:0	0/1:324,15:0.071:126,5:192,10:40:163,167:60:33:0.030,0.040,0.044:7.375e-03,2.987e-03,0.990
1	146739190	.	CT	C	.	.	DP=1407;ECNT=1;NLOD=10.98;N_ART_LOD=-1.326e+00;POP_AF=1.000e-03;P_GERMLINE=-7.677e+00;RPA=4,3;RU=T;STR;TLOD=8.53	GT:AD:AF:F1R2:F2R1:MBQ:MFRL:MMQ:MPOS:SA_MAP_AF:SA_POST_PROB	0/0:37,0:0.105:21,0:14,0:0:2,0:0:0	0/1:1235,12:0.052:487,2:737,10:40:162,154:60:28:0.010,0.010,9.685e-03:8.033e-04,1.723e-03,0.997
1	147091500	.	AC	A	.	.	DB;DP=587;ECNT=1;NLOD=11.97;N_ART_LOD=-1.638e+00;POP_AF=1.000e-03;P_GERMLINE=-1.086e+01;RPA=8,7;RU=C;STR;TLOD=3.81	GT:AD:AF:F1R2:F2R1:MBQ:MFRL:MMQ:MPOS:SA_MAP_AF:SA_POST_PROB	0/0:40,0:0.068:21,0:19,0:0:3,0:0:0	0/1:474,7:0.070:174,4:300,3:40:196,160:60:12:0.010,0.010,0.015:1.916e-03,2.474e-03,0.996
1	147127328	.	C	G	.	.	DP=412;ECNT=1;NLOD=5.70;N_ART_LOD=-1.318e+00;POP_AF=1.000e-03;P_GERMLINE=-2.396e+00;TLOD=31.51	GT:AD:AF:F1R2:F2R1:MBQ:MFRL:MMQ:MPOS:SA_MAP_AF:SA_POST_PROB	0/0:19,0:0.050:9,0:10,0:0:3,0:0:0	0/1:365,13:0.051:134,5:231,8:40:156,152:60:19:0.030,0.030,0.034:2.969e-03,4.348e-03,0.993
1	147381397	.	GA	G	.	.	DP=528;ECNT=1;NLOD=2.24;N_ART_LOD=-3.438e-01;POP_AF=1.000e-03;P_GERMLINE=-3.616e-02;RPA=13,12;RU=A;STR;TLOD=11.76	GT:AD:AF:F1R2:F2R1:MBQ:MFRL:MMQ:MPOS:SA_MAP_AF:SA_POST_PROB	0/0:8,0:0.285:2,0:1,0:0:29,0:0:0	0/1:361,14:0.218:13,1:29,9:31:187,203:60:24:0.030,0.020,0.029:7.152e-03,3.635e-03,0.989
1	148004982	.	A	AAG	.	.	DP=29;ECNT=5;NLOD=3.31;N_ART_LOD=-1.094e+00;POP_AF=1.000e-03;P_GERMLINE=-3.062e-01;RPA=1,2;RU=AG;STR;TLOD=13.37	GT:AD:AF:F1R2:F2R1:MBQ:MFRL:MMQ:MPOS:PGT:PID:SA_MAP_AF:SA_POST_PROB	0/0:11,0:0.042:5,0:6,0:0:2,0:0:0:0|1:148004982_A_AAG	0/1:13,4:0.235:5,3:8,1:39:126,150:43:45:0|1:148004982_A_AAG:0.212,0.192,0.235:0.014,0.034,0.952
1	148252702	.	T	C	.	.	DP=57;ECNT=1;NLOD=14.44;N_ART_LOD=-1.705e+00;POP_AF=1.000e-03;P_GERMLINE=-1.114e+01;TLOD=11.15	GT:AD:AF:F1R2:F2R1:MBQ:MFRL:MMQ:MPOS:SA_MAP_AF:SA_POST_PROB	0/0:48,0:0.039:21,0:27,0:0:2,0:0:0	0/1:2,3:0.600:0,2:2,1:39:120,121:40:8:0.00,0.596,0.600:0.029,0.025,0.947
1	148252811	.	T	A	.	.	DP=27;ECNT=1;NLOD=3.24;N_ART_LOD=-9.885e-02;POP_AF=1.000e-03;P_GERMLINE=-7.149e-01;TLOD=5.42	GT:AD:AF:F1R2:F2R1:MBQ:MFRL:MMQ:MPOS:SA_MAP_AF:SA_POST_PROB	0/0:18,1:0.076:10,1:8,0:20:2,2:40:7	0/1:3,2:0.429:1,2:2,0:33:121,125:38:7:0.404,0.00,0.400:0.021,0.031,0.947
1	148344689	.	A	G	.	.	DP=126;ECNT=2;NLOD=8.50;N_ART_LOD=0.330;POP_AF=1.000e-03;P_GERMLINE=-5.200e+00;TLOD=8.61	GT:AD:AF:F1R2:F2R1:MBQ:MFRL:MMQ:MPOS:SA_MAP_AF:SA_POST_PROB	0/0:40,1:0.097:18,0:22,1:32:4,2:40:0	0/1:72,5:0.079:26,0:46,5:39:184,214:29:28:0.061,0.00,0.065:4.387e-03,0.051,0.945
1	148889551	.	T	A	.	.	DP=39;ECNT=2;NLOD=2.41;N_ART_LOD=5.19;POP_AF=1.000e-03;P_GERMLINE=-5.268e-01;TLOD=4.76	GT:AD:AF:F1R2:F2R1:MBQ:MFRL:MMQ:MPOS:SA_MAP_AF:SA_POST_PROB	0/0:31,3:0.115:0,3:2,0:32:4,0:20:19	0/1:3,2:0.407:1,1:1,1:38:96,114:39:18:0.364,0.364,0.400:0.023,0.027,0.950
1	149045506	.	C	T	.	.	DP=36;ECNT=1;NLOD=3.90;N_ART_LOD=-1.146e+00;POP_AF=1.000e-03;P_GERMLINE=-1.462e+00;TLOD=5.22	GT:AD:AF:F1R2:F2R1:MBQ:MFRL:MMQ:MPOS:SA_MAP_AF:SA_POST_PROB	0/0:13,0:2.103e-03:8,0:5,0:0:3,0:0:0	0/1:20,2:0.109:15,1:5,1:40:246,216:60:20:0.00,0.091,0.091:0.016,0.019,0.965
1	149885222	.	GTCA	G	.	.	DP=535;ECNT=1;NLOD=22.14;N_ART_LOD=-1.908e+00;POP_AF=1.000e-03;P_GERMLINE=-1.884e+01;RPA=4,3;RU=TCA;STR;TLOD=11.36	GT:AD:AF:F1R2:F2R1:MBQ:MFRL:MMQ:MPOS:SA_MAP_AF:SA_POST_PROB	0/0:74,0:0.087:45,0:29,0:0:2,0:0:0	0/1:371,6:0.092:139,3:232,3:40:182,154:60:33:0.010,0.010,0.016:3.145e-03,2.075e-03,0.995
1	150240226	.	G	A	.	.	DP=318;ECNT=1;NLOD=4.20;N_ART_LOD=-1.188e+00;POP_AF=1.000e-03;P_GERMLINE=-3.027e+00;TLOD=3.88	GT:AD:AF:F1R2:F2R1:MBQ:MFRL:MMQ:MPOS:SA_MAP_AF:SA_POST_PROB	0/0:14,0:0.035:9,0:5,0:0:6,0:0:0	0/1:265,3:0.070:118,2:147,1:39:203,134:60:29:0.010,0.010,0.011:5.717e-03,1.507e-03,0.993
1	150464064	.	CT	C	.	.	DP=980;ECNT=1;NLOD=36.06;N_ART_LOD=-2.105e+00;POP_AF=1.000e-03;P_GERMLINE=-3.277e+01;RPA=5,4;RU=T;STR;TLOD=7.51	GT:AD:AF:F1R2:F2R1:MBQ:MFRL:MMQ:MPOS:SA_MAP_AF:SA_POST_PROB	0/0:120,0:0.056:66,0:54,0:0:0,0:0:0	0/1:763,11:0.056:249,2:514,9:37:172,159:60:21:0.010,0.010,0.014:1.144e-03,2.839e-03,0.996
1	150551491	.	GTCC	G	.	.	DB;DP=1542;ECNT=1;NLOD=11.69;N_ART_LOD=-1.644e+00;POP_AF=1.000e-03;P_GERMLINE=-8.391e+00;RPA=4,3;RU=TCC;STR;TLOD=40.39	GT:AD:AF:F1R2:F2R1:MBQ:MFRL:MMQ:MPOS:SA_MAP_AF:SA_POST_PROB	0/0:39,0:0.103:18,0:21,0:0:3,0:0:0	0/1:1280,19:0.079:482,8:798,11:39:177,159:60:35:0.010,0.010,0.015:5.868e-04,5.703e-03,0.994
1	150601454	.	G	GT	.	.	DP=1225;ECNT=1;NLOD=5.11;N_ART_LOD=-1.004e+00;POP_AF=1.000e-03;P_GERMLINE=-1.817e+00;RPA=9,10;RU=T;STR;TLOD=17.42	GT:AD:AF:F1R2:F2R1:MBQ:MFRL:MMQ:MPOS:SA_MAP_AF:SA_POST_PROB	0/0:17,0:0.076:8,0:9,0:0:2,0:0:0	0/1:1069,25:0.068:456,13:601,12:40:170,169:60:30:0.020,0.020,0.023:1.790e-03,2.127e-03,0.996
1	150671289	.	G	C	.	.	DP=131;ECNT=1;NLOD=7.80;N_ART_LOD=-1.438e+00;POP_AF=1.000e-03;P_GERMLINE=-5.049e+00;TLOD=5.59	GT:AD:AF:F1R2:F2R1:MBQ:MFRL:MMQ:MPOS:SA_MAP_AF:SA_POST_PROB	0/0:26,0:0.021:19,0:7,0:0:3,0:0:0	0/1:96,3:0.054:35,0:61,3:39:179,143:60:5:0.030,0.00,0.030:0.012,6.627e-03,0.981
1	150730529	.	AT	A	.	.	DP=71;ECNT=1;NLOD=2.38;N_ART_LOD=-6.573e-01;POP_AF=1.000e-03;P_GERMLINE=-4.922e-02;RPA=14,13;RU=T;STR;TLOD=8.63	GT:AD:AF:F1R2:F2R1:MBQ:MFRL:MMQ:MPOS:SA_MAP_AF:SA_POST_PROB	0/0:8,0:0.253:3,0:3,0:0:9,0:0:0	0/1:30,8:0.309:14,1:7,5:39:195,241:60:22:0.172,0.00,0.167:0.022,0.020,0.958
1	150912556	.	C	A	.	.	DP=106;ECNT=1;NLOD=6.60;N_ART_LOD=-1.384e+00;POP_AF=1.000e-03;P_GERMLINE=-5.727e+00;TLOD=3.57	GT:AD:AF:F1R2:F2R1:MBQ:MFRL:MMQ:MPOS:SA_MAP_AF:SA_POST_PROB	0/0:22,0:0.062:14,0:8,0:0:3,0:0:0	0/1:76,2:0.043:31,0:45,2:40:199,174:60:14:0.030,0.00,0.026:0.019,5.495e-03,0.975
1	150914922	.	C	CAA	.	.	DP=250;ECNT=1;NLOD=3.16;N_ART_LOD=-6.523e-01;POP_AF=1.000e-03;P_GERMLINE=-1.730e+00;RPA=16,18;RU=A;STR;TLOD=4.14	GT:AD:AF:F1R2:F2R1:MBQ:MFRL:MMQ:MPOS:SA_MAP_AF:SA_POST_PROB	0/0:11,0:0.293:4,0:2,0:0:0,0:0:0	0/1:154,11:0.187:39,2:74,4:40:202,179:60:15:0.00,0.030,0.033:8.049e-03,6.763e-03,0.985
1	150973101	.	G	GA	.	.	DP=518;ECNT=1;NLOD=12.89;N_ART_LOD=-1.379e+00;POP_AF=1.000e-03;P_GERMLINE=-9.633e+00;RPA=9,10;RU=A;STR;TLOD=6.97	GT:AD:AF:F1R2:F2R1:MBQ:MFRL:MMQ:MPOS:SA_MAP_AF:SA_POST_PROB	0/0:43,0:0.073:27,0:15,0:0:2,0:0:0	0/1:414,10:0.070:145,7:264,3:39:171,131:60:20:0.020,0.020,0.024:2.870e-03,2.800e-03,0.994
1	150996971	.	C	CA	.	.	DP=157;ECNT=1;NLOD=2.37;N_ART_LOD=-5.946e-01;POP_AF=1.000e-03;P_GERMLINE=-4.765e-02;RPA=11,12;RU=A;STR;TLOD=16.69	GT:AD:AF:F1R2:F2R1:MBQ:MFRL:MMQ:MPOS:SA_MAP_AF:SA_POST_PROB	0/0:8,0:0.145:5,0:2,0:0:3,0:0:0	0/1:119,14:0.152:41,5:62,9:40:193,184:60:22:0.081,0.101,0.105:8.811e-03,0.027,0.964
1	150998221	.	A	AT	.	.	DP=248;ECNT=1;NLOD=6.55;N_ART_LOD=-9.684e-01;POP_AF=1.000e-03;P_GERMLINE=-3.248e+00;RPA=13,14;RU=T;STR;TLOD=20.07	GT:AD:AF:F1R2:F2R1:MBQ:MFRL:MMQ:MPOS:SA_MAP_AF:SA_POST_PROB	0/0:24,0:0.313:2,0:5,0:0:9,0:0:0	0/1:117,19:0.259:40,8:52,7:36:206,196:60:19:0.101,0.091,0.112:0.033,7.040e-03,0.960
1	151196702	.	G	GT	.	.	DP=840;ECNT=2;NLOD=35.06;N_ART_LOD=-1.628e+00;POP_AF=1.000e-03;P_GERMLINE=-3.176e+01;RPA=9,10;RU=T;STR;TLOD=12.19	GT:AD:AF:F1R2:F2R1:MBQ:MFRL:MMQ:MPOS:SA_MAP_AF:SA_POST_PROB	0/0:117,0:0.070:77,0:39,0:0:0,0:0:0	0/1:616,17:0.077:256,4:353,12:39:166,150:60:31:0.020,0.020,0.025:2.513e-03,2.443e-03,0.995
1	151196712	.	C	T	.	.	DP=871;ECNT=2;NLOD=38.24;N_ART_LOD=-2.121e+00;POP_AF=1.000e-03;P_GERMLINE=-3.494e+01;TLOD=12.69	GT:AD:AF:F1R2:F2R1:MBQ:MFRL:MMQ:MPOS:SA_MAP_AF:SA_POST_PROB	0/0:128,0:0.034:81,0:47,0:0:0,0:0:0	0/1:688,19:0.049:289,7:399,12:39:164,183:60:28:0.020,0.020,0.027:4.072e-03,1.584e-03,0.994
1	151260455	.	G	A	.	.	DP=477;ECNT=1;NLOD=9.26;N_ART_LOD=-1.510e+00;POP_AF=1.000e-03;P_GERMLINE=-8.567e+00;TLOD=3.40	GT:AD:AF:F1R2:F2R1:MBQ:MFRL:MMQ:MPOS:SA_MAP_AF:SA_POST_PROB	0/0:31,0:0.020:22,0:9,0:0:2,0:0:0	0/1:422,3:0.030:148,1:274,2:39:174,163:60:12:0.010,0.010,7.059e-03:1.186e-03,2.595e-03,0.996
1	151317687	.	C	A	.	.	DP=182;ECNT=1;NLOD=5.10;N_ART_LOD=-1.265e+00;POP_AF=1.000e-03;P_GERMLINE=-1.804e+00;TLOD=213.85	GT:AD:AF:F1R2:F2R1:MBQ:MFRL:MMQ:MPOS:SA_MAP_AF:SA_POST_PROB	0/0:17,0:0.030:10,0:7,0:0:3,0:0:0	0/1:95,61:0.396:43,30:52,31:39:166,156:60:21:0.364,0.374,0.391:0.026,9.986e-03,0.964
1	151384052	.	TA	T	.	.	DP=207;ECNT=1;NLOD=8.79;N_ART_LOD=-8.666e-01;POP_AF=1.000e-03;P_GERMLINE=-5.484e+00;RPA=14,13;RU=A;STR;TLOD=37.39	GT:AD:AF:F1R2:F2R1:MBQ:MFRL:MMQ:MPOS:SA_MAP_AF:SA_POST_PROB	0/0:30,0:0.087:13,0:10,0:0:2,0:0:0	0/1:125,26:0.231:20,7:69,18:39:171,178:60:15:0.162,0.152,0.174:6.503e-03,0.027,0.967
1	151498125	.	C	T	.	.	DP=129;ECNT=1;NLOD=12.91;N_ART_LOD=-1.643e+00;POP_AF=1.000e-03;P_GERMLINE=-1.213e+01;TLOD=3.48	GT:AD:AF:F1R2:F2R1:MBQ:MFRL:MMQ:MPOS:SA_MAP_AF:SA_POST_PROB	0/0:43,0:1.720e-03:30,0:13,0:0:2,0:0:0	0/1:82,2:0.036:24,0:58,2:40:204,224:60:18:0.00,0.020,0.024:5.393e-03,0.015,0.979
1	151775018	.	G	A	.	.	DP=492;ECNT=1;NLOD=3.86;N_ART_LOD=-1.144e+00;POP_AF=1.000e-03;P_GERMLINE=-3.104e+00;TLOD=3.46	GT:AD:AF:F1R2:F2R1:MBQ:MFRL:MMQ:MPOS:SA_MAP_AF:SA_POST_PROB	0/0:13,0:8.554e-03:10,0:3,0:0:10,0:0:0	0/1:458,3:0.027:144,1:314,2:40:174,192:60:36:0.010,0.010,6.508e-03:1.588e-03,1.584e-03,0.997
1	152086555	.	A	AT	.	.	DP=322;ECNT=1;NLOD=15.94;N_ART_LOD=-1.480e+00;POP_AF=1.000e-03;P_GERMLINE=-1.264e+01;RPA=9,10;RU=T;STR;TLOD=12.28	GT:AD:AF:F1R2:F2R1:MBQ:MFRL:MMQ:MPOS:SA_MAP_AF:SA_POST_PROB	0/0:53,0:0.099:37,0:16,0:0:2,0:0:0	0/1:175,11:0.181:70,4:102,7:40:200,187:60:23:0.061,0.030,0.059:6.654e-03,0.010,0.983
1	152127880	.	TTGTC	T	.	.	DP=1665;ECNT=1;NLOD=79.77;N_ART_LOD=-4.276e-01;POP_AF=1.000e-03;P_GERMLINE=-7.894e+01;RPA=3,2;RU=TGTC;STR;TLOD=3.53	GT:AD:AF:F1R2:F2R1:MBQ:MFRL:MMQ:MPOS:SA_MAP_AF:SA_POST_PROB	0/0:280,1:0.081:166,1:114,0:36:0,2:60:44	0/1:1201,4:0.052:415,2:786,2:39:165,205:60:35:0.010,0.010,3.320e-03:1.159e-03,4.780e-04,0.998
1	152186708	.	C	T	.	.	DP=828;ECNT=1;NLOD=4.92;N_ART_LOD=-1.268e+00;POP_AF=1.000e-03;P_GERMLINE=-1.628e+00;TLOD=70.15	GT:AD:AF:F1R2:F2R1:MBQ:MFRL:MMQ:MPOS:SA_MAP_AF:SA_POST_PROB	0/0:17,0:0.076:10,0:7,0:0:7,0:0:0	0/1:701,54:0.102:291,24:410,30:39:182,196:24:30:0.071,0.051,0.072:1.155e-05,0.984,0.016
1	152187437	.	A	G	.	.	DP=197;ECNT=1;NLOD=2.33;N_ART_LOD=-9.697e-01;POP_AF=1.000e-03;P_GERMLINE=-4.441e-02;TLOD=16.22	GT:AD:AF:F1R2:F2R1:MBQ:MFRL:MMQ:MPOS:SA_MAP_AF:SA_POST_PROB	0/0:11,1:0.236:4,0:7,1:2:8,17:30:3	0/1:158,13:0.102:56,7:102,6:40:237,281:24:27:0.00,0.081,0.076:0.011,0.022,0.967
1	152191448	.	C	G	.	.	DP=643;ECNT=1;NLOD=25.99;N_ART_LOD=-1.956e+00;POP_AF=1.000e-03;P_GERMLINE=-2.269e+01;TLOD=86.43	GT:AD:AF:F1R2:F2R1:MBQ:MFRL:MMQ:MPOS:SA_MAP_AF:SA_POST_PROB	0/0:87,0:0.037:46,0:41,0:0:4,0:0:0	0/1:487,33:0.089:175,11:312,22:40:211,203:60:25:0.061,0.061,0.063:3.969e-03,4.274e-03,0.992
1	152278747	.	T	C	.	.	DP=1407;ECNT=1;NLOD=49.53;N_ART_LOD=-1.939e+00;POP_AF=1.000e-03;P_GERMLINE=-4.884e+01;TLOD=3.39	GT:AD:AF:F1R2:F2R1:MBQ:MFRL:MMQ:MPOS:SA_MAP_AF:SA_POST_PROB	0/0:167,0:0.048:97,0:69,0:0:0,0:0:0	0/1:1161,4:0.030:445,0:716,4:40:174,164:60:23:0.010,0.010,3.431e-03:1.168e-03,5.023e-04,0.998
1	152282697	.	C	T	.	.	DP=1550;ECNT=1;NLOD=45.74;N_ART_LOD=-1.905e+00;POP_AF=1.000e-03;P_GERMLINE=-4.516e+01;TLOD=3.28	GT:AD:AF:F1R2:F2R1:MBQ:MFRL:MMQ:MPOS:SA_MAP_AF:SA_POST_PROB	0/0:155,4:0.051:85,3:70,1:24:0,2:60:2	0/1:1255,47:0.055:479,17:776,30:35:173,133:60:1:0.030,0.030,0.036:0.011,9.251e-04,0.988
1	152287341	.	C	CT	.	.	DP=77;ECNT=1;NLOD=2.72;N_ART_LOD=-8.700e-01;POP_AF=1.000e-03;P_GERMLINE=-1.007e-01;RPA=12,13;RU=T;STR;TLOD=10.17	GT:AD:AF:F1R2:F2R1:MBQ:MFRL:MMQ:MPOS:SA_MAP_AF:SA_POST_PROB	0/0:9,0:0.275:2,0:7,0:0:2,0:0:0	0/1:32,7:0.288:12,4:16,3:38:215,205:60:23:0.182,0.00,0.179:0.025,0.019,0.955
1	152324557	.	CTG	C	.	.	DP=1431;ECNT=1;NLOD=54.92;N_ART_LOD=-2.297e+00;POP_AF=1.000e-03;P_GERMLINE=-5.162e+01;RPA=5,4;RU=TG;STR;TLOD=15.24	GT:AD:AF:F1R2:F2R1:MBQ:MFRL:MMQ:MPOS:SA_MAP_AF:SA_POST_PROB	0/0:183,0:0.081:111,0:72,0:0:0,0:0:0	0/1:1048,11:0.074:360,3:688,8:39:182,192:60:33:0.010,0.010,0.010:6.981e-04,3.152e-03,0.996
1	152382924	.	G	A	.	.	DP=1074;ECNT=1;NLOD=44.05;N_ART_LOD=-2.192e+00;POP_AF=1.000e-03;P_GERMLINE=-4.234e+01;TLOD=4.42	GT:AD:AF:F1R2:F2R1:MBQ:MFRL:MMQ:MPOS:SA_MAP_AF:SA_POST_PROB	0/0:147,0:0.058:88,0:59,0:0:0,0:0:0	0/1:853,4:0.036:307,2:546,2:40:176,171:60:6:0.010,0.010,4.667e-03:3.006e-03,4.838e-04,0.997
1	152944389	.	GGCA	G	.	.	DP=465;ECNT=1;NLOD=16.18;N_ART_LOD=-1.783e+00;POP_AF=1.000e-03;P_GERMLINE=-1.488e+01;RPA=4,3;RU=GCA;STR;TLOD=4.00	GT:AD:AF:F1R2:F2R1:MBQ:MFRL:MMQ:MPOS:SA_MAP_AF:SA_POST_PROB	0/0:54,0:0.104:24,0:30,0:0:3,0:0:0	0/1:366,3:0.044:135,0:231,3:39:191,149:60:37:0.010,0.010,8.130e-03:1.179e-03,5.576e-03,0.993
1	153004850	.	G	A	.	.	DP=558;ECNT=1;NLOD=9.22;N_ART_LOD=-1.515e+00;POP_AF=1.000e-03;P_GERMLINE=-8.602e+00;TLOD=3.32	GT:AD:AF:F1R2:F2R1:MBQ:MFRL:MMQ:MPOS:SA_MAP_AF:SA_POST_PROB	0/0:31,0:0.038:16,0:15,0:0:5,0:0:0	0/1:497,3:0.032:162,2:335,1:40:168,162:60:25:0.010,0.010,6.000e-03:1.531e-03,1.397e-03,0.997
1	153516162	.	G	GA	.	.	DP=49;ECNT=1;NLOD=2.40;N_ART_LOD=-7.155e-01;POP_AF=1.000e-03;P_GERMLINE=-1.955e+00;RPA=10,11;RU=A;STR;TLOD=3.15	GT:AD:AF:F1R2:F2R1:MBQ:MFRL:MMQ:MPOS:SA_MAP_AF:SA_POST_PROB	0/0:8,0:0.057:4,0:4,0:0:11,0:0:0	0/1:37,3:0.079:17,2:18,1:37:207,168:60:18:0.061,0.061,0.077:6.682e-03,0.054,0.939
1	153617663	.	CAT	C	.	.	DP=261;ECNT=1;NLOD=11.12;N_ART_LOD=-1.603e+00;POP_AF=1.000e-03;P_GERMLINE=-7.820e+00;RPA=3,2;RU=AT;STR;TLOD=66.77	GT:AD:AF:F1R2:F2R1:MBQ:MFRL:MMQ:MPOS:SA_MAP_AF:SA_POST_PROB	0/0:37,0:0.060:19,0:18,0:0:2,0:0:0	0/1:179,23:0.144:64,9:115,14:40:163,170:60:24:0.101,0.101,0.114:4.433e-03,0.020,0.975
1	153636465	.	CTA	C	.	.	DP=107;ECNT=1;NLOD=2.38;N_ART_LOD=-1.048e+00;POP_AF=1.000e-03;P_GERMLINE=-4.891e-02;TLOD=17.53	GT:AD:AF:F1R2:F2R1:MBQ:MFRL:MMQ:MPOS:SA_MAP_AF:SA_POST_PROB	0/0:8,0:0.217:1,0:7,0:0:7,0:0:0	0/1:38,6:0.331:15,2:23,4:40:237,247:60:36:0.00,0.141,0.136:0.017,0.025,0.958
1	154027185	.	TGA	T	.	.	DP=256;ECNT=1;NLOD=9.61;N_ART_LOD=-8.991e-01;POP_AF=1.000e-03;P_GERMLINE=-6.312e+00;RPA=7,6;RU=GA;STR;TLOD=10.54	GT:AD:AF:F1R2:F2R1:MBQ:MFRL:MMQ:MPOS:SA_MAP_AF:SA_POST_PROB	0/0:32,0:0.091:13,0:16,0:0:2,0:0:0	0/1:183,7:0.095:84,3:85,3:38:197,242:60:31:0.00,0.030,0.034:6.942e-03,9.704e-03,0.983
1	154027381	.	ATTT	A	.	.	DP=260;ECNT=1;NLOD=2.25;N_ART_LOD=-6.052e-01;POP_AF=1.000e-03;P_GERMLINE=-1.558e+00;RPA=14,11;RU=T;STR;TLOD=3.41	GT:AD:AF:F1R2:F2R1:MBQ:MFRL:MMQ:MPOS:SA_MAP_AF:SA_POST_PROB	0/0:8,0:0.331:3,0:1,0:0:8,0:0:0	0/1:134,20:0.289:9,2:11,2:39:199,200:60:36:0.020,0.020,0.030:0.020,3.343e-03,0.977
1	154245863	.	GGAA	G	.	.	DB;DP=258;ECNT=1;NLOD=6.00;N_ART_LOD=-1.354e+00;POP_AF=1.000e-03;P_GERMLINE=-2.700e+00;RPA=5,4;RU=GAA;STR;TLOD=19.98	GT:AD:AF:F1R2:F2R1:MBQ:MFRL:MMQ:MPOS:SA_MAP_AF:SA_POST_PROB	0/0:20,0:0.084:12,0:8,0:0:2,0:0:0	0/1:190,8:0.112:77,4:113,4:39:184,171:60:23:0.040,0.020,0.040:2.363e-03,0.022,0.976
1	154420517	.	C	CT	.	.	DP=188;ECNT=1;NLOD=9.02;N_ART_LOD=-1.514e+00;POP_AF=1.000e-03;P_GERMLINE=-8.094e+00;RPA=9,10;RU=T;STR;TLOD=3.62	GT:AD:AF:F1R2:F2R1:MBQ:MFRL:MMQ:MPOS:SA_MAP_AF:SA_POST_PROB	0/0:30,0:0.060:13,0:17,0:0:2,0:0:0	0/1:132,5:0.089:51,1:81,4:39:165,177:60:10:0.030,0.030,0.036:5.811e-03,5.920e-03,0.988
1	154471631	.	G	A	.	.	DP=423;ECNT=1;NLOD=23.35;N_ART_LOD=-1.915e+00;POP_AF=1.000e-03;P_GERMLINE=-2.005e+01;TLOD=45.84	GT:AD:AF:F1R2:F2R1:MBQ:MFRL:MMQ:MPOS:SA_MAP_AF:SA_POST_PROB	0/0:78,0:0.050:45,0:33,0:0:2,0:0:0	0/1:293,18:0.094:123,9:170,9:39:163,155:60:21:0.051,0.051,0.058:5.730e-03,4.397e-03,0.990
1	154575015	.	A	G	.	.	DP=192;ECNT=1;NLOD=5.40;N_ART_LOD=-1.288e+00;POP_AF=1.000e-03;P_GERMLINE=-3.306e+00;TLOD=4.82	GT:AD:AF:F1R2:F2R1:MBQ:MFRL:MMQ:MPOS:SA_MAP_AF:SA_POST_PROB	0/0:18,0:0.029:12,0:6,0:0:3,0:0:0	0/1:164,3:0.037:59,2:105,1:38:178,134:60:27:0.020,0.010,0.018:3.668e-03,4.484e-03,0.992
1	154685985	.	C	T	.	.	DP=439;ECNT=1;NLOD=22.19;N_ART_LOD=-1.884e+00;POP_AF=1.000e-03;P_GERMLINE=-1.889e+01;TLOD=505.26	GT:AD:AF:F1R2:F2R1:MBQ:MFRL:MMQ:MPOS:SA_MAP_AF:SA_POST_PROB	0/0:74,0:0.028:53,0:21,0:0:2,0:0:0	0/1:206,143:0.412:66,49:140,94:40:159,165:60:20:0.394,0.394,0.410:9.278e-03,0.017,0.974
1	154898944	.	G	A	.	.	DP=442;ECNT=1;NLOD=9.01;N_ART_LOD=-1.509e+00;POP_AF=1.000e-03;P_GERMLINE=-8.401e+00;TLOD=3.31	GT:AD:AF:F1R2:F2R1:MBQ:MFRL:MMQ:MPOS:SA_MAP_AF:SA_POST_PROB	0/0:30,0:0.047:16,0:14,0:0:3,0:0:0	0/1:382,3:0.037:128,1:254,2:39:165,141:60:16:0.00,0.010,7.792e-03:0.012,7.717e-04,0.987
1	154962049	.	GA	G	.	.	DP=687;ECNT=1;NLOD=22.24;N_ART_LOD=-1.899e+00;POP_AF=1.000e-03;P_GERMLINE=-1.895e+01;RPA=5,4;RU=A;STR;TLOD=7.56	GT:AD:AF:F1R2:F2R1:MBQ:MFRL:MMQ:MPOS:SA_MAP_AF:SA_POST_PROB	0/0:74,0:0.060:32,0:42,0:0:2,0:0:0	0/1:559,9:0.045:193,6:366,3:40:162,174:60:22:0.010,0.010,0.016:1.314e-03,3.737e-03,0.995
1	155058738	.	G	A	.	.	DP=299;ECNT=1;NLOD=4.97;N_ART_LOD=-1.261e+00;POP_AF=1.000e-03;P_GERMLINE=-2.178e+00;TLOD=5.65	GT:AD:AF:F1R2:F2R1:MBQ:MFRL:MMQ:MPOS:SA_MAP_AF:SA_POST_PROB	0/0:17,0:0.047:8,0:9,0:0:5,0:0:0	0/1:249,4:0.068:84,1:165,3:40:190,216:60:13:0.010,0.010,0.016:8.490e-03,1.697e-03,0.990
1	155170341	.	C	A	.	.	DP=460;ECNT=1;NLOD=27.33;N_ART_LOD=-1.367e+00;POP_AF=1.000e-03;P_GERMLINE=-2.403e+01;TLOD=38.70	GT:AD:AF:F1R2:F2R1:MBQ:MFRL:MMQ:MPOS:SA_MAP_AF:SA_POST_PROB	0/0:99,1:0.042:66,1:33,0:21:2,0:60:22	0/1:321,17:0.072:117,6:204,11:39:164,158:60:22:0.030,0.051,0.050:0.023,1.916e-03,0.975
1	155226681	.	G	A	.	.	DP=141;ECNT=1;NLOD=3.00;N_ART_LOD=-1.041e+00;POP_AF=1.000e-03;P_GERMLINE=-1.302e+00;TLOD=4.43	GT:AD:AF:F1R2:F2R1:MBQ:MFRL:MMQ:MPOS:SA_MAP_AF:SA_POST_PROB	0/0:10,0:1.827e-03:7,0:3,0:0:4,0:0:0	0/1:122,3:0.048:49,1:73,2:39:190,203:60:18:0.020,0.00,0.024:5.566e-03,7.327e-03,0.987
1	155253762	.	C	T	.	.	DP=891;ECNT=1;NLOD=17.15;N_ART_LOD=-1.797e+00;POP_AF=1.000e-03;P_GERMLINE=-1.385e+01;TLOD=1192.63	GT:AD:AF:F1R2:F2R1:MBQ:MFRL:MMQ:MPOS:SA_MAP_AF:SA_POST_PROB	0/0:58,0:0.083:30,0:28,0:0:2,0:0:0	0/1:460,331:0.423:183,138:277,193:40:157,158:60:23:0.404,0.404,0.418:7.698e-03,0.011,0.981
1	155263060	.	G	A	.	.	DP=655;ECNT=1;NLOD=16.26;N_ART_LOD=-1.751e+00;POP_AF=1.000e-03;P_GERMLINE=-1.324e+01;TLOD=6.04	GT:AD:AF:F1R2:F2R1:MBQ:MFRL:MMQ:MPOS:SA_MAP_AF:SA_POST_PROB	0/0:55,0:0.028:27,0:28,0:0:3,0:0:0	0/1:561,8:0.039:192,0:369,8:39:172,134:60:7:0.010,0.010,0.014:0.014,7.587e-04,0.985
1	155385782	.	T	TA	.	.	DP=46;ECNT=1;NLOD=2.37;N_ART_LOD=-8.042e-01;POP_AF=1.000e-03;P_GERMLINE=-4.782e-02;RPA=12,13;RU=A;STR;TLOD=14.12	GT:AD:AF:F1R2:F2R1:MBQ:MFRL:MMQ:MPOS:SA_MAP_AF:SA_POST_PROB	0/0:8,0:0.256:5,0:3,0:0:7,0:0:0	0/1:18,8:0.340:4,4:11,4:38:201,209:60:26:0.303,0.00,0.308:0.025,0.025,0.950
1	155450526	.	C	CT	.	.	DP=994;ECNT=1;NLOD=23.98;N_ART_LOD=-1.650e+00;POP_AF=1.000e-03;P_GERMLINE=-2.115e+01;RPA=8,9;RU=T;STR;TLOD=5.71	GT:AD:AF:F1R2:F2R1:MBQ:MFRL:MMQ:MPOS:SA_MAP_AF:SA_POST_PROB	0/0:80,0:0.094:45,0:35,0:0:2,0:0:0	0/1:740,11:0.094:315,6:421,5:40:165,158:60:17:0.010,0.010,0.015:1.632e-03,1.916e-03,0.996
1	155658005	.	C	T	.	.	DP=382;ECNT=1;NLOD=3.30;N_ART_LOD=-1.094e+00;POP_AF=1.000e-03;P_GERMLINE=-6.563e-01;TLOD=5.60	GT:AD:AF:F1R2:F2R1:MBQ:MFRL:MMQ:MPOS:SA_MAP_AF:SA_POST_PROB	0/0:11,0:0.043:4,0:7,0:0:29,0:0:0	0/1:343,4:0.045:124,0:219,4:38:164,152:60:13:0.010,0.010,0.012:1.608e-03,3.650e-03,0.995
1	155679543	.	C	CT	.	.	DP=282;ECNT=1;NLOD=7.50;N_ART_LOD=1.64;POP_AF=1.000e-03;P_GERMLINE=-4.199e+00;RPA=13,14;RU=T;STR;TLOD=34.77	GT:AD:AF:F1R2:F2R1:MBQ:MFRL:MMQ:MPOS:SA_MAP_AF:SA_POST_PROB	0/0:48,4:0.133:22,1:19,2:39:2,0:60:28	0/1:151,29:0.240:42,11:82,14:39:172,174:60:24:0.121,0.131,0.140:8.693e-03,0.016,0.975
1	155746340	.	CTTT	C	.	.	DP=38;ECNT=1;NLOD=3.13;N_ART_LOD=-8.900e-01;POP_AF=1.000e-03;P_GERMLINE=-1.243e+00;RPA=12,9;RU=T;STR;TLOD=4.63	GT:AD:AF:F1R2:F2R1:MBQ:MFRL:MMQ:MPOS:SA_MAP_AF:SA_POST_PROB	0/0:12,0:0.190:0,0:0,0:0:0,0:0:0	0/1:16,2:0.230:0,0:2,2:40:241,204:60:32:0.121,0.00,0.125:0.019,0.020,0.961
1	155783356	.	T	C	.	.	DP=68;ECNT=1;NLOD=7.50;N_ART_LOD=-1.428e+00;POP_AF=1.000e-03;P_GERMLINE=-7.151e+00;TLOD=3.05	GT:AD:AF:F1R2:F2R1:MBQ:MFRL:MMQ:MPOS:SA_MAP_AF:SA_POST_PROB	0/0:25,0:0.039:16,0:9,0:0:2,0:0:0	0/1:38,2:0.061:19,2:19,0:33:210,239:60:10:0.040,0.030,0.050:5.117e-03,0.059,0.936
1	155784016	.	A	G	.	.	DP=109;ECNT=1;NLOD=7.19;N_ART_LOD=-1.412e+00;POP_AF=1.000e-03;P_GERMLINE=-6.541e+00;TLOD=3.35	GT:AD:AF:F1R2:F2R1:MBQ:MFRL:MMQ:MPOS:SA_MAP_AF:SA_POST_PROB	0/0:24,0:0.041:14,0:10,0:0:2,0:0:0	0/1:77,2:0.051:29,0:48,2:39:223,408:60:18:0.020,0.010,0.025:2.369e-03,0.147,0.851
1	155911365	.	G	A	.	.	DP=84;ECNT=1;NLOD=2.40;N_ART_LOD=-1.023e+00;POP_AF=1.000e-03;P_GERMLINE=-1.966e+00;TLOD=3.14	GT:AD:AF:F1R2:F2R1:MBQ:MFRL:MMQ:MPOS:SA_MAP_AF:SA_POST_PROB	0/0:8,0:0.168:3,0:5,0:0:5,0:0:0	0/1:67,2:0.054:32,1:35,1:37:234,208:60:20:0.00,0.030,0.029:5.792e-03,0.025,0.969
1	155931577	.	C	T	.	.	DP=621;ECNT=1;NLOD=12.56;N_ART_LOD=-1.641e+00;POP_AF=1.000e-03;P_GERMLINE=-9.811e+00;TLOD=5.59	GT:AD:AF:F1R2:F2R1:MBQ:MFRL:MMQ:MPOS:SA_MAP_AF:SA_POST_PROB	0/0:42,0:0.027:27,0:15,0:0:2,0:0:0	0/1:547,4:0.031:216,2:331,2:40:170,150:60:27:0.010,0.010,7.260e-03:2.081e-03,1.174e-03,0.997
1	155979441	.	G	A	.	.	DP=152;ECNT=1;NLOD=16.19;N_ART_LOD=-1.766e+00;POP_AF=1.000e-03;P_GERMLINE=-1.576e+01;TLOD=3.13	GT:AD:AF:F1R2:F2R1:MBQ:MFRL:MMQ:MPOS:SA_MAP_AF:SA_POST_PROB	0/0:54,0:0.067:24,0:30,0:0:2,0:0:0	0/1:85,2:0.040:30,1:55,1:39:176,205:60:20:0.020,0.020,0.023:8.292e-03,4.645e-03,0.987
1	156263011	.	CAG	C	.	.	DB;DP=299;ECNT=1;NLOD=6.92;N_ART_LOD=-1.388e+00;POP_AF=1.000e-03;P_GERMLINE=-4.301e+00;RPA=6,5;RU=AG;STR;TLOD=5.42	GT:AD:AF:F1R2:F2R1:MBQ:MFRL:MMQ:MPOS:SA_MAP_AF:SA_POST_PROB	0/0:23,0:0.021:13,0:10,0:0:4,0:0:0	0/1:237,5:0.079:79,1:158,4:39:183,166:60:7:0.020,0.010,0.021:2.104e-03,8.064e-03,0.990
1	156530614	.	G	A	.	.	DP=65;ECNT=1;NLOD=4.20;N_ART_LOD=-1.188e+00;POP_AF=1.000e-03;P_GERMLINE=-2.840e+00;TLOD=4.06	GT:AD:AF:F1R2:F2R1:MBQ:MFRL:MMQ:MPOS:SA_MAP_AF:SA_POST_PROB	0/0:14,0:0.036:8,0:6,0:0:4,0:0:0	0/1:48,2:0.044:17,1:31,1:40:211,195:60:18:0.00,0.040,0.040:8.541e-03,0.017,0.974
1	156565503	.	C	CT	.	.	DP=567;ECNT=1;NLOD=18.08;N_ART_LOD=-1.563e+00;POP_AF=1.000e-03;P_GERMLINE=-1.672e+01;RPA=8,9;RU=T;STR;TLOD=4.06	GT:AD:AF:F1R2:F2R1:MBQ:MFRL:MMQ:MPOS:SA_MAP_AF:SA_POST_PROB	0/0:60,0:0.159:35,0:25,0:0:2,0:0:0	0/1:343,7:0.151:123,3:217,4:40:182,159:60:32:0.020,0.00,0.020:2.605e-03,7.571e-03,0.990
1	156639158	.	G	C	.	.	DP=581;ECNT=1;NLOD=20.69;N_ART_LOD=-1.847e+00;POP_AF=1.000e-03;P_GERMLINE=-1.739e+01;TLOD=296.80	GT:AD:AF:F1R2:F2R1:MBQ:MFRL:MMQ:MPOS:SA_MAP_AF:SA_POST_PROB	0/0:69,0:9.811e-03:34,0:35,0:0:2,0:0:0	0/1:395,95:0.208:147,37:248,58:39:178,183:60:24:0.182,0.182,0.194:7.742e-03,6.939e-03,0.985
1	156721205	.	C	T	.	.	DP=396;ECNT=1;NLOD=7.72;N_ART_LOD=-1.436e+00;POP_AF=1.000e-03;P_GERMLINE=-4.421e+00;TLOD=217.47	GT:AD:AF:F1R2:F2R1:MBQ:MFRL:MMQ:MPOS:SA_MAP_AF:SA_POST_PROB	0/0:26,0:0.027:13,0:13,0:0:5,0:0:0	0/1:293,67:0.194:109,17:184,50:40:151,148:60:20:0.182,0.172,0.186:7.392e-03,8.861e-03,0.984
1	156761664	.	AAC	A	.	.	DP=350;ECNT=1;NLOD=3.90;N_ART_LOD=-1.203e+00;POP_AF=1.000e-03;P_GERMLINE=-7.503e-01;RPA=6,5;RU=AC;STR;TLOD=6.78	GT:AD:AF:F1R2:F2R1:MBQ:MFRL:MMQ:MPOS:SA_MAP_AF:SA_POST_PROB	0/0:13,0:0.140:10,0:3,0:0:4,0:0:0	0/1:281,5:0.085:109,1:172,4:39:166,179:60:33:0.020,0.010,0.017:2.202e-03,5.102e-03,0.993
1	156877372	.	C	T	.	.	DP=544;ECNT=1;NLOD=10.20;N_ART_LOD=-1.559e+00;POP_AF=1.000e-03;P_GERMLINE=-9.446e+00;TLOD=3.45	GT:AD:AF:F1R2:F2R1:MBQ:MFRL:MMQ:MPOS:SA_MAP_AF:SA_POST_PROB	0/0:34,0:0.043:24,0:10,0:0:2,0:0:0	0/1:487,3:0.024:169,1:318,2:40:158,167:60:16:0.00,0.010,6.122e-03:5.228e-03,7.694e-04,0.994
1	156878867	.	A	G	.	.	DP=322;ECNT=1;NLOD=7.20;N_ART_LOD=-1.412e+00;POP_AF=1.000e-03;P_GERMLINE=-5.548e+00;TLOD=4.36	GT:AD:AF:F1R2:F2R1:MBQ:MFRL:MMQ:MPOS:SA_MAP_AF:SA_POST_PROB	0/0:24,0:0.040:15,0:9,0:0:4,0:0:0	0/1:269,3:0.053:89,1:180,2:40:179,184:60:21:0.010,0.010,0.011:5.194e-03,1.760e-03,0.993
1	156933271	.	C	CA	.	.	DP=359;ECNT=1;NLOD=12.40;N_ART_LOD=-2.900e-01;POP_AF=1.000e-03;P_GERMLINE=-9.895e+00;RPA=9,10;RU=A;STR;TLOD=5.27	GT:AD:AF:F1R2:F2R1:MBQ:MFRL:MMQ:MPOS:SA_MAP_AF:SA_POST_PROB	0/0:50,1:0.096:23,0:27,1:35:2,2:60:14	0/1:256,7:0.086:100,3:149,3:39:168,152:60:21:0.00,0.020,0.023:0.011,2.554e-03,0.987
1	158146426	.	C	T	.	.	DP=111;ECNT=1;NLOD=5.71;N_ART_LOD=-1.327e+00;POP_AF=1.000e-03;P_GERMLINE=-2.406e+00;TLOD=116.95	GT:AD:AF:F1R2:F2R1:MBQ:MFRL:MMQ:MPOS:SA_MAP_AF:SA_POST_PROB	0/0:19,0:0.070:7,0:12,0:0:4,0:0:0	0/1:53,35:0.400:16,15:37,20:38:206,208:60:20:0.333,0.394,0.398:0.041,0.012,0.948
1	158260878	.	C	CT	.	.	DP=458;ECNT=1;NLOD=2.62;N_ART_LOD=-4.062e-01;POP_AF=1.000e-03;P_GERMLINE=-8.142e-02;RPA=13,14;RU=T;STR;TLOD=51.13	GT:AD:AF:F1R2:F2R1:MBQ:MFRL:MMQ:MPOS:SA_MAP_AF:SA_POST_PROB	0/0:9,0:0.070:3,0:4,0:0:3,0:0:0	0/1:340,44:0.188:120,15:145,26:39:163,156:60:22:0.030,0.101,0.106:0.128,2.484e-03,0.869
1	158298679	.	T	TA	.	.	DP=393;ECNT=1;NLOD=3.25;N_ART_LOD=0.353;POP_AF=1.000e-03;P_GERMLINE=-2.738e-01;RPA=11,12;RU=A;STR;TLOD=47.50	GT:AD:AF:F1R2:F2R1:MBQ:MFRL:MMQ:MPOS:SA_MAP_AF:SA_POST_PROB	0/0:19,1:0.148:8,1:9,0:2:2,2:60:1	0/1:293,40:0.160:133,16:144,24:39:161,160:60:21:0.111,0.091,0.120:1.971e-03,0.138,0.860
1	158582497	.	G	GA	.	.	DP=118;ECNT=1;NLOD=3.32;N_ART_LOD=-8.731e-01;POP_AF=1.000e-03;P_GERMLINE=-3.100e-01;RPA=11,12;RU=A;STR;TLOD=17.29	GT:AD:AF:F1R2:F2R1:MBQ:MFRL:MMQ:MPOS:SA_MAP_AF:SA_POST_PROB	0/0:12,0:0.141:5,0:6,0:0:7,0:0:0	0/1:80,15:0.192:40,6:33,9:39:176,210:60:8:0.131,0.141,0.158:7.844e-03,0.040,0.953
1	158665147	.	G	C	.	.	DP=33;ECNT=1;NLOD=4.20;N_ART_LOD=-1.188e+00;POP_AF=1.000e-03;P_GERMLINE=-9.501e-01;TLOD=9.12	GT:AD:AF:F1R2:F2R1:MBQ:MFRL:MMQ:MPOS:SA_MAP_AF:SA_POST_PROB	0/0:14,0:0.036:11,0:3,0:0:3,0:0:0	0/1:15,3:0.167:8,2:7,1:40:177,156:60:14:0.00,0.172,0.167:0.067,9.718e-03,0.923
1	158813939	.	AT	A	.	.	DP=513;ECNT=1;NLOD=3.90;N_ART_LOD=-7.738e-01;POP_AF=1.000e-03;P_GERMLINE=-6.950e-01;RPA=9,8;RU=T;STR;TLOD=17.73	GT:AD:AF:F1R2:F2R1:MBQ:MFRL:MMQ:MPOS:SA_MAP_AF:SA_POST_PROB	0/0:13,0:0.140:6,0:7,0:0:3,0:0:0	0/1:391,19:0.126:116,7:254,9:40:176,158:60:24:0.040,0.030,0.041:4.996e-03,3.646e-03,0.991
1	159175260	.	T	C	.	.	DP=424;ECNT=1;NLOD=19.79;N_ART_LOD=-1.828e+00;POP_AF=1.000e-03;P_GERMLINE=-1.649e+01;TLOD=11.52	GT:AD:AF:F1R2:F2R1:MBQ:MFRL:MMQ:MPOS:SA_MAP_AF:SA_POST_PROB	0/0:66,0:0.010:43,0:23,0:0:2,0:0:0	0/1:334,6:0.043:145,3:189,3:40:178,144:60:32:0.020,0.010,0.018:1.513e-03,7.697e-03,0.991
1	159897681	.	TAAAA	T	.	.	DP=213;ECNT=1;NLOD=4.26;N_ART_LOD=-6.596e-01;POP_AF=1.000e-03;P_GERMLINE=-1.001e+00;RPA=15,11;RU=A;STR;TLOD=16.48	GT:AD:AF:F1R2:F2R1:MBQ:MFRL:MMQ:MPOS:SA_MAP_AF:SA_POST_PROB	0/0:17,1:0.229:0,0:0,0:0:0,0:0:0	0/1:46,45:0.491:0,6:4,5:39:181,193:60:24:0.051,0.071,0.073:0.030,3.455e-03,0.967
1	159898803	.	G	T	.	.	DP=119;ECNT=1;NLOD=4.21;N_ART_LOD=-1.176e+00;POP_AF=1.000e-03;P_GERMLINE=-3.767e+00;TLOD=3.14	GT:AD:AF:F1R2:F2R1:MBQ:MFRL:MMQ:MPOS:SA_MAP_AF:SA_POST_PROB	0/0:14,0:1.275e-03:8,0:6,0:0:5,0:0:0	0/1:99,2:0.041:46,1:53,1:40:174,163:60:15:0.010,0.020,0.020:8.994e-03,3.648e-03,0.987
1	160327928	.	T	C	.	.	DP=331;ECNT=1;NLOD=9.21;N_ART_LOD=-1.509e+00;POP_AF=1.000e-03;P_GERMLINE=-5.908e+00;TLOD=9.53	GT:AD:AF:F1R2:F2R1:MBQ:MFRL:MMQ:MPOS:SA_MAP_AF:SA_POST_PROB	0/0:31,0:0.024:18,0:13,0:0:3,0:0:0	0/1:280,5:0.042:91,2:189,3:40:152,139:60:15:0.010,0.020,0.018:7.508e-03,1.737e-03,0.991
1	160593979	.	G	GA	.	.	DP=432;ECNT=1;NLOD=21.92;N_ART_LOD=-1.621e+00;POP_AF=1.000e-03;P_GERMLINE=-2.013e+01;RPA=9,10;RU=A;STR;TLOD=4.50	GT:AD:AF:F1R2:F2R1:MBQ:MFRL:MMQ:MPOS:SA_MAP_AF:SA_POST_PROB	0/0:73,0:0.113:48,0:25,0:0:2,0:0:0	0/1:282,7:0.095:102,5:177,2:39:165,185:60:14:0.020,0.020,0.024:5.279e-03,2.872e-03,0.992
1	161123792	.	C	T	.	.	DP=495;ECNT=1;NLOD=18.51;N_ART_LOD=-1.815e+00;POP_AF=1.000e-03;P_GERMLINE=-1.772e+01;TLOD=3.49	GT:AD:AF:F1R2:F2R1:MBQ:MFRL:MMQ:MPOS:SA_MAP_AF:SA_POST_PROB	0/0:62,0:0.049:28,0:34,0:0:2,0:0:0	0/1:398,3:0.039:148,1:250,2:39:160,137:60:12:0.010,0.010,7.481e-03:8.083e-04,7.909e-03,0.991
1	161198438	.	C	T	.	.	DP=63;ECNT=1;NLOD=5.70;N_ART_LOD=-1.310e+00;POP_AF=1.000e-03;P_GERMLINE=-2.398e+00;TLOD=14.33	GT:AD:AF:F1R2:F2R1:MBQ:MFRL:MMQ:MPOS:SA_MAP_AF:SA_POST_PROB	0/0:19,0:0.028:10,0:9,0:0:3,0:0:0	0/1:37,5:0.133:15,1:22,4:39:237,220:60:20:0.091,0.111,0.119:0.010,0.030,0.960
1	161577761	.	C	G	.	.	DP=242;ECNT=1;NLOD=3.00;N_ART_LOD=-1.057e+00;POP_AF=1.000e-03;P_GERMLINE=-2.376e+00;TLOD=3.33	GT:AD:AF:F1R2:F2R1:MBQ:MFRL:MMQ:MPOS:SA_MAP_AF:SA_POST_PROB	0/0:10,0:0.047:5,0:5,0:0:9,0:0:0	0/1:222,5:0.032:79,1:143,4:39:177,153:27:13:0.00,0.020,0.022:0.126,1.029e-03,0.873
1	162302880	.	A	T	.	.	DP=496;ECNT=1;NLOD=12.30;N_ART_LOD=-1.632e+00;POP_AF=1.000e-03;P_GERMLINE=-9.002e+00;TLOD=968.22	GT:AD:AF:F1R2:F2R1:MBQ:MFRL:MMQ:MPOS:SA_MAP_AF:SA_POST_PROB	0/0:41,0:0.025:26,0:15,0:0:2,0:0:0	0/1:181,255:0.582:74,102:107,153:39:158,166:60:20:0.566,0.576,0.585:0.031,8.394e-03,0.961
1	162344297	.	G	A	.	.	DP=591;ECNT=1;NLOD=8.35;N_ART_LOD=-1.479e+00;POP_AF=1.000e-03;P_GERMLINE=-7.966e+00;TLOD=3.08	GT:AD:AF:F1R2:F2R1:MBQ:MFRL:MMQ:MPOS:SA_MAP_AF:SA_POST_PROB	0/0:28,0:0.054:14,0:14,0:0:2,0:0:0	0/1:538,3:0.025:209,1:329,2:39:154,137:60:27:0.010,0.00,5.545e-03:6.100e-04,6.593e-03,0.993
1	162372703	.	C	CT	.	.	DP=52;ECNT=1;NLOD=2.41;N_ART_LOD=-1.052e+00;POP_AF=1.000e-03;P_GERMLINE=-2.027e+00;RPA=11,12;RU=T;STR;TLOD=3.08	GT:AD:AF:F1R2:F2R1:MBQ:MFRL:MMQ:MPOS:SA_MAP_AF:SA_POST_PROB	0/0:8,0:0.215:6,0:2,0:0:4,0:0:0	0/1:24,3:0.224:11,2:13,1:39:270,184:60:27:0.091,0.091,0.111:0.031,0.010,0.959
1	162746132	.	G	A	.	.	DP=534;ECNT=1;NLOD=26.70;N_ART_LOD=-1.972e+00;POP_AF=1.000e-03;P_GERMLINE=-2.631e+01;TLOD=3.08	GT:AD:AF:F1R2:F2R1:MBQ:MFRL:MMQ:MPOS:SA_MAP_AF:SA_POST_PROB	0/0:89,0:0.048:53,0:36,0:0:2,0:0:0	0/1:396,3:0.052:154,2:242,1:40:183,171:60:21:0.010,0.010,7.519e-03:0.030,6.372e-04,0.970
1	163306688	.	T	A	.	.	DP=82;ECNT=1;NLOD=8.69;N_ART_LOD=-1.500e+00;POP_AF=1.000e-03;P_GERMLINE=-5.390e+00;TLOD=70.76	GT:AD:AF:F1R2:F2R1:MBQ:MFRL:MMQ:MPOS:SA_MAP_AF:SA_POST_PROB	0/0:29,0:0.063:22,0:7,0:0:3,0:0:0	0/1:25,20:0.447:9,8:16,12:40:186,196:60:16:0.434,0.394,0.444:0.022,0.026,0.953
1	164326586	.	GGAT	G	.	.	DP=73;ECNT=1;NLOD=6.31;N_ART_LOD=-1.358e+00;POP_AF=1.000e-03;P_GERMLINE=-3.006e+00;TLOD=11.15	GT:AD:AF:F1R2:F2R1:MBQ:MFRL:MMQ:MPOS:SA_MAP_AF:SA_POST_PROB	0/0:21,0:0.044:16,0:5,0:0:3,0:0:0	0/1:41,4:0.131:20,1:21,3:38:159,165:60:26:0.081,0.061,0.089:0.011,0.016,0.974
1	165376097	.	G	A	.	.	DP=124;ECNT=1;NLOD=8.82;N_ART_LOD=-1.499e+00;POP_AF=1.000e-03;P_GERMLINE=-8.097e+00;TLOD=3.42	GT:AD:AF:F1R2:F2R1:MBQ:MFRL:MMQ:MPOS:SA_MAP_AF:SA_POST_PROB	0/0:30,0:0.044:16,0:14,0:0:2,0:0:0	0/1:85,2:0.056:67,2:18,0:40:183,201:60:12:0.020,0.00,0.023:3.152e-03,0.019,0.978
1	165641015	.	CA	C	.	.	DP=29;ECNT=1;NLOD=3.90;N_ART_LOD=-1.193e+00;POP_AF=1.000e-03;P_GERMLINE=-6.990e-01;RPA=10,9;RU=A;STR;TLOD=7.85	GT:AD:AF:F1R2:F2R1:MBQ:MFRL:MMQ:MPOS:SA_MAP_AF:SA_POST_PROB	0/0:13,0:0.119:8,0:5,0:0:3,0:0:0	0/1:7,4:0.376:5,4:2,0:35:219,155:60:14:0.364,0.00,0.364:0.021,0.031,0.948
1	165652254	.	G	A	.	.	DP=378;ECNT=1;NLOD=17.05;N_ART_LOD=-1.790e+00;POP_AF=1.000e-03;P_GERMLINE=-1.375e+01;TLOD=277.01	GT:AD:AF:F1R2:F2R1:MBQ:MFRL:MMQ:MPOS:SA_MAP_AF:SA_POST_PROB	0/0:57,0:0.072:27,0:30,0:0:2,0:0:0	0/1:213,83:0.293:45,20:168,63:39:169,168:60:17:0.263,0.273,0.280:7.869e-03,0.018,0.974
1	165712555	.	G	GA	.	.	DP=219;ECNT=1;NLOD=3.14;N_ART_LOD=1.58;POP_AF=1.000e-03;P_GERMLINE=-2.292e-01;RPA=15,16;RU=A;STR;TLOD=8.97	GT:AD:AF:F1R2:F2R1:MBQ:MFRL:MMQ:MPOS:SA_MAP_AF:SA_POST_PROB	0/0:28,3:0.276:10,0:7,2:39:8,3:60:22	0/1:92,15:0.285:23,2:37,10:16:183,185:60:24:0.111,0.081,0.115:0.013,0.014,0.973
1	165991895	.	G	C	.	.	DP=87;ECNT=1;NLOD=3.30;N_ART_LOD=-1.108e+00;POP_AF=1.000e-03;P_GERMLINE=-3.008e-01;TLOD=26.55	GT:AD:AF:F1R2:F2R1:MBQ:MFRL:MMQ:MPOS:SA_MAP_AF:SA_POST_PROB	0/0:11,0:0.079:5,0:6,0:0:7,0:0:0	0/1:55,14:0.207:14,7:41,7:39:183,202:60:15:0.192,0.152,0.203:5.634e-03,0.113,0.881
1	166766081	.	C	T	.	.	DP=50;ECNT=1;NLOD=3.00;N_ART_LOD=-1.041e+00;POP_AF=1.000e-03;P_GERMLINE=-1.331e+00;TLOD=4.40	GT:AD:AF:F1R2:F2R1:MBQ:MFRL:MMQ:MPOS:SA_MAP_AF:SA_POST_PROB	0/0:10,0:1.836e-03:5,0:5,0:0:9,0:0:0	0/1:36,2:0.075:14,0:22,2:40:188,89:60:10:0.051,0.00,0.053:4.373e-03,0.082,0.914
1	166961911	.	A	AT	.	.	DB;DP=221;ECNT=1;NLOD=10.22;N_ART_LOD=-1.270e+00;POP_AF=1.000e-03;P_GERMLINE=-7.066e+00;RPA=9,10;RU=T;STR;TLOD=6.39	GT:AD:AF:F1R2:F2R1:MBQ:MFRL:MMQ:MPOS:SA_MAP_AF:SA_POST_PROB	0/0:34,0:0.042:21,0:13,0:0:2,0:0:0	0/1:161,7:0.086:79,2:77,5:40:174,193:60:19:0.030,0.030,0.042:3.134e-03,0.026,0.971
1	167095397	.	CGAG	C	.	.	DB;DP=157;ECNT=1;NLOD=2.66;N_ART_LOD=-1.014e+00;POP_AF=1.000e-03;P_GERMLINE=-2.357e+00;RPA=5,4;RU=GAG;STR;TLOD=3.00	GT:AD:AF:F1R2:F2R1:MBQ:MFRL:MMQ:MPOS:SA_MAP_AF:SA_POST_PROB	0/0:9,0:0.061:4,0:5,0:0:9,0:0:0	0/1:121,2:0.097:35,0:86,2:34:173,224:60:30:0.010,0.010,0.016:4.156e-03,4.851e-03,0.991
1	169336997	.	ACAC	A	.	.	DP=437;ECNT=1;NLOD=14.04;N_ART_LOD=-1.725e+00;POP_AF=1.000e-03;P_GERMLINE=-1.311e+01;RPA=5,4;RU=CAC;STR;TLOD=3.62	GT:AD:AF:F1R2:F2R1:MBQ:MFRL:MMQ:MPOS:SA_MAP_AF:SA_POST_PROB	0/0:47,0:0.111:24,0:23,0:0:2,0:0:0	0/1:326,3:0.073:119,1:207,2:40:169,162:60:18:0.010,0.010,9.119e-03:1.875e-03,2.525e-03,0.996
1	169345659	.	A	AT	.	.	DP=42;ECNT=1;NLOD=3.30;N_ART_LOD=-8.126e-01;POP_AF=1.000e-03;P_GERMLINE=-2.109e+00;RPA=10,11;RU=T;STR;TLOD=3.90	GT:AD:AF:F1R2:F2R1:MBQ:MFRL:MMQ:MPOS:SA_MAP_AF:SA_POST_PROB	0/0:11,0:1.505e-03:5,0:6,0:0:2,0:0:0	0/1:24,3:0.168:8,3:14,0:40:205,207:60:21:0.00,0.111,0.111:0.015,0.025,0.960
1	169447008	.	G	GA	.	.	DP=70;ECNT=1;NLOD=3.00;N_ART_LOD=-8.172e-01;POP_AF=1.000e-03;P_GERMLINE=-1.776e-01;RPA=12,13;RU=A;STR;TLOD=13.47	GT:AD:AF:F1R2:F2R1:MBQ:MFRL:MMQ:MPOS:SA_MAP_AF:SA_POST_PROB	0/0:10,0:0.117:5,0:5,0:0:5,0:0:0	0/1:33,9:0.293:11,3:19,6:16:206,171:60:23:0.202,0.182,0.220:0.025,0.015,0.960
1	169796782	.	CA	C	.	.	DP=505;ECNT=1;NLOD=22.21;N_ART_LOD=-5.521e-01;POP_AF=1.000e-03;P_GERMLINE=-2.023e+01;RPA=9,8;RU=A;STR;TLOD=4.69	GT:AD:AF:F1R2:F2R1:MBQ:MFRL:MMQ:MPOS:SA_MAP_AF:SA_POST_PROB	0/0:83,1:0.070:42,1:31,0:20:0,2:60:29	0/1:365,7:0.067:123,4:218,3:40:209,213:60:30:0.010,0.020,0.020:1.763e-03,0.046,0.952
1	169819526	.	A	AT	.	.	DB;DP=104;ECNT=1;NLOD=5.30;N_ART_LOD=-1.067e+00;POP_AF=1.000e-03;P_GERMLINE=-2.033e+00;RPA=11,12;RU=T;STR;TLOD=7.12	GT:AD:AF:F1R2:F2R1:MBQ:MFRL:MMQ:MPOS:SA_MAP_AF:SA_POST_PROB	0/0:18,0:0.177:8,0:7,0:0:3,0:0:0	0/1:57,8:0.188:21,3:30,5:37:167,155:60:29:0.101,0.111,0.123:0.018,9.162e-03,0.973
1	169923259	.	G	GA	.	.	DP=197;ECNT=1;NLOD=9.29;N_ART_LOD=-1.271e+00;POP_AF=1.000e-03;P_GERMLINE=-7.952e+00;RPA=9,10;RU=A;STR;TLOD=4.04	GT:AD:AF:F1R2:F2R1:MBQ:MFRL:MMQ:MPOS:SA_MAP_AF:SA_POST_PROB	0/0:31,0:0.134:15,0:16,0:0:2,0:0:0	0/1:127,5:0.108:43,3:82,2:40:179,135:60:35:0.030,0.030,0.038:0.015,3.646e-03,0.982
1	170927570	.	CTT	C	.	.	DP=85;ECNT=1;NLOD=2.64;N_ART_LOD=-7.476e-01;POP_AF=1.000e-03;P_GERMLINE=-8.580e-02;RPA=17,15;RU=T;STR;TLOD=9.13	GT:AD:AF:F1R2:F2R1:MBQ:MFRL:MMQ:MPOS:SA_MAP_AF:SA_POST_PROB	0/0:12,1:0.268:4,0:4,0:0:2,0:0:0	0/1:32,9:0.315:13,5:12,1:39:158,215:60:20:0.00,0.111,0.113:0.023,0.013,0.965
1	172569176	.	C	CA	.	.	DB;DP=74;ECNT=1;NLOD=3.91;N_ART_LOD=-1.159e+00;POP_AF=1.000e-03;P_GERMLINE=-2.450e+00;RPA=9,10;RU=A;STR;TLOD=4.16	GT:AD:AF:F1R2:F2R1:MBQ:MFRL:MMQ:MPOS:SA_MAP_AF:SA_POST_PROB	0/0:13,0:0.037:6,0:7,0:0:4,0:0:0	0/1:51,4:0.109:20,3:31,1:34:193,255:60:30:0.051,0.061,0.073:6.613e-03,0.039,0.955
1	172717821	.	C	T	.	.	DP=110;ECNT=1;NLOD=9.60;N_ART_LOD=-1.534e+00;POP_AF=1.000e-03;P_GERMLINE=-8.651e+00;TLOD=3.65	GT:AD:AF:F1R2:F2R1:MBQ:MFRL:MMQ:MPOS:SA_MAP_AF:SA_POST_PROB	0/0:32,0:0.045:23,0:9,0:0:3,0:0:0	0/1:71,2:0.041:22,2:49,0:40:189,139:55:11:0.020,0.020,0.027:6.369e-03,7.585e-03,0.986
1	173545907	.	G	GA	.	.	DB;DP=131;ECNT=1;NLOD=4.71;N_ART_LOD=0.222;POP_AF=1.000e-03;P_GERMLINE=-1.423e+00;RPA=10,11;RU=A;STR;TLOD=10.83	GT:AD:AF:F1R2:F2R1:MBQ:MFRL:MMQ:MPOS:SA_MAP_AF:SA_POST_PROB	0/0:24,1:0.190:15,0:9,1:35:3,3:60:36	0/1:66,8:0.194:26,2:38,6:36:186,147:60:24:0.101,0.071,0.108:0.014,0.013,0.973
1	173795803	.	C	CT	.	.	DP=133;ECNT=1;NLOD=3.08;N_ART_LOD=-7.000e-01;POP_AF=1.000e-03;P_GERMLINE=-2.047e-01;RPA=17,18;RU=T;STR;TLOD=9.20	GT:AD:AF:F1R2:F2R1:MBQ:MFRL:MMQ:MPOS:SA_MAP_AF:SA_POST_PROB	0/0:11,0:0.144:3,0:3,0:0:4,0:0:0	0/1:92,14:0.196:37,6:29,6:39:165,162:60:19:0.091,0.101,0.114:7.492e-03,0.021,0.971
1	173921301	.	C	CA	.	.	DP=82;ECNT=1;NLOD=6.39;N_ART_LOD=-8.040e-01;POP_AF=1.000e-03;P_GERMLINE=-5.554e+00;RPA=14,15;RU=A;STR;TLOD=3.53	GT:AD:AF:F1R2:F2R1:MBQ:MFRL:MMQ:MPOS:SA_MAP_AF:SA_POST_PROB	0/0:26,1:0.081:8,1:4,0:23:12,9:60:24	0/1:47,6:0.116:6,0:10,5:14:177,223:60:27:0.152,0.00,0.156:0.022,0.020,0.959
1	173933865	.	CA	C	.	.	DP=25;ECNT=1;NLOD=4.81;N_ART_LOD=-1.261e+00;POP_AF=1.000e-03;P_GERMLINE=-3.414e+00;RPA=8,7;RU=A;STR;TLOD=4.10	GT:AD:AF:F1R2:F2R1:MBQ:MFRL:MMQ:MPOS:SA_MAP_AF:SA_POST_PROB	0/0:16,0:0.080:9,0:7,0:0:3,0:0:0	0/1:4,2:0.334:2,2:2,0:40:284,281:60:43:0.00,0.333,0.333:0.030,0.021,0.949
1	174274245	.	A	G	.	.	DP=124;ECNT=1;NLOD=10.19;N_ART_LOD=-1.554e+00;POP_AF=1.000e-03;P_GERMLINE=-9.589e+00;TLOD=3.30	GT:AD:AF:F1R2:F2R1:MBQ:MFRL:MMQ:MPOS:SA_MAP_AF:SA_POST_PROB	0/0:34,0:0.030:19,0:15,0:0:2,0:0:0	0/1:80,2:0.060:28,1:52,1:39:158,146:60:18:0.020,0.00,0.024:5.762e-03,8.926e-03,0.985
1	175086061	.	A	AT	.	.	DB;DP=238;ECNT=1;NLOD=24.69;N_ART_LOD=-1.639e+00;POP_AF=1.000e-03;P_GERMLINE=-2.139e+01;RPA=10,11;RU=T;STR;TLOD=9.20	GT:AD:AF:F1R2:F2R1:MBQ:MFRL:MMQ:MPOS:SA_MAP_AF:SA_POST_PROB	0/0:86,2:0.076:48,1:37,1:18:0,5:60:18	0/1:119,11:0.112:45,7:72,4:39:179,179:60:21:0.081,0.071,0.085:4.093e-03,0.033,0.963
1	175087683	.	A	ATT	.	.	DP=282;ECNT=1;NLOD=6.24;N_ART_LOD=-1.242e+00;POP_AF=1.000e-03;P_GERMLINE=-2.938e+00;RPA=10,12;RU=T;STR;TLOD=19.96	GT:AD:AF:F1R2:F2R1:MBQ:MFRL:MMQ:MPOS:SA_MAP_AF:SA_POST_PROB	0/0:24,1:0.288:9,0:15,0:0:2,0:0:0	0/1:19,24:0.528:6,8:9,9:40:168,160:60:23:0.00,0.081,0.084:0.685,6.883e-04,0.314
1	175115970	.	GTAAT	G	.	.	DP=99;ECNT=2;NLOD=5.41;N_ART_LOD=-1.306e+00;POP_AF=1.000e-03;P_GERMLINE=-4.426e+00;RPA=5,4;RU=TAAT;STR;TLOD=3.68	GT:AD:AF:F1R2:F2R1:MBQ:MFRL:MMQ:MPOS:SA_MAP_AF:SA_POST_PROB	0/0:18,0:0.072:12,0:6,0:0:4,0:0:0	0/1:72,2:0.051:30,0:42,2:40:173,193:60:37:0.030,0.00,0.027:2.247e-03,0.101,0.897
1	175116046	.	CT	C	.	.	DP=138;ECNT=2;NLOD=8.46;N_ART_LOD=-9.596e-01;POP_AF=1.000e-03;P_GERMLINE=-5.154e+00;RPA=15,14;RU=T;STR;TLOD=12.09	GT:AD:AF:F1R2:F2R1:MBQ:MFRL:MMQ:MPOS:SA_MAP_AF:SA_POST_PROB	0/0:31,0:0.112:5,0:1,0:0:6,0:0:0	0/1:63,11:0.278:12,4:9,4:39:171,142:60:22:0.091,0.101,0.114:7.632e-03,0.033,0.960
1	175323688	.	G	A	.	.	DP=322;ECNT=1;NLOD=24.51;N_ART_LOD=-1.929e+00;POP_AF=1.000e-03;P_GERMLINE=-2.310e+01;TLOD=4.11	GT:AD:AF:F1R2:F2R1:MBQ:MFRL:MMQ:MPOS:SA_MAP_AF:SA_POST_PROB	0/0:82,0:0.033:61,0:21,0:0:2,0:0:0	0/1:218,3:0.045:70,0:148,3:40:171,143:60:2:0.010,0.010,0.014:0.025,1.234e-03,0.974
1	176012466	.	G	GA	.	.	DP=148;ECNT=1;NLOD=2.73;N_ART_LOD=0.382;POP_AF=1.000e-03;P_GERMLINE=-1.037e-01;RPA=11,12;RU=A;STR;TLOD=26.78	GT:AD:AF:F1R2:F2R1:MBQ:MFRL:MMQ:MPOS:SA_MAP_AF:SA_POST_PROB	0/0:17,1:0.167:12,1:5,0:22:3,12:60:45	0/1:74,19:0.282:27,8:43,11:27:192,217:60:26:0.202,0.00,0.204:0.011,0.046,0.943
1	176050430	.	GAA	G	.	.	DP=172;ECNT=1;NLOD=2.50;N_ART_LOD=0.947;POP_AF=1.000e-03;P_GERMLINE=-6.434e-02;RPA=16,14;RU=A;STR;TLOD=14.46	GT:AD:AF:F1R2:F2R1:MBQ:MFRL:MMQ:MPOS:SA_MAP_AF:SA_POST_PROB	0/0:20,1:0.338:8,0:7,1:11:20,6:60:21	0/1:45,10:0.361:5,3:24,6:31:177,152:60:22:0.121,0.00,0.120:7.889e-03,0.043,0.949
1	176811562	.	G	T	.	.	DP=116;ECNT=1;NLOD=12.56;N_ART_LOD=-1.649e+00;POP_AF=1.000e-03;P_GERMLINE=-9.255e+00;TLOD=257.19	GT:AD:AF:F1R2:F2R1:MBQ:MFRL:MMQ:MPOS:SA_MAP_AF:SA_POST_PROB	0/0:42,0:0.048:27,0:15,0:0:2,0:0:0	0/1:0,64:0.943:0,34:0,30:40:0,158:60:20:0.990,0.990,1.00:0.026,0.028,0.946
1	178745798	.	CTTT	C	.	.	DP=78;ECNT=1;NLOD=4.47;N_ART_LOD=-8.015e-01;POP_AF=1.000e-03;P_GERMLINE=-1.302e+00;RPA=14,11;RU=T;STR;TLOD=6.53	GT:AD:AF:F1R2:F2R1:MBQ:MFRL:MMQ:MPOS:SA_MAP_AF:SA_POST_PROB	0/0:16,0:0.048:2,0:4,0:0:3,0:0:0	0/1:45,13:0.276:5,4:5,0:40:161,182:60:44:0.051,0.061,0.070:6.919e-03,0.029,0.964
1	179081398	.	C	T	.	.	DP=393;ECNT=1;NLOD=7.50;N_ART_LOD=-1.428e+00;POP_AF=1.000e-03;P_GERMLINE=-6.459e+00;TLOD=3.74	GT:AD:AF:F1R2:F2R1:MBQ:MFRL:MMQ:MPOS:SA_MAP_AF:SA_POST_PROB	0/0:25,0:0.040:15,0:10,0:0:2,0:0:0	0/1:353,4:0.025:160,2:193,2:39:165,164:60:11:0.010,0.010,0.011:1.295e-03,5.351e-03,0.993
1	180757007	.	CT	C	.	.	DB;DP=111;ECNT=1;NLOD=5.40;N_ART_LOD=-1.017e+00;POP_AF=1.000e-03;P_GERMLINE=-4.209e+00;RPA=10,9;RU=T;STR;TLOD=3.90	GT:AD:AF:F1R2:F2R1:MBQ:MFRL:MMQ:MPOS:SA_MAP_AF:SA_POST_PROB	0/0:18,0:0.052:9,0:8,0:0:3,0:0:0	0/1:75,5:0.119:22,4:47,1:39:174,193:60:12:0.051,0.051,0.064:0.012,7.703e-03,0.981
1	180775825	.	T	C	.	.	DP=60;ECNT=1;NLOD=2.40;N_ART_LOD=-9.536e-01;POP_AF=1.000e-03;P_GERMLINE=-1.896e+00;TLOD=3.21	GT:AD:AF:F1R2:F2R1:MBQ:MFRL:MMQ:MPOS:SA_MAP_AF:SA_POST_PROB	0/0:8,0:2.586e-03:6,0:2,0:0:5,0:0:0	0/1:50,2:0.039:19,0:31,2:36:213,320:60:12:0.040,0.00,0.038:0.017,8.239e-03,0.975
1	180803992	.	A	AT	.	.	DP=161;ECNT=1;NLOD=8.42;N_ART_LOD=-1.220e+00;POP_AF=1.000e-03;P_GERMLINE=-5.134e+00;RPA=10,11;RU=T;STR;TLOD=7.51	GT:AD:AF:F1R2:F2R1:MBQ:MFRL:MMQ:MPOS:SA_MAP_AF:SA_POST_PROB	0/0:28,0:0.112:14,0:14,0:0:2,0:0:0	0/1:112,8:0.087:40,1:69,7:39:174,175:60:29:0.040,0.061,0.067:0.013,6.908e-03,0.980
1	180934860	.	G	A	.	.	DP=74;ECNT=1;NLOD=9.29;N_ART_LOD=-1.521e+00;POP_AF=1.000e-03;P_GERMLINE=-7.684e+00;TLOD=4.32	GT:AD:AF:F1R2:F2R1:MBQ:MFRL:MMQ:MPOS:SA_MAP_AF:SA_POST_PROB	0/0:31,0:0.047:18,0:13,0:0:2,0:0:0	0/1:36,2:0.083:13,1:23,1:39:187,195:60:14:0.00,0.051,0.053:0.013,0.013,0.974
1	182640896	.	G	A	.	.	DP=126;ECNT=1;NLOD=10.50;N_ART_LOD=-1.571e+00;POP_AF=1.000e-03;P_GERMLINE=-9.803e+00;TLOD=3.40	GT:AD:AF:F1R2:F2R1:MBQ:MFRL:MMQ:MPOS:SA_MAP_AF:SA_POST_PROB	0/0:35,0:0.041:23,0:12,0:0:3,0:0:0	0/1:80,2:0.057:33,1:47,1:40:174,188:60:15:0.020,0.020,0.024:0.011,4.213e-03,0.984
1	182825551	.	A	AT	.	.	DP=125;ECNT=1;NLOD=3.01;N_ART_LOD=-7.922e-01;POP_AF=1.000e-03;P_GERMLINE=-3.159e-01;RPA=10,11;RU=T;STR;TLOD=5.95	GT:AD:AF:F1R2:F2R1:MBQ:MFRL:MMQ:MPOS:SA_MAP_AF:SA_POST_PROB	0/0:10,0:0.047:3,0:7,0:0:5,0:0:0	0/1:102,6:0.083:38,1:61,5:39:162,157:60:28:0.00,0.061,0.056:0.034,4.219e-03,0.962
1	183095271	.	T	C	.	.	DP=257;ECNT=1;NLOD=13.80;N_ART_LOD=-1.676e+00;POP_AF=1.000e-03;P_GERMLINE=-1.183e+01;TLOD=4.69	GT:AD:AF:F1R2:F2R1:MBQ:MFRL:MMQ:MPOS:SA_MAP_AF:SA_POST_PROB	0/0:46,0:0.013:21,0:25,0:0:2,0:0:0	0/1:199,3:0.034:85,1:114,2:39:187,169:60:15:0.020,0.00,0.015:1.601e-03,0.015,0.983
1	184777268	.	G	A	.	.	DP=672;ECNT=1;NLOD=20.67;N_ART_LOD=-1.879e+00;POP_AF=1.000e-03;P_GERMLINE=-2.014e+01;TLOD=3.23	GT:AD:AF:F1R2:F2R1:MBQ:MFRL:MMQ:MPOS:SA_MAP_AF:SA_POST_PROB	0/0:69,0:0.087:41,0:28,0:0:2,0:0:0	0/1:553,3:0.036:207,2:346,1:40:171,156:60:17:0.010,0.010,5.396e-03:4.028e-03,6.574e-04,0.995
1	185060950	.	C	CT	.	.	DP=85;ECNT=1;NLOD=2.21;N_ART_LOD=0.426;POP_AF=1.000e-03;P_GERMLINE=-1.196e+00;RPA=14,15;RU=T;STR;TLOD=3.74	GT:AD:AF:F1R2:F2R1:MBQ:MFRL:MMQ:MPOS:SA_MAP_AF:SA_POST_PROB	0/0:15,1:0.314:6,0:6,1:32:4,2:60:30	0/1:32,4:0.234:8,4:16,0:21:190,206:60:28:0.101,0.091,0.111:0.036,9.407e-03,0.954
1	185191186	.	A	AT	.	.	DP=308;ECNT=1;NLOD=11.42;N_ART_LOD=-1.358e+00;POP_AF=1.000e-03;P_GERMLINE=-1.103e+01;RPA=9,10;RU=T;STR;TLOD=3.09	GT:AD:AF:F1R2:F2R1:MBQ:MFRL:MMQ:MPOS:SA_MAP_AF:SA_POST_PROB	0/0:38,0:0.136:25,0:13,0:0:2,0:0:0	0/1:181,5:0.158:63,3:114,2:39:186,174:60:24:0.020,0.020,0.027:0.011,3.316e-03,0.985
1	185878430	.	T	C	.	.	DP=107;ECNT=1;NLOD=15.29;N_ART_LOD=-1.726e+00;POP_AF=1.000e-03;P_GERMLINE=-1.408e+01;TLOD=3.91	GT:AD:AF:F1R2:F2R1:MBQ:MFRL:MMQ:MPOS:SA_MAP_AF:SA_POST_PROB	0/0:51,0:0.031:35,0:16,0:0:2,0:0:0	0/1:50,2:0.049:14,1:36,1:39:198,234:60:15:0.00,0.040,0.038:8.239e-03,0.017,0.975
1	186135842	.	A	G	.	.	DP=40;ECNT=1;NLOD=5.10;N_ART_LOD=-1.275e+00;POP_AF=1.000e-03;P_GERMLINE=-3.905e+00;TLOD=3.90	GT:AD:AF:F1R2:F2R1:MBQ:MFRL:MMQ:MPOS:SA_MAP_AF:SA_POST_PROB	0/0:17,0:0.055:10,0:7,0:0:3,0:0:0	0/1:19,2:0.100:8,2:11,0:33:211,383:60:19:0.00,0.091,0.095:0.014,0.025,0.960
1	186275404	.	G	GA	.	.	DB;DP=145;ECNT=1;NLOD=3.31;N_ART_LOD=-8.822e-01;POP_AF=1.000e-03;P_GERMLINE=-2.918e+00;RPA=9,10;RU=A;STR;TLOD=3.10	GT:AD:AF:F1R2:F2R1:MBQ:MFRL:MMQ:MPOS:SA_MAP_AF:SA_POST_PROB	0/0:11,0:0.177:1,0:10,0:0:4,0:0:0	0/1:103,4:0.115:41,1:60,3:40:206,236:60:13:0.00,0.040,0.037:6.876e-03,0.017,0.976
1	186276582	.	C	A	.	.	DP=267;ECNT=3;NLOD=3.22;N_ART_LOD=-1.017e+00;POP_AF=1.000e-03;P_GERMLINE=-2.854e-01;TLOD=6.89	GT:AD:AF:F1R2:F2R1:MBQ:MFRL:MMQ:MPOS:PGT:PID:SA_MAP_AF:SA_POST_PROB	0/0:13,1:0.064:9,0:4,1:2:7,10:60:14:0|1:186276582_C_A	0/1:232,12:0.067:87,5:145,7:16:149,237:60:22:0|1:186276582_C_A:0.020,0.051,0.049:0.128,1.450e-03,0.871
1	186295344	.	A	T	.	.	DP=570;ECNT=2;NLOD=9.96;N_ART_LOD=-1.569e+00;POP_AF=1.000e-03;P_GERMLINE=-7.495e+00;TLOD=5.23	GT:AD:AF:F1R2:F2R1:MBQ:MFRL:MMQ:MPOS:SA_MAP_AF:SA_POST_PROB	0/0:33,0:0.088:24,0:9,0:0:2,0:0:0	0/1:474,4:0.058:206,0:268,4:40:165,142:60:17:0.010,0.00,8.368e-03:9.991e-04,5.603e-03,0.993
1	193020842	.	GTA	G	.	.	DB;DP=79;ECNT=1;NLOD=5.71;N_ART_LOD=-1.327e+00;POP_AF=1.000e-03;P_GERMLINE=-5.382e+00;RPA=6,5;RU=TA;STR;TLOD=3.03	GT:AD:AF:F1R2:F2R1:MBQ:MFRL:MMQ:MPOS:SA_MAP_AF:SA_POST_PROB	0/0:19,0:0.069:8,0:11,0:0:2,0:0:0	0/1:50,2:0.079:18,0:32,2:40:184,194:60:21:0.00,0.040,0.038:7.638e-03,0.022,0.970
1	193053996	.	G	GA	.	.	DP=65;ECNT=1;NLOD=3.14;N_ART_LOD=-8.718e-01;POP_AF=1.000e-03;P_GERMLINE=-2.674e+00;RPA=12,13;RU=A;STR;TLOD=3.17	GT:AD:AF:F1R2:F2R1:MBQ:MFRL:MMQ:MPOS:SA_MAP_AF:SA_POST_PROB	0/0:11,0:0.179:6,0:2,0:0:4,0:0:0	0/1:33,4:0.209:5,1:25,3:40:175,150:60:17:0.071,0.101,0.108:0.023,0.010,0.967
1	193111232	.	A	T	.	.	DP=109;ECNT=2;NLOD=12.62;N_ART_LOD=-1.655e+00;POP_AF=1.000e-03;P_GERMLINE=-1.210e+01;TLOD=3.22	GT:AD:AF:F1R2:F2R1:MBQ:MFRL:MMQ:MPOS:SA_MAP_AF:SA_POST_PROB	0/0:42,0:0.055:27,0:15,0:0:2,0:0:0	0/1:55,2:0.074:16,0:39,2:39:199,176:60:5:0.020,0.030,0.035:0.035,4.239e-03,0.961
1	196712517	.	GT	G	.	.	DP=129;ECNT=4;NLOD=9.63;N_ART_LOD=-1.518e+00;POP_AF=1.000e-03;P_GERMLINE=-6.327e+00;RPA=2,1;RU=T;STR;TLOD=9.51	GT:AD:AF:F1R2:F2R1:MBQ:MFRL:MMQ:MPOS:PGT:PID:SA_MAP_AF:SA_POST_PROB	0/0:32,0:3.466e-04:18,0:14,0:0:2,0:0:0:0|1:196712517_GT_G	0/1:91,4:0.052:35,2:56,2:40:158,255:40:16:0|1:196712517_GT_G:0.00,0.040,0.042:9.401e-03,0.010,0.980
1	197053561	.	TA	T	.	.	DP=112;ECNT=1;NLOD=2.70;N_ART_LOD=0.433;POP_AF=1.000e-03;P_GERMLINE=-9.618e-02;RPA=15,14;RU=A;STR;TLOD=13.65	GT:AD:AF:F1R2:F2R1:MBQ:MFRL:MMQ:MPOS:SA_MAP_AF:SA_POST_PROB	0/0:17,1:0.285:4,0:10,1:30:5,0:60:28	0/1:38,13:0.339:14,2:16,8:39:194,195:60:36:0.202,0.141,0.204:0.014,0.026,0.960
1	198672607	.	G	A	.	.	DP=116;ECNT=1;NLOD=2.71;N_ART_LOD=-1.018e+00;POP_AF=1.000e-03;P_GERMLINE=-2.207e+00;TLOD=3.20	GT:AD:AF:F1R2:F2R1:MBQ:MFRL:MMQ:MPOS:SA_MAP_AF:SA_POST_PROB	0/0:9,0:0.051:5,0:4,0:0:9,0:0:0	0/1:93,2:0.071:42,0:51,2:40:186,158:60:20:0.020,0.00,0.021:8.193e-03,5.877e-03,0.986
1	198718529	.	G	C	.	.	DP=117;ECNT=1;NLOD=15.59;N_ART_LOD=-1.747e+00;POP_AF=1.000e-03;P_GERMLINE=-1.229e+01;TLOD=59.91	GT:AD:AF:F1R2:F2R1:MBQ:MFRL:MMQ:MPOS:SA_MAP_AF:SA_POST_PROB	0/0:52,0:0.062:35,0:17,0:0:2,0:0:0	0/1:36,18:0.343:12,8:24,10:40:188,197:60:18:0.293,0.323,0.333:0.015,0.032,0.953
1	200080464	.	C	CA	.	.	DP=127;ECNT=1;NLOD=2.79;N_ART_LOD=3.03;POP_AF=1.000e-03;P_GERMLINE=-9.144e-01;RPA=15,16;RU=A;STR;TLOD=4.65	GT:AD:AF:F1R2:F2R1:MBQ:MFRL:MMQ:MPOS:SA_MAP_AF:SA_POST_PROB	0/0:36,4:0.286:9,1:9,2:26:10,26:60:33	0/1:32,4:0.290:8,1:12,3:32:196,178:60:30:0.111,0.00,0.111:0.011,0.029,0.961
1	200818729	.	C	T	.	.	DP=394;ECNT=1;NLOD=31.50;N_ART_LOD=-2.042e+00;POP_AF=1.000e-03;P_GERMLINE=-2.820e+01;TLOD=409.84	GT:AD:AF:F1R2:F2R1:MBQ:MFRL:MMQ:MPOS:SA_MAP_AF:SA_POST_PROB	0/0:105,0:0.046:72,0:33,0:0:2,0:0:0	0/1:147,117:0.444:62,46:85,71:40:175,169:60:18:0.434,0.424,0.443:0.011,0.018,0.971
1	201754410	.	CTTT	C	.	.	DP=114;ECNT=3;NLOD=6.16;N_ART_LOD=-7.308e-01;POP_AF=1.000e-03;P_GERMLINE=-2.927e+00;RPA=17,14;RU=T;STR;TLOD=6.78	GT:AD:AF:F1R2:F2R1:MBQ:MFRL:MMQ:MPOS:SA_MAP_AF:SA_POST_PROB	0/0:21,0:0.077:5,0:4,0:0:2,0:0:0	0/1:73,8:0.140:29,3:22,1:39:162,256:60:30:0.00,0.071,0.066:0.014,0.012,0.974
1	201821196	.	AT	A	.	.	DB;DP=85;ECNT=1;NLOD=7.21;N_ART_LOD=-1.127e+00;POP_AF=1.000e-03;P_GERMLINE=-3.908e+00;RPA=10,9;RU=T;STR;TLOD=8.30	GT:AD:AF:F1R2:F2R1:MBQ:MFRL:MMQ:MPOS:SA_MAP_AF:SA_POST_PROB	0/0:24,0:0.040:13,0:11,0:0:3,0:0:0	0/1:51,6:0.126:16,2:32,4:40:186,129:60:17:0.071,0.101,0.105:0.016,0.012,0.973
1	201837934	.	CGTGT	C	.	.	DP=79;ECNT=1;NLOD=2.38;N_ART_LOD=-8.176e-01;POP_AF=1.000e-03;P_GERMLINE=-4.941e-02;RPA=11,9;RU=GT;STR;TLOD=8.19	GT:AD:AF:F1R2:F2R1:MBQ:MFRL:MMQ:MPOS:SA_MAP_AF:SA_POST_PROB	0/0:9,0:0.342:0,0:0,0:0:0,0:0:0	0/1:9,5:0.461:3,0:0,4:40:257,173:60:29:0.101,0.081,0.114:0.015,0.015,0.970
1	201843997	.	AGAG	A	.	.	DB;DP=177;ECNT=1;NLOD=20.61;N_ART_LOD=-8.379e-01;POP_AF=1.000e-03;P_GERMLINE=-1.941e+01;RPA=5,4;RU=GAG;STR;TLOD=3.90	GT:AD:AF:F1R2:F2R1:MBQ:MFRL:MMQ:MPOS:SA_MAP_AF:SA_POST_PROB	0/0:78,1:0.158:43,0:35,1:36:2,72:60:41	0/1:61,2:0.048:21,0:40,2:37:155,165:60:28:0.00,0.030,0.032:0.016,5.153e-03,0.979
1	202097524	.	ACTG	A	.	.	DP=310;ECNT=1;NLOD=2.67;N_ART_LOD=-8.372e-01;POP_AF=1.000e-03;P_GERMLINE=-9.186e-02;RPA=7,6;RU=CTG;STR;TLOD=36.46	GT:AD:AF:F1R2:F2R1:MBQ:MFRL:MMQ:MPOS:SA_MAP_AF:SA_POST_PROB	0/0:9,0:0.238:5,0:4,0:0:18,0:0:0	0/1:187,13:0.205:65,3:122,10:39:194,166:60:36:0.051,0.061,0.064:0.022,3.097e-03,0.974
1	202407189	.	G	GT	.	.	DB;DP=139;ECNT=1;NLOD=2.71;N_ART_LOD=-8.313e-01;POP_AF=1.000e-03;P_GERMLINE=-9.988e-02;RPA=10,11;RU=T;STR;TLOD=11.58	GT:AD:AF:F1R2:F2R1:MBQ:MFRL:MMQ:MPOS:SA_MAP_AF:SA_POST_PROB	0/0:9,0:0.219:5,0:4,0:0:6,0:0:0	0/1:94,10:0.160:31,4:61,6:40:179,177:60:37:0.061,0.091,0.096:0.027,5.124e-03,0.968
1	202987680	.	C	T	.	.	DP=109;ECNT=1;NLOD=22.18;N_ART_LOD=-1.882e+00;POP_AF=1.000e-03;P_GERMLINE=-1.888e+01;TLOD=15.62	GT:AD:AF:F1R2:F2R1:MBQ:MFRL:MMQ:MPOS:SA_MAP_AF:SA_POST_PROB	0/0:74,0:0.022:52,0:22,0:0:2,0:0:0	0/1:24,5:0.206:9,1:15,4:40:166,153:60:21:0.152,0.141,0.172:0.012,0.031,0.957
1	203466057	.	C	A	.	.	DP=326;ECNT=1;NLOD=14.34;N_ART_LOD=-1.707e+00;POP_AF=1.000e-03;P_GERMLINE=-1.317e+01;TLOD=3.87	GT:AD:AF:F1R2:F2R1:MBQ:MFRL:MMQ:MPOS:SA_MAP_AF:SA_POST_PROB	0/0:48,0:0.052:23,0:25,0:0:2,0:0:0	0/1:253,4:0.045:86,1:167,3:37:184,170:60:20:0.020,0.00,0.016:6.368e-04,0.241,0.758
1	203667527	.	TCCA	T	.	.	DP=149;ECNT=1;NLOD=8.99;N_ART_LOD=-1.539e+00;POP_AF=1.000e-03;P_GERMLINE=-8.095e+00;RPA=5,4;RU=CCA;STR;TLOD=3.59	GT:AD:AF:F1R2:F2R1:MBQ:MFRL:MMQ:MPOS:SA_MAP_AF:SA_POST_PROB	0/0:30,0:0.117:22,0:8,0:0:2,0:0:0	0/1:74,2:0.175:26,1:48,1:40:190,124:60:48:0.020,0.020,0.026:0.017,3.891e-03,0.979
1	203786224	.	A	AT	.	.	DP=185;ECNT=1;NLOD=24.60;N_ART_LOD=-1.634e+00;POP_AF=1.000e-03;P_GERMLINE=-2.130e+01;RPA=9,10;RU=T;STR;TLOD=12.56	GT:AD:AF:F1R2:F2R1:MBQ:MFRL:MMQ:MPOS:SA_MAP_AF:SA_POST_PROB	0/0:82,0:0.031:47,0:35,0:0:2,0:0:0	0/1:76,9:0.162:30,4:44,5:39:157,145:60:26:0.091,0.091,0.106:7.528e-03,0.020,0.973
1	204135374	.	GAGC	G	.	.	DP=321;ECNT=2;NLOD=12.91;N_ART_LOD=-1.663e+00;POP_AF=1.000e-03;P_GERMLINE=-1.083e+01;RPA=4,3;RU=AGC;STR;TLOD=4.81	GT:AD:AF:F1R2:F2R1:MBQ:MFRL:MMQ:MPOS:PGT:PID:SA_MAP_AF:SA_POST_PROB	0/0:43,0:0.053:22,0:21,0:0:2,0:0:0:0|1:204135374_GAGC_G	0/1:226,3:0.092:73,0:153,3:40:168,144:60:40:0|1:204135374_GAGC_G:0.010,0.010,0.013:4.625e-03,2.124e-03,0.993
1	204135386	.	C	T	.	.	DP=324;ECNT=2;NLOD=13.82;N_ART_LOD=-1.688e+00;POP_AF=1.000e-03;P_GERMLINE=-1.256e+01;TLOD=3.97	GT:AD:AF:F1R2:F2R1:MBQ:MFRL:MMQ:MPOS:PGT:PID:SA_MAP_AF:SA_POST_PROB	0/0:46,0:0.042:25,0:21,0:0:2,0:0:0:1|0:204135374_GAGC_G	0/1:238,4:0.073:80,0:158,4:39:167,140:60:18:1|0:204135374_GAGC_G:0.020,0.010,0.017:2.246e-03,5.301e-03,0.992
1	204230503	.	G	A	.	.	DP=363;ECNT=1;NLOD=8.78;N_ART_LOD=-1.493e+00;POP_AF=1.000e-03;P_GERMLINE=-7.886e+00;TLOD=3.60	GT:AD:AF:F1R2:F2R1:MBQ:MFRL:MMQ:MPOS:SA_MAP_AF:SA_POST_PROB	0/0:30,0:0.034:13,0:17,0:0:5,0:0:0	0/1:311,4:0.040:93,2:218,2:40:184,139:60:24:0.010,0.010,0.013:0.014,1.146e-03,0.985
1	204375119	.	T	TA	.	.	DP=80;ECNT=1;NLOD=3.53;N_ART_LOD=-9.009e-01;POP_AF=1.000e-03;P_GERMLINE=-4.349e-01;RPA=11,12;RU=A;STR;TLOD=7.67	GT:AD:AF:F1R2:F2R1:MBQ:MFRL:MMQ:MPOS:SA_MAP_AF:SA_POST_PROB	0/0:12,0:0.158:5,0:5,0:0:3,0:0:0	0/1:52,7:0.153:21,1:24,6:40:192,171:60:23:0.00,0.121,0.119:0.017,0.019,0.964
1	204438071	.	C	CG	.	.	DP=482;ECNT=1;NLOD=4.81;N_ART_LOD=-9.735e-01;POP_AF=1.000e-03;P_GERMLINE=-4.100e+00;RPA=7,8;RU=G;STR;TLOD=3.41	GT:AD:AF:F1R2:F2R1:MBQ:MFRL:MMQ:MPOS:SA_MAP_AF:SA_POST_PROB	0/0:16,0:0.056:9,0:7,0:0:2,0:0:0	0/1:388,6:0.089:139,3:248,3:40:171,195:60:23:0.010,0.010,0.015:3.663e-03,1.745e-03,0.995
1	204518239	.	A	G	.	.	DP=422;ECNT=1;NLOD=28.73;N_ART_LOD=-1.993e+00;POP_AF=1.000e-03;P_GERMLINE=-2.720e+01;TLOD=4.24	GT:AD:AF:F1R2:F2R1:MBQ:MFRL:MMQ:MPOS:SA_MAP_AF:SA_POST_PROB	0/0:96,0:0.024:60,0:36,0:0:0,0:0:0	0/1:309,3:0.027:140,2:169,1:40:175,148:60:17:0.00,0.010,9.615e-03:9.072e-03,1.116e-03,0.990
1	204945802	.	G	A	.	.	DP=212;ECNT=1;NLOD=5.41;N_ART_LOD=-1.278e+00;POP_AF=1.000e-03;P_GERMLINE=-2.108e+00;TLOD=127.22	GT:AD:AF:F1R2:F2R1:MBQ:MFRL:MMQ:MPOS:SA_MAP_AF:SA_POST_PROB	0/0:18,0:1.536e-03:8,0:10,0:0:4,0:0:0	0/1:143,39:0.234:57,17:86,22:39:183,192:60:13:0.192,0.202,0.214:0.019,7.216e-03,0.974
1	204956676	.	C	A	.	.	DP=443;ECNT=1;NLOD=27.54;N_ART_LOD=-1.974e+00;POP_AF=1.000e-03;P_GERMLINE=-2.610e+01;TLOD=4.14	GT:AD:AF:F1R2:F2R1:MBQ:MFRL:MMQ:MPOS:SA_MAP_AF:SA_POST_PROB	0/0:92,0:0.020:52,0:40,0:0:2,0:0:0	0/1:325,3:0.038:133,0:192,3:40:160,189:60:34:0.010,0.010,9.146e-03:2.548e-03,1.951e-03,0.996
1	205417485	.	G	A	.	.	DP=140;ECNT=1;NLOD=7.50;N_ART_LOD=-1.422e+00;POP_AF=1.000e-03;P_GERMLINE=-7.088e+00;TLOD=3.12	GT:AD:AF:F1R2:F2R1:MBQ:MFRL:MMQ:MPOS:SA_MAP_AF:SA_POST_PROB	0/0:25,0:0.021:11,0:14,0:0:2,0:0:0	0/1:109,2:0.032:38,1:71,1:40:156,166:60:10:0.010,0.010,0.018:5.485e-03,4.409e-03,0.990
1	205687356	.	TTTTTTTTTC	T	.	.	DP=129;ECNT=2;NLOD=5.66;N_ART_LOD=-1.309e+00;POP_AF=1.000e-03;P_GERMLINE=-2.759e+00;TLOD=5.83	GT:AD:AF:F1R2:F2R1:MBQ:MFRL:MMQ:MPOS:SA_MAP_AF:SA_POST_PROB	0/0:19,0:0.031:10,0:9,0:0:2,0:0:0	0/1:93,7:0.105:34,5:59,2:39:154,146:60:16:0.051,0.061,0.070:6.108e-03,0.018,0.976
1	205739430	.	A	G	.	.	DP=160;ECNT=1;NLOD=7.80;N_ART_LOD=-1.444e+00;POP_AF=1.000e-03;P_GERMLINE=-6.894e+00;TLOD=3.61	GT:AD:AF:F1R2:F2R1:MBQ:MFRL:MMQ:MPOS:SA_MAP_AF:SA_POST_PROB	0/0:26,0:0.038:16,0:10,0:0:3,0:0:0	0/1:123,3:0.046:43,1:80,2:39:156,175:60:16:0.00,0.020,0.024:0.012,3.456e-03,0.985
1	207495765	.	C	T	.	.	DP=342;ECNT=1;NLOD=24.58;N_ART_LOD=-1.927e+00;POP_AF=1.000e-03;P_GERMLINE=-2.350e+01;TLOD=3.78	GT:AD:AF:F1R2:F2R1:MBQ:MFRL:MMQ:MPOS:SA_MAP_AF:SA_POST_PROB	0/0:82,0:0.026:48,0:34,0:0:2,0:0:0	0/1:238,3:0.043:86,0:152,3:40:176,172:60:15:0.010,0.010,0.012:3.062e-03,2.768e-03,0.994
1	208201426	.	C	T	.	.	DP=411;ECNT=1;NLOD=12.21;N_ART_LOD=-1.626e+00;POP_AF=1.000e-03;P_GERMLINE=-1.143e+01;TLOD=3.48	GT:AD:AF:F1R2:F2R1:MBQ:MFRL:MMQ:MPOS:SA_MAP_AF:SA_POST_PROB	0/0:41,0:0.019:21,0:20,0:0:2,0:0:0	0/1:359,3:0.020:131,1:228,2:39:159,136:60:6:0.010,0.010,8.287e-03:4.303e-03,1.136e-03,0.995
1	209907814	.	T	C	.	.	DP=220;ECNT=1;NLOD=39.53;N_ART_LOD=-2.137e+00;POP_AF=1.000e-03;P_GERMLINE=-3.917e+01;TLOD=3.06	GT:AD:AF:F1R2:F2R1:MBQ:MFRL:MMQ:MPOS:SA_MAP_AF:SA_POST_PROB	0/0:132,0:0.039:97,0:35,0:0:0,0:0:0	0/1:69,2:0.071:28,0:41,2:40:160,190:60:5:0.020,0.020,0.028:0.013,4.700e-03,0.982
1	210414879	.	C	CT	.	.	DP=57;ECNT=1;NLOD=8.48;N_ART_LOD=-3.190e-01;POP_AF=1.000e-03;P_GERMLINE=-6.533e+00;RPA=14,15;RU=T;STR;TLOD=4.66	GT:AD:AF:F1R2:F2R1:MBQ:MFRL:MMQ:MPOS:SA_MAP_AF:SA_POST_PROB	0/0:36,1:0.061:19,1:13,0:40:2,52465082:60:13	0/1:11,4:0.311:6,4:3,0:39:237,217:60:14:0.222,0.242,0.267:0.016,0.036,0.948
1	211280724	.	T	TA	.	.	DP=342;ECNT=1;NLOD=5.25;N_ART_LOD=-6.855e-01;POP_AF=1.000e-03;P_GERMLINE=-1.949e+00;RPA=14,15;RU=A;STR;TLOD=22.00	GT:AD:AF:F1R2:F2R1:MBQ:MFRL:MMQ:MPOS:SA_MAP_AF:SA_POST_PROB	0/0:22,1:0.255:4,0:2,0:0:4,0:0:0	0/1:171,23:0.271:28,6:103,14:34:181,214:60:25:0.091,0.091,0.103:0.016,6.254e-03,0.978
1	211381211	.	AAGC	A	.	.	DP=189;ECNT=2;NLOD=3.28;N_ART_LOD=-1.184e+00;POP_AF=1.000e-03;P_GERMLINE=-7.365e-01;RPA=5,4;RU=AGC;STR;TLOD=5.43	GT:AD:AF:F1R2:F2R1:MBQ:MFRL:MMQ:MPOS:SA_MAP_AF:SA_POST_PROB	0/0:11,0:0.227:7,0:4,0:0:8,0:0:0	0/1:124,4:0.145:51,2:73,2:38:184,194:58:23:0.030,0.010,0.031:2.303e-03,0.034,0.964
1	211381245	.	CCCA	C	.	.	DP=224;ECNT=2;NLOD=3.31;N_ART_LOD=-1.094e+00;POP_AF=1.000e-03;P_GERMLINE=-3.041e-01;RPA=4,3;RU=CCA;STR;TLOD=10.95	GT:AD:AF:F1R2:F2R1:MBQ:MFRL:MMQ:MPOS:SA_MAP_AF:SA_POST_PROB	0/0:11,0:0.042:7,0:4,0:0:8,0:0:0	0/1:182,5:0.084:64,2:118,3:39:171,220:60:13:0.020,0.020,0.027:5.465e-03,3.694e-03,0.991
1	212482691	.	T	A	.	.	DP=200;ECNT=8;NLOD=4.23;N_ART_LOD=1.56;POP_AF=1.000e-03;P_GERMLINE=-9.787e-01;TLOD=8.23	GT:AD:AF:F1R2:F2R1:MBQ:MFRL:MMQ:MPOS:PGT:PID:SA_MAP_AF:SA_POST_PROB	0/0:28,1:0.035:13,1:15,0:30:3,181:40:29:0|1:212482691_T_A	0/1:167,4:0.023:95,3:72,1:40:178,145:39:25:0|1:212482691_T_A:0.020,0.020,0.023:5.506e-03,3.585e-03,0.991
1	212482693	.	C	T	.	.	DP=197;ECNT=8;NLOD=4.23;N_ART_LOD=1.56;POP_AF=1.000e-03;P_GERMLINE=-9.786e-01;TLOD=8.27	GT:AD:AF:F1R2:F2R1:MBQ:MFRL:MMQ:MPOS:PGT:PID:SA_MAP_AF:SA_POST_PROB	0/0:28,1:0.035:14,1:14,0:35:3,181:40:31:0|1:212482691_T_A	0/1:164,4:0.024:93,3:71,1:40:178,145:39:27:0|1:212482691_T_A:0.020,0.020,0.024:5.549e-03,3.663e-03,0.991
1	212482694	.	C	T	.	.	DP=194;ECNT=8;NLOD=3.93;N_ART_LOD=1.59;POP_AF=1.000e-03;P_GERMLINE=-7.208e-01;TLOD=8.29	GT:AD:AF:F1R2:F2R1:MBQ:MFRL:MMQ:MPOS:PGT:PID:SA_MAP_AF:SA_POST_PROB	0/0:27,1:0.036:13,1:14,0:32:3,181:40:32:0|1:212482691_T_A	0/1:162,4:0.024:91,3:71,1:40:177,145:39:28:0|1:212482691_T_A:0.020,0.020,0.024:5.909e-03,3.564e-03,0.991
1	212482760	.	C	T	.	.	DP=147;ECNT=8;NLOD=2.42;N_ART_LOD=1.76;POP_AF=1.000e-03;P_GERMLINE=-1.075e-01;TLOD=5.95	GT:AD:AF:F1R2:F2R1:MBQ:MFRL:MMQ:MPOS:SA_MAP_AF:SA_POST_PROB	0/0:22,1:0.044:9,1:13,0:35:4,181:40:2	0/1:118,3:0.036:73,3:45,0:40:170,118:47:14:0.020,0.020,0.025:5.716e-03,5.142e-03,0.989
1	213009178	.	C	CAA	.	.	DP=147;ECNT=1;NLOD=2.53;N_ART_LOD=-6.236e-01;POP_AF=1.000e-03;P_GERMLINE=-4.004e-01;RPA=17,19;RU=A;STR;TLOD=5.10	GT:AD:AF:F1R2:F2R1:MBQ:MFRL:MMQ:MPOS:SA_MAP_AF:SA_POST_PROB	0/0:11,1:0.256:3,0:1,0:0:1,0:0:0	0/1:86,6:0.193:20,3:36,2:39:186,225:60:31:0.030,0.051,0.051:6.877e-03,0.011,0.982
1	213056812	.	T	C	.	.	DP=188;ECNT=1;NLOD=6.90;N_ART_LOD=-1.380e+00;POP_AF=1.000e-03;P_GERMLINE=-3.594e+00;TLOD=126.59	GT:AD:AF:F1R2:F2R1:MBQ:MFRL:MMQ:MPOS:SA_MAP_AF:SA_POST_PROB	0/0:23,0:2.801e-03:18,0:5,0:0:2,0:0:0	0/1:120,38:0.253:45,14:75,24:39:149,163:60:20:0.222,0.222,0.241:8.116e-03,0.021,0.971
1	213068395	.	T	C	.	.	DP=196;ECNT=1;NLOD=29.38;N_ART_LOD=-2.008e+00;POP_AF=1.000e-03;P_GERMLINE=-2.880e+01;TLOD=3.28	GT:AD:AF:F1R2:F2R1:MBQ:MFRL:MMQ:MPOS:SA_MAP_AF:SA_POST_PROB	0/0:98,0:0.036:83,0:15,0:0:0,0:0:0	0/1:81,2:0.067:29,1:52,1:39:187,112:60:7:0.020,0.00,0.024:4.711e-03,0.011,0.985
1	213180441	.	GAAA	G	.	.	DP=234;ECNT=1;NLOD=3.63;N_ART_LOD=-7.801e-01;POP_AF=1.000e-03;P_GERMLINE=-4.975e-01;RPA=17,14;RU=A;STR;TLOD=15.44	GT:AD:AF:F1R2:F2R1:MBQ:MFRL:MMQ:MPOS:SA_MAP_AF:SA_POST_PROB	0/0:20,3:0.214:4,0:2,0:0:3,0:0:0	0/1:142,41:0.261:8,5:20,6:39:158,171:60:19:0.020,0.071,0.068:0.040,3.351e-03,0.957
1	214791905	.	T	C	.	.	DP=701;ECNT=1;NLOD=38.31;N_ART_LOD=-2.122e+00;POP_AF=1.000e-03;P_GERMLINE=-3.786e+01;TLOD=3.15	GT:AD:AF:F1R2:F2R1:MBQ:MFRL:MMQ:MPOS:SA_MAP_AF:SA_POST_PROB	0/0:128,0:0.037:91,0:37,0:0:0,0:0:0	0/1:546,3:0.019:234,2:312,1:40:163,140:60:48:0.010,0.010,5.464e-03:6.720e-04,3.964e-03,0.995
1	214818825	.	CA	C	.	.	DB;DP=621;ECNT=1;NLOD=14.71;N_ART_LOD=-1.446e+00;POP_AF=1.000e-03;P_GERMLINE=-1.231e+01;RPA=8,7;RU=A;STR;TLOD=5.15	GT:AD:AF:F1R2:F2R1:MBQ:MFRL:MMQ:MPOS:SA_MAP_AF:SA_POST_PROB	0/0:49,0:0.100:31,0:16,0:0:2,0:0:0	0/1:502,9:0.061:192,6:290,3:40:172,156:60:19:0.010,0.020,0.018:2.291e-03,2.405e-03,0.995
1	215345245	.	TTC	T	.	.	DP=66;ECNT=2;NLOD=5.41;N_ART_LOD=-1.306e+00;POP_AF=1.000e-03;P_GERMLINE=-2.531e+00;RPA=7,6;RU=TC;STR;TLOD=5.79	GT:AD:AF:F1R2:F2R1:MBQ:MFRL:MMQ:MPOS:SA_MAP_AF:SA_POST_PROB	0/0:18,0:0.072:8,0:10,0:0:2,0:0:0	0/1:39,3:0.100:23,2:16,1:39:240,280:60:32:0.00,0.071,0.071:0.012,0.022,0.966
1	215759729	.	G	GT	.	.	DP=74;ECNT=1;NLOD=4.51;N_ART_LOD=-9.291e-01;POP_AF=1.000e-03;P_GERMLINE=-1.687e+00;RPA=10,11;RU=T;STR;TLOD=5.70	GT:AD:AF:F1R2:F2R1:MBQ:MFRL:MMQ:MPOS:SA_MAP_AF:SA_POST_PROB	0/0:15,0:1.517e-03:10,0:5,0:0:3,0:0:0	0/1:51,5:0.114:27,3:22,2:39:218,229:60:7:0.00,0.091,0.089:0.012,0.025,0.962
1	215914834	.	G	A	.	.	DP=488;ECNT=2;NLOD=29.63;N_ART_LOD=-2.014e+00;POP_AF=1.000e-03;P_GERMLINE=-2.874e+01;TLOD=3.59	GT:AD:AF:F1R2:F2R1:MBQ:MFRL:MMQ:MPOS:SA_MAP_AF:SA_POST_PROB	0/0:99,0:0.041:62,0:37,0:0:2,0:0:0	0/1:356,3:0.039:152,1:204,2:39:165,233:60:37:0.010,0.00,8.357e-03:9.718e-04,8.074e-03,0.991
1	217793710	.	C	T	.	.	DP=450;ECNT=1;NLOD=29.63;N_ART_LOD=-2.022e+00;POP_AF=1.000e-03;P_GERMLINE=-2.639e+01;TLOD=6.81	GT:AD:AF:F1R2:F2R1:MBQ:MFRL:MMQ:MPOS:SA_MAP_AF:SA_POST_PROB	0/0:99,0:0.061:58,0:41,0:0:2,0:0:0	0/1:309,4:0.050:123,1:186,3:40:178,181:60:34:0.010,0.00,0.013:1.597e-03,7.423e-03,0.991
1	220307713	.	G	GT	.	.	DB;DP=223;ECNT=1;NLOD=9.31;N_ART_LOD=-1.223e+00;POP_AF=1.000e-03;P_GERMLINE=-6.017e+00;RPA=9,10;RU=T;STR;TLOD=7.81	GT:AD:AF:F1R2:F2R1:MBQ:MFRL:MMQ:MPOS:SA_MAP_AF:SA_POST_PROB	0/0:31,0:0.017:20,0:11,0:0:2,0:0:0	0/1:163,8:0.097:77,4:82,4:39:184,220:60:24:0.030,0.040,0.047:6.317e-03,9.025e-03,0.985
1	221054629	.	C	G	.	.	DP=1307;ECNT=1;NLOD=23.85;N_ART_LOD=-1.922e+00;POP_AF=1.000e-03;P_GERMLINE=-2.055e+01;TLOD=459.43	GT:AD:AF:F1R2:F2R1:MBQ:MFRL:MMQ:MPOS:SA_MAP_AF:SA_POST_PROB	0/0:80,0:0.045:46,0:34,0:0:3,0:0:0	0/1:1021,152:0.145:388,62:633,90:40:172,165:60:24:0.121,0.121,0.130:1.713e-03,0.021,0.978
1	223165530	.	G	T	.	.	DP=340;ECNT=1;NLOD=4.20;N_ART_LOD=-1.199e+00;POP_AF=1.000e-03;P_GERMLINE=-9.499e-01;TLOD=89.81	GT:AD:AF:F1R2:F2R1:MBQ:MFRL:MMQ:MPOS:SA_MAP_AF:SA_POST_PROB	0/0:14,0:0.065:7,0:7,0:0:8,0:0:0	0/1:280,31:0.118:113,12:167,19:40:174,183:60:24:0.101,0.071,0.100:3.488e-03,0.022,0.974
1	223980973	.	CA	C	.	.	DB;DP=142;ECNT=1;NLOD=8.70;N_ART_LOD=-1.218e+00;POP_AF=1.000e-03;P_GERMLINE=-5.402e+00;RPA=11,10;RU=A;STR;TLOD=8.13	GT:AD:AF:F1R2:F2R1:MBQ:MFRL:MMQ:MPOS:SA_MAP_AF:SA_POST_PROB	0/0:29,0:0.075:15,0:13,0:0:2,0:0:0	0/1:90,8:0.122:27,3:53,5:40:193,189:60:27:0.071,0.071,0.087:5.324e-03,0.051,0.944
1	224444737	.	C	CT	.	.	DB;DP=448;ECNT=1;NLOD=4.51;N_ART_LOD=-9.592e-01;POP_AF=1.000e-03;P_GERMLINE=-1.324e+00;RPA=9,10;RU=T;STR;TLOD=6.62	GT:AD:AF:F1R2:F2R1:MBQ:MFRL:MMQ:MPOS:SA_MAP_AF:SA_POST_PROB	0/0:15,0:0.084:9,0:6,0:0:4,0:0:0	0/1:316,9:0.144:136,1:178,8:39:172,175:60:22:0.030,0.010,0.028:3.052e-03,6.310e-03,0.991
1	225600351	.	TA	T	.	.	DP=146;ECNT=1;NLOD=3.79;N_ART_LOD=-7.275e-01;POP_AF=1.000e-03;P_GERMLINE=-6.084e-01;RPA=16,15;RU=A;STR;TLOD=10.46	GT:AD:AF:F1R2:F2R1:MBQ:MFRL:MMQ:MPOS:SA_MAP_AF:SA_POST_PROB	0/0:13,0:0.269:4,0:6,0:0:5,0:0:0	0/1:63,10:0.289:21,2:29,7:36:196,180:60:29:0.121,0.00,0.125:8.333e-03,0.042,0.950
1	225706955	.	C	A	.	.	DP=1424;ECNT=2;NLOD=56.74;N_ART_LOD=-2.296e+00;POP_AF=1.000e-03;P_GERMLINE=-5.590e+01;TLOD=3.55	GT:AD:AF:F1R2:F2R1:MBQ:MFRL:MMQ:MPOS:SA_MAP_AF:SA_POST_PROB	0/0:190,0:0.046:125,0:65,0:0:0,0:0:0	0/1:1168,6:0.024:432,3:736,3:40:162,113:60:5:0.010,0.010,5.111e-03:1.196e-03,6.481e-04,0.998
1	225706963	.	G	A	.	.	DP=1450;ECNT=2;NLOD=53.69;N_ART_LOD=-2.272e+00;POP_AF=1.000e-03;P_GERMLINE=-5.338e+01;TLOD=3.01	GT:AD:AF:F1R2:F2R1:MBQ:MFRL:MMQ:MPOS:SA_MAP_AF:SA_POST_PROB	0/0:182,2:0.048:123,1:59,1:31:0,2:60:0	0/1:1195,5:0.026:446,1:749,4:39:162,175:60:15:0.010,0.010,4.167e-03:2.192e-03,4.077e-04,0.997
1	226059794	.	G	GA	.	.	DB;DP=105;ECNT=1;NLOD=2.67;N_ART_LOD=-8.271e-01;POP_AF=1.000e-03;P_GERMLINE=-1.329e-01;RPA=12,13;RU=A;STR;TLOD=6.27	GT:AD:AF:F1R2:F2R1:MBQ:MFRL:MMQ:MPOS:SA_MAP_AF:SA_POST_PROB	0/0:9,0:0.225:5,0:3,0:0:16,0:0:0	0/1:70,8:0.159:23,0:40,7:27:184,171:60:28:0.071,0.071,0.090:0.070,5.162e-03,0.925
1	229685011	.	C	T	.	.	DP=289;ECNT=1;NLOD=19.77;N_ART_LOD=-1.831e+00;POP_AF=1.000e-03;P_GERMLINE=-1.856e+01;TLOD=3.91	GT:AD:AF:F1R2:F2R1:MBQ:MFRL:MMQ:MPOS:SA_MAP_AF:SA_POST_PROB	0/0:66,0:0.018:45,0:21,0:0:2,0:0:0	0/1:210,3:0.035:78,1:132,2:39:164,157:60:18:0.00,0.010,0.014:8.450e-03,1.978e-03,0.990
1	230372346	.	G	A	.	.	DP=194;ECNT=1;NLOD=15.89;N_ART_LOD=-1.742e+00;POP_AF=1.000e-03;P_GERMLINE=-1.259e+01;TLOD=125.43	GT:AD:AF:F1R2:F2R1:MBQ:MFRL:MMQ:MPOS:SA_MAP_AF:SA_POST_PROB	0/0:53,0:0.030:28,0:25,0:0:2,0:0:0	0/1:96,37:0.287:27,14:69,23:39:169,164:60:19:0.253,0.263,0.278:0.014,0.015,0.971
1	230820947	.	C	T	.	.	DP=226;ECNT=1;NLOD=26.39;N_ART_LOD=-1.969e+00;POP_AF=1.000e-03;P_GERMLINE=-2.461e+01;TLOD=4.49	GT:AD:AF:F1R2:F2R1:MBQ:MFRL:MMQ:MPOS:SA_MAP_AF:SA_POST_PROB	0/0:88,0:0.053:62,0:26,0:0:2,0:0:0	0/1:119,3:0.048:40,0:79,3:40:175,130:60:5:0.010,0.020,0.025:0.020,2.505e-03,0.978
1	231473417	.	C	T	.	.	DP=386;ECNT=1;NLOD=6.26;N_ART_LOD=-1.349e+00;POP_AF=1.000e-03;P_GERMLINE=-3.500e+00;TLOD=5.61	GT:AD:AF:F1R2:F2R1:MBQ:MFRL:MMQ:MPOS:SA_MAP_AF:SA_POST_PROB	0/0:21,0:0.029:8,0:13,0:0:7,0:0:0	0/1:338,4:0.042:99,2:239,2:38:172,147:60:15:0.010,0.00,0.012:7.775e-04,0.039,0.960
1	231502243	.	AAT	A	.	.	DB;DP=123;ECNT=1;NLOD=9.65;N_ART_LOD=-1.260e+00;POP_AF=1.000e-03;P_GERMLINE=-7.868e+00;TLOD=4.50	GT:AD:AF:F1R2:F2R1:MBQ:MFRL:MMQ:MPOS:SA_MAP_AF:SA_POST_PROB	0/0:32,0:0.042:15,0:17,0:0:4,0:0:0	0/1:71,3:0.114:28,2:42,1:38:156,143:60:23:0.00,0.040,0.040:0.083,2.777e-03,0.914
1	233424963	.	G	T	.	.	DP=102;ECNT=1;NLOD=26.08;N_ART_LOD=-1.970e+00;POP_AF=1.000e-03;P_GERMLINE=-2.568e+01;TLOD=3.10	GT:AD:AF:F1R2:F2R1:MBQ:MFRL:MMQ:MPOS:SA_MAP_AF:SA_POST_PROB	0/0:87,0:0.068:64,0:23,0:0:2,0:0:0	0/1:1,1:0.500:0,1:1,0:34:132,142:60:20:0.495,0.00,0.500:0.025,0.027,0.948
1	233802326	.	T	C	.	.	DP=166;ECNT=1;NLOD=12.59;N_ART_LOD=-1.650e+00;POP_AF=1.000e-03;P_GERMLINE=-1.212e+01;TLOD=3.17	GT:AD:AF:F1R2:F2R1:MBQ:MFRL:MMQ:MPOS:SA_MAP_AF:SA_POST_PROB	0/0:42,0:0.046:29,0:13,0:0:2,0:0:0	0/1:110,3:0.055:51,1:59,2:40:175,218:60:33:0.020,0.010,0.027:1.469e-03,0.240,0.759
1	235490325	.	C	T	.	.	DP=112;ECNT=1;NLOD=4.54;N_ART_LOD=-1.218e+00;POP_AF=1.000e-03;P_GERMLINE=-3.948e+00;TLOD=3.29	GT:AD:AF:F1R2:F2R1:MBQ:MFRL:MMQ:MPOS:SA_MAP_AF:SA_POST_PROB	0/0:15,0:0.030:11,0:4,0:0:4,0:0:0	0/1:86,2:0.060:24,1:62,1:40:186,205:60:9:0.020,0.00,0.023:5.767e-03,8.038e-03,0.986
1	235611556	.	G	A	.	.	DP=119;ECNT=1;NLOD=2.97;N_ART_LOD=-1.111e+00;POP_AF=1.000e-03;P_GERMLINE=-5.276e-01;TLOD=5.39	GT:AD:AF:F1R2:F2R1:MBQ:MFRL:MMQ:MPOS:SA_MAP_AF:SA_POST_PROB	0/0:10,0:0.174:6,0:4,0:0:1,0:0:0	0/1:78,6:0.156:27,0:51,6:21:164,225:60:6:0.00,0.071,0.071:0.058,4.354e-03,0.937
1	235634146	.	T	TA	.	.	DP=426;ECNT=1;NLOD=13.49;N_ART_LOD=-1.411e+00;POP_AF=1.000e-03;P_GERMLINE=-1.019e+01;RPA=9,10;RU=A;STR;TLOD=14.98	GT:AD:AF:F1R2:F2R1:MBQ:MFRL:MMQ:MPOS:SA_MAP_AF:SA_POST_PROB	0/0:45,0:0.101:23,0:21,0:0:0,0:0:0	0/1:331,15:0.075:148,6:180,9:40:166,177:60:15:0.040,0.030,0.043:1.952e-03,0.020,0.978
1	235826382	.	T	TA	.	.	DP=94;ECNT=1;NLOD=2.85;N_ART_LOD=-5.954e-01;POP_AF=1.000e-03;P_GERMLINE=-1.307e-01;RPA=13,14;RU=A;STR;TLOD=13.03	GT:AD:AF:F1R2:F2R1:MBQ:MFRL:MMQ:MPOS:SA_MAP_AF:SA_POST_PROB	0/0:10,0:0.191:4,0:2,0:0:12,0:0:0	0/1:47,11:0.283:10,3:27,6:34:216,166:60:18:0.152,0.131,0.158:0.022,0.012,0.966
1	235875411	.	T	A	.	.	DP=108;ECNT=1;NLOD=2.70;N_ART_LOD=-1.017e+00;POP_AF=1.000e-03;P_GERMLINE=-2.178e+00;TLOD=3.22	GT:AD:AF:F1R2:F2R1:MBQ:MFRL:MMQ:MPOS:SA_MAP_AF:SA_POST_PROB	0/0:9,0:0.053:5,0:4,0:0:5,0:0:0	0/1:93,2:0.040:39,1:54,1:40:148,162:60:20:0.020,0.020,0.021:5.510e-03,5.665e-03,0.989
1	236143302	.	CA	C	.	.	DP=178;ECNT=1;NLOD=13.51;N_ART_LOD=-1.707e+00;POP_AF=1.000e-03;P_GERMLINE=-1.274e+01;RPA=8,7;RU=A;STR;TLOD=3.47	GT:AD:AF:F1R2:F2R1:MBQ:MFRL:MMQ:MPOS:SA_MAP_AF:SA_POST_PROB	0/0:45,0:0.106:22,0:23,0:0:2,0:0:0	0/1:104,4:0.088:43,2:61,2:37:184,269:60:25:0.030,0.030,0.037:9.545e-03,4.789e-03,0.986
1	236180550	.	G	T	.	.	DP=243;ECNT=1;NLOD=12.90;N_ART_LOD=-1.659e+00;POP_AF=1.000e-03;P_GERMLINE=-9.599e+00;TLOD=41.89	GT:AD:AF:F1R2:F2R1:MBQ:MFRL:MMQ:MPOS:SA_MAP_AF:SA_POST_PROB	0/0:43,0:0.045:17,0:26,0:0:2,0:0:0	0/1:168,15:0.111:63,6:105,9:39:181,188:60:17:0.071,0.071,0.082:0.015,4.784e-03,0.980
1	236274831	.	C	T	.	.	DP=121;ECNT=1;NLOD=4.11;N_ART_LOD=-1.195e+00;POP_AF=1.000e-03;P_GERMLINE=-3.770e+00;TLOD=3.04	GT:AD:AF:F1R2:F2R1:MBQ:MFRL:MMQ:MPOS:SA_MAP_AF:SA_POST_PROB	0/0:14,0:0.077:10,0:4,0:0:3,0:0:0	0/1:99,2:0.040:28,1:71,1:39:176,140:60:14:0.020,0.010,0.020:4.130e-03,7.239e-03,0.989
1	236719076	.	A	G	.	.	DP=110;ECNT=1;NLOD=2.70;N_ART_LOD=-1.034e+00;POP_AF=1.000e-03;P_GERMLINE=-2.042e+00;TLOD=3.36	GT:AD:AF:F1R2:F2R1:MBQ:MFRL:MMQ:MPOS:SA_MAP_AF:SA_POST_PROB	0/0:9,0:0.093:4,0:5,0:0:3,0:0:0	0/1:89,2:0.062:32,1:57,1:40:230,213:60:11:0.020,0.010,0.022:3.165e-03,0.018,0.979
1	236767182	.	GA	G	.	.	DP=275;ECNT=1;NLOD=3.23;N_ART_LOD=-6.000e-01;POP_AF=1.000e-03;P_GERMLINE=-2.661e-01;RPA=12,11;RU=A;STR;TLOD=18.17	GT:AD:AF:F1R2:F2R1:MBQ:MFRL:MMQ:MPOS:SA_MAP_AF:SA_POST_PROB	0/0:11,0:0.121:3,0:7,0:0:5,0:0:0	0/1:226,17:0.106:68,4:123,13:39:160,167:60:19:0.051,0.071,0.072:8.556e-03,5.410e-03,0.986
1	237038008	.	T	TA	.	.	DP=76;ECNT=1;NLOD=4.42;N_ART_LOD=-6.988e-01;POP_AF=1.000e-03;P_GERMLINE=-3.612e+00;RPA=14,15;RU=A;STR;TLOD=3.50	GT:AD:AF:F1R2:F2R1:MBQ:MFRL:MMQ:MPOS:SA_MAP_AF:SA_POST_PROB	0/0:15,0:0.096:4,0:10,0:0:2,0:0:0	0/1:38,5:0.230:14,2:13,1:35:175,167:60:26:0.00,0.081,0.077:0.017,0.013,0.970
1	240254988	.	C	G	.	.	DP=41;ECNT=1;NLOD=6.77;N_ART_LOD=-1.384e+00;POP_AF=1.000e-03;P_GERMLINE=-4.107e+00;TLOD=5.47	GT:AD:AF:F1R2:F2R1:MBQ:MFRL:MMQ:MPOS:SA_MAP_AF:SA_POST_PROB	0/0:23,0:0.035:13,0:10,0:0:4,0:0:0	0/1:15,2:0.124:3,0:12,2:40:160,98:60:11:0.121,0.00,0.118:6.801e-03,0.132,0.861
1	241799112	.	A	G	.	.	DP=134;ECNT=1;NLOD=4.80;N_ART_LOD=-1.261e+00;POP_AF=1.000e-03;P_GERMLINE=-4.478e+00;TLOD=3.02	GT:AD:AF:F1R2:F2R1:MBQ:MFRL:MMQ:MPOS:SA_MAP_AF:SA_POST_PROB	0/0:16,0:0.081:12,0:4,0:0:3,0:0:0	0/1:108,2:0.039:42,0:66,2:40:199,205:60:20:0.010,0.010,0.018:0.014,2.757e-03,0.983
1	241954005	.	T	TA	.	.	DP=348;ECNT=1;NLOD=7.60;N_ART_LOD=-1.002e+00;POP_AF=1.000e-03;P_GERMLINE=-6.820e+00;RPA=18,19;RU=A;STR;TLOD=3.48	GT:AD:AF:F1R2:F2R1:MBQ:MFRL:MMQ:MPOS:SA_MAP_AF:SA_POST_PROB	0/0:29,0:0.343:0,0:1,0:0:26,0:0:0	0/1:137,7:0.304:4,1:11,5:36:170,173:60:26:0.030,0.030,0.038:0.031,2.832e-03,0.966
1	242162342	.	G	GA	.	.	DB;DP=198;ECNT=1;NLOD=4.21;N_ART_LOD=-1.231e+00;POP_AF=1.000e-03;P_GERMLINE=-3.390e+00;RPA=9,10;RU=A;STR;TLOD=3.52	GT:AD:AF:F1R2:F2R1:MBQ:MFRL:MMQ:MPOS:SA_MAP_AF:SA_POST_PROB	0/0:14,0:0.132:9,0:5,0:0:3,0:0:0	0/1:136,5:0.135:57,2:79,3:37:205,174:60:23:0.040,0.00,0.035:6.474e-03,9.545e-03,0.984
1	244006543	.	TCTG	T	.	.	DP=302;ECNT=1;NLOD=8.08;N_ART_LOD=-1.504e+00;POP_AF=1.000e-03;P_GERMLINE=-5.828e+00;RPA=4,3;RU=CTG;STR;TLOD=4.99	GT:AD:AF:F1R2:F2R1:MBQ:MFRL:MMQ:MPOS:SA_MAP_AF:SA_POST_PROB	0/0:27,0:0.137:19,0:8,0:0:2,0:0:0	0/1:202,3:0.126:80,2:122,1:40:206,268:60:31:0.020,0.00,0.015:8.214e-03,3.376e-03,0.988
1	244218133	.	C	T	.	.	DP=587;ECNT=1;NLOD=9.21;N_ART_LOD=-1.514e+00;POP_AF=1.000e-03;P_GERMLINE=-8.775e+00;TLOD=3.13	GT:AD:AF:F1R2:F2R1:MBQ:MFRL:MMQ:MPOS:SA_MAP_AF:SA_POST_PROB	0/0:31,0:0.039:18,0:13,0:0:3,0:0:0	0/1:521,3:0.034:215,0:306,3:39:176,166:60:20:0.00,0.010,5.725e-03:0.011,5.439e-04,0.989
1	245180639	.	A	AT	.	.	DP=97;ECNT=1;NLOD=7.70;N_ART_LOD=-1.030e+00;POP_AF=1.000e-03;P_GERMLINE=-4.686e+00;RPA=11,12;RU=T;STR;TLOD=6.03	GT:AD:AF:F1R2:F2R1:MBQ:MFRL:MMQ:MPOS:SA_MAP_AF:SA_POST_PROB	0/0:26,0:0.126:10,0:13,0:0:2,0:0:0	0/1:45,5:0.190:21,3:19,2:39:163,169:60:43:0.071,0.091,0.100:0.018,9.272e-03,0.972
1	245222673	.	C	CT	.	.	DP=190;ECNT=1;NLOD=14.13;N_ART_LOD=-1.414e+00;POP_AF=1.000e-03;P_GERMLINE=-1.083e+01;RPA=10,11;RU=T;STR;TLOD=8.62	GT:AD:AF:F1R2:F2R1:MBQ:MFRL:MMQ:MPOS:SA_MAP_AF:SA_POST_PROB	0/0:47,0:0.066:28,0:19,0:0:2,0:0:0	0/1:120,8:0.091:50,2:67,6:40:174,212:60:13:0.040,0.061,0.063:7.582e-03,0.012,0.980
1	245222845	.	TA	T	.	.	DP=216;ECNT=1;NLOD=7.50;N_ART_LOD=-1.460e+00;POP_AF=1.000e-03;P_GERMLINE=-5.955e+00;RPA=8,7;RU=A;STR;TLOD=4.25	GT:AD:AF:F1R2:F2R1:MBQ:MFRL:MMQ:MPOS:SA_MAP_AF:SA_POST_PROB	0/0:25,0:0.111:16,0:9,0:0:3,0:0:0	0/1:151,5:0.105:62,2:89,3:38:190,288:60:37:0.020,0.030,0.032:0.072,1.818e-03,0.926
1	246093081	.	G	A	.	.	DP=110;ECNT=1;NLOD=5.70;N_ART_LOD=-1.327e+00;POP_AF=1.000e-03;P_GERMLINE=-4.925e+00;TLOD=3.48	GT:AD:AF:F1R2:F2R1:MBQ:MFRL:MMQ:MPOS:SA_MAP_AF:SA_POST_PROB	0/0:19,0:0.070:9,0:10,0:0:3,0:0:0	0/1:82,2:0.047:40,0:42,2:40:198,250:60:12:0.020,0.010,0.024:2.664e-03,0.060,0.937
1	246674333	.	G	A	.	.	DP=49;ECNT=1;NLOD=4.16;N_ART_LOD=-1.174e+00;POP_AF=1.000e-03;P_GERMLINE=-2.446e+00;TLOD=4.43	GT:AD:AF:F1R2:F2R1:MBQ:MFRL:MMQ:MPOS:SA_MAP_AF:SA_POST_PROB	0/0:14,0:8.294e-03:7,0:7,0:0:4,0:0:0	0/1:33,2:0.060:22,2:11,0:39:167,137:60:28:0.040,0.040,0.057:0.012,0.011,0.976
1	247067139	.	CAAAAA	C	.	.	DP=83;ECNT=1;NLOD=2.33;N_ART_LOD=-5.406e-01;POP_AF=1.000e-03;P_GERMLINE=-1.002e-01;RPA=17,12;RU=A;STR;TLOD=5.85	GT:AD:AF:F1R2:F2R1:MBQ:MFRL:MMQ:MPOS:SA_MAP_AF:SA_POST_PROB	0/0:8,0:0.224:1,0:1,0:0:78,0:0:0	0/1:54,5:0.149:10,2:19,2:39:167,188:60:25:0.00,0.081,0.078:0.019,0.011,0.971
1	247320095	.	G	C	.	.	DP=726;ECNT=1;NLOD=34.48;N_ART_LOD=-2.073e+00;POP_AF=1.000e-03;P_GERMLINE=-3.117e+01;TLOD=501.23	GT:AD:AF:F1R2:F2R1:MBQ:MFRL:MMQ:MPOS:SA_MAP_AF:SA_POST_PROB	0/0:115,0:0.028:89,0:26,0:0:0,0:0:0	0/1:427,148:0.270:161,55:266,93:40:167,173:60:20:0.253,0.242,0.257:6.095e-03,0.010,0.983
1	247347780	.	C	T	.	.	DP=54;ECNT=1;NLOD=3.00;N_ART_LOD=-1.041e+00;POP_AF=1.000e-03;P_GERMLINE=-1.323e+00;TLOD=4.41	GT:AD:AF:F1R2:F2R1:MBQ:MFRL:MMQ:MPOS:SA_MAP_AF:SA_POST_PROB	0/0:10,0:2.691e-03:7,0:3,0:0:12,0:0:0	0/1:39,2:0.082:25,2:14,0:40:213,167:60:16:0.040,0.040,0.049:0.010,0.011,0.979
1	247611810	.	T	C	.	.	DP=382;ECNT=1;NLOD=9.30;N_ART_LOD=-1.527e+00;POP_AF=1.000e-03;P_GERMLINE=-6.690e+00;TLOD=5.41	GT:AD:AF:F1R2:F2R1:MBQ:MFRL:MMQ:MPOS:SA_MAP_AF:SA_POST_PROB	0/0:31,0:0.059:17,0:14,0:0:3,0:0:0	0/1:327,4:0.036:131,1:196,3:40:172,178:60:17:0.010,0.010,0.012:3.019e-03,2.273e-03,0.995
1	247769578	.	G	A	.	.	DP=533;ECNT=1;NLOD=17.10;N_ART_LOD=-1.776e+00;POP_AF=1.000e-03;P_GERMLINE=-1.655e+01;TLOD=3.25	GT:AD:AF:F1R2:F2R1:MBQ:MFRL:MMQ:MPOS:SA_MAP_AF:SA_POST_PROB	0/0:57,0:0.035:41,0:16,0:0:2,0:0:0	0/1:433,3:0.045:182,1:251,2:40:178,173:60:20:0.010,0.010,6.881e-03:1.957e-03,1.484e-03,0.997
1	248525289	.	A	AT	.	.	DP=738;ECNT=2;NLOD=37.49;N_ART_LOD=1.63;POP_AF=1.000e-03;P_GERMLINE=-3.419e+01;TLOD=16.53	GT:AD:AF:F1R2:F2R1:MBQ:MFRL:MMQ:MPOS:PGT:PID:SA_MAP_AF:SA_POST_PROB	0/0:151,3:0.026:90,1:61,2:29:2,4:40:0:0|1:248525285_T_C	0/1:561,11:0.027:255,3:306,8:35:177,154:31:0:0|1:248525285_T_C:0.020,0.00,0.019:1.091e-04,0.788,0.212
1	248525630	.	T	C	.	.	DP=769;ECNT=2;NLOD=31.51;N_ART_LOD=-2.034e+00;POP_AF=1.000e-03;P_GERMLINE=-2.821e+01;TLOD=59.47	GT:AD:AF:F1R2:F2R1:MBQ:MFRL:MMQ:MPOS:SA_MAP_AF:SA_POST_PROB	0/0:105,0:0.025:69,0:36,0:0:0,0:0:0	0/1:602,25:0.064:247,6:355,19:40:181,201:60:22:0.040,0.030,0.040:2.467e-03,3.775e-03,0.994
1	248525677	.	C	T	.	.	DP=671;ECNT=2;NLOD=20.94;N_ART_LOD=-1.864e+00;POP_AF=1.000e-03;P_GERMLINE=-1.764e+01;TLOD=56.12	GT:AD:AF:F1R2:F2R1:MBQ:MFRL:MMQ:MPOS:SA_MAP_AF:SA_POST_PROB	0/0:71,0:0.039:43,0:28,0:0:2,0:0:0	0/1:551,24:0.059:243,8:308,16:39:185,212:60:25:0.040,0.030,0.042:1.956e-03,6.379e-03,0.992
1	248789972	.	C	T	.	.	DP=145;ECNT=1;NLOD=8.91;N_ART_LOD=-1.515e+00;POP_AF=1.000e-03;P_GERMLINE=-8.399e+00;TLOD=3.21	GT:AD:AF:F1R2:F2R1:MBQ:MFRL:MMQ:MPOS:SA_MAP_AF:SA_POST_PROB	0/0:30,0:0.076:16,0:14,0:0:3,0:0:0	0/1:101,2:0.053:44,0:57,2:40:172,121:60:19:0.020,0.00,0.019:2.406e-03,0.022,0.975
1	249150855	.	C	CT	.	.	DP=114;ECNT=1;NLOD=3.32;N_ART_LOD=-9.363e-01;POP_AF=1.000e-03;P_GERMLINE=-2.291e+00;RPA=10,11;RU=T;STR;TLOD=3.74	GT:AD:AF:F1R2:F2R1:MBQ:MFRL:MMQ:MPOS:SA_MAP_AF:SA_POST_PROB	0/0:11,0:0.261:3,0:8,0:0:2,0:0:0	0/1:66,4:0.164:27,0:35,4:39:235,238:60:19:0.061,0.00,0.057:0.015,0.011,0.974
1	249230843	.	A	G	.	.	DP=78;ECNT=8;NLOD=3.01;N_ART_LOD=-1.041e+00;POP_AF=1.000e-03;P_GERMLINE=-1.792e-01;TLOD=13.64	GT:AD:AF:F1R2:F2R1:MBQ:MFRL:MMQ:MPOS:PGT:PID:SA_MAP_AF:SA_POST_PROB	0/0:10,0:1.767e-04:5,0:5,0:0:3,0:0:0:0|1:249230839_C_T	0/1:63,5:0.074:28,2:35,3:39:179,171:25:4:0|1:249230839_C_T:0.040,0.071,0.074:0.014,8.327e-03,0.977
1	249230848	.	C	T	.	.	DP=73;ECNT=8;NLOD=3.01;N_ART_LOD=-1.041e+00;POP_AF=1.000e-03;P_GERMLINE=-1.792e-01;TLOD=17.46	GT:AD:AF:F1R2:F2R1:MBQ:MFRL:MMQ:MPOS:PGT:PID:SA_MAP_AF:SA_POST_PROB	0/0:10,0:1.767e-04:5,0:5,0:0:3,0:0:0:0|1:249230839_C_T	0/1:55,6:0.111:27,2:28,4:39:192,171:25:26:0|1:249230839_C_T:0.081,0.081,0.098:8.002e-03,0.020,0.972
1	249230876	.	C	T	.	.	DP=68;ECNT=8;NLOD=3.31;N_ART_LOD=-1.079e+00;POP_AF=1.000e-03;P_GERMLINE=-3.059e-01;TLOD=25.31	GT:AD:AF:F1R2:F2R1:MBQ:MFRL:MMQ:MPOS:PGT:PID:SA_MAP_AF:SA_POST_PROB	0/0:11,0:3.156e-05:5,0:6,0:0:3,0:0:0:0|1:249230875_G_A	0/1:45,8:0.176:22,3:23,5:39:177,202:25:29:0|1:249230875_G_A:0.141,0.101,0.151:8.005e-03,0.036,0.956
1	249230878	.	G	A	.	.	DP=67;ECNT=8;NLOD=3.31;N_ART_LOD=-1.079e+00;POP_AF=1.000e-03;P_GERMLINE=-3.059e-01;TLOD=28.87	GT:AD:AF:F1R2:F2R1:MBQ:MFRL:MMQ:MPOS:PGT:PID:SA_MAP_AF:SA_POST_PROB	0/0:11,0:3.156e-05:5,0:6,0:0:3,0:0:0:0|1:249230875_G_A	0/1:47,9:0.161:20,3:27,6:38:177,209:24:29:0|1:249230875_G_A:0.152,0.121,0.161:0.011,0.021,0.968
1	249230884	.	C	T	.	.	DP=69;ECNT=8;NLOD=3.31;N_ART_LOD=-1.079e+00;POP_AF=1.000e-03;P_GERMLINE=-3.059e-01;TLOD=42.53	GT:AD:AF:F1R2:F2R1:MBQ:MFRL:MMQ:MPOS:PGT:PID:SA_MAP_AF:SA_POST_PROB	0/0:11,0:3.156e-05:5,0:6,0:0:3,0:0:0:0|1:249230875_G_A	0/1:45,13:0.224:19,4:26,9:39:177,209:20:13:0|1:249230875_G_A:0.202,0.202,0.224:0.016,0.016,0.968
1	249230886	.	CA	C	.	.	DP=71;ECNT=8;NLOD=3.31;N_ART_LOD=-1.079e+00;POP_AF=1.000e-03;P_GERMLINE=-3.059e-01;RPA=6,5;RU=A;STR;TLOD=42.53	GT:AD:AF:F1R2:F2R1:MBQ:MFRL:MMQ:MPOS:PGT:PID:SA_MAP_AF:SA_POST_PROB	0/0:11,0:3.156e-05:5,0:6,0:0:3,0:0:0:0|1:249230875_G_A	0/1:45,13:0.233:19,4:26,9:40:177,209:20:6:0|1:249230875_G_A:0.202,0.202,0.224:0.016,0.016,0.968
2	8822892	.	C	CAA	.	.	DP=72;ECNT=1;NLOD=3.79;N_ART_LOD=-3.939e-01;POP_AF=1.000e-03;P_GERMLINE=-1.952e+00;RPA=25,27;RU=A;STR;TLOD=4.56	GT:AD:AF:F1R2:F2R1:MBQ:MFRL:MMQ:MPOS:SA_MAP_AF:SA_POST_PROB	0/0:13,0:0.085:4,0:4,0:0:1,0:0:0	0/1:11,7:0.473:1,1:4,3:32:195,161:60:35:0.141,0.182,0.190:0.022,0.017,0.961
2	9022512	.	G	C	.	.	DP=51;ECNT=1;NLOD=2.70;N_ART_LOD=-1.017e+00;POP_AF=1.000e-03;P_GERMLINE=-9.682e-02;TLOD=11.23	GT:AD:AF:F1R2:F2R1:MBQ:MFRL:MMQ:MPOS:SA_MAP_AF:SA_POST_PROB	0/0:9,0:0.052:5,0:4,0:0:5,0:0:0	0/1:36,4:0.110:8,2:28,2:40:237,300:60:20:0.00,0.101,0.100:0.015,0.022,0.964
2	9558905	.	C	CT	.	.	DP=287;ECNT=1;NLOD=3.44;N_ART_LOD=1.28;POP_AF=1.000e-03;P_GERMLINE=-3.756e-01;RPA=18,19;RU=T;STR;TLOD=12.37	GT:AD:AF:F1R2:F2R1:MBQ:MFRL:MMQ:MPOS:SA_MAP_AF:SA_POST_PROB	0/0:27,3:0.367:6,2:9,1:9:21,12:60:15	0/1:85,14:0.344:17,6:28,8:15:200,209:60:24:0.141,0.00,0.140:0.017,0.021,0.963
2	9642249	.	GAC	G	.	.	DP=402;ECNT=1;NLOD=5.41;N_ART_LOD=-1.297e+00;POP_AF=1.000e-03;P_GERMLINE=-3.788e+00;RPA=6,5;RU=AC;STR;TLOD=4.33	GT:AD:AF:F1R2:F2R1:MBQ:MFRL:MMQ:MPOS:SA_MAP_AF:SA_POST_PROB	0/0:18,0:0.051:6,0:12,0:0:3,0:0:0	0/1:367,4:0.025:139,2:228,2:39:154,150:60:11:0.00,0.010,0.011:7.954e-03,1.194e-03,0.991
2	9989570	.	T	TA	.	.	DB;DP=87;ECNT=1;NLOD=6.83;N_ART_LOD=-9.696e-01;POP_AF=1.000e-03;P_GERMLINE=-4.661e+00;RPA=11,12;RU=A;STR;TLOD=4.90	GT:AD:AF:F1R2:F2R1:MBQ:MFRL:MMQ:MPOS:SA_MAP_AF:SA_POST_PROB	0/0:23,0:0.097:12,0:9,0:0:2,0:0:0	0/1:40,7:0.230:11,1:20,3:39:198,205:60:18:0.081,0.071,0.089:0.030,8.442e-03,0.962
2	10560092	.	G	A	.	.	DP=1006;ECNT=2;NLOD=18.72;N_ART_LOD=-1.813e+00;POP_AF=1.000e-03;P_GERMLINE=-1.689e+01;TLOD=4.54	GT:AD:AF:F1R2:F2R1:MBQ:MFRL:MMQ:MPOS:SA_MAP_AF:SA_POST_PROB	0/0:63,0:0.031:37,0:26,0:0:2,0:0:0	0/1:889,4:0.031:384,2:505,2:40:162,198:60:24:0.010,0.010,4.479e-03:1.540e-03,6.451e-04,0.998
2	10942779	.	A	G	.	.	DP=528;ECNT=1;NLOD=29.63;N_ART_LOD=-2.015e+00;POP_AF=1.000e-03;P_GERMLINE=-2.929e+01;TLOD=3.04	GT:AD:AF:F1R2:F2R1:MBQ:MFRL:MMQ:MPOS:SA_MAP_AF:SA_POST_PROB	0/0:99,0:0.045:63,0:36,0:0:2,0:0:0	0/1:389,4:0.042:136,0:253,4:37:171,98:60:14:0.010,0.010,0.010:4.284e-03,1.247e-03,0.994
2	11716433	.	C	CA	.	.	DB;DP=160;ECNT=1;NLOD=3.36;N_ART_LOD=2.14;POP_AF=1.000e-03;P_GERMLINE=-3.299e-01;RPA=13,14;RU=A;STR;TLOD=19.74	GT:AD:AF:F1R2:F2R1:MBQ:MFRL:MMQ:MPOS:SA_MAP_AF:SA_POST_PROB	0/0:35,4:0.230:12,3:18,0:20:2,2:60:0	0/1:67,18:0.282:17,1:35,12:39:204,215:60:24:0.00,0.162,0.157:0.041,9.986e-03,0.949
2	11772032	.	C	T	.	.	DP=125;ECNT=1;NLOD=14.39;N_ART_LOD=-1.704e+00;POP_AF=1.000e-03;P_GERMLINE=-1.343e+01;TLOD=3.66	GT:AD:AF:F1R2:F2R1:MBQ:MFRL:MMQ:MPOS:SA_MAP_AF:SA_POST_PROB	0/0:48,0:0.041:32,0:16,0:0:2,0:0:0	0/1:65,2:0.070:27,1:38,1:40:207,213:60:20:0.00,0.030,0.030:7.141e-03,0.013,0.980
2	11913727	.	C	CT	.	.	DP=141;ECNT=1;NLOD=30.40;N_ART_LOD=-1.734e+00;POP_AF=1.000e-03;P_GERMLINE=-2.950e+01;RPA=11,12;RU=T;STR;TLOD=3.60	GT:AD:AF:F1R2:F2R1:MBQ:MFRL:MMQ:MPOS:SA_MAP_AF:SA_POST_PROB	0/0:102,0:0.055:57,0:39,0:0:0,0:0:0	0/1:22,3:0.165:14,1:6,2:36:153,220:60:14:0.111,0.071,0.125:7.888e-03,0.065,0.927
2	15319070	.	T	TA	.	.	DP=222;ECNT=1;NLOD=11.02;N_ART_LOD=-1.087e+00;POP_AF=1.000e-03;P_GERMLINE=-7.715e+00;RPA=13,14;RU=A;STR;TLOD=16.93	GT:AD:AF:F1R2:F2R1:MBQ:MFRL:MMQ:MPOS:SA_MAP_AF:SA_POST_PROB	0/0:41,0:0.207:6,0:7,0:0:3,0:0:0	0/1:120,16:0.193:39,5:59,9:38:165,165:60:21:0.091,0.081,0.103:3.791e-03,0.051,0.945
2	15536509	.	G	GA	.	.	DP=167;ECNT=1;NLOD=6.92;N_ART_LOD=-9.864e-01;POP_AF=1.000e-03;P_GERMLINE=-3.616e+00;RPA=11,12;RU=A;STR;TLOD=28.71	GT:AD:AF:F1R2:F2R1:MBQ:MFRL:MMQ:MPOS:SA_MAP_AF:SA_POST_PROB	0/0:23,0:0.130:7,0:16,0:0:2,0:0:0	0/1:96,22:0.228:31,9:62,10:39:155,166:60:22:0.131,0.152,0.164:0.025,6.702e-03,0.968
2	16086264	.	AT	A	.	.	DB;DP=327;ECNT=1;NLOD=5.72;N_ART_LOD=-1.082e+00;POP_AF=1.000e-03;P_GERMLINE=-4.268e+00;RPA=10,9;RU=T;STR;TLOD=4.16	GT:AD:AF:F1R2:F2R1:MBQ:MFRL:MMQ:MPOS:SA_MAP_AF:SA_POST_PROB	0/0:19,0:0.149:8,0:11,0:0:3,0:0:0	0/1:215,7:0.155:73,2:133,5:39:180,175:60:34:0.030,0.00,0.032:3.098e-03,0.016,0.981
2	20455176	.	GT	G	.	.	DP=96;ECNT=1;NLOD=3.77;N_ART_LOD=-5.611e-01;POP_AF=1.000e-03;P_GERMLINE=-1.582e+00;RPA=14,13;RU=T;STR;TLOD=4.93	GT:AD:AF:F1R2:F2R1:MBQ:MFRL:MMQ:MPOS:SA_MAP_AF:SA_POST_PROB	0/0:17,2:0.316:7,1:6,1:8:4,30:60:23	0/1:21,7:0.371:9,3:7,3:26:192,174:60:28:0.212,0.00,0.214:0.022,0.024,0.955
2	20518223	.	TA	T	.	.	DP=150;ECNT=1;NLOD=9.31;N_ART_LOD=-1.228e+00;POP_AF=1.000e-03;P_GERMLINE=-6.957e+00;RPA=9,8;RU=A;STR;TLOD=5.10	GT:AD:AF:F1R2:F2R1:MBQ:MFRL:MMQ:MPOS:SA_MAP_AF:SA_POST_PROB	0/0:31,0:0.032:19,0:12,0:0:2,0:0:0	0/1:108,5:0.062:48,1:54,4:35:196,196:60:35:0.030,0.040,0.046:4.151e-03,0.044,0.952
2	20647248	.	CTGG	C	.	.	DP=225;ECNT=1;NLOD=5.71;N_ART_LOD=-1.310e+00;POP_AF=1.000e-03;P_GERMLINE=-3.344e+00;RPA=4,3;RU=TGG;STR;TLOD=5.12	GT:AD:AF:F1R2:F2R1:MBQ:MFRL:MMQ:MPOS:SA_MAP_AF:SA_POST_PROB	0/0:19,0:0.025:9,0:10,0:0:4,0:0:0	0/1:191,3:0.042:81,2:110,1:39:168,272:60:33:0.00,0.020,0.015:7.820e-03,2.404e-03,0.990
2	20939907	.	C	T	.	.	DP=522;ECNT=1;NLOD=56.08;N_ART_LOD=-2.283e+00;POP_AF=1.000e-03;P_GERMLINE=-5.514e+01;TLOD=3.65	GT:AD:AF:F1R2:F2R1:MBQ:MFRL:MMQ:MPOS:SA_MAP_AF:SA_POST_PROB	0/0:187,0:0.028:125,0:62,0:0:0,0:0:0	0/1:308,3:0.035:100,0:208,3:39:169,160:60:20:0.010,0.010,9.646e-03:1.904e-03,2.774e-03,0.995
2	24167053	.	G	T	.	.	DP=185;ECNT=20;NLOD=3.91;N_ART_LOD=-8.751e-01;POP_AF=1.000e-03;P_GERMLINE=-7.067e-01;TLOD=34.14	GT:AD:AF:F1R2:F2R1:MBQ:MFRL:MMQ:MPOS:PGT:PID:SA_MAP_AF:SA_POST_PROB	0/0:13,0:2.916e-05:10,0:3,0:0:2,0:0:0:0|1:24167053_G_T	0/1:158,12:0.076:47,2:102,10:39:163,124:40:15:0|1:24167053_G_T:0.00,0.071,0.075:0.123,2.877e-03,0.874
2	24167054	.	G	C	.	.	DP=186;ECNT=20;NLOD=4.21;N_ART_LOD=-1.176e+00;POP_AF=1.000e-03;P_GERMLINE=-9.629e-01;TLOD=37.15	GT:AD:AF:F1R2:F2R1:MBQ:MFRL:MMQ:MPOS:PGT:PID:SA_MAP_AF:SA_POST_PROB	0/0:14,0:2.934e-05:10,0:4,0:0:2,0:0:0:0|1:24167053_G_T	0/1:157,13:0.081:50,2:107,11:40:163,124:40:16:0|1:24167053_G_T:0.00,0.081,0.076:0.201,2.329e-03,0.796
2	24167055	.	A	T	.	.	DP=186;ECNT=20;NLOD=4.52;N_ART_LOD=-1.204e+00;POP_AF=1.000e-03;P_GERMLINE=-1.239e+00;TLOD=41.40	GT:AD:AF:F1R2:F2R1:MBQ:MFRL:MMQ:MPOS:PGT:PID:SA_MAP_AF:SA_POST_PROB	0/0:15,0:5.538e-05:11,0:4,0:0:2,0:0:0:0|1:24167053_G_T	0/1:156,15:0.088:50,3:106,12:40:164,123:40:17:0|1:24167053_G_T:0.020,0.091,0.088:0.074,3.281e-03,0.922
2	24167060	.	A	G	.	.	DP=199;ECNT=20;NLOD=4.52;N_ART_LOD=-1.204e+00;POP_AF=1.000e-03;P_GERMLINE=-1.239e+00;TLOD=45.29	GT:AD:AF:F1R2:F2R1:MBQ:MFRL:MMQ:MPOS:PGT:PID:SA_MAP_AF:SA_POST_PROB	0/0:15,0:5.538e-05:10,0:5,0:0:2,0:0:0:0|1:24167053_G_T	0/1:159,16:0.111:52,2:107,14:39:163,122:40:14:0|1:24167053_G_T:0.00,0.091,0.091:0.385,1.762e-03,0.614
2	24167153	.	C	T	.	.	DP=209;ECNT=20;NLOD=11.74;N_ART_LOD=-1.602e+00;POP_AF=1.000e-03;P_GERMLINE=-8.437e+00;TLOD=53.09	GT:AD:AF:F1R2:F2R1:MBQ:MFRL:MMQ:MPOS:PGT:PID:SA_MAP_AF:SA_POST_PROB	0/0:39,0:1.270e-04:24,0:15,0:0:2,0:0:0:0|1:24167153_C_T	0/1:144,18:0.129:48,2:96,16:40:166,120:57:23:0|1:24167153_C_T:0.111,0.051,0.111:3.600e-03,0.076,0.920
2	24167156	.	C	A	.	.	DP=205;ECNT=20;NLOD=12.04;N_ART_LOD=-1.613e+00;POP_AF=1.000e-03;P_GERMLINE=-8.739e+00;TLOD=60.15	GT:AD:AF:F1R2:F2R1:MBQ:MFRL:MMQ:MPOS:PGT:PID:SA_MAP_AF:SA_POST_PROB	0/0:40,0:3.162e-05:23,0:17,0:0:2,0:0:0:0|1:24167153_C_T	0/1:145,20:0.121:48,2:97,18:40:165,120:57:24:0|1:24167153_C_T:0.121,0.071,0.121:4.224e-03,0.048,0.948
2	24167166	.	C	T	.	.	DP=195;ECNT=20;NLOD=13.24;N_ART_LOD=-1.653e+00;POP_AF=1.000e-03;P_GERMLINE=-9.943e+00;TLOD=41.52	GT:AD:AF:F1R2:F2R1:MBQ:MFRL:MMQ:MPOS:PGT:PID:SA_MAP_AF:SA_POST_PROB	0/0:44,0:3.162e-05:26,0:18,0:0:2,0:0:0:0|1:24167153_C_T	0/1:137,14:0.093:44,1:93,13:40:176,120:57:20:0|1:24167153_C_T:0.091,0.00,0.093:2.794e-03,0.201,0.796
2	24167174	.	G	A	.	.	DP=177;ECNT=20;NLOD=12.64;N_ART_LOD=-1.633e+00;POP_AF=1.000e-03;P_GERMLINE=-9.341e+00;TLOD=31.72	GT:AD:AF:F1R2:F2R1:MBQ:MFRL:MMQ:MPOS:PGT:PID:SA_MAP_AF:SA_POST_PROB	0/0:42,0:3.162e-05:26,0:16,0:0:2,0:0:0:0|1:24167153_C_T	0/1:124,11:0.082:43,0:81,11:40:176,120:57:16:0|1:24167153_C_T:0.081,0.00,0.081:3.324e-03,0.113,0.884
2	24167180	.	C	T	.	.	DP=167;ECNT=20;NLOD=12.94;N_ART_LOD=-1.643e+00;POP_AF=1.000e-03;P_GERMLINE=-9.642e+00;TLOD=32.18	GT:AD:AF:F1R2:F2R1:MBQ:MFRL:MMQ:MPOS:PGT:PID:SA_MAP_AF:SA_POST_PROB	0/0:43,0:3.162e-05:25,0:18,0:0:2,0:0:0:0|1:24167153_C_T	0/1:113,11:0.089:37,0:76,11:36:180,120:57:10:0|1:24167153_C_T:0.091,0.00,0.089:5.141e-03,0.051,0.944
2	24167184	.	T	C	.	.	DP=155;ECNT=20;NLOD=12.34;N_ART_LOD=-1.623e+00;POP_AF=1.000e-03;P_GERMLINE=-9.040e+00;TLOD=22.20	GT:AD:AF:F1R2:F2R1:MBQ:MFRL:MMQ:MPOS:PGT:PID:SA_MAP_AF:SA_POST_PROB	0/0:41,0:3.162e-05:23,0:18,0:0:2,0:0:0:0|1:24167153_C_T	0/1:106,8:0.070:33,0:73,8:40:186,119:57:8:0|1:24167153_C_T:0.071,0.00,0.070:6.114e-03,0.026,0.968
2	24167188	.	T	TA	.	.	DP=153;ECNT=20;NLOD=12.64;N_ART_LOD=-1.633e+00;POP_AF=1.000e-03;P_GERMLINE=-9.341e+00;RPA=1,2;RU=A;STR;TLOD=18.92	GT:AD:AF:F1R2:F2R1:MBQ:MFRL:MMQ:MPOS:PGT:PID:SA_MAP_AF:SA_POST_PROB	0/0:42,0:3.162e-05:23,0:19,0:0:2,0:0:0:0|1:24167153_C_T	0/1:104,7:0.063:34,0:70,7:36:186,119:57:4:0|1:24167153_C_T:0.061,0.00,0.063:6.991e-03,0.019,0.974
2	24167190	.	C	T	.	.	DP=148;ECNT=20;NLOD=12.34;N_ART_LOD=-1.623e+00;POP_AF=1.000e-03;P_GERMLINE=-9.040e+00;TLOD=15.71	GT:AD:AF:F1R2:F2R1:MBQ:MFRL:MMQ:MPOS:PGT:PID:SA_MAP_AF:SA_POST_PROB	0/0:41,0:3.162e-05:21,0:20,0:0:2,0:0:0:0|1:24167153_C_T	0/1:101,6:0.056:33,0:68,6:35:187,132:50:2:0|1:24167153_C_T:0.061,0.00,0.056:7.716e-03,0.015,0.977
2	24167197	.	A	G	.	.	DP=134;ECNT=20;NLOD=11.44;N_ART_LOD=-1.596e+00;POP_AF=1.000e-03;P_GERMLINE=-1.073e+01;TLOD=3.41	GT:AD:AF:F1R2:F2R1:MBQ:MFRL:MMQ:MPOS:PGT:PID:SA_MAP_AF:SA_POST_PROB	0/0:38,0:0.013:19,0:19,0:0:2,0:0:0:0|1:24167153_C_T	0/1:90,2:0.038:31,0:59,2:35:190,145:37:1:0|1:24167153_C_T:0.020,0.00,0.022:9.149e-03,5.813e-03,0.985
2	24303981	.	C	A	.	.	DP=72;ECNT=1;NLOD=2.70;N_ART_LOD=-1.017e+00;POP_AF=1.000e-03;P_GERMLINE=-2.220e+00;TLOD=3.18	GT:AD:AF:F1R2:F2R1:MBQ:MFRL:MMQ:MPOS:SA_MAP_AF:SA_POST_PROB	0/0:9,0:0.053:4,0:5,0:0:4,0:0:0	0/1:55,2:0.076:19,2:36,0:37:174,204:60:22:0.030,0.00,0.035:0.017,7.569e-03,0.975
2	24338512	.	A	G	.	.	DP=133;ECNT=1;NLOD=19.49;N_ART_LOD=-1.833e+00;POP_AF=1.000e-03;P_GERMLINE=-1.831e+01;TLOD=3.88	GT:AD:AF:F1R2:F2R1:MBQ:MFRL:MMQ:MPOS:SA_MAP_AF:SA_POST_PROB	0/0:65,0:0.038:52,0:13,0:0:2,0:0:0	0/1:60,2:0.040:25,2:35,0:40:171,204:60:20:0.00,0.030,0.032:0.015,5.525e-03,0.980
2	25013374	.	T	C	.	.	DP=178;ECNT=1;NLOD=21.55;N_ART_LOD=-1.875e+00;POP_AF=1.000e-03;P_GERMLINE=-1.910e+01;TLOD=5.22	GT:AD:AF:F1R2:F2R1:MBQ:MFRL:MMQ:MPOS:SA_MAP_AF:SA_POST_PROB	0/0:72,0:0.036:37,0:35,0:0:2,0:0:0	0/1:92,3:0.064:39,1:53,2:39:172,167:60:20:0.020,0.030,0.032:0.028,2.974e-03,0.969
2	26174846	.	A	G	.	.	DP=149;ECNT=1;NLOD=16.40;N_ART_LOD=-1.751e+00;POP_AF=1.000e-03;P_GERMLINE=-1.574e+01;TLOD=3.36	GT:AD:AF:F1R2:F2R1:MBQ:MFRL:MMQ:MPOS:SA_MAP_AF:SA_POST_PROB	0/0:57,1:0.063:33,0:24,1:2:2,3:60:0	0/1:76,2:0.066:31,0:45,2:39:182,148:60:18:0.00,0.030,0.026:0.029,2.996e-03,0.968
2	26467468	.	G	A	.	.	DP=179;ECNT=1;NLOD=3.60;N_ART_LOD=-1.127e+00;POP_AF=1.000e-03;P_GERMLINE=-4.758e-01;TLOD=86.90	GT:AD:AF:F1R2:F2R1:MBQ:MFRL:MMQ:MPOS:SA_MAP_AF:SA_POST_PROB	0/0:12,0:0.041:7,0:5,0:0:7,0:0:0	0/1:131,30:0.196:36,10:95,20:39:152,172:60:16:0.172,0.162,0.186:9.256e-03,0.014,0.977
2	26663213	.	GTA	G	.	.	DP=87;ECNT=2;NLOD=3.56;N_ART_LOD=-9.868e-01;POP_AF=1.000e-03;P_GERMLINE=-2.810e+00;RPA=8,7;RU=TA;STR;TLOD=3.45	GT:AD:AF:F1R2:F2R1:MBQ:MFRL:MMQ:MPOS:SA_MAP_AF:SA_POST_PROB	0/0:12,0:0.295:6,0:6,0:0:5,0:0:0	0/1:31,3:0.260:11,1:20,2:39:213,166:60:29:0.00,0.091,0.088:0.015,0.019,0.966
2	26693553	.	CCTT	C	.	.	DB;DP=292;ECNT=1;NLOD=9.26;N_ART_LOD=-1.577e+00;POP_AF=1.000e-03;P_GERMLINE=-5.960e+00;RPA=6,5;RU=CTT;STR;TLOD=19.91	GT:AD:AF:F1R2:F2R1:MBQ:MFRL:MMQ:MPOS:SA_MAP_AF:SA_POST_PROB	0/0:31,0:0.165:15,0:16,0:0:2,0:0:0	0/1:193,8:0.125:82,3:111,5:40:159,162:60:26:0.030,0.030,0.040:3.557e-03,8.027e-03,0.988
2	26997840	.	TA	T	.	.	DP=47;ECNT=1;NLOD=3.60;N_ART_LOD=-1.140e+00;POP_AF=1.000e-03;P_GERMLINE=-2.285e+00;RPA=8,7;RU=A;STR;TLOD=4.02	GT:AD:AF:F1R2:F2R1:MBQ:MFRL:MMQ:MPOS:SA_MAP_AF:SA_POST_PROB	0/0:12,0:0.073:5,0:7,0:0:5,0:0:0	0/1:27,3:0.137:12,2:15,1:40:200,221:60:28:0.00,0.101,0.100:0.016,0.019,0.965
2	27156247	.	C	A	.	.	DP=59;ECNT=1;NLOD=6.86;N_ART_LOD=-1.408e+00;POP_AF=1.000e-03;P_GERMLINE=-5.634e+00;TLOD=3.93	GT:AD:AF:F1R2:F2R1:MBQ:MFRL:MMQ:MPOS:SA_MAP_AF:SA_POST_PROB	0/0:23,0:0.079:15,0:8,0:0:4,0:0:0	0/1:29,2:0.084:14,0:15,2:38:188,145:60:3:0.040,0.051,0.065:0.036,7.160e-03,0.957
2	27428324	.	T	C	.	.	DP=585;ECNT=1;NLOD=35.14;N_ART_LOD=-2.077e+00;POP_AF=1.000e-03;P_GERMLINE=-3.428e+01;TLOD=3.55	GT:AD:AF:F1R2:F2R1:MBQ:MFRL:MMQ:MPOS:SA_MAP_AF:SA_POST_PROB	0/0:120,1:0.040:70,0:50,1:2:0,2:60:0	0/1:433,3:0.032:147,1:286,2:40:163,118:60:21:0.010,0.010,6.881e-03:2.946e-03,1.055e-03,0.996
2	27667818	.	G	GT	.	.	DP=243;ECNT=1;NLOD=6.31;N_ART_LOD=-1.076e+00;POP_AF=1.000e-03;P_GERMLINE=-3.011e+00;RPA=9,10;RU=T;STR;TLOD=11.78	GT:AD:AF:F1R2:F2R1:MBQ:MFRL:MMQ:MPOS:SA_MAP_AF:SA_POST_PROB	0/0:21,0:0.045:11,0:10,0:0:3,0:0:0	0/1:192,11:0.091:64,5:125,6:39:154,146:60:19:0.040,0.051,0.054:6.986e-03,5.455e-03,0.988
2	27858167	.	C	CT	.	.	DP=140;ECNT=1;NLOD=2.23;N_ART_LOD=-5.154e-01;POP_AF=1.000e-03;P_GERMLINE=-3.600e-02;RPA=16,17;RU=T;STR;TLOD=7.63	GT:AD:AF:F1R2:F2R1:MBQ:MFRL:MMQ:MPOS:SA_MAP_AF:SA_POST_PROB	0/0:8,0:0.367:2,0:3,0:0:13,0:0:0	0/1:56,13:0.320:16,5:16,3:15:208,220:60:22:0.121,0.00,0.119:0.017,0.018,0.965
2	28464369	.	C	CT	.	.	DP=101;ECNT=1;NLOD=2.97;N_ART_LOD=-8.628e-01;POP_AF=1.000e-03;P_GERMLINE=-1.829e-01;RPA=12,13;RU=T;STR;TLOD=6.92	GT:AD:AF:F1R2:F2R1:MBQ:MFRL:MMQ:MPOS:SA_MAP_AF:SA_POST_PROB	0/0:10,0:0.212:5,0:4,0:0:8,0:0:0	0/1:52,6:0.232:18,1:29,5:39:196,173:60:25:0.081,0.091,0.103:0.060,6.149e-03,0.934
2	28836881	.	G	GT	.	.	DP=465;ECNT=1;NLOD=29.41;N_ART_LOD=0.312;POP_AF=1.000e-03;P_GERMLINE=-2.611e+01;RPA=9,10;RU=T;STR;TLOD=10.99	GT:AD:AF:F1R2:F2R1:MBQ:MFRL:MMQ:MPOS:SA_MAP_AF:SA_POST_PROB	0/0:115,2:0.098:73,1:42,1:29:0,3:60:38	0/1:273,17:0.106:106,3:165,9:40:155,156:60:21:0.040,0.040,0.042:4.338e-03,4.422e-03,0.991
2	28851958	.	C	T	.	.	DP=112;ECNT=1;NLOD=4.21;N_ART_LOD=-1.200e+00;POP_AF=1.000e-03;P_GERMLINE=-3.729e+00;TLOD=3.18	GT:AD:AF:F1R2:F2R1:MBQ:MFRL:MMQ:MPOS:SA_MAP_AF:SA_POST_PROB	0/0:14,0:0.063:6,0:8,0:0:5,0:0:0	0/1:89,2:0.047:33,0:56,2:40:161,128:60:10:0.020,0.020,0.022:4.411e-03,8.176e-03,0.987
2	29344459	.	C	G	.	.	DP=345;ECNT=1;NLOD=36.50;N_ART_LOD=-2.115e+00;POP_AF=1.000e-03;P_GERMLINE=-3.319e+01;TLOD=212.94	GT:AD:AF:F1R2:F2R1:MBQ:MFRL:MMQ:MPOS:SA_MAP_AF:SA_POST_PROB	0/0:123,0:0.069:97,0:26,0:0:0,0:0:0	0/1:138,61:0.313:55,20:83,41:40:173,184:60:20:0.303,0.273,0.307:0.014,0.015,0.971
2	31178703	.	AAC	A	.	.	DP=60;ECNT=1;NLOD=4.20;N_ART_LOD=-1.230e+00;POP_AF=1.000e-03;P_GERMLINE=-3.369e+00;RPA=6,5;RU=AC;STR;TLOD=3.53	GT:AD:AF:F1R2:F2R1:MBQ:MFRL:MMQ:MPOS:SA_MAP_AF:SA_POST_PROB	0/0:14,0:0.133:6,0:8,0:0:9,0:0:0	0/1:33,2:0.123:10,0:23,2:37:224,241:60:24:0.00,0.061,0.057:0.021,8.514e-03,0.971
2	31628887	.	A	T	.	.	DP=151;ECNT=1;NLOD=14.70;N_ART_LOD=-1.723e+00;POP_AF=1.000e-03;P_GERMLINE=-1.434e+01;TLOD=3.06	GT:AD:AF:F1R2:F2R1:MBQ:MFRL:MMQ:MPOS:SA_MAP_AF:SA_POST_PROB	0/0:49,0:0.065:41,0:8,0:0:2,0:0:0	0/1:90,2:0.038:27,0:63,2:39:198,185:60:18:0.020,0.00,0.022:0.015,4.936e-03,0.980
2	32361653	.	G	T	.	.	DP=158;ECNT=1;NLOD=32.85;N_ART_LOD=-2.051e+00;POP_AF=1.000e-03;P_GERMLINE=-2.954e+01;TLOD=32.74	GT:AD:AF:F1R2:F2R1:MBQ:MFRL:MMQ:MPOS:SA_MAP_AF:SA_POST_PROB	0/0:110,0:0.022:73,0:37,0:0:0,0:0:0	0/1:33,10:0.239:8,3:25,7:39:148,170:60:20:0.202,0.212,0.233:0.025,0.013,0.962
2	32379385	.	G	A	.	.	DP=107;ECNT=1;NLOD=18.58;N_ART_LOD=-1.807e+00;POP_AF=1.000e-03;P_GERMLINE=-1.711e+01;TLOD=4.17	GT:AD:AF:F1R2:F2R1:MBQ:MFRL:MMQ:MPOS:SA_MAP_AF:SA_POST_PROB	0/0:62,0:0.026:47,0:15,0:0:0,0:0:0	0/1:37,2:0.088:13,1:24,1:39:218,233:60:20:0.00,0.051,0.051:9.710e-03,0.022,0.968
2	33036260	.	A	T	.	.	DP=164;ECNT=1;NLOD=18.30;N_ART_LOD=-1.820e+00;POP_AF=1.000e-03;P_GERMLINE=-1.761e+01;TLOD=3.39	GT:AD:AF:F1R2:F2R1:MBQ:MFRL:MMQ:MPOS:SA_MAP_AF:SA_POST_PROB	0/0:61,0:0.072:43,0:18,0:0:2,0:0:0	0/1:87,3:0.047:37,2:50,1:39:197,194:60:20:0.020,0.030,0.033:0.062,2.596e-03,0.935
2	33359852	.	G	A	.	.	DP=357;ECNT=1;NLOD=36.40;N_ART_LOD=-2.099e+00;POP_AF=1.000e-03;P_GERMLINE=-3.457e+01;TLOD=4.54	GT:AD:AF:F1R2:F2R1:MBQ:MFRL:MMQ:MPOS:SA_MAP_AF:SA_POST_PROB	0/0:122,0:0.033:67,0:55,0:0:0,0:0:0	0/1:217,3:0.035:85,1:132,2:40:165,158:60:44:0.010,0.010,0.014:2.301e-03,4.510e-03,0.993
2	34064932	.	T	TGAG	.	.	DP=120;ECNT=3;NLOD=15.37;N_ART_LOD=0.843;POP_AF=1.000e-03;P_GERMLINE=-1.206e+01;TLOD=10.93	GT:AD:AF:F1R2:F2R1:MBQ:MFRL:MMQ:MPOS:PGT:PID:SA_MAP_AF:SA_POST_PROB	0/0:65,1:0.043:41,1:24,0:34:2,159:50:4:0|1:34064932_T_TGAG	0/1:46,4:0.080:34,2:12,2:38:173,175:43:8:0|1:34064932_T_TGAG:0.00,0.081,0.080:0.020,0.010,0.969
2	34064934	.	AAGG	A	.	.	DP=125;ECNT=3;NLOD=15.67;N_ART_LOD=0.830;POP_AF=1.000e-03;P_GERMLINE=-1.237e+01;TLOD=10.76	GT:AD:AF:F1R2:F2R1:MBQ:MFRL:MMQ:MPOS:PGT:PID:SA_MAP_AF:SA_POST_PROB	0/0:66,1:0.042:41,1:25,0:37:2,159:50:6:0|1:34064932_T_TGAG	0/1:50,4:0.074:36,2:14,2:39:173,175:43:10:0|1:34064932_T_TGAG:0.00,0.071,0.074:0.020,9.580e-03,0.971
2	36986088	.	G	GT	.	.	DP=159;ECNT=1;NLOD=7.82;N_ART_LOD=-1.182e+00;POP_AF=1.000e-03;P_GERMLINE=-4.519e+00;RPA=10,11;RU=T;STR;TLOD=12.52	GT:AD:AF:F1R2:F2R1:MBQ:MFRL:MMQ:MPOS:SA_MAP_AF:SA_POST_PROB	0/0:26,0:0.095:13,0:13,0:0:2,0:0:0	0/1:110,10:0.109:34,3:75,7:39:181,180:60:12:0.061,0.081,0.083:9.693e-03,0.014,0.977
2	37088406	.	TA	T	.	.	DP=355;ECNT=1;NLOD=27.01;N_ART_LOD=-2.010e+00;POP_AF=1.000e-03;P_GERMLINE=-2.371e+01;RPA=8,7;RU=A;STR;TLOD=11.89	GT:AD:AF:F1R2:F2R1:MBQ:MFRL:MMQ:MPOS:SA_MAP_AF:SA_POST_PROB	0/0:90,0:0.120:53,0:37,0:0:0,0:0:0	0/1:187,10:0.128:72,5:115,5:40:169,175:60:24:0.040,0.040,0.051:9.448e-03,4.048e-03,0.987
2	37342007	.	G	GA	.	.	DB;DP=140;ECNT=1;NLOD=9.03;N_ART_LOD=-1.264e+00;POP_AF=1.000e-03;P_GERMLINE=-8.280e+00;RPA=11,12;RU=A;STR;TLOD=3.45	GT:AD:AF:F1R2:F2R1:MBQ:MFRL:MMQ:MPOS:SA_MAP_AF:SA_POST_PROB	0/0:30,0:0.144:15,0:15,0:0:2,0:0:0	0/1:69,6:0.179:27,4:39,2:38:191,202:60:34:0.081,0.00,0.080:0.017,0.013,0.970
2	37421467	.	C	T	.	.	DP=16;ECNT=1;NLOD=3.30;N_ART_LOD=-1.094e+00;POP_AF=1.000e-03;P_GERMLINE=-2.826e+00;TLOD=3.18	GT:AD:AF:F1R2:F2R1:MBQ:MFRL:MMQ:MPOS:SA_MAP_AF:SA_POST_PROB	0/0:11,0:0.043:6,0:5,0:0:3,0:0:0	0/1:3,1:0.250:1,0:2,1:40:196,111:60:4:0.253,0.00,0.250:0.017,0.039,0.944
2	37487307	.	TA	T	.	.	DP=93;ECNT=2;NLOD=5.99;N_ART_LOD=-9.123e-01;POP_AF=1.000e-03;P_GERMLINE=-2.694e+00;RPA=13,12;RU=A;STR;TLOD=13.46	GT:AD:AF:F1R2:F2R1:MBQ:MFRL:MMQ:MPOS:SA_MAP_AF:SA_POST_PROB	0/0:20,0:0.086:13,0:7,0:0:2,0:0:0	0/1:46,13:0.265:15,4:26,6:40:190,212:60:21:0.131,0.162,0.169:0.012,0.035,0.953
2	37599619	.	ATG	A	.	.	DP=310;ECNT=1;NLOD=27.15;N_ART_LOD=-1.745e+00;POP_AF=1.000e-03;P_GERMLINE=-2.385e+01;RPA=9,8;RU=TG;STR;TLOD=24.14	GT:AD:AF:F1R2:F2R1:MBQ:MFRL:MMQ:MPOS:SA_MAP_AF:SA_POST_PROB	0/0:90,0:0.172:53,0:36,0:0:0,0:0:0	0/1:97,11:0.249:43,5:54,6:40:180,209:60:30:0.101,0.061,0.100:8.299e-03,0.018,0.974
2	39240584	.	T	TA	.	.	DP=167;ECNT=1;NLOD=22.14;N_ART_LOD=-1.633e+00;POP_AF=1.000e-03;P_GERMLINE=-1.884e+01;RPA=11,12;RU=A;STR;TLOD=18.32	GT:AD:AF:F1R2:F2R1:MBQ:MFRL:MMQ:MPOS:SA_MAP_AF:SA_POST_PROB	0/0:74,0:0.130:42,0:32,0:0:0,0:0:0	0/1:51,11:0.211:22,4:26,7:36:185,168:60:16:0.141,0.172,0.177:0.015,0.018,0.967
2	39982956	.	A	G	.	.	DP=90;ECNT=1;NLOD=7.80;N_ART_LOD=-1.444e+00;POP_AF=1.000e-03;P_GERMLINE=-6.834e+00;TLOD=3.66	GT:AD:AF:F1R2:F2R1:MBQ:MFRL:MMQ:MPOS:SA_MAP_AF:SA_POST_PROB	0/0:26,0:0.038:17,0:9,0:0:2,0:0:0	0/1:55,2:0.072:18,2:37,0:39:193,193:60:19:0.00,0.030,0.035:7.569e-03,0.017,0.975
2	39988629	.	C	G	.	.	DP=152;ECNT=1;NLOD=23.09;N_ART_LOD=-1.912e+00;POP_AF=1.000e-03;P_GERMLINE=-1.979e+01;TLOD=85.19	GT:AD:AF:F1R2:F2R1:MBQ:MFRL:MMQ:MPOS:SA_MAP_AF:SA_POST_PROB	0/0:77,0:0.055:59,0:18,0:0:0,0:0:0	0/1:38,24:0.395:17,8:21,16:40:204,187:60:20:0.384,0.333,0.387:0.022,0.025,0.952
2	42508204	.	C	CA	.	.	DP=120;ECNT=1;NLOD=6.92;N_ART_LOD=-9.806e-01;POP_AF=1.000e-03;P_GERMLINE=-3.634e+00;RPA=11,12;RU=A;STR;TLOD=7.41	GT:AD:AF:F1R2:F2R1:MBQ:MFRL:MMQ:MPOS:SA_MAP_AF:SA_POST_PROB	0/0:23,0:0.118:14,0:9,0:0:2,0:0:0	0/1:68,8:0.172:27,2:35,5:34:214,220:60:34:0.091,0.00,0.092:0.011,0.020,0.969
2	43927798	.	C	CT	.	.	DP=345;ECNT=1;NLOD=18.93;N_ART_LOD=-1.602e+00;POP_AF=1.000e-03;P_GERMLINE=-1.647e+01;RPA=9,10;RU=T;STR;TLOD=5.23	GT:AD:AF:F1R2:F2R1:MBQ:MFRL:MMQ:MPOS:SA_MAP_AF:SA_POST_PROB	0/0:63,0:0.193:41,0:22,0:0:2,0:0:0	0/1:139,6:0.228:39,1:96,5:40:194,190:60:27:0.030,0.030,0.041:0.057,2.724e-03,0.940
2	43931055	.	CTTTTTTTTTT	C	.	.	DP=85;ECNT=1;NLOD=2.96;N_ART_LOD=-4.075e-01;POP_AF=1.000e-03;P_GERMLINE=-6.110e-01;RPA=25,15;RU=T;STR;TLOD=5.24	GT:AD:AF:F1R2:F2R1:MBQ:MFRL:MMQ:MPOS:SA_MAP_AF:SA_POST_PROB	0/0:10,0:0.123:1,0:0,0:0:2,0:0:0	0/1:56,10:0.194:3,2:7,3:35:212,184:60:3:0.00,0.081,0.083:0.012,0.025,0.963
2	43965700	.	G	GTT	.	.	DP=109;ECNT=1;NLOD=4.20;N_ART_LOD=-1.202e+00;POP_AF=1.000e-03;P_GERMLINE=-1.971e+00;RPA=9,11;RU=T;STR;TLOD=4.97	GT:AD:AF:F1R2:F2R1:MBQ:MFRL:MMQ:MPOS:SA_MAP_AF:SA_POST_PROB	0/0:22,1:0.256:17,0:5,0:0:3,0:0:0	0/1:9,6:0.486:6,2:3,2:38:265,254:60:27:0.091,0.00,0.087:0.025,0.012,0.962
2	43986027	.	C	CT	.	.	DP=192;ECNT=1;NLOD=6.91;N_ART_LOD=-1.104e+00;POP_AF=1.000e-03;P_GERMLINE=-6.036e+00;RPA=9,10;RU=T;STR;TLOD=3.58	GT:AD:AF:F1R2:F2R1:MBQ:MFRL:MMQ:MPOS:SA_MAP_AF:SA_POST_PROB	0/0:23,0:0.022:14,0:9,0:0:2,0:0:0	0/1:152,5:0.065:58,0:92,5:40:174,191:60:32:0.020,0.030,0.032:4.887e-03,7.325e-03,0.988
2	44001212	.	G	A	.	.	DP=230;ECNT=1;NLOD=4.11;N_ART_LOD=-1.172e+00;POP_AF=1.000e-03;P_GERMLINE=-2.797e+00;TLOD=4.02	GT:AD:AF:F1R2:F2R1:MBQ:MFRL:MMQ:MPOS:SA_MAP_AF:SA_POST_PROB	0/0:14,0:0.016:6,0:8,0:0:5,0:0:0	0/1:195,3:0.056:66,0:129,3:40:179,209:60:34:0.00,0.020,0.015:4.295e-03,4.741e-03,0.991
2	44161854	.	G	GAA	.	.	DP=163;ECNT=1;NLOD=10.74;N_ART_LOD=-1.409e+00;POP_AF=1.000e-03;P_GERMLINE=-8.206e+00;RPA=9,11;RU=A;STR;TLOD=5.31	GT:AD:AF:F1R2:F2R1:MBQ:MFRL:MMQ:MPOS:SA_MAP_AF:SA_POST_PROB	0/0:36,0:0.186:24,0:12,0:0:0,0:0:0	0/1:22,9:0.461:10,4:9,2:38:170,152:60:30:0.040,0.061,0.063:7.083e-03,0.017,0.976
2	44206854	.	A	C	.	.	DP=28;ECNT=1;NLOD=4.20;N_ART_LOD=-1.199e+00;POP_AF=1.000e-03;P_GERMLINE=-1.264e+00;TLOD=5.92	GT:AD:AF:F1R2:F2R1:MBQ:MFRL:MMQ:MPOS:SA_MAP_AF:SA_POST_PROB	0/0:14,0:0.065:8,0:6,0:0:3,0:0:0	0/1:10,2:0.167:7,1:3,1:40:222,253:60:14:0.00,0.172,0.167:0.020,0.025,0.955
2	44528245	.	G	A	.	.	DP=519;ECNT=1;NLOD=23.95;N_ART_LOD=-1.921e+00;POP_AF=1.000e-03;P_GERMLINE=-2.099e+01;TLOD=5.92	GT:AD:AF:F1R2:F2R1:MBQ:MFRL:MMQ:MPOS:SA_MAP_AF:SA_POST_PROB	0/0:80,0:0.038:36,0:44,0:0:2,0:0:0	0/1:407,4:0.037:144,3:263,1:40:162,164:60:22:0.00,0.010,9.732e-03:8.730e-03,9.896e-04,0.990
2	44569739	.	TA	T	.	.	DP=72;ECNT=1;NLOD=2.45;N_ART_LOD=-6.979e-01;POP_AF=1.000e-03;P_GERMLINE=-5.751e-02;RPA=15,14;RU=A;STR;TLOD=7.94	GT:AD:AF:F1R2:F2R1:MBQ:MFRL:MMQ:MPOS:SA_MAP_AF:SA_POST_PROB	0/0:9,0:0.281:1,0:2,0:0:21,0:0:0	0/1:24,7:0.365:4,5:5,0:31:205,227:60:22:0.162,0.00,0.161:0.025,0.018,0.956
2	45233287	.	A	G	.	.	DP=492;ECNT=1;NLOD=12.56;N_ART_LOD=-1.637e+00;POP_AF=1.000e-03;P_GERMLINE=-1.225e+01;TLOD=3.01	GT:AD:AF:F1R2:F2R1:MBQ:MFRL:MMQ:MPOS:SA_MAP_AF:SA_POST_PROB	0/0:42,0:0.016:24,0:18,0:0:2,0:0:0	0/1:419,3:0.039:139,0:280,3:39:164,189:60:12:0.010,0.010,7.109e-03:8.274e-04,5.846e-03,0.993
2	46596945	.	G	A	.	.	DP=305;ECNT=1;NLOD=8.70;N_ART_LOD=-1.483e+00;POP_AF=1.000e-03;P_GERMLINE=-7.873e+00;TLOD=3.53	GT:AD:AF:F1R2:F2R1:MBQ:MFRL:MMQ:MPOS:SA_MAP_AF:SA_POST_PROB	0/0:29,0:0.019:16,0:13,0:0:3,0:0:0	0/1:262,3:0.032:98,0:164,3:37:163,145:60:20:0.010,0.010,0.011:2.818e-03,2.522e-03,0.995
2	46611821	.	G	A	.	.	DP=175;ECNT=1;NLOD=5.11;N_ART_LOD=-1.255e+00;POP_AF=1.000e-03;P_GERMLINE=-4.154e+00;TLOD=3.66	GT:AD:AF:F1R2:F2R1:MBQ:MFRL:MMQ:MPOS:SA_MAP_AF:SA_POST_PROB	0/0:17,0:1.053e-03:13,0:4,0:0:7,0:0:0	0/1:152,3:0.030:43,1:109,2:36:198,180:60:13:0.020,0.00,0.019:0.013,4.084e-03,0.983
2	47600581	.	A	AT	.	.	DB;DP=135;ECNT=1;NLOD=9.61;N_ART_LOD=-2.312e-01;POP_AF=1.000e-03;P_GERMLINE=-8.960e+00;RPA=10,11;RU=T;STR;TLOD=3.35	GT:AD:AF:F1R2:F2R1:MBQ:MFRL:MMQ:MPOS:SA_MAP_AF:SA_POST_PROB	0/0:40,1:0.068:23,0:17,1:0:2,0:60:0	0/1:82,4:0.069:31,2:50,2:37:165,154:60:9:0.00,0.051,0.047:0.011,9.098e-03,0.980
2	48033890	.	C	CT	.	.	DP=217;ECNT=1;NLOD=5.29;N_ART_LOD=-8.144e-01;POP_AF=1.000e-03;P_GERMLINE=-2.000e+00;RPA=18,19;RU=T;STR;TLOD=8.35	GT:AD:AF:F1R2:F2R1:MBQ:MFRL:MMQ:MPOS:SA_MAP_AF:SA_POST_PROB	0/0:20,0:0.284:2,0:1,0:0:2,0:0:0	0/1:118,12:0.232:29,5:26,5:40:193,226:60:24:0.071,0.061,0.079:4.384e-03,0.027,0.968
2	48046012	.	TAA	T	.	.	DP=364;ECNT=1;NLOD=2.43;N_ART_LOD=2.53;POP_AF=1.000e-03;P_GERMLINE=-5.470e-02;RPA=15,13;RU=A;STR;TLOD=15.14	GT:AD:AF:F1R2:F2R1:MBQ:MFRL:MMQ:MPOS:SA_MAP_AF:SA_POST_PROB	0/0:31,2:0.232:9,2:9,0:27:3,25:60:18	0/1:218,15:0.176:66,4:102,8:39:174,186:60:23:0.030,0.040,0.047:5.867e-03,4.903e-03,0.989
2	48066232	.	C	CT	.	.	DP=70;ECNT=1;NLOD=5.37;N_ART_LOD=-1.359e+00;POP_AF=1.000e-03;P_GERMLINE=-3.179e+00;RPA=11,12;RU=T;STR;TLOD=4.92	GT:AD:AF:F1R2:F2R1:MBQ:MFRL:MMQ:MPOS:SA_MAP_AF:SA_POST_PROB	0/0:18,0:0.183:13,0:5,0:0:4,0:0:0	0/1:23,4:0.274:5,1:18,3:25:219,282:60:34:0.152,0.00,0.148:0.022,0.019,0.959
2	50105980	.	A	AACATCT	.	.	DP=130;ECNT=1;NLOD=16.91;N_ART_LOD=-1.773e+00;POP_AF=1.000e-03;P_GERMLINE=-1.575e+01;TLOD=3.86	GT:AD:AF:F1R2:F2R1:MBQ:MFRL:MMQ:MPOS:SA_MAP_AF:SA_POST_PROB	0/0:56,0:0.040:35,0:21,0:0:2,0:0:0	0/1:62,2:0.064:43,2:19,0:39:184,95:60:1:0.020,0.020,0.031:0.011,5.812e-03,0.983
2	53956055	.	G	GT	.	.	DP=115;ECNT=1;NLOD=7.54;N_ART_LOD=-1.527e+00;POP_AF=1.000e-03;P_GERMLINE=-4.250e+00;RPA=10,11;RU=T;STR;TLOD=7.74	GT:AD:AF:F1R2:F2R1:MBQ:MFRL:MMQ:MPOS:SA_MAP_AF:SA_POST_PROB	0/0:25,0:0.222:18,0:7,0:0:2,0:0:0	0/1:47,6:0.209:23,0:24,6:30:204,206:60:27:0.111,0.00,0.113:0.022,0.016,0.963
2	54021478	.	G	A	.	.	DP=177;ECNT=1;NLOD=19.78;N_ART_LOD=-1.844e+00;POP_AF=1.000e-03;P_GERMLINE=-1.920e+01;TLOD=3.28	GT:AD:AF:F1R2:F2R1:MBQ:MFRL:MMQ:MPOS:SA_MAP_AF:SA_POST_PROB	0/0:66,0:0.051:48,0:18,0:0:2,0:0:0	0/1:95,2:0.054:42,0:53,2:40:153,135:60:21:0.00,0.020,0.021:0.010,3.892e-03,0.986
2	54125185	.	G	GA	.	.	DB;DP=164;ECNT=1;NLOD=6.32;N_ART_LOD=-1.117e+00;POP_AF=1.000e-03;P_GERMLINE=-3.020e+00;RPA=10,11;RU=A;STR;TLOD=16.50	GT:AD:AF:F1R2:F2R1:MBQ:MFRL:MMQ:MPOS:SA_MAP_AF:SA_POST_PROB	0/0:21,0:0.139:17,0:4,0:0:2,0:0:0	0/1:100,12:0.177:40,4:57,8:39:191,185:60:33:0.111,0.00,0.107:0.013,0.020,0.967
2	54872629	.	G	A	.	.	DP=93;ECNT=1;NLOD=4.51;N_ART_LOD=-1.236e+00;POP_AF=1.000e-03;P_GERMLINE=-4.074e+00;TLOD=3.13	GT:AD:AF:F1R2:F2R1:MBQ:MFRL:MMQ:MPOS:SA_MAP_AF:SA_POST_PROB	0/0:15,0:0.084:9,0:6,0:0:7,0:0:0	0/1:73,2:0.028:29,0:44,2:38:221,229:60:16:0.030,0.00,0.027:0.019,5.697e-03,0.975
2	55491007	.	G	GA	.	.	DP=390;ECNT=1;NLOD=44.26;N_ART_LOD=-1.952e+00;POP_AF=1.000e-03;P_GERMLINE=-4.145e+01;RPA=10,11;RU=A;STR;TLOD=5.68	GT:AD:AF:F1R2:F2R1:MBQ:MFRL:MMQ:MPOS:SA_MAP_AF:SA_POST_PROB	0/0:147,0:0.171:87,0:60,0:0:0,0:0:0	0/1:116,7:0.176:41,3:71,4:36:202,174:60:22:0.061,0.00,0.057:9.650e-03,0.012,0.978
2	55576726	.	C	G	.	.	DP=435;ECNT=1;NLOD=29.93;N_ART_LOD=-1.717e+00;POP_AF=1.000e-03;P_GERMLINE=-2.663e+01;TLOD=215.72	GT:AD:AF:F1R2:F2R1:MBQ:MFRL:MMQ:MPOS:SA_MAP_AF:SA_POST_PROB	0/0:100,0:0.032:81,0:15,0:0:0,0:0:0	0/1:239,68:0.240:72,21:149,47:40:167,164:60:17:0.232,0.202,0.234:5.776e-03,0.025,0.970
2	55871932	.	A	AT	.	.	DP=95;ECNT=1;NLOD=4.18;N_ART_LOD=-7.682e-01;POP_AF=1.000e-03;P_GERMLINE=-1.619e+00;RPA=14,15;RU=T;STR;TLOD=5.36	GT:AD:AF:F1R2:F2R1:MBQ:MFRL:MMQ:MPOS:SA_MAP_AF:SA_POST_PROB	0/0:14,0:0.270:7,0:6,0:0:3,0:0:0	0/1:41,7:0.248:10,0:24,5:39:170,257:60:25:0.101,0.00,0.104:7.488e-03,0.044,0.949
2	56102061	.	G	GA	.	.	DP=271;ECNT=1;NLOD=22.35;N_ART_LOD=-7.346e-01;POP_AF=1.000e-03;P_GERMLINE=-1.905e+01;RPA=10,11;RU=A;STR;TLOD=11.22	GT:AD:AF:F1R2:F2R1:MBQ:MFRL:MMQ:MPOS:SA_MAP_AF:SA_POST_PROB	0/0:83,1:0.097:51,0:30,1:40:0,3:60:30	0/1:144,10:0.109:64,7:76,3:40:164,164:60:32:0.051,0.061,0.065:5.151e-03,0.019,0.976
2	60988862	.	A	AT	.	.	DB;DP=75;ECNT=1;NLOD=8.97;N_ART_LOD=-1.214e+00;POP_AF=1.000e-03;P_GERMLINE=-6.366e+00;RPA=9,10;RU=T;STR;TLOD=5.40	GT:AD:AF:F1R2:F2R1:MBQ:MFRL:MMQ:MPOS:SA_MAP_AF:SA_POST_PROB	0/0:30,0:0.035:14,0:16,0:0:3,0:0:0	0/1:34,4:0.156:15,2:17,2:40:173,178:60:26:0.00,0.101,0.105:0.027,0.011,0.962
2	61121530	.	A	G	.	.	DP=154;ECNT=1;NLOD=29.98;N_ART_LOD=-2.015e+00;POP_AF=1.000e-03;P_GERMLINE=-2.842e+01;TLOD=4.27	GT:AD:AF:F1R2:F2R1:MBQ:MFRL:MMQ:MPOS:SA_MAP_AF:SA_POST_PROB	0/0:100,0:0.031:82,0:18,0:0:0,0:0:0	0/1:44,2:0.071:16,1:28,1:40:209,214:60:8:0.00,0.040,0.043:9.217e-03,0.017,0.974
2	61143993	.	A	AT	.	.	DB;DP=158;ECNT=1;NLOD=10.22;N_ART_LOD=-1.114e+00;POP_AF=1.000e-03;P_GERMLINE=-6.923e+00;RPA=10,11;RU=T;STR;TLOD=8.78	GT:AD:AF:F1R2:F2R1:MBQ:MFRL:MMQ:MPOS:SA_MAP_AF:SA_POST_PROB	0/0:34,0:0.065:16,0:18,0:0:2,0:0:0	0/1:97,9:0.140:36,3:54,4:39:198,226:60:23:0.00,0.071,0.069:0.012,0.015,0.973
2	61300556	.	C	CT	.	.	DB;DP=184;ECNT=1;NLOD=5.93;N_ART_LOD=-9.116e-01;POP_AF=1.000e-03;P_GERMLINE=-2.627e+00;RPA=11,12;RU=T;STR;TLOD=12.93	GT:AD:AF:F1R2:F2R1:MBQ:MFRL:MMQ:MPOS:SA_MAP_AF:SA_POST_PROB	0/0:20,0:0.092:12,0:6,0:0:3,0:0:0	0/1:131,12:0.141:47,3:62,9:39:176,161:60:28:0.071,0.071,0.084:5.005e-03,0.017,0.978
2	61308569	.	A	AT	.	.	DP=75;ECNT=1;NLOD=3.07;N_ART_LOD=-6.779e-01;POP_AF=1.000e-03;P_GERMLINE=-2.034e-01;RPA=15,16;RU=T;STR;TLOD=7.64	GT:AD:AF:F1R2:F2R1:MBQ:MFRL:MMQ:MPOS:SA_MAP_AF:SA_POST_PROB	0/0:13,1:0.155:5,0:6,0:0:4,0:0:0	0/1:34,8:0.291:9,3:14,3:36:179,130:60:15:0.101,0.131,0.143:0.017,0.015,0.967
2	61726050	.	T	TA	.	.	DP=64;ECNT=1;NLOD=4.47;N_ART_LOD=-9.916e-01;POP_AF=1.000e-03;P_GERMLINE=-1.240e+00;RPA=11,12;RU=A;STR;TLOD=6.94	GT:AD:AF:F1R2:F2R1:MBQ:MFRL:MMQ:MPOS:SA_MAP_AF:SA_POST_PROB	0/0:15,0:0.164:6,0:9,0:0:2,0:0:0	0/1:29,5:0.221:11,2:15,3:35:191,196:60:30:0.141,0.101,0.147:0.015,0.019,0.966
2	62063093	.	TAAAA	T	.	.	DP=120;ECNT=1;NLOD=5.87;N_ART_LOD=-8.567e-01;POP_AF=1.000e-03;P_GERMLINE=-2.708e+00;RPA=17,13;RU=A;STR;TLOD=6.41	GT:AD:AF:F1R2:F2R1:MBQ:MFRL:MMQ:MPOS:SA_MAP_AF:SA_POST_PROB	0/0:20,0:0.128:0,0:7,0:0:0,0:0:0	0/1:67,4:0.168:3,0:13,3:30:166,189:60:18:0.040,0.030,0.045:5.536e-03,0.015,0.979
2	62104660	.	T	TA	.	.	DP=195;ECNT=1;NLOD=3.24;N_ART_LOD=-7.860e-01;POP_AF=1.000e-03;P_GERMLINE=-2.691e-01;RPA=14,15;RU=A;STR;TLOD=15.79	GT:AD:AF:F1R2:F2R1:MBQ:MFRL:MMQ:MPOS:SA_MAP_AF:SA_POST_PROB	0/0:12,0:0.369:0,0:2,0:0:20,0:0:0	0/1:93,15:0.273:26,4:28,8:36:189,167:60:21:0.111,0.00,0.111:8.413e-03,0.032,0.959
2	62729979	.	CTATA	C	.	.	DP=94;ECNT=1;NLOD=12.23;N_ART_LOD=-1.692e+00;POP_AF=1.000e-03;P_GERMLINE=-9.956e+00;RPA=6,4;RU=TA;STR;TLOD=5.01	GT:AD:AF:F1R2:F2R1:MBQ:MFRL:MMQ:MPOS:SA_MAP_AF:SA_POST_PROB	0/0:41,0:0.161:26,0:15,0:0:2,0:0:0	0/1:24,2:0.178:14,0:10,2:35:174,300:60:32:0.081,0.00,0.077:0.014,0.018,0.968
2	63283274	.	TCAC	T	.	.	DP=1154;ECNT=2;NLOD=8.67;N_ART_LOD=-1.540e+00;POP_AF=1.000e-03;P_GERMLINE=-6.127e+00;RPA=5,4;RU=CAC;STR;TLOD=5.32	GT:AD:AF:F1R2:F2R1:MBQ:MFRL:MMQ:MPOS:SA_MAP_AF:SA_POST_PROB	0/0:29,0:0.149:17,0:12,0:0:6,0:0:0	0/1:883,5:0.107:326,2:557,3:39:179,155:60:20:0.010,0.010,5.631e-03:1.594e-03,7.176e-04,0.998
2	64114398	.	C	CA	.	.	DP=104;ECNT=2;NLOD=5.85;N_ART_LOD=-9.588e-01;POP_AF=1.000e-03;P_GERMLINE=-2.551e+00;RPA=15,16;RU=A;STR;TLOD=9.30	GT:AD:AF:F1R2:F2R1:MBQ:MFRL:MMQ:MPOS:SA_MAP_AF:SA_POST_PROB	0/0:21,1:0.148:11,0:6,0:0:2,0:0:0	0/1:55,11:0.213:12,1:33,8:39:218,217:60:16:0.111,0.131,0.143:9.717e-03,0.047,0.944
2	64114415	.	T	A	.	.	DP=156;ECNT=2;NLOD=13.84;N_ART_LOD=-1.684e+00;POP_AF=1.000e-03;P_GERMLINE=-1.323e+01;TLOD=3.31	GT:AD:AF:F1R2:F2R1:MBQ:MFRL:MMQ:MPOS:SA_MAP_AF:SA_POST_PROB	0/0:46,0:0.031:28,0:18,0:0:2,0:0:0	0/1:101,3:0.043:24,0:77,3:39:217,144:60:20:0.00,0.030,0.029:5.544e-03,0.019,0.975
2	64210979	.	C	CA	.	.	DP=237;ECNT=1;NLOD=5.29;N_ART_LOD=0.231;POP_AF=1.000e-03;P_GERMLINE=-1.988e+00;RPA=11,12;RU=A;STR;TLOD=23.50	GT:AD:AF:F1R2:F2R1:MBQ:MFRL:MMQ:MPOS:SA_MAP_AF:SA_POST_PROB	0/0:26,1:0.164:10,0:13,1:20:2,2:60:31	0/1:158,20:0.170:51,7:79,11:39:184,170:60:22:0.081,0.091,0.101:8.347e-03,9.875e-03,0.982
2	64778671	.	GGAT	G	.	.	DP=570;ECNT=1;NLOD=72.43;N_ART_LOD=-2.421e+00;POP_AF=1.000e-03;P_GERMLINE=-7.033e+01;RPA=5,4;RU=GAT;STR;TLOD=4.83	GT:AD:AF:F1R2:F2R1:MBQ:MFRL:MMQ:MPOS:SA_MAP_AF:SA_POST_PROB	0/0:242,0:0.091:164,0:78,0:0:0,0:0:0	0/1:224,3:0.101:80,1:144,2:39:165,173:60:27:0.00,0.010,0.013:0.017,1.325e-03,0.982
2	65480843	.	C	A	.	.	DP=339;ECNT=1;NLOD=74.03;N_ART_LOD=-2.105e+00;POP_AF=1.000e-03;P_GERMLINE=-7.290e+01;TLOD=3.83	GT:AD:AF:F1R2:F2R1:MBQ:MFRL:MMQ:MPOS:SA_MAP_AF:SA_POST_PROB	0/0:247,0:0.030:179,0:68,0:0:0,0:0:0	0/1:71,2:0.059:24,1:47,1:40:177,196:60:16:0.00,0.030,0.027:8.769e-03,7.063e-03,0.984
2	65659055	.	C	T	.	.	DP=307;ECNT=1;NLOD=4.20;N_ART_LOD=-1.188e+00;POP_AF=1.000e-03;P_GERMLINE=-9.546e-01;TLOD=9.97	GT:AD:AF:F1R2:F2R1:MBQ:MFRL:MMQ:MPOS:SA_MAP_AF:SA_POST_PROB	0/0:14,0:0.035:6,0:8,0:0:4,0:0:0	0/1:269,6:0.051:90,1:179,5:38:171,247:60:11:0.010,0.020,0.022:3.090e-03,6.066e-03,0.991
2	66796098	.	G	GT	.	.	DP=114;ECNT=1;NLOD=8.67;N_ART_LOD=-1.206e+00;POP_AF=1.000e-03;P_GERMLINE=-5.367e+00;RPA=10,11;RU=T;STR;TLOD=11.65	GT:AD:AF:F1R2:F2R1:MBQ:MFRL:MMQ:MPOS:SA_MAP_AF:SA_POST_PROB	0/0:29,0:0.051:10,0:19,0:0:2,0:0:0	0/1:58,9:0.204:24,4:32,5:39:219,227:60:15:0.111,0.121,0.134:8.401e-03,0.027,0.965
2	68361896	.	C	T	.	.	DP=216;ECNT=1;NLOD=13.33;N_ART_LOD=-1.668e+00;POP_AF=1.000e-03;P_GERMLINE=-1.195e+01;TLOD=4.09	GT:AD:AF:F1R2:F2R1:MBQ:MFRL:MMQ:MPOS:SA_MAP_AF:SA_POST_PROB	0/0:45,0:0.031:19,0:26,0:0:4,0:0:0	0/1:159,3:0.041:57,1:102,2:40:181,316:60:19:0.020,0.010,0.019:4.774e-03,3.774e-03,0.991
2	69553375	.	G	GA	.	.	DP=141;ECNT=1;NLOD=3.63;N_ART_LOD=0.605;POP_AF=1.000e-03;P_GERMLINE=-7.672e-01;RPA=13,14;RU=A;STR;TLOD=5.90	GT:AD:AF:F1R2:F2R1:MBQ:MFRL:MMQ:MPOS:SA_MAP_AF:SA_POST_PROB	0/0:22,1:0.269:4,0:4,1:22:13,10:60:42	0/1:74,5:0.204:12,0:17,5:27:180,195:60:18:0.061,0.00,0.064:5.870e-03,0.028,0.967
2	70396799	.	G	GA	.	.	DP=627;ECNT=1;NLOD=19.21;N_ART_LOD=-1.584e+00;POP_AF=1.000e-03;P_GERMLINE=-1.591e+01;RPA=9,10;RU=A;STR;TLOD=21.43	GT:AD:AF:F1R2:F2R1:MBQ:MFRL:MMQ:MPOS:SA_MAP_AF:SA_POST_PROB	0/0:64,0:0.150:33,0:31,0:0:2,0:0:0	0/1:463,21:0.090:186,5:275,16:39:167,166:60:33:0.040,0.030,0.043:2.149e-03,7.993e-03,0.990
2	70457784	.	C	CA	.	.	DP=90;ECNT=1;NLOD=2.70;N_ART_LOD=-6.512e-01;POP_AF=1.000e-03;P_GERMLINE=-9.704e-02;RPA=15,16;RU=A;STR;TLOD=12.87	GT:AD:AF:F1R2:F2R1:MBQ:MFRL:MMQ:MPOS:SA_MAP_AF:SA_POST_PROB	0/0:9,0:0.156:2,0:6,0:0:2,0:0:0	0/1:54,15:0.258:13,4:30,7:39:219,194:60:27:0.00,0.162,0.159:0.018,0.025,0.957
2	71190035	.	G	C	.	.	DP=334;ECNT=1;NLOD=25.75;N_ART_LOD=-1.947e+00;POP_AF=1.000e-03;P_GERMLINE=-2.245e+01;TLOD=34.54	GT:AD:AF:F1R2:F2R1:MBQ:MFRL:MMQ:MPOS:SA_MAP_AF:SA_POST_PROB	0/0:86,0:0.026:56,0:30,0:0:2,0:0:0	0/1:216,14:0.086:80,4:136,10:40:176,176:60:29:0.061,0.030,0.061:4.025e-03,0.018,0.978
2	73315336	.	TTGG	T	.	.	DP=705;ECNT=1;NLOD=33.04;N_ART_LOD=-2.072e+00;POP_AF=1.000e-03;P_GERMLINE=-3.232e+01;RPA=5,4;RU=TGG;STR;TLOD=3.42	GT:AD:AF:F1R2:F2R1:MBQ:MFRL:MMQ:MPOS:SA_MAP_AF:SA_POST_PROB	0/0:110,0:0.068:60,0:50,0:0:2,0:0:0	0/1:510,3:0.062:211,2:299,1:40:170,207:60:22:0.010,0.010,5.848e-03:1.057e-03,1.976e-03,0.997
2	73316448	.	G	A	.	.	DP=364;ECNT=1;NLOD=3.00;N_ART_LOD=-1.057e+00;POP_AF=1.000e-03;P_GERMLINE=-1.755e-01;TLOD=161.45	GT:AD:AF:F1R2:F2R1:MBQ:MFRL:MMQ:MPOS:SA_MAP_AF:SA_POST_PROB	0/0:10,0:0.048:7,0:3,0:0:6,0:0:0	0/1:276,53:0.185:101,16:175,37:40:188,160:60:23:0.141,0.152,0.161:0.014,5.066e-03,0.981
2	73518683	.	G	A	.	.	DP=108;ECNT=1;NLOD=4.76;N_ART_LOD=-1.229e+00;POP_AF=1.000e-03;P_GERMLINE=-4.160e+00;TLOD=3.30	GT:AD:AF:F1R2:F2R1:MBQ:MFRL:MMQ:MPOS:SA_MAP_AF:SA_POST_PROB	0/0:16,0:7.098e-03:6,0:10,0:0:6,0:0:0	0/1:87,2:0.040:67,0:20,2:40:183,217:60:5:0.00,0.020,0.022:0.013,3.788e-03,0.984
2	74128662	.	TGTGTGTGTGTGTGTGTGTGTGTGTGTGTGTGTGTGTGTGTGTGTGTCTGTGC	T	.	.	DP=117;ECNT=1;NLOD=5.11;N_ART_LOD=-1.284e+00;POP_AF=1.000e-03;P_GERMLINE=-3.945e+00;TLOD=3.86	GT:AD:AF:F1R2:F2R1:MBQ:MFRL:MMQ:MPOS:SA_MAP_AF:SA_POST_PROB	0/0:17,0:0.076:8,0:9,0:0:2,0:0:0	0/1:73,3:0.144:23,0:50,3:40:233,149:60:41:0.040,0.00,0.039:0.022,7.152e-03,0.971
2	74435992	.	G	GT	.	.	DP=102;ECNT=1;NLOD=3.01;N_ART_LOD=-8.418e-01;POP_AF=1.000e-03;P_GERMLINE=-1.704e+00;RPA=10,11;RU=T;STR;TLOD=4.02	GT:AD:AF:F1R2:F2R1:MBQ:MFRL:MMQ:MPOS:SA_MAP_AF:SA_POST_PROB	0/0:10,0:0.167:6,0:4,0:0:4,0:0:0	0/1:66,5:0.151:24,2:40,3:39:227,274:60:27:0.071,0.00,0.070:0.017,0.012,0.971
2	74450134	.	CTT	C	.	.	DP=68;ECNT=1;NLOD=2.40;N_ART_LOD=-4.891e-01;POP_AF=1.000e-03;P_GERMLINE=-1.049e-01;RPA=15,13;RU=T;STR;TLOD=5.93	GT:AD:AF:F1R2:F2R1:MBQ:MFRL:MMQ:MPOS:SA_MAP_AF:SA_POST_PROB	0/0:8,0:0.057:1,0:3,0:0:11,0:0:0	0/1:33,4:0.259:9,2:8,2:35:199,184:60:25:0.121,0.00,0.118:0.022,0.017,0.962
2	74459618	.	G	A	.	.	DP=370;ECNT=1;NLOD=34.20;N_ART_LOD=-2.074e+00;POP_AF=1.000e-03;P_GERMLINE=-3.240e+01;TLOD=4.52	GT:AD:AF:F1R2:F2R1:MBQ:MFRL:MMQ:MPOS:SA_MAP_AF:SA_POST_PROB	0/0:115,0:0.036:61,0:54,0:0:2,0:0:0	0/1:233,3:0.038:98,2:135,1:40:164,183:60:36:0.010,0.010,0.013:2.201e-03,4.113e-03,0.994
2	74474227	.	GATA	G	.	.	DP=340;ECNT=2;NLOD=14.45;N_ART_LOD=-1.690e+00;POP_AF=1.000e-03;P_GERMLINE=-1.115e+01;TLOD=9.84	GT:AD:AF:F1R2:F2R1:MBQ:MFRL:MMQ:MPOS:PGT:PID:SA_MAP_AF:SA_POST_PROB	0/0:48,0:3.162e-05:28,0:20,0:0:0,0:0:0:0|1:74474227_GATA_G	0/1:283,5:0.024:97,2:186,3:38:170,195:60:28:0|1:74474227_GATA_G:0.010,0.020,0.017:7.539e-03,1.708e-03,0.991
2	74474231	.	GGGTAGTACTT	G	.	.	DP=385;ECNT=2;NLOD=17.36;N_ART_LOD=-1.784e+00;POP_AF=1.000e-03;P_GERMLINE=-1.406e+01;TLOD=9.62	GT:AD:AF:F1R2:F2R1:MBQ:MFRL:MMQ:MPOS:PGT:PID:SA_MAP_AF:SA_POST_PROB	0/0:58,0:0.042:33,0:25,0:0:0,0:0:0:0|1:74474227_GATA_G	0/1:308,5:0.030:102,2:206,3:39:166,195:60:32:0|1:74474227_GATA_G:0.010,0.020,0.016:7.261e-03,1.550e-03,0.991
2	74597819	.	T	A	.	.	DP=668;ECNT=1;NLOD=49.02;N_ART_LOD=-2.240e+00;POP_AF=1.000e-03;P_GERMLINE=-4.834e+01;TLOD=3.37	GT:AD:AF:F1R2:F2R1:MBQ:MFRL:MMQ:MPOS:SA_MAP_AF:SA_POST_PROB	0/0:164,0:0.063:102,0:62,0:0:0,0:0:0	0/1:453,3:0.035:164,1:289,2:39:169,183:60:37:0.010,0.010,6.579e-03:2.750e-03,1.025e-03,0.996
2	74649366	.	G	A	.	.	DP=171;ECNT=1;NLOD=4.20;N_ART_LOD=-1.188e+00;POP_AF=1.000e-03;P_GERMLINE=-1.695e+00;TLOD=5.29	GT:AD:AF:F1R2:F2R1:MBQ:MFRL:MMQ:MPOS:SA_MAP_AF:SA_POST_PROB	0/0:14,0:0.035:7,0:7,0:0:7,0:0:0	0/1:147,3:0.040:51,1:96,2:40:180,144:60:37:0.020,0.010,0.020:2.057e-03,0.018,0.980
2	74649916	.	T	TC	.	.	DP=189;ECNT=4;NLOD=2.96;N_ART_LOD=-7.898e-01;POP_AF=1.000e-03;P_GERMLINE=-1.635e-01;RPA=5,6;RU=C;STR;TLOD=19.73	GT:AD:AF:F1R2:F2R1:MBQ:MFRL:MMQ:MPOS:SA_MAP_AF:SA_POST_PROB	0/0:10,0:0.055:4,0:6,0:0:4,0:0:0	0/1:153,18:0.122:40,7:102,11:37:168,160:60:22:0.081,0.101,0.109:0.015,6.799e-03,0.978
2	74649920	.	C	CA	.	.	DP=226;ECNT=4;NLOD=4.17;N_ART_LOD=-7.886e-01;POP_AF=1.000e-03;P_GERMLINE=-3.600e+00;TLOD=3.27	GT:AD:AF:F1R2:F2R1:MBQ:MFRL:MMQ:MPOS:SA_MAP_AF:SA_POST_PROB	0/0:14,0:0.117:5,0:9,0:0:4,0:0:0	0/1:177,13:0.105:50,0:124,8:36:162,142:60:5:0.00,0.040,0.042:0.045,2.506e-03,0.952
2	74649921	.	CA	C	.	.	DP=225;ECNT=4;NLOD=5.40;N_ART_LOD=-8.541e-01;POP_AF=1.000e-03;P_GERMLINE=-2.108e+00;RPA=16,15;RU=A;STR;TLOD=7.86	GT:AD:AF:F1R2:F2R1:MBQ:MFRL:MMQ:MPOS:SA_MAP_AF:SA_POST_PROB	0/0:18,0:0.052:4,0:5,0:0:4,0:0:0	0/1:188,10:0.075:41,2:104,6:39:158,185:60:29:0.030,0.040,0.043:5.872e-03,5.815e-03,0.988
2	74659533	.	GCAC	G	.	.	DP=306;ECNT=1;NLOD=2.41;N_ART_LOD=-9.542e-01;POP_AF=1.000e-03;P_GERMLINE=-6.233e-01;RPA=4,3;RU=CAC;STR;TLOD=4.62	GT:AD:AF:F1R2:F2R1:MBQ:MFRL:MMQ:MPOS:SA_MAP_AF:SA_POST_PROB	0/0:8,0:1.531e-05:2,0:6,0:0:6,0:0:0	0/1:254,3:0.080:95,1:159,2:40:173,211:60:46:0.010,0.010,0.012:1.929e-03,4.096e-03,0.994
2	74687409	.	AC	A	.	.	DB;DP=669;ECNT=1;NLOD=12.27;N_ART_LOD=-1.651e+00;POP_AF=1.000e-03;P_GERMLINE=-9.220e+00;RPA=8,7;RU=C;STR;TLOD=6.10	GT:AD:AF:F1R2:F2R1:MBQ:MFRL:MMQ:MPOS:SA_MAP_AF:SA_POST_PROB	0/0:41,0:0.076:17,0:24,0:0:2,0:0:0	0/1:513,10:0.096:193,1:320,9:37:186,172:60:21:0.020,0.00,0.019:2.565e-03,6.408e-03,0.991
2	74742001	.	A	G	.	.	DP=783;ECNT=1;NLOD=8.37;N_ART_LOD=-1.468e+00;POP_AF=1.000e-03;P_GERMLINE=-7.426e+00;TLOD=3.64	GT:AD:AF:F1R2:F2R1:MBQ:MFRL:MMQ:MPOS:SA_MAP_AF:SA_POST_PROB	0/0:28,0:0.022:13,0:15,0:0:6,0:0:0	0/1:711,5:0.034:265,2:446,3:35:166,111:60:3:0.010,0.010,6.983e-03:6.367e-03,5.467e-04,0.993
2	74750418	.	ATC	A	.	.	DP=776;ECNT=1;NLOD=11.40;N_ART_LOD=-1.664e+00;POP_AF=1.000e-03;P_GERMLINE=-8.159e+00;RPA=6,5;RU=TC;STR;TLOD=6.86	GT:AD:AF:F1R2:F2R1:MBQ:MFRL:MMQ:MPOS:SA_MAP_AF:SA_POST_PROB	0/0:38,0:0.161:22,0:16,0:0:2,0:0:0	0/1:640,6:0.060:238,2:402,4:40:166,137:60:22:0.010,0.010,9.288e-03:3.347e-03,9.718e-04,0.996
2	75099624	.	TGTG	T	.	.	DP=506;ECNT=1;NLOD=13.74;N_ART_LOD=-1.747e+00;POP_AF=1.000e-03;P_GERMLINE=-1.044e+01;RPA=4,3;RU=GTG;STR;TLOD=9.33	GT:AD:AF:F1R2:F2R1:MBQ:MFRL:MMQ:MPOS:SA_MAP_AF:SA_POST_PROB	0/0:46,0:0.169:22,0:24,0:0:3,0:0:0	0/1:340,5:0.118:129,4:211,1:39:172,151:60:19:0.010,0.010,0.014:0.454,3.611e-04,0.546
2	79254030	.	T	A	.	.	DP=267;ECNT=2;NLOD=14.37;N_ART_LOD=-1.703e+00;POP_AF=1.000e-03;P_GERMLINE=-1.106e+01;TLOD=14.70	GT:AD:AF:F1R2:F2R1:MBQ:MFRL:MMQ:MPOS:PGT:PID:SA_MAP_AF:SA_POST_PROB	0/0:48,0:0.041:27,0:21,0:0:3,0:0:0:0|1:79253987_ATAGGGGAAAGT_A	0/1:162,26:0.157:67,11:95,15:38:188,175:33:4:0|1:79253987_ATAGGGGAAAGT_A:0.081,0.131,0.138:0.067,3.848e-03,0.929
2	79314062	.	G	GA	.	.	DP=157;ECNT=1;NLOD=5.29;N_ART_LOD=-1.049e+00;POP_AF=1.000e-03;P_GERMLINE=-2.156e+00;RPA=10,11;RU=A;STR;TLOD=6.35	GT:AD:AF:F1R2:F2R1:MBQ:MFRL:MMQ:MPOS:SA_MAP_AF:SA_POST_PROB	0/0:18,0:0.137:7,0:8,0:0:5,0:0:0	0/1:88,6:0.194:44,4:41,2:38:170,174:60:27:0.061,0.00,0.064:5.447e-03,0.029,0.966
2	79348129	.	GAAAA	G	.	.	DP=287;ECNT=1;NLOD=2.98;N_ART_LOD=-7.886e-01;POP_AF=1.000e-03;P_GERMLINE=-1.689e-01;RPA=15,11;RU=A;STR;TLOD=9.66	GT:AD:AF:F1R2:F2R1:MBQ:MFRL:MMQ:MPOS:SA_MAP_AF:SA_POST_PROB	0/0:23,3:0.258:1,0:0,0:0:3,0:0:0	0/1:136,20:0.261:8,3:11,3:36:165,196:60:37:0.030,0.020,0.033:8.447e-03,4.502e-03,0.987
2	80101435	.	C	G	.	.	DP=270;ECNT=2;NLOD=20.47;N_ART_LOD=-1.866e+00;POP_AF=1.000e-03;P_GERMLINE=-1.717e+01;TLOD=96.33	GT:AD:AF:F1R2:F2R1:MBQ:MFRL:MMQ:MPOS:SA_MAP_AF:SA_POST_PROB	0/0:70,0:0.067:35,0:35,0:0:2,0:0:0	0/1:139,31:0.228:55,12:84,19:40:191,175:60:12:0.182,0.152,0.182:0.014,0.013,0.973
2	80101515	.	CA	C	.	.	DP=97;ECNT=2;NLOD=5.79;N_ART_LOD=0.281;POP_AF=1.000e-03;P_GERMLINE=-2.488e+00;RPA=12,11;RU=A;STR;TLOD=10.92	GT:AD:AF:F1R2:F2R1:MBQ:MFRL:MMQ:MPOS:SA_MAP_AF:SA_POST_PROB	0/0:28,1:0.171:6,0:17,1:20:5,48:60:38	0/1:35,9:0.276:12,3:19,4:35:255,259:60:30:0.162,0.00,0.159:0.025,0.018,0.957
2	84650856	.	A	AT	.	.	DB;DP=254;ECNT=1;NLOD=13.22;N_ART_LOD=-1.377e+00;POP_AF=1.000e-03;P_GERMLINE=-1.125e+01;RPA=10,11;RU=T;STR;TLOD=4.69	GT:AD:AF:F1R2:F2R1:MBQ:MFRL:MMQ:MPOS:SA_MAP_AF:SA_POST_PROB	0/0:44,0:0.043:24,0:20,0:0:2,0:0:0	0/1:158,6:0.134:65,2:89,4:40:166,180:60:31:0.030,0.020,0.037:4.174e-03,8.969e-03,0.987
2	85783427	.	C	T	.	.	DP=376;ECNT=1;NLOD=10.21;N_ART_LOD=-1.554e+00;POP_AF=1.000e-03;P_GERMLINE=-9.346e+00;TLOD=3.57	GT:AD:AF:F1R2:F2R1:MBQ:MFRL:MMQ:MPOS:SA_MAP_AF:SA_POST_PROB	0/0:34,0:0.029:20,0:14,0:0:3,0:0:0	0/1:320,3:0.035:114,1:206,2:39:169,150:60:6:0.010,0.00,9.288e-03:1.847e-03,3.897e-03,0.994
2	85828160	.	C	A	.	.	DP=105;ECNT=1;NLOD=4.50;N_ART_LOD=-1.226e+00;POP_AF=1.000e-03;P_GERMLINE=-4.117e+00;TLOD=3.08	GT:AD:AF:F1R2:F2R1:MBQ:MFRL:MMQ:MPOS:SA_MAP_AF:SA_POST_PROB	0/0:15,0:0.061:6,0:9,0:0:4,0:0:0	0/1:78,2:0.069:32,0:46,2:40:162,106:60:8:0.00,0.030,0.025:0.017,3.683e-03,0.980
2	85848747	.	C	CT	.	.	DP=203;ECNT=1;NLOD=8.23;N_ART_LOD=-1.110e+00;POP_AF=1.000e-03;P_GERMLINE=-7.595e+00;RPA=15,16;RU=T;STR;TLOD=3.34	GT:AD:AF:F1R2:F2R1:MBQ:MFRL:MMQ:MPOS:SA_MAP_AF:SA_POST_PROB	0/0:31,0:0.325:0,0:1,0:0:37,0:0:0	0/1:73,4:0.276:8,2:5,2:32:190,201:60:19:0.051,0.00,0.049:5.491e-03,0.021,0.974
2	86259583	.	CCCAT	C	.	.	DP=169;ECNT=1;NLOD=6.56;N_ART_LOD=-1.428e+00;POP_AF=1.000e-03;P_GERMLINE=-6.011e+00;RPA=4,3;RU=CCAT;STR;TLOD=3.25	GT:AD:AF:F1R2:F2R1:MBQ:MFRL:MMQ:MPOS:SA_MAP_AF:SA_POST_PROB	0/0:22,0:0.159:15,0:7,0:0:3,0:0:0	0/1:98,2:0.152:38,1:60,1:40:212,195:60:25:0.020,0.00,0.020:0.026,4.172e-03,0.970
2	86433464	.	G	GT	.	.	DB;DP=333;ECNT=1;NLOD=12.35;N_ART_LOD=-1.418e+00;POP_AF=1.000e-03;P_GERMLINE=-1.114e+01;RPA=9,10;RU=T;STR;TLOD=3.91	GT:AD:AF:F1R2:F2R1:MBQ:MFRL:MMQ:MPOS:SA_MAP_AF:SA_POST_PROB	0/0:41,0:0.185:28,0:13,0:0:2,0:0:0	0/1:164,7:0.209:63,6:98,1:39:175,146:60:27:0.030,0.030,0.041:0.064,2.569e-03,0.933
2	86711342	.	C	A	.	.	DP=98;ECNT=1;NLOD=10.80;N_ART_LOD=-1.605e+00;POP_AF=1.000e-03;P_GERMLINE=-1.006e+01;TLOD=3.44	GT:AD:AF:F1R2:F2R1:MBQ:MFRL:MMQ:MPOS:SA_MAP_AF:SA_POST_PROB	0/0:36,0:0.093:31,0:5,0:0:2,0:0:0	0/1:51,2:0.050:18,1:33,1:37:225,216:60:11:0.040,0.00,0.038:0.025,7.240e-03,0.967
2	87049358	.	G	GA	.	.	DP=114;ECNT=1;NLOD=4.18;N_ART_LOD=1.68;POP_AF=1.000e-03;P_GERMLINE=-9.352e-01;RPA=12,13;RU=A;STR;TLOD=15.49	GT:AD:AF:F1R2:F2R1:MBQ:MFRL:MMQ:MPOS:SA_MAP_AF:SA_POST_PROB	0/0:30,2:0.176:13,1:13,1:29:0,2:60:13	0/1:57,12:0.208:21,5:21,5:37:192,163:60:24:0.051,0.141,0.147:0.109,5.153e-03,0.886
2	87085256	.	T	C	.	.	DP=431;ECNT=1;NLOD=13.12;N_ART_LOD=-1.660e+00;POP_AF=1.000e-03;P_GERMLINE=-1.262e+01;TLOD=3.20	GT:AD:AF:F1R2:F2R1:MBQ:MFRL:MMQ:MPOS:SA_MAP_AF:SA_POST_PROB	0/0:44,0:0.028:22,0:22,0:0:2,0:0:0	0/1:360,7:0.043:130,4:230,3:40:172,125:21:0:0.020,0.010,0.019:1.004e-03,0.030,0.969
2	87095970	.	CA	C	.	.	DP=123;ECNT=1;NLOD=7.63;N_ART_LOD=0.064;POP_AF=1.000e-03;P_GERMLINE=-5.589e+00;RPA=10,9;RU=A;STR;TLOD=4.76	GT:AD:AF:F1R2:F2R1:MBQ:MFRL:MMQ:MPOS:SA_MAP_AF:SA_POST_PROB	0/0:34,1:0.078:17,0:17,1:40:2,22:60:14	0/1:74,4:0.087:19,0:52,4:32:171,163:60:25:0.051,0.020,0.052:4.048e-03,0.032,0.964
2	87122105	.	C	CT	.	.	DP=61;ECNT=1;NLOD=7.29;N_ART_LOD=-1.173e+00;POP_AF=1.000e-03;P_GERMLINE=-6.359e+00;RPA=15,16;RU=T;STR;TLOD=3.63	GT:AD:AF:F1R2:F2R1:MBQ:MFRL:MMQ:MPOS:SA_MAP_AF:SA_POST_PROB	0/0:25,0:0.126:8,0:12,0:0:2,0:0:0	0/1:22,5:0.216:10,3:7,2:39:143,190:60:21:0.131,0.172,0.185:0.026,0.014,0.960
2	87131063	.	G	C	.	.	DP=287;ECNT=1;NLOD=14.78;N_ART_LOD=-1.029e+00;POP_AF=1.000e-03;P_GERMLINE=-1.293e+01;TLOD=4.57	GT:AD:AF:F1R2:F2R1:MBQ:MFRL:MMQ:MPOS:SA_MAP_AF:SA_POST_PROB	0/0:57,1:0.082:22,0:35,1:20:2,2:37:0	0/1:206,7:0.051:129,2:77,5:40:151,160:25:34:0.010,0.030,0.033:0.015,2.453e-03,0.983
2	88272689	.	T	C	.	.	DP=21;ECNT=1;NLOD=2.70;N_ART_LOD=-1.017e+00;POP_AF=1.000e-03;P_GERMLINE=-1.654e+00;TLOD=3.76	GT:AD:AF:F1R2:F2R1:MBQ:MFRL:MMQ:MPOS:SA_MAP_AF:SA_POST_PROB	0/0:9,0:0.051:3,0:6,0:0:2,0:0:0	0/1:7,2:0.273:4,0:3,2:39:263,319:27:19:0.222,0.00,0.222:0.013,0.050,0.937
2	88328166	.	T	TTC	.	.	DP=51;ECNT=1;NLOD=2.98;N_ART_LOD=-1.135e+00;POP_AF=1.000e-03;P_GERMLINE=-2.658e+00;TLOD=3.02	GT:AD:AF:F1R2:F2R1:MBQ:MFRL:MMQ:MPOS:SA_MAP_AF:SA_POST_PROB	0/0:10,0:0.211:6,0:4,0:0:3,0:0:0	0/1:16,4:0.320:10,1:6,3:39:185,212:60:21:0.202,0.00,0.200:0.012,0.046,0.941
2	88875981	.	T	TA	.	.	DP=96;ECNT=1;NLOD=7.94;N_ART_LOD=-1.178e+00;POP_AF=1.000e-03;P_GERMLINE=-6.331e+00;RPA=11,12;RU=A;STR;TLOD=4.32	GT:AD:AF:F1R2:F2R1:MBQ:MFRL:MMQ:MPOS:SA_MAP_AF:SA_POST_PROB	0/0:27,0:0.064:12,0:12,0:0:2,0:0:0	0/1:55,6:0.138:20,3:27,3:40:200,213:60:27:0.00,0.101,0.098:0.014,0.022,0.964
2	91778108	.	CCT	C	.	.	DP=229;ECNT=1;NLOD=2.26;N_ART_LOD=-6.989e-01;POP_AF=1.000e-03;P_GERMLINE=-3.760e-02;RPA=9,8;RU=CT;STR;TLOD=22.47	GT:AD:AF:F1R2:F2R1:MBQ:MFRL:MMQ:MPOS:SA_MAP_AF:SA_POST_PROB	0/0:8,0:0.041:3,0:1,0:0:4,0:0:0	0/1:128,11:0.246:57,4:46,7:40:188,194:60:24:0.081,0.00,0.081:9.024e-03,0.019,0.972
2	91800927	.	C	A	.	.	DP=1629;ECNT=3;NLOD=26.10;N_ART_LOD=-1.230e-01;POP_AF=1.000e-03;P_GERMLINE=-2.279e+01;TLOD=263.16	GT:AD:AF:F1R2:F2R1:MBQ:MFRL:MMQ:MPOS:SA_MAP_AF:SA_POST_PROB	0/0:98,1:0.032:60,0:38,1:31:5,15:60:45	0/1:1377,101:0.083:912,64:465,37:39:168,156:60:31:0.061,0.071,0.068:0.018,1.049e-03,0.981
2	91925139	.	C	G	.	.	DP=179;ECNT=2;NLOD=4.92;N_ART_LOD=1.10;POP_AF=1.000e-03;P_GERMLINE=-1.630e+00;TLOD=56.61	GT:AD:AF:F1R2:F2R1:MBQ:MFRL:MMQ:MPOS:SA_MAP_AF:SA_POST_PROB	0/0:29,1:0.051:21,0:8,1:36:3,6:40:16	0/1:118,25:0.187:80,17:38,8:40:162,251:27:20:0.172,0.020,0.175:3.491e-04,0.892,0.108
2	92269542	.	T	A	.	.	DP=122;ECNT=3;NLOD=3.87;N_ART_LOD=-1.169e+00;POP_AF=1.000e-03;P_GERMLINE=-3.227e+00;TLOD=3.34	GT:AD:AF:F1R2:F2R1:MBQ:MFRL:MMQ:MPOS:PGT:PID:SA_MAP_AF:SA_POST_PROB	0/0:13,0:0.074:5,0:8,0:0:9,0:0:0:0|1:92269542_T_A	0/1:94,2:0.073:41,2:53,0:39:109,111:49:14:0|1:92269542_T_A:0.020,0.00,0.021:3.233e-03,0.014,0.983
2	92269543	.	T	C	.	.	DP=118;ECNT=3;NLOD=3.61;N_ART_LOD=-1.141e+00;POP_AF=1.000e-03;P_GERMLINE=-2.977e+00;TLOD=3.33	GT:AD:AF:F1R2:F2R1:MBQ:MFRL:MMQ:MPOS:PGT:PID:SA_MAP_AF:SA_POST_PROB	0/0:12,0:0.072:4,0:8,0:0:11,0:0:0:0|1:92269542_T_A	0/1:95,2:0.056:42,2:53,0:40:108,111:49:13:0|1:92269542_T_A:0.020,0.00,0.021:3.234e-03,0.014,0.983
2	92269545	.	G	T	.	.	DP=102;ECNT=3;NLOD=2.70;N_ART_LOD=-1.017e+00;POP_AF=1.000e-03;P_GERMLINE=-9.766e-02;TLOD=8.58	GT:AD:AF:F1R2:F2R1:MBQ:MFRL:MMQ:MPOS:SA_MAP_AF:SA_POST_PROB	0/0:9,0:0.052:3,0:6,0:0:9,0:0:0	0/1:71,4:0.137:29,4:42,0:40:111,95:51:2:0.030,0.051,0.053:0.028,4.353e-03,0.968
2	92305695	.	T	C	.	.	DP=259;ECNT=7;NLOD=6.64;N_ART_LOD=4.14;POP_AF=1.000e-03;P_GERMLINE=-3.357e+00;TLOD=7.43	GT:AD:AF:F1R2:F2R1:MBQ:MFRL:MMQ:MPOS:SA_MAP_AF:SA_POST_PROB	0/0:50,2:0.064:29,0:21,2:41:145,85:53:42	0/1:194,5:0.038:107,2:87,3:39:128,118:52:36:0.020,0.020,0.025:3.731e-03,4.799e-03,0.991
2	92305697	.	T	C	.	.	DP=253;ECNT=7;NLOD=11.58;N_ART_LOD=0.919;POP_AF=1.000e-03;P_GERMLINE=-8.277e+00;TLOD=16.84	GT:AD:AF:F1R2:F2R1:MBQ:MFRL:MMQ:MPOS:SA_MAP_AF:SA_POST_PROB	0/0:52,1:0.019:29,1:23,0:20:147,7:21:9	0/1:193,7:0.035:106,3:87,4:40:128,135:40:13:0.030,0.030,0.035:7.958e-03,3.258e-03,0.989
2	92305716	.	A	T	.	.	DP=194;ECNT=7;NLOD=8.74;N_ART_LOD=-1.322e+00;POP_AF=1.000e-03;P_GERMLINE=-8.381e+00;TLOD=3.06	GT:AD:AF:F1R2:F2R1:MBQ:MFRL:MMQ:MPOS:PGT:PID:SA_MAP_AF:SA_POST_PROB	0/0:31,1:0.140:13,0:11,0:0:147,0:0:0:0|1:92305716_A_T	0/1:108,2:0.167:40,1:41,1:38:129,102:60:18:0|1:92305716_A_T:0.010,0.010,0.014:4.905e-03,3.209e-03,0.992
2	92305718	.	ACT	A	.	.	DP=191;ECNT=7;NLOD=12.64;N_ART_LOD=-1.342e+00;POP_AF=1.000e-03;P_GERMLINE=-1.226e+01;TLOD=3.08	GT:AD:AF:F1R2:F2R1:MBQ:MFRL:MMQ:MPOS:SA_MAP_AF:SA_POST_PROB	0/0:42,0:3.706e-05:25,0:17,0:0:144,0:0:0	0/1:147,2:0.014:75,1:72,1:37:132,102:60:16:0.010,0.010,0.013:4.882e-03,3.057e-03,0.992
2	92305723	.	GCT	G	.	.	DP=172;ECNT=7;NLOD=10.84;N_ART_LOD=-1.279e+00;POP_AF=1.000e-03;P_GERMLINE=-1.034e+01;TLOD=3.20	GT:AD:AF:F1R2:F2R1:MBQ:MFRL:MMQ:MPOS:PGT:PID:SA_MAP_AF:SA_POST_PROB	0/0:36,0:3.162e-05:21,0:15,0:0:145,0:0:0:0|1:92305716_A_T	0/1:134,2:0.015:70,1:64,1:0:130,102:60:0:0|1:92305716_A_T:0.010,0.010,0.015:5.785e-03,3.127e-03,0.991
2	92305728	.	C	CTACA	.	.	DP=159;ECNT=7;NLOD=3.93;N_ART_LOD=-1.243e+00;POP_AF=1.000e-03;P_GERMLINE=-3.335e+00;TLOD=3.30	GT:AD:AF:F1R2:F2R1:MBQ:MFRL:MMQ:MPOS:PGT:PID:SA_MAP_AF:SA_POST_PROB	0/0:13,0:0.304:8,0:2,0:0:135,0:0:0:0|1:92305716_A_T	0/1:50,2:0.319:17,1:23,1:38:127,102:60:6:0|1:92305716_A_T:0.010,0.010,0.016:6.690e-03,3.262e-03,0.990
2	92306829	.	A	T	.	.	DP=138;ECNT=5;NLOD=6.02;N_ART_LOD=-1.322e+00;POP_AF=1.000e-03;P_GERMLINE=-5.633e+00;TLOD=3.09	GT:AD:AF:F1R2:F2R1:MBQ:MFRL:MMQ:MPOS:PGT:PID:SA_MAP_AF:SA_POST_PROB	0/0:20,0:3.162e-05:10,0:10,0:0:57,0:0:0:0|1:92306829_A_T	0/1:116,2:0.017:59,0:57,2:39:119,111:41:45:0|1:92306829_A_T:0.010,0.010,0.017:3.247e-03,7.621e-03,0.989
2	92306838	.	A	G	.	.	DP=137;ECNT=5;NLOD=6.02;N_ART_LOD=-1.041e+00;POP_AF=1.000e-03;P_GERMLINE=-5.329e+00;TLOD=3.39	GT:AD:AF:F1R2:F2R1:MBQ:MFRL:MMQ:MPOS:PGT:PID:SA_MAP_AF:SA_POST_PROB	0/0:20,0:3.162e-05:10,0:10,0:0:57,0:0:0:0|1:92306829_A_T	0/1:115,2:0.017:59,0:56,2:40:119,111:41:43:0|1:92306829_A_T:0.010,0.010,0.017:3.292e-03,7.585e-03,0.989
2	92309630	.	C	A	.	.	DP=428;ECNT=3;NLOD=12.31;N_ART_LOD=-1.336e+00;POP_AF=1.000e-03;P_GERMLINE=-1.190e+01;TLOD=3.11	GT:AD:AF:F1R2:F2R1:MBQ:MFRL:MMQ:MPOS:SA_MAP_AF:SA_POST_PROB	0/0:41,0:0.014:27,0:14,0:0:3,0:0:0	0/1:364,3:0.033:193,2:170,1:40:138,150:43:2:0.010,0.00,8.174e-03:9.602e-04,7.747e-03,0.991
2	92309635	.	T	G	.	.	DP=427;ECNT=3;NLOD=11.31;N_ART_LOD=-1.573e+00;POP_AF=1.000e-03;P_GERMLINE=-8.009e+00;TLOD=24.24	GT:AD:AF:F1R2:F2R1:MBQ:MFRL:MMQ:MPOS:SA_MAP_AF:SA_POST_PROB	0/0:40,1:0.035:24,1:16,0:0:4,0:20:48	0/1:353,12:0.059:186,6:167,6:39:138,140:49:21:0.030,0.020,0.033:2.799e-03,4.940e-03,0.992
2	92309655	.	G	A	.	.	DP=344;ECNT=3;NLOD=10.37;N_ART_LOD=-1.531e+00;POP_AF=1.000e-03;P_GERMLINE=-7.724e+00;TLOD=5.45	GT:AD:AF:F1R2:F2R1:MBQ:MFRL:MMQ:MPOS:SA_MAP_AF:SA_POST_PROB	0/0:37,1:0.028:19,1:18,0:2:3,124:22:0	0/1:290,4:0.033:156,2:134,2:40:145,157:47:28:0.010,0.010,0.014:2.663e-03,3.015e-03,0.994
2	92312939	.	G	C	.	.	DP=61;ECNT=8;NLOD=2.96;N_ART_LOD=-1.070e+00;POP_AF=1.000e-03;P_GERMLINE=-1.624e-01;TLOD=10.72	GT:AD:AF:F1R2:F2R1:MBQ:MFRL:MMQ:MPOS:SA_MAP_AF:SA_POST_PROB	0/0:10,0:0.093:3,0:7,0:0:4,0:0:0	0/1:44,4:0.092:21,2:23,2:40:131,138:48:26:0.061,0.071,0.083:0.011,0.016,0.973
2	92312975	.	G	T	.	.	DP=97;ECNT=8;NLOD=6.31;N_ART_LOD=-1.342e+00;POP_AF=1.000e-03;P_GERMLINE=-5.767e+00;TLOD=3.24	GT:AD:AF:F1R2:F2R1:MBQ:MFRL:MMQ:MPOS:SA_MAP_AF:SA_POST_PROB	0/0:21,0:1.133e-03:10,0:11,0:0:3,0:0:0	0/1:72,2:0.040:40,1:32,1:40:133,171:39:17:0.020,0.020,0.027:7.099e-03,6.626e-03,0.986
2	92313003	.	A	T	.	.	DP=111;ECNT=8;NLOD=7.16;N_ART_LOD=-1.404e+00;POP_AF=1.000e-03;P_GERMLINE=-6.407e+00;TLOD=3.45	GT:AD:AF:F1R2:F2R1:MBQ:MFRL:MMQ:MPOS:SA_MAP_AF:SA_POST_PROB	0/0:24,0:0.026:13,0:11,0:0:4,0:0:0	0/1:84,2:0.024:47,1:37,1:40:134,121:48:11:0.020,0.020,0.023:7.129e-03,5.258e-03,0.988
2	92313011	.	A	G	.	.	DP=111;ECNT=8;NLOD=6.61;N_ART_LOD=-1.361e+00;POP_AF=1.000e-03;P_GERMLINE=-4.449e+00;TLOD=4.89	GT:AD:AF:F1R2:F2R1:MBQ:MFRL:MMQ:MPOS:SA_MAP_AF:SA_POST_PROB	0/0:22,0:1.675e-03:12,0:10,0:0:3,0:0:0	0/1:83,3:0.052:46,2:37,1:40:133,154:40:31:0.030,0.00,0.035:4.286e-03,0.018,0.977
2	92313014	.	G	A	.	.	DP=107;ECNT=8;NLOD=4.71;N_ART_LOD=-7.266e-01;POP_AF=1.000e-03;P_GERMLINE=-1.425e+00;TLOD=9.76	GT:AD:AF:F1R2:F2R1:MBQ:MFRL:MMQ:MPOS:SA_MAP_AF:SA_POST_PROB	0/0:21,1:0.045:13,0:8,1:0:3,2:42:49	0/1:81,4:0.049:45,3:36,1:40:133,145:45:30:0.020,0.040,0.047:0.054,3.122e-03,0.943
2	92313045	.	G	T	.	.	DP=79;ECNT=8;NLOD=2.71;N_ART_LOD=-1.018e+00;POP_AF=1.000e-03;P_GERMLINE=-1.068e-01;TLOD=7.04	GT:AD:AF:F1R2:F2R1:MBQ:MFRL:MMQ:MPOS:PGT:PID:SA_MAP_AF:SA_POST_PROB	0/0:9,0:0.050:6,0:3,0:0:3,0:0:0:0|1:92313045_G_T	0/1:62,3:0.077:36,2:26,1:40:139,141:24:20:0|1:92313045_G_T:0.020,0.040,0.046:0.112,3.067e-03,0.885
2	92313046	.	A	T	.	.	DP=78;ECNT=8;NLOD=2.71;N_ART_LOD=-1.018e+00;POP_AF=1.000e-03;P_GERMLINE=-1.066e-01;TLOD=7.06	GT:AD:AF:F1R2:F2R1:MBQ:MFRL:MMQ:MPOS:PGT:PID:SA_MAP_AF:SA_POST_PROB	0/0:9,0:0.050:6,0:3,0:0:3,0:0:0:0|1:92313045_G_T	0/1:61,3:0.074:36,2:25,1:40:138,141:24:19:0|1:92313045_G_T:0.020,0.040,0.047:0.094,3.250e-03,0.903
2	92318658	.	TAC	T	.	.	DP=46;ECNT=1;NLOD=3.01;N_ART_LOD=-1.041e+00;POP_AF=1.000e-03;P_GERMLINE=-1.128e+00;TLOD=4.63	GT:AD:AF:F1R2:F2R1:MBQ:MFRL:MMQ:MPOS:SA_MAP_AF:SA_POST_PROB	0/0:10,0:3.162e-05:5,0:5,0:0:5,0:0:0	0/1:34,2:0.056:18,0:16,2:28:141,235:42:42:0.040,0.040,0.056:0.013,0.010,0.976
2	92319166	.	A	T	.	.	DP=68;ECNT=1;NLOD=2.70;N_ART_LOD=-9.994e-01;POP_AF=1.000e-03;P_GERMLINE=-1.922e+00;TLOD=3.48	GT:AD:AF:F1R2:F2R1:MBQ:MFRL:MMQ:MPOS:SA_MAP_AF:SA_POST_PROB	0/0:9,0:2.658e-03:4,0:5,0:0:3,0:0:0	0/1:55,2:0.052:20,1:35,1:39:142,126:41:29:0.030,0.00,0.035:7.372e-03,0.012,0.980
2	92319873	.	G	A	.	.	DP=63;ECNT=2;NLOD=2.70;N_ART_LOD=-9.995e-01;POP_AF=1.000e-03;P_GERMLINE=-9.756e-02;TLOD=8.26	GT:AD:AF:F1R2:F2R1:MBQ:MFRL:MMQ:MPOS:SA_MAP_AF:SA_POST_PROB	0/0:9,0:2.286e-03:6,0:3,0:0:3,0:0:0	0/1:47,5:0.115:26,3:21,2:39:138,168:27:15:0.081,0.081,0.096:7.931e-03,0.025,0.967
2	92320437	.	C	T	.	.	DP=217;ECNT=2;NLOD=4.21;N_ART_LOD=-1.176e+00;POP_AF=1.000e-03;P_GERMLINE=-3.747e+00;TLOD=3.17	GT:AD:AF:F1R2:F2R1:MBQ:MFRL:MMQ:MPOS:PGT:PID:SA_MAP_AF:SA_POST_PROB	0/0:14,0:6.417e-05:3,0:11,0:0:130,0:0:0:0|1:92320437_C_T	0/1:200,3:0.015:112,1:88,2:39:129,115:42:20:0|1:92320437_C_T:0.010,0.010,0.015:6.786e-03,2.026e-03,0.991
2	92320449	.	G	A	.	.	DP=220;ECNT=2;NLOD=4.21;N_ART_LOD=-1.176e+00;POP_AF=1.000e-03;P_GERMLINE=-3.748e+00;TLOD=3.17	GT:AD:AF:F1R2:F2R1:MBQ:MFRL:MMQ:MPOS:PGT:PID:SA_MAP_AF:SA_POST_PROB	0/0:14,0:4.260e-06:3,0:11,0:0:130,0:0:0:0|1:92320437_C_T	0/1:203,3:0.015:113,1:90,2:34:129,115:44:10:0|1:92320437_C_T:0.010,0.010,0.015:3.304e-03,3.431e-03,0.993
2	92321082	.	G	A	.	.	DP=34;ECNT=3;NLOD=2.41;N_ART_LOD=-6.990e-01;POP_AF=1.000e-03;P_GERMLINE=-2.393e-01;TLOD=5.32	GT:AD:AF:F1R2:F2R1:MBQ:MFRL:MMQ:MPOS:PGT:PID:SA_MAP_AF:SA_POST_PROB	0/0:8,0:3.162e-05:3,0:5,0:0:4,0:0:0:0|1:92321081_T_C	0/1:24,2:0.077:11,0:13,2:40:124,112:32:25:0|1:92321081_T_C:0.00,0.081,0.077:0.057,6.721e-03,0.937
2	95816017	.	TAAA	T	.	.	DP=190;ECNT=1;NLOD=13.82;N_ART_LOD=1.43;POP_AF=1.000e-03;P_GERMLINE=-1.121e+01;RPA=19,16;RU=A;STR;TLOD=5.41	GT:AD:AF:F1R2:F2R1:MBQ:MFRL:MMQ:MPOS:SA_MAP_AF:SA_POST_PROB	0/0:66,3:0.275:11,3:15,0:20:9,13:60:28	0/1:21,2:0.327:4,1:5,1:35:259,250:60:27:0.091,0.00,0.091:0.025,0.014,0.961
2	95953975	.	C	T	.	.	DP=639;ECNT=1;NLOD=16.58;N_ART_LOD=-1.778e+00;POP_AF=1.000e-03;P_GERMLINE=-1.624e+01;TLOD=3.04	GT:AD:AF:F1R2:F2R1:MBQ:MFRL:MMQ:MPOS:SA_MAP_AF:SA_POST_PROB	0/0:56,0:0.072:25,0:31,0:0:2,0:0:0	0/1:553,3:0.024:205,2:348,1:39:165,153:60:23:0.010,0.010,5.396e-03:1.446e-03,1.235e-03,0.997
2	95954146	.	C	T	.	.	DP=130;ECNT=1;NLOD=8.71;N_ART_LOD=-1.501e+00;POP_AF=1.000e-03;P_GERMLINE=-8.274e+00;TLOD=3.14	GT:AD:AF:F1R2:F2R1:MBQ:MFRL:MMQ:MPOS:SA_MAP_AF:SA_POST_PROB	0/0:29,0:0.062:19,0:10,0:0:3,0:0:0	0/1:92,2:0.041:36,1:56,1:39:243,280:60:20:0.020,0.020,0.021:6.973e-03,4.695e-03,0.988
2	96809972	.	GA	G	.	.	DP=554;ECNT=1;NLOD=21.03;N_ART_LOD=-1.883e+00;POP_AF=1.000e-03;P_GERMLINE=-1.779e+01;RPA=4,3;RU=A;STR;TLOD=6.88	GT:AD:AF:F1R2:F2R1:MBQ:MFRL:MMQ:MPOS:SA_MAP_AF:SA_POST_PROB	0/0:70,0:0.079:40,0:30,0:0:2,0:0:0	0/1:423,9:0.060:157,1:266,8:40:168,221:60:37:0.020,0.020,0.021:3.178e-03,2.294e-03,0.995
2	98866980	.	C	CT	.	.	DP=71;ECNT=1;NLOD=4.35;N_ART_LOD=1.02;POP_AF=1.000e-03;P_GERMLINE=-2.741e+00;RPA=14,15;RU=T;STR;TLOD=4.31	GT:AD:AF:F1R2:F2R1:MBQ:MFRL:MMQ:MPOS:SA_MAP_AF:SA_POST_PROB	0/0:29,2:0.227:17,1:11,1:12:5,17:60:31	0/1:14,4:0.286:6,2:5,2:33:208,202:60:18:0.202,0.182,0.222:0.027,0.017,0.956
2	99721804	.	CTTT	C	.	.	DP=102;ECNT=1;NLOD=2.76;N_ART_LOD=-5.828e-01;POP_AF=1.000e-03;P_GERMLINE=-1.552e-01;RPA=15,12;RU=T;STR;TLOD=6.32	GT:AD:AF:F1R2:F2R1:MBQ:MFRL:MMQ:MPOS:SA_MAP_AF:SA_POST_PROB	0/0:14,2:0.176:6,0:5,0:0:2,0:0:0	0/1:67,11:0.164:20,2:22,2:37:168,183:60:27:0.040,0.051,0.056:6.835e-03,0.016,0.977
2	99977662	.	G	T	.	.	DP=171;ECNT=1;NLOD=26.37;N_ART_LOD=-1.957e+00;POP_AF=1.000e-03;P_GERMLINE=-2.548e+01;TLOD=3.59	GT:AD:AF:F1R2:F2R1:MBQ:MFRL:MMQ:MPOS:SA_MAP_AF:SA_POST_PROB	0/0:88,0:0.025:67,0:21,0:0:0,0:0:0	0/1:75,2:0.038:26,1:49,1:40:178,179:60:20:0.00,0.030,0.026:7.134e-03,9.137e-03,0.984
2	101098726	.	C	CT	.	.	DP=424;ECNT=1;NLOD=31.76;N_ART_LOD=-8.206e-01;POP_AF=1.000e-03;P_GERMLINE=-2.953e+01;RPA=9,10;RU=T;STR;TLOD=4.97	GT:AD:AF:F1R2:F2R1:MBQ:MFRL:MMQ:MPOS:SA_MAP_AF:SA_POST_PROB	0/0:114,1:0.063:62,0:52,1:2:0,20:60:19	0/1:259,7:0.076:95,1:159,6:39:176,166:60:20:0.020,0.020,0.026:3.126e-03,4.660e-03,0.992
2	101584694	.	A	G	.	.	DP=226;ECNT=1;NLOD=12.89;N_ART_LOD=-1.659e+00;POP_AF=1.000e-03;P_GERMLINE=-9.590e+00;TLOD=179.97	GT:AD:AF:F1R2:F2R1:MBQ:MFRL:MMQ:MPOS:SA_MAP_AF:SA_POST_PROB	0/0:43,0:0.045:27,0:16,0:0:2,0:0:0	0/1:118,52:0.316:45,23:73,29:40:178,189:60:20:0.283,0.293,0.306:0.015,0.013,0.973
2	101620856	.	T	TA	.	.	DP=194;ECNT=1;NLOD=2.98;N_ART_LOD=-6.174e-01;POP_AF=1.000e-03;P_GERMLINE=-4.851e-01;RPA=12,13;RU=A;STR;TLOD=5.48	GT:AD:AF:F1R2:F2R1:MBQ:MFRL:MMQ:MPOS:SA_MAP_AF:SA_POST_PROB	0/0:11,0:0.262:1,0:2,0:0:4,0:0:0	0/1:121,5:0.222:11,2:25,3:38:190,207:60:28:0.040,0.030,0.039:0.011,5.244e-03,0.984
2	101889524	.	C	T	.	.	DP=169;ECNT=1;NLOD=21.30;N_ART_LOD=-1.867e+00;POP_AF=1.000e-03;P_GERMLINE=-2.072e+01;TLOD=3.28	GT:AD:AF:F1R2:F2R1:MBQ:MFRL:MMQ:MPOS:SA_MAP_AF:SA_POST_PROB	0/0:71,0:0.029:56,0:15,0:0:2,0:0:0	0/1:89,2:0.039:26,0:63,2:40:191,186:60:15:0.020,0.00,0.022:8.191e-03,6.185e-03,0.986
2	102805517	.	T	C	.	.	DP=111;ECNT=1;NLOD=19.78;N_ART_LOD=-1.836e+00;POP_AF=1.000e-03;P_GERMLINE=-1.818e+01;TLOD=4.31	GT:AD:AF:F1R2:F2R1:MBQ:MFRL:MMQ:MPOS:SA_MAP_AF:SA_POST_PROB	0/0:66,0:0.031:46,0:20,0:0:1,0:0:0	0/1:39,2:0.054:12,1:27,1:40:186,117:60:2:0.051,0.00,0.049:4.137e-03,0.079,0.917
2	103003581	.	T	C	.	.	DP=63;ECNT=1;NLOD=6.53;N_ART_LOD=-1.395e+00;POP_AF=1.000e-03;P_GERMLINE=-5.078e+00;TLOD=4.16	GT:AD:AF:F1R2:F2R1:MBQ:MFRL:MMQ:MPOS:SA_MAP_AF:SA_POST_PROB	0/0:23,1:0.104:15,1:8,0:36:4,2:60:1	0/1:26,4:0.172:6,1:20,3:36:191,144:60:1:0.111,0.111,0.133:0.049,9.711e-03,0.942
2	105388326	.	AGAG	A	.	.	DP=73;ECNT=1;NLOD=6.59;N_ART_LOD=-1.405e+00;POP_AF=1.000e-03;P_GERMLINE=-3.295e+00;RPA=5,4;RU=GAG;STR;TLOD=8.00	GT:AD:AF:F1R2:F2R1:MBQ:MFRL:MMQ:MPOS:SA_MAP_AF:SA_POST_PROB	0/0:22,0:0.109:8,0:14,0:0:5,0:0:0	0/1:34,3:0.157:15,1:19,2:40:174,138:60:28:0.081,0.00,0.081:0.010,0.023,0.967
2	107446702	.	G	GA	.	.	DP=174;ECNT=1;NLOD=27.34;N_ART_LOD=-1.714e+00;POP_AF=1.000e-03;P_GERMLINE=-2.692e+01;RPA=9,10;RU=A;STR;TLOD=3.11	GT:AD:AF:F1R2:F2R1:MBQ:MFRL:MMQ:MPOS:SA_MAP_AF:SA_POST_PROB	0/0:91,0:0.113:62,0:29,0:0:0,0:0:0	0/1:40,3:0.179:16,1:22,2:40:222,232:60:22:0.030,0.061,0.070:0.135,4.142e-03,0.861
2	108520610	.	CTT	C	.	.	DP=59;ECNT=1;NLOD=3.02;N_ART_LOD=-7.969e-01;POP_AF=1.000e-03;P_GERMLINE=-2.712e+00;RPA=18,16;RU=T;STR;TLOD=3.01	GT:AD:AF:F1R2:F2R1:MBQ:MFRL:MMQ:MPOS:SA_MAP_AF:SA_POST_PROB	0/0:10,0:0.237:2,0:6,0:0:4,0:0:0	0/1:24,3:0.236:12,3:3,0:35:174,161:33:41:0.081,0.101,0.111:0.014,0.019,0.968
2	109421324	.	G	GT	.	.	DP=212;ECNT=1;NLOD=35.12;N_ART_LOD=-1.798e+00;POP_AF=1.000e-03;P_GERMLINE=-3.182e+01;RPA=10,11;RU=T;STR;TLOD=12.94	GT:AD:AF:F1R2:F2R1:MBQ:MFRL:MMQ:MPOS:SA_MAP_AF:SA_POST_PROB	0/0:117,0:0.062:69,0:47,0:0:0,0:0:0	0/1:66,9:0.144:27,5:36,4:39:171,172:60:28:0.101,0.101,0.120:0.011,0.012,0.976
2	110373191	.	GA	G	.	.	DP=317;ECNT=1;NLOD=9.92;N_ART_LOD=-1.537e+00;POP_AF=1.000e-03;P_GERMLINE=-8.581e+00;RPA=5,4;RU=A;STR;TLOD=4.05	GT:AD:AF:F1R2:F2R1:MBQ:MFRL:MMQ:MPOS:SA_MAP_AF:SA_POST_PROB	0/0:33,0:0.015:16,0:17,0:0:4,0:0:0	0/1:255,6:0.061:99,3:156,3:40:180,191:60:28:0.020,0.020,0.023:6.335e-03,2.330e-03,0.991
2	110922710	.	CCTT	C	.	.	DP=862;ECNT=1;NLOD=45.01;N_ART_LOD=-2.213e+00;POP_AF=1.000e-03;P_GERMLINE=-4.171e+01;RPA=4,3;RU=CTT;STR;TLOD=8.11	GT:AD:AF:F1R2:F2R1:MBQ:MFRL:MMQ:MPOS:SA_MAP_AF:SA_POST_PROB	0/0:150,0:0.084:79,0:71,0:0:2,0:0:0	0/1:546,5:0.105:206,1:340,4:40:167,164:60:30:0.010,0.010,9.074e-03:1.413e-03,2.257e-03,0.996
2	111526069	.	TTG	T	.	.	DP=160;ECNT=2;NLOD=6.38;N_ART_LOD=-9.226e-01;POP_AF=1.000e-03;P_GERMLINE=-5.792e+00;RPA=11,10;RU=TG;STR;TLOD=3.29	GT:AD:AF:F1R2:F2R1:MBQ:MFRL:MMQ:MPOS:SA_MAP_AF:SA_POST_PROB	0/0:21,0:0.268:6,0:12,0:0:4,0:0:0	0/1:52,4:0.287:18,2:30,2:37:206,191:60:27:0.081,0.00,0.077:0.013,0.016,0.971
2	111721142	.	ATGTGTGTGTGTGTGTGTGTGTGTG	A	.	.	DP=248;ECNT=1;NLOD=7.03;N_ART_LOD=-1.126e+00;POP_AF=1.000e-03;P_GERMLINE=-5.125e+00;RPA=19,7;RU=TG;STR;TLOD=4.62	GT:AD:AF:F1R2:F2R1:MBQ:MFRL:MMQ:MPOS:SA_MAP_AF:SA_POST_PROB	0/0:28,2:0.306:1,0:4,0:0:3,0:0:0	0/1:61,11:0.362:8,2:2,1:36:186,175:60:31:0.00,0.020,0.023:5.487e-03,8.648e-03,0.986
2	112615801	.	C	CA	.	.	DP=102;ECNT=1;NLOD=2.96;N_ART_LOD=-8.055e-01;POP_AF=1.000e-03;P_GERMLINE=-4.901e-01;RPA=10,11;RU=A;STR;TLOD=5.45	GT:AD:AF:F1R2:F2R1:MBQ:MFRL:MMQ:MPOS:SA_MAP_AF:SA_POST_PROB	0/0:10,0:0.092:4,0:5,0:0:4,0:0:0	0/1:70,5:0.146:29,3:34,2:40:188,221:60:16:0.00,0.071,0.067:0.011,0.019,0.970
2	112704855	.	G	C	.	.	DP=27;ECNT=5;NLOD=2.41;N_ART_LOD=-9.541e-01;POP_AF=1.000e-03;P_GERMLINE=-5.214e-02;TLOD=8.95	GT:AD:AF:F1R2:F2R1:MBQ:MFRL:MMQ:MPOS:SA_MAP_AF:SA_POST_PROB	0/0:8,0:4.558e-04:4,0:4,0:0:8,0:0:0	0/1:12,6:0.341:4,3:8,3:14:178,255:60:23:0.00,0.333,0.333:0.052,0.015,0.934
2	112704862	.	A	C	.	.	DP=38;ECNT=5;NLOD=3.75;N_ART_LOD=-8.748e-01;POP_AF=1.000e-03;P_GERMLINE=-5.806e-01;TLOD=10.84	GT:AD:AF:F1R2:F2R1:MBQ:MFRL:MMQ:MPOS:SA_MAP_AF:SA_POST_PROB	0/0:13,0:0.028:0,0:0,0:0:0,0:0:0	0/1:7,7:0.520:0,3:0,3:21:0,235:60:26:0.00,0.283,0.286:0.045,0.015,0.940
2	112704871	.	G	A	.	.	DP=50;ECNT=5;NLOD=6.62;N_ART_LOD=-1.362e+00;POP_AF=1.000e-03;P_GERMLINE=-4.444e+00;TLOD=4.91	GT:AD:AF:F1R2:F2R1:MBQ:MFRL:MMQ:MPOS:SA_MAP_AF:SA_POST_PROB	0/0:22,0:6.002e-04:9,0:13,0:0:2,0:0:0	0/1:23,5:0.177:6,3:17,2:14:188,246:60:24:0.00,0.182,0.179:0.039,0.012,0.948
2	112704875	.	T	A	.	.	DP=53;ECNT=5;NLOD=7.22;N_ART_LOD=-1.398e+00;POP_AF=1.000e-03;P_GERMLINE=-3.916e+00;TLOD=14.31	GT:AD:AF:F1R2:F2R1:MBQ:MFRL:MMQ:MPOS:PGT:PID:SA_MAP_AF:SA_POST_PROB	0/0:24,0:6.945e-04:11,0:13,0:0:2,0:0:0:0|1:112704875_T_A	0/1:24,5:0.172:7,3:17,2:14:188,246:60:20:0|1:112704875_T_A:0.00,0.172,0.172:0.043,0.011,0.946
2	112704881	.	G	T	.	.	DP=62;ECNT=5;NLOD=7.22;N_ART_LOD=-1.405e+00;POP_AF=1.000e-03;P_GERMLINE=-3.919e+00;TLOD=11.77	GT:AD:AF:F1R2:F2R1:MBQ:MFRL:MMQ:MPOS:PGT:PID:SA_MAP_AF:SA_POST_PROB	0/0:24,0:0.020:12,0:12,0:0:2,0:0:0:0|1:112704875_T_A	0/1:30,4:0.149:8,2:22,2:16:188,245:60:25:0|1:112704875_T_A:0.00,0.121,0.118:0.028,0.012,0.960
2	112767420	.	T	C	.	.	DP=168;ECNT=1;NLOD=17.95;N_ART_LOD=-1.802e+00;POP_AF=1.000e-03;P_GERMLINE=-1.749e+01;TLOD=3.16	GT:AD:AF:F1R2:F2R1:MBQ:MFRL:MMQ:MPOS:SA_MAP_AF:SA_POST_PROB	0/0:60,0:0.049:47,0:13,0:0:2,0:0:0	0/1:96,3:0.045:35,2:61,1:39:206,239:60:20:0.00,0.030,0.030:6.627e-03,0.012,0.981
2	112797500	.	T	C	.	.	DP=13;ECNT=1;NLOD=3.26;N_ART_LOD=-1.091e+00;POP_AF=1.000e-03;P_GERMLINE=-1.792e+00;TLOD=4.18	GT:AD:AF:F1R2:F2R1:MBQ:MFRL:MMQ:MPOS:SA_MAP_AF:SA_POST_PROB	0/0:11,0:0.052:9,0:2,0:0:3,0:0:0	0/1:0,1:1.000:0,0:0,1:40:0,106:60:20:0.990,0.00,1.00:0.025,0.028,0.947
2	113286198	.	AT	A	.	.	DP=260;ECNT=1;NLOD=9.61;N_ART_LOD=-1.529e+00;POP_AF=1.000e-03;P_GERMLINE=-7.371e+00;RPA=8,7;RU=T;STR;TLOD=4.98	GT:AD:AF:F1R2:F2R1:MBQ:MFRL:MMQ:MPOS:SA_MAP_AF:SA_POST_PROB	0/0:32,0:0.031:19,0:13,0:0:2,0:0:0	0/1:208,6:0.054:80,4:128,2:40:191,160:60:12:0.020,0.020,0.028:1.891e-03,0.052,0.946
2	113300161	.	G	A	.	.	DP=580;ECNT=1;NLOD=6.60;N_ART_LOD=-1.361e+00;POP_AF=1.000e-03;P_GERMLINE=-3.941e+00;TLOD=5.47	GT:AD:AF:F1R2:F2R1:MBQ:MFRL:MMQ:MPOS:SA_MAP_AF:SA_POST_PROB	0/0:22,0:1.987e-03:15,0:7,0:0:5,0:0:0	0/1:525,4:0.035:183,2:342,2:40:170,185:60:24:0.010,0.00,7.561e-03:8.620e-04,5.575e-03,0.994
2	113307023	.	C	CT	.	.	DP=93;ECNT=1;NLOD=3.27;N_ART_LOD=-9.576e-01;POP_AF=1.000e-03;P_GERMLINE=-2.874e-01;RPA=13,14;RU=T;STR;TLOD=11.08	GT:AD:AF:F1R2:F2R1:MBQ:MFRL:MMQ:MPOS:SA_MAP_AF:SA_POST_PROB	0/0:11,0:0.292:3,0:7,0:0:5,0:0:0	0/1:43,8:0.249:17,3:19,5:31:192,207:60:38:0.152,0.121,0.157:0.023,0.014,0.963
2	113498486	.	C	A	.	.	DP=484;ECNT=1;NLOD=67.91;N_ART_LOD=-2.375e+00;POP_AF=1.000e-03;P_GERMLINE=-6.587e+01;TLOD=4.77	GT:AD:AF:F1R2:F2R1:MBQ:MFRL:MMQ:MPOS:SA_MAP_AF:SA_POST_PROB	0/0:231,7:0.053:171,6:60,1:20:0,0:60:1	0/1:207,11:0.064:68,2:139,9:35:171,164:60:2:0.051,0.030,0.050:2.856e-03,0.019,0.978
2	114257406	.	C	A	.	.	DP=199;ECNT=1;NLOD=45.97;N_ART_LOD=-2.196e+00;POP_AF=1.000e-03;P_GERMLINE=-4.267e+01;TLOD=44.45	GT:AD:AF:F1R2:F2R1:MBQ:MFRL:MMQ:MPOS:SA_MAP_AF:SA_POST_PROB	0/0:153,0:0.023:76,0:77,0:0:7,0:0:0	0/1:24,13:0.360:9,6:15,7:39:190,202:60:18:0.354,0.00,0.351:0.013,0.066,0.921
2	114426183	.	C	T	.	.	DP=387;ECNT=1;NLOD=41.60;N_ART_LOD=0.199;POP_AF=1.000e-03;P_GERMLINE=-4.003e+01;TLOD=4.28	GT:AD:AF:F1R2:F2R1:MBQ:MFRL:MMQ:MPOS:SA_MAP_AF:SA_POST_PROB	0/0:168,6:0.053:99,2:69,4:0:0,4:40:25	0/1:198,6:0.039:119,3:79,3:40:166,150:27:37:0.00,0.030,0.029:0.815,1.933e-04,0.185
2	114475433	.	G	GA	.	.	DP=237;ECNT=1;NLOD=21.63;N_ART_LOD=-1.630e+00;POP_AF=1.000e-03;P_GERMLINE=-1.835e+01;RPA=10,11;RU=A;STR;TLOD=7.34	GT:AD:AF:F1R2:F2R1:MBQ:MFRL:MMQ:MPOS:SA_MAP_AF:SA_POST_PROB	0/0:72,0:0.142:38,0:33,0:0:2,0:0:0	0/1:105,7:0.144:33,1:70,6:30:166,182:60:17:0.051,0.051,0.063:9.947e-03,6.399e-03,0.984
2	120075046	.	G	C	.	.	DP=129;ECNT=1;NLOD=10.80;N_ART_LOD=-1.582e+00;POP_AF=1.000e-03;P_GERMLINE=-7.497e+00;TLOD=83.20	GT:AD:AF:F1R2:F2R1:MBQ:MFRL:MMQ:MPOS:SA_MAP_AF:SA_POST_PROB	0/0:36,0:0.041:21,0:15,0:0:2,0:0:0	0/1:60,24:0.300:28,9:32,15:40:172,188:60:20:0.273,0.242,0.286:8.524e-03,0.042,0.950
2	120620317	.	G	GT	.	.	DP=97;ECNT=1;NLOD=5.41;N_ART_LOD=-1.056e+00;POP_AF=1.000e-03;P_GERMLINE=-2.119e+00;RPA=10,11;RU=T;STR;TLOD=8.01	GT:AD:AF:F1R2:F2R1:MBQ:MFRL:MMQ:MPOS:SA_MAP_AF:SA_POST_PROB	0/0:18,0:0.141:14,0:4,0:0:3,0:0:0	0/1:46,6:0.225:21,3:23,3:40:239,251:60:17:0.111,0.00,0.115:0.025,0.015,0.960
2	120714401	.	C	CT	.	.	DP=92;ECNT=1;NLOD=2.24;N_ART_LOD=-6.045e-01;POP_AF=1.000e-03;P_GERMLINE=-3.608e-02;RPA=16,17;RU=T;STR;TLOD=18.36	GT:AD:AF:F1R2:F2R1:MBQ:MFRL:MMQ:MPOS:SA_MAP_AF:SA_POST_PROB	0/0:8,0:0.171:4,0:0,0:0:0,0:0:0	0/1:49,14:0.306:14,6:17,8:39:153,160:60:24:0.182,0.212,0.222:0.020,0.014,0.966
2	121709057	.	G	C	.	.	DP=56;ECNT=1;NLOD=5.28;N_ART_LOD=-1.284e+00;POP_AF=1.000e-03;P_GERMLINE=-4.389e+00;TLOD=3.59	GT:AD:AF:F1R2:F2R1:MBQ:MFRL:MMQ:MPOS:SA_MAP_AF:SA_POST_PROB	0/0:18,0:0.043:9,0:9,0:0:12,0:0:0	0/1:34,2:0.070:10,1:24,1:35:223,275:60:24:0.061,0.00,0.056:0.017,0.011,0.971
2	128522492	.	G	A	.	.	DP=369;ECNT=1;NLOD=40.47;N_ART_LOD=-2.155e+00;POP_AF=1.000e-03;P_GERMLINE=-3.837e+01;TLOD=4.83	GT:AD:AF:F1R2:F2R1:MBQ:MFRL:MMQ:MPOS:SA_MAP_AF:SA_POST_PROB	0/0:135,0:0.058:89,0:46,0:0:0,0:0:0	0/1:206,3:0.033:83,2:123,1:40:180,192:60:29:0.010,0.010,0.014:3.326e-03,3.329e-03,0.993
2	128615527	.	C	T	.	.	DP=103;ECNT=1;NLOD=2.66;N_ART_LOD=-1.015e+00;POP_AF=1.000e-03;P_GERMLINE=-1.988e+00;TLOD=3.38	GT:AD:AF:F1R2:F2R1:MBQ:MFRL:MMQ:MPOS:SA_MAP_AF:SA_POST_PROB	0/0:9,0:0.061:6,0:3,0:0:3,0:0:0	0/1:81,2:0.077:34,2:47,0:40:169,98:60:3:0.020,0.020,0.024:4.046e-03,0.012,0.984
2	128932431	.	A	T	.	.	DP=103;ECNT=1;NLOD=13.49;N_ART_LOD=-1.674e+00;POP_AF=1.000e-03;P_GERMLINE=-1.223e+01;TLOD=3.96	GT:AD:AF:F1R2:F2R1:MBQ:MFRL:MMQ:MPOS:SA_MAP_AF:SA_POST_PROB	0/0:45,0:0.034:32,0:13,0:0:2,0:0:0	0/1:52,2:0.051:22,0:30,2:40:166,109:60:14:0.020,0.030,0.037:0.020,5.230e-03,0.974
2	128938454	.	C	A	.	.	DP=77;ECNT=1;NLOD=9.89;N_ART_LOD=-1.536e+00;POP_AF=1.000e-03;P_GERMLINE=-9.207e+00;TLOD=3.39	GT:AD:AF:F1R2:F2R1:MBQ:MFRL:MMQ:MPOS:SA_MAP_AF:SA_POST_PROB	0/0:33,0:0.017:22,0:11,0:0:2,0:0:0	0/1:37,2:0.093:13,1:24,1:35:214,158:60:2:0.00,0.051,0.051:0.010,0.019,0.971
2	130922063	.	T	C	.	.	DP=248;ECNT=1;NLOD=3.30;N_ART_LOD=-1.108e+00;POP_AF=1.000e-03;P_GERMLINE=-2.999e-01;TLOD=10.22	GT:AD:AF:F1R2:F2R1:MBQ:MFRL:MMQ:MPOS:SA_MAP_AF:SA_POST_PROB	0/0:11,0:0.079:7,0:4,0:0:4,0:0:0	0/1:214,9:0.066:120,3:94,6:39:173,128:27:10:0.040,0.00,0.040:2.949e-03,0.026,0.971
2	130988035	.	C	G	.	.	DP=173;ECNT=1;NLOD=9.43;N_ART_LOD=-1.501e+00;POP_AF=1.000e-03;P_GERMLINE=-9.012e+00;TLOD=3.11	GT:AD:AF:F1R2:F2R1:MBQ:MFRL:MMQ:MPOS:SA_MAP_AF:SA_POST_PROB	0/0:34,1:0.058:17,0:17,1:2:3,2:46:0	0/1:123,3:0.060:78,1:45,2:35:195,116:33:3:0.00,0.020,0.024:0.016,2.816e-03,0.981
2	131266551	.	GTGGTCTCCAGAAGTGCCCACGTTGCTCTTGCCACTCCCCCTGCAGCAGGGGAAGCAGTGGCAGCACCACTTGCCCATCTTGCTCCTGAGTGTCTTCATAGTGGAGTCGTCC	G	.	.	DP=372;ECNT=1;NLOD=7.41;N_ART_LOD=6.11;POP_AF=1.000e-03;P_GERMLINE=-4.110e+00;TLOD=11.97	GT:AD:AF:F1R2:F2R1:MBQ:MFRL:MMQ:MPOS:SA_MAP_AF:SA_POST_PROB	0/0:75,18:0.145:39,12:36,6:37:3,3:41:19	0/1:251,25:0.078:88,15:163,10:36:173,313:60:16:0.040,0.091,0.091:0.478,8.989e-04,0.521
2	131521861	.	G	A	.	.	DP=366;ECNT=1;NLOD=8.71;N_ART_LOD=-1.483e+00;POP_AF=1.000e-03;P_GERMLINE=-8.003e+00;TLOD=3.40	GT:AD:AF:F1R2:F2R1:MBQ:MFRL:MMQ:MPOS:SA_MAP_AF:SA_POST_PROB	0/0:29,0:0.019:17,0:12,0:0:4,0:0:0	0/1:315,3:0.038:121,1:194,2:38:158,112:60:33:0.010,0.010,9.434e-03:4.738e-03,1.300e-03,0.994
2	131981303	.	A	G	.	.	DP=37;ECNT=2;NLOD=6.92;N_ART_LOD=-1.380e+00;POP_AF=1.000e-03;P_GERMLINE=-3.626e+00;TLOD=7.94	GT:AD:AF:F1R2:F2R1:MBQ:MFRL:MMQ:MPOS:PGT:PID:SA_MAP_AF:SA_POST_PROB	0/0:23,0:1.459e-04:15,0:8,0:0:2,0:0:0:0|1:131981303_A_G	0/1:11,3:0.214:7,2:4,1:39:246,227:23:13:0|1:131981303_A_G:0.212,0.00,0.214:0.012,0.054,0.934
2	131981304	.	T	A	.	.	DP=38;ECNT=2;NLOD=4.65;N_ART_LOD=-1.868e-01;POP_AF=1.000e-03;P_GERMLINE=-1.371e+00;TLOD=7.94	GT:AD:AF:F1R2:F2R1:MBQ:MFRL:MMQ:MPOS:PGT:PID:SA_MAP_AF:SA_POST_PROB	0/0:23,1:0.042:15,1:8,0:0:2,5:21:0:0|1:131981303_A_G	0/1:11,3:0.214:7,2:4,1:38:246,227:23:14:0|1:131981303_A_G:0.212,0.00,0.214:0.012,0.054,0.934
2	132021734	.	C	T	.	.	DP=148;ECNT=1;NLOD=3.60;N_ART_LOD=-1.153e+00;POP_AF=1.000e-03;P_GERMLINE=-4.757e-01;TLOD=41.43	GT:AD:AF:F1R2:F2R1:MBQ:MFRL:MMQ:MPOS:SA_MAP_AF:SA_POST_PROB	0/0:12,0:0.102:9,0:3,0:0:3,0:0:0	0/1:105,17:0.171:59,9:46,8:39:183,219:40:37:0.131,0.111,0.139:6.514e-03,0.021,0.973
2	133019149	.	G	A	.	.	DP=169;ECNT=2;NLOD=26.49;N_ART_LOD=2.97;POP_AF=1.000e-03;P_GERMLINE=-2.319e+01;TLOD=14.10	GT:AD:AF:F1R2:F2R1:MBQ:MFRL:MMQ:MPOS:SA_MAP_AF:SA_POST_PROB	0/0:120,3:0.024:55,3:65,0:32:2,149:40:14	0/1:39,6:0.144:23,3:16,3:39:199,190:40:16:0.00,0.131,0.133:0.047,8.774e-03,0.945
2	133019449	.	C	A	.	.	DP=100;ECNT=13;NLOD=5.28;N_ART_LOD=2.52;POP_AF=1.000e-03;P_GERMLINE=-2.002e+00;TLOD=7.48	GT:AD:AF:F1R2:F2R1:MBQ:MFRL:MMQ:MPOS:SA_MAP_AF:SA_POST_PROB	0/0:39,2:0.049:20,0:19,2:31:3,5:35:19	0/1:55,4:0.068:40,3:15,1:40:210,243:32:18:0.00,0.071,0.068:0.030,6.340e-03,0.964
2	133019495	.	C	A	.	.	DP=97;ECNT=13;NLOD=12.34;N_ART_LOD=-1.623e+00;POP_AF=1.000e-03;P_GERMLINE=-9.040e+00;TLOD=10.68	GT:AD:AF:F1R2:F2R1:MBQ:MFRL:MMQ:MPOS:PGT:PID:SA_MAP_AF:SA_POST_PROB	0/0:41,0:3.162e-05:19,0:22,0:0:2,0:0:0:0|1:133019495_C_A	0/1:52,4:0.071:38,2:14,2:38:196,204:37:22:0|1:133019495_C_A:0.00,0.071,0.071:0.019,9.589e-03,0.972
2	133019514	.	T	A	.	.	DP=140;ECNT=13;NLOD=15.00;N_ART_LOD=-1.707e+00;POP_AF=1.000e-03;P_GERMLINE=-1.170e+01;TLOD=9.63	GT:AD:AF:F1R2:F2R1:MBQ:MFRL:MMQ:MPOS:PGT:PID:SA_MAP_AF:SA_POST_PROB	0/0:50,0:2.037e-03:27,0:23,0:0:2,0:0:0:0|1:133019495_C_A	0/1:86,4:0.044:63,2:23,2:40:175,204:37:22:0|1:133019495_C_A:0.00,0.040,0.044:0.014,6.725e-03,0.980
2	133019531	.	G	A	.	.	DP=211;ECNT=13;NLOD=23.73;N_ART_LOD=-1.905e+00;POP_AF=1.000e-03;P_GERMLINE=-2.043e+01;TLOD=8.89	GT:AD:AF:F1R2:F2R1:MBQ:MFRL:MMQ:MPOS:PGT:PID:SA_MAP_AF:SA_POST_PROB	0/0:79,0:7.704e-03:41,0:38,0:0:2,0:0:0:0|1:133019495_C_A	0/1:122,4:0.050:92,2:30,2:38:167,204:37:23:0|1:133019495_C_A:0.00,0.030,0.032:9.851e-03,5.552e-03,0.985
2	133020025	.	A	G	.	.	DP=182;ECNT=11;NLOD=5.46;N_ART_LOD=-2.233e-01;POP_AF=1.000e-03;P_GERMLINE=-2.165e+00;TLOD=20.29	GT:AD:AF:F1R2:F2R1:MBQ:MFRL:MMQ:MPOS:SA_MAP_AF:SA_POST_PROB	0/0:26,1:0.070:13,0:13,1:36:3,0:22:1	0/1:143,8:0.060:89,5:54,3:40:176,225:40:21:0.051,0.040,0.053:2.786e-03,0.060,0.937
2	133020154	.	C	T	.	.	DP=247;ECNT=8;NLOD=26.44;N_ART_LOD=1.73;POP_AF=1.000e-03;P_GERMLINE=-2.314e+01;TLOD=42.34	GT:AD:AF:F1R2:F2R1:MBQ:MFRL:MMQ:MPOS:PGT:PID:SA_MAP_AF:SA_POST_PROB	0/0:111,2:0.018:50,2:61,0:0:2,14:41:47:0|1:133020137_G_A	0/1:120,14:0.105:72,8:48,6:40:166,169:41:24:0|1:133020137_G_A:0.101,0.051,0.104:4.316e-03,0.045,0.950
2	133020157	.	G	T	.	.	DP=247;ECNT=8;NLOD=29.21;N_ART_LOD=0.399;POP_AF=1.000e-03;P_GERMLINE=-2.591e+01;TLOD=42.29	GT:AD:AF:F1R2:F2R1:MBQ:MFRL:MMQ:MPOS:PGT:PID:SA_MAP_AF:SA_POST_PROB	0/0:111,1:9.045e-03:50,1:61,0:0:2,11:41:50:0|1:133020137_G_A	0/1:121,14:0.104:72,8:49,6:39:166,169:41:28:0|1:133020137_G_A:0.101,0.051,0.104:4.470e-03,0.041,0.955
2	133020161	.	G	A	.	.	DP=235;ECNT=8;NLOD=28.31;N_ART_LOD=0.420;POP_AF=1.000e-03;P_GERMLINE=-2.501e+01;TLOD=35.66	GT:AD:AF:F1R2:F2R1:MBQ:MFRL:MMQ:MPOS:PGT:PID:SA_MAP_AF:SA_POST_PROB	0/0:108,1:0.014:47,1:61,0:0:2,11:41:46:0|1:133020137_G_A	0/1:113,12:0.096:65,6:48,6:40:167,172:41:24:0|1:133020137_G_A:0.091,0.061,0.096:5.462e-03,0.024,0.971
2	135887514	.	A	AT	.	.	DP=48;ECNT=1;NLOD=2.64;N_ART_LOD=0.511;POP_AF=1.000e-03;P_GERMLINE=-1.310e-01;RPA=13,14;RU=T;STR;TLOD=6.21	GT:AD:AF:F1R2:F2R1:MBQ:MFRL:MMQ:MPOS:SA_MAP_AF:SA_POST_PROB	0/0:17,1:0.207:7,0:8,1:20:2,3:60:39	0/1:16,4:0.248:8,3:4,1:38:198,212:60:36:0.00,0.202,0.200:0.023,0.022,0.955
2	136673771	.	TA	T	.	.	DP=421;ECNT=1;NLOD=15.01;N_ART_LOD=-1.030e-01;POP_AF=1.000e-03;P_GERMLINE=-1.171e+01;RPA=9,8;RU=A;STR;TLOD=21.87	GT:AD:AF:F1R2:F2R1:MBQ:MFRL:MMQ:MPOS:SA_MAP_AF:SA_POST_PROB	0/0:59,1:0.069:30,1:25,0:29:0,2:60:12	0/1:308,19:0.094:102,6:192,12:37:162,161:60:19:0.040,0.051,0.057:9.374e-03,3.430e-03,0.987
2	141709620	.	C	T	.	.	DP=35;ECNT=1;NLOD=3.30;N_ART_LOD=-1.079e+00;POP_AF=1.000e-03;P_GERMLINE=-1.236e+00;TLOD=4.82	GT:AD:AF:F1R2:F2R1:MBQ:MFRL:MMQ:MPOS:SA_MAP_AF:SA_POST_PROB	0/0:11,0:2.451e-03:9,0:2,0:0:4,0:0:0	0/1:22,2:0.083:9,0:13,2:39:208,205:60:13:0.081,0.00,0.083:0.025,0.013,0.962
2	142567734	.	G	GA	.	.	DP=61;ECNT=2;NLOD=3.17;N_ART_LOD=-1.171e+00;POP_AF=1.000e-03;P_GERMLINE=-1.387e+00;RPA=2,3;RU=A;STR;TLOD=4.51	GT:AD:AF:F1R2:F2R1:MBQ:MFRL:MMQ:MPOS:PGT:PID:SA_MAP_AF:SA_POST_PROB	0/0:10,0:0.228:4,0:6,0:0:5,0:0:0:0|1:142567734_G_GA	0/1:17,2:0.309:6,1:11,1:40:218,234:60:4:0|1:142567734_G_GA:0.00,0.101,0.105:0.015,0.025,0.959
2	142567737	.	G	GAAA	.	.	DP=69;ECNT=2;NLOD=3.56;N_ART_LOD=-1.243e+00;POP_AF=1.000e-03;P_GERMLINE=-1.800e+00;TLOD=4.48	GT:AD:AF:F1R2:F2R1:MBQ:MFRL:MMQ:MPOS:PGT:PID:SA_MAP_AF:SA_POST_PROB	0/0:11,0:0.259:5,0:6,0:0:4,0:0:0:0|1:142567734_G_GA	0/1:17,2:0.320:6,1:11,1:39:218,234:60:1:0|1:142567734_G_GA:0.00,0.101,0.105:0.015,0.025,0.959
2	144460974	.	A	AT	.	.	DP=136;ECNT=1;NLOD=10.83;N_ART_LOD=-1.306e+00;POP_AF=1.000e-03;P_GERMLINE=-1.002e+01;RPA=9,10;RU=T;STR;TLOD=3.50	GT:AD:AF:F1R2:F2R1:MBQ:MFRL:MMQ:MPOS:SA_MAP_AF:SA_POST_PROB	0/0:36,0:0.072:18,0:18,0:0:2,0:0:0	0/1:83,4:0.083:31,3:50,1:39:166,179:60:33:0.030,0.040,0.046:7.818e-03,8.683e-03,0.983
2	144525534	.	A	AT	.	.	DP=190;ECNT=1;NLOD=12.33;N_ART_LOD=-1.365e+00;POP_AF=1.000e-03;P_GERMLINE=-9.548e+00;RPA=9,10;RU=T;STR;TLOD=5.64	GT:AD:AF:F1R2:F2R1:MBQ:MFRL:MMQ:MPOS:SA_MAP_AF:SA_POST_PROB	0/0:41,0:0.083:27,0:14,0:0:2,0:0:0	0/1:124,6:0.083:52,2:71,4:40:164,114:60:15:0.040,0.030,0.046:3.617e-03,0.017,0.979
2	149240657	.	GTT	G	.	.	DP=191;ECNT=2;NLOD=4.19;N_ART_LOD=-1.118e+00;POP_AF=1.000e-03;P_GERMLINE=-9.370e-01;RPA=13,11;RU=T;STR;TLOD=10.50	GT:AD:AF:F1R2:F2R1:MBQ:MFRL:MMQ:MPOS:SA_MAP_AF:SA_POST_PROB	0/0:23,0:0.341:2,0:0,0:0:9,0:0:0	0/1:42,13:0.399:9,5:11,6:40:160,154:60:28:0.071,0.071,0.080:4.590e-03,0.032,0.964
2	149240670	.	TC	T	.	.	DP=237;ECNT=2;NLOD=14.10;N_ART_LOD=-1.705e+00;POP_AF=1.000e-03;P_GERMLINE=-1.346e+01;TLOD=3.33	GT:AD:AF:F1R2:F2R1:MBQ:MFRL:MMQ:MPOS:SA_MAP_AF:SA_POST_PROB	0/0:48,0:0.062:28,0:20,0:0:2,0:0:0	0/1:168,4:0.062:85,0:83,4:36:166,187:60:39:0.00,0.020,0.023:0.010,3.179e-03,0.987
2	152293320	.	C	CT	.	.	DP=116;ECNT=1;NLOD=4.42;N_ART_LOD=-8.044e-01;POP_AF=1.000e-03;P_GERMLINE=-1.153e+00;RPA=13,14;RU=T;STR;TLOD=9.25	GT:AD:AF:F1R2:F2R1:MBQ:MFRL:MMQ:MPOS:SA_MAP_AF:SA_POST_PROB	0/0:15,0:0.095:9,0:4,0:0:6,0:0:0	0/1:74,10:0.188:23,2:35,6:40:185,157:60:14:0.00,0.091,0.095:0.022,0.010,0.968
2	157352734	.	CT	C	.	.	DP=100;ECNT=1;NLOD=5.88;N_ART_LOD=0.187;POP_AF=1.000e-03;P_GERMLINE=-2.581e+00;RPA=12,11;RU=T;STR;TLOD=16.11	GT:AD:AF:F1R2:F2R1:MBQ:MFRL:MMQ:MPOS:SA_MAP_AF:SA_POST_PROB	0/0:28,1:0.252:19,1:8,0:31:3,2:60:49	0/1:24,11:0.358:8,4:13,5:36:192,172:60:19:0.273,0.00,0.273:0.021,0.027,0.951
2	157435543	.	CT	C	.	.	DB;DP=295;ECNT=1;NLOD=46.73;N_ART_LOD=-1.921e+00;POP_AF=1.000e-03;P_GERMLINE=-4.466e+01;RPA=9,8;RU=T;STR;TLOD=4.80	GT:AD:AF:F1R2:F2R1:MBQ:MFRL:MMQ:MPOS:SA_MAP_AF:SA_POST_PROB	0/0:158,1:0.079:108,1:48,0:2:0,4:60:0	0/1:95,5:0.091:38,1:52,4:39:184,247:60:25:0.040,0.040,0.051:6.039e-03,0.010,0.984
2	158115282	.	C	T	.	.	DP=256;ECNT=1;NLOD=12.59;N_ART_LOD=-1.637e+00;POP_AF=1.000e-03;P_GERMLINE=-1.084e+01;TLOD=4.45	GT:AD:AF:F1R2:F2R1:MBQ:MFRL:MMQ:MPOS:SA_MAP_AF:SA_POST_PROB	0/0:42,0:0.015:29,0:13,0:0:2,0:0:0	0/1:204,3:0.031:73,2:131,1:40:185,130:60:20:0.00,0.010,0.014:0.016,1.521e-03,0.983
2	158390566	.	G	GA	.	.	DB;DP=157;ECNT=1;NLOD=3.61;N_ART_LOD=-8.690e-01;POP_AF=1.000e-03;P_GERMLINE=-8.807e-01;RPA=10,11;RU=A;STR;TLOD=5.64	GT:AD:AF:F1R2:F2R1:MBQ:MFRL:MMQ:MPOS:SA_MAP_AF:SA_POST_PROB	0/0:12,0:0.073:11,0:1,0:0:4,0:0:0	0/1:114,6:0.125:38,2:73,4:36:162,172:60:15:0.051,0.030,0.050:4.147e-03,0.015,0.981
2	158412829	.	G	T	.	.	DP=185;ECNT=1;NLOD=23.69;N_ART_LOD=-1.918e+00;POP_AF=1.000e-03;P_GERMLINE=-2.307e+01;TLOD=3.31	GT:AD:AF:F1R2:F2R1:MBQ:MFRL:MMQ:MPOS:SA_MAP_AF:SA_POST_PROB	0/0:79,0:0.043:55,0:24,0:0:2,0:0:0	0/1:93,2:0.043:35,1:58,1:40:207,168:60:20:0.020,0.00,0.021:7.786e-03,6.021e-03,0.986
2	158637136	.	GAA	G	.	.	DP=213;ECNT=2;NLOD=5.42;N_ART_LOD=-8.742e-01;POP_AF=1.000e-03;P_GERMLINE=-4.850e+00;RPA=14,12;RU=A;STR;TLOD=3.27	GT:AD:AF:F1R2:F2R1:MBQ:MFRL:MMQ:MPOS:SA_MAP_AF:SA_POST_PROB	0/0:18,0:0.243:11,0:6,0:0:7,0:0:0	0/1:109,5:0.208:37,1:61,2:39:182,241:60:43:0.030,0.00,0.026:4.718e-03,9.271e-03,0.986
2	160885498	.	CA	C	.	.	DP=310;ECNT=1;NLOD=3.43;N_ART_LOD=0.573;POP_AF=1.000e-03;P_GERMLINE=-3.695e-01;RPA=10,9;RU=A;STR;TLOD=14.68	GT:AD:AF:F1R2:F2R1:MBQ:MFRL:MMQ:MPOS:SA_MAP_AF:SA_POST_PROB	0/0:20,1:0.205:9,0:11,1:20:2,2:60:29	0/1:222,13:0.127:83,6:128,7:39:171,181:60:22:0.051,0.051,0.057:7.262e-03,5.016e-03,0.988
2	160994232	.	T	C	.	.	DP=314;ECNT=1;NLOD=15.29;N_ART_LOD=-1.726e+00;POP_AF=1.000e-03;P_GERMLINE=-1.199e+01;TLOD=262.35	GT:AD:AF:F1R2:F2R1:MBQ:MFRL:MMQ:MPOS:SA_MAP_AF:SA_POST_PROB	0/0:51,0:0.030:31,0:20,0:0:2,0:0:0	0/1:171,78:0.320:66,29:105,49:39:179,166:60:20:0.303,0.293,0.313:9.546e-03,0.015,0.975
2	162279826	.	A	C	.	.	DP=225;ECNT=2;NLOD=9.98;N_ART_LOD=-1.550e+00;POP_AF=1.000e-03;P_GERMLINE=-9.324e+00;TLOD=3.35	GT:AD:AF:F1R2:F2R1:MBQ:MFRL:MMQ:MPOS:SA_MAP_AF:SA_POST_PROB	0/0:34,0:0.044:9,0:25,0:0:3,0:0:0	0/1:152,15:0.144:49,7:103,8:14:171,197:60:30:0.00,0.091,0.090:0.864,2.940e-04,0.136
2	162876813	.	G	GTT	.	.	DP=98;ECNT=1;NLOD=3.52;N_ART_LOD=0.055;POP_AF=1.000e-03;P_GERMLINE=-7.213e-01;RPA=14,16;RU=T;STR;TLOD=5.81	GT:AD:AF:F1R2:F2R1:MBQ:MFRL:MMQ:MPOS:SA_MAP_AF:SA_POST_PROB	0/0:20,2:0.282:8,0:10,1:37:6,2:60:16	0/1:18,5:0.378:6,3:4,1:39:212,171:60:25:0.212,0.202,0.235:0.017,0.025,0.958
2	166231106	.	T	C	.	.	DP=41;ECNT=1;NLOD=7.20;N_ART_LOD=-1.419e+00;POP_AF=1.000e-03;P_GERMLINE=-3.896e+00;TLOD=22.87	GT:AD:AF:F1R2:F2R1:MBQ:MFRL:MMQ:MPOS:SA_MAP_AF:SA_POST_PROB	0/0:24,0:0.058:17,0:7,0:0:2,0:0:0	0/1:5,6:0.536:2,4:3,2:40:225,265:60:20:0.00,0.545,0.545:0.029,0.025,0.946
2	166747464	.	G	C	.	.	DP=510;ECNT=1;NLOD=29.98;N_ART_LOD=-2.017e+00;POP_AF=1.000e-03;P_GERMLINE=-2.668e+01;TLOD=195.27	GT:AD:AF:F1R2:F2R1:MBQ:MFRL:MMQ:MPOS:SA_MAP_AF:SA_POST_PROB	0/0:101,0:0.038:69,0:32,0:0:0,0:0:0	0/1:319,64:0.184:121,24:198,40:40:164,170:60:22:0.162,0.121,0.167:3.203e-03,0.053,0.944
2	166799935	.	G	A	.	.	DP=93;ECNT=1;NLOD=2.70;N_ART_LOD=-9.997e-01;POP_AF=1.000e-03;P_GERMLINE=-2.122e+00;TLOD=3.28	GT:AD:AF:F1R2:F2R1:MBQ:MFRL:MMQ:MPOS:SA_MAP_AF:SA_POST_PROB	0/0:9,0:1.171e-03:6,0:3,0:0:6,0:0:0	0/1:82,2:0.025:29,0:53,2:39:231,201:60:14:0.020,0.00,0.024:0.026,4.876e-03,0.970
2	166909511	.	G	C	.	.	DP=571;ECNT=1;NLOD=5.69;N_ART_LOD=-1.318e+00;POP_AF=1.000e-03;P_GERMLINE=-2.394e+00;TLOD=11.18	GT:AD:AF:F1R2:F2R1:MBQ:MFRL:MMQ:MPOS:SA_MAP_AF:SA_POST_PROB	0/0:19,0:0.051:7,0:12,0:0:3,0:0:0	0/1:512,7:0.043:206,1:306,6:39:165,218:60:35:0.010,0.010,0.013:1.598e-03,3.559e-03,0.995
2	169728069	.	G	GA	.	.	DP=256;ECNT=1;NLOD=3.89;N_ART_LOD=1.60;POP_AF=1.000e-03;P_GERMLINE=-6.914e-01;RPA=14,15;RU=A;STR;TLOD=16.30	GT:AD:AF:F1R2:F2R1:MBQ:MFRL:MMQ:MPOS:SA_MAP_AF:SA_POST_PROB	0/0:32,3:0.327:12,2:13,1:11:5,0:60:27	0/1:85,17:0.315:26,4:38,10:32:183,187:60:23:0.101,0.101,0.117:0.023,6.501e-03,0.970
2	170063150	.	C	A	.	.	DP=412;ECNT=1;NLOD=18.60;N_ART_LOD=-1.827e+00;POP_AF=1.000e-03;P_GERMLINE=-1.722e+01;TLOD=4.08	GT:AD:AF:F1R2:F2R1:MBQ:MFRL:MMQ:MPOS:SA_MAP_AF:SA_POST_PROB	0/0:62,0:0.072:39,0:23,0:0:2,0:0:0	0/1:317,3:0.040:136,0:181,3:40:193,169:60:24:0.010,0.010,9.375e-03:4.003e-03,1.405e-03,0.995
2	170068655	.	G	A	.	.	DP=378;ECNT=1;NLOD=21.59;N_ART_LOD=-1.892e+00;POP_AF=1.000e-03;P_GERMLINE=-2.006e+01;TLOD=4.24	GT:AD:AF:F1R2:F2R1:MBQ:MFRL:MMQ:MPOS:SA_MAP_AF:SA_POST_PROB	0/0:72,0:0.074:47,0:25,0:0:2,0:0:0	0/1:273,3:0.043:95,1:178,2:40:172,238:60:20:0.010,0.010,0.011:1.830e-03,3.758e-03,0.994
2	170366495	.	GA	G	.	.	DP=580;ECNT=1;NLOD=60.51;N_ART_LOD=-1.582e+00;POP_AF=1.000e-03;P_GERMLINE=-5.757e+01;RPA=8,7;RU=A;STR;TLOD=5.88	GT:AD:AF:F1R2:F2R1:MBQ:MFRL:MMQ:MPOS:SA_MAP_AF:SA_POST_PROB	0/0:212,2:0.100:148,0:64,2:2:0,8:60:6	0/1:259,8:0.106:101,3:158,5:40:175,200:60:19:0.020,0.020,0.030:3.702e-03,4.184e-03,0.992
2	170488417	.	CAG	C	.	.	DP=376;ECNT=1;NLOD=14.83;N_ART_LOD=2.58;POP_AF=1.000e-03;P_GERMLINE=-1.226e+01;RPA=5,4;RU=AG;STR;TLOD=5.36	GT:AD:AF:F1R2:F2R1:MBQ:MFRL:MMQ:MPOS:SA_MAP_AF:SA_POST_PROB	0/0:74,2:0.141:45,1:29,1:30:2,25:60:29	0/1:245,4:0.064:103,3:142,1:39:163,158:60:35:0.010,0.010,0.016:4.317e-03,2.386e-03,0.993
2	170917983	.	CTT	C	.	.	DP=574;ECNT=1;NLOD=2.60;N_ART_LOD=0.747;POP_AF=1.000e-03;P_GERMLINE=-7.898e-02;RPA=12,10;RU=T;STR;TLOD=36.55	GT:AD:AF:F1R2:F2R1:MBQ:MFRL:MMQ:MPOS:SA_MAP_AF:SA_POST_PROB	0/0:56,3:0.382:2,1:0,1:27:12,12:60:38	0/1:75,32:0.445:18,7:19,22:39:189,174:60:33:0.091,0.071,0.090:6.116e-03,9.562e-03,0.984
2	171092794	.	T	TG	.	.	DP=45;ECNT=1;NLOD=2.41;N_ART_LOD=-7.582e-01;POP_AF=1.000e-03;P_GERMLINE=-1.835e+00;RPA=7,8;RU=G;STR;TLOD=3.28	GT:AD:AF:F1R2:F2R1:MBQ:MFRL:MMQ:MPOS:SA_MAP_AF:SA_POST_PROB	0/0:8,0:0.167:3,0:5,0:0:11,0:0:0	0/1:26,3:0.155:7,1:17,2:14:217,243:60:28:0.101,0.00,0.100:0.025,0.014,0.961
2	171812923	.	G	GT	.	.	DP=351;ECNT=2;NLOD=21.66;N_ART_LOD=-1.571e+00;POP_AF=1.000e-03;P_GERMLINE=-1.933e+01;RPA=9,10;RU=T;STR;TLOD=5.08	GT:AD:AF:F1R2:F2R1:MBQ:MFRL:MMQ:MPOS:SA_MAP_AF:SA_POST_PROB	0/0:72,0:7.196e-03:45,0:27,0:0:0,0:0:0	0/1:251,9:0.066:107,4:142,5:39:173,166:60:15:0.020,0.030,0.035:5.456e-03,5.582e-03,0.989
2	171812945	.	G	A	.	.	DP=542;ECNT=2;NLOD=31.54;N_ART_LOD=-2.038e+00;POP_AF=1.000e-03;P_GERMLINE=-2.824e+01;TLOD=1039.46	GT:AD:AF:F1R2:F2R1:MBQ:MFRL:MMQ:MPOS:SA_MAP_AF:SA_POST_PROB	0/0:106,0:0.034:66,0:40,0:0:0,0:0:0	0/1:120,273:0.678:54,109:66,164:39:159,163:60:22:0.677,0.687,0.695:0.012,0.031,0.956
2	172373932	.	C	T	.	.	DP=91;ECNT=1;NLOD=7.20;N_ART_LOD=-1.405e+00;POP_AF=1.000e-03;P_GERMLINE=-6.080e+00;TLOD=3.82	GT:AD:AF:F1R2:F2R1:MBQ:MFRL:MMQ:MPOS:SA_MAP_AF:SA_POST_PROB	0/0:24,0:0.022:17,0:7,0:0:3,0:0:0	0/1:57,2:0.087:39,1:18,1:40:186,155:57:14:0.030,0.00,0.034:6.732e-03,0.013,0.981
2	173891769	.	T	A	.	.	DP=136;ECNT=1;NLOD=8.39;N_ART_LOD=-1.199e+00;POP_AF=1.000e-03;P_GERMLINE=-8.005e+00;TLOD=3.08	GT:AD:AF:F1R2:F2R1:MBQ:MFRL:MMQ:MPOS:SA_MAP_AF:SA_POST_PROB	0/0:28,0:0.065:13,0:13,0:0:2,0:0:0	0/1:95,2:0.057:38,1:49,1:38:203,192:60:33:0.00,0.020,0.022:4.541e-03,0.026,0.970
2	174086201	.	CGAT	C	.	.	DB;DP=442;ECNT=1;NLOD=8.34;N_ART_LOD=1.14;POP_AF=1.000e-03;P_GERMLINE=-5.084e+00;RPA=5,4;RU=GAT;STR;TLOD=6.92	GT:AD:AF:F1R2:F2R1:MBQ:MFRL:MMQ:MPOS:SA_MAP_AF:SA_POST_PROB	0/0:42,1:0.191:18,0:24,1:32:2,119:60:23	0/1:303,4:0.104:92,1:211,3:40:180,170:60:32:0.010,0.00,0.013:2.089e-03,5.466e-03,0.992
2	174094381	.	C	CT	.	.	DP=358;ECNT=1;NLOD=24.21;N_ART_LOD=-1.634e+00;POP_AF=1.000e-03;P_GERMLINE=-2.090e+01;RPA=10,11;RU=T;STR;TLOD=10.22	GT:AD:AF:F1R2:F2R1:MBQ:MFRL:MMQ:MPOS:SA_MAP_AF:SA_POST_PROB	0/0:81,0:0.050:39,0:41,0:0:0,0:0:0	0/1:191,13:0.170:67,5:120,8:39:168,181:60:13:0.061,0.051,0.064:4.241e-03,9.991e-03,0.986
2	175309775	.	CA	C	.	.	DP=665;ECNT=1;NLOD=6.57;N_ART_LOD=-1.368e+00;POP_AF=1.000e-03;P_GERMLINE=-6.262e+00;RPA=5,4;RU=A;STR;TLOD=3.01	GT:AD:AF:F1R2:F2R1:MBQ:MFRL:MMQ:MPOS:SA_MAP_AF:SA_POST_PROB	0/0:22,0:0.027:11,0:11,0:0:3,0:0:0	0/1:602,6:0.037:241,2:361,4:39:162,130:60:34:0.010,0.010,9.868e-03:1.321e-03,1.990e-03,0.997
2	175446073	.	G	A	.	.	DP=929;ECNT=1;NLOD=116.03;N_ART_LOD=-2.599e+00;POP_AF=1.000e-03;P_GERMLINE=-1.154e+02;TLOD=3.33	GT:AD:AF:F1R2:F2R1:MBQ:MFRL:MMQ:MPOS:SA_MAP_AF:SA_POST_PROB	0/0:387,0:0.030:298,0:89,0:0:0,0:0:0	0/1:494,3:0.030:183,2:311,1:40:150,137:60:33:0.00,0.010,6.036e-03:8.717e-03,6.183e-04,0.991
2	176044915	.	G	GA	.	.	DP=328;ECNT=1;NLOD=22.58;N_ART_LOD=-1.643e+00;POP_AF=1.000e-03;P_GERMLINE=-1.939e+01;RPA=9,10;RU=A;STR;TLOD=6.53	GT:AD:AF:F1R2:F2R1:MBQ:MFRL:MMQ:MPOS:SA_MAP_AF:SA_POST_PROB	0/0:75,0:0.133:45,0:30,0:0:2,0:0:0	0/1:149,7:0.187:56,1:92,6:39:184,182:60:27:0.040,0.00,0.045:3.744e-03,0.024,0.972
2	176996024	.	C	T	.	.	DP=278;ECNT=2;NLOD=19.61;N_ART_LOD=-1.538e+00;POP_AF=1.000e-03;P_GERMLINE=-1.792e+01;TLOD=4.40	GT:AD:AF:F1R2:F2R1:MBQ:MFRL:MMQ:MPOS:PGT:PID:SA_MAP_AF:SA_POST_PROB	0/0:70,2:0.101:37,2:32,0:9:0,1:60:12:0|1:176996022_C_CT	0/1:176,6:0.061:63,2:112,4:40:188,189:60:11:0|1:176996022_C_CT:0.00,0.030,0.033:0.011,4.441e-03,0.984
2	177037005	.	G	A	.	.	DP=942;ECNT=1;NLOD=8.05;N_ART_LOD=-1.461e+00;POP_AF=1.000e-03;P_GERMLINE=-6.756e+00;TLOD=4.00	GT:AD:AF:F1R2:F2R1:MBQ:MFRL:MMQ:MPOS:SA_MAP_AF:SA_POST_PROB	0/0:28,0:0.046:11,0:17,0:0:9,0:0:0	0/1:830,5:0.050:359,3:471,2:39:177,109:60:36:0.010,0.010,5.988e-03:0.034,4.239e-04,0.966
2	178097082	.	TA	T	.	.	DP=90;ECNT=1;NLOD=6.31;N_ART_LOD=-1.381e+00;POP_AF=1.000e-03;P_GERMLINE=-4.284e+00;RPA=8,7;RU=A;STR;TLOD=4.74	GT:AD:AF:F1R2:F2R1:MBQ:MFRL:MMQ:MPOS:SA_MAP_AF:SA_POST_PROB	0/0:21,0:0.097:10,0:11,0:0:3,0:0:0	0/1:55,4:0.102:18,1:37,3:40:205,200:60:9:0.051,0.061,0.068:7.214e-03,0.024,0.969
2	178482274	.	G	A	.	.	DP=745;ECNT=1;NLOD=77.38;N_ART_LOD=-2.428e+00;POP_AF=1.000e-03;P_GERMLINE=-7.658e+01;TLOD=3.50	GT:AD:AF:F1R2:F2R1:MBQ:MFRL:MMQ:MPOS:SA_MAP_AF:SA_POST_PROB	0/0:258,0:0.042:189,0:69,0:0:0,0:0:0	0/1:447,3:0.024:173,2:274,1:40:161,195:60:17:0.00,0.010,6.667e-03:9.216e-03,6.887e-04,0.990
2	178863319	.	G	A	.	.	DP=154;ECNT=1;NLOD=19.48;N_ART_LOD=-1.835e+00;POP_AF=1.000e-03;P_GERMLINE=-1.866e+01;TLOD=3.53	GT:AD:AF:F1R2:F2R1:MBQ:MFRL:MMQ:MPOS:SA_MAP_AF:SA_POST_PROB	0/0:65,0:0.045:59,0:6,0:0:2,0:0:0	0/1:79,2:0.036:44,1:35,1:40:180,159:60:8:0.020,0.020,0.025:5.898e-03,6.920e-03,0.987
2	178988919	.	CA	C	.	.	DB;DP=546;ECNT=1;NLOD=11.40;N_ART_LOD=-1.335e+00;POP_AF=1.000e-03;P_GERMLINE=-8.103e+00;RPA=9,8;RU=A;STR;TLOD=23.15	GT:AD:AF:F1R2:F2R1:MBQ:MFRL:MMQ:MPOS:SA_MAP_AF:SA_POST_PROB	0/0:38,0:0.088:18,0:18,0:0:2,0:0:0	0/1:440,20:0.082:161,5:262,15:39:160,155:60:22:0.040,0.040,0.045:3.000e-03,4.724e-03,0.992
2	179323420	.	GCT	G	.	.	DP=594;ECNT=1;NLOD=24.58;N_ART_LOD=-1.677e+00;POP_AF=1.000e-03;P_GERMLINE=-2.128e+01;RPA=7,6;RU=CT;STR;TLOD=23.43	GT:AD:AF:F1R2:F2R1:MBQ:MFRL:MMQ:MPOS:SA_MAP_AF:SA_POST_PROB	0/0:82,0:0.128:46,0:31,0:0:0,0:0:0	0/1:354,13:0.150:126,4:200,9:39:175,150:60:24:0.040,0.030,0.038:4.350e-03,4.427e-03,0.991
2	179641556	.	G	A	.	.	DP=531;ECNT=1;NLOD=25.10;N_ART_LOD=-1.951e+00;POP_AF=1.000e-03;P_GERMLINE=-2.415e+01;TLOD=3.65	GT:AD:AF:F1R2:F2R1:MBQ:MFRL:MMQ:MPOS:SA_MAP_AF:SA_POST_PROB	0/0:84,0:0.062:54,0:30,0:0:0,0:0:0	0/1:409,3:0.036:138,1:271,2:40:173,173:60:20:0.010,0.010,7.282e-03:3.006e-03,1.135e-03,0.996
2	179669244	.	G	GA	.	.	DB;DP=215;ECNT=1;NLOD=7.06;N_ART_LOD=0.069;POP_AF=1.000e-03;P_GERMLINE=-3.836e+00;RPA=9,10;RU=A;STR;TLOD=6.74	GT:AD:AF:F1R2:F2R1:MBQ:MFRL:MMQ:MPOS:SA_MAP_AF:SA_POST_PROB	0/0:32,1:0.114:12,0:20,1:20:3,2:60:27	0/1:150,8:0.096:51,3:97,5:40:161,155:60:29:0.030,0.051,0.051:9.102e-03,5.023e-03,0.986
2	182430135	.	TGGCAATGA	T	.	.	DP=662;ECNT=1;NLOD=45.05;N_ART_LOD=-2.188e+00;POP_AF=1.000e-03;P_GERMLINE=-4.175e+01;TLOD=15.25	GT:AD:AF:F1R2:F2R1:MBQ:MFRL:MMQ:MPOS:SA_MAP_AF:SA_POST_PROB	0/0:150,0:0.026:100,0:50,0:0:0,0:0:0	0/1:468,8:0.044:174,2:294,6:39:178,222:60:26:0.00,0.020,0.017:0.014,1.264e-03,0.984
2	182767248	.	C	A	.	.	DP=87;ECNT=1;NLOD=8.70;N_ART_LOD=-1.477e+00;POP_AF=1.000e-03;P_GERMLINE=-5.398e+00;TLOD=18.91	GT:AD:AF:F1R2:F2R1:MBQ:MFRL:MMQ:MPOS:SA_MAP_AF:SA_POST_PROB	0/0:29,0:2.411e-03:25,0:4,0:0:3,0:0:0	0/1:48,7:0.147:23,5:25,2:40:233,244:60:20:0.131,0.00,0.127:0.022,0.017,0.961
2	183066377	.	CA	C	.	.	DP=269;ECNT=1;NLOD=6.06;N_ART_LOD=-7.724e-01;POP_AF=1.000e-03;P_GERMLINE=-2.761e+00;RPA=13,12;RU=A;STR;TLOD=10.35	GT:AD:AF:F1R2:F2R1:MBQ:MFRL:MMQ:MPOS:SA_MAP_AF:SA_POST_PROB	0/0:24,0:0.249:1,0:0,0:0:4,0:0:0	0/1:186,9:0.184:4,2:17,6:39:187,200:60:28:0.020,0.040,0.044:9.160e-03,4.950e-03,0.986
2	186689258	.	G	GT	.	.	DB;DP=143;ECNT=1;NLOD=12.77;N_ART_LOD=-3.784e-01;POP_AF=1.000e-03;P_GERMLINE=-1.096e+01;RPA=10,11;RU=T;STR;TLOD=4.52	GT:AD:AF:F1R2:F2R1:MBQ:MFRL:MMQ:MPOS:SA_MAP_AF:SA_POST_PROB	0/0:51,1:0.161:30,0:19,1:41:2,2:60:11	0/1:45,4:0.211:15,1:27,3:40:190,143:60:18:0.071,0.061,0.082:0.043,7.072e-03,0.950
2	187523941	.	AT	A	.	.	DB;DP=275;ECNT=1;NLOD=15.59;N_ART_LOD=-1.483e+00;POP_AF=1.000e-03;P_GERMLINE=-1.430e+01;RPA=9,8;RU=T;STR;TLOD=3.99	GT:AD:AF:F1R2:F2R1:MBQ:MFRL:MMQ:MPOS:SA_MAP_AF:SA_POST_PROB	0/0:52,0:0.125:25,0:26,0:0:2,0:0:0	0/1:168,5:0.107:49,2:111,3:40:173,185:60:13:0.030,0.00,0.030:5.766e-03,8.180e-03,0.986
2	187529823	.	ATTTTTT	A	.	.	DP=271;ECNT=1;NLOD=7.57;N_ART_LOD=-7.672e-01;POP_AF=1.000e-03;P_GERMLINE=-4.271e+00;RPA=17,11;RU=T;STR;TLOD=8.30	GT:AD:AF:F1R2:F2R1:MBQ:MFRL:MMQ:MPOS:SA_MAP_AF:SA_POST_PROB	0/0:26,0:0.098:1,0:1,0:0:4,0:0:0	0/1:215,6:0.082:16,1:17,3:40:178,243:60:28:0.00,0.020,0.019:5.000e-03,5.388e-03,0.990
2	187531856	.	G	GT	.	.	DB;DP=92;ECNT=1;NLOD=9.56;N_ART_LOD=-2.598e-01;POP_AF=1.000e-03;P_GERMLINE=-6.356e+00;RPA=11,12;RU=T;STR;TLOD=6.58	GT:AD:AF:F1R2:F2R1:MBQ:MFRL:MMQ:MPOS:SA_MAP_AF:SA_POST_PROB	0/0:40,1:0.090:21,1:18,0:20:0,0:60:28	0/1:32,5:0.205:10,2:20,3:39:179,217:60:20:0.121,0.101,0.135:7.488e-03,0.068,0.925
2	187605204	.	G	GT	.	.	DP=301;ECNT=1;NLOD=16.55;N_ART_LOD=-1.499e+00;POP_AF=1.000e-03;P_GERMLINE=-1.605e+01;RPA=9,10;RU=T;STR;TLOD=3.20	GT:AD:AF:F1R2:F2R1:MBQ:MFRL:MMQ:MPOS:SA_MAP_AF:SA_POST_PROB	0/0:55,0:0.108:37,0:18,0:0:2,0:0:0	0/1:182,5:0.118:66,1:114,4:40:178,175:60:19:0.030,0.00,0.027:3.459e-03,0.011,0.986
2	187709405	.	T	TA	.	.	DP=286;ECNT=1;NLOD=17.10;N_ART_LOD=-1.488e+00;POP_AF=1.000e-03;P_GERMLINE=-1.380e+01;RPA=10,11;RU=A;STR;TLOD=9.81	GT:AD:AF:F1R2:F2R1:MBQ:MFRL:MMQ:MPOS:SA_MAP_AF:SA_POST_PROB	0/0:57,0:0.050:29,0:28,0:0:2,0:0:0	0/1:195,10:0.088:92,5:99,5:39:169,174:60:24:0.040,0.040,0.049:3.301e-03,0.017,0.979
2	190339086	.	C	A	.	.	DP=155;ECNT=1;NLOD=23.39;N_ART_LOD=-1.902e+00;POP_AF=1.000e-03;P_GERMLINE=-2.248e+01;TLOD=3.61	GT:AD:AF:F1R2:F2R1:MBQ:MFRL:MMQ:MPOS:SA_MAP_AF:SA_POST_PROB	0/0:78,0:0.015:60,0:18,0:0:2,0:0:0	0/1:68,2:0.061:17,2:51,0:40:187,124:60:20:0.020,0.020,0.029:0.012,4.927e-03,0.983
2	191523862	.	CT	C	.	.	DP=50;ECNT=1;NLOD=2.52;N_ART_LOD=-6.000e-01;POP_AF=1.000e-03;P_GERMLINE=-6.670e-02;RPA=16,15;RU=T;STR;TLOD=10.08	GT:AD:AF:F1R2:F2R1:MBQ:MFRL:MMQ:MPOS:SA_MAP_AF:SA_POST_PROB	0/0:9,0:0.046:2,0:3,0:0:6,0:0:0	0/1:29,8:0.265:12,4:5,3:39:131,181:60:37:0.141,0.192,0.200:0.024,0.015,0.961
2	191775083	.	C	CT	.	.	DP=85;ECNT=1;NLOD=6.49;N_ART_LOD=-1.126e+00;POP_AF=1.000e-03;P_GERMLINE=-3.533e+00;RPA=11,12;RU=T;STR;TLOD=5.92	GT:AD:AF:F1R2:F2R1:MBQ:MFRL:MMQ:MPOS:SA_MAP_AF:SA_POST_PROB	0/0:22,0:0.131:13,0:7,0:0:3,0:0:0	0/1:41,5:0.181:19,3:21,2:36:170,148:60:36:0.101,0.071,0.109:9.486e-03,0.022,0.968
2	191941054	.	G	GA	.	.	DB;DP=175;ECNT=1;NLOD=4.72;N_ART_LOD=0.381;POP_AF=1.000e-03;P_GERMLINE=-1.439e+00;RPA=10,11;RU=A;STR;TLOD=9.62	GT:AD:AF:F1R2:F2R1:MBQ:MFRL:MMQ:MPOS:SA_MAP_AF:SA_POST_PROB	0/0:24,1:0.152:13,0:11,1:20:3,19:60:49	0/1:95,9:0.199:31,3:61,5:37:186,197:60:26:0.081,0.00,0.077:7.657e-03,0.022,0.970
2	196762491	.	TAAAA	T	.	.	DP=114;ECNT=1;NLOD=3.73;N_ART_LOD=-7.482e-01;POP_AF=1.000e-03;P_GERMLINE=-3.358e+00;RPA=17,13;RU=A;STR;TLOD=3.07	GT:AD:AF:F1R2:F2R1:MBQ:MFRL:MMQ:MPOS:SA_MAP_AF:SA_POST_PROB	0/0:18,1:0.286:3,0:1,0:0:32,0:0:0	0/1:57,4:0.150:4,2:9,0:28:152,217:60:31:0.030,0.030,0.038:0.011,7.564e-03,0.981
2	197021394	.	A	G	.	.	DP=222;ECNT=1;NLOD=37.17;N_ART_LOD=-2.119e+00;POP_AF=1.000e-03;P_GERMLINE=-3.387e+01;TLOD=116.79	GT:AD:AF:F1R2:F2R1:MBQ:MFRL:MMQ:MPOS:SA_MAP_AF:SA_POST_PROB	0/0:124,0:0.060:95,0:29,0:0:0,0:0:0	0/1:46,33:0.420:22,10:24,23:40:198,191:60:20:0.414,0.364,0.418:0.019,0.027,0.953
2	197107005	.	G	T	.	.	DP=38;ECNT=1;NLOD=5.40;N_ART_LOD=-1.314e+00;POP_AF=1.000e-03;P_GERMLINE=-3.790e+00;TLOD=4.32	GT:AD:AF:F1R2:F2R1:MBQ:MFRL:MMQ:MPOS:SA_MAP_AF:SA_POST_PROB	0/0:18,0:0.093:14,0:4,0:0:3,0:0:0	0/1:13,2:0.156:7,0:6,2:33:258,209:60:20:0.131,0.00,0.133:0.025,0.018,0.957
2	197654578	.	G	GA	.	.	DP=125;ECNT=1;NLOD=2.47;N_ART_LOD=2.48;POP_AF=1.000e-03;P_GERMLINE=-6.122e-02;RPA=14,15;RU=A;STR;TLOD=7.67	GT:AD:AF:F1R2:F2R1:MBQ:MFRL:MMQ:MPOS:SA_MAP_AF:SA_POST_PROB	0/0:33,4:0.224:18,1:11,2:20:2,3:60:11	0/1:58,7:0.170:19,3:28,4:39:199,240:60:22:0.081,0.101,0.108:8.176e-03,0.044,0.948
2	197657782	.	C	T	.	.	DP=242;ECNT=2;NLOD=17.99;N_ART_LOD=-1.522e+00;POP_AF=1.000e-03;P_GERMLINE=-1.768e+01;TLOD=3.00	GT:AD:AF:F1R2:F2R1:MBQ:MFRL:MMQ:MPOS:SA_MAP_AF:SA_POST_PROB	0/0:60,0:0.080:26,0:29,0:0:2,0:0:0	0/1:154,3:0.060:71,1:71,1:40:168,147:60:15:0.010,0.010,0.014:2.832e-03,5.968e-03,0.991
2	197791356	.	G	A	.	.	DP=165;ECNT=1;NLOD=3.31;N_ART_LOD=-1.094e+00;POP_AF=1.000e-03;P_GERMLINE=-3.059e-01;TLOD=10.68	GT:AD:AF:F1R2:F2R1:MBQ:MFRL:MMQ:MPOS:SA_MAP_AF:SA_POST_PROB	0/0:11,0:0.042:5,0:6,0:0:15,0:0:0	0/1:136,5:0.072:61,1:75,4:39:176,122:60:23:0.030,0.030,0.035:0.014,3.422e-03,0.983
2	197946469	.	G	GA	.	.	DB;DP=252;ECNT=1;NLOD=13.44;N_ART_LOD=-1.374e+00;POP_AF=1.000e-03;P_GERMLINE=-1.014e+01;RPA=9,10;RU=A;STR;TLOD=8.42	GT:AD:AF:F1R2:F2R1:MBQ:MFRL:MMQ:MPOS:SA_MAP_AF:SA_POST_PROB	0/0:47,1:0.073:28,0:19,1:0:2,4:60:0	0/1:135,8:0.180:41,1:93,7:38:194,184:60:14:0.051,0.040,0.056:0.014,6.348e-03,0.980
2	198324887	.	G	A	.	.	DP=133;ECNT=3;NLOD=3.01;N_ART_LOD=-1.058e+00;POP_AF=1.000e-03;P_GERMLINE=-2.612e+00;TLOD=3.10	GT:AD:AF:F1R2:F2R1:MBQ:MFRL:MMQ:MPOS:PGT:PID:SA_MAP_AF:SA_POST_PROB	0/0:10,0:0.046:9,0:1,0:0:5,0:0:0:0|1:198324887_G_A	0/1:114,2:0.041:46,2:68,0:40:171,108:60:7:0|1:198324887_G_A:0.020,0.00,0.017:4.462e-03,6.537e-03,0.989
2	198324890	.	T	A	.	.	DP=124;ECNT=3;NLOD=3.01;N_ART_LOD=-1.041e+00;POP_AF=1.000e-03;P_GERMLINE=-2.579e+00;TLOD=3.13	GT:AD:AF:F1R2:F2R1:MBQ:MFRL:MMQ:MPOS:PGT:PID:SA_MAP_AF:SA_POST_PROB	0/0:10,0:5.435e-05:9,0:1,0:0:5,0:0:0:0|1:198324887_G_A	0/1:112,2:0.018:46,2:66,0:38:173,108:60:4:0|1:198324887_G_A:0.020,0.00,0.018:4.731e-03,6.407e-03,0.989
2	198324891	.	A	T	.	.	DP=122;ECNT=3;NLOD=2.71;N_ART_LOD=-1.018e+00;POP_AF=1.000e-03;P_GERMLINE=-2.256e+00;TLOD=3.15	GT:AD:AF:F1R2:F2R1:MBQ:MFRL:MMQ:MPOS:PGT:PID:SA_MAP_AF:SA_POST_PROB	0/0:9,0:0.050:9,0:0,0:0:6,0:0:0:0|1:198324887_G_A	0/1:110,2:0.018:46,2:64,0:34:174,108:60:3:0|1:198324887_G_A:0.020,0.00,0.018:4.731e-03,6.580e-03,0.989
2	198607719	.	G	C	.	.	DP=86;ECNT=1;NLOD=4.45;N_ART_LOD=-1.213e+00;POP_AF=1.000e-03;P_GERMLINE=-1.179e+00;TLOD=91.87	GT:AD:AF:F1R2:F2R1:MBQ:MFRL:MMQ:MPOS:SA_MAP_AF:SA_POST_PROB	0/0:15,0:0.040:9,0:6,0:0:5,0:0:0	0/1:38,25:0.410:12,10:26,15:40:186,164:60:14:0.00,0.394,0.397:0.039,0.019,0.943
2	200233433	.	G	GA	.	.	DP=126;ECNT=1;NLOD=15.00;N_ART_LOD=-1.474e+00;POP_AF=1.000e-03;P_GERMLINE=-1.281e+01;RPA=10,11;RU=A;STR;TLOD=4.92	GT:AD:AF:F1R2:F2R1:MBQ:MFRL:MMQ:MPOS:SA_MAP_AF:SA_POST_PROB	0/0:50,0:0.140:33,0:17,0:0:2,0:0:0	0/1:37,4:0.214:12,1:24,3:38:178,163:60:37:0.101,0.00,0.098:0.015,0.018,0.967
2	202139739	.	C	CT	.	.	DP=71;ECNT=1;NLOD=2.89;N_ART_LOD=-6.312e-01;POP_AF=1.000e-03;P_GERMLINE=-6.494e-01;RPA=14,15;RU=T;STR;TLOD=5.10	GT:AD:AF:F1R2:F2R1:MBQ:MFRL:MMQ:MPOS:SA_MAP_AF:SA_POST_PROB	0/0:10,0:0.223:3,0:4,0:0:6,0:0:0	0/1:27,4:0.307:9,0:8,4:37:193,129:60:26:0.111,0.091,0.125:0.022,0.013,0.965
2	203149026	.	CT	C	.	.	DB;DP=58;ECNT=1;NLOD=2.64;N_ART_LOD=-1.009e+00;POP_AF=1.000e-03;P_GERMLINE=-8.526e-02;RPA=11,10;RU=T;STR;TLOD=8.51	GT:AD:AF:F1R2:F2R1:MBQ:MFRL:MMQ:MPOS:SA_MAP_AF:SA_POST_PROB	0/0:9,0:0.059:4,0:5,0:0:3,0:0:0	0/1:37,6:0.178:17,2:20,4:40:207,211:60:21:0.00,0.141,0.140:0.018,0.022,0.960
2	203378635	.	TA	T	.	.	DP=36;ECNT=1;NLOD=6.31;N_ART_LOD=-1.374e+00;POP_AF=1.000e-03;P_GERMLINE=-5.599e+00;RPA=8,7;RU=A;STR;TLOD=3.41	GT:AD:AF:F1R2:F2R1:MBQ:MFRL:MMQ:MPOS:SA_MAP_AF:SA_POST_PROB	0/0:21,0:0.081:18,0:3,0:0:2,0:0:0	0/1:8,2:0.228:4,0:4,2:40:182,197:60:31:0.202,0.00,0.200:0.025,0.021,0.954
2	203417391	.	A	AT	.	.	DB;DP=133;ECNT=2;NLOD=10.47;N_ART_LOD=-1.281e+00;POP_AF=1.000e-03;P_GERMLINE=-8.891e+00;RPA=11,12;RU=T;STR;TLOD=4.29	GT:AD:AF:F1R2:F2R1:MBQ:MFRL:MMQ:MPOS:SA_MAP_AF:SA_POST_PROB	0/0:35,0:0.043:22,0:12,0:0:2,0:0:0	0/1:81,5:0.103:30,3:49,2:40:180,159:60:26:0.00,0.061,0.058:0.015,8.565e-03,0.976
2	203424678	.	C	G	.	.	DP=146;ECNT=1;NLOD=26.84;N_ART_LOD=-1.976e+00;POP_AF=1.000e-03;P_GERMLINE=-2.354e+01;TLOD=48.07	GT:AD:AF:F1R2:F2R1:MBQ:MFRL:MMQ:MPOS:SA_MAP_AF:SA_POST_PROB	0/0:90,0:0.051:73,0:17,0:0:0,0:0:0	0/1:29,14:0.345:12,5:17,9:40:200,223:60:20:0.323,0.263,0.326:0.018,0.029,0.953
2	203624120	.	CT	C	.	.	DB;DP=99;ECNT=1;NLOD=11.09;N_ART_LOD=-1.336e+00;POP_AF=1.000e-03;P_GERMLINE=-1.030e+01;RPA=10,9;RU=T;STR;TLOD=3.50	GT:AD:AF:F1R2:F2R1:MBQ:MFRL:MMQ:MPOS:SA_MAP_AF:SA_POST_PROB	0/0:37,0:0.116:21,0:13,0:0:2,0:0:0	0/1:32,3:0.219:15,2:16,1:39:181,179:60:30:0.071,0.071,0.086:0.035,8.164e-03,0.957
2	203630102	.	CT	C	.	.	DP=122;ECNT=1;NLOD=4.03;N_ART_LOD=0.676;POP_AF=1.000e-03;P_GERMLINE=-8.064e-01;RPA=14,13;RU=T;STR;TLOD=30.46	GT:AD:AF:F1R2:F2R1:MBQ:MFRL:MMQ:MPOS:SA_MAP_AF:SA_POST_PROB	0/0:27,3:0.162:12,1:12,2:20:2,2:60:13	0/1:60,22:0.285:25,9:23,11:39:180,175:60:17:0.232,0.253,0.260:0.012,0.035,0.953
2	203676525	.	CA	C	.	.	DB;DP=108;ECNT=1;NLOD=10.51;N_ART_LOD=-1.571e+00;POP_AF=1.000e-03;P_GERMLINE=-7.286e+00;RPA=9,8;RU=A;STR;TLOD=6.71	GT:AD:AF:F1R2:F2R1:MBQ:MFRL:MMQ:MPOS:SA_MAP_AF:SA_POST_PROB	0/0:35,0:0.041:25,0:10,0:0:2,0:0:0	0/1:50,5:0.181:14,2:36,3:40:172,188:60:41:0.091,0.00,0.091:6.212e-03,0.050,0.944
2	203818837	.	G	A	.	.	DP=481;ECNT=1;NLOD=35.38;N_ART_LOD=-2.093e+00;POP_AF=1.000e-03;P_GERMLINE=-3.413e+01;TLOD=3.95	GT:AD:AF:F1R2:F2R1:MBQ:MFRL:MMQ:MPOS:SA_MAP_AF:SA_POST_PROB	0/0:118,0:0.049:79,0:39,0:0:0,0:0:0	0/1:323,3:0.046:119,1:204,2:39:154,161:60:18:0.010,0.010,9.202e-03:1.484e-03,3.484e-03,0.995
2	204304231	.	T	C	.	.	DP=132;ECNT=1;NLOD=14.61;N_ART_LOD=-1.712e+00;POP_AF=1.000e-03;P_GERMLINE=-1.131e+01;TLOD=78.91	GT:AD:AF:F1R2:F2R1:MBQ:MFRL:MMQ:MPOS:SA_MAP_AF:SA_POST_PROB	0/0:49,0:0.043:26,0:23,0:0:2,0:0:0	0/1:54,23:0.304:19,7:35,16:40:202,194:60:19:0.273,0.283,0.299:0.014,0.020,0.966
2	204305087	.	AGGT	A	.	.	DP=232;ECNT=1;NLOD=5.69;N_ART_LOD=-1.342e+00;POP_AF=1.000e-03;P_GERMLINE=-3.217e+00;RPA=4,3;RU=GGT;STR;TLOD=5.25	GT:AD:AF:F1R2:F2R1:MBQ:MFRL:MMQ:MPOS:SA_MAP_AF:SA_POST_PROB	0/0:19,0:0.105:9,0:10,0:0:5,0:0:0	0/1:176,3:0.085:68,0:108,3:39:175,192:60:39:0.020,0.00,0.017:1.781e-03,0.017,0.982
2	206630073	.	AAC	A	.	.	DP=107;ECNT=1;NLOD=4.50;N_ART_LOD=-1.255e+00;POP_AF=1.000e-03;P_GERMLINE=-1.223e+00;RPA=9,8;RU=AC;STR;TLOD=21.14	GT:AD:AF:F1R2:F2R1:MBQ:MFRL:MMQ:MPOS:SA_MAP_AF:SA_POST_PROB	0/0:15,0:0.126:6,0:9,0:0:3,0:0:0	0/1:71,10:0.151:30,5:41,5:37:174,205:60:32:0.00,0.121,0.123:0.040,8.349e-03,0.952
2	207008796	.	T	C	.	.	DP=471;ECNT=1;NLOD=43.08;N_ART_LOD=-2.174e+00;POP_AF=1.000e-03;P_GERMLINE=-3.991e+01;TLOD=6.47	GT:AD:AF:F1R2:F2R1:MBQ:MFRL:MMQ:MPOS:SA_MAP_AF:SA_POST_PROB	0/0:144,0:0.039:87,0:57,0:0:0,0:0:0	0/1:300,4:0.032:116,1:184,3:39:165,138:60:19:0.010,0.010,0.013:6.482e-03,1.437e-03,0.992
2	207027356	.	C	CT	.	.	DP=210;ECNT=1;NLOD=23.82;N_ART_LOD=-4.405e-01;POP_AF=1.000e-03;P_GERMLINE=-2.052e+01;RPA=11,12;RU=T;STR;TLOD=7.71	GT:AD:AF:F1R2:F2R1:MBQ:MFRL:MMQ:MPOS:SA_MAP_AF:SA_POST_PROB	0/0:93,2:0.144:46,0:42,2:4:2,33:60:16	0/1:69,8:0.139:25,3:42,4:39:161,181:60:18:0.061,0.081,0.091:0.014,8.421e-03,0.977
2	209050715	.	C	A	.	.	DP=42;ECNT=1;NLOD=3.30;N_ART_LOD=-1.133e+00;POP_AF=1.000e-03;P_GERMLINE=-2.904e+00;TLOD=3.10	GT:AD:AF:F1R2:F2R1:MBQ:MFRL:MMQ:MPOS:SA_MAP_AF:SA_POST_PROB	0/0:11,0:0.135:7,0:4,0:0:4,0:0:0	0/1:24,2:0.096:9,0:15,2:31:194,182:60:11:0.061,0.051,0.077:8.072e-03,0.038,0.954
2	209106755	.	G	C	.	.	DP=94;ECNT=1;NLOD=17.10;N_ART_LOD=-1.763e+00;POP_AF=1.000e-03;P_GERMLINE=-1.651e+01;TLOD=3.29	GT:AD:AF:F1R2:F2R1:MBQ:MFRL:MMQ:MPOS:SA_MAP_AF:SA_POST_PROB	0/0:57,0:2.505e-03:39,0:18,0:0:2,0:0:0	0/1:34,2:0.070:13,0:21,2:34:177,173:60:11:0.051,0.040,0.056:5.911e-03,0.046,0.948
2	209110175	.	GA	G	.	.	DB;DP=125;ECNT=1;NLOD=9.36;N_ART_LOD=2.55;POP_AF=1.000e-03;P_GERMLINE=-8.542e+00;RPA=10,9;RU=A;STR;TLOD=3.51	GT:AD:AF:F1R2:F2R1:MBQ:MFRL:MMQ:MPOS:SA_MAP_AF:SA_POST_PROB	0/0:57,3:0.181:35,1:21,2:20:2,0:60:9	0/1:33,3:0.140:14,1:16,2:39:156,208:60:22:0.071,0.061,0.086:0.016,0.012,0.972
2	209193058	.	T	TA	.	.	DP=183;ECNT=1;NLOD=11.70;N_ART_LOD=-1.375e+00;POP_AF=1.000e-03;P_GERMLINE=-1.122e+01;RPA=9,10;RU=A;STR;TLOD=3.18	GT:AD:AF:F1R2:F2R1:MBQ:MFRL:MMQ:MPOS:SA_MAP_AF:SA_POST_PROB	0/0:39,0:0.147:23,0:15,0:0:2,0:0:0	0/1:99,4:0.132:36,1:59,3:39:174,178:60:38:0.030,0.030,0.039:0.021,3.603e-03,0.976
2	209195472	.	G	GT	.	.	DP=69;ECNT=1;NLOD=5.47;N_ART_LOD=1.24;POP_AF=1.000e-03;P_GERMLINE=-3.907e+00;RPA=12,13;RU=T;STR;TLOD=4.27	GT:AD:AF:F1R2:F2R1:MBQ:MFRL:MMQ:MPOS:SA_MAP_AF:SA_POST_PROB	0/0:34,2:0.172:19,1:11,1:22:2,41:60:30	0/1:12,3:0.285:6,1:6,2:38:278,239:60:37:0.202,0.00,0.200:0.025,0.021,0.954
2	209201528	.	CAT	C	.	.	DB;DP=98;ECNT=1;NLOD=9.32;N_ART_LOD=-1.516e+00;POP_AF=1.000e-03;P_GERMLINE=-6.023e+00;RPA=7,6;RU=AT;STR;TLOD=8.06	GT:AD:AF:F1R2:F2R1:MBQ:MFRL:MMQ:MPOS:SA_MAP_AF:SA_POST_PROB	0/0:31,0:0.031:18,0:13,0:0:2,0:0:0	0/1:52,4:0.131:23,2:29,2:40:161,158:60:20:0.051,0.061,0.071:9.955e-03,0.013,0.977
2	210561820	.	AT	A	.	.	DB;DP=176;ECNT=1;NLOD=19.76;N_ART_LOD=-1.568e+00;POP_AF=1.000e-03;P_GERMLINE=-1.849e+01;RPA=10,9;RU=T;STR;TLOD=3.98	GT:AD:AF:F1R2:F2R1:MBQ:MFRL:MMQ:MPOS:SA_MAP_AF:SA_POST_PROB	0/0:66,0:0.095:33,0:32,0:0:2,0:0:0	0/1:66,4:0.178:17,3:45,1:40:181,164:60:22:0.051,0.040,0.058:0.029,5.862e-03,0.965
2	216296730	.	A	AT	.	.	DP=241;ECNT=1;NLOD=3.83;N_ART_LOD=-7.753e-01;POP_AF=1.000e-03;P_GERMLINE=-6.403e-01;RPA=11,12;RU=T;STR;TLOD=14.48	GT:AD:AF:F1R2:F2R1:MBQ:MFRL:MMQ:MPOS:SA_MAP_AF:SA_POST_PROB	0/0:13,0:0.150:6,0:5,0:0:3,0:0:0	0/1:169,13:0.162:43,5:101,8:39:166,141:60:35:0.040,0.071,0.071:0.101,2.171e-03,0.897
2	217329432	.	C	CA	.	.	DP=248;ECNT=2;NLOD=4.36;N_ART_LOD=0.375;POP_AF=1.000e-03;P_GERMLINE=-1.095e+00;RPA=14,15;RU=A;STR;TLOD=31.40	GT:AD:AF:F1R2:F2R1:MBQ:MFRL:MMQ:MPOS:SA_MAP_AF:SA_POST_PROB	0/0:36,4:0.306:15,0:15,2:18:5,25:60:38	0/1:88,24:0.316:21,8:44,15:27:185,192:60:26:0.202,0.152,0.205:0.010,0.029,0.961
2	220329227	.	G	A	.	.	DP=209;ECNT=1;NLOD=8.97;N_ART_LOD=-1.496e+00;POP_AF=1.000e-03;P_GERMLINE=-6.902e+00;TLOD=4.79	GT:AD:AF:F1R2:F2R1:MBQ:MFRL:MMQ:MPOS:SA_MAP_AF:SA_POST_PROB	0/0:30,0:0.021:20,0:10,0:0:5,0:0:0	0/1:167,3:0.042:72,1:95,2:40:156,111:60:12:0.00,0.020,0.018:0.011,2.325e-03,0.987
2	220348871	.	C	T	.	.	DP=656;ECNT=2;NLOD=13.65;N_ART_LOD=-1.690e+00;POP_AF=1.000e-03;P_GERMLINE=-1.319e+01;TLOD=3.16	GT:AD:AF:F1R2:F2R1:MBQ:MFRL:MMQ:MPOS:SA_MAP_AF:SA_POST_PROB	0/0:47,0:0.060:23,0:24,0:0:2,0:0:0	0/1:557,3:0.063:190,1:367,2:40:179,190:60:32:0.00,0.010,5.357e-03:5.088e-03,6.460e-04,0.994
2	223066038	.	AT	A	.	.	DB;DP=212;ECNT=1;NLOD=11.41;N_ART_LOD=-1.626e+00;POP_AF=1.000e-03;P_GERMLINE=-9.826e+00;RPA=9,8;RU=T;STR;TLOD=4.29	GT:AD:AF:F1R2:F2R1:MBQ:MFRL:MMQ:MPOS:SA_MAP_AF:SA_POST_PROB	0/0:38,0:0.088:24,0:14,0:0:1,0:0:0	0/1:134,5:0.113:54,2:80,3:39:179,185:60:13:0.030,0.030,0.036:7.202e-03,4.863e-03,0.988
2	223489370	.	CA	C	.	.	DB;DP=70;ECNT=1;NLOD=6.00;N_ART_LOD=-1.362e+00;POP_AF=1.000e-03;P_GERMLINE=-3.887e+00;RPA=10,9;RU=A;STR;TLOD=4.84	GT:AD:AF:F1R2:F2R1:MBQ:MFRL:MMQ:MPOS:SA_MAP_AF:SA_POST_PROB	0/0:20,0:0.101:9,0:11,0:0:3,0:0:0	0/1:37,4:0.136:14,1:23,3:40:176,157:60:21:0.00,0.101,0.098:0.019,0.014,0.967
2	223562597	.	C	CT	.	.	DP=19;ECNT=1;NLOD=3.27;N_ART_LOD=-8.385e-01;POP_AF=1.000e-03;P_GERMLINE=-2.229e+00;RPA=11,12;RU=T;STR;TLOD=3.74	GT:AD:AF:F1R2:F2R1:MBQ:MFRL:MMQ:MPOS:SA_MAP_AF:SA_POST_PROB	0/0:11,0:0.085:6,0:4,0:0:3,0:0:0	0/1:4,2:0.349:2,2:1,0:40:171,144:60:17:0.00,0.333,0.333:0.025,0.025,0.950
2	228135642	.	G	A	.	.	DP=192;ECNT=1;NLOD=23.35;N_ART_LOD=-1.913e+00;POP_AF=1.000e-03;P_GERMLINE=-2.060e+01;TLOD=5.58	GT:AD:AF:F1R2:F2R1:MBQ:MFRL:MMQ:MPOS:SA_MAP_AF:SA_POST_PROB	0/0:78,0:0.045:47,0:31,0:0:2,0:0:0	0/1:100,3:0.056:36,0:64,3:40:164,195:60:13:0.020,0.030,0.029:0.022,2.910e-03,0.975
2	228880985	.	A	AT	.	.	DP=43;ECNT=1;NLOD=4.69;N_ART_LOD=-1.008e+00;POP_AF=1.000e-03;P_GERMLINE=-3.882e+00;RPA=14,15;RU=T;STR;TLOD=3.51	GT:AD:AF:F1R2:F2R1:MBQ:MFRL:MMQ:MPOS:SA_MAP_AF:SA_POST_PROB	0/0:16,0:0.133:6,0:7,0:0:3,0:0:0	0/1:18,3:0.177:4,0:10,3:39:223,243:60:21:0.00,0.141,0.143:0.018,0.025,0.957
2	231943474	.	G	T	.	.	DP=177;ECNT=1;NLOD=15.58;N_ART_LOD=-1.737e+00;POP_AF=1.000e-03;P_GERMLINE=-1.418e+01;TLOD=4.10	GT:AD:AF:F1R2:F2R1:MBQ:MFRL:MMQ:MPOS:SA_MAP_AF:SA_POST_PROB	0/0:52,0:0.039:34,0:18,0:0:0,0:0:0	0/1:110,4:0.063:46,3:64,1:22:152,221:60:43:0.030,0.00,0.035:3.861e-03,0.018,0.978
2	232573432	.	G	A	.	.	DP=124;ECNT=1;NLOD=14.63;N_ART_LOD=-1.705e+00;POP_AF=1.000e-03;P_GERMLINE=-1.357e+01;TLOD=3.76	GT:AD:AF:F1R2:F2R1:MBQ:MFRL:MMQ:MPOS:SA_MAP_AF:SA_POST_PROB	0/0:49,0:0.025:28,0:21,0:0:3,0:0:0	0/1:65,2:0.069:26,1:39,1:40:172,171:60:13:0.00,0.030,0.030:0.011,6.465e-03,0.983
2	233785159	.	C	T	.	.	DP=439;ECNT=2;NLOD=16.18;N_ART_LOD=-1.480e+00;POP_AF=1.000e-03;P_GERMLINE=-1.477e+01;TLOD=4.12	GT:AD:AF:F1R2:F2R1:MBQ:MFRL:MMQ:MPOS:SA_MAP_AF:SA_POST_PROB	0/0:54,0:0.088:24,0:25,0:0:2,0:0:0	0/1:340,3:0.051:116,1:209,2:40:166,158:60:45:0.010,0.010,9.119e-03:2.180e-03,2.191e-03,0.996
2	234368715	.	TAA	T	.	.	DP=57;ECNT=1;NLOD=3.04;N_ART_LOD=-7.264e-01;POP_AF=1.000e-03;P_GERMLINE=-2.503e+00;RPA=14,12;RU=A;STR;TLOD=3.24	GT:AD:AF:F1R2:F2R1:MBQ:MFRL:MMQ:MPOS:SA_MAP_AF:SA_POST_PROB	0/0:10,0:0.113:6,0:0,0:0:3,0:0:0	0/1:30,3:0.193:8,0:16,3:36:179,289:60:32:0.071,0.071,0.088:8.846e-03,0.030,0.961
2	234763156	.	C	T	.	.	DP=259;ECNT=1;NLOD=10.51;N_ART_LOD=-1.561e+00;POP_AF=1.000e-03;P_GERMLINE=-9.134e+00;TLOD=4.08	GT:AD:AF:F1R2:F2R1:MBQ:MFRL:MMQ:MPOS:SA_MAP_AF:SA_POST_PROB	0/0:35,0:0.015:13,0:22,0:0:3,0:0:0	0/1:212,3:0.033:58,0:154,3:38:162,191:60:33:0.010,0.010,0.014:4.051e-03,2.598e-03,0.993
2	234916771	.	A	AT	.	.	DP=188;ECNT=1;NLOD=11.63;N_ART_LOD=4.32;POP_AF=1.000e-03;P_GERMLINE=-8.342e+00;RPA=15,16;RU=T;STR;TLOD=7.42	GT:AD:AF:F1R2:F2R1:MBQ:MFRL:MMQ:MPOS:SA_MAP_AF:SA_POST_PROB	0/0:81,6:0.239:34,2:33,4:20:3,16:60:18	0/1:38,6:0.202:15,4:14,2:37:140,164:60:19:0.121,0.101,0.136:8.960e-03,0.029,0.962
2	235404564	.	TCATC	T	.	.	DP=292;ECNT=1;NLOD=2.41;N_ART_LOD=-9.542e-01;POP_AF=1.000e-03;P_GERMLINE=-5.367e-02;RPA=5,4;RU=CATC;STR;TLOD=7.54	GT:AD:AF:F1R2:F2R1:MBQ:MFRL:MMQ:MPOS:SA_MAP_AF:SA_POST_PROB	0/0:8,0:2.175e-06:3,0:5,0:0:4,0:0:0	0/1:227,4:0.109:93,3:134,1:40:177,179:60:40:0.00,0.020,0.017:0.011,1.973e-03,0.987
2	238786012	.	C	A	.	.	DP=151;ECNT=1;NLOD=3.31;N_ART_LOD=-1.108e+00;POP_AF=1.000e-03;P_GERMLINE=-9.679e-01;TLOD=5.14	GT:AD:AF:F1R2:F2R1:MBQ:MFRL:MMQ:MPOS:SA_MAP_AF:SA_POST_PROB	0/0:11,0:0.078:3,0:8,0:0:6,0:0:0	0/1:129,3:0.046:42,2:87,1:39:193,136:60:13:0.020,0.020,0.023:0.012,3.163e-03,0.985
2	238925155	.	CT	C	.	.	DB;DP=80;ECNT=1;NLOD=6.68;N_ART_LOD=-1.347e+00;POP_AF=1.000e-03;P_GERMLINE=-4.886e+00;RPA=10,9;RU=T;STR;TLOD=4.50	GT:AD:AF:F1R2:F2R1:MBQ:MFRL:MMQ:MPOS:SA_MAP_AF:SA_POST_PROB	0/0:25,1:0.102:11,1:14,0:35:2,0:60:1	0/1:46,4:0.083:18,3:28,1:39:203,160:60:21:0.00,0.081,0.080:0.013,0.019,0.968
2	242187811	.	C	T	.	.	DP=135;ECNT=1;NLOD=9.26;N_ART_LOD=-1.521e+00;POP_AF=1.000e-03;P_GERMLINE=-8.771e+00;TLOD=3.19	GT:AD:AF:F1R2:F2R1:MBQ:MFRL:MMQ:MPOS:SA_MAP_AF:SA_POST_PROB	0/0:31,0:0.049:17,0:14,0:0:2,0:0:0	0/1:95,2:0.042:42,1:53,1:40:213,243:60:18:0.020,0.00,0.021:0.013,4.897e-03,0.982
3	423979	.	A	G	.	.	DP=183;ECNT=1;NLOD=6.30;N_ART_LOD=-1.395e+00;POP_AF=1.000e-03;P_GERMLINE=-2.995e+00;TLOD=229.24	GT:AD:AF:F1R2:F2R1:MBQ:MFRL:MMQ:MPOS:SA_MAP_AF:SA_POST_PROB	0/0:21,0:0.127:13,0:8,0:0:3,0:0:0	0/1:81,65:0.448:33,27:48,38:40:174,162:60:18:0.434,0.414,0.445:0.016,0.020,0.964
3	1371500	.	TA	T	.	.	DP=715;ECNT=1;NLOD=29.75;N_ART_LOD=-1.721e+00;POP_AF=1.000e-03;P_GERMLINE=-2.876e+01;RPA=8,7;RU=A;STR;TLOD=3.68	GT:AD:AF:F1R2:F2R1:MBQ:MFRL:MMQ:MPOS:SA_MAP_AF:SA_POST_PROB	0/0:99,0:0.047:57,0:40,0:0:2,0:0:0	0/1:546,9:0.057:192,3:342,6:39:162,162:60:30:0.010,0.020,0.017:2.712e-03,1.812e-03,0.995
3	1414606	.	A	T	.	.	DP=371;ECNT=1;NLOD=31.56;N_ART_LOD=-2.041e+00;POP_AF=1.000e-03;P_GERMLINE=-2.826e+01;TLOD=1043.73	GT:AD:AF:F1R2:F2R1:MBQ:MFRL:MMQ:MPOS:SA_MAP_AF:SA_POST_PROB	0/0:106,0:0.042:65,0:41,0:0:2,0:0:0	0/1:0,242:0.970:0,99:0,143:40:0,156:60:24:0.990,0.990,1.00:0.027,0.027,0.946
3	3188156	.	T	C	.	.	DP=831;ECNT=1;NLOD=25.77;N_ART_LOD=-1.951e+00;POP_AF=1.000e-03;P_GERMLINE=-2.364e+01;TLOD=4.87	GT:AD:AF:F1R2:F2R1:MBQ:MFRL:MMQ:MPOS:SA_MAP_AF:SA_POST_PROB	0/0:86,0:0.035:62,0:24,0:0:0,0:0:0	0/1:697,4:0.033:297,2:400,2:40:160,130:60:25:0.00,0.010,5.706e-03:5.900e-03,5.643e-04,0.994
3	5022981	.	C	CT	.	.	DP=140;ECNT=1;NLOD=7.81;N_ART_LOD=-1.159e+00;POP_AF=1.000e-03;P_GERMLINE=-4.512e+00;RPA=10,11;RU=T;STR;TLOD=11.23	GT:AD:AF:F1R2:F2R1:MBQ:MFRL:MMQ:MPOS:SA_MAP_AF:SA_POST_PROB	0/0:26,0:0.037:10,0:16,0:0:2,0:0:0	0/1:92,9:0.133:26,4:63,5:39:197,183:60:19:0.071,0.081,0.089:7.346e-03,0.034,0.958
3	5243489	.	G	T	.	.	DP=680;ECNT=1;NLOD=37.45;N_ART_LOD=-2.117e+00;POP_AF=1.000e-03;P_GERMLINE=-3.415e+01;TLOD=129.13	GT:AD:AF:F1R2:F2R1:MBQ:MFRL:MMQ:MPOS:SA_MAP_AF:SA_POST_PROB	0/0:125,0:0.047:87,0:38,0:0:0,0:0:0	0/1:465,49:0.119:174,18:291,31:39:162,166:60:20:0.091,0.081,0.095:2.788e-03,0.013,0.984
3	9000767	.	TA	T	.	.	DP=162;ECNT=1;NLOD=8.70;N_ART_LOD=-1.073e+00;POP_AF=1.000e-03;P_GERMLINE=-6.343e+00;RPA=10,9;RU=A;STR;TLOD=5.10	GT:AD:AF:F1R2:F2R1:MBQ:MFRL:MMQ:MPOS:SA_MAP_AF:SA_POST_PROB	0/0:29,0:0.120:18,0:10,0:0:2,0:0:0	0/1:89,6:0.168:36,2:48,3:39:178,177:60:15:0.051,0.00,0.054:5.484e-03,0.022,0.973
3	9776015	.	A	G	.	.	DP=2651;ECNT=1;NLOD=6.00;N_ART_LOD=-1.339e+00;POP_AF=1.000e-03;P_GERMLINE=-3.562e+00;TLOD=5.19	GT:AD:AF:F1R2:F2R1:MBQ:MFRL:MMQ:MPOS:SA_MAP_AF:SA_POST_PROB	0/0:20,0:0.048:10,0:10,0:0:3,0:0:0	0/1:2516,7:0.024:867,1:1649,6:40:155,160:60:19:0.010,0.010,2.774e-03:1.212e-03,2.244e-04,0.999
3	9953043	.	G	A	.	.	DP=1203;ECNT=1;NLOD=7.11;N_ART_LOD=-1.430e+00;POP_AF=1.000e-03;P_GERMLINE=-4.724e+00;TLOD=5.14	GT:AD:AF:F1R2:F2R1:MBQ:MFRL:MMQ:MPOS:SA_MAP_AF:SA_POST_PROB	0/0:24,0:0.095:19,0:5,0:0:3,0:0:0	0/1:1094,5:0.038:411,4:683,1:39:174,109:60:13:0.010,0.010,4.550e-03:1.658e-03,5.424e-04,0.998
3	10081055	.	C	T	.	.	DP=374;ECNT=1;NLOD=9.55;N_ART_LOD=-1.539e+00;POP_AF=1.000e-03;P_GERMLINE=-6.251e+00;TLOD=99.36	GT:AD:AF:F1R2:F2R1:MBQ:MFRL:MMQ:MPOS:SA_MAP_AF:SA_POST_PROB	0/0:32,0:0.061:25,0:7,0:0:2,0:0:0	0/1:287,34:0.128:113,14:174,20:39:161,158:60:34:0.091,0.101,0.106:0.036,2.759e-03,0.962
3	10106349	.	T	C	.	.	DP=55;ECNT=2;NLOD=3.90;N_ART_LOD=-1.158e+00;POP_AF=1.000e-03;P_GERMLINE=-3.425e+00;TLOD=3.17	GT:AD:AF:F1R2:F2R1:MBQ:MFRL:MMQ:MPOS:SA_MAP_AF:SA_POST_PROB	0/0:13,0:0.038:8,0:5,0:0:3,0:0:0	0/1:38,2:0.061:10,0:28,2:22:231,257:60:29:0.00,0.051,0.050:0.012,0.014,0.974
3	12571420	.	G	GTT	.	.	DP=157;ECNT=1;NLOD=5.07;N_ART_LOD=-8.386e-01;POP_AF=1.000e-03;P_GERMLINE=-1.779e+00;RPA=13,15;RU=T;STR;TLOD=14.70	GT:AD:AF:F1R2:F2R1:MBQ:MFRL:MMQ:MPOS:SA_MAP_AF:SA_POST_PROB	0/0:17,0:0.237:6,0:9,0:0:5,0:0:0	0/1:65,14:0.297:26,2:27,8:37:177,191:60:19:0.101,0.091,0.114:9.541e-03,0.014,0.977
3	12574140	.	C	CT	.	.	DP=235;ECNT=1;NLOD=10.44;N_ART_LOD=-9.321e-02;POP_AF=1.000e-03;P_GERMLINE=-9.272e+00;RPA=9,10;RU=T;STR;TLOD=3.87	GT:AD:AF:F1R2:F2R1:MBQ:MFRL:MMQ:MPOS:SA_MAP_AF:SA_POST_PROB	0/0:43,1:0.047:25,1:18,0:0:2,2:60:0	0/1:147,5:0.128:54,1:89,4:39:163,122:60:22:0.030,0.030,0.033:6.890e-03,4.364e-03,0.989
3	12829773	.	G	C	.	.	DP=129;ECNT=6;NLOD=3.31;N_ART_LOD=-1.094e+00;POP_AF=1.000e-03;P_GERMLINE=-4.620e-01;TLOD=6.07	GT:AD:AF:F1R2:F2R1:MBQ:MFRL:MMQ:MPOS:PGT:PID:SA_MAP_AF:SA_POST_PROB	0/0:11,0:0.042:7,0:4,0:0:8,0:0:0:0|1:12829773_G_C	0/1:110,3:0.043:57,1:53,2:36:171,127:40:5:0|1:12829773_G_C:0.00,0.030,0.027:0.013,3.788e-03,0.983
3	12829776	.	G	A	.	.	DP=128;ECNT=6;NLOD=3.31;N_ART_LOD=-1.079e+00;POP_AF=1.000e-03;P_GERMLINE=-3.144e-01;TLOD=7.41	GT:AD:AF:F1R2:F2R1:MBQ:MFRL:MMQ:MPOS:PGT:PID:SA_MAP_AF:SA_POST_PROB	0/0:11,0:3.581e-05:7,0:4,0:0:8,0:0:0:0|1:12829773_G_C	0/1:113,4:0.034:60,1:53,3:34:171,125:40:8:0|1:12829773_G_C:0.020,0.030,0.034:6.865e-03,5.973e-03,0.987
3	12829786	.	C	T	.	.	DP=140;ECNT=6;NLOD=3.31;N_ART_LOD=-1.079e+00;POP_AF=1.000e-03;P_GERMLINE=-3.155e-01;TLOD=7.32	GT:AD:AF:F1R2:F2R1:MBQ:MFRL:MMQ:MPOS:PGT:PID:SA_MAP_AF:SA_POST_PROB	0/0:11,0:3.357e-04:7,0:4,0:0:7,0:0:0:0|1:12829773_G_C	0/1:117,4:0.062:62,1:55,3:37:170,125:40:18:0|1:12829773_G_C:0.020,0.030,0.033:7.195e-03,5.356e-03,0.987
3	12829804	.	A	T	.	.	DP=138;ECNT=6;NLOD=2.41;N_ART_LOD=-9.542e-01;POP_AF=1.000e-03;P_GERMLINE=-5.225e-02;TLOD=18.39	GT:AD:AF:F1R2:F2R1:MBQ:MFRL:MMQ:MPOS:PGT:PID:SA_MAP_AF:SA_POST_PROB	0/0:8,0:3.162e-05:4,0:4,0:0:9,0:0:0:0|1:12829804_A_T	0/1:122,7:0.058:64,3:58,4:40:171,122:40:13:0|1:12829804_A_T:0.040,0.051,0.054:6.140e-03,8.257e-03,0.986
3	12829807	.	T	G	.	.	DP=140;ECNT=6;NLOD=2.41;N_ART_LOD=-9.542e-01;POP_AF=1.000e-03;P_GERMLINE=-5.225e-02;TLOD=15.06	GT:AD:AF:F1R2:F2R1:MBQ:MFRL:MMQ:MPOS:PGT:PID:SA_MAP_AF:SA_POST_PROB	0/0:8,0:3.162e-05:4,0:4,0:0:9,0:0:0:0|1:12829804_A_T	0/1:126,6:0.045:65,3:61,3:39:172,117:35:20:0|1:12829804_A_T:0.030,0.040,0.045:8.133e-03,5.434e-03,0.986
3	12829811	.	G	A	.	.	DP=142;ECNT=6;NLOD=2.41;N_ART_LOD=-9.542e-01;POP_AF=1.000e-03;P_GERMLINE=-5.225e-02;TLOD=15.10	GT:AD:AF:F1R2:F2R1:MBQ:MFRL:MMQ:MPOS:PGT:PID:SA_MAP_AF:SA_POST_PROB	0/0:8,0:3.162e-05:4,0:4,0:0:9,0:0:0:0|1:12829804_A_T	0/1:124,6:0.060:63,3:61,3:37:172,117:35:20:0|1:12829804_A_T:0.030,0.040,0.046:8.464e-03,5.377e-03,0.986
3	13413393	.	C	T	.	.	DP=334;ECNT=1;NLOD=4.80;N_ART_LOD=-1.230e+00;POP_AF=1.000e-03;P_GERMLINE=-3.203e+00;TLOD=4.31	GT:AD:AF:F1R2:F2R1:MBQ:MFRL:MMQ:MPOS:SA_MAP_AF:SA_POST_PROB	0/0:16,0:2.033e-03:10,0:6,0:0:8,0:0:0	0/1:293,3:0.045:105,2:188,1:40:148,144:60:28:0.010,0.00,0.010:1.114e-03,0.011,0.988
3	13921328	.	G	A	.	.	DP=193;ECNT=1;NLOD=5.36;N_ART_LOD=-1.287e+00;POP_AF=1.000e-03;P_GERMLINE=-3.525e+00;TLOD=4.55	GT:AD:AF:F1R2:F2R1:MBQ:MFRL:MMQ:MPOS:SA_MAP_AF:SA_POST_PROB	0/0:18,0:0.033:11,0:7,0:0:7,0:0:0	0/1:163,3:0.043:64,0:99,3:39:169,143:60:29:0.010,0.010,0.018:9.466e-03,2.610e-03,0.988
3	14239517	.	G	GT	.	.	DP=153;ECNT=1;NLOD=11.12;N_ART_LOD=-1.313e+00;POP_AF=1.000e-03;P_GERMLINE=-1.062e+01;RPA=9,10;RU=T;STR;TLOD=3.20	GT:AD:AF:F1R2:F2R1:MBQ:MFRL:MMQ:MPOS:SA_MAP_AF:SA_POST_PROB	0/0:37,0:0.061:18,0:19,0:0:2,0:0:0	0/1:99,4:0.075:43,2:54,2:37:168,195:60:30:0.040,0.020,0.039:5.031e-03,0.010,0.985
3	14756939	.	G	C	.	.	DP=58;ECNT=1;NLOD=13.16;N_ART_LOD=-1.656e+00;POP_AF=1.000e-03;P_GERMLINE=-9.854e+00;TLOD=9.73	GT:AD:AF:F1R2:F2R1:MBQ:MFRL:MMQ:MPOS:SA_MAP_AF:SA_POST_PROB	0/0:44,0:0.016:24,0:20,0:0:2,0:0:0	0/1:10,3:0.231:0,1:10,2:40:187,172:60:6:0.232,0.00,0.231:0.022,0.025,0.953
3	15076116	.	C	T	.	.	DP=555;ECNT=1;NLOD=7.79;N_ART_LOD=-1.438e+00;POP_AF=1.000e-03;P_GERMLINE=-7.074e+00;TLOD=3.42	GT:AD:AF:F1R2:F2R1:MBQ:MFRL:MMQ:MPOS:SA_MAP_AF:SA_POST_PROB	0/0:26,0:0.021:13,0:13,0:0:2,0:0:0	0/1:495,3:0.036:190,0:305,3:40:164,139:60:26:0.010,0.010,6.024e-03:6.391e-04,7.184e-03,0.992
3	15417025	.	T	C	.	.	DP=92;ECNT=1;NLOD=7.49;N_ART_LOD=-1.442e+00;POP_AF=1.000e-03;P_GERMLINE=-6.237e+00;TLOD=3.96	GT:AD:AF:F1R2:F2R1:MBQ:MFRL:MMQ:MPOS:SA_MAP_AF:SA_POST_PROB	0/0:26,0:0.078:15,0:11,0:0:3,0:0:0	0/1:57,2:0.058:34,2:23,0:40:197,179:60:17:0.00,0.030,0.034:0.015,5.948e-03,0.979
3	15480598	.	AT	A	.	.	DB;DP=111;ECNT=1;NLOD=4.09;N_ART_LOD=0.349;POP_AF=1.000e-03;P_GERMLINE=-1.747e+00;RPA=11,10;RU=T;STR;TLOD=5.10	GT:AD:AF:F1R2:F2R1:MBQ:MFRL:MMQ:MPOS:SA_MAP_AF:SA_POST_PROB	0/0:22,1:0.081:11,1:11,0:2:2,19:60:6	0/1:78,5:0.079:35,3:37,2:36:176,170:60:33:0.00,0.061,0.063:0.014,0.011,0.975
3	16635985	.	CA	C	.	.	DP=135;ECNT=2;NLOD=5.11;N_ART_LOD=-8.318e-01;POP_AF=1.000e-03;P_GERMLINE=-2.444e+00;RPA=9,8;RU=A;STR;TLOD=5.48	GT:AD:AF:F1R2:F2R1:MBQ:MFRL:MMQ:MPOS:SA_MAP_AF:SA_POST_PROB	0/0:17,0:0.029:9,0:7,0:0:3,0:0:0	0/1:102,6:0.092:48,2:49,3:34:171,183:60:34:0.030,0.040,0.047:9.828e-03,6.227e-03,0.984
3	17051477	.	T	C	.	.	DP=704;ECNT=1;NLOD=51.22;N_ART_LOD=-2.244e+00;POP_AF=1.000e-03;P_GERMLINE=-5.070e+01;TLOD=3.22	GT:AD:AF:F1R2:F2R1:MBQ:MFRL:MMQ:MPOS:SA_MAP_AF:SA_POST_PROB	0/0:171,0:0.028:120,0:51,0:0:0,0:0:0	0/1:496,3:0.031:178,2:318,1:39:166,140:60:25:0.010,0.010,6.012e-03:1.837e-03,1.175e-03,0.997
3	17418001	.	T	TA	.	.	DB;DP=196;ECNT=1;NLOD=4.12;N_ART_LOD=-8.718e-01;POP_AF=1.000e-03;P_GERMLINE=-3.456e+00;RPA=10,11;RU=A;STR;TLOD=3.37	GT:AD:AF:F1R2:F2R1:MBQ:MFRL:MMQ:MPOS:SA_MAP_AF:SA_POST_PROB	0/0:16,1:0.101:9,0:7,1:2:4,4:60:3	0/1:152,5:0.088:55,1:92,4:37:171,153:60:30:0.020,0.030,0.032:6.820e-03,4.723e-03,0.988
3	20143005	.	T	G	.	.	DP=265;ECNT=1;NLOD=20.39;N_ART_LOD=-1.849e+00;POP_AF=1.000e-03;P_GERMLINE=-1.919e+01;TLOD=3.90	GT:AD:AF:F1R2:F2R1:MBQ:MFRL:MMQ:MPOS:SA_MAP_AF:SA_POST_PROB	0/0:68,0:0.030:50,0:18,0:0:2,0:0:0	0/1:176,3:0.053:56,1:120,2:40:177,147:60:20:0.020,0.00,0.017:2.478e-03,8.900e-03,0.989
3	20193805	.	A	AT	.	.	DB;DP=283;ECNT=1;NLOD=5.41;N_ART_LOD=-1.034e+00;POP_AF=1.000e-03;P_GERMLINE=-2.116e+00;RPA=9,10;RU=T;STR;TLOD=8.47	GT:AD:AF:F1R2:F2R1:MBQ:MFRL:MMQ:MPOS:SA_MAP_AF:SA_POST_PROB	0/0:18,0:0.092:9,0:9,0:0:3,0:0:0	0/1:228,10:0.085:83,5:142,5:39:179,218:60:22:0.030,0.040,0.042:4.342e-03,8.134e-03,0.988
3	20216049	.	AT	A	.	.	DB;DP=316;ECNT=1;NLOD=10.20;N_ART_LOD=-1.292e+00;POP_AF=1.000e-03;P_GERMLINE=-7.409e+00;RPA=9,8;RU=T;STR;TLOD=5.65	GT:AD:AF:F1R2:F2R1:MBQ:MFRL:MMQ:MPOS:SA_MAP_AF:SA_POST_PROB	0/0:34,0:0.097:22,0:12,0:0:2,0:0:0	0/1:237,7:0.082:84,4:146,3:39:192,140:60:17:0.020,0.030,0.029:0.048,1.477e-03,0.950
3	25634976	.	A	AT	.	.	DP=503;ECNT=1;NLOD=26.17;N_ART_LOD=-1.676e+00;POP_AF=1.000e-03;P_GERMLINE=-2.512e+01;RPA=9,10;RU=T;STR;TLOD=3.75	GT:AD:AF:F1R2:F2R1:MBQ:MFRL:MMQ:MPOS:SA_MAP_AF:SA_POST_PROB	0/0:87,0:0.070:50,0:37,0:0:0,0:0:0	0/1:356,7:0.068:136,3:216,4:39:167,196:60:17:0.010,0.020,0.019:5.383e-03,2.102e-03,0.993
3	25761137	.	G	GA	.	.	DB;DP=295;ECNT=1;NLOD=4.77;N_ART_LOD=-9.637e-01;POP_AF=1.000e-03;P_GERMLINE=-1.479e+00;RPA=10,11;RU=A;STR;TLOD=14.49	GT:AD:AF:F1R2:F2R1:MBQ:MFRL:MMQ:MPOS:SA_MAP_AF:SA_POST_PROB	0/0:16,0:0.036:11,0:4,0:0:3,0:0:0	0/1:206,14:0.157:68,7:132,7:40:182,159:60:23:0.061,0.051,0.064:0.012,4.352e-03,0.984
3	25805862	.	GCA	G	.	.	DP=113;ECNT=1;NLOD=6.89;N_ART_LOD=-1.440e+00;POP_AF=1.000e-03;P_GERMLINE=-4.321e+00;RPA=6,5;RU=CA;STR;TLOD=5.36	GT:AD:AF:F1R2:F2R1:MBQ:MFRL:MMQ:MPOS:SA_MAP_AF:SA_POST_PROB	0/0:23,0:0.142:16,0:7,0:0:2,0:0:0	0/1:61,3:0.143:22,1:39,2:40:196,235:60:33:0.051,0.00,0.047:0.025,7.985e-03,0.967
3	25835548	.	T	C	.	.	DP=154;ECNT=1;NLOD=11.09;N_ART_LOD=-1.598e+00;POP_AF=1.000e-03;P_GERMLINE=-9.598e+00;TLOD=4.20	GT:AD:AF:F1R2:F2R1:MBQ:MFRL:MMQ:MPOS:SA_MAP_AF:SA_POST_PROB	0/0:37,0:0.051:27,0:10,0:0:2,0:0:0	0/1:104,3:0.057:40,1:64,2:31:199,134:60:2:0.00,0.030,0.028:5.813e-03,0.014,0.980
3	27475605	.	GA	G	.	.	DB;DP=212;ECNT=1;NLOD=9.82;N_ART_LOD=-1.298e+00;POP_AF=1.000e-03;P_GERMLINE=-6.532e+00;RPA=10,9;RU=A;STR;TLOD=7.37	GT:AD:AF:F1R2:F2R1:MBQ:MFRL:MMQ:MPOS:SA_MAP_AF:SA_POST_PROB	0/0:33,0:0.139:22,0:8,0:0:2,0:0:0	0/1:120,7:0.165:40,1:75,6:38:194,205:60:25:0.061,0.00,0.056:0.010,0.012,0.978
3	28365926	.	G	A	.	.	DP=474;ECNT=1;NLOD=17.68;N_ART_LOD=-1.793e+00;POP_AF=1.000e-03;P_GERMLINE=-1.674e+01;TLOD=3.65	GT:AD:AF:F1R2:F2R1:MBQ:MFRL:MMQ:MPOS:SA_MAP_AF:SA_POST_PROB	0/0:59,0:0.042:36,0:23,0:0:2,0:0:0	0/1:386,3:0.033:157,0:229,3:39:160,174:60:30:0.010,0.00,7.712e-03:1.163e-03,4.626e-03,0.994
3	30045473	.	G	GT	.	.	DP=73;ECNT=1;NLOD=3.54;N_ART_LOD=-9.378e-01;POP_AF=1.000e-03;P_GERMLINE=-1.089e+00;RPA=10,11;RU=T;STR;TLOD=5.25	GT:AD:AF:F1R2:F2R1:MBQ:MFRL:MMQ:MPOS:SA_MAP_AF:SA_POST_PROB	0/0:12,0:0.223:5,0:5,0:0:2,0:0:0	0/1:34,4:0.221:13,1:16,3:35:200,205:60:26:0.101,0.00,0.105:0.019,0.016,0.965
3	31223934	.	T	TG	.	.	DP=38;ECNT=5;NLOD=5.72;N_ART_LOD=-1.319e+00;POP_AF=1.000e-03;P_GERMLINE=-2.911e+00;TLOD=5.68	GT:AD:AF:F1R2:F2R1:MBQ:MFRL:MMQ:MPOS:PGT:PID:SA_MAP_AF:SA_POST_PROB	0/0:19,0:0.048:9,0:10,0:0:5,0:0:0:0|1:31223934_T_TG	0/1:14,2:0.147:13,2:1,0:40:131,158:25:19:0|1:31223934_T_TG:0.00,0.121,0.125:0.025,0.015,0.960
3	31223937	.	T	C	.	.	DP=41;ECNT=5;NLOD=4.05;N_ART_LOD=-3.837e-01;POP_AF=1.000e-03;P_GERMLINE=-1.361e+00;TLOD=5.54	GT:AD:AF:F1R2:F2R1:MBQ:MFRL:MMQ:MPOS:PGT:PID:SA_MAP_AF:SA_POST_PROB	0/0:20,1:0.087:10,0:10,1:18:5,160:48:0:0|1:31223934_T_TG	0/1:16,2:0.111:15,2:1,0:39:131,158:25:22:0|1:31223934_T_TG:0.00,0.111,0.111:0.028,0.013,0.959
3	31224042	.	A	G	.	.	DP=25;ECNT=5;NLOD=3.31;N_ART_LOD=-1.079e+00;POP_AF=1.000e-03;P_GERMLINE=-5.338e-01;TLOD=5.87	GT:AD:AF:F1R2:F2R1:MBQ:MFRL:MMQ:MPOS:PGT:PID:SA_MAP_AF:SA_POST_PROB	0/0:11,0:3.162e-05:5,0:6,0:0:6,0:0:0:0|1:31224042_A_G	0/1:12,2:0.143:11,2:1,0:40:182,158:25:29:0|1:31224042_A_G:0.141,0.00,0.143:0.012,0.038,0.950
3	31224047	.	A	G	.	.	DP=26;ECNT=5;NLOD=3.61;N_ART_LOD=-1.128e+00;POP_AF=1.000e-03;P_GERMLINE=-7.223e-01;TLOD=5.96	GT:AD:AF:F1R2:F2R1:MBQ:MFRL:MMQ:MPOS:PGT:PID:SA_MAP_AF:SA_POST_PROB	0/0:12,0:0.039:6,0:6,0:0:5,0:0:0:0|1:31224042_A_G	0/1:11,2:0.154:10,2:1,0:40:158,158:25:24:0|1:31224042_A_G:0.152,0.00,0.154:0.014,0.035,0.952
3	31224068	.	T	C	.	.	DP=24;ECNT=5;NLOD=3.31;N_ART_LOD=-1.079e+00;POP_AF=1.000e-03;P_GERMLINE=-1.687e+00;TLOD=4.34	GT:AD:AF:F1R2:F2R1:MBQ:MFRL:MMQ:MPOS:SA_MAP_AF:SA_POST_PROB	0/0:11,0:3.338e-04:5,0:6,0:0:4,0:0:0	0/1:11,2:0.154:10,2:1,0:37:158,158:25:3:0.152,0.00,0.154:0.015,0.030,0.955
3	31871763	.	T	C	.	.	DP=119;ECNT=1;NLOD=5.70;N_ART_LOD=-1.318e+00;POP_AF=1.000e-03;P_GERMLINE=-5.158e+00;TLOD=3.24	GT:AD:AF:F1R2:F2R1:MBQ:MFRL:MMQ:MPOS:SA_MAP_AF:SA_POST_PROB	0/0:19,0:0.050:16,0:3,0:0:2,0:0:0	0/1:91,2:0.046:38,1:53,1:40:169,158:60:17:0.020,0.00,0.022:4.324e-03,9.704e-03,0.986
3	32031193	.	G	A	.	.	DP=351;ECNT=1;NLOD=15.89;N_ART_LOD=-1.742e+00;POP_AF=1.000e-03;P_GERMLINE=-1.263e+01;TLOD=6.98	GT:AD:AF:F1R2:F2R1:MBQ:MFRL:MMQ:MPOS:SA_MAP_AF:SA_POST_PROB	0/0:53,0:0.030:36,0:17,0:0:0,0:0:0	0/1:273,4:0.047:111,0:162,4:40:176,246:60:37:0.010,0.010,0.014:0.016,1.171e-03,0.982
3	32571823	.	G	GA	.	.	DP=71;ECNT=1;NLOD=5.70;N_ART_LOD=-9.710e-01;POP_AF=1.000e-03;P_GERMLINE=-3.741e+00;RPA=17,18;RU=A;STR;TLOD=4.68	GT:AD:AF:F1R2:F2R1:MBQ:MFRL:MMQ:MPOS:SA_MAP_AF:SA_POST_PROB	0/0:20,0:0.227:7,0:5,0:0:4,0:0:0	0/1:21,6:0.320:4,2:8,4:29:149,163:60:17:0.202,0.202,0.231:0.017,0.021,0.961
3	33458286	.	C	A	.	.	DP=303;ECNT=1;NLOD=26.67;N_ART_LOD=-1.962e+00;POP_AF=1.000e-03;P_GERMLINE=-2.537e+01;TLOD=4.01	GT:AD:AF:F1R2:F2R1:MBQ:MFRL:MMQ:MPOS:SA_MAP_AF:SA_POST_PROB	0/0:89,0:0.024:59,0:30,0:0:2,0:0:0	0/1:194,3:0.046:75,1:119,2:39:159,147:60:15:0.00,0.020,0.015:0.017,1.565e-03,0.981
3	37058956	.	C	G	.	.	DP=197;ECNT=1;NLOD=12.89;N_ART_LOD=-1.659e+00;POP_AF=1.000e-03;P_GERMLINE=-9.593e+00;TLOD=100.96	GT:AD:AF:F1R2:F2R1:MBQ:MFRL:MMQ:MPOS:SA_MAP_AF:SA_POST_PROB	0/0:43,0:0.045:33,0:10,0:0:2,0:0:0	0/1:112,32:0.233:45,11:67,21:39:203,209:60:17:0.00,0.222,0.222:0.050,0.011,0.938
3	37100262	.	C	T	.	.	DP=126;ECNT=1;NLOD=9.29;N_ART_LOD=-1.510e+00;POP_AF=1.000e-03;P_GERMLINE=-8.691e+00;TLOD=3.30	GT:AD:AF:F1R2:F2R1:MBQ:MFRL:MMQ:MPOS:SA_MAP_AF:SA_POST_PROB	0/0:31,0:0.019:15,0:16,0:0:2,0:0:0	0/1:87,2:0.050:31,0:56,2:40:164,122:60:32:0.020,0.00,0.022:3.294e-03,0.016,0.981
3	37826390	.	A	G	.	.	DP=177;ECNT=1;NLOD=4.80;N_ART_LOD=-1.241e+00;POP_AF=1.000e-03;P_GERMLINE=-2.123e+00;TLOD=5.50	GT:AD:AF:F1R2:F2R1:MBQ:MFRL:MMQ:MPOS:SA_MAP_AF:SA_POST_PROB	0/0:16,0:0.031:11,0:5,0:0:3,0:0:0	0/1:147,3:0.051:47,1:100,2:40:172,137:60:20:0.020,0.010,0.020:2.285e-03,0.013,0.985
3	38051757	.	G	A	.	.	DP=452;ECNT=1;NLOD=15.26;N_ART_LOD=-1.719e+00;POP_AF=1.000e-03;P_GERMLINE=-1.437e+01;TLOD=3.59	GT:AD:AF:F1R2:F2R1:MBQ:MFRL:MMQ:MPOS:SA_MAP_AF:SA_POST_PROB	0/0:51,0:0.013:32,0:19,0:0:2,0:0:0	0/1:376,3:0.035:140,0:236,3:39:174,180:60:26:0.010,0.010,7.916e-03:2.193e-03,1.718e-03,0.996
3	38167279	.	G	A	.	.	DP=351;ECNT=1;NLOD=11.35;N_ART_LOD=-1.625e+00;POP_AF=1.000e-03;P_GERMLINE=-9.679e+00;TLOD=4.38	GT:AD:AF:F1R2:F2R1:MBQ:MFRL:MMQ:MPOS:SA_MAP_AF:SA_POST_PROB	0/0:38,0:0.091:23,0:15,0:0:2,0:0:0	0/1:283,3:0.043:102,3:181,0:40:171,169:60:22:0.010,0.010,0.010:4.329e-03,1.585e-03,0.994
3	38738945	.	C	G	.	.	DP=606;ECNT=1;NLOD=41.35;N_ART_LOD=-2.161e+00;POP_AF=1.000e-03;P_GERMLINE=-3.805e+01;TLOD=8.65	GT:AD:AF:F1R2:F2R1:MBQ:MFRL:MMQ:MPOS:SA_MAP_AF:SA_POST_PROB	0/0:137,0:0.050:95,0:42,0:0:0,0:0:0	0/1:435,6:0.028:161,3:274,3:40:164,172:60:23:0.010,0.010,0.014:1.676e-03,2.972e-03,0.995
3	39453367	.	CT	C	.	.	DB;DP=170;ECNT=1;NLOD=5.94;N_ART_LOD=1.55;POP_AF=1.000e-03;P_GERMLINE=-5.299e+00;RPA=10,9;RU=T;STR;TLOD=3.34	GT:AD:AF:F1R2:F2R1:MBQ:MFRL:MMQ:MPOS:SA_MAP_AF:SA_POST_PROB	0/0:37,2:0.115:20,2:14,0:17:1,47:60:24	0/1:89,4:0.164:31,2:51,2:40:180,183:60:24:0.040,0.030,0.045:8.768e-03,7.527e-03,0.984
3	39554745	.	A	C	.	.	DP=45;ECNT=1;NLOD=4.20;N_ART_LOD=-1.187e+00;POP_AF=1.000e-03;P_GERMLINE=-9.460e-01;TLOD=39.94	GT:AD:AF:F1R2:F2R1:MBQ:MFRL:MMQ:MPOS:SA_MAP_AF:SA_POST_PROB	0/0:14,0:0.036:7,0:7,0:0:3,0:0:0	0/1:17,11:0.400:10,6:7,5:40:239,273:60:20:0.00,0.394,0.393:0.032,0.021,0.947
3	40352355	.	A	AT	.	.	DP=172;ECNT=1;NLOD=3.04;N_ART_LOD=-6.113e-01;POP_AF=1.000e-03;P_GERMLINE=-2.563e+00;RPA=16,17;RU=T;STR;TLOD=3.18	GT:AD:AF:F1R2:F2R1:MBQ:MFRL:MMQ:MPOS:SA_MAP_AF:SA_POST_PROB	0/0:11,0:0.123:3,0:2,0:0:4,0:0:0	0/1:133,5:0.167:12,2:8,2:39:200,206:60:32:0.00,0.030,0.027:6.051e-03,9.147e-03,0.985
3	41756845	.	T	TA	.	.	DB;DP=95;ECNT=1;NLOD=9.92;N_ART_LOD=-1.299e+00;POP_AF=1.000e-03;P_GERMLINE=-6.624e+00;RPA=10,11;RU=A;STR;TLOD=8.81	GT:AD:AF:F1R2:F2R1:MBQ:MFRL:MMQ:MPOS:SA_MAP_AF:SA_POST_PROB	0/0:33,0:0.134:14,0:19,0:0:2,0:0:0	0/1:37,6:0.194:9,1:26,5:39:188,205:60:21:0.121,0.111,0.140:0.016,0.014,0.970
3	42201923	.	C	T	.	.	DP=314;ECNT=1;NLOD=9.16;N_ART_LOD=-1.508e+00;POP_AF=1.000e-03;P_GERMLINE=-8.021e+00;TLOD=3.84	GT:AD:AF:F1R2:F2R1:MBQ:MFRL:MMQ:MPOS:SA_MAP_AF:SA_POST_PROB	0/0:31,0:0.027:19,0:12,0:0:3,0:0:0	0/1:265,3:0.037:108,1:157,2:38:170,142:60:31:0.010,0.010,0.011:2.379e-03,3.038e-03,0.995
3	42251577	.	C	A	.	.	DP=263;ECNT=1;NLOD=2.65;N_ART_LOD=-6.688e-01;POP_AF=1.000e-03;P_GERMLINE=-2.105e+00;TLOD=3.25	GT:AD:AF:F1R2:F2R1:MBQ:MFRL:MMQ:MPOS:SA_MAP_AF:SA_POST_PROB	0/0:9,0:0.097:0,0:0,0:0:0,0:0:0	0/1:115,48:0.373:2,1:1,2:38:254,218:60:21:0.020,0.00,0.021:1.383e-03,0.097,0.902
3	42602535	.	GA	G	.	.	DP=268;ECNT=1;NLOD=7.50;N_ART_LOD=-9.878e-01;POP_AF=1.000e-03;P_GERMLINE=-5.907e+00;RPA=10,9;RU=A;STR;TLOD=4.30	GT:AD:AF:F1R2:F2R1:MBQ:MFRL:MMQ:MPOS:SA_MAP_AF:SA_POST_PROB	0/0:25,0:0.055:14,0:9,0:0:2,0:0:0	0/1:212,8:0.078:67,1:132,5:39:178,191:60:14:0.020,0.030,0.028:4.778e-03,5.241e-03,0.990
3	42660489	.	CTTTTT	C	.	.	DP=100;ECNT=1;NLOD=8.07;N_ART_LOD=-8.224e-01;POP_AF=1.000e-03;P_GERMLINE=-7.477e+00;RPA=18,13;RU=T;STR;TLOD=3.29	GT:AD:AF:F1R2:F2R1:MBQ:MFRL:MMQ:MPOS:SA_MAP_AF:SA_POST_PROB	0/0:30,1:0.120:3,0:1,0:0:3,0:0:0	0/1:48,7:0.182:4,2:3,1:39:158,195:60:20:0.00,0.061,0.059:0.012,0.015,0.973
3	43385025	.	CT	C	.	.	DP=68;ECNT=1;NLOD=2.58;N_ART_LOD=-1.298e-01;POP_AF=1.000e-03;P_GERMLINE=-4.808e-01;RPA=16,15;RU=T;STR;TLOD=5.02	GT:AD:AF:F1R2:F2R1:MBQ:MFRL:MMQ:MPOS:SA_MAP_AF:SA_POST_PROB	0/0:14,1:0.260:6,0:3,1:2:6,58:60:20	0/1:19,6:0.355:5,4:7,0:22:260,222:60:28:0.182,0.00,0.182:0.025,0.020,0.955
3	44621467	.	T	TG	.	.	DP=209;ECNT=1;NLOD=6.92;N_ART_LOD=-1.435e+00;POP_AF=1.000e-03;P_GERMLINE=-3.615e+00;RPA=9,10;RU=G;STR;TLOD=10.01	GT:AD:AF:F1R2:F2R1:MBQ:MFRL:MMQ:MPOS:SA_MAP_AF:SA_POST_PROB	0/0:23,0:0.130:11,0:12,0:0:6,0:0:0	0/1:126,9:0.172:86,7:40,2:35:179,169:60:21:0.061,0.040,0.067:5.687e-03,0.012,0.982
3	44842940	.	A	G	.	.	DP=150;ECNT=1;NLOD=25.48;N_ART_LOD=-1.945e+00;POP_AF=1.000e-03;P_GERMLINE=-2.495e+01;TLOD=3.23	GT:AD:AF:F1R2:F2R1:MBQ:MFRL:MMQ:MPOS:SA_MAP_AF:SA_POST_PROB	0/0:85,0:0.031:66,0:19,0:0:0,0:0:0	0/1:54,2:0.067:20,0:34,2:38:151,57777505:60:10:0.030,0.030,0.036:0.011,6.959e-03,0.982
3	44846477	.	G	GA	.	.	DB;DP=73;ECNT=1;NLOD=2.53;N_ART_LOD=0.430;POP_AF=1.000e-03;P_GERMLINE=-6.793e-02;RPA=15,16;RU=A;STR;TLOD=12.43	GT:AD:AF:F1R2:F2R1:MBQ:MFRL:MMQ:MPOS:SA_MAP_AF:SA_POST_PROB	0/0:16,1:0.200:5,0:8,1:20:2,2:60:37	0/1:37,9:0.241:9,2:15,7:32:189,133:60:9:0.182,0.162,0.196:9.503e-03,0.038,0.953
3	44970876	.	G	A	.	.	DP=266;ECNT=1;NLOD=12.30;N_ART_LOD=-1.636e+00;POP_AF=1.000e-03;P_GERMLINE=-1.034e+01;TLOD=4.68	GT:AD:AF:F1R2:F2R1:MBQ:MFRL:MMQ:MPOS:SA_MAP_AF:SA_POST_PROB	0/0:41,0:0.036:24,0:17,0:0:2,0:0:0	0/1:212,3:0.030:81,1:131,2:39:164,100:60:20:0.00,0.010,0.014:9.762e-03,1.794e-03,0.988
3	45031011	.	G	C	.	.	DP=95;ECNT=1;NLOD=4.50;N_ART_LOD=-1.204e+00;POP_AF=1.000e-03;P_GERMLINE=-1.225e+00;TLOD=93.08	GT:AD:AF:F1R2:F2R1:MBQ:MFRL:MMQ:MPOS:SA_MAP_AF:SA_POST_PROB	0/0:15,0:2.480e-03:9,0:6,0:0:2,0:0:0	0/1:49,27:0.365:22,4:27,23:39:169,173:60:18:0.323,0.343,0.355:0.013,0.032,0.955
3	47142901	.	C	A	.	.	DP=138;ECNT=1;NLOD=4.79;N_ART_LOD=-1.230e+00;POP_AF=1.000e-03;P_GERMLINE=-4.438e+00;TLOD=3.05	GT:AD:AF:F1R2:F2R1:MBQ:MFRL:MMQ:MPOS:SA_MAP_AF:SA_POST_PROB	0/0:16,0:3.356e-03:8,0:8,0:0:3,0:0:0	0/1:114,2:0.043:50,2:64,0:40:190,268:60:8:0.010,0.010,0.017:1.892e-03,0.077,0.921
3	47458720	.	C	T	.	.	DP=373;ECNT=1;NLOD=7.72;N_ART_LOD=-1.443e+00;POP_AF=1.000e-03;P_GERMLINE=-6.276e+00;TLOD=4.15	GT:AD:AF:F1R2:F2R1:MBQ:MFRL:MMQ:MPOS:SA_MAP_AF:SA_POST_PROB	0/0:26,0:0.044:16,0:10,0:0:4,0:0:0	0/1:324,3:0.037:133,1:191,2:40:164,144:60:27:0.010,0.010,9.174e-03:3.366e-03,1.510e-03,0.995
3	47963443	.	CT	C	.	.	DP=78;ECNT=1;NLOD=3.58;N_ART_LOD=-1.238e+00;POP_AF=1.000e-03;P_GERMLINE=-3.068e+00;RPA=12,11;RU=T;STR;TLOD=3.21	GT:AD:AF:F1R2:F2R1:MBQ:MFRL:MMQ:MPOS:SA_MAP_AF:SA_POST_PROB	0/0:12,0:0.252:7,0:5,0:0:3,0:0:0	0/1:26,3:0.290:9,1:17,2:34:231,280:60:23:0.101,0.00,0.103:0.022,0.016,0.963
3	48423195	.	G	A	.	.	DP=237;ECNT=1;NLOD=27.23;N_ART_LOD=-1.971e+00;POP_AF=1.000e-03;P_GERMLINE=-2.393e+01;TLOD=166.61	GT:AD:AF:F1R2:F2R1:MBQ:MFRL:MMQ:MPOS:SA_MAP_AF:SA_POST_PROB	0/0:91,0:0.025:61,0:30,0:0:2,0:0:0	0/1:86,49:0.368:49,15:37,34:39:160,171:60:26:0.323,0.354,0.363:0.026,0.011,0.963
3	48455209	.	G	A	.	.	DP=307;ECNT=1;NLOD=6.21;N_ART_LOD=-1.353e+00;POP_AF=1.000e-03;P_GERMLINE=-5.041e+00;TLOD=3.87	GT:AD:AF:F1R2:F2R1:MBQ:MFRL:MMQ:MPOS:SA_MAP_AF:SA_POST_PROB	0/0:21,0:0.049:7,0:14,0:0:4,0:0:0	0/1:270,3:0.031:103,2:167,1:40:166,199:60:40:0.010,0.010,0.011:1.977e-03,3.467e-03,0.995
3	48491350	.	G	GA	.	.	DP=83;ECNT=1;NLOD=2.48;N_ART_LOD=0.424;POP_AF=1.000e-03;P_GERMLINE=-6.096e-02;RPA=15,16;RU=A;STR;TLOD=18.80	GT:AD:AF:F1R2:F2R1:MBQ:MFRL:MMQ:MPOS:SA_MAP_AF:SA_POST_PROB	0/0:16,1:0.162:6,1:8,0:20:3,6:60:30	0/1:42,13:0.292:6,5:20,8:33:198,172:60:21:0.212,0.212,0.236:9.352e-03,0.051,0.940
3	48611603	.	AAC	A	.	.	DP=84;ECNT=1;NLOD=2.40;N_ART_LOD=-9.909e-01;POP_AF=1.000e-03;P_GERMLINE=-2.713e-01;RPA=6,5;RU=AC;STR;TLOD=5.23	GT:AD:AF:F1R2:F2R1:MBQ:MFRL:MMQ:MPOS:SA_MAP_AF:SA_POST_PROB	0/0:8,0:0.101:3,0:5,0:0:4,0:0:0	0/1:62,3:0.102:20,2:42,1:40:233,215:60:33:0.00,0.051,0.046:8.192e-03,0.022,0.970
3	48628214	.	T	C	.	.	DP=298;ECNT=1;NLOD=9.60;N_ART_LOD=-1.524e+00;POP_AF=1.000e-03;P_GERMLINE=-8.035e+00;TLOD=4.27	GT:AD:AF:F1R2:F2R1:MBQ:MFRL:MMQ:MPOS:SA_MAP_AF:SA_POST_PROB	0/0:32,0:0.017:16,0:16,0:0:4,0:0:0	0/1:254,3:0.028:86,1:168,2:40:184,149:60:18:0.010,0.010,0.012:4.982e-03,1.711e-03,0.993
3	48699696	.	C	T	.	.	DP=320;ECNT=1;NLOD=11.70;N_ART_LOD=-1.615e+00;POP_AF=1.000e-03;P_GERMLINE=-8.401e+00;TLOD=299.11	GT:AD:AF:F1R2:F2R1:MBQ:MFRL:MMQ:MPOS:SA_MAP_AF:SA_POST_PROB	0/0:39,0:0.038:26,0:13,0:0:3,0:0:0	0/1:184,87:0.326:67,29:117,58:39:164,169:60:22:0.303,0.313,0.321:0.014,9.672e-03,0.976
3	49044255	.	C	T	.	.	DP=260;ECNT=1;NLOD=2.35;N_ART_LOD=-9.881e-01;POP_AF=1.000e-03;P_GERMLINE=-1.192e+00;TLOD=3.89	GT:AD:AF:F1R2:F2R1:MBQ:MFRL:MMQ:MPOS:SA_MAP_AF:SA_POST_PROB	0/0:8,0:0.112:3,0:5,0:0:6,0:0:0	0/1:237,3:0.036:73,0:164,3:39:163,133:60:4:0.010,0.010,0.013:3.811e-03,2.427e-03,0.994
3	49156643	.	C	T	.	.	DP=67;ECNT=1;NLOD=2.71;N_ART_LOD=-9.998e-01;POP_AF=1.000e-03;P_GERMLINE=-9.811e-02;TLOD=237.55	GT:AD:AF:F1R2:F2R1:MBQ:MFRL:MMQ:MPOS:SA_MAP_AF:SA_POST_PROB	0/0:9,0:1.005e-03:5,0:4,0:0:14,0:0:0	0/1:0,58:0.996:0,21:0,37:40:0,224:60:26:0.990,0.990,1.00:0.025,0.030,0.945
3	49168420	.	G	A	.	.	DP=218;ECNT=1;NLOD=9.71;N_ART_LOD=-1.543e+00;POP_AF=1.000e-03;P_GERMLINE=-7.224e+00;TLOD=5.26	GT:AD:AF:F1R2:F2R1:MBQ:MFRL:MMQ:MPOS:SA_MAP_AF:SA_POST_PROB	0/0:33,0:0.053:19,0:14,0:0:2,0:0:0	0/1:170,3:0.043:52,0:118,3:40:193,129:60:20:0.020,0.00,0.017:3.474e-03,6.467e-03,0.990
3	49397824	.	G	GA	.	.	DP=230;ECNT=1;NLOD=18.25;N_ART_LOD=-1.525e+00;POP_AF=1.000e-03;P_GERMLINE=-1.680e+01;RPA=9,10;RU=A;STR;TLOD=4.15	GT:AD:AF:F1R2:F2R1:MBQ:MFRL:MMQ:MPOS:SA_MAP_AF:SA_POST_PROB	0/0:61,0:0.074:35,0:26,0:0:2,0:0:0	0/1:114,5:0.158:38,1:75,4:38:168,154:60:16:0.040,0.030,0.042:0.014,5.072e-03,0.981
3	49737086	.	T	C	.	.	DP=82;ECNT=1;NLOD=3.31;N_ART_LOD=-1.079e+00;POP_AF=1.000e-03;P_GERMLINE=-6.418e-01;TLOD=5.64	GT:AD:AF:F1R2:F2R1:MBQ:MFRL:MMQ:MPOS:SA_MAP_AF:SA_POST_PROB	0/0:11,0:2.340e-04:2,0:9,0:0:4,0:0:0	0/1:60,4:0.104:23,1:37,3:39:192,264:60:20:0.061,0.00,0.063:4.679e-03,0.047,0.948
3	49740089	.	T	C	.	.	DP=444;ECNT=1;NLOD=31.29;N_ART_LOD=-1.722e+00;POP_AF=1.000e-03;P_GERMLINE=-3.078e+01;TLOD=3.21	GT:AD:AF:F1R2:F2R1:MBQ:MFRL:MMQ:MPOS:SA_MAP_AF:SA_POST_PROB	0/0:107,1:0.022:74,1:33,0:0:0,2:60:31	0/1:318,3:0.032:104,1:214,2:39:160,156:60:23:0.010,0.010,9.317e-03:1.243e-03,5.040e-03,0.994
3	49744413	.	C	T	.	.	DP=62;ECNT=1;NLOD=3.61;N_ART_LOD=-1.141e+00;POP_AF=1.000e-03;P_GERMLINE=-2.154e+00;TLOD=4.16	GT:AD:AF:F1R2:F2R1:MBQ:MFRL:MMQ:MPOS:SA_MAP_AF:SA_POST_PROB	0/0:12,0:0.072:9,0:3,0:0:9,0:0:0	0/1:44,2:0.065:14,1:30,1:40:229,206:60:15:0.040,0.00,0.043:0.025,8.127e-03,0.966
3	49842773	.	T	G	.	.	DP=232;ECNT=1;NLOD=10.54;N_ART_LOD=-1.587e+00;POP_AF=1.000e-03;P_GERMLINE=-7.238e+00;TLOD=19.98	GT:AD:AF:F1R2:F2R1:MBQ:MFRL:MMQ:MPOS:SA_MAP_AF:SA_POST_PROB	0/0:35,0:0.075:26,0:9,0:0:2,0:0:0	0/1:167,8:0.084:57,4:110,4:40:155,157:60:20:0.030,0.040,0.046:8.918e-03,4.366e-03,0.987
3	49948089	.	A	G	.	.	DP=87;ECNT=1;NLOD=2.40;N_ART_LOD=-9.537e-01;POP_AF=1.000e-03;P_GERMLINE=-1.531e+00;TLOD=3.58	GT:AD:AF:F1R2:F2R1:MBQ:MFRL:MMQ:MPOS:SA_MAP_AF:SA_POST_PROB	0/0:8,0:2.157e-03:3,0:5,0:0:7,0:0:0	0/1:76,2:0.037:24,0:52,2:40:195,228:60:32:0.030,0.00,0.026:3.505e-03,0.020,0.977
3	50403127	.	G	A	.	.	DP=206;ECNT=1;NLOD=2.40;N_ART_LOD=-9.733e-01;POP_AF=1.000e-03;P_GERMLINE=-5.234e-01;TLOD=4.75	GT:AD:AF:F1R2:F2R1:MBQ:MFRL:MMQ:MPOS:SA_MAP_AF:SA_POST_PROB	0/0:8,0:0.058:2,0:6,0:0:3,0:0:0	0/1:180,3:0.052:76,1:104,2:40:169,160:60:18:0.00,0.020,0.016:9.076e-03,2.365e-03,0.989
3	50824297	.	A	T	.	.	DP=106;ECNT=1;NLOD=18.20;N_ART_LOD=-1.803e+00;POP_AF=1.000e-03;P_GERMLINE=-1.736e+01;TLOD=3.55	GT:AD:AF:F1R2:F2R1:MBQ:MFRL:MMQ:MPOS:SA_MAP_AF:SA_POST_PROB	0/0:61,0:0.036:40,0:21,0:0:2,0:0:0	0/1:38,2:0.061:15,1:23,1:36:172,235:60:20:0.051,0.00,0.050:8.546e-03,0.017,0.974
3	51975569	.	GC	G	.	.	DP=94;ECNT=1;NLOD=5.34;N_ART_LOD=-1.079e+00;POP_AF=1.000e-03;P_GERMLINE=-4.904e+00;RPA=10,9;RU=C;STR;TLOD=3.14	GT:AD:AF:F1R2:F2R1:MBQ:MFRL:MMQ:MPOS:SA_MAP_AF:SA_POST_PROB	0/0:18,0:0.195:9,0:9,0:0:3,0:0:0	0/1:46,4:0.179:19,2:24,2:38:195,213:60:31:0.081,0.00,0.082:0.019,0.013,0.968
3	52474709	.	T	A	.	.	DP=86;ECNT=1;NLOD=2.65;N_ART_LOD=-1.014e+00;POP_AF=1.000e-03;P_GERMLINE=-1.674e+00;TLOD=3.69	GT:AD:AF:F1R2:F2R1:MBQ:MFRL:MMQ:MPOS:SA_MAP_AF:SA_POST_PROB	0/0:9,0:0.062:6,0:3,0:0:2,0:0:0	0/1:69,2:0.061:23,1:46,1:40:237,213:60:20:0.030,0.00,0.028:3.401e-03,0.027,0.969
3	52524215	.	G	A	.	.	DP=117;ECNT=1;NLOD=8.27;N_ART_LOD=-1.484e+00;POP_AF=1.000e-03;P_GERMLINE=-7.648e+00;TLOD=3.32	GT:AD:AF:F1R2:F2R1:MBQ:MFRL:MMQ:MPOS:SA_MAP_AF:SA_POST_PROB	0/0:28,0:0.073:17,0:11,0:0:5,0:0:0	0/1:79,2:0.049:31,0:48,2:39:175,141:60:20:0.020,0.00,0.025:5.761e-03,9.093e-03,0.985
3	52544199	.	G	A	.	.	DP=525;ECNT=1;NLOD=24.30;N_ART_LOD=-1.920e+00;POP_AF=1.000e-03;P_GERMLINE=-2.348e+01;TLOD=3.52	GT:AD:AF:F1R2:F2R1:MBQ:MFRL:MMQ:MPOS:SA_MAP_AF:SA_POST_PROB	0/0:81,0:0.020:45,0:36,0:0:2,0:0:0	0/1:415,3:0.034:153,1:262,2:39:165,140:60:30:0.010,0.010,7.177e-03:2.367e-03,1.302e-03,0.996
3	52554485	.	G	A	.	.	DP=151;ECNT=1;NLOD=9.18;N_ART_LOD=-1.535e+00;POP_AF=1.000e-03;P_GERMLINE=-8.750e+00;TLOD=3.12	GT:AD:AF:F1R2:F2R1:MBQ:MFRL:MMQ:MPOS:SA_MAP_AF:SA_POST_PROB	0/0:31,0:0.090:17,0:14,0:0:3,0:0:0	0/1:111,2:0.027:53,1:58,1:40:177,91:60:19:0.010,0.010,0.018:4.349e-03,5.392e-03,0.990
3	52682329	.	AAAC	A	.	.	DB;DP=188;ECNT=1;NLOD=14.07;N_ART_LOD=-1.699e+00;POP_AF=1.000e-03;P_GERMLINE=-1.077e+01;RPA=7,6;RU=AAC;STR;TLOD=20.96	GT:AD:AF:F1R2:F2R1:MBQ:MFRL:MMQ:MPOS:SA_MAP_AF:SA_POST_PROB	0/0:47,0:0.051:22,0:25,0:0:2,0:0:0	0/1:110,8:0.126:46,2:64,6:39:179,188:60:21:0.061,0.051,0.068:3.665e-03,0.036,0.960
3	52696310	.	G	GA	.	.	DB;DP=331;ECNT=1;NLOD=6.20;N_ART_LOD=0.014;POP_AF=1.000e-03;P_GERMLINE=-2.902e+00;RPA=11,12;RU=A;STR;TLOD=25.28	GT:AD:AF:F1R2:F2R1:MBQ:MFRL:MMQ:MPOS:SA_MAP_AF:SA_POST_PROB	0/0:29,1:0.166:13,1:13,0:41:2,0:60:14	0/1:193,22:0.210:68,8:111,14:34:181,196:60:29:0.101,0.081,0.102:0.020,6.362e-03,0.974
3	52858887	.	C	A	.	.	DP=91;ECNT=1;NLOD=7.80;N_ART_LOD=-1.463e+00;POP_AF=1.000e-03;P_GERMLINE=-4.502e+00;TLOD=51.26	GT:AD:AF:F1R2:F2R1:MBQ:MFRL:MMQ:MPOS:SA_MAP_AF:SA_POST_PROB	0/0:26,0:0.082:10,0:16,0:0:4,0:0:0	0/1:39,15:0.300:15,5:24,10:39:178,199:60:20:0.222,0.273,0.278:0.028,0.013,0.958
3	53220275	.	C	T	.	.	DP=524;ECNT=1;NLOD=23.10;N_ART_LOD=-1.901e+00;POP_AF=1.000e-03;P_GERMLINE=-2.221e+01;TLOD=3.58	GT:AD:AF:F1R2:F2R1:MBQ:MFRL:MMQ:MPOS:SA_MAP_AF:SA_POST_PROB	0/0:77,0:0.027:47,0:30,0:0:2,0:0:0	0/1:426,3:0.024:146,1:280,2:40:161,113:60:19:0.010,0.00,6.993e-03:1.054e-03,4.250e-03,0.995
3	53685000	.	TG	T	.	.	DP=171;ECNT=1;NLOD=9.60;N_ART_LOD=-1.121e+00;POP_AF=1.000e-03;P_GERMLINE=-6.311e+00;RPA=8,7;RU=G;STR;TLOD=7.64	GT:AD:AF:F1R2:F2R1:MBQ:MFRL:MMQ:MPOS:SA_MAP_AF:SA_POST_PROB	0/0:32,0:0.137:17,0:13,0:0:6,0:0:0	0/1:100,6:0.132:46,3:49,3:39:176,173:60:26:0.061,0.040,0.059:7.527e-03,0.011,0.982
3	57882714	.	C	T	.	.	DP=89;ECNT=1;NLOD=5.05;N_ART_LOD=-1.273e+00;POP_AF=1.000e-03;P_GERMLINE=-3.976e+00;TLOD=3.78	GT:AD:AF:F1R2:F2R1:MBQ:MFRL:MMQ:MPOS:SA_MAP_AF:SA_POST_PROB	0/0:17,0:0.060:13,0:4,0:0:3,0:0:0	0/1:65,2:0.056:30,0:35,2:40:185,193:60:15:0.030,0.00,0.030:0.011,7.610e-03,0.981
3	58129155	.	A	G	.	.	DP=78;ECNT=1;NLOD=7.81;N_ART_LOD=-1.475e+00;POP_AF=1.000e-03;P_GERMLINE=-7.503e+00;TLOD=3.00	GT:AD:AF:F1R2:F2R1:MBQ:MFRL:MMQ:MPOS:SA_MAP_AF:SA_POST_PROB	0/0:26,0:0.107:16,0:10,0:0:2,0:0:0	0/1:43,2:0.047:13,1:30,1:34:187,163:60:20:0.030,0.030,0.044:6.827e-03,0.017,0.976
3	62477211	.	A	AAC	.	.	DP=65;ECNT=3;NLOD=2.62;N_ART_LOD=-8.208e-01;POP_AF=1.000e-03;P_GERMLINE=-7.144e-01;RPA=10,11;RU=AC;STR;TLOD=4.72	GT:AD:AF:F1R2:F2R1:MBQ:MFRL:MMQ:MPOS:SA_MAP_AF:SA_POST_PROB	0/0:11,1:0.313:0,0:2,0:0:21,0:0:0	0/1:17,5:0.337:1,0:4,3:31:213,184:60:33:0.253,0.00,0.250:0.025,0.023,0.952
3	62477233	.	A	C	.	.	DP=44;ECNT=3;NLOD=3.84;N_ART_LOD=-8.932e-01;POP_AF=1.000e-03;P_GERMLINE=-2.861e+00;TLOD=3.68	GT:AD:AF:F1R2:F2R1:MBQ:MFRL:MMQ:MPOS:SA_MAP_AF:SA_POST_PROB	0/0:13,0:0.077:5,0:8,0:0:6,0:0:0	0/1:13,2:0.310:2,1:10,1:37:215,196:60:37:0.131,0.00,0.133:0.025,0.018,0.957
3	62477235	.	C	CAA	.	.	DP=45;ECNT=3;NLOD=3.84;N_ART_LOD=-9.045e-01;POP_AF=1.000e-03;P_GERMLINE=-2.946e+00;RPA=1,3;RU=A;STR;TLOD=3.60	GT:AD:AF:F1R2:F2R1:MBQ:MFRL:MMQ:MPOS:SA_MAP_AF:SA_POST_PROB	0/0:13,0:0.103:5,0:8,0:0:6,0:0:0	0/1:14,2:0.296:2,1:12,1:38:215,196:60:35:0.121,0.00,0.125:0.025,0.017,0.958
3	64672326	.	G	A	.	.	DP=120;ECNT=1;NLOD=7.50;N_ART_LOD=-1.414e+00;POP_AF=1.000e-03;P_GERMLINE=-6.917e+00;TLOD=3.29	GT:AD:AF:F1R2:F2R1:MBQ:MFRL:MMQ:MPOS:SA_MAP_AF:SA_POST_PROB	0/0:25,0:2.131e-03:17,0:8,0:0:2,0:0:0	0/1:88,2:0.050:32,1:56,1:40:165,140:60:28:0.00,0.020,0.022:9.331e-03,4.717e-03,0.986
3	65428660	.	CA	C	.	.	DP=37;ECNT=1;NLOD=2.39;N_ART_LOD=-7.940e-01;POP_AF=1.000e-03;P_GERMLINE=-2.073e-01;RPA=12,11;RU=A;STR;TLOD=5.40	GT:AD:AF:F1R2:F2R1:MBQ:MFRL:MMQ:MPOS:SA_MAP_AF:SA_POST_PROB	0/0:8,0:0.235:4,0:4,0:0:6,0:0:0	0/1:12,4:0.323:5,1:5,3:39:217,202:60:20:0.253,0.00,0.250:0.021,0.026,0.952
3	66434372	.	TCA	T	.	.	DP=71;ECNT=1;NLOD=3.89;N_ART_LOD=-1.192e+00;POP_AF=1.000e-03;P_GERMLINE=-6.896e-01;RPA=12,11;RU=CA;STR;TLOD=18.11	GT:AD:AF:F1R2:F2R1:MBQ:MFRL:MMQ:MPOS:SA_MAP_AF:SA_POST_PROB	0/0:13,0:0.120:7,0:6,0:0:2,0:0:0	0/1:41,9:0.204:13,4:28,5:38:182,146:60:22:0.00,0.182,0.180:0.041,0.012,0.947
3	66436624	.	AGCT	A	.	.	DP=159;ECNT=1;NLOD=6.28;N_ART_LOD=-1.400e+00;POP_AF=1.000e-03;P_GERMLINE=-5.885e+00;RPA=4,3;RU=GCT;STR;TLOD=3.10	GT:AD:AF:F1R2:F2R1:MBQ:MFRL:MMQ:MPOS:SA_MAP_AF:SA_POST_PROB	0/0:21,0:0.139:11,0:10,0:0:3,0:0:0	0/1:113,2:0.074:36,0:77,2:40:174,204:60:20:0.020,0.00,0.017:3.248e-03,9.292e-03,0.987
3	69036524	.	G	GA	.	.	DP=58;ECNT=1;NLOD=2.70;N_ART_LOD=-7.952e-01;POP_AF=1.000e-03;P_GERMLINE=-8.419e-01;RPA=13,14;RU=A;STR;TLOD=4.64	GT:AD:AF:F1R2:F2R1:MBQ:MFRL:MMQ:MPOS:SA_MAP_AF:SA_POST_PROB	0/0:10,0:0.192:1,0:2,0:0:2,0:0:0	0/1:31,4:0.201:13,2:15,2:38:205,179:60:22:0.00,0.111,0.114:0.015,0.025,0.960
3	69079173	.	G	GA	.	.	DP=255;ECNT=1;NLOD=5.42;N_ART_LOD=-1.041e+00;POP_AF=1.000e-03;P_GERMLINE=-3.662e+00;RPA=9,10;RU=A;STR;TLOD=4.47	GT:AD:AF:F1R2:F2R1:MBQ:MFRL:MMQ:MPOS:SA_MAP_AF:SA_POST_PROB	0/0:18,0:0.109:8,0:10,0:0:2,0:0:0	0/1:185,6:0.116:62,1:120,5:40:168,170:60:38:0.020,0.030,0.031:0.019,2.253e-03,0.978
3	71008341	.	GT	G	.	.	DP=159;ECNT=1;NLOD=5.86;N_ART_LOD=-9.198e-01;POP_AF=1.000e-03;P_GERMLINE=-2.560e+00;RPA=13,12;RU=T;STR;TLOD=30.85	GT:AD:AF:F1R2:F2R1:MBQ:MFRL:MMQ:MPOS:SA_MAP_AF:SA_POST_PROB	0/0:20,0:0.098:7,0:9,0:0:2,0:0:0	0/1:101,22:0.220:33,9:45,13:39:166,152:60:19:0.152,0.172,0.183:0.011,0.022,0.967
3	73440108	.	GA	G	.	.	DP=129;ECNT=1;NLOD=10.19;N_ART_LOD=-1.166e+00;POP_AF=1.000e-03;P_GERMLINE=-8.270e+00;RPA=10,9;RU=A;STR;TLOD=4.64	GT:AD:AF:F1R2:F2R1:MBQ:MFRL:MMQ:MPOS:SA_MAP_AF:SA_POST_PROB	0/0:36,0:0.161:12,0:7,0:0:2,0:0:0	0/1:69,3:0.163:2,0:4,3:40:169,108:60:5:0.00,0.040,0.042:0.011,8.596e-03,0.980
3	75466174	.	A	G	.	.	DP=34;ECNT=1;NLOD=8.11;N_ART_LOD=-1.466e+00;POP_AF=1.000e-03;P_GERMLINE=-7.636e+00;TLOD=3.17	GT:AD:AF:F1R2:F2R1:MBQ:MFRL:MMQ:MPOS:SA_MAP_AF:SA_POST_PROB	0/0:27,0:0.051:18,0:9,0:0:3,0:0:0	0/1:3,1:0.250:0,0:3,1:40:157,126:60:20:0.00,0.253,0.250:0.027,0.021,0.951
3	75591358	.	G	T	.	.	DP=13;ECNT=2;NLOD=3.61;N_ART_LOD=-1.114e+00;POP_AF=1.000e-03;P_GERMLINE=-2.120e+00;TLOD=4.20	GT:AD:AF:F1R2:F2R1:MBQ:MFRL:MMQ:MPOS:PGT:PID:SA_MAP_AF:SA_POST_PROB	0/0:12,0:3.163e-04:7,0:5,0:0:5,0:0:0:0|1:75591354_A_G	0/1:0,1:1.000:0,0:0,1:40:0,213:40:20:0|1:75591354_A_G:0.990,0.00,1.00:0.025,0.028,0.947
3	77366425	.	A	AT	.	.	DP=170;ECNT=1;NLOD=6.87;N_ART_LOD=-1.142e+00;POP_AF=1.000e-03;P_GERMLINE=-3.570e+00;RPA=10,11;RU=T;STR;TLOD=10.52	GT:AD:AF:F1R2:F2R1:MBQ:MFRL:MMQ:MPOS:SA_MAP_AF:SA_POST_PROB	0/0:23,0:0.121:12,0:11,0:0:2,0:0:0	0/1:116,9:0.121:70,6:42,3:38:167,166:60:33:0.040,0.071,0.072:0.039,3.519e-03,0.958
3	82855574	.	A	T	.	.	DP=15;ECNT=1;NLOD=3.60;N_ART_LOD=-1.140e+00;POP_AF=1.000e-03;P_GERMLINE=-2.133e+00;TLOD=4.18	GT:AD:AF:F1R2:F2R1:MBQ:MFRL:MMQ:MPOS:SA_MAP_AF:SA_POST_PROB	0/0:12,0:0.073:8,0:4,0:0:4,0:0:0	0/1:0,1:1.000:0,0:0,1:40:0,98:60:4:0.990,0.00,1.00:0.025,0.028,0.947
3	86996310	.	C	G	.	.	DP=118;ECNT=1;NLOD=10.20;N_ART_LOD=-1.559e+00;POP_AF=1.000e-03;P_GERMLINE=-6.894e+00;TLOD=109.53	GT:AD:AF:F1R2:F2R1:MBQ:MFRL:MMQ:MPOS:SA_MAP_AF:SA_POST_PROB	0/0:34,0:0.043:29,0:5,0:0:2,0:0:0	0/1:44,33:0.430:17,10:27,23:40:214,219:60:20:0.424,0.374,0.429:0.022,0.028,0.951
3	87372633	.	G	A	.	.	DP=70;ECNT=1;NLOD=3.00;N_ART_LOD=-1.057e+00;POP_AF=1.000e-03;P_GERMLINE=-2.024e+00;TLOD=3.68	GT:AD:AF:F1R2:F2R1:MBQ:MFRL:MMQ:MPOS:SA_MAP_AF:SA_POST_PROB	0/0:10,0:0.047:5,0:5,0:0:5,0:0:0	0/1:55,2:0.053:37,0:18,2:39:214,287:60:20:0.030,0.00,0.035:3.572e-03,0.046,0.950
3	93619781	.	T	A	.	.	DP=304;ECNT=1;NLOD=8.99;N_ART_LOD=-1.519e+00;POP_AF=1.000e-03;P_GERMLINE=-5.689e+00;TLOD=179.19	GT:AD:AF:F1R2:F2R1:MBQ:MFRL:MMQ:MPOS:SA_MAP_AF:SA_POST_PROB	0/0:30,0:0.074:21,0:9,0:0:2,0:0:0	0/1:197,56:0.239:84,23:113,33:40:154,152:60:23:0.202,0.212,0.221:0.011,9.704e-03,0.979
3	93782049	.	C	T	.	.	DP=121;ECNT=1;NLOD=13.51;N_ART_LOD=-1.662e+00;POP_AF=1.000e-03;P_GERMLINE=-1.272e+01;TLOD=3.49	GT:AD:AF:F1R2:F2R1:MBQ:MFRL:MMQ:MPOS:SA_MAP_AF:SA_POST_PROB	0/0:45,0:2.008e-03:19,0:26,0:0:2,0:0:0	0/1:69,2:0.061:23,2:46,0:39:196,191:60:14:0.030,0.00,0.028:0.015,6.347e-03,0.978
3	98110449	.	C	T	.	.	DP=108;ECNT=1;NLOD=16.35;N_ART_LOD=-1.756e+00;POP_AF=1.000e-03;P_GERMLINE=-1.488e+01;TLOD=4.17	GT:AD:AF:F1R2:F2R1:MBQ:MFRL:MMQ:MPOS:SA_MAP_AF:SA_POST_PROB	0/0:55,0:0.034:35,0:20,0:0:2,0:0:0	0/1:43,2:0.090:18,1:25,1:40:164,292:60:21:0.040,0.00,0.044:6.684e-03,0.020,0.974
3	99568410	.	T	C	.	.	DP=413;ECNT=1;NLOD=25.19;N_ART_LOD=-1.954e+00;POP_AF=1.000e-03;P_GERMLINE=-2.402e+01;TLOD=3.87	GT:AD:AF:F1R2:F2R1:MBQ:MFRL:MMQ:MPOS:SA_MAP_AF:SA_POST_PROB	0/0:84,0:0.065:64,0:20,0:0:2,0:0:0	0/1:302,3:0.030:108,1:194,2:39:177,213:60:20:0.010,0.010,9.836e-03:2.265e-03,2.419e-03,0.995
3	101520971	.	T	TA	.	.	DP=81;ECNT=1;NLOD=4.83;N_ART_LOD=-1.367e+00;POP_AF=1.000e-03;P_GERMLINE=-2.778e+00;RPA=11,12;RU=A;STR;TLOD=4.78	GT:AD:AF:F1R2:F2R1:MBQ:MFRL:MMQ:MPOS:SA_MAP_AF:SA_POST_PROB	0/0:16,0:0.257:8,0:8,0:0:2,0:0:0	0/1:25,4:0.281:7,0:18,4:38:216,262:60:25:0.141,0.00,0.138:0.025,0.017,0.958
3	101572758	.	G	C	.	.	DP=160;ECNT=1;NLOD=12.29;N_ART_LOD=-1.627e+00;POP_AF=1.000e-03;P_GERMLINE=-8.991e+00;TLOD=11.57	GT:AD:AF:F1R2:F2R1:MBQ:MFRL:MMQ:MPOS:SA_MAP_AF:SA_POST_PROB	0/0:41,0:0.015:34,0:7,0:0:2,0:0:0	0/1:108,5:0.064:31,2:77,3:40:196,259:60:15:0.040,0.00,0.044:0.013,8.584e-03,0.979
3	105238890	.	C	CT	.	.	DP=422;ECNT=1;NLOD=5.97;N_ART_LOD=-1.065e+00;POP_AF=1.000e-03;P_GERMLINE=-2.675e+00;RPA=11,12;RU=T;STR;TLOD=8.23	GT:AD:AF:F1R2:F2R1:MBQ:MFRL:MMQ:MPOS:SA_MAP_AF:SA_POST_PROB	0/0:20,0:0.300:8,0:8,0:0:2,0:0:0	0/1:178,11:0.291:55,7:78,3:39:162,153:60:22:0.020,0.030,0.029:2.348e-03,8.069e-03,0.990
3	105271367	.	T	C	.	.	DP=563;ECNT=1;NLOD=49.16;N_ART_LOD=-2.233e+00;POP_AF=1.000e-03;P_GERMLINE=-4.586e+01;TLOD=342.91	GT:AD:AF:F1R2:F2R1:MBQ:MFRL:MMQ:MPOS:SA_MAP_AF:SA_POST_PROB	0/0:164,0:0.045:119,0:45,0:0:0,0:0:0	0/1:262,102:0.292:104,36:158,66:40:160,157:60:18:0.263,0.273,0.280:0.016,6.640e-03,0.977
3	107517442	.	C	A	.	.	DP=596;ECNT=1;NLOD=31.47;N_ART_LOD=-2.040e+00;POP_AF=1.000e-03;P_GERMLINE=-3.112e+01;TLOD=3.05	GT:AD:AF:F1R2:F2R1:MBQ:MFRL:MMQ:MPOS:SA_MAP_AF:SA_POST_PROB	0/0:105,0:0.042:72,0:33,0:0:0,0:0:0	0/1:461,3:0.026:181,2:280,1:39:157,84:60:9:0.00,0.010,6.466e-03:3.420e-03,1.084e-03,0.995
3	108110482	.	G	A	.	.	DP=51;ECNT=1;NLOD=5.10;N_ART_LOD=-1.274e+00;POP_AF=1.000e-03;P_GERMLINE=-1.802e+00;TLOD=15.82	GT:AD:AF:F1R2:F2R1:MBQ:MFRL:MMQ:MPOS:SA_MAP_AF:SA_POST_PROB	0/0:17,0:0.055:11,0:6,0:0:3,0:0:0	0/1:25,6:0.200:4,2:21,4:39:258,268:60:16:0.00,0.192,0.194:0.020,0.025,0.955
3	108179219	.	CAA	C	.	.	DP=171;ECNT=1;NLOD=2.53;N_ART_LOD=-8.388e-01;POP_AF=1.000e-03;P_GERMLINE=-6.847e-02;RPA=13,11;RU=A;STR;TLOD=16.61	GT:AD:AF:F1R2:F2R1:MBQ:MFRL:MMQ:MPOS:SA_MAP_AF:SA_POST_PROB	0/0:8,0:0.362:4,0:1,0:0:4,0:0:0	0/1:63,13:0.325:8,3:38,8:34:162,139:60:27:0.091,0.061,0.096:5.664e-03,0.023,0.971
3	108549534	.	T	C	.	.	DP=480;ECNT=1;NLOD=37.67;N_ART_LOD=-2.117e+00;POP_AF=1.000e-03;P_GERMLINE=-3.675e+01;TLOD=3.62	GT:AD:AF:F1R2:F2R1:MBQ:MFRL:MMQ:MPOS:SA_MAP_AF:SA_POST_PROB	0/0:126,0:0.041:89,0:37,0:0:0,0:0:0	0/1:329,3:0.028:127,1:202,2:40:160,225:60:18:0.010,0.010,9.036e-03:2.900e-03,1.639e-03,0.995
3	109023479	.	C	T	.	.	DP=631;ECNT=1;NLOD=13.19;N_ART_LOD=-1.377e+00;POP_AF=1.000e-03;P_GERMLINE=-1.148e+01;TLOD=4.42	GT:AD:AF:F1R2:F2R1:MBQ:MFRL:MMQ:MPOS:SA_MAP_AF:SA_POST_PROB	0/0:44,0:0.044:24,0:20,0:0:2,0:0:0	0/1:542,4:0.041:213,1:329,3:40:165,171:60:8:0.010,0.010,7.326e-03:2.335e-03,1.086e-03,0.997
3	112666841	.	A	G	.	.	DP=124;ECNT=1;NLOD=3.30;N_ART_LOD=-1.094e+00;POP_AF=1.000e-03;P_GERMLINE=-3.000e-01;TLOD=63.60	GT:AD:AF:F1R2:F2R1:MBQ:MFRL:MMQ:MPOS:SA_MAP_AF:SA_POST_PROB	0/0:11,0:0.044:8,0:3,0:0:5,0:0:0	0/1:88,20:0.198:27,8:61,12:40:197,215:60:20:0.182,0.152,0.185:0.022,0.013,0.966
3	112732298	.	GTTTTTTTTTTGTTT	G	.	.	DP=150;ECNT=2;NLOD=3.61;N_ART_LOD=-6.832e-01;POP_AF=1.000e-03;P_GERMLINE=-5.306e-01;TLOD=6.76	GT:AD:AF:F1R2:F2R1:MBQ:MFRL:MMQ:MPOS:SA_MAP_AF:SA_POST_PROB	0/0:13,0:0.207:3,0:3,0:0:7,0:0:0	0/1:74,9:0.265:17,3:25,1:40:224,218:60:39:0.051,0.00,0.051:0.025,8.152e-03,0.966
3	113207968	.	C	CT	.	.	DP=98;ECNT=1;NLOD=4.48;N_ART_LOD=-8.520e-01;POP_AF=1.000e-03;P_GERMLINE=-1.204e+00;RPA=11,12;RU=T;STR;TLOD=10.68	GT:AD:AF:F1R2:F2R1:MBQ:MFRL:MMQ:MPOS:SA_MAP_AF:SA_POST_PROB	0/0:15,0:0.192:10,0:4,0:0:3,0:0:0	0/1:42,9:0.285:14,3:21,6:34:205,224:60:13:0.182,0.00,0.180:0.022,0.021,0.957
3	113442784	.	C	CA	.	.	DB;DP=86;ECNT=1;NLOD=10.48;N_ART_LOD=-1.281e+00;POP_AF=1.000e-03;P_GERMLINE=-7.201e+00;RPA=10,11;RU=A;STR;TLOD=7.20	GT:AD:AF:F1R2:F2R1:MBQ:MFRL:MMQ:MPOS:SA_MAP_AF:SA_POST_PROB	0/0:35,0:0.043:22,0:12,0:0:2,0:0:0	0/1:38,6:0.170:9,1:26,5:39:171,132:60:13:0.111,0.121,0.140:0.014,0.016,0.970
3	113516985	.	C	CA	.	.	DP=52;ECNT=1;NLOD=5.71;N_ART_LOD=-1.067e+00;POP_AF=1.000e-03;P_GERMLINE=-4.292e+00;RPA=10,11;RU=A;STR;TLOD=4.12	GT:AD:AF:F1R2:F2R1:MBQ:MFRL:MMQ:MPOS:SA_MAP_AF:SA_POST_PROB	0/0:19,0:0.121:11,0:8,0:0:3,0:0:0	0/1:21,3:0.174:9,0:10,3:40:222,236:60:26:0.00,0.121,0.125:0.019,0.019,0.962
3	113655096	.	G	GT	.	.	DB;DP=97;ECNT=1;NLOD=3.61;N_ART_LOD=-8.572e-01;POP_AF=1.000e-03;P_GERMLINE=-4.790e-01;RPA=11,12;RU=T;STR;TLOD=18.85	GT:AD:AF:F1R2:F2R1:MBQ:MFRL:MMQ:MPOS:SA_MAP_AF:SA_POST_PROB	0/0:12,0:0.040:7,0:5,0:0:3,0:0:0	0/1:68,12:0.172:27,5:37,7:39:195,195:60:18:0.00,0.152,0.150:0.024,0.015,0.961
3	113878795	.	C	A	.	.	DP=135;ECNT=1;NLOD=6.00;N_ART_LOD=-1.339e+00;POP_AF=1.000e-03;P_GERMLINE=-5.614e+00;TLOD=3.09	GT:AD:AF:F1R2:F2R1:MBQ:MFRL:MMQ:MPOS:SA_MAP_AF:SA_POST_PROB	0/0:20,0:0.047:12,0:8,0:0:3,0:0:0	0/1:102,2:0.058:29,1:73,1:40:168,119:60:32:0.020,0.00,0.019:5.032e-03,7.004e-03,0.988
3	118922896	.	G	A	.	.	DP=231;ECNT=1;NLOD=10.80;N_ART_LOD=-1.582e+00;POP_AF=1.000e-03;P_GERMLINE=-7.500e+00;TLOD=77.96	GT:AD:AF:F1R2:F2R1:MBQ:MFRL:MMQ:MPOS:SA_MAP_AF:SA_POST_PROB	0/0:36,0:0.041:26,0:10,0:0:2,0:0:0	0/1:160,26:0.154:55,10:105,16:39:168,157:60:20:0.121,0.131,0.140:0.029,4.801e-03,0.966
3	119156786	.	G	A	.	.	DP=366;ECNT=1;NLOD=14.70;N_ART_LOD=-1.713e+00;POP_AF=1.000e-03;P_GERMLINE=-1.139e+01;TLOD=181.94	GT:AD:AF:F1R2:F2R1:MBQ:MFRL:MMQ:MPOS:SA_MAP_AF:SA_POST_PROB	0/0:49,0:0.040:28,0:21,0:0:2,0:0:0	0/1:234,58:0.227:91,21:143,37:39:175,190:60:24:0.182,0.182,0.199:0.015,6.554e-03,0.979
3	119209387	.	T	C	.	.	DP=153;ECNT=1;NLOD=28.59;N_ART_LOD=-1.982e+00;POP_AF=1.000e-03;P_GERMLINE=-2.738e+01;TLOD=3.91	GT:AD:AF:F1R2:F2R1:MBQ:MFRL:MMQ:MPOS:SA_MAP_AF:SA_POST_PROB	0/0:95,0:1.922e-04:71,0:24,0:0:0,0:0:0	0/1:55,2:0.043:17,0:38,2:16:201,156:60:20:0.030,0.020,0.035:3.749e-03,0.062,0.934
3	119465911	.	T	A	.	.	DP=98;ECNT=1;NLOD=15.53;N_ART_LOD=-1.743e+00;POP_AF=1.000e-03;P_GERMLINE=-1.478e+01;TLOD=3.45	GT:AD:AF:F1R2:F2R1:MBQ:MFRL:MMQ:MPOS:SA_MAP_AF:SA_POST_PROB	0/0:52,0:0.056:41,0:11,0:0:2,0:0:0	0/1:38,2:0.050:21,0:17,2:35:251,271:60:24:0.00,0.051,0.050:9.512e-03,0.022,0.969
3	119721104	.	A	AT	.	.	DP=227;ECNT=1;NLOD=3.01;N_ART_LOD=-8.819e-01;POP_AF=1.000e-03;P_GERMLINE=-2.425e+00;RPA=9,10;RU=T;STR;TLOD=3.29	GT:AD:AF:F1R2:F2R1:MBQ:MFRL:MMQ:MPOS:SA_MAP_AF:SA_POST_PROB	0/0:10,0:0.237:7,0:3,0:0:5,0:0:0	0/1:170,5:0.105:61,1:107,4:40:198,199:60:25:0.030,0.00,0.029:2.814e-03,0.017,0.980
3	121202433	.	T	TA	.	.	DP=162;ECNT=1;NLOD=2.58;N_ART_LOD=0.323;POP_AF=1.000e-03;P_GERMLINE=-7.555e-02;RPA=17,18;RU=A;STR;TLOD=15.02	GT:AD:AF:F1R2:F2R1:MBQ:MFRL:MMQ:MPOS:SA_MAP_AF:SA_POST_PROB	0/0:15,1:0.324:7,1:5,0:29:5,2:60:39	0/1:50,14:0.357:4,2:30,10:34:193,172:60:37:0.192,0.00,0.190:0.011,0.050,0.940
3	121720514	.	GTT	G	.	.	DP=52;ECNT=1;NLOD=2.82;N_ART_LOD=-6.983e-01;POP_AF=1.000e-03;P_GERMLINE=-1.922e+00;RPA=15,13;RU=T;STR;TLOD=3.60	GT:AD:AF:F1R2:F2R1:MBQ:MFRL:MMQ:MPOS:SA_MAP_AF:SA_POST_PROB	0/0:9,0:0.118:1,0:2,0:0:13,0:0:0	0/1:18,3:0.329:5,1:5,2:39:151,208:60:25:0.00,0.091,0.094:0.019,0.014,0.967
3	122811187	.	G	GT	.	.	DP=186;ECNT=1;NLOD=6.91;N_ART_LOD=-9.630e-01;POP_AF=1.000e-03;P_GERMLINE=-3.612e+00;RPA=10,11;RU=T;STR;TLOD=26.29	GT:AD:AF:F1R2:F2R1:MBQ:MFRL:MMQ:MPOS:SA_MAP_AF:SA_POST_PROB	0/0:23,0:0.075:13,0:10,0:0:2,0:0:0	0/1:115,20:0.204:46,4:65,14:39:153,165:60:31:0.121,0.121,0.133:7.086e-03,0.016,0.977
3	123419848	.	T	C	.	.	DP=189;ECNT=1;NLOD=3.30;N_ART_LOD=-1.079e+00;POP_AF=1.000e-03;P_GERMLINE=-1.157e+00;TLOD=4.91	GT:AD:AF:F1R2:F2R1:MBQ:MFRL:MMQ:MPOS:SA_MAP_AF:SA_POST_PROB	0/0:11,0:2.270e-03:5,0:6,0:0:2,0:0:0	0/1:165,3:0.050:72,0:93,3:40:152,151:60:18:0.020,0.00,0.018:3.003e-03,7.901e-03,0.989
3	123456333	.	G	A	.	.	DP=649;ECNT=1;NLOD=42.07;N_ART_LOD=-2.164e+00;POP_AF=1.000e-03;P_GERMLINE=-4.149e+01;TLOD=3.28	GT:AD:AF:F1R2:F2R1:MBQ:MFRL:MMQ:MPOS:SA_MAP_AF:SA_POST_PROB	0/0:141,0:0.039:100,0:41,0:0:0,0:0:0	0/1:480,3:0.023:172,1:308,2:40:163,144:60:39:0.00,0.010,6.211e-03:9.948e-03,6.151e-04,0.989
3	124114074	.	CCAG	C	.	.	DP=318;ECNT=1;NLOD=7.49;N_ART_LOD=-1.465e+00;POP_AF=1.000e-03;P_GERMLINE=-4.204e+00;RPA=4,3;RU=CAG;STR;TLOD=7.39	GT:AD:AF:F1R2:F2R1:MBQ:MFRL:MMQ:MPOS:SA_MAP_AF:SA_POST_PROB	0/0:25,0:0.123:16,0:9,0:0:3,0:0:0	0/1:241,4:0.085:98,0:143,4:39:170,172:60:15:0.010,0.020,0.016:5.217e-03,2.229e-03,0.993
3	124807085	.	A	G	.	.	DP=66;ECNT=1;NLOD=3.60;N_ART_LOD=-1.153e+00;POP_AF=1.000e-03;P_GERMLINE=-2.303e+00;TLOD=4.00	GT:AD:AF:F1R2:F2R1:MBQ:MFRL:MMQ:MPOS:SA_MAP_AF:SA_POST_PROB	0/0:12,0:0.101:5,0:7,0:0:4,0:0:0	0/1:46,2:0.073:13,0:33,2:39:229,173:60:13:0.030,0.020,0.042:4.288e-03,0.066,0.929
3	124829082	.	C	T	.	.	DP=336;ECNT=1;NLOD=12.25;N_ART_LOD=-1.626e+00;POP_AF=1.000e-03;P_GERMLINE=-1.062e+01;TLOD=4.33	GT:AD:AF:F1R2:F2R1:MBQ:MFRL:MMQ:MPOS:SA_MAP_AF:SA_POST_PROB	0/0:41,0:0.017:29,0:12,0:0:2,0:0:0	0/1:275,3:0.039:99,2:176,1:40:171,164:60:20:0.00,0.010,0.011:0.021,9.647e-04,0.978
3	124951171	.	C	CT	.	.	DP=110;ECNT=1;NLOD=4.83;N_ART_LOD=0.648;POP_AF=1.000e-03;P_GERMLINE=-2.980e+00;RPA=15,16;RU=T;STR;TLOD=4.56	GT:AD:AF:F1R2:F2R1:MBQ:MFRL:MMQ:MPOS:SA_MAP_AF:SA_POST_PROB	0/0:26,1:0.222:2,1:1,0:2:3,2:60:11	0/1:58,5:0.186:10,1:12,4:39:184,180:60:25:0.00,0.081,0.079:0.014,0.015,0.971
3	125534856	.	G	C	.	.	DP=58;ECNT=6;NLOD=4.21;N_ART_LOD=-1.176e+00;POP_AF=1.000e-03;P_GERMLINE=-9.629e-01;TLOD=14.81	GT:AD:AF:F1R2:F2R1:MBQ:MFRL:MMQ:MPOS:SA_MAP_AF:SA_POST_PROB	0/0:14,0:1.811e-05:7,0:7,0:0:5,0:0:0	0/1:39,5:0.114:23,2:16,3:40:176,132:50:23:0.081,0.101,0.114:0.011,0.023,0.966
3	125534914	.	C	T	.	.	DP=106;ECNT=6;NLOD=2.72;N_ART_LOD=1.72;POP_AF=1.000e-03;P_GERMLINE=-1.020e-01;TLOD=16.54	GT:AD:AF:F1R2:F2R1:MBQ:MFRL:MMQ:MPOS:PGT:PID:SA_MAP_AF:SA_POST_PROB	0/0:23,1:0.042:12,1:11,0:35:2,138:40:47:0|1:125534914_C_T	0/1:76,6:0.073:42,2:34,4:40:169,136:40:33:0|1:125534914_C_T:0.071,0.040,0.073:4.621e-03,0.032,0.963
3	125534931	.	G	C	.	.	DP=108;ECNT=6;NLOD=2.42;N_ART_LOD=1.76;POP_AF=1.000e-03;P_GERMLINE=-5.401e-02;TLOD=16.43	GT:AD:AF:F1R2:F2R1:MBQ:MFRL:MMQ:MPOS:PGT:PID:SA_MAP_AF:SA_POST_PROB	0/0:22,1:0.043:13,1:9,0:40:3,138:40:30:0|1:125534914_C_T	0/1:79,6:0.071:47,2:32,4:40:170,136:40:35:0|1:125534914_C_T:0.071,0.030,0.071:3.848e-03,0.053,0.943
3	125534934	.	A	G	.	.	DP=106;ECNT=6;NLOD=2.72;N_ART_LOD=1.72;POP_AF=1.000e-03;P_GERMLINE=-1.020e-01;TLOD=20.00	GT:AD:AF:F1R2:F2R1:MBQ:MFRL:MMQ:MPOS:PGT:PID:SA_MAP_AF:SA_POST_PROB	0/0:23,1:0.042:12,1:11,0:40:4,138:40:27:0|1:125534914_C_T	0/1:75,7:0.085:44,2:31,5:39:170,140:40:32:0|1:125534914_C_T:0.081,0.051,0.085:5.627e-03,0.025,0.970
3	125534949	.	A	C	.	.	DP=108;ECNT=6;NLOD=3.02;N_ART_LOD=1.69;POP_AF=1.000e-03;P_GERMLINE=-1.841e-01;TLOD=16.50	GT:AD:AF:F1R2:F2R1:MBQ:MFRL:MMQ:MPOS:PGT:PID:SA_MAP_AF:SA_POST_PROB	0/0:24,1:0.040:13,1:11,0:40:2,138:40:12:0|1:125534914_C_T	0/1:77,6:0.072:47,2:30,4:39:170,136:40:21:0|1:125534914_C_T:0.071,0.00,0.072:3.783e-03,0.086,0.910
3	126707783	.	AGCT	A	.	.	DP=305;ECNT=1;NLOD=8.34;N_ART_LOD=-1.507e+00;POP_AF=1.000e-03;P_GERMLINE=-5.092e+00;RPA=4,3;RU=GCT;STR;TLOD=6.93	GT:AD:AF:F1R2:F2R1:MBQ:MFRL:MMQ:MPOS:SA_MAP_AF:SA_POST_PROB	0/0:28,0:0.115:18,0:10,0:0:5,0:0:0	0/1:210,4:0.118:68,3:142,1:38:194,191:60:20:0.010,0.020,0.019:7.236e-03,2.233e-03,0.991
3	127398795	.	CG	C	.	.	DP=99;ECNT=1;NLOD=6.56;N_ART_LOD=-1.383e+00;POP_AF=1.000e-03;P_GERMLINE=-6.237e+00;RPA=6,5;RU=G;STR;TLOD=3.02	GT:AD:AF:F1R2:F2R1:MBQ:MFRL:MMQ:MPOS:SA_MAP_AF:SA_POST_PROB	0/0:22,0:0.066:11,0:11,0:0:3,0:0:0	0/1:65,3:0.082:16,0:49,3:40:190,167:60:19:0.040,0.020,0.044:3.329e-03,0.067,0.930
3	128077037	.	T	C	.	.	DP=399;ECNT=1;NLOD=11.66;N_ART_LOD=-1.615e+00;POP_AF=1.000e-03;P_GERMLINE=-1.062e+01;TLOD=3.74	GT:AD:AF:F1R2:F2R1:MBQ:MFRL:MMQ:MPOS:SA_MAP_AF:SA_POST_PROB	0/0:39,0:0.040:23,0:16,0:0:2,0:0:0	0/1:332,4:0.042:117,1:215,3:38:159,172:60:19:0.010,0.010,0.012:1.648e-03,3.800e-03,0.995
3	128628289	.	G	A	.	.	DP=99;ECNT=1;NLOD=17.42;N_ART_LOD=-1.774e+00;POP_AF=1.000e-03;P_GERMLINE=-1.622e+01;TLOD=3.91	GT:AD:AF:F1R2:F2R1:MBQ:MFRL:MMQ:MPOS:SA_MAP_AF:SA_POST_PROB	0/0:58,0:9.994e-03:35,0:23,0:0:2,0:0:0	0/1:36,2:0.075:14,1:22,1:37:183,153:60:10:0.051,0.00,0.053:0.017,0.011,0.972
3	129152181	.	G	GT	.	.	DP=53;ECNT=1;NLOD=3.61;N_ART_LOD=-9.109e-01;POP_AF=1.000e-03;P_GERMLINE=-7.753e-01;RPA=11,12;RU=T;STR;TLOD=5.84	GT:AD:AF:F1R2:F2R1:MBQ:MFRL:MMQ:MPOS:SA_MAP_AF:SA_POST_PROB	0/0:12,0:0.167:7,0:5,0:0:6,0:0:0	0/1:18,4:0.305:2,2:14,2:35:235,256:60:39:0.182,0.00,0.182:0.025,0.020,0.955
3	129168854	.	C	CT	.	.	DP=151;ECNT=1;NLOD=4.01;N_ART_LOD=-7.483e-01;POP_AF=1.000e-03;P_GERMLINE=-2.405e+00;RPA=15,16;RU=T;STR;TLOD=4.31	GT:AD:AF:F1R2:F2R1:MBQ:MFRL:MMQ:MPOS:SA_MAP_AF:SA_POST_PROB	0/0:15,0:0.301:0,0:4,0:0:13,0:0:0	0/1:61,5:0.291:14,2:13,3:39:208,171:60:26:0.061,0.051,0.064:0.024,6.493e-03,0.969
3	129196926	.	G	A	.	.	DP=457;ECNT=1;NLOD=9.30;N_ART_LOD=-1.522e+00;POP_AF=1.000e-03;P_GERMLINE=-8.523e+00;TLOD=3.48	GT:AD:AF:F1R2:F2R1:MBQ:MFRL:MMQ:MPOS:SA_MAP_AF:SA_POST_PROB	0/0:31,0:0.046:19,0:12,0:0:2,0:0:0	0/1:400,3:0.032:152,1:248,2:39:168,192:60:12:0.010,0.010,7.444e-03:1.675e-03,1.977e-03,0.996
3	129695597	.	AGAG	A	.	.	DP=360;ECNT=1;NLOD=9.28;N_ART_LOD=-1.556e+00;POP_AF=1.000e-03;P_GERMLINE=-5.983e+00;RPA=4,3;RU=GAG;STR;TLOD=8.79	GT:AD:AF:F1R2:F2R1:MBQ:MFRL:MMQ:MPOS:SA_MAP_AF:SA_POST_PROB	0/0:31,0:0.123:20,0:11,0:0:3,0:0:0	0/1:298,5:0.041:118,3:180,2:39:176,145:60:18:0.00,0.020,0.017:5.361e-03,3.011e-03,0.992
3	130711966	.	GT	G	.	.	DP=52;ECNT=1;NLOD=2.35;N_ART_LOD=-6.265e-01;POP_AF=1.000e-03;P_GERMLINE=-9.589e-01;RPA=12,11;RU=T;STR;TLOD=4.15	GT:AD:AF:F1R2:F2R1:MBQ:MFRL:MMQ:MPOS:SA_MAP_AF:SA_POST_PROB	0/0:8,0:0.201:4,0:2,0:0:6,0:0:0	0/1:25,3:0.238:6,2:11,1:40:215,207:60:23:0.091,0.091,0.111:0.031,0.010,0.959
3	132196805	.	C	CT	.	.	DP=232;ECNT=2;NLOD=14.42;N_ART_LOD=-1.457e+00;POP_AF=1.000e-03;P_GERMLINE=-1.112e+01;RPA=10,11;RU=T;STR;TLOD=7.90	GT:AD:AF:F1R2:F2R1:MBQ:MFRL:MMQ:MPOS:SA_MAP_AF:SA_POST_PROB	0/0:48,0:0.138:24,0:24,0:0:2,0:0:0	0/1:113,9:0.188:41,4:69,5:35:188,184:60:13:0.071,0.061,0.074:7.961e-03,8.811e-03,0.983
3	132226317	.	CTT	C	.	.	DP=52;ECNT=1;NLOD=3.29;N_ART_LOD=-7.565e-01;POP_AF=1.000e-03;P_GERMLINE=-2.705e+00;RPA=12,10;RU=T;STR;TLOD=3.29	GT:AD:AF:F1R2:F2R1:MBQ:MFRL:MMQ:MPOS:SA_MAP_AF:SA_POST_PROB	0/0:11,0:0.196:4,0:5,0:0:4,0:0:0	0/1:21,2:0.221:6,1:10,1:25:223,187:60:34:0.091,0.00,0.087:0.025,0.014,0.961
3	132278829	.	A	T	.	.	DP=89;ECNT=1;NLOD=4.20;N_ART_LOD=-1.176e+00;POP_AF=1.000e-03;P_GERMLINE=-3.496e+00;TLOD=3.41	GT:AD:AF:F1R2:F2R1:MBQ:MFRL:MMQ:MPOS:SA_MAP_AF:SA_POST_PROB	0/0:14,0:1.597e-03:8,0:6,0:0:3,0:0:0	0/1:68,2:0.061:21,2:47,0:39:185,176:60:20:0.030,0.00,0.029:9.696e-03,7.727e-03,0.983
3	132394553	.	C	T	.	.	DP=130;ECNT=1;NLOD=11.35;N_ART_LOD=-1.604e+00;POP_AF=1.000e-03;P_GERMLINE=-1.083e+01;TLOD=3.22	GT:AD:AF:F1R2:F2R1:MBQ:MFRL:MMQ:MPOS:SA_MAP_AF:SA_POST_PROB	0/0:38,0:0.041:27,0:11,0:0:2,0:0:0	0/1:87,2:0.028:32,1:55,1:39:158,141:60:20:0.020,0.00,0.022:3.294e-03,0.016,0.981
3	133483667	.	C	T	.	.	DP=180;ECNT=2;NLOD=11.14;N_ART_LOD=-1.594e+00;POP_AF=1.000e-03;P_GERMLINE=-7.836e+00;TLOD=90.93	GT:AD:AF:F1R2:F2R1:MBQ:MFRL:MMQ:MPOS:PGT:PID:SA_MAP_AF:SA_POST_PROB	0/0:37,0:0.038:17,0:20,0:0:2,0:0:0:0|1:133483667_C_T	0/1:109,28:0.210:38,13:71,15:39:166,152:60:11:0|1:133483667_C_T:0.182,0.192,0.204:8.765e-03,0.019,0.972
3	133483668	.	C	T	.	.	DP=185;ECNT=2;NLOD=10.84;N_ART_LOD=-1.583e+00;POP_AF=1.000e-03;P_GERMLINE=-7.535e+00;TLOD=94.74	GT:AD:AF:F1R2:F2R1:MBQ:MFRL:MMQ:MPOS:PGT:PID:SA_MAP_AF:SA_POST_PROB	0/0:36,0:0.039:16,0:20,0:0:2,0:0:0:0|1:133483667_C_T	0/1:109,29:0.225:38,13:71,16:39:166,154:60:12:0|1:133483667_C_T:0.192,0.192,0.210:7.887e-03,0.023,0.969
3	133489317	.	C	CT	.	.	DP=179;ECNT=1;NLOD=5.41;N_ART_LOD=-1.025e+00;POP_AF=1.000e-03;P_GERMLINE=-2.166e+00;RPA=9,10;RU=T;STR;TLOD=6.88	GT:AD:AF:F1R2:F2R1:MBQ:MFRL:MMQ:MPOS:SA_MAP_AF:SA_POST_PROB	0/0:18,0:0.073:10,0:8,0:0:2,0:0:0	0/1:139,7:0.084:58,3:79,4:35:172,173:60:18:0.040,0.040,0.048:4.780e-03,9.219e-03,0.986
3	136618112	.	A	G	.	.	DP=90;ECNT=1;NLOD=4.80;N_ART_LOD=-1.230e+00;POP_AF=1.000e-03;P_GERMLINE=-3.902e+00;TLOD=3.59	GT:AD:AF:F1R2:F2R1:MBQ:MFRL:MMQ:MPOS:SA_MAP_AF:SA_POST_PROB	0/0:16,0:2.989e-03:14,0:2,0:0:4,0:0:0	0/1:69,2:0.047:39,2:30,0:40:185,170:60:16:0.020,0.020,0.028:5.241e-03,0.010,0.984
3	137717988	.	C	T	.	.	DP=91;ECNT=1;NLOD=4.81;N_ART_LOD=-1.251e+00;POP_AF=1.000e-03;P_GERMLINE=-3.796e+00;TLOD=3.71	GT:AD:AF:F1R2:F2R1:MBQ:MFRL:MMQ:MPOS:SA_MAP_AF:SA_POST_PROB	0/0:16,0:0.056:7,0:9,0:0:13,0:0:0	0/1:68,2:0.049:24,1:44,1:40:230,254:60:20:0.030,0.00,0.029:0.022,5.893e-03,0.972
3	137821040	.	G	A	.	.	DP=66;ECNT=1;NLOD=10.51;N_ART_LOD=-1.571e+00;POP_AF=1.000e-03;P_GERMLINE=-7.204e+00;TLOD=35.90	GT:AD:AF:F1R2:F2R1:MBQ:MFRL:MMQ:MPOS:SA_MAP_AF:SA_POST_PROB	0/0:35,0:0.041:23,0:12,0:0:3,0:0:0	0/1:16,10:0.393:12,4:4,6:40:194,181:60:20:0.364,0.343,0.385:0.025,0.020,0.955
3	137821405	.	G	A	.	.	DP=94;ECNT=1;NLOD=9.29;N_ART_LOD=-1.516e+00;POP_AF=1.000e-03;P_GERMLINE=-8.060e+00;TLOD=3.94	GT:AD:AF:F1R2:F2R1:MBQ:MFRL:MMQ:MPOS:SA_MAP_AF:SA_POST_PROB	0/0:31,0:0.033:11,0:20,0:0:2,0:0:0	0/1:57,2:0.049:27,1:30,1:40:178,195:60:30:0.030,0.030,0.034:8.353e-03,8.012e-03,0.984
3	137821507	.	G	A	.	.	DP=94;ECNT=1;NLOD=6.90;N_ART_LOD=-1.402e+00;POP_AF=1.000e-03;P_GERMLINE=-3.594e+00;TLOD=50.17	GT:AD:AF:F1R2:F2R1:MBQ:MFRL:MMQ:MPOS:SA_MAP_AF:SA_POST_PROB	0/0:23,0:0.060:17,0:6,0:0:2,0:0:0	0/1:46,16:0.278:14,7:32,9:40:182,185:60:11:0.192,0.253,0.258:0.098,6.659e-03,0.895
3	137880743	.	GTCA	G	.	.	DP=481;ECNT=2;NLOD=19.47;N_ART_LOD=-1.552e+00;POP_AF=1.000e-03;P_GERMLINE=-1.804e+01;RPA=4,3;RU=TCA;STR;TLOD=4.13	GT:AD:AF:F1R2:F2R1:MBQ:MFRL:MMQ:MPOS:SA_MAP_AF:SA_POST_PROB	0/0:66,0:0.066:17,0:9,0:0:1,0:0:0	0/1:234,3:0.225:66,1:93,2:39:168,172:60:6:0.010,0.010,8.824e-03:1.287e-03,5.794e-03,0.993
3	137892531	.	G	GA	.	.	DP=182;ECNT=1;NLOD=6.32;N_ART_LOD=-1.129e+00;POP_AF=1.000e-03;P_GERMLINE=-3.021e+00;RPA=11,12;RU=A;STR;TLOD=13.77	GT:AD:AF:F1R2:F2R1:MBQ:MFRL:MMQ:MPOS:SA_MAP_AF:SA_POST_PROB	0/0:21,0:0.162:13,0:8,0:0:2,0:0:0	0/1:107,12:0.192:39,4:63,8:35:202,164:60:29:0.101,0.00,0.101:0.010,0.023,0.967
3	137981439	.	TAA	T	.	.	DP=246;ECNT=1;NLOD=2.66;N_ART_LOD=-6.355e-01;POP_AF=1.000e-03;P_GERMLINE=-8.949e-02;RPA=16,14;RU=A;STR;TLOD=10.14	GT:AD:AF:F1R2:F2R1:MBQ:MFRL:MMQ:MPOS:SA_MAP_AF:SA_POST_PROB	0/0:9,0:0.308:4,0:2,0:0:17,0:0:0	0/1:126,11:0.242:28,4:61,5:39:165,161:60:18:0.051,0.040,0.054:5.355e-03,7.442e-03,0.987
3	138341284	.	CTTTTT	C	.	.	DP=81;ECNT=1;NLOD=5.20;N_ART_LOD=-8.429e-01;POP_AF=1.000e-03;P_GERMLINE=-2.809e+00;RPA=15,10;RU=T;STR;TLOD=5.15	GT:AD:AF:F1R2:F2R1:MBQ:MFRL:MMQ:MPOS:SA_MAP_AF:SA_POST_PROB	0/0:18,0:0.260:1,0:4,0:0:2,0:0:0	0/1:33,3:0.176:5,0:3,2:39:224,235:60:20:0.061,0.00,0.061:0.014,0.014,0.972
3	141902018	.	T	TA	.	.	DP=82;ECNT=1;NLOD=2.93;N_ART_LOD=-8.417e-01;POP_AF=1.000e-03;P_GERMLINE=-1.538e-01;RPA=11,12;RU=A;STR;TLOD=10.35	GT:AD:AF:F1R2:F2R1:MBQ:MFRL:MMQ:MPOS:SA_MAP_AF:SA_POST_PROB	0/0:10,0:0.179:3,0:5,0:0:3,0:0:0	0/1:42,6:0.240:6,1:30,5:39:221,177:60:40:0.121,0.00,0.125:0.019,0.018,0.963
3	141904644	.	G	GA	.	.	DP=112;ECNT=1;NLOD=3.61;N_ART_LOD=-8.897e-01;POP_AF=1.000e-03;P_GERMLINE=-2.615e+00;RPA=9,10;RU=A;STR;TLOD=3.70	GT:AD:AF:F1R2:F2R1:MBQ:MFRL:MMQ:MPOS:SA_MAP_AF:SA_POST_PROB	0/0:12,0:0.126:5,0:7,0:0:4,0:0:0	0/1:80,5:0.109:40,1:40,4:39:169,161:60:20:0.040,0.051,0.059:9.213e-03,8.096e-03,0.983
3	142184163	.	TA	T	.	.	DP=35;ECNT=1;NLOD=4.40;N_ART_LOD=-1.034e+00;POP_AF=1.000e-03;P_GERMLINE=-2.442e+00;RPA=13,12;RU=A;STR;TLOD=4.68	GT:AD:AF:F1R2:F2R1:MBQ:MFRL:MMQ:MPOS:SA_MAP_AF:SA_POST_PROB	0/0:15,0:0.240:5,0:8,0:0:4,0:0:0	0/1:3,3:0.510:0,2:2,1:40:237,261:60:20:0.495,0.00,0.500:0.025,0.028,0.947
3	142277399	.	AATAG	A	.	.	DP=463;ECNT=1;NLOD=16.55;N_ART_LOD=-1.474e+00;POP_AF=1.000e-03;P_GERMLINE=-1.551e+01;RPA=6,5;RU=ATAG;STR;TLOD=3.74	GT:AD:AF:F1R2:F2R1:MBQ:MFRL:MMQ:MPOS:SA_MAP_AF:SA_POST_PROB	0/0:55,0:0.051:19,0:20,0:0:2,0:0:0	0/1:338,3:0.084:145,0:142,3:38:189,235:60:41:0.00,0.010,0.010:2.152e-03,0.013,0.985
3	142895616	.	G	A	.	.	DP=147;ECNT=1;NLOD=12.51;N_ART_LOD=-1.640e+00;POP_AF=1.000e-03;P_GERMLINE=-1.207e+01;TLOD=3.14	GT:AD:AF:F1R2:F2R1:MBQ:MFRL:MMQ:MPOS:SA_MAP_AF:SA_POST_PROB	0/0:42,0:0.029:18,0:24,0:0:6,0:0:0	0/1:99,2:0.031:72,1:27,1:40:209,288:55:18:0.020,0.00,0.020:0.022,4.228e-03,0.974
3	143237002	.	G	A	.	.	DP=140;ECNT=1;NLOD=9.31;N_ART_LOD=-1.516e+00;POP_AF=1.000e-03;P_GERMLINE=-8.797e+00;TLOD=3.21	GT:AD:AF:F1R2:F2R1:MBQ:MFRL:MMQ:MPOS:SA_MAP_AF:SA_POST_PROB	0/0:31,0:0.032:18,0:13,0:0:2,0:0:0	0/1:101,2:0.038:63,1:38,1:40:177,210:55:16:0.00,0.020,0.019:0.031,2.182e-03,0.967
3	143567290	.	A	T	.	.	DP=55;ECNT=1;NLOD=5.10;N_ART_LOD=-1.293e+00;POP_AF=1.000e-03;P_GERMLINE=-4.107e+00;TLOD=3.70	GT:AD:AF:F1R2:F2R1:MBQ:MFRL:MMQ:MPOS:SA_MAP_AF:SA_POST_PROB	0/0:17,0:0.097:13,0:4,0:0:4,0:0:0	0/1:31,2:0.074:16,0:15,2:35:261,307:60:20:0.061,0.00,0.061:0.025,0.011,0.964
3	146167163	.	C	CA	.	.	DP=192;ECNT=1;NLOD=4.15;N_ART_LOD=-8.640e-01;POP_AF=1.000e-03;P_GERMLINE=-9.097e-01;RPA=14,15;RU=A;STR;TLOD=10.40	GT:AD:AF:F1R2:F2R1:MBQ:MFRL:MMQ:MPOS:SA_MAP_AF:SA_POST_PROB	0/0:14,0:0.256:7,0:5,0:0:4,0:0:0	0/1:88,14:0.278:23,4:55,7:30:184,200:60:23:0.101,0.091,0.108:0.024,7.789e-03,0.968
3	148802679	.	A	AT	.	.	DP=228;ECNT=1;NLOD=18.03;N_ART_LOD=-1.528e+00;POP_AF=1.000e-03;P_GERMLINE=-1.619e+01;RPA=9,10;RU=T;STR;TLOD=4.55	GT:AD:AF:F1R2:F2R1:MBQ:MFRL:MMQ:MPOS:SA_MAP_AF:SA_POST_PROB	0/0:60,0:0.091:37,0:23,0:0:2,0:0:0	0/1:102,5:0.189:36,1:62,4:40:178,203:60:16:0.051,0.00,0.047:8.598e-03,0.011,0.980
3	148901395	.	T	TA	.	.	DP=70;ECNT=1;NLOD=5.06;N_ART_LOD=0.087;POP_AF=1.000e-03;P_GERMLINE=-4.500e+00;RPA=11,12;RU=A;STR;TLOD=3.26	GT:AD:AF:F1R2:F2R1:MBQ:MFRL:MMQ:MPOS:SA_MAP_AF:SA_POST_PROB	0/0:25,1:0.173:13,1:11,0:20:3,2:60:41	0/1:28,3:0.139:7,1:19,2:16:168,179:60:28:0.081,0.071,0.097:0.022,0.011,0.967
3	149089406	.	C	G	.	.	DP=196;ECNT=1;NLOD=18.59;N_ART_LOD=-1.813e+00;POP_AF=1.000e-03;P_GERMLINE=-1.529e+01;TLOD=110.40	GT:AD:AF:F1R2:F2R1:MBQ:MFRL:MMQ:MPOS:SA_MAP_AF:SA_POST_PROB	0/0:62,0:0.040:41,0:21,0:0:0,0:0:0	0/1:92,33:0.271:45,12:47,21:40:191,174:60:17:0.202,0.263,0.264:0.031,0.012,0.957
3	149657510	.	G	T	.	.	DP=31;ECNT=1;NLOD=7.79;N_ART_LOD=-1.444e+00;POP_AF=1.000e-03;P_GERMLINE=-6.848e+00;TLOD=3.65	GT:AD:AF:F1R2:F2R1:MBQ:MFRL:MMQ:MPOS:SA_MAP_AF:SA_POST_PROB	0/0:26,0:0.038:19,0:7,0:0:3,0:0:0	0/1:1,1:0.500:0,1:1,0:40:355,97:60:5:0.00,0.505,0.500:0.032,0.021,0.947
3	150834060	.	C	T	.	.	DP=92;ECNT=1;NLOD=6.00;N_ART_LOD=-1.339e+00;POP_AF=1.000e-03;P_GERMLINE=-5.107e+00;TLOD=3.59	GT:AD:AF:F1R2:F2R1:MBQ:MFRL:MMQ:MPOS:SA_MAP_AF:SA_POST_PROB	0/0:20,0:0.048:9,0:11,0:0:3,0:0:0	0/1:64,2:0.060:27,0:37,2:39:178,217:60:15:0.020,0.020,0.030:4.212e-03,0.021,0.975
3	150877594	.	A	C	.	.	DP=192;ECNT=1;NLOD=6.89;N_ART_LOD=-1.380e+00;POP_AF=1.000e-03;P_GERMLINE=-3.593e+00;TLOD=60.65	GT:AD:AF:F1R2:F2R1:MBQ:MFRL:MMQ:MPOS:SA_MAP_AF:SA_POST_PROB	0/0:23,0:2.929e-03:16,0:7,0:0:3,0:0:0	0/1:139,22:0.153:56,7:83,15:40:192,186:60:24:0.111,0.131,0.137:8.199e-03,0.022,0.970
3	151056416	.	A	T	.	.	DP=316;ECNT=1;NLOD=21.29;N_ART_LOD=-1.864e+00;POP_AF=1.000e-03;P_GERMLINE=-1.799e+01;TLOD=194.80	GT:AD:AF:F1R2:F2R1:MBQ:MFRL:MMQ:MPOS:SA_MAP_AF:SA_POST_PROB	0/0:71,0:0.023:52,0:19,0:0:2,0:0:0	0/1:174,59:0.263:60,23:114,36:39:191,197:60:16:0.222,0.242,0.253:0.084,4.156e-03,0.912
3	152164600	.	G	GT	.	.	DB;DP=185;ECNT=1;NLOD=3.31;N_ART_LOD=-8.618e-01;POP_AF=1.000e-03;P_GERMLINE=-8.839e-01;RPA=10,11;RU=T;STR;TLOD=5.26	GT:AD:AF:F1R2:F2R1:MBQ:MFRL:MMQ:MPOS:SA_MAP_AF:SA_POST_PROB	0/0:11,0:0.134:6,0:5,0:0:3,0:0:0	0/1:130,6:0.138:45,5:81,1:39:184,199:60:19:0.030,0.040,0.044:0.055,2.520e-03,0.942
3	154042077	.	TCCG	T	.	.	DP=521;ECNT=1;NLOD=3.57;N_ART_LOD=-1.220e+00;POP_AF=1.000e-03;P_GERMLINE=-4.540e-01;RPA=4,3;RU=CCG;STR;TLOD=9.40	GT:AD:AF:F1R2:F2R1:MBQ:MFRL:MMQ:MPOS:SA_MAP_AF:SA_POST_PROB	0/0:12,0:0.230:8,0:4,0:0:16,0:0:0	0/1:328,5:0.179:123,3:205,2:35:181,167:60:37:0.020,0.00,0.015:4.474e-03,3.718e-03,0.992
3	157820718	.	AAC	A	.	.	DB;DP=107;ECNT=1;NLOD=8.40;N_ART_LOD=-1.508e+00;POP_AF=1.000e-03;P_GERMLINE=-5.103e+00;RPA=7,6;RU=AC;STR;TLOD=8.20	GT:AD:AF:F1R2:F2R1:MBQ:MFRL:MMQ:MPOS:SA_MAP_AF:SA_POST_PROB	0/0:28,0:0.112:12,0:16,0:0:3,0:0:0	0/1:48,4:0.193:15,1:33,3:40:220,237:60:27:0.081,0.00,0.077:0.017,0.013,0.970
3	158399757	.	A	ATT	.	.	DP=97;ECNT=1;NLOD=2.34;N_ART_LOD=-9.083e-01;POP_AF=1.000e-03;P_GERMLINE=-5.064e-01;RPA=10,12;RU=T;STR;TLOD=4.72	GT:AD:AF:F1R2:F2R1:MBQ:MFRL:MMQ:MPOS:SA_MAP_AF:SA_POST_PROB	0/0:8,0:0.254:3,0:5,0:0:3,0:0:0	0/1:44,6:0.272:24,3:20,2:37:182,251:60:10:0.051,0.051,0.065:4.622e-03,0.042,0.953
3	160083957	.	GA	G	.	.	DB;DP=127;ECNT=1;NLOD=18.23;N_ART_LOD=-1.571e+00;POP_AF=1.000e-03;P_GERMLINE=-1.665e+01;RPA=10,9;RU=A;STR;TLOD=4.30	GT:AD:AF:F1R2:F2R1:MBQ:MFRL:MMQ:MPOS:SA_MAP_AF:SA_POST_PROB	0/0:61,0:0.167:36,0:24,0:0:2,0:0:0	0/1:20,3:0.270:4,1:13,2:40:189,147:60:42:0.121,0.101,0.136:0.017,0.018,0.965
3	160131236	.	C	CT	.	.	DP=71;ECNT=1;NLOD=3.89;N_ART_LOD=0.206;POP_AF=1.000e-03;P_GERMLINE=-7.857e-01;RPA=13,14;RU=T;STR;TLOD=6.52	GT:AD:AF:F1R2:F2R1:MBQ:MFRL:MMQ:MPOS:SA_MAP_AF:SA_POST_PROB	0/0:21,1:0.163:11,0:8,1:33:2,9:60:17	0/1:29,5:0.225:13,0:13,5:28:152,187:60:14:0.131,0.091,0.147:7.158e-03,0.074,0.918
3	160141656	.	C	CT	.	.	DP=121;ECNT=1;NLOD=3.64;N_ART_LOD=0.223;POP_AF=1.000e-03;P_GERMLINE=-5.034e-01;RPA=14,15;RU=T;STR;TLOD=12.03	GT:AD:AF:F1R2:F2R1:MBQ:MFRL:MMQ:MPOS:SA_MAP_AF:SA_POST_PROB	0/0:20,1:0.240:9,1:9,0:31:3,39:60:46	0/1:49,9:0.284:11,7:24,2:28:195,240:60:43:0.152,0.00,0.155:0.011,0.038,0.951
3	160249220	.	T	TA	.	.	DP=53;ECNT=1;NLOD=10.39;N_ART_LOD=-1.309e+00;POP_AF=1.000e-03;P_GERMLINE=-9.671e+00;RPA=13,14;RU=A;STR;TLOD=3.42	GT:AD:AF:F1R2:F2R1:MBQ:MFRL:MMQ:MPOS:SA_MAP_AF:SA_POST_PROB	0/0:35,0:0.110:16,0:17,0:0:2,0:0:0	0/1:4,2:0.389:3,0:1,2:40:195,234:60:33:0.00,0.333,0.333:0.025,0.025,0.950
3	160395089	.	G	GA	.	.	DP=83;ECNT=1;NLOD=3.55;N_ART_LOD=-7.183e-01;POP_AF=1.000e-03;P_GERMLINE=-4.406e-01;RPA=12,13;RU=A;STR;TLOD=10.94	GT:AD:AF:F1R2:F2R1:MBQ:MFRL:MMQ:MPOS:SA_MAP_AF:SA_POST_PROB	0/0:12,0:0.082:6,0:4,0:0:4,0:0:0	0/1:55,8:0.177:18,2:25,6:40:201,161:60:26:0.00,0.131,0.127:0.025,0.013,0.962
3	164727336	.	C	T	.	.	DP=35;ECNT=1;NLOD=2.70;N_ART_LOD=-9.995e-01;POP_AF=1.000e-03;P_GERMLINE=-9.710e-02;TLOD=15.58	GT:AD:AF:F1R2:F2R1:MBQ:MFRL:MMQ:MPOS:SA_MAP_AF:SA_POST_PROB	0/0:9,0:2.268e-03:7,0:2,0:0:7,0:0:0	0/1:18,6:0.269:9,4:9,2:39:223,253:60:15:0.253,0.00,0.250:0.025,0.023,0.952
3	167762678	.	CA	C	.	.	DP=103;ECNT=1;NLOD=3.65;N_ART_LOD=-6.933e-01;POP_AF=1.000e-03;P_GERMLINE=-1.321e+00;RPA=12,11;RU=A;STR;TLOD=5.10	GT:AD:AF:F1R2:F2R1:MBQ:MFRL:MMQ:MPOS:SA_MAP_AF:SA_POST_PROB	0/0:13,0:0.218:4,0:3,0:0:4,0:0:0	0/1:64,5:0.182:8,0:19,4:39:164,125:60:29:0.061,0.040,0.062:8.475e-03,0.012,0.979
3	169578508	.	G	A	.	.	DP=369;ECNT=1;NLOD=30.28;N_ART_LOD=-2.028e+00;POP_AF=1.000e-03;P_GERMLINE=-2.834e+01;TLOD=4.66	GT:AD:AF:F1R2:F2R1:MBQ:MFRL:MMQ:MPOS:SA_MAP_AF:SA_POST_PROB	0/0:101,0:0.052:75,0:26,0:0:0,0:0:0	0/1:241,3:0.039:84,1:157,2:40:178,261:60:20:0.010,0.00,0.012:2.271e-03,5.320e-03,0.992
3	170078449	.	G	A	.	.	DP=587;ECNT=1;NLOD=36.57;N_ART_LOD=-5.028e-01;POP_AF=1.000e-03;P_GERMLINE=-3.567e+01;TLOD=3.60	GT:AD:AF:F1R2:F2R1:MBQ:MFRL:MMQ:MPOS:SA_MAP_AF:SA_POST_PROB	0/0:135,3:0.076:74,1:61,2:30:0,2:60:0	0/1:400,7:0.043:172,2:228,5:39:174,154:60:0:0.010,0.010,0.017:2.642e-03,2.424e-03,0.995
3	171404524	.	G	C	.	.	DP=219;ECNT=1;NLOD=7.49;N_ART_LOD=-1.421e+00;POP_AF=1.000e-03;P_GERMLINE=-4.191e+00;TLOD=165.11	GT:AD:AF:F1R2:F2R1:MBQ:MFRL:MMQ:MPOS:SA_MAP_AF:SA_POST_PROB	0/0:25,0:0.022:20,0:5,0:0:2,0:0:0	0/1:134,49:0.280:45,20:89,29:40:170,164:60:20:0.253,0.253,0.268:0.021,8.668e-03,0.970
3	172046695	.	G	GT	.	.	DB;DP=73;ECNT=1;NLOD=3.23;N_ART_LOD=-8.255e-01;POP_AF=1.000e-03;P_GERMLINE=-2.660e-01;RPA=13,14;RU=T;STR;TLOD=13.84	GT:AD:AF:F1R2:F2R1:MBQ:MFRL:MMQ:MPOS:SA_MAP_AF:SA_POST_PROB	0/0:11,0:0.057:4,0:6,0:0:2,0:0:0	0/1:41,10:0.259:13,4:19,6:38:199,169:60:14:0.162,0.192,0.196:0.013,0.033,0.954
3	172052897	.	GT	G	.	.	DP=220;ECNT=1;NLOD=9.02;N_ART_LOD=0.037;POP_AF=1.000e-03;P_GERMLINE=-5.822e+00;RPA=16,15;RU=T;STR;TLOD=6.58	GT:AD:AF:F1R2:F2R1:MBQ:MFRL:MMQ:MPOS:SA_MAP_AF:SA_POST_PROB	0/0:45,3:0.282:12,1:12,1:39:8,21:60:44	0/1:66,7:0.287:17,4:20,2:37:165,164:60:34:0.081,0.061,0.088:9.045e-03,0.014,0.977
3	172694861	.	T	TA	.	.	DB;DP=401;ECNT=1;NLOD=10.83;N_ART_LOD=-1.335e+00;POP_AF=1.000e-03;P_GERMLINE=-7.535e+00;RPA=10,11;RU=A;STR;TLOD=8.09	GT:AD:AF:F1R2:F2R1:MBQ:MFRL:MMQ:MPOS:SA_MAP_AF:SA_POST_PROB	0/0:36,0:0.133:23,0:13,0:0:2,0:0:0	0/1:266,10:0.138:106,5:156,5:39:172,193:60:20:0.040,0.00,0.036:2.473e-03,0.027,0.971
3	179083024	.	A	AT	.	.	DB;DP=79;ECNT=1;NLOD=3.11;N_ART_LOD=-7.324e-01;POP_AF=1.000e-03;P_GERMLINE=-2.656e+00;RPA=11,12;RU=T;STR;TLOD=3.15	GT:AD:AF:F1R2:F2R1:MBQ:MFRL:MMQ:MPOS:SA_MAP_AF:SA_POST_PROB	0/0:11,0:0.203:5,0:1,0:0:2,0:0:0	0/1:49,4:0.179:9,0:14,3:39:184,140:60:13:0.061,0.00,0.057:6.108e-03,0.027,0.967
3	179119110	.	G	GA	.	.	DP=439;ECNT=1;NLOD=8.43;N_ART_LOD=-1.249e+00;POP_AF=1.000e-03;P_GERMLINE=-7.002e+00;RPA=9,10;RU=A;STR;TLOD=4.14	GT:AD:AF:F1R2:F2R1:MBQ:MFRL:MMQ:MPOS:SA_MAP_AF:SA_POST_PROB	0/0:28,0:0.167:15,0:13,0:0:2,0:0:0	0/1:313,7:0.116:114,3:197,4:40:165,130:60:20:0.010,0.020,0.022:0.068,9.612e-04,0.931
3	179305824	.	C	A	.	.	DP=287;ECNT=1;NLOD=12.59;N_ART_LOD=-1.654e+00;POP_AF=1.000e-03;P_GERMLINE=-9.292e+00;TLOD=98.27	GT:AD:AF:F1R2:F2R1:MBQ:MFRL:MMQ:MPOS:SA_MAP_AF:SA_POST_PROB	0/0:42,0:0.056:29,0:13,0:0:2,0:0:0	0/1:200,32:0.151:86,11:114,21:40:165,162:60:29:0.131,0.121,0.138:0.011,6.807e-03,0.983
3	179333753	.	CT	C	.	.	DB;DP=186;ECNT=1;NLOD=14.12;N_ART_LOD=-1.396e+00;POP_AF=1.000e-03;P_GERMLINE=-1.083e+01;RPA=10,9;RU=T;STR;TLOD=7.61	GT:AD:AF:F1R2:F2R1:MBQ:MFRL:MMQ:MPOS:SA_MAP_AF:SA_POST_PROB	0/0:47,0:0.022:28,0:18,0:0:1,0:0:0	0/1:113,7:0.117:56,2:51,5:39:166,181:60:11:0.051,0.051,0.060:6.267e-03,0.011,0.982
3	180322248	.	C	CT	.	.	DP=62;ECNT=1;NLOD=2.87;N_ART_LOD=-7.512e-01;POP_AF=1.000e-03;P_GERMLINE=-1.380e-01;RPA=11,12;RU=T;STR;TLOD=9.00	GT:AD:AF:F1R2:F2R1:MBQ:MFRL:MMQ:MPOS:SA_MAP_AF:SA_POST_PROB	0/0:12,1:0.206:6,1:6,0:38:4,4:60:14	0/1:31,7:0.224:14,3:15,4:38:179,216:60:30:0.152,0.162,0.184:0.021,0.013,0.966
3	180665635	.	A	AT	.	.	DP=271;ECNT=1;NLOD=25.50;N_ART_LOD=-1.665e+00;POP_AF=1.000e-03;P_GERMLINE=-2.227e+01;RPA=9,10;RU=T;STR;TLOD=6.73	GT:AD:AF:F1R2:F2R1:MBQ:MFRL:MMQ:MPOS:SA_MAP_AF:SA_POST_PROB	0/0:85,0:0.069:54,0:31,0:0:0,0:0:0	0/1:150,7:0.089:55,3:91,4:39:164,208:60:36:0.040,0.030,0.045:4.824e-03,7.532e-03,0.988
3	180679235	.	C	CT	.	.	DP=98;ECNT=1;NLOD=7.69;N_ART_LOD=-1.054e+00;POP_AF=1.000e-03;P_GERMLINE=-5.173e+00;RPA=14,15;RU=T;STR;TLOD=5.29	GT:AD:AF:F1R2:F2R1:MBQ:MFRL:MMQ:MPOS:SA_MAP_AF:SA_POST_PROB	0/0:31,2:0.082:15,1:11,1:38:2,3:60:21	0/1:43,6:0.220:12,2:24,4:40:161,165:60:14:0.101,0.101,0.122:9.567e-03,0.024,0.966
3	181430764	.	C	T	.	.	DP=513;ECNT=1;NLOD=14.37;N_ART_LOD=-1.701e+00;POP_AF=1.000e-03;P_GERMLINE=-1.383e+01;TLOD=3.23	GT:AD:AF:F1R2:F2R1:MBQ:MFRL:MMQ:MPOS:SA_MAP_AF:SA_POST_PROB	0/0:48,0:0.033:26,0:22,0:0:2,0:0:0	0/1:439,3:0.030:139,0:300,3:40:173,131:60:36:0.010,0.010,6.787e-03:2.127e-03,1.287e-03,0.997
3	183029284	.	G	A	.	.	DP=44;ECNT=1;NLOD=2.71;N_ART_LOD=-1.034e+00;POP_AF=1.000e-03;P_GERMLINE=-1.265e+00;TLOD=4.17	GT:AD:AF:F1R2:F2R1:MBQ:MFRL:MMQ:MPOS:SA_MAP_AF:SA_POST_PROB	0/0:9,0:0.092:5,0:4,0:0:2,0:0:0	0/1:29,2:0.091:11,1:18,1:37:235,247:60:20:0.00,0.061,0.065:0.012,0.022,0.967
3	183558481	.	C	CT	.	.	DP=70;ECNT=1;NLOD=3.23;N_ART_LOD=-1.078e+00;POP_AF=1.000e-03;P_GERMLINE=-2.850e+00;RPA=10,11;RU=T;STR;TLOD=3.08	GT:AD:AF:F1R2:F2R1:MBQ:MFRL:MMQ:MPOS:SA_MAP_AF:SA_POST_PROB	0/0:13,1:0.179:8,1:5,0:0:9,2:60:0	0/1:34,4:0.206:20,3:14,1:35:166,174:60:23:0.101,0.00,0.105:0.019,0.016,0.965
3	183706324	.	G	A	.	.	DP=56;ECNT=1;NLOD=2.96;N_ART_LOD=-1.055e+00;POP_AF=1.000e-03;P_GERMLINE=-2.386e+00;TLOD=3.27	GT:AD:AF:F1R2:F2R1:MBQ:MFRL:MMQ:MPOS:SA_MAP_AF:SA_POST_PROB	0/0:10,0:0.056:8,0:2,0:0:4,0:0:0	0/1:40,2:0.078:10,2:30,0:35:213,242:60:20:0.00,0.051,0.048:9.139e-03,0.022,0.969
3	183881428	.	T	C	.	.	DP=132;ECNT=1;NLOD=8.69;N_ART_LOD=-1.483e+00;POP_AF=1.000e-03;P_GERMLINE=-5.393e+00;TLOD=88.33	GT:AD:AF:F1R2:F2R1:MBQ:MFRL:MMQ:MPOS:SA_MAP_AF:SA_POST_PROB	0/0:29,0:0.019:19,0:10,0:0:2,0:0:0	0/1:71,27:0.283:34,13:37,14:40:171,164:60:18:0.232,0.263,0.276:0.023,0.012,0.966
3	183977926	.	G	A	.	.	DP=317;ECNT=1;NLOD=2.71;N_ART_LOD=-9.998e-01;POP_AF=1.000e-03;P_GERMLINE=-1.308e+00;TLOD=4.12	GT:AD:AF:F1R2:F2R1:MBQ:MFRL:MMQ:MPOS:SA_MAP_AF:SA_POST_PROB	0/0:9,0:8.298e-04:4,0:5,0:0:4,0:0:0	0/1:294,3:0.031:133,1:161,2:39:168,206:60:22:0.010,0.010,0.010:1.185e-03,0.019,0.980
3	184041578	.	G	A	.	.	DP=116;ECNT=1;NLOD=15.25;N_ART_LOD=-1.722e+00;POP_AF=1.000e-03;P_GERMLINE=-1.403e+01;TLOD=3.93	GT:AD:AF:F1R2:F2R1:MBQ:MFRL:MMQ:MPOS:SA_MAP_AF:SA_POST_PROB	0/0:51,0:0.023:35,0:16,0:0:2,0:0:0	0/1:57,2:0.064:21,1:36,1:40:179,203:60:20:0.00,0.030,0.034:0.012,7.376e-03,0.981
3	185540911	.	C	CA	.	.	DB;DP=86;ECNT=1;NLOD=5.42;N_ART_LOD=-1.056e+00;POP_AF=1.000e-03;P_GERMLINE=-2.282e+00;RPA=10,11;RU=A;STR;TLOD=6.34	GT:AD:AF:F1R2:F2R1:MBQ:MFRL:MMQ:MPOS:SA_MAP_AF:SA_POST_PROB	0/0:18,0:0.141:12,0:6,0:0:3,0:0:0	0/1:48,6:0.159:17,2:28,4:36:213,219:60:31:0.00,0.111,0.111:0.014,0.025,0.960
3	186838840	.	G	A	.	.	DP=47;ECNT=1;NLOD=12.60;N_ART_LOD=-1.646e+00;POP_AF=1.000e-03;P_GERMLINE=-1.038e+01;TLOD=4.96	GT:AD:AF:F1R2:F2R1:MBQ:MFRL:MMQ:MPOS:SA_MAP_AF:SA_POST_PROB	0/0:42,0:0.035:28,0:14,0:0:2,0:0:0	0/1:0,2:0.950:0,1:0,1:28:0,333:60:13:0.00,0.990,1.00:0.029,0.025,0.946
3	188242549	.	T	C	.	.	DP=143;ECNT=1;NLOD=8.40;N_ART_LOD=-1.462e+00;POP_AF=1.000e-03;P_GERMLINE=-7.988e+00;TLOD=3.11	GT:AD:AF:F1R2:F2R1:MBQ:MFRL:MMQ:MPOS:SA_MAP_AF:SA_POST_PROB	0/0:28,0:2.287e-03:13,0:15,0:0:4,0:0:0	0/1:109,3:0.041:40,3:69,0:34:161,176:60:24:0.020,0.020,0.027:3.368e-03,0.012,0.985
3	189363106	.	T	C	.	.	DP=24;ECNT=1;NLOD=6.30;N_ART_LOD=-1.358e+00;POP_AF=1.000e-03;P_GERMLINE=-4.825e+00;TLOD=4.17	GT:AD:AF:F1R2:F2R1:MBQ:MFRL:MMQ:MPOS:SA_MAP_AF:SA_POST_PROB	0/0:21,0:0.046:17,0:4,0:0:4,0:0:0	0/1:0,1:1.000:0,1:0,0:40:0,63:60:17:0.990,0.00,1.00:0.025,0.028,0.947
3	189713239	.	G	GA	.	.	DP=201;ECNT=1;NLOD=9.32;N_ART_LOD=-1.239e+00;POP_AF=1.000e-03;P_GERMLINE=-6.019e+00;RPA=9,10;RU=A;STR;TLOD=8.95	GT:AD:AF:F1R2:F2R1:MBQ:MFRL:MMQ:MPOS:SA_MAP_AF:SA_POST_PROB	0/0:31,0:0.058:14,0:17,0:0:2,0:0:0	0/1:120,7:0.162:39,4:77,3:39:176,154:60:17:0.051,0.040,0.055:0.012,5.465e-03,0.982
3	190999796	.	G	A	.	.	DP=86;ECNT=1;NLOD=2.40;N_ART_LOD=-9.732e-01;POP_AF=1.000e-03;P_GERMLINE=-5.111e-02;TLOD=12.36	GT:AD:AF:F1R2:F2R1:MBQ:MFRL:MMQ:MPOS:SA_MAP_AF:SA_POST_PROB	0/0:8,0:0.058:1,0:7,0:0:8,0:0:0	0/1:67,5:0.097:30,2:37,3:40:200,227:60:33:0.00,0.071,0.069:0.010,0.025,0.964
3	193174892	.	T	C	.	.	DP=142;ECNT=2;NLOD=25.58;N_ART_LOD=-1.934e+00;POP_AF=1.000e-03;P_GERMLINE=-2.484e+01;TLOD=3.44	GT:AD:AF:F1R2:F2R1:MBQ:MFRL:MMQ:MPOS:PGT:PID:SA_MAP_AF:SA_POST_PROB	0/0:85,0:8.005e-05:58,0:27,0:0:2,0:0:0:0|1:193174892_T_C	0/1:55,2:0.035:17,0:38,2:40:172,99:60:23:0|1:193174892_T_C:0.020,0.030,0.035:0.014,5.891e-03,0.980
3	193174893	.	G	A	.	.	DP=142;ECNT=2;NLOD=24.68;N_ART_LOD=-1.919e+00;POP_AF=1.000e-03;P_GERMLINE=-2.400e+01;TLOD=3.38	GT:AD:AF:F1R2:F2R1:MBQ:MFRL:MMQ:MPOS:PGT:PID:SA_MAP_AF:SA_POST_PROB	0/0:82,0:1.246e-04:56,0:26,0:0:2,0:0:0:0|1:193174892_T_C	0/1:58,2:0.033:18,0:40,2:40:171,99:60:22:0|1:193174892_T_C:0.020,0.030,0.033:0.014,5.478e-03,0.980
3	194118105	.	G	A	.	.	DP=365;ECNT=1;NLOD=2.96;N_ART_LOD=-1.055e+00;POP_AF=1.000e-03;P_GERMLINE=-2.132e+00;TLOD=3.53	GT:AD:AF:F1R2:F2R1:MBQ:MFRL:MMQ:MPOS:SA_MAP_AF:SA_POST_PROB	0/0:10,0:0.055:4,0:6,0:0:12,0:0:0	0/1:329,3:0.041:114,1:215,2:40:186,126:60:37:0.010,0.010,9.036e-03:1.041e-03,7.303e-03,0.992
3	194152603	.	G	A	.	.	DP=150;ECNT=1;NLOD=16.48;N_ART_LOD=-1.754e+00;POP_AF=1.000e-03;P_GERMLINE=-1.589e+01;TLOD=3.30	GT:AD:AF:F1R2:F2R1:MBQ:MFRL:MMQ:MPOS:SA_MAP_AF:SA_POST_PROB	0/0:55,0:0.020:45,0:10,0:0:0,0:0:0	0/1:87,2:0.043:42,1:45,1:40:198,306:60:23:0.020,0.00,0.022:9.714e-03,5.889e-03,0.984
3	194159720	.	C	CA	.	.	DB;DP=167;ECNT=2;NLOD=10.79;N_ART_LOD=-1.605e+00;POP_AF=1.000e-03;P_GERMLINE=-7.789e+00;RPA=9,10;RU=A;STR;TLOD=5.99	GT:AD:AF:F1R2:F2R1:MBQ:MFRL:MMQ:MPOS:SA_MAP_AF:SA_POST_PROB	0/0:36,0:0.094:19,0:17,0:0:2,0:0:0	0/1:93,6:0.147:30,2:63,4:40:190,189:60:22:0.061,0.040,0.061:0.013,7.435e-03,0.979
3	194947478	.	G	C	.	.	DP=350;ECNT=1;NLOD=22.50;N_ART_LOD=-1.590e+00;POP_AF=1.000e-03;P_GERMLINE=-1.920e+01;TLOD=110.24	GT:AD:AF:F1R2:F2R1:MBQ:MFRL:MMQ:MPOS:SA_MAP_AF:SA_POST_PROB	0/0:75,0:0.015:51,0:24,0:0:2,0:0:0	0/1:220,37:0.165:92,12:128,25:40:155,162:60:20:0.141,0.111,0.143:4.002e-03,0.028,0.968
3	195306309	.	AAGC	A	.	.	DP=162;ECNT=1;NLOD=2.40;N_ART_LOD=-1.007e+00;POP_AF=1.000e-03;P_GERMLINE=-1.981e+00;RPA=5,4;RU=AGC;STR;TLOD=3.12	GT:AD:AF:F1R2:F2R1:MBQ:MFRL:MMQ:MPOS:SA_MAP_AF:SA_POST_PROB	0/0:8,0:0.138:6,0:2,0:0:9,0:0:0	0/1:108,2:0.150:50,0:58,2:40:202,143:60:14:0.010,0.010,0.018:0.012,2.894e-03,0.985
3	195984818	.	TA	T	.	.	DP=71;ECNT=1;NLOD=2.95;N_ART_LOD=-7.017e-01;POP_AF=1.000e-03;P_GERMLINE=-1.604e-01;RPA=12,11;RU=A;STR;TLOD=15.79	GT:AD:AF:F1R2:F2R1:MBQ:MFRL:MMQ:MPOS:SA_MAP_AF:SA_POST_PROB	0/0:10,0:0.195:3,0:6,0:0:2,0:0:0	0/1:29,10:0.332:11,5:14,4:39:191,190:60:19:0.192,0.222,0.237:0.054,9.604e-03,0.937
3	196532148	.	C	CT	.	.	DP=49;ECNT=1;NLOD=5.33;N_ART_LOD=-1.030e+00;POP_AF=1.000e-03;P_GERMLINE=-4.341e+00;RPA=11,12;RU=T;STR;TLOD=3.69	GT:AD:AF:F1R2:F2R1:MBQ:MFRL:MMQ:MPOS:SA_MAP_AF:SA_POST_PROB	0/0:18,0:0.100:7,0:9,0:0:3,0:0:0	0/1:22,3:0.159:8,1:11,2:40:175,229:60:29:0.00,0.121,0.120:0.016,0.025,0.959
3	196625665	.	A	G	.	.	DP=232;ECNT=11;NLOD=4.83;N_ART_LOD=1.50;POP_AF=1.000e-03;P_GERMLINE=-1.543e+00;TLOD=36.20	GT:AD:AF:F1R2:F2R1:MBQ:MFRL:MMQ:MPOS:PGT:PID:SA_MAP_AF:SA_POST_PROB	0/0:30,1:0.032:16,1:14,0:0:3,12:45:0:0|1:196625665_A_G	0/1:188,13:0.065:95,8:93,5:40:127,133:25:20:0|1:196625665_A_G:0.051,0.061,0.065:6.792e-03,9.121e-03,0.984
3	196625668	.	A	G	.	.	DP=252;ECNT=11;NLOD=3.64;N_ART_LOD=4.43;POP_AF=1.000e-03;P_GERMLINE=-5.043e-01;TLOD=42.66	GT:AD:AF:F1R2:F2R1:MBQ:MFRL:MMQ:MPOS:PGT:PID:SA_MAP_AF:SA_POST_PROB	0/0:40,2:0.048:19,2:21,0:36:4,13:46:2:0|1:196625665_A_G	0/1:195,15:0.071:99,9:96,6:40:126,133:25:20:0|1:196625665_A_G:0.061,0.071,0.071:5.464e-03,0.012,0.982
3	196625675	.	C	T	.	.	DP=283;ECNT=11;NLOD=12.88;N_ART_LOD=-1.643e+00;POP_AF=1.000e-03;P_GERMLINE=-1.192e+01;TLOD=3.66	GT:AD:AF:F1R2:F2R1:MBQ:MFRL:MMQ:MPOS:SA_MAP_AF:SA_POST_PROB	0/0:43,0:3.211e-03:22,0:21,0:0:3,0:0:0	0/1:230,3:0.029:119,2:111,1:39:124,97:46:2:0.010,0.010,0.013:1.284e-03,0.016,0.983
3	196625679	.	C	T	.	.	DP=288;ECNT=11;NLOD=13.22;N_ART_LOD=-1.653e+00;POP_AF=1.000e-03;P_GERMLINE=-1.209e+01;TLOD=3.83	GT:AD:AF:F1R2:F2R1:MBQ:MFRL:MMQ:MPOS:SA_MAP_AF:SA_POST_PROB	0/0:44,0:1.290e-03:22,0:22,0:0:3,0:0:0	0/1:235,3:0.025:125,2:110,1:38:124,133:40:35:0.00,0.010,0.013:7.044e-03,1.885e-03,0.991
3	196625702	.	C	G	.	.	DP=282;ECNT=11;NLOD=12.88;N_ART_LOD=-1.351e+00;POP_AF=1.000e-03;P_GERMLINE=-9.799e+00;TLOD=6.17	GT:AD:AF:F1R2:F2R1:MBQ:MFRL:MMQ:MPOS:SA_MAP_AF:SA_POST_PROB	0/0:43,0:3.505e-03:21,0:22,0:0:3,0:0:0	0/1:234,5:0.022:124,2:110,3:40:124,121:30:32:0.020,0.020,0.021:2.592e-03,5.724e-03,0.992
3	197495473	.	T	A	.	.	DP=138;ECNT=1;NLOD=15.59;N_ART_LOD=-1.734e+00;POP_AF=1.000e-03;P_GERMLINE=-1.481e+01;TLOD=3.48	GT:AD:AF:F1R2:F2R1:MBQ:MFRL:MMQ:MPOS:SA_MAP_AF:SA_POST_PROB	0/0:52,0:0.030:37,0:15,0:0:2,0:0:0	0/1:75,2:0.060:35,0:40,2:40:170,204:60:19:0.020,0.020,0.026:0.022,3.581e-03,0.975
3	197838482	.	C	A	.	.	DP=96;ECNT=1;NLOD=7.50;N_ART_LOD=-1.428e+00;POP_AF=1.000e-03;P_GERMLINE=-6.624e+00;TLOD=3.57	GT:AD:AF:F1R2:F2R1:MBQ:MFRL:MMQ:MPOS:SA_MAP_AF:SA_POST_PROB	0/0:25,0:0.039:20,0:5,0:0:3,0:0:0	0/1:65,2:0.045:36,2:29,0:39:174,187:60:15:0.020,0.020,0.030:0.021,4.136e-03,0.974
4	299121	.	C	T	.	.	DP=102;ECNT=1;NLOD=2.40;N_ART_LOD=-9.735e-01;POP_AF=1.000e-03;P_GERMLINE=-5.170e-02;TLOD=135.23	GT:AD:AF:F1R2:F2R1:MBQ:MFRL:MMQ:MPOS:SA_MAP_AF:SA_POST_PROB	0/0:8,0:0.057:3,0:5,0:0:10,0:0:0	0/1:46,37:0.452:31,19:15,18:39:163,175:60:20:0.434,0.414,0.446:0.011,0.042,0.947
4	1963019	.	C	G	.	.	DP=16;ECNT=1;NLOD=3.01;N_ART_LOD=-1.073e+00;POP_AF=1.000e-03;P_GERMLINE=-1.778e-01;TLOD=16.21	GT:AD:AF:F1R2:F2R1:MBQ:MFRL:MMQ:MPOS:SA_MAP_AF:SA_POST_PROB	0/0:10,0:0.084:7,0:3,0:0:7,0:0:0	0/1:0,4:1.000:0,0:0,4:38:0,272:60:20:0.990,0.00,1.00:0.025,0.030,0.945
4	3174816	.	T	C	.	.	DP=276;ECNT=1;NLOD=20.11;N_ART_LOD=-1.848e+00;POP_AF=1.000e-03;P_GERMLINE=-1.804e+01;TLOD=4.79	GT:AD:AF:F1R2:F2R1:MBQ:MFRL:MMQ:MPOS:SA_MAP_AF:SA_POST_PROB	0/0:67,0:0.043:34,0:33,0:0:2,0:0:0	0/1:187,3:0.049:54,0:133,3:40:200,314:60:35:0.020,0.00,0.016:5.584e-03,4.198e-03,0.990
4	3210446	.	T	TA	.	.	DP=42;ECNT=1;NLOD=3.06;N_ART_LOD=-6.852e-01;POP_AF=1.000e-03;P_GERMLINE=-8.739e-01;RPA=15,16;RU=A;STR;TLOD=4.99	GT:AD:AF:F1R2:F2R1:MBQ:MFRL:MMQ:MPOS:SA_MAP_AF:SA_POST_PROB	0/0:11,0:0.147:4,0:1,0:0:3,0:0:0	0/1:17,6:0.304:6,2:9,2:39:213,267:60:28:0.00,0.172,0.174:0.021,0.022,0.957
4	3230802	.	CCA	C	.	.	DP=59;ECNT=1;NLOD=2.40;N_ART_LOD=-1.007e+00;POP_AF=1.000e-03;P_GERMLINE=-1.519e+00;RPA=6,5;RU=CA;STR;TLOD=3.59	GT:AD:AF:F1R2:F2R1:MBQ:MFRL:MMQ:MPOS:SA_MAP_AF:SA_POST_PROB	0/0:8,0:0.137:5,0:3,0:0:13,0:0:0	0/1:27,2:0.241:10,0:17,2:39:206,204:60:29:0.071,0.00,0.069:0.022,0.012,0.966
4	3443797	.	CCTG	C	.	.	DB;DP=79;ECNT=1;NLOD=3.56;N_ART_LOD=-1.138e+00;POP_AF=1.000e-03;P_GERMLINE=-4.632e-01;RPA=6,5;RU=CTG;STR;TLOD=7.22	GT:AD:AF:F1R2:F2R1:MBQ:MFRL:MMQ:MPOS:SA_MAP_AF:SA_POST_PROB	0/0:12,0:0.080:7,0:5,0:0:10,0:0:0	0/1:55,3:0.101:19,1:36,2:40:162,189:60:36:0.030,0.040,0.052:0.011,8.267e-03,0.980
4	4322472	.	C	T	.	.	DP=173;ECNT=1;NLOD=9.91;N_ART_LOD=-1.542e+00;POP_AF=1.000e-03;P_GERMLINE=-7.385e+00;TLOD=5.30	GT:AD:AF:F1R2:F2R1:MBQ:MFRL:MMQ:MPOS:SA_MAP_AF:SA_POST_PROB	0/0:33,0:0.030:21,0:12,0:0:3,0:0:0	0/1:131,3:0.038:58,1:73,2:39:166,222:60:20:0.010,0.020,0.022:6.579e-03,3.763e-03,0.990
4	8218836	.	G	A	.	.	DP=122;ECNT=1;NLOD=4.51;N_ART_LOD=-1.204e+00;POP_AF=1.000e-03;P_GERMLINE=-4.001e+00;TLOD=3.21	GT:AD:AF:F1R2:F2R1:MBQ:MFRL:MMQ:MPOS:SA_MAP_AF:SA_POST_PROB	0/0:15,0:5.637e-04:7,0:8,0:0:6,0:0:0	0/1:101,2:0.037:35,2:66,0:40:175,195:60:14:0.010,0.020,0.019:7.836e-03,3.831e-03,0.988
4	9565643	.	T	A	.	.	DP=48;ECNT=4;NLOD=4.82;N_ART_LOD=-1.230e+00;POP_AF=1.000e-03;P_GERMLINE=-1.528e+00;TLOD=15.68	GT:AD:AF:F1R2:F2R1:MBQ:MFRL:MMQ:MPOS:SA_MAP_AF:SA_POST_PROB	0/0:16,0:3.162e-05:5,0:11,0:0:3,0:0:0	0/1:27,5:0.156:13,3:14,2:39:178,137:23:15:0.141,0.121,0.156:0.031,0.012,0.957
4	15642515	.	C	CA	.	.	DP=124;ECNT=1;NLOD=11.74;N_ART_LOD=-1.220e+00;POP_AF=1.000e-03;P_GERMLINE=-1.007e+01;RPA=10,11;RU=A;STR;TLOD=4.38	GT:AD:AF:F1R2:F2R1:MBQ:MFRL:MMQ:MPOS:SA_MAP_AF:SA_POST_PROB	0/0:39,0:0.170:30,0:9,0:0:2,0:0:0	0/1:55,4:0.115:23,3:29,1:35:155,163:60:21:0.061,0.040,0.068:9.504e-03,0.012,0.978
4	16362275	.	G	GA	.	.	DP=125;ECNT=1;NLOD=5.53;N_ART_LOD=0.513;POP_AF=1.000e-03;P_GERMLINE=-4.703e+00;RPA=11,12;RU=A;STR;TLOD=3.52	GT:AD:AF:F1R2:F2R1:MBQ:MFRL:MMQ:MPOS:SA_MAP_AF:SA_POST_PROB	0/0:30,1:0.225:5,0:4,1:39:0,0:60:14	0/1:70,4:0.110:23,1:36,3:37:181,207:60:7:0.040,0.051,0.054:9.173e-03,9.378e-03,0.981
4	17590686	.	ATTTT	A	.	.	DP=119;ECNT=1;NLOD=3.48;N_ART_LOD=-8.215e-01;POP_AF=1.000e-03;P_GERMLINE=-1.967e+00;RPA=15,11;RU=T;STR;TLOD=4.22	GT:AD:AF:F1R2:F2R1:MBQ:MFRL:MMQ:MPOS:SA_MAP_AF:SA_POST_PROB	0/0:12,0:0.270:1,0:1,0:0:9,0:0:0	0/1:65,2:0.173:12,2:20,0:39:218,257:60:47:0.040,0.00,0.036:0.022,7.167e-03,0.971
4	17841869	.	G	GT	.	.	DP=130;ECNT=1;NLOD=8.42;N_ART_LOD=1.10;POP_AF=1.000e-03;P_GERMLINE=-5.118e+00;RPA=11,12;RU=T;STR;TLOD=15.55	GT:AD:AF:F1R2:F2R1:MBQ:MFRL:MMQ:MPOS:SA_MAP_AF:SA_POST_PROB	0/0:44,2:0.211:29,1:13,1:18:2,41:60:20	0/1:30,11:0.333:9,5:21,6:34:194,190:60:22:0.273,0.00,0.268:0.013,0.049,0.937
4	23825855	.	C	T	.	.	DP=155;ECNT=1;NLOD=12.84;N_ART_LOD=-1.670e+00;POP_AF=1.000e-03;P_GERMLINE=-9.733e+00;TLOD=6.24	GT:AD:AF:F1R2:F2R1:MBQ:MFRL:MMQ:MPOS:SA_MAP_AF:SA_POST_PROB	0/0:43,0:0.075:32,0:11,0:0:2,0:0:0	0/1:95,3:0.063:31,2:64,1:40:188,194:60:20:0.00,0.030,0.031:7.076e-03,0.010,0.983
4	26666694	.	C	T	.	.	DP=32;ECNT=1;NLOD=7.71;N_ART_LOD=-1.455e+00;POP_AF=1.000e-03;P_GERMLINE=-6.809e+00;TLOD=3.60	GT:AD:AF:F1R2:F2R1:MBQ:MFRL:MMQ:MPOS:SA_MAP_AF:SA_POST_PROB	0/0:26,0:0.075:16,0:10,0:0:3,0:0:0	0/1:1,1:0.500:0,1:1,0:39:235,114:60:20:0.495,0.00,0.500:0.025,0.027,0.948
4	27000814	.	AAT	A	.	.	DB;DP=53;ECNT=1;NLOD=4.81;N_ART_LOD=-1.251e+00;POP_AF=1.000e-03;P_GERMLINE=-1.985e+00;RPA=7,6;RU=AT;STR;TLOD=5.70	GT:AD:AF:F1R2:F2R1:MBQ:MFRL:MMQ:MPOS:SA_MAP_AF:SA_POST_PROB	0/0:16,0:0.056:7,0:9,0:0:4,0:0:0	0/1:30,3:0.115:17,2:13,1:39:181,181:60:17:0.071,0.071,0.091:8.187e-03,0.040,0.951
4	30724090	.	C	T	.	.	DP=346;ECNT=1;NLOD=4.72;N_ART_LOD=-1.238e+00;POP_AF=1.000e-03;P_GERMLINE=-1.694e+00;TLOD=6.07	GT:AD:AF:F1R2:F2R1:MBQ:MFRL:MMQ:MPOS:SA_MAP_AF:SA_POST_PROB	0/0:16,0:0.042:8,0:8,0:0:6,0:0:0	0/1:301,4:0.052:129,3:172,1:39:190,229:60:33:0.010,0.00,0.013:1.186e-03,0.015,0.984
4	37822911	.	T	TAA	.	.	DP=28;ECNT=2;NLOD=2.41;N_ART_LOD=-5.903e-01;POP_AF=1.000e-03;P_GERMLINE=-1.672e+00;RPA=11,13;RU=A;STR;TLOD=3.45	GT:AD:AF:F1R2:F2R1:MBQ:MFRL:MMQ:MPOS:SA_MAP_AF:SA_POST_PROB	0/0:8,0:0.100:7,0:1,0:0:1,0:0:0	0/1:13,2:0.204:6,1:3,1:37:157,172:60:12:0.121,0.111,0.143:0.014,0.028,0.958
4	37848534	.	G	GT	.	.	DP=174;ECNT=1;NLOD=18.38;N_ART_LOD=-1.360e+00;POP_AF=1.000e-03;P_GERMLINE=-1.519e+01;RPA=10,11;RU=T;STR;TLOD=6.54	GT:AD:AF:F1R2:F2R1:MBQ:MFRL:MMQ:MPOS:SA_MAP_AF:SA_POST_PROB	0/0:61,0:0.077:24,0:37,0:0:2,0:0:0	0/1:86,7:0.111:42,2:42,4:39:172,236:60:33:0.00,0.061,0.065:0.059,3.894e-03,0.937
4	38029597	.	A	G	.	.	DP=71;ECNT=1;NLOD=2.40;N_ART_LOD=-9.535e-01;POP_AF=1.000e-03;P_GERMLINE=-1.398e+00;TLOD=3.72	GT:AD:AF:F1R2:F2R1:MBQ:MFRL:MMQ:MPOS:SA_MAP_AF:SA_POST_PROB	0/0:8,0:3.357e-03:7,0:1,0:0:3,0:0:0	0/1:54,4:0.093:18,2:36,2:36:182,162:60:2:0.061,0.051,0.069:0.012,0.010,0.978
4	38990332	.	T	C	.	.	DP=87;ECNT=1;NLOD=12.59;N_ART_LOD=-1.654e+00;POP_AF=1.000e-03;P_GERMLINE=-1.109e+01;TLOD=4.21	GT:AD:AF:F1R2:F2R1:MBQ:MFRL:MMQ:MPOS:SA_MAP_AF:SA_POST_PROB	0/0:42,0:0.056:30,0:12,0:0:2,0:0:0	0/1:36,2:0.078:15,1:21,1:39:206,222:60:20:0.040,0.030,0.053:4.883e-03,0.087,0.908
4	39511530	.	T	TA	.	.	DP=140;ECNT=1;NLOD=11.00;N_ART_LOD=-1.184e+00;POP_AF=1.000e-03;P_GERMLINE=-7.697e+00;RPA=12,13;RU=A;STR;TLOD=16.61	GT:AD:AF:F1R2:F2R1:MBQ:MFRL:MMQ:MPOS:SA_MAP_AF:SA_POST_PROB	0/0:37,0:0.151:18,0:16,0:0:3,0:0:0	0/1:56,14:0.263:19,6:34,6:39:186,214:60:21:0.172,0.131,0.171:0.020,0.016,0.965
4	39974819	.	A	G	.	.	DP=141;ECNT=9;NLOD=10.23;N_ART_LOD=-1.544e+00;POP_AF=1.000e-03;P_GERMLINE=-7.110e+00;TLOD=6.29	GT:AD:AF:F1R2:F2R1:MBQ:MFRL:MMQ:MPOS:PGT:PID:SA_MAP_AF:SA_POST_PROB	0/0:34,0:3.248e-04:15,0:19,0:0:2,0:0:0:0|1:39974803_G_A	0/1:101,4:0.045:56,4:45,0:35:176,172:39:3:0|1:39974803_G_A:0.030,0.030,0.038:0.019,3.654e-03,0.978
4	40828020	.	G	C	.	.	DP=280;ECNT=1;NLOD=20.76;N_ART_LOD=-1.867e+00;POP_AF=1.000e-03;P_GERMLINE=-1.746e+01;TLOD=10.66	GT:AD:AF:F1R2:F2R1:MBQ:MFRL:MMQ:MPOS:SA_MAP_AF:SA_POST_PROB	0/0:71,0:0.054:50,0:21,0:0:2,0:0:0	0/1:189,5:0.051:69,1:120,4:40:180,140:60:30:0.020,0.020,0.026:4.330e-03,5.144e-03,0.991
4	43589660	.	G	A	.	.	DP=85;ECNT=1;NLOD=17.35;N_ART_LOD=-1.782e+00;POP_AF=1.000e-03;P_GERMLINE=-1.405e+01;TLOD=84.99	GT:AD:AF:F1R2:F2R1:MBQ:MFRL:MMQ:MPOS:SA_MAP_AF:SA_POST_PROB	0/0:58,0:0.036:44,0:14,0:0:2,0:0:0	0/1:0,21:0.952:0,15:0,6:39:0,196:60:16:0.990,0.990,1.00:0.028,0.026,0.946
4	47695102	.	T	TA	.	.	DB;DP=204;ECNT=1;NLOD=2.71;N_ART_LOD=-8.087e-01;POP_AF=1.000e-03;P_GERMLINE=-1.015e-01;RPA=9,10;RU=A;STR;TLOD=7.67	GT:AD:AF:F1R2:F2R1:MBQ:MFRL:MMQ:MPOS:SA_MAP_AF:SA_POST_PROB	0/0:9,0:0.179:5,0:4,0:0:2,0:0:0	0/1:152,8:0.123:55,3:95,5:39:164,193:60:15:0.030,0.051,0.050:0.030,2.684e-03,0.967
4	47892571	.	G	GA	.	.	DP=45;ECNT=1;NLOD=5.66;N_ART_LOD=-1.036e+00;POP_AF=1.000e-03;P_GERMLINE=-3.479e+00;RPA=10,11;RU=A;STR;TLOD=4.92	GT:AD:AF:F1R2:F2R1:MBQ:MFRL:MMQ:MPOS:SA_MAP_AF:SA_POST_PROB	0/0:19,0:0.054:7,0:12,0:0:3,0:0:0	0/1:16,4:0.251:2,2:13,2:39:173,168:60:7:0.00,0.202,0.200:0.040,0.014,0.947
4	48136087	.	G	GA	.	.	DB;DP=208;ECNT=1;NLOD=8.41;N_ART_LOD=-1.025e+00;POP_AF=1.000e-03;P_GERMLINE=-5.111e+00;RPA=10,11;RU=A;STR;TLOD=11.12	GT:AD:AF:F1R2:F2R1:MBQ:MFRL:MMQ:MPOS:SA_MAP_AF:SA_POST_PROB	0/0:28,0:0.035:15,0:13,0:0:2,0:0:0	0/1:150,12:0.114:48,5:99,5:39:166,156:60:9:0.051,0.061,0.062:5.594e-03,0.013,0.981
4	48530069	.	GA	G	.	.	DB;DP=53;ECNT=1;NLOD=5.88;N_ART_LOD=-1.483e-01;POP_AF=1.000e-03;P_GERMLINE=-4.212e+00;RPA=11,10;RU=A;STR;TLOD=4.38	GT:AD:AF:F1R2:F2R1:MBQ:MFRL:MMQ:MPOS:SA_MAP_AF:SA_POST_PROB	0/0:28,1:0.116:17,1:11,0:20:2,2:60:42	0/1:14,3:0.195:4,1:10,2:40:192,133:60:33:0.141,0.162,0.176:0.019,0.020,0.961
4	49151473	.	A	T	.	.	DP=38;ECNT=5;NLOD=6.81;N_ART_LOD=-1.385e+00;POP_AF=1.000e-03;P_GERMLINE=-4.718e+00;TLOD=4.82	GT:AD:AF:F1R2:F2R1:MBQ:MFRL:MMQ:MPOS:SA_MAP_AF:SA_POST_PROB	0/0:23,0:0.031:13,0:10,0:0:4,0:0:0	0/1:12,2:0.143:4,2:8,0:40:101,112:35:20:0.121,0.111,0.143:0.017,0.021,0.962
4	49151492	.	C	A	.	.	DP=39;ECNT=5;NLOD=7.32;N_ART_LOD=-1.409e+00;POP_AF=1.000e-03;P_GERMLINE=-4.390e+00;TLOD=5.87	GT:AD:AF:F1R2:F2R1:MBQ:MFRL:MMQ:MPOS:PGT:PID:SA_MAP_AF:SA_POST_PROB	0/0:25,0:0.015:13,0:12,0:0:4,0:0:0:0|1:49151492_C_A	0/1:12,2:0.143:6,1:6,1:39:104,102:45:29:0|1:49151492_C_A:0.121,0.111,0.143:0.017,0.021,0.962
4	49151505	.	T	C	.	.	DP=34;ECNT=5;NLOD=6.02;N_ART_LOD=-1.322e+00;POP_AF=1.000e-03;P_GERMLINE=-3.093e+00;TLOD=5.87	GT:AD:AF:F1R2:F2R1:MBQ:MFRL:MMQ:MPOS:PGT:PID:SA_MAP_AF:SA_POST_PROB	0/0:20,0:1.311e-05:11,0:9,0:0:2,0:0:0:0|1:49151492_C_A	0/1:12,2:0.143:6,1:6,1:37:108,102:45:16:0|1:49151492_C_A:0.121,0.111,0.143:0.016,0.024,0.960
4	49151510	.	T	C	.	.	DP=31;ECNT=5;NLOD=5.12;N_ART_LOD=-1.255e+00;POP_AF=1.000e-03;P_GERMLINE=-2.193e+00;TLOD=5.87	GT:AD:AF:F1R2:F2R1:MBQ:MFRL:MMQ:MPOS:PGT:PID:SA_MAP_AF:SA_POST_PROB	0/0:17,0:9.847e-06:9,0:8,0:0:2,0:0:0:0|1:49151492_C_A	0/1:12,2:0.143:6,1:6,1:28:108,102:45:11:0|1:49151492_C_A:0.121,0.111,0.143:0.016,0.024,0.960
4	49151514	.	T	C	.	.	DP=27;ECNT=5;NLOD=3.90;N_ART_LOD=-1.158e+00;POP_AF=1.000e-03;P_GERMLINE=-7.053e-01;TLOD=7.52	GT:AD:AF:F1R2:F2R1:MBQ:MFRL:MMQ:MPOS:SA_MAP_AF:SA_POST_PROB	0/0:13,0:0.038:8,0:5,0:0:2,0:0:0	0/1:10,3:0.231:5,1:5,2:39:112,102:31:10:0.182,0.212,0.231:0.023,0.020,0.957
4	52779651	.	GTTA	G	.	.	DB;DP=279;ECNT=1;NLOD=11.40;N_ART_LOD=-1.622e+00;POP_AF=1.000e-03;P_GERMLINE=-8.101e+00;RPA=6,5;RU=TTA;STR;TLOD=11.09	GT:AD:AF:F1R2:F2R1:MBQ:MFRL:MMQ:MPOS:SA_MAP_AF:SA_POST_PROB	0/0:38,0:0.079:19,0:19,0:0:2,0:0:0	0/1:171,5:0.147:59,1:112,4:39:192,232:60:25:0.020,0.020,0.028:0.011,2.897e-03,0.986
4	53787126	.	G	GT	.	.	DP=105;ECNT=1;NLOD=3.02;N_ART_LOD=-8.824e-01;POP_AF=1.000e-03;P_GERMLINE=-1.818e-01;RPA=11,12;RU=T;STR;TLOD=23.21	GT:AD:AF:F1R2:F2R1:MBQ:MFRL:MMQ:MPOS:SA_MAP_AF:SA_POST_PROB	0/0:10,0:0.237:8,0:2,0:0:4,0:0:0	0/1:48,15:0.310:21,5:25,10:36:212,214:60:21:0.242,0.00,0.238:0.025,0.022,0.953
4	54255950	.	G	GT	.	.	DP=269;ECNT=1;NLOD=15.89;N_ART_LOD=-1.473e+00;POP_AF=1.000e-03;P_GERMLINE=-1.395e+01;RPA=9,10;RU=T;STR;TLOD=4.65	GT:AD:AF:F1R2:F2R1:MBQ:MFRL:MMQ:MPOS:SA_MAP_AF:SA_POST_PROB	0/0:53,0:0.089:33,0:20,0:0:2,0:0:0	0/1:180,6:0.078:70,1:107,5:40:173,143:60:11:0.00,0.030,0.032:0.013,3.787e-03,0.983
4	55155121	.	A	G	.	.	DP=759;ECNT=1;NLOD=9.81;N_ART_LOD=-1.531e+00;POP_AF=1.000e-03;P_GERMLINE=-6.847e+00;TLOD=5.93	GT:AD:AF:F1R2:F2R1:MBQ:MFRL:MMQ:MPOS:SA_MAP_AF:SA_POST_PROB	0/0:35,1:0.085:17,0:18,1:2:4,9:60:0	0/1:669,7:0.042:256,4:413,3:39:176,185:60:9:0.010,0.010,0.010:1.505e-03,1.617e-03,0.997
4	55599356	.	A	G	.	.	DP=514;ECNT=1;NLOD=36.48;N_ART_LOD=-2.097e+00;POP_AF=1.000e-03;P_GERMLINE=-3.549e+01;TLOD=3.69	GT:AD:AF:F1R2:F2R1:MBQ:MFRL:MMQ:MPOS:SA_MAP_AF:SA_POST_PROB	0/0:124,1:0.046:87,0:37,1:4:0,0:60:13	0/1:355,3:0.037:140,0:215,3:39:162,132:60:22:0.010,0.010,8.380e-03:0.012,8.339e-04,0.987
4	55956320	.	CA	C	.	.	DP=253;ECNT=1;NLOD=6.60;N_ART_LOD=-1.149e+00;POP_AF=1.000e-03;P_GERMLINE=-4.037e+00;RPA=9,8;RU=A;STR;TLOD=5.34	GT:AD:AF:F1R2:F2R1:MBQ:MFRL:MMQ:MPOS:SA_MAP_AF:SA_POST_PROB	0/0:22,0:0.168:11,0:11,0:0:2,0:0:0	0/1:184,6:0.098:53,2:123,4:39:180,159:60:14:0.030,0.030,0.032:9.339e-03,3.386e-03,0.987
4	55976947	.	T	TA	.	.	DP=77;ECNT=1;NLOD=4.18;N_ART_LOD=-8.638e-01;POP_AF=1.000e-03;P_GERMLINE=-3.578e+00;RPA=13,14;RU=A;STR;TLOD=3.30	GT:AD:AF:F1R2:F2R1:MBQ:MFRL:MMQ:MPOS:SA_MAP_AF:SA_POST_PROB	0/0:14,0:0.270:6,0:4,0:0:4,0:0:0	0/1:31,3:0.220:7,2:14,1:27:217,198:60:26:0.091,0.00,0.091:0.025,0.013,0.961
4	57176964	.	CTTT	C	.	.	DP=623;ECNT=3;NLOD=2.36;N_ART_LOD=-3.934e-01;POP_AF=1.000e-03;P_GERMLINE=-5.723e-01;RPA=12,9;RU=T;STR;TLOD=4.64	GT:AD:AF:F1R2:F2R1:MBQ:MFRL:MMQ:MPOS:SA_MAP_AF:SA_POST_PROB	0/0:8,0:0.174:0,0:4,0:0:4,0:0:0	0/1:473,44:0.154:76,3:148,3:40:165,164:60:33:0.010,0.010,0.012:1.598e-03,3.314e-03,0.995
4	57176967	.	T	C	.	.	DP=667;ECNT=3;NLOD=3.91;N_ART_LOD=-1.183e+00;POP_AF=1.000e-03;P_GERMLINE=-7.306e-01;TLOD=7.18	GT:AD:AF:F1R2:F2R1:MBQ:MFRL:MMQ:MPOS:SA_MAP_AF:SA_POST_PROB	0/0:13,0:0.094:5,0:8,0:0:4,0:0:0	0/1:582,14:0.065:201,5:381,9:39:160,172:60:34:0.020,0.020,0.023:2.301e-03,2.889e-03,0.995
4	57686807	.	G	GTT	.	.	DP=100;ECNT=1;NLOD=2.74;N_ART_LOD=-8.171e-01;POP_AF=1.000e-03;P_GERMLINE=-1.240e-01;RPA=14,16;RU=T;STR;TLOD=6.67	GT:AD:AF:F1R2:F2R1:MBQ:MFRL:MMQ:MPOS:SA_MAP_AF:SA_POST_PROB	0/0:9,0:0.338:4,0:4,0:0:3,0:0:0	0/1:32,5:0.314:10,5:16,0:39:198,160:60:24:0.071,0.081,0.098:0.065,5.931e-03,0.929
4	57832974	.	T	TA	.	.	DP=145;ECNT=1;NLOD=11.43;N_ART_LOD=-1.187e+00;POP_AF=1.000e-03;P_GERMLINE=-8.164e+00;RPA=10,11;RU=A;STR;TLOD=7.11	GT:AD:AF:F1R2:F2R1:MBQ:MFRL:MMQ:MPOS:SA_MAP_AF:SA_POST_PROB	0/0:38,0:0.128:16,0:22,0:0:2,0:0:0	0/1:70,7:0.167:29,1:40,5:35:200,172:60:34:0.081,0.00,0.078:0.017,0.013,0.970
4	57871704	.	CA	C	.	.	DP=117;ECNT=3;NLOD=3.25;N_ART_LOD=0.349;POP_AF=1.000e-03;P_GERMLINE=-1.908e+00;RPA=8,7;RU=A;STR;TLOD=4.05	GT:AD:AF:F1R2:F2R1:MBQ:MFRL:MMQ:MPOS:SA_MAP_AF:SA_POST_PROB	0/0:20,1:0.149:16,0:4,1:40:3,8:60:16	0/1:79,4:0.085:42,2:37,2:40:207,172:60:22:0.00,0.051,0.048:8.732e-03,0.017,0.974
4	57891036	.	CT	C	.	.	DB;DP=218;ECNT=1;NLOD=23.04;N_ART_LOD=-1.614e+00;POP_AF=1.000e-03;P_GERMLINE=-2.159e+01;RPA=10,9;RU=T;STR;TLOD=4.16	GT:AD:AF:F1R2:F2R1:MBQ:MFRL:MMQ:MPOS:SA_MAP_AF:SA_POST_PROB	0/0:77,0:0.050:36,0:38,0:0:0,0:0:0	0/1:124,5:0.056:49,2:69,3:40:174,153:60:13:0.020,0.040,0.039:8.865e-03,5.156e-03,0.986
4	65175653	.	GA	G	.	.	DB;DP=337;ECNT=1;NLOD=9.89;N_ART_LOD=-1.317e+00;POP_AF=1.000e-03;P_GERMLINE=-6.731e+00;RPA=9,8;RU=A;STR;TLOD=6.41	GT:AD:AF:F1R2:F2R1:MBQ:MFRL:MMQ:MPOS:SA_MAP_AF:SA_POST_PROB	0/0:33,0:0.171:22,0:11,0:0:2,0:0:0	0/1:214,7:0.142:79,3:125,4:40:173,139:60:27:0.030,0.020,0.033:4.821e-03,5.954e-03,0.989
4	66439696	.	T	C	.	.	DP=77;ECNT=1;NLOD=4.50;N_ART_LOD=-1.215e+00;POP_AF=1.000e-03;P_GERMLINE=-1.812e+00;TLOD=5.51	GT:AD:AF:F1R2:F2R1:MBQ:MFRL:MMQ:MPOS:SA_MAP_AF:SA_POST_PROB	0/0:15,0:0.034:12,0:3,0:0:2,0:0:0	0/1:57,3:0.059:36,1:21,2:34:179,176:40:20:0.040,0.030,0.050:7.674e-03,0.012,0.981
4	68443006	.	C	CT	.	.	DP=100;ECNT=1;NLOD=5.82;N_ART_LOD=-1.658e-02;POP_AF=1.000e-03;P_GERMLINE=-2.517e+00;RPA=11,12;RU=T;STR;TLOD=13.24	GT:AD:AF:F1R2:F2R1:MBQ:MFRL:MMQ:MPOS:SA_MAP_AF:SA_POST_PROB	0/0:27,1:0.168:12,1:12,0:2:2,13:60:11	0/1:44,9:0.220:16,4:27,5:36:177,143:60:19:0.152,0.141,0.170:0.015,0.015,0.970
4	69199131	.	G	GT	.	.	DB;DP=105;ECNT=1;NLOD=12.04;N_ART_LOD=-1.390e+00;POP_AF=1.000e-03;P_GERMLINE=-1.112e+01;RPA=10,11;RU=T;STR;TLOD=3.62	GT:AD:AF:F1R2:F2R1:MBQ:MFRL:MMQ:MPOS:SA_MAP_AF:SA_POST_PROB	0/0:40,0:0.156:26,0:14,0:0:3,0:0:0	0/1:26,3:0.257:7,2:18,1:39:199,233:60:7:0.101,0.00,0.103:0.017,0.018,0.965
4	69862837	.	C	T	.	.	DP=123;ECNT=1;NLOD=16.11;N_ART_LOD=-1.776e+00;POP_AF=1.000e-03;P_GERMLINE=-1.525e+01;TLOD=3.56	GT:AD:AF:F1R2:F2R1:MBQ:MFRL:MMQ:MPOS:SA_MAP_AF:SA_POST_PROB	0/0:54,0:0.095:37,0:17,0:0:3,0:0:0	0/1:47,2:0.107:31,0:16,2:37:174,232:60:20:0.040,0.00,0.041:5.913e-03,0.020,0.974
4	70079871	.	A	T	.	.	DP=275;ECNT=1;NLOD=17.90;N_ART_LOD=-1.796e+00;POP_AF=1.000e-03;P_GERMLINE=-1.460e+01;TLOD=818.08	GT:AD:AF:F1R2:F2R1:MBQ:MFRL:MMQ:MPOS:SA_MAP_AF:SA_POST_PROB	0/0:60,0:0.037:32,0:28,0:0:2,0:0:0	0/1:0,199:0.970:0,97:0,102:39:0,177:49:22:0.990,0.990,1.00:0.028,0.026,0.946
4	70276526	.	G	A	.	.	DP=144;ECNT=2;NLOD=20.47;N_ART_LOD=-1.839e+00;POP_AF=1.000e-03;P_GERMLINE=-1.951e+01;TLOD=3.66	GT:AD:AF:F1R2:F2R1:MBQ:MFRL:MMQ:MPOS:SA_MAP_AF:SA_POST_PROB	0/0:68,0:9.757e-06:51,0:17,0:0:2,0:0:0	0/1:74,2:0.026:30,2:44,0:40:173,314:24:17:0.00,0.030,0.026:9.036e-03,6.477e-03,0.984
4	70710026	.	A	G	.	.	DP=221;ECNT=1;NLOD=34.78;N_ART_LOD=-2.086e+00;POP_AF=1.000e-03;P_GERMLINE=-3.411e+01;TLOD=3.36	GT:AD:AF:F1R2:F2R1:MBQ:MFRL:MMQ:MPOS:SA_MAP_AF:SA_POST_PROB	0/0:116,0:0.049:83,0:33,0:0:0,0:0:0	0/1:90,2:0.028:46,1:44,1:40:187,173:60:17:0.020,0.00,0.022:6.491e-03,6.943e-03,0.987
4	70826810	.	CA	C	.	.	DP=91;ECNT=1;NLOD=3.29;N_ART_LOD=-1.166e+00;POP_AF=1.000e-03;P_GERMLINE=-1.640e+00;RPA=10,9;RU=A;STR;TLOD=4.37	GT:AD:AF:F1R2:F2R1:MBQ:MFRL:MMQ:MPOS:SA_MAP_AF:SA_POST_PROB	0/0:11,0:0.196:8,0:3,0:0:3,0:0:0	0/1:47,4:0.207:17,0:30,4:38:193,162:60:36:0.081,0.00,0.078:0.019,0.013,0.968
4	71232734	.	C	T	.	.	DP=465;ECNT=1;NLOD=12.24;N_ART_LOD=-1.635e+00;POP_AF=1.000e-03;P_GERMLINE=-9.448e+00;TLOD=5.66	GT:AD:AF:F1R2:F2R1:MBQ:MFRL:MMQ:MPOS:SA_MAP_AF:SA_POST_PROB	0/0:41,0:0.039:22,0:19,0:0:3,0:0:0	0/1:401,4:0.030:166,0:235,4:39:175,196:60:26:0.010,0.00,9.877e-03:1.196e-03,6.302e-03,0.993
4	71255719	.	GCCA	G	.	.	DP=447;ECNT=1;NLOD=7.20;N_ART_LOD=-1.438e+00;POP_AF=1.000e-03;P_GERMLINE=-3.896e+00;RPA=4,3;RU=CCA;STR;TLOD=9.15	GT:AD:AF:F1R2:F2R1:MBQ:MFRL:MMQ:MPOS:SA_MAP_AF:SA_POST_PROB	0/0:24,0:0.101:9,0:15,0:0:3,0:0:0	0/1:368,5:0.065:139,4:229,1:40:166,151:60:23:0.00,0.010,0.013:0.052,7.550e-04,0.947
4	71824566	.	CT	C	.	.	DB;DP=144;ECNT=1;NLOD=3.00;N_ART_LOD=-7.779e-01;POP_AF=1.000e-03;P_GERMLINE=-2.340e+00;RPA=9,8;RU=T;STR;TLOD=3.37	GT:AD:AF:F1R2:F2R1:MBQ:MFRL:MMQ:MPOS:SA_MAP_AF:SA_POST_PROB	0/0:10,0:1.253e-03:3,0:7,0:0:2,0:0:0	0/1:115,4:0.089:44,1:66,3:40:190,157:60:15:0.030,0.020,0.034:3.269e-03,0.017,0.980
4	73944261	.	G	GA	.	.	DP=72;ECNT=1;NLOD=2.28;N_ART_LOD=0.607;POP_AF=1.000e-03;P_GERMLINE=-6.909e-01;RPA=11,12;RU=A;STR;TLOD=4.40	GT:AD:AF:F1R2:F2R1:MBQ:MFRL:MMQ:MPOS:SA_MAP_AF:SA_POST_PROB	0/0:18,2:0.184:7,0:9,2:20:2,2:60:38	0/1:38,4:0.147:13,3:22,1:40:192,206:60:10:0.00,0.091,0.095:0.014,0.022,0.964
4	73968065	.	A	T	.	.	DP=120;ECNT=1;NLOD=11.94;N_ART_LOD=-1.629e+00;POP_AF=1.000e-03;P_GERMLINE=-1.115e+01;TLOD=3.49	GT:AD:AF:F1R2:F2R1:MBQ:MFRL:MMQ:MPOS:SA_MAP_AF:SA_POST_PROB	0/0:40,0:0.051:32,0:8,0:0:2,0:0:0	0/1:69,2:0.061:34,2:35,0:39:158,140:60:20:0.00,0.030,0.028:0.011,5.749e-03,0.983
4	74442242	.	G	GA	.	.	DP=119;ECNT=1;NLOD=8.36;N_ART_LOD=-1.209e+00;POP_AF=1.000e-03;P_GERMLINE=-7.405e+00;RPA=10,11;RU=A;STR;TLOD=3.66	GT:AD:AF:F1R2:F2R1:MBQ:MFRL:MMQ:MPOS:SA_MAP_AF:SA_POST_PROB	0/0:28,0:0.093:14,0:14,0:0:2,0:0:0	0/1:70,4:0.115:34,1:34,3:40:170,103:60:9:0.030,0.051,0.054:0.011,7.445e-03,0.981
4	74804626	.	C	A	.	.	DP=32;ECNT=1;NLOD=7.80;N_ART_LOD=-1.457e+00;POP_AF=1.000e-03;P_GERMLINE=-6.806e+00;TLOD=3.70	GT:AD:AF:F1R2:F2R1:MBQ:MFRL:MMQ:MPOS:SA_MAP_AF:SA_POST_PROB	0/0:26,0:0.068:15,0:11,0:0:3,0:0:0	0/1:1,1:0.500:0,0:1,1:40:313,85:60:20:0.505,0.00,0.500:0.021,0.032,0.947
4	75681195	.	T	G	.	.	DP=262;ECNT=1;NLOD=5.06;N_ART_LOD=-1.292e+00;POP_AF=1.000e-03;P_GERMLINE=-1.768e+00;TLOD=144.09	GT:AD:AF:F1R2:F2R1:MBQ:MFRL:MMQ:MPOS:SA_MAP_AF:SA_POST_PROB	0/0:17,0:0.101:12,0:5,0:0:3,0:0:0	0/1:177,45:0.232:54,13:123,32:40:171,169:60:23:0.202,0.141,0.203:4.708e-03,0.062,0.933
4	76570540	.	CA	C	.	.	DP=94;ECNT=1;NLOD=5.10;N_ART_LOD=-1.004e+00;POP_AF=1.000e-03;P_GERMLINE=-3.738e+00;RPA=10,9;RU=A;STR;TLOD=4.07	GT:AD:AF:F1R2:F2R1:MBQ:MFRL:MMQ:MPOS:SA_MAP_AF:SA_POST_PROB	0/0:17,0:0.076:7,0:10,0:0:2,0:0:0	0/1:65,4:0.093:24,2:34,2:40:258,359:60:20:0.00,0.061,0.062:9.557e-03,0.025,0.965
4	77003374	.	G	A	.	.	DP=189;ECNT=1;NLOD=18.51;N_ART_LOD=-1.812e+00;POP_AF=1.000e-03;P_GERMLINE=-1.814e+01;TLOD=3.07	GT:AD:AF:F1R2:F2R1:MBQ:MFRL:MMQ:MPOS:SA_MAP_AF:SA_POST_PROB	0/0:62,0:0.041:44,0:18,0:0:2,0:0:0	0/1:112,2:0.050:37,0:75,2:40:185,181:60:20:0.010,0.010,0.018:4.674e-03,4.900e-03,0.990
4	77024982	.	CT	C	.	.	DP=60;ECNT=1;NLOD=3.86;N_ART_LOD=-8.860e-01;POP_AF=1.000e-03;P_GERMLINE=-6.653e-01;RPA=13,12;RU=T;STR;TLOD=8.45	GT:AD:AF:F1R2:F2R1:MBQ:MFRL:MMQ:MPOS:SA_MAP_AF:SA_POST_PROB	0/0:13,0:0.044:4,0:8,0:0:2,0:0:0	0/1:35,6:0.202:11,2:16,4:40:231,214:60:18:0.00,0.141,0.146:0.017,0.025,0.958
4	77095418	.	A	G	.	.	DP=211;ECNT=1;NLOD=30.64;N_ART_LOD=-2.024e+00;POP_AF=1.000e-03;P_GERMLINE=-3.027e+01;TLOD=3.06	GT:AD:AF:F1R2:F2R1:MBQ:MFRL:MMQ:MPOS:SA_MAP_AF:SA_POST_PROB	0/0:103,0:0.033:83,0:20,0:0:2,0:0:0	0/1:97,2:0.035:33,0:64,2:39:159,154:60:16:0.020,0.020,0.020:5.469e-03,5.325e-03,0.989
4	77651967	.	C	T	.	.	DP=119;ECNT=1;NLOD=7.63;N_ART_LOD=-1.442e+00;POP_AF=1.000e-03;P_GERMLINE=-6.956e+00;TLOD=3.37	GT:AD:AF:F1R2:F2R1:MBQ:MFRL:MMQ:MPOS:SA_MAP_AF:SA_POST_PROB	0/0:26,1:0.060:21,1:5,0:20:3,0:60:1	0/1:82,2:0.058:29,1:53,1:40:187,194:60:14:0.00,0.020,0.024:6.626e-03,8.638e-03,0.985
4	79507542	.	C	T	.	.	DP=172;ECNT=1;NLOD=11.39;N_ART_LOD=-1.609e+00;POP_AF=1.000e-03;P_GERMLINE=-8.091e+00;TLOD=177.26	GT:AD:AF:F1R2:F2R1:MBQ:MFRL:MMQ:MPOS:SA_MAP_AF:SA_POST_PROB	0/0:38,0:0.050:28,0:10,0:0:2,0:0:0	0/1:77,50:0.396:30,24:47,26:40:160,168:60:19:0.384,0.354,0.394:0.013,0.024,0.963
4	81123249	.	CCAG	C	.	.	DB;DP=295;ECNT=1;NLOD=8.38;N_ART_LOD=-1.517e+00;POP_AF=1.000e-03;P_GERMLINE=-5.081e+00;RPA=6,5;RU=CAG;STR;TLOD=35.35	GT:AD:AF:F1R2:F2R1:MBQ:MFRL:MMQ:MPOS:SA_MAP_AF:SA_POST_PROB	0/0:28,0:0.133:10,0:18,0:0:15,0:0:0	0/1:197,13:0.143:79,3:118,10:40:181,157:60:26:0.051,0.051,0.062:5.728e-03,6.623e-03,0.988
4	83352075	.	C	T	.	.	DP=553;ECNT=1;NLOD=6.05;N_ART_LOD=-1.333e+00;POP_AF=1.000e-03;P_GERMLINE=-5.468e+00;TLOD=3.28	GT:AD:AF:F1R2:F2R1:MBQ:MFRL:MMQ:MPOS:SA_MAP_AF:SA_POST_PROB	0/0:20,0:0.023:10,0:10,0:0:3,0:0:0	0/1:507,3:0.027:200,0:307,3:40:153,177:60:21:0.010,0.00,5.882e-03:8.880e-04,3.636e-03,0.995
4	85645523	.	C	T	.	.	DP=190;ECNT=1;NLOD=16.69;N_ART_LOD=-1.770e+00;POP_AF=1.000e-03;P_GERMLINE=-1.339e+01;TLOD=125.28	GT:AD:AF:F1R2:F2R1:MBQ:MFRL:MMQ:MPOS:SA_MAP_AF:SA_POST_PROB	0/0:56,0:0.047:35,0:21,0:0:2,0:0:0	0/1:84,37:0.319:45,20:39,17:39:184,166:60:22:0.263,0.303,0.306:0.019,0.020,0.962
4	86938317	.	CGT	C	.	.	DP=25;ECNT=1;NLOD=2.40;N_ART_LOD=-9.910e-01;POP_AF=1.000e-03;P_GERMLINE=-4.799e-01;RPA=6,5;RU=GT;STR;TLOD=4.82	GT:AD:AF:F1R2:F2R1:MBQ:MFRL:MMQ:MPOS:SA_MAP_AF:SA_POST_PROB	0/0:8,0:0.101:3,0:5,0:0:3,0:0:0	0/1:11,2:0.200:7,0:4,2:37:246,294:60:29:0.00,0.152,0.154:0.021,0.022,0.957
4	88048163	.	A	AT	.	.	DP=342;ECNT=1;NLOD=19.47;N_ART_LOD=-7.159e-01;POP_AF=1.000e-03;P_GERMLINE=-1.617e+01;RPA=10,11;RU=T;STR;TLOD=13.91	GT:AD:AF:F1R2:F2R1:MBQ:MFRL:MMQ:MPOS:SA_MAP_AF:SA_POST_PROB	0/0:73,1:0.088:39,1:34,0:0:0,2:60:0	0/1:218,13:0.101:119,8:96,5:40:162,158:60:28:0.020,0.061,0.056:0.038,2.631e-03,0.959
4	88411840	.	C	T	.	.	DP=114;ECNT=1;NLOD=15.29;N_ART_LOD=-1.726e+00;POP_AF=1.000e-03;P_GERMLINE=-1.198e+01;TLOD=82.05	GT:AD:AF:F1R2:F2R1:MBQ:MFRL:MMQ:MPOS:SA_MAP_AF:SA_POST_PROB	0/0:51,0:0.031:39,0:12,0:0:2,0:0:0	0/1:29,23:0.450:18,9:11,14:39:179,173:60:12:0.404,0.434,0.442:0.021,0.025,0.954
4	88986745	.	C	CT	.	.	DP=73;ECNT=1;NLOD=2.25;N_ART_LOD=0.391;POP_AF=1.000e-03;P_GERMLINE=-3.715e-02;RPA=15,16;RU=T;STR;TLOD=9.51	GT:AD:AF:F1R2:F2R1:MBQ:MFRL:MMQ:MPOS:SA_MAP_AF:SA_POST_PROB	0/0:15,1:0.309:2,0:10,1:20:4,0:60:18	0/1:19,6:0.352:5,1:6,5:36:217,255:60:30:0.222,0.202,0.240:0.021,0.019,0.960
4	89579550	.	AT	A	.	.	DB;DP=77;ECNT=1;NLOD=3.54;N_ART_LOD=-3.228e-01;POP_AF=1.000e-03;P_GERMLINE=-1.504e+00;RPA=10,9;RU=T;STR;TLOD=4.78	GT:AD:AF:F1R2:F2R1:MBQ:MFRL:MMQ:MPOS:SA_MAP_AF:SA_POST_PROB	0/0:17,1:0.056:7,1:9,0:0:2,3:60:0	0/1:45,4:0.157:19,2:24,2:36:185,144:60:17:0.040,0.081,0.082:0.063,5.015e-03,0.932
4	89726128	.	C	A	.	.	DP=239;ECNT=1;NLOD=5.69;N_ART_LOD=-1.300e+00;POP_AF=1.000e-03;P_GERMLINE=-4.689e+00;TLOD=3.70	GT:AD:AF:F1R2:F2R1:MBQ:MFRL:MMQ:MPOS:SA_MAP_AF:SA_POST_PROB	0/0:19,0:3.186e-03:11,0:8,0:0:4,0:0:0	0/1:213,3:0.024:83,1:130,2:40:155,140:60:2:0.010,0.010,0.014:0.013,1.462e-03,0.985
4	89772341	.	G	GA	.	.	DP=44;ECNT=1;NLOD=3.56;N_ART_LOD=-8.889e-01;POP_AF=1.000e-03;P_GERMLINE=-2.287e+00;RPA=10,11;RU=A;STR;TLOD=3.98	GT:AD:AF:F1R2:F2R1:MBQ:MFRL:MMQ:MPOS:SA_MAP_AF:SA_POST_PROB	0/0:12,0:0.132:9,0:3,0:0:4,0:0:0	0/1:23,3:0.151:9,1:13,2:39:222,188:60:23:0.061,0.111,0.115:0.089,6.797e-03,0.904
4	93225752	.	G	GA	.	.	DB;DP=106;ECNT=2;NLOD=4.50;N_ART_LOD=-7.954e-01;POP_AF=1.000e-03;P_GERMLINE=-1.228e+00;RPA=12,13;RU=A;STR;TLOD=17.66	GT:AD:AF:F1R2:F2R1:MBQ:MFRL:MMQ:MPOS:SA_MAP_AF:SA_POST_PROB	0/0:15,0:0.061:6,0:9,0:0:2,0:0:0	0/1:62,13:0.230:19,5:39,8:39:182,182:60:25:0.141,0.162,0.173:0.013,0.018,0.970
4	93225765	.	T	A	.	.	DP=123;ECNT=2;NLOD=7.76;N_ART_LOD=-1.444e+00;POP_AF=1.000e-03;P_GERMLINE=-6.315e+00;TLOD=4.15	GT:AD:AF:F1R2:F2R1:MBQ:MFRL:MMQ:MPOS:SA_MAP_AF:SA_POST_PROB	0/0:26,0:0.041:9,0:17,0:0:2,0:0:0	0/1:83,3:0.080:32,0:51,3:40:182,170:60:33:0.020,0.030,0.035:6.041e-03,8.984e-03,0.985
4	94693160	.	C	CT	.	.	DP=102;ECNT=1;NLOD=4.78;N_ART_LOD=0.129;POP_AF=1.000e-03;P_GERMLINE=-3.903e+00;RPA=12,13;RU=T;STR;TLOD=3.58	GT:AD:AF:F1R2:F2R1:MBQ:MFRL:MMQ:MPOS:SA_MAP_AF:SA_POST_PROB	0/0:24,1:0.124:12,0:10,1:39:2,21:60:45	0/1:60,4:0.127:17,0:31,4:39:217,221:60:18:0.00,0.061,0.063:0.011,0.019,0.970
4	94693295	.	C	T	.	.	DP=698;ECNT=1;NLOD=50.24;N_ART_LOD=-2.236e+00;POP_AF=1.000e-03;P_GERMLINE=-4.818e+01;TLOD=4.78	GT:AD:AF:F1R2:F2R1:MBQ:MFRL:MMQ:MPOS:SA_MAP_AF:SA_POST_PROB	0/0:168,0:0.027:109,0:59,0:0:0,0:0:0	0/1:496,4:0.031:184,0:312,4:40:168,152:60:29:0.010,0.010,8.000e-03:5.963e-04,0.016,0.983
4	94751004	.	G	T	.	.	DP=266;ECNT=1;NLOD=8.05;N_ART_LOD=-1.452e+00;POP_AF=1.000e-03;P_GERMLINE=-4.751e+00;TLOD=83.30	GT:AD:AF:F1R2:F2R1:MBQ:MFRL:MMQ:MPOS:SA_MAP_AF:SA_POST_PROB	0/0:27,0:0.024:15,0:12,0:0:3,0:0:0	0/1:197,29:0.148:78,15:119,14:40:167,165:60:23:0.121,0.111,0.128:7.449e-03,8.760e-03,0.984
4	95561651	.	G	GT	.	.	DP=101;ECNT=1;NLOD=4.22;N_ART_LOD=-7.097e-01;POP_AF=1.000e-03;P_GERMLINE=-2.863e+00;RPA=16,17;RU=T;STR;TLOD=4.06	GT:AD:AF:F1R2:F2R1:MBQ:MFRL:MMQ:MPOS:SA_MAP_AF:SA_POST_PROB	0/0:18,1:0.301:3,0:1,0:0:7,0:0:0	0/1:29,7:0.346:11,2:7,2:27:180,222:60:19:0.101,0.091,0.114:0.036,9.650e-03,0.955
4	100048344	.	G	GA	.	.	DP=214;ECNT=1;NLOD=15.94;N_ART_LOD=-1.310e+00;POP_AF=1.000e-03;P_GERMLINE=-1.263e+01;RPA=10,11;RU=A;STR;TLOD=19.21	GT:AD:AF:F1R2:F2R1:MBQ:MFRL:MMQ:MPOS:SA_MAP_AF:SA_POST_PROB	0/0:53,0:0.100:32,0:21,0:0:2,0:0:0	0/1:120,14:0.146:49,9:68,5:40:176,197:60:29:0.081,0.101,0.104:7.892e-03,0.020,0.972
4	100528154	.	GA	G	.	.	DB;DP=50;ECNT=1;NLOD=2.70;N_ART_LOD=-7.950e-01;POP_AF=1.000e-03;P_GERMLINE=-2.114e-01;RPA=11,10;RU=A;STR;TLOD=5.81	GT:AD:AF:F1R2:F2R1:MBQ:MFRL:MMQ:MPOS:SA_MAP_AF:SA_POST_PROB	0/0:9,0:0.156:4,0:4,0:0:28,0:0:0	0/1:25,4:0.222:7,4:15,0:38:191,169:60:33:0.141,0.00,0.143:0.015,0.025,0.960
4	100912568	.	A	G	.	.	DP=56;ECNT=1;NLOD=11.72;N_ART_LOD=-6.908e-01;POP_AF=1.000e-03;P_GERMLINE=-1.112e+01;TLOD=3.30	GT:AD:AF:F1R2:F2R1:MBQ:MFRL:MMQ:MPOS:SA_MAP_AF:SA_POST_PROB	0/0:47,1:0.076:34,0:13,1:22:2,40:60:10	0/1:1,1:0.500:0,1:1,0:36:310,116:60:20:0.495,0.00,0.500:0.025,0.027,0.948
4	103228582	.	A	G	.	.	DP=103;ECNT=1;NLOD=11.99;N_ART_LOD=-1.635e+00;POP_AF=1.000e-03;P_GERMLINE=-1.139e+01;TLOD=3.30	GT:AD:AF:F1R2:F2R1:MBQ:MFRL:MMQ:MPOS:SA_MAP_AF:SA_POST_PROB	0/0:40,0:0.059:25,0:15,0:0:2,0:0:0	0/1:54,2:0.052:25,1:29,1:37:191,189:60:22:0.00,0.040,0.036:8.584e-03,0.013,0.979
4	103237003	.	C	CA	.	.	DB;DP=107;ECNT=1;NLOD=5.72;N_ART_LOD=-9.269e-01;POP_AF=1.000e-03;P_GERMLINE=-4.579e+00;RPA=10,11;RU=A;STR;TLOD=3.85	GT:AD:AF:F1R2:F2R1:MBQ:MFRL:MMQ:MPOS:SA_MAP_AF:SA_POST_PROB	0/0:19,0:0.161:14,0:5,0:0:2,0:0:0	0/1:54,4:0.187:23,1:28,3:37:195,205:60:16:0.071,0.00,0.069:0.015,0.013,0.972
4	103505784	.	C	CA	.	.	DP=70;ECNT=1;NLOD=7.04;N_ART_LOD=-1.845e-01;POP_AF=1.000e-03;P_GERMLINE=-4.538e+00;RPA=14,15;RU=A;STR;TLOD=5.28	GT:AD:AF:F1R2:F2R1:MBQ:MFRL:MMQ:MPOS:SA_MAP_AF:SA_POST_PROB	0/0:32,1:0.144:16,1:7,0:38:2,0:60:7	0/1:22,5:0.218:9,1:10,4:37:171,212:60:18:0.00,0.182,0.185:0.035,0.014,0.951
4	103611951	.	A	AAT	.	.	DP=109;ECNT=1;NLOD=2.40;N_ART_LOD=-9.064e-01;POP_AF=1.000e-03;P_GERMLINE=-3.821e-01;RPA=9,10;RU=AT;STR;TLOD=4.99	GT:AD:AF:F1R2:F2R1:MBQ:MFRL:MMQ:MPOS:SA_MAP_AF:SA_POST_PROB	0/0:8,0:0.355:4,0:3,0:0:6,0:0:0	0/1:46,3:0.243:14,1:28,2:39:194,165:60:24:0.061,0.00,0.061:0.022,0.010,0.968
4	104007718	.	C	CA	.	.	DP=50;ECNT=1;NLOD=2.37;N_ART_LOD=-7.592e-01;POP_AF=1.000e-03;P_GERMLINE=-2.404e-01;RPA=13,14;RU=A;STR;TLOD=5.27	GT:AD:AF:F1R2:F2R1:MBQ:MFRL:MMQ:MPOS:SA_MAP_AF:SA_POST_PROB	0/0:8,0:0.175:2,0:5,0:0:4,0:0:0	0/1:22,4:0.271:7,1:12,3:24:185,188:60:31:0.152,0.00,0.154:0.022,0.020,0.959
4	104066176	.	C	CA	.	.	DB;DP=62;ECNT=1;NLOD=6.04;N_ART_LOD=0.831;POP_AF=1.000e-03;P_GERMLINE=-4.496e+00;RPA=14,15;RU=A;STR;TLOD=4.25	GT:AD:AF:F1R2:F2R1:MBQ:MFRL:MMQ:MPOS:SA_MAP_AF:SA_POST_PROB	0/0:35,2:0.171:13,2:15,0:8:2,3:60:10	0/1:9,3:0.286:4,1:5,2:38:239,263:60:9:0.00,0.253,0.250:0.023,0.025,0.952
4	104068855	.	AT	A	.	.	DB;DP=92;ECNT=1;NLOD=6.88;N_ART_LOD=-1.220e+00;POP_AF=1.000e-03;P_GERMLINE=-3.579e+00;RPA=13,12;RU=T;STR;TLOD=14.49	GT:AD:AF:F1R2:F2R1:MBQ:MFRL:MMQ:MPOS:SA_MAP_AF:SA_POST_PROB	0/0:23,0:0.252:16,0:7,0:0:10,0:0:0	0/1:19,9:0.394:7,3:10,6:39:180,211:60:38:0.323,0.00,0.321:0.025,0.025,0.950
4	107165795	.	C	T	.	.	DP=164;ECNT=1;NLOD=17.39;N_ART_LOD=-1.783e+00;POP_AF=1.000e-03;P_GERMLINE=-1.679e+01;TLOD=3.30	GT:AD:AF:F1R2:F2R1:MBQ:MFRL:MMQ:MPOS:SA_MAP_AF:SA_POST_PROB	0/0:58,0:0.035:46,0:12,0:0:2,0:0:0	0/1:94,2:0.051:39,0:55,2:40:168,180:60:18:0.020,0.010,0.021:3.243e-03,0.014,0.983
4	107845403	.	G	GA	.	.	DP=138;ECNT=1;NLOD=3.21;N_ART_LOD=0.402;POP_AF=1.000e-03;P_GERMLINE=-2.689e+00;RPA=10,11;RU=A;STR;TLOD=3.22	GT:AD:AF:F1R2:F2R1:MBQ:MFRL:MMQ:MPOS:SA_MAP_AF:SA_POST_PROB	0/0:19,1:0.200:12,0:7,1:20:2,3:60:44	0/1:87,4:0.120:28,1:56,3:40:181,201:60:30:0.030,0.040,0.044:0.024,3.933e-03,0.972
4	108603095	.	A	AT	.	.	DP=107;ECNT=1;NLOD=6.62;N_ART_LOD=-1.127e+00;POP_AF=1.000e-03;P_GERMLINE=-5.452e+00;RPA=9,10;RU=T;STR;TLOD=3.87	GT:AD:AF:F1R2:F2R1:MBQ:MFRL:MMQ:MPOS:SA_MAP_AF:SA_POST_PROB	0/0:22,0:0.121:8,0:14,0:0:2,0:0:0	0/1:68,4:0.094:23,2:42,2:40:186,207:60:16:0.00,0.061,0.056:0.010,0.015,0.974
4	110268615	.	CTT	C	.	.	DP=82;ECNT=3;NLOD=2.34;N_ART_LOD=-1.928e-02;POP_AF=1.000e-03;P_GERMLINE=-4.534e-02;RPA=15,13;RU=T;STR;TLOD=9.68	GT:AD:AF:F1R2:F2R1:MBQ:MFRL:MMQ:MPOS:PGT:PID:SA_MAP_AF:SA_POST_PROB	0/0:20,1:0.325:2,1:3,0:24:2,77:60:29:0|1:110268615_CTT_C	0/1:4,7:0.542:1,3:3,3:39:182,146:60:19:0|1:110268615_CTT_C:0.182,0.202,0.222:0.023,0.016,0.961
4	110268618	.	T	A	.	.	DP=79;ECNT=3;NLOD=9.00;N_ART_LOD=-5.593e-01;POP_AF=1.000e-03;P_GERMLINE=-5.702e+00;TLOD=9.01	GT:AD:AF:F1R2:F2R1:MBQ:MFRL:MMQ:MPOS:SA_MAP_AF:SA_POST_PROB	0/0:38,1:0.126:19,1:19,0:27:2,77:60:26	0/1:21,6:0.255:8,3:13,3:39:165,146:60:19:0.182,0.202,0.222:0.023,0.016,0.961
4	110884220	.	C	CAA	.	.	DP=41;ECNT=1;NLOD=5.10;N_ART_LOD=-1.014e+00;POP_AF=1.000e-03;P_GERMLINE=-4.076e+00;RPA=17,19;RU=A;STR;TLOD=3.73	GT:AD:AF:F1R2:F2R1:MBQ:MFRL:MMQ:MPOS:SA_MAP_AF:SA_POST_PROB	0/0:17,0:0.133:3,0:7,0:0:3,0:0:0	0/1:14,3:0.190:2,1:6,2:36:235,160:60:12:0.00,0.172,0.176:0.020,0.025,0.955
4	111553721	.	A	G	.	.	DP=63;ECNT=1;NLOD=3.42;N_ART_LOD=-1.055e+00;POP_AF=1.000e-03;P_GERMLINE=-2.640e+00;TLOD=3.48	GT:AD:AF:F1R2:F2R1:MBQ:MFRL:MMQ:MPOS:SA_MAP_AF:SA_POST_PROB	0/0:14,1:0.094:9,1:5,0:2:18,8:60:5	0/1:42,3:0.083:11,2:31,1:35:201,205:60:24:0.051,0.051,0.067:0.027,7.263e-03,0.966
4	111554127	.	A	G	.	.	DP=123;ECNT=1;NLOD=8.96;N_ART_LOD=-1.496e+00;POP_AF=1.000e-03;P_GERMLINE=-8.232e+00;TLOD=3.43	GT:AD:AF:F1R2:F2R1:MBQ:MFRL:MMQ:MPOS:SA_MAP_AF:SA_POST_PROB	0/0:30,0:0.021:20,0:10,0:0:2,0:0:0	0/1:85,2:0.049:34,0:51,2:40:173,152:60:16:0.020,0.00,0.023:2.263e-03,0.052,0.946
4	113568126	.	TA	T	.	.	DP=77;ECNT=1;NLOD=6.62;N_ART_LOD=-8.549e-02;POP_AF=1.000e-03;P_GERMLINE=-3.314e+00;RPA=13,12;RU=A;STR;TLOD=10.70	GT:AD:AF:F1R2:F2R1:MBQ:MFRL:MMQ:MPOS:SA_MAP_AF:SA_POST_PROB	0/0:30,1:0.157:18,1:12,0:20:3,3:60:39	0/1:25,9:0.270:8,2:17,5:39:180,170:60:16:0.00,0.202,0.206:0.038,0.014,0.948
4	113569280	.	C	T	.	.	DP=81;ECNT=1;NLOD=6.00;N_ART_LOD=-1.339e+00;POP_AF=1.000e-03;P_GERMLINE=-5.113e+00;TLOD=3.58	GT:AD:AF:F1R2:F2R1:MBQ:MFRL:MMQ:MPOS:SA_MAP_AF:SA_POST_PROB	0/0:20,0:0.048:13,0:7,0:0:2,0:0:0	0/1:50,2:0.093:17,0:33,2:38:199,209:60:6:0.030,0.030,0.038:9.420e-03,8.589e-03,0.982
4	114823762	.	C	A	.	.	DP=157;ECNT=1;NLOD=17.06;N_ART_LOD=-1.769e+00;POP_AF=1.000e-03;P_GERMLINE=-1.640e+01;TLOD=3.35	GT:AD:AF:F1R2:F2R1:MBQ:MFRL:MMQ:MPOS:SA_MAP_AF:SA_POST_PROB	0/0:57,0:0.021:33,0:24,0:0:2,0:0:0	0/1:90,2:0.052:34,1:56,1:40:167,185:60:15:0.00,0.020,0.022:0.014,3.449e-03,0.983
4	115596929	.	G	T	.	.	DP=10;ECNT=1;NLOD=2.40;N_ART_LOD=-9.540e-01;POP_AF=1.000e-03;P_GERMLINE=-2.079e+00;TLOD=3.03	GT:AD:AF:F1R2:F2R1:MBQ:MFRL:MMQ:MPOS:SA_MAP_AF:SA_POST_PROB	0/0:8,0:1.249e-03:3,0:5,0:0:2,0:0:0	0/1:1,1:0.500:0,0:1,1:16:266,296:40:7:0.00,0.495,0.500:0.027,0.025,0.948
4	118005698	.	A	G	.	.	DP=512;ECNT=1;NLOD=28.78;N_ART_LOD=-2.008e+00;POP_AF=1.000e-03;P_GERMLINE=-2.820e+01;TLOD=3.28	GT:AD:AF:F1R2:F2R1:MBQ:MFRL:MMQ:MPOS:SA_MAP_AF:SA_POST_PROB	0/0:96,0:0.058:70,0:26,0:0:0,0:0:0	0/1:377,3:0.039:153,0:224,3:39:168,187:60:15:0.00,0.010,7.895e-03:7.141e-03,9.492e-04,0.992
4	119666217	.	TAA	T	.	.	DP=145;ECNT=1;NLOD=3.32;N_ART_LOD=-5.788e-01;POP_AF=1.000e-03;P_GERMLINE=-1.276e+00;RPA=15,13;RU=A;STR;TLOD=4.79	GT:AD:AF:F1R2:F2R1:MBQ:MFRL:MMQ:MPOS:SA_MAP_AF:SA_POST_PROB	0/0:11,0:0.261:4,0:5,0:0:10,0:0:0	0/1:84,5:0.180:11,1:47,3:35:161,115:60:33:0.020,0.040,0.041:0.045,2.858e-03,0.952
4	119951865	.	G	A	.	.	DP=745;ECNT=1;NLOD=11.05;N_ART_LOD=-1.623e+00;POP_AF=1.000e-03;P_GERMLINE=-1.007e+01;TLOD=3.68	GT:AD:AF:F1R2:F2R1:MBQ:MFRL:MMQ:MPOS:SA_MAP_AF:SA_POST_PROB	0/0:37,0:0.110:22,0:15,0:0:3,0:0:0	0/1:660,4:0.033:226,3:434,1:38:176,160:60:24:0.010,0.010,6.024e-03:2.150e-03,8.229e-04,0.997
4	120192436	.	A	AT	.	.	DP=120;ECNT=1;NLOD=7.08;N_ART_LOD=-5.671e-02;POP_AF=1.000e-03;P_GERMLINE=-3.777e+00;RPA=11,12;RU=T;STR;TLOD=10.52	GT:AD:AF:F1R2:F2R1:MBQ:MFRL:MMQ:MPOS:SA_MAP_AF:SA_POST_PROB	0/0:32,1:0.080:11,1:19,0:6:2,57:60:4	0/1:63,11:0.191:23,5:38,3:40:185,182:60:9:0.00,0.111,0.110:0.045,7.126e-03,0.948
4	122059737	.	G	C	.	.	DP=250;ECNT=1;NLOD=24.24;N_ART_LOD=-1.931e+00;POP_AF=1.000e-03;P_GERMLINE=-2.094e+01;TLOD=282.82	GT:AD:AF:F1R2:F2R1:MBQ:MFRL:MMQ:MPOS:SA_MAP_AF:SA_POST_PROB	0/0:81,0:0.049:46,0:35,0:0:2,0:0:0	0/1:75,77:0.506:30,37:45,40:39:179,166:60:26:0.475,0.495,0.507:0.022,0.017,0.961
4	122082376	.	G	GA	.	.	DP=79;ECNT=1;NLOD=2.28;N_ART_LOD=-7.149e-01;POP_AF=1.000e-03;P_GERMLINE=-3.965e-02;RPA=11,12;RU=A;STR;TLOD=9.44	GT:AD:AF:F1R2:F2R1:MBQ:MFRL:MMQ:MPOS:SA_MAP_AF:SA_POST_PROB	0/0:8,0:0.084:4,0:3,0:0:7,0:0:0	0/1:48,8:0.219:12,5:33,3:36:171,154:60:26:0.121,0.121,0.143:0.019,0.011,0.971
4	122590883	.	T	A	.	.	DP=203;ECNT=1;NLOD=10.68;N_ART_LOD=-9.037e-01;POP_AF=1.000e-03;P_GERMLINE=-7.381e+00;TLOD=11.49	GT:AD:AF:F1R2:F2R1:MBQ:MFRL:MMQ:MPOS:SA_MAP_AF:SA_POST_PROB	0/0:39,1:0.183:8,0:6,0:0:15,0:0:0	0/1:109,14:0.205:11,1:18,6:38:164,131:60:21:0.061,0.040,0.064:7.988e-03,0.011,0.981
4	122853909	.	C	G	.	.	DP=279;ECNT=1;NLOD=10.81;N_ART_LOD=-1.578e+00;POP_AF=1.000e-03;P_GERMLINE=-7.507e+00;TLOD=412.26	GT:AD:AF:F1R2:F2R1:MBQ:MFRL:MMQ:MPOS:SA_MAP_AF:SA_POST_PROB	0/0:36,0:0.028:22,0:14,0:0:2,0:0:0	0/1:119,112:0.488:40,48:79,64:39:194,182:60:20:0.475,0.465,0.485:9.691e-03,0.029,0.961
4	123260389	.	C	A	.	.	DP=176;ECNT=1;NLOD=35.03;N_ART_LOD=-2.083e+00;POP_AF=1.000e-03;P_GERMLINE=-3.376e+01;TLOD=3.97	GT:AD:AF:F1R2:F2R1:MBQ:MFRL:MMQ:MPOS:SA_MAP_AF:SA_POST_PROB	0/0:117,0:0.035:91,0:26,0:0:0,0:0:0	0/1:43,2:0.100:19,1:24,1:39:157,209:60:20:0.00,0.040,0.044:0.013,9.644e-03,0.977
4	123280847	.	G	A	.	.	DP=200;ECNT=1;NLOD=39.27;N_ART_LOD=-2.123e+00;POP_AF=1.000e-03;P_GERMLINE=-3.814e+01;TLOD=3.83	GT:AD:AF:F1R2:F2R1:MBQ:MFRL:MMQ:MPOS:SA_MAP_AF:SA_POST_PROB	0/0:131,0:0.010:118,0:13,0:0:0,0:0:0	0/1:62,2:0.054:17,0:45,2:40:148,191:60:20:0.020,0.020,0.031:0.018,4.611e-03,0.978
4	123838812	.	G	A	.	.	DP=127;ECNT=1;NLOD=14.41;N_ART_LOD=-1.694e+00;POP_AF=1.000e-03;P_GERMLINE=-1.369e+01;TLOD=3.42	GT:AD:AF:F1R2:F2R1:MBQ:MFRL:MMQ:MPOS:SA_MAP_AF:SA_POST_PROB	0/0:48,0:0.012:30,0:18,0:0:2,0:0:0	0/1:73,2:0.045:27,2:46,0:39:179,169:60:20:0.030,0.00,0.027:4.184e-03,0.015,0.980
4	123854562	.	C	T	.	.	DP=81;ECNT=1;NLOD=11.39;N_ART_LOD=-1.609e+00;POP_AF=1.000e-03;P_GERMLINE=-9.376e+00;TLOD=4.73	GT:AD:AF:F1R2:F2R1:MBQ:MFRL:MMQ:MPOS:SA_MAP_AF:SA_POST_PROB	0/0:38,0:0.050:29,0:9,0:0:2,0:0:0	0/1:35,3:0.087:19,0:16,3:40:154,186:60:20:0.061,0.071,0.079:9.655e-03,0.020,0.971
4	126320060	.	A	G	.	.	DP=295;ECNT=1;NLOD=52.73;N_ART_LOD=-2.258e+00;POP_AF=1.000e-03;P_GERMLINE=-5.225e+01;TLOD=3.17	GT:AD:AF:F1R2:F2R1:MBQ:MFRL:MMQ:MPOS:SA_MAP_AF:SA_POST_PROB	0/0:176,0:0.030:134,0:42,0:0:0,0:0:0	0/1:104,2:0.033:36,1:68,1:40:167,180:60:11:0.020,0.00,0.019:3.461e-03,0.010,0.986
4	128621144	.	C	CT	.	.	DP=118;ECNT=1;NLOD=22.56;N_ART_LOD=-1.447e+00;POP_AF=1.000e-03;P_GERMLINE=-1.960e+01;RPA=13,14;RU=T;STR;TLOD=5.92	GT:AD:AF:F1R2:F2R1:MBQ:MFRL:MMQ:MPOS:SA_MAP_AF:SA_POST_PROB	0/0:77,0:0.073:40,0:28,0:0:2,0:0:0	0/1:22,4:0.238:2,2:11,2:40:168,177:60:22:0.00,0.152,0.148:0.026,0.015,0.959
4	128817905	.	GTTT	G	.	.	DP=71;ECNT=1;NLOD=5.03;N_ART_LOD=-7.278e-01;POP_AF=1.000e-03;P_GERMLINE=-4.269e+00;RPA=13,10;RU=T;STR;TLOD=3.46	GT:AD:AF:F1R2:F2R1:MBQ:MFRL:MMQ:MPOS:SA_MAP_AF:SA_POST_PROB	0/0:17,0:0.038:4,0:9,0:0:2,0:0:0	0/1:46,4:0.107:18,2:16,0:39:188,187:60:30:0.00,0.040,0.041:9.443e-03,0.014,0.977
4	129920968	.	A	G	.	.	DP=171;ECNT=1;NLOD=17.69;N_ART_LOD=-1.787e+00;POP_AF=1.000e-03;P_GERMLINE=-1.730e+01;TLOD=3.09	GT:AD:AF:F1R2:F2R1:MBQ:MFRL:MMQ:MPOS:SA_MAP_AF:SA_POST_PROB	0/0:59,0:0.027:47,0:12,0:0:2,0:0:0	0/1:103,2:0.038:35,0:68,2:40:160,178:60:19:0.010,0.020,0.019:0.015,2.882e-03,0.982
4	130057626	.	G	A	.	.	DP=90;ECNT=1;NLOD=6.56;N_ART_LOD=-1.376e+00;POP_AF=1.000e-03;P_GERMLINE=-5.538e+00;TLOD=3.72	GT:AD:AF:F1R2:F2R1:MBQ:MFRL:MMQ:MPOS:SA_MAP_AF:SA_POST_PROB	0/0:22,0:0.048:15,0:7,0:0:2,0:0:0	0/1:63,2:0.043:34,0:29,2:40:163,282:60:10:0.020,0.020,0.031:0.012,5.503e-03,0.983
4	130058821	.	C	T	.	.	DP=82;ECNT=1;NLOD=7.49;N_ART_LOD=-1.421e+00;POP_AF=1.000e-03;P_GERMLINE=-6.179e+00;TLOD=4.02	GT:AD:AF:F1R2:F2R1:MBQ:MFRL:MMQ:MPOS:SA_MAP_AF:SA_POST_PROB	0/0:25,0:0.022:13,0:12,0:0:3,0:0:0	0/1:49,2:0.082:12,1:37,1:40:170,187:60:6:0.040,0.00,0.039:4.065e-03,0.043,0.953
4	139482409	.	AGAG	A	.	.	DP=261;ECNT=1;NLOD=13.78;N_ART_LOD=-1.718e+00;POP_AF=1.000e-03;P_GERMLINE=-1.048e+01;RPA=5,4;RU=GAG;STR;TLOD=14.21	GT:AD:AF:F1R2:F2R1:MBQ:MFRL:MMQ:MPOS:SA_MAP_AF:SA_POST_PROB	0/0:46,0:0.111:23,0:23,0:0:3,0:0:0	0/1:167,6:0.104:105,5:62,1:38:172,158:60:21:0.020,0.030,0.035:7.213e-03,3.937e-03,0.989
4	141481203	.	A	AT	.	.	DP=153;ECNT=1;NLOD=3.76;N_ART_LOD=-7.219e-01;POP_AF=1.000e-03;P_GERMLINE=-5.865e-01;RPA=14,15;RU=T;STR;TLOD=9.94	GT:AD:AF:F1R2:F2R1:MBQ:MFRL:MMQ:MPOS:SA_MAP_AF:SA_POST_PROB	0/0:15,1:0.249:10,0:3,1:28:2,2:60:25	0/1:76,9:0.244:29,4:32,5:38:186,189:60:24:0.101,0.081,0.106:0.027,9.137e-03,0.964
4	144390076	.	C	CAA	.	.	DP=25;ECNT=1;NLOD=2.71;N_ART_LOD=-7.403e-01;POP_AF=1.000e-03;P_GERMLINE=-2.042e+00;RPA=11,13;RU=A;STR;TLOD=3.37	GT:AD:AF:F1R2:F2R1:MBQ:MFRL:MMQ:MPOS:SA_MAP_AF:SA_POST_PROB	0/0:9,0:1.660e-04:5,0:4,0:0:6,0:0:0	0/1:14,2:0.128:3,1:9,1:40:212,244:60:14:0.00,0.121,0.125:0.019,0.022,0.960
4	146770389	.	G	GT	.	.	DP=42;ECNT=1;NLOD=4.50;N_ART_LOD=-1.215e+00;POP_AF=1.000e-03;P_GERMLINE=-3.807e+00;RPA=11,12;RU=T;STR;TLOD=3.40	GT:AD:AF:F1R2:F2R1:MBQ:MFRL:MMQ:MPOS:SA_MAP_AF:SA_POST_PROB	0/0:15,0:0.033:7,0:8,0:0:4,0:0:0	0/1:20,3:0.176:11,2:9,1:39:173,175:60:26:0.00,0.131,0.130:0.018,0.022,0.960
4	146823212	.	C	G	.	.	DP=48;ECNT=1;NLOD=5.69;N_ART_LOD=-1.309e+00;POP_AF=1.000e-03;P_GERMLINE=-2.394e+00;TLOD=41.49	GT:AD:AF:F1R2:F2R1:MBQ:MFRL:MMQ:MPOS:SA_MAP_AF:SA_POST_PROB	0/0:19,0:0.028:14,0:5,0:0:2,0:0:0	0/1:13,13:0.488:7,6:6,7:38:206,228:60:11:0.00,0.495,0.500:0.029,0.025,0.946
4	148578917	.	T	TA	.	.	DP=126;ECNT=1;NLOD=7.33;N_ART_LOD=-1.172e+00;POP_AF=1.000e-03;P_GERMLINE=-6.800e+00;RPA=11,12;RU=A;STR;TLOD=3.23	GT:AD:AF:F1R2:F2R1:MBQ:MFRL:MMQ:MPOS:SA_MAP_AF:SA_POST_PROB	0/0:25,0:0.122:7,0:15,0:0:3,0:0:0	0/1:78,4:0.125:23,0:37,4:37:165,189:60:3:0.00,0.051,0.049:0.016,6.710e-03,0.977
4	151850226	.	G	GA	.	.	DP=128;ECNT=1;NLOD=7.54;N_ART_LOD=-1.074e+00;POP_AF=1.000e-03;P_GERMLINE=-4.234e+00;RPA=12,13;RU=A;STR;TLOD=9.45	GT:AD:AF:F1R2:F2R1:MBQ:MFRL:MMQ:MPOS:SA_MAP_AF:SA_POST_PROB	0/0:25,0:0.229:11,0:14,0:0:3,0:0:0	0/1:48,8:0.265:29,2:15,5:36:162,131:60:24:0.101,0.111,0.127:0.033,7.714e-03,0.959
4	154517250	.	G	A	.	.	DP=27;ECNT=1;NLOD=4.50;N_ART_LOD=-1.215e+00;POP_AF=1.000e-03;P_GERMLINE=-1.222e+00;TLOD=9.83	GT:AD:AF:F1R2:F2R1:MBQ:MFRL:MMQ:MPOS:SA_MAP_AF:SA_POST_PROB	0/0:15,0:0.034:8,0:7,0:0:2,0:0:0	0/1:8,3:0.273:3,0:5,3:39:307,218:60:19:0.00,0.273,0.273:0.024,0.025,0.951
4	154626368	.	A	G	.	.	DP=169;ECNT=1;NLOD=20.70;N_ART_LOD=-1.870e+00;POP_AF=1.000e-03;P_GERMLINE=-1.980e+01;TLOD=3.61	GT:AD:AF:F1R2:F2R1:MBQ:MFRL:MMQ:MPOS:SA_MAP_AF:SA_POST_PROB	0/0:69,0:0.065:42,0:27,0:0:2,0:0:0	0/1:79,3:0.077:28,2:51,1:40:155,168:60:20:0.040,0.00,0.037:5.335e-03,0.015,0.980
4	155460155	.	G	A	.	.	DP=48;ECNT=1;NLOD=4.20;N_ART_LOD=-1.199e+00;POP_AF=1.000e-03;P_GERMLINE=-2.169e+00;TLOD=4.75	GT:AD:AF:F1R2:F2R1:MBQ:MFRL:MMQ:MPOS:SA_MAP_AF:SA_POST_PROB	0/0:14,0:0.065:9,0:5,0:0:3,0:0:0	0/1:27,2:0.113:9,1:18,1:40:188,150:60:14:0.071,0.00,0.069:4.700e-03,0.132,0.863
4	160253030	.	G	GT	.	.	DB;DP=182;ECNT=1;NLOD=7.33;N_ART_LOD=-7.790e-03;POP_AF=1.000e-03;P_GERMLINE=-4.031e+00;RPA=10,11;RU=T;STR;TLOD=9.47	GT:AD:AF:F1R2:F2R1:MBQ:MFRL:MMQ:MPOS:SA_MAP_AF:SA_POST_PROB	0/0:33,1:0.164:17,0:15,1:37:2,70:60:32	0/1:104,10:0.152:41,4:61,6:39:188,185:60:36:0.081,0.071,0.088:0.020,6.052e-03,0.974
4	164393878	.	C	T	.	.	DP=423;ECNT=1;NLOD=41.07;N_ART_LOD=-2.158e+00;POP_AF=1.000e-03;P_GERMLINE=-3.777e+01;TLOD=531.51	GT:AD:AF:F1R2:F2R1:MBQ:MFRL:MMQ:MPOS:SA_MAP_AF:SA_POST_PROB	0/0:137,0:0.049:89,0:48,0:0:0,0:0:0	0/1:118,141:0.543:37,49:81,92:40:184,178:60:21:0.525,0.535,0.544:0.017,0.014,0.968
4	164853882	.	T	C	.	.	DP=36;ECNT=1;NLOD=5.70;N_ART_LOD=-1.310e+00;POP_AF=1.000e-03;P_GERMLINE=-3.770e+00;TLOD=4.64	GT:AD:AF:F1R2:F2R1:MBQ:MFRL:MMQ:MPOS:SA_MAP_AF:SA_POST_PROB	0/0:19,0:0.028:18,0:1,0:0:4,0:0:0	0/1:14,2:0.125:8,1:6,1:35:179,149:60:15:0.121,0.00,0.125:0.014,0.028,0.958
4	165962547	.	C	T	.	.	DP=166;ECNT=1;NLOD=18.88;N_ART_LOD=-1.828e+00;POP_AF=1.000e-03;P_GERMLINE=-1.836e+01;TLOD=3.22	GT:AD:AF:F1R2:F2R1:MBQ:MFRL:MMQ:MPOS:SA_MAP_AF:SA_POST_PROB	0/0:63,0:0.059:48,0:15,0:0:2,0:0:0	0/1:85,2:0.065:32,1:53,1:39:189,198:60:20:0.020,0.00,0.023:6.487e-03,7.486e-03,0.986
4	166149905	.	C	G	.	.	DP=27;ECNT=2;NLOD=4.16;N_ART_LOD=-1.174e+00;POP_AF=1.000e-03;P_GERMLINE=-9.184e-01;TLOD=12.68	GT:AD:AF:F1R2:F2R1:MBQ:MFRL:MMQ:MPOS:PGT:PID:SA_MAP_AF:SA_POST_PROB	0/0:14,0:7.908e-03:10,0:4,0:0:3,0:0:0:0|1:166149905_C_G	0/1:9,4:0.308:3,1:6,3:40:210,207:27:20:0|1:166149905_C_G:0.00,0.303,0.308:0.029,0.021,0.950
4	166238874	.	C	A	.	.	DP=24;ECNT=1;NLOD=3.90;N_ART_LOD=-1.158e+00;POP_AF=1.000e-03;P_GERMLINE=-6.951e-01;TLOD=24.75	GT:AD:AF:F1R2:F2R1:MBQ:MFRL:MMQ:MPOS:SA_MAP_AF:SA_POST_PROB	0/0:13,0:0.038:7,0:6,0:0:4,0:0:0	0/1:2,7:0.740:1,3:1,4:40:137,316:60:20:0.747,0.778,0.778:0.027,0.026,0.947
4	166916362	.	G	GA	.	.	DB;DP=125;ECNT=1;NLOD=6.62;N_ART_LOD=-1.133e+00;POP_AF=1.000e-03;P_GERMLINE=-3.344e+00;RPA=10,11;RU=A;STR;TLOD=7.26	GT:AD:AF:F1R2:F2R1:MBQ:MFRL:MMQ:MPOS:SA_MAP_AF:SA_POST_PROB	0/0:22,0:0.134:10,0:12,0:0:3,0:0:0	0/1:64,6:0.197:19,3:43,3:39:176,130:60:32:0.071,0.071,0.086:0.019,7.662e-03,0.974
4	176573004	.	G	A	.	.	DP=196;ECNT=1;NLOD=30.79;N_ART_LOD=-2.028e+00;POP_AF=1.000e-03;P_GERMLINE=-2.995e+01;TLOD=3.54	GT:AD:AF:F1R2:F2R1:MBQ:MFRL:MMQ:MPOS:SA_MAP_AF:SA_POST_PROB	0/0:104,2:0.038:71,0:33,2:27:2,0:60:0	0/1:78,2:0.055:26,0:52,2:40:165,196:60:19:0.00,0.030,0.025:7.439e-03,7.775e-03,0.985
4	184614699	.	C	CT	.	.	DP=172;ECNT=1;NLOD=15.54;N_ART_LOD=-1.447e+00;POP_AF=1.000e-03;P_GERMLINE=-1.349e+01;RPA=9,10;RU=T;STR;TLOD=4.77	GT:AD:AF:F1R2:F2R1:MBQ:MFRL:MMQ:MPOS:SA_MAP_AF:SA_POST_PROB	0/0:52,0:0.048:35,0:16,0:0:0,0:0:0	0/1:99,6:0.097:36,3:62,3:37:193,216:60:21:0.051,0.040,0.057:3.832e-03,0.048,0.948
4	184626123	.	C	G	.	.	DP=188;ECNT=1;NLOD=6.00;N_ART_LOD=-1.347e+00;POP_AF=1.000e-03;P_GERMLINE=-2.695e+00;TLOD=273.72	GT:AD:AF:F1R2:F2R1:MBQ:MFRL:MMQ:MPOS:SA_MAP_AF:SA_POST_PROB	0/0:20,0:0.068:8,0:12,0:0:3,0:0:0	0/1:84,75:0.473:39,27:45,48:40:163,171:60:21:0.455,0.455,0.472:0.013,0.025,0.962
4	185686948	.	AAC	A	.	.	DP=154;ECNT=1;NLOD=2.70;N_ART_LOD=-7.694e-01;POP_AF=1.000e-03;P_GERMLINE=-9.750e-02;RPA=9,8;RU=AC;STR;TLOD=18.57	GT:AD:AF:F1R2:F2R1:MBQ:MFRL:MMQ:MPOS:SA_MAP_AF:SA_POST_PROB	0/0:9,0:0.092:5,0:4,0:0:6,0:0:0	0/1:111,11:0.151:42,3:69,6:40:174,198:60:31:0.040,0.071,0.074:0.018,5.745e-03,0.976
4	190395838	.	C	CA	.	.	DP=174;ECNT=1;NLOD=5.11;N_ART_LOD=-1.021e+00;POP_AF=1.000e-03;P_GERMLINE=-1.820e+00;RPA=10,11;RU=A;STR;TLOD=13.57	GT:AD:AF:F1R2:F2R1:MBQ:MFRL:MMQ:MPOS:SA_MAP_AF:SA_POST_PROB	0/0:17,0:0.114:7,0:10,0:0:5,0:0:0	0/1:123,10:0.131:53,5:67,5:39:193,170:60:23:0.061,0.071,0.075:0.015,5.019e-03,0.980
4	190876214	.	G	A	.	.	DP=577;ECNT=11;NLOD=14.19;N_ART_LOD=4.96;POP_AF=1.000e-03;P_GERMLINE=-1.089e+01;TLOD=68.33	GT:AD:AF:F1R2:F2R1:MBQ:MFRL:MMQ:MPOS:SA_MAP_AF:SA_POST_PROB	0/0:84,3:0.066:53,2:31,1:30:2,42:37:2	0/1:452,25:0.059:166,9:286,16:40:156,148:25:30:0.00,0.051,0.052:0.951,4.957e-05,0.049
4	190876247	.	G	C	.	.	DP=620;ECNT=11;NLOD=13.97;N_ART_LOD=14.10;POP_AF=1.000e-03;P_GERMLINE=-1.067e+01;TLOD=69.82	GT:AD:AF:F1R2:F2R1:MBQ:MFRL:MMQ:MPOS:PGT:PID:SA_MAP_AF:SA_POST_PROB	0/0:127,6:0.045:75,5:52,1:40:2,27:45:24:0|1:190876247_G_C	0/1:461,26:0.053:170,10:291,16:39:158,151:25:33:0|1:190876247_G_C:0.030,0.051,0.053:0.346,6.680e-04,0.653
[truncated: 1,319,707 more chars]
