# Supplementary material for: Differentiation-state plasticity is a targetable resistance mechanism in basal-like breast cancer
Source: Nat Commun. 2018 Sep 19;9:3815. doi: 10.1038/s41467-018-05729-w (PMC6145927; doi:10.1038/s41467-018-05729-w)
Supplement: Supplementary file 7 — Supplementary Data 4 [file 41467_2018_5729_MOESM7_ESM.zip › Supplementary Data 4/bez_v_dmso_mutect2_no_dbSNP.vcf]

##fileformat=VCFv4.2
##FORMAT=<ID=AD,Number=R,Type=Integer,Description="Allelic depths for the ref and alt alleles in the order listed">
##FORMAT=<ID=AF,Number=A,Type=Float,Description="Allele fractions of alternate alleles in the tumor">
##FORMAT=<ID=DP,Number=1,Type=Integer,Description="Approximate read depth (reads with MQ=255 or with bad mates are filtered)">
##FORMAT=<ID=F1R2,Number=R,Type=Integer,Description="Count of reads in F1R2 pair orientation supporting each allele">
##FORMAT=<ID=F2R1,Number=R,Type=Integer,Description="Count of reads in F2R1 pair orientation supporting each allele">
##FORMAT=<ID=GQ,Number=1,Type=Integer,Description="Genotype Quality">
##FORMAT=<ID=GT,Number=1,Type=String,Description="Genotype">
##FORMAT=<ID=MBQ,Number=A,Type=Float,Description="median base quality">
##FORMAT=<ID=MFRL,Number=R,Type=Float,Description="median fragment length">
##FORMAT=<ID=MMQ,Number=A,Type=Float,Description="median mapping quality">
##FORMAT=<ID=MPOS,Number=A,Type=Float,Description="median distance from end of read">
##FORMAT=<ID=PGT,Number=1,Type=String,Description="Physical phasing haplotype information, describing how the alternate alleles are phased in relation to one another">
##FORMAT=<ID=PID,Number=1,Type=String,Description="Physical phasing ID information, where each unique ID within a given sample (but not across samples) connects records within a phasing group">
##FORMAT=<ID=PL,Number=G,Type=Integer,Description="Normalized, Phred-scaled likelihoods for genotypes as defined in the VCF specification">
##FORMAT=<ID=SA_MAP_AF,Number=3,Type=Float,Description="MAP estimates of allele fraction given z">
##FORMAT=<ID=SA_POST_PROB,Number=3,Type=Float,Description="posterior probabilities of the presence of strand artifact">
##GATKCommandLine=<ID=Mutect2,CommandLine="Mutect2  --tumor-sample bez235 --normal-sample dmso --dbsnp /home/exacloud/lustre1/SpellmanLab/Boniface/ref_files/DBSNP_150_uw.vcf --output new_full_bez_v_dmso_gatk4_test.mut2.vcf --input bez235_HCC1143_merge.pe.readgroups.sort.DupRem.RH.bam --input dmso_HCC1143_merge.pe.readgroups.sort.DupRem.RH.bam --reference /home/exacloud/lustre1/SpellmanLab/Boniface/ref_files/human_g1k_v37.fasta  --genotype-pon-sites false --af-of-alleles-not-in-resource 0.001 --log-somatic-prior -6.0 --tumor-lod-to-emit 3.0 --initial-tumor-lod 2.0 --max-population-af 0.01 --downsampling-stride 1 --max-suspicious-reads-per-alignment-start 0 --normal-lod 2.2 --annotation-group StandardMutectAnnotation --dont-trim-active-regions false --max-disc-ar-extension 25 --max-gga-ar-extension 300 --padding-around-indels 150 --padding-around-snps 20 --kmer-size 10 --kmer-size 25 --dont-increase-kmer-sizes-for-cycles false --allow-non-unique-kmers-in-ref false --num-pruning-samples 1 --recover-dangling-heads false --do-not-recover-dangling-branches false --min-dangling-branch-length 4 --consensus false --max-num-haplotypes-in-population 128 --error-correct-kmers false --min-pruning 2 --debug-graph-transformations false --kmer-length-for-read-error-correction 25 --min-observations-for-kmer-to-be-solid 20 --likelihood-calculation-engine PairHMM --base-quality-score-threshold 18 --pair-hmm-gap-continuation-penalty 10 --pair-hmm-implementation FASTEST_AVAILABLE --pcr-indel-model CONSERVATIVE --phred-scaled-global-read-mismapping-rate 45 --native-pair-hmm-threads 4 --native-pair-hmm-use-double-precision false --debug false --use-filtered-reads-for-annotations false --emit-ref-confidence NONE --bam-writer-type CALLED_HAPLOTYPES --disable-optimizations false --just-determine-active-regions false --dont-genotype false --dont-use-soft-clipped-bases false --capture-assembly-failure-bam false --error-correct-reads false --do-not-run-physical-phasing false --min-base-quality-score 10 --smith-waterman JAVA --use-new-qual-calculator false --annotate-with-num-discovered-alleles false --heterozygosity 0.001 --indel-heterozygosity 1.25E-4 --heterozygosity-stdev 0.01 --standard-min-confidence-threshold-for-calling 10.0 --max-alternate-alleles 6 --max-genotype-count 1024 --sample-ploidy 2 --genotyping-mode DISCOVERY --contamination-fraction-to-filter 0.0 --output-mode EMIT_VARIANTS_ONLY --all-site-pls false --min-assembly-region-size 50 --max-assembly-region-size 300 --assembly-region-padding 100 --max-reads-per-alignment-start 50 --active-probability-threshold 0.002 --max-prob-propagation-distance 50 --interval-set-rule UNION --interval-padding 0 --interval-exclusion-padding 0 --interval-merging-rule ALL --read-validation-stringency SILENT --seconds-between-progress-updates 10.0 --disable-sequence-dictionary-validation false --create-output-bam-index true --create-output-bam-md5 false --create-output-variant-index true --create-output-variant-md5 false --lenient false --add-output-sam-program-record true --add-output-vcf-command-line true --cloud-prefetch-buffer 40 --cloud-index-prefetch-buffer -1 --disable-bam-index-caching false --help false --version false --showHidden false --verbosity INFO --QUIET false --use-jdk-deflater false --use-jdk-inflater false --gcs-max-retries 20 --disable-tool-default-read-filters false --minimum-mapping-quality 20",Version=4.0.0.0,Date="May 2, 2018 11:00:02 AM PDT">
##INFO=<ID=DB,Number=0,Type=Flag,Description="dbSNP Membership">
##INFO=<ID=DP,Number=1,Type=Integer,Description="Approximate read depth; some reads may have been filtered">
##INFO=<ID=ECNT,Number=1,Type=Integer,Description="Number of events in this haplotype">
##INFO=<ID=IN_PON,Number=0,Type=Flag,Description="site found in panel of normals">
##INFO=<ID=NLOD,Number=A,Type=Float,Description="Normal LOD score">
##INFO=<ID=N_ART_LOD,Number=A,Type=Float,Description="log odds of artifact in normal with same allele fraction as tumor">
##INFO=<ID=POP_AF,Number=A,Type=Float,Description="population allele frequencies of alt alleles">
##INFO=<ID=P_GERMLINE,Number=A,Type=Float,Description="Posterior probability for alt allele to be germline variants">
##INFO=<ID=RPA,Number=.,Type=Integer,Description="Number of times tandem repeat unit is repeated, for each allele (including reference)">
##INFO=<ID=RU,Number=1,Type=String,Description="Tandem repeat unit (bases)">
##INFO=<ID=STR,Number=0,Type=Flag,Description="Variant is a short tandem repeat">
##INFO=<ID=TLOD,Number=A,Type=Float,Description="Tumor LOD score">
##Mutect Version=2.1-beta
##contig=<ID=1,length=249250621>
##contig=<ID=2,length=243199373>
##contig=<ID=3,length=198022430>
##contig=<ID=4,length=191154276>
##contig=<ID=5,length=180915260>
##contig=<ID=6,length=171115067>
##contig=<ID=7,length=159138663>
##contig=<ID=8,length=146364022>
##contig=<ID=9,length=141213431>
##contig=<ID=10,length=135534747>
##contig=<ID=11,length=135006516>
##contig=<ID=12,length=133851895>
##contig=<ID=13,length=115169878>
##contig=<ID=14,length=107349540>
##contig=<ID=15,length=102531392>
##contig=<ID=16,length=90354753>
##contig=<ID=17,length=81195210>
##contig=<ID=18,length=78077248>
##contig=<ID=19,length=59128983>
##contig=<ID=20,length=63025520>
##contig=<ID=21,length=48129895>
##contig=<ID=22,length=51304566>
##contig=<ID=X,length=155270560>
##contig=<ID=Y,length=59373566>
##contig=<ID=MT,length=16569>
##contig=<ID=GL000207.1,length=4262>
##contig=<ID=GL000226.1,length=15008>
##contig=<ID=GL000229.1,length=19913>
##contig=<ID=GL000231.1,length=27386>
##contig=<ID=GL000210.1,length=27682>
##contig=<ID=GL000239.1,length=33824>
##contig=<ID=GL000235.1,length=34474>
##contig=<ID=GL000201.1,length=36148>
##contig=<ID=GL000247.1,length=36422>
##contig=<ID=GL000245.1,length=36651>
##contig=<ID=GL000197.1,length=37175>
##contig=<ID=GL000203.1,length=37498>
##contig=<ID=GL000246.1,length=38154>
##contig=<ID=GL000249.1,length=38502>
##contig=<ID=GL000196.1,length=38914>
##contig=<ID=GL000248.1,length=39786>
##contig=<ID=GL000244.1,length=39929>
##contig=<ID=GL000238.1,length=39939>
##contig=<ID=GL000202.1,length=40103>
##contig=<ID=GL000234.1,length=40531>
##contig=<ID=GL000232.1,length=40652>
##contig=<ID=GL000206.1,length=41001>
##contig=<ID=GL000240.1,length=41933>
##contig=<ID=GL000236.1,length=41934>
##contig=<ID=GL000241.1,length=42152>
##contig=<ID=GL000243.1,length=43341>
##contig=<ID=GL000242.1,length=43523>
##contig=<ID=GL000230.1,length=43691>
##contig=<ID=GL000237.1,length=45867>
##contig=<ID=GL000233.1,length=45941>
##contig=<ID=GL000204.1,length=81310>
##contig=<ID=GL000198.1,length=90085>
##contig=<ID=GL000208.1,length=92689>
##contig=<ID=GL000191.1,length=106433>
##contig=<ID=GL000227.1,length=128374>
##contig=<ID=GL000228.1,length=129120>
##contig=<ID=GL000214.1,length=137718>
##contig=<ID=GL000221.1,length=155397>
##contig=<ID=GL000209.1,length=159169>
##contig=<ID=GL000218.1,length=161147>
##contig=<ID=GL000220.1,length=161802>
##contig=<ID=GL000213.1,length=164239>
##contig=<ID=GL000211.1,length=166566>
##contig=<ID=GL000199.1,length=169874>
##contig=<ID=GL000217.1,length=172149>
##contig=<ID=GL000216.1,length=172294>
##contig=<ID=GL000215.1,length=172545>
##contig=<ID=GL000205.1,length=174588>
##contig=<ID=GL000219.1,length=179198>
##contig=<ID=GL000224.1,length=179693>
##contig=<ID=GL000223.1,length=180455>
##contig=<ID=GL000195.1,length=182896>
##contig=<ID=GL000212.1,length=186858>
##contig=<ID=GL000222.1,length=186861>
##contig=<ID=GL000200.1,length=187035>
##contig=<ID=GL000193.1,length=189789>
##contig=<ID=GL000194.1,length=191469>
##contig=<ID=GL000225.1,length=211173>
##contig=<ID=GL000192.1,length=547496>
##filtering_status=Warning: unfiltered Mutect 2 calls.  Please run FilterMutectCalls to remove false positives.
##normal_sample=dmso
##source=Mutect2
##tumor_sample=bez235
#CHROM	POS	ID	REF	ALT	QUAL	FILTER	INFO	FORMAT	bez235	dmso
1	812417	.	A	G	.	.	DP=14;ECNT=2;NLOD=3.31;N_ART_LOD=-1.079e+00;POP_AF=1.000e-03;P_GERMLINE=-2.591e+00;TLOD=3.42	GT:AD:AF:F1R2:F2R1:MBQ:MFRL:MMQ:MPOS:PGT:PID:SA_MAP_AF:SA_POST_PROB	0/1:2,1:0.333:1,0:1,1:39:261,99:30:11:0|1:812417_A_G:0.333,0.00,0.333:0.021,0.029,0.949	0/0:11,0:2.394e-05:6,0:5,0:0:201,0:0:0:0|1:812417_A_G
1	812425	.	G	A	.	.	DP=13;ECNT=2;NLOD=3.01;N_ART_LOD=-1.041e+00;POP_AF=1.000e-03;P_GERMLINE=-2.291e+00;TLOD=3.42	GT:AD:AF:F1R2:F2R1:MBQ:MFRL:MMQ:MPOS:PGT:PID:SA_MAP_AF:SA_POST_PROB	0/1:2,1:0.333:1,0:1,1:39:261,99:30:19:0|1:812417_A_G:0.333,0.00,0.333:0.021,0.029,0.949	0/0:10,0:2.214e-05:6,0:4,0:0:203,0:0:0:0|1:812417_A_G
1	889438	.	C	T	.	.	DP=838;ECNT=1;NLOD=115.04;N_ART_LOD=-1.318e+00;POP_AF=1.000e-03;P_GERMLINE=-1.120e+02;TLOD=6.03	GT:AD:AF:F1R2:F2R1:MBQ:MFRL:MMQ:MPOS:SA_MAP_AF:SA_POST_PROB	0/1:387,4:0.039:153,1:234,3:39:174,139:60:20:0.010,0.010,0.010:4.135e-03,1.275e-03,0.995	0/0:395,1:0.038:133,0:262,1:34:179,179:60:29
1	945163	.	C	T	.	.	DP=13;ECNT=1;NLOD=2.62;N_ART_LOD=-1.012e+00;POP_AF=1.000e-03;P_GERMLINE=-2.121e+00;TLOD=3.20	GT:AD:AF:F1R2:F2R1:MBQ:MFRL:MMQ:MPOS:SA_MAP_AF:SA_POST_PROB	0/1:2,1:0.333:1,0:1,1:38:150,125:60:20:0.333,0.00,0.333:0.021,0.029,0.949	0/0:9,0:0.070:5,0:4,0:0:171,0:0:0
1	1116222	.	CG	C	.	.	DB;DP=330;ECNT=1;NLOD=34.36;N_ART_LOD=0.310;POP_AF=1.000e-03;P_GERMLINE=-3.352e+01;RPA=8,7;RU=G;STR;TLOD=3.54	GT:AD:AF:F1R2:F2R1:MBQ:MFRL:MMQ:MPOS:SA_MAP_AF:SA_POST_PROB	0/1:115,4:0.129:32,1:77,3:40:185,175:60:20:0.040,0.00,0.035:0.010,7.731e-03,0.982	0/0:133,2:0.140:44,1:83,1:40:183,169:60:27
1	1132944	.	G	A	.	.	DP=135;ECNT=1;NLOD=20.12;N_ART_LOD=-1.843e+00;POP_AF=1.000e-03;P_GERMLINE=-1.908e+01;TLOD=3.74	GT:AD:AF:F1R2:F2R1:MBQ:MFRL:MMQ:MPOS:SA_MAP_AF:SA_POST_PROB	0/1:62,2:0.033:23,1:39,1:40:176,200:60:13:0.020,0.020,0.031:0.014,5.153e-03,0.981	0/0:67,0:0.030:20,0:47,0:0:186,0:0:0
1	1154143	.	C	T	.	.	DP=1013;ECNT=1;NLOD=152.31;N_ART_LOD=-2.713e+00;POP_AF=1.000e-03;P_GERMLINE=-1.503e+02;TLOD=4.77	GT:AD:AF:F1R2:F2R1:MBQ:MFRL:MMQ:MPOS:SA_MAP_AF:SA_POST_PROB	0/1:453,4:0.038:158,1:295,3:40:172,124:60:8:0.010,0.010,8.753e-03:1.426e-03,2.254e-03,0.996	0/0:508,0:0.021:170,0:338,0:0:171,0:0:0
1	1168430	.	C	T	.	.	DP=149;ECNT=1;NLOD=20.46;N_ART_LOD=-1.860e+00;POP_AF=1.000e-03;P_GERMLINE=-1.940e+01;TLOD=3.77	GT:AD:AF:F1R2:F2R1:MBQ:MFRL:MMQ:MPOS:SA_MAP_AF:SA_POST_PROB	0/1:66,2:0.063:23,2:43,0:31:178,132:60:31:0.020,0.020,0.029:7.067e-03,7.611e-03,0.985	0/0:68,0:0.053:18,0:50,0:0:171,0:0:0
1	1192773	.	ACCCC	A	.	.	DP=76;ECNT=1;NLOD=4.14;N_ART_LOD=-1.019e+00;POP_AF=1.000e-03;P_GERMLINE=-3.790e+00;RPA=15,11;RU=C;STR;TLOD=3.05	GT:AD:AF:F1R2:F2R1:MBQ:MFRL:MMQ:MPOS:SA_MAP_AF:SA_POST_PROB	0/1:18,6:0.351:3,1:11,1:27:157,266:60:38:0.091,0.00,0.087:0.014,0.020,0.966	0/0:18,2:0.282:2,0:10,0:0:199,0:0:0
1	1203414	.	C	A	.	.	DP=162;ECNT=1;NLOD=21.79;N_ART_LOD=-1.894e+00;POP_AF=1.000e-03;P_GERMLINE=-2.100e+01;TLOD=3.49	GT:AD:AF:F1R2:F2R1:MBQ:MFRL:MMQ:MPOS:SA_MAP_AF:SA_POST_PROB	0/1:69,2:0.073:28,1:41,1:39:207,180:60:20:0.030,0.00,0.028:0.014,6.535e-03,0.979	0/0:73,0:0.070:29,0:44,0:0:198,0:0:0
1	1229922	.	G	A	.	.	DP=157;ECNT=1;NLOD=21.85;N_ART_LOD=-1.892e+00;POP_AF=1.000e-03;P_GERMLINE=-1.911e+01;TLOD=5.58	GT:AD:AF:F1R2:F2R1:MBQ:MFRL:MMQ:MPOS:SA_MAP_AF:SA_POST_PROB	0/1:68,3:0.093:21,0:47,3:40:182,160:60:4:0.020,0.040,0.042:0.021,4.465e-03,0.974	0/0:77,0:0.061:26,0:51,0:0:192,0:0:0
1	1230768	.	C	A	.	.	DP=173;ECNT=1;NLOD=26.44;N_ART_LOD=-1.957e+00;POP_AF=1.000e-03;P_GERMLINE=-2.552e+01;TLOD=3.62	GT:AD:AF:F1R2:F2R1:MBQ:MFRL:MMQ:MPOS:SA_MAP_AF:SA_POST_PROB	0/1:73,2:0.064:28,1:45,1:40:197,208:60:18:0.00,0.030,0.027:5.856e-03,0.017,0.977	0/0:88,0:0.023:21,0:67,0:0:189,0:0:0
1	1254054	.	C	A	.	.	DP=84;ECNT=3;NLOD=13.84;N_ART_LOD=-1.672e+00;POP_AF=1.000e-03;P_GERMLINE=-1.155e+01;TLOD=5.04	GT:AD:AF:F1R2:F2R1:MBQ:MFRL:MMQ:MPOS:PGT:PID:SA_MAP_AF:SA_POST_PROB	0/1:34,4:0.100:16,3:18,1:16:221,237:60:25:0|1:1254054_C_A:0.00,0.101,0.105:0.022,0.013,0.965	0/0:46,0:2.973e-04:17,0:29,0:0:218,0:0:0:0|1:1254054_C_A
1	1254057	.	C	A	.	.	DP=90;ECNT=3;NLOD=15.00;N_ART_LOD=-1.707e+00;POP_AF=1.000e-03;P_GERMLINE=-1.278e+01;TLOD=4.95	GT:AD:AF:F1R2:F2R1:MBQ:MFRL:MMQ:MPOS:PGT:PID:SA_MAP_AF:SA_POST_PROB	0/1:36,4:0.095:18,3:18,1:16:232,237:60:19:0|1:1254054_C_A:0.00,0.101,0.100:0.021,0.013,0.966	0/0:50,0:2.294e-03:18,0:32,0:0:221,0:0:0:0|1:1254054_C_A
1	1254064	.	G	A	.	.	DP=100;ECNT=3;NLOD=15.86;N_ART_LOD=-1.735e+00;POP_AF=1.000e-03;P_GERMLINE=-1.377e+01;TLOD=4.81	GT:AD:AF:F1R2:F2R1:MBQ:MFRL:MMQ:MPOS:PGT:PID:SA_MAP_AF:SA_POST_PROB	0/1:39,4:0.115:20,3:19,1:14:236,237:60:12:0|1:1254054_C_A:0.00,0.091,0.093:0.018,0.014,0.968	0/0:53,0:0.013:19,0:34,0:0:222,0:0:0:0|1:1254054_C_A
1	1256523	.	G	A	.	.	DP=235;ECNT=1;NLOD=39.04;N_ART_LOD=-2.124e+00;POP_AF=1.000e-03;P_GERMLINE=-3.860e+01;TLOD=3.14	GT:AD:AF:F1R2:F2R1:MBQ:MFRL:MMQ:MPOS:SA_MAP_AF:SA_POST_PROB	0/1:91,2:0.057:33,2:58,0:39:214,239:60:13:0.020,0.00,0.022:0.026,4.454e-03,0.970	0/0:130,0:0.020:46,0:84,0:0:198,0:0:0
1	1326099	.	G	GA	.	.	DP=493;ECNT=1;NLOD=56.23;N_ART_LOD=0.582;POP_AF=1.000e-03;P_GERMLINE=-5.472e+01;RPA=9,10;RU=A;STR;TLOD=4.22	GT:AD:AF:F1R2:F2R1:MBQ:MFRL:MMQ:MPOS:SA_MAP_AF:SA_POST_PROB	0/1:213,6:0.086:80,0:132,6:40:199,188:60:25:0.020,0.020,0.028:2.852e-03,6.933e-03,0.990	0/0:213,3:0.072:79,1:133,2:39:200,240:60:42
1	1331897	.	T	C	.	.	DP=13;ECNT=1;NLOD=2.71;N_ART_LOD=-1.000e+00;POP_AF=1.000e-03;P_GERMLINE=-2.235e+00;TLOD=3.18	GT:AD:AF:F1R2:F2R1:MBQ:MFRL:MMQ:MPOS:SA_MAP_AF:SA_POST_PROB	0/1:3,1:0.250:1,0:2,1:40:176,123:57:4:0.00,0.253,0.250:0.032,0.019,0.949	0/0:9,0:3.650e-05:5,0:4,0:0:181,0:0:0
1	1383021	.	A	G	.	.	DP=12;ECNT=1;NLOD=2.36;N_ART_LOD=-9.510e-01;POP_AF=1.000e-03;P_GERMLINE=-1.891e+00;TLOD=3.18	GT:AD:AF:F1R2:F2R1:MBQ:MFRL:MMQ:MPOS:SA_MAP_AF:SA_POST_PROB	0/1:3,1:0.250:1,0:2,1:40:175,127:60:20:0.00,0.253,0.250:0.027,0.021,0.951	0/0:8,0:0.013:1,0:7,0:0:177,0:0:0
1	1391070	.	C	A	.	.	DP=234;ECNT=1;NLOD=35.43;N_ART_LOD=-2.080e+00;POP_AF=1.000e-03;P_GERMLINE=-3.512e+01;TLOD=3.01	GT:AD:AF:F1R2:F2R1:MBQ:MFRL:MMQ:MPOS:SA_MAP_AF:SA_POST_PROB	0/1:100,2:0.067:31,1:69,1:39:190,197:60:27:0.00,0.020,0.020:5.920e-03,6.778e-03,0.987	0/0:118,0:0.014:54,0:64,0:0:206,0:0:0
1	1580724	.	G	GT	.	.	DP=1161;ECNT=1;NLOD=107.48;N_ART_LOD=12.40;POP_AF=1.000e-03;P_GERMLINE=-1.042e+02;RPA=9,10;RU=T;STR;TLOD=15.50	GT:AD:AF:F1R2:F2R1:MBQ:MFRL:MMQ:MPOS:SA_MAP_AF:SA_POST_PROB	0/1:380,16:0.150:131,5:247,11:40:176,176:27:25:0.040,0.030,0.040:7.401e-03,5.204e-03,0.987	0/0:485,15:0.136:188,5:296,10:40:178,179:27:27
1	1586977	.	G	GT	.	.	DP=289;ECNT=1;NLOD=19.94;N_ART_LOD=3.14;POP_AF=1.000e-03;P_GERMLINE=-1.806e+01;RPA=9,10;RU=T;STR;TLOD=4.59	GT:AD:AF:F1R2:F2R1:MBQ:MFRL:MMQ:MPOS:SA_MAP_AF:SA_POST_PROB	0/1:99,5:0.168:41,2:57,3:39:200,235:40:18:0.051,0.00,0.048:9.666e-03,0.011,0.980	0/0:103,5:0.170:45,1:56,4:39:190,222:40:39
1	1646194	.	G	C	.	.	DP=40;ECNT=1;NLOD=2.49;N_ART_LOD=0.585;POP_AF=1.000e-03;P_GERMLINE=-2.045e+00;TLOD=3.15	GT:AD:AF:F1R2:F2R1:MBQ:MFRL:MMQ:MPOS:SA_MAP_AF:SA_POST_PROB	0/1:16,3:0.153:5,2:11,1:35:262,189:27:11:0.162,0.00,0.158:6.326e-03,0.192,0.801	0/0:18,1:0.101:6,0:12,1:39:236,211:27:23
1	1862854	.	G	A	.	.	DP=18;ECNT=1;NLOD=3.01;N_ART_LOD=-1.041e+00;POP_AF=1.000e-03;P_GERMLINE=-8.581e-01;TLOD=4.95	GT:AD:AF:F1R2:F2R1:MBQ:MFRL:MMQ:MPOS:SA_MAP_AF:SA_POST_PROB	0/1:6,2:0.250:2,1:4,1:32:202,324:60:16:0.222,0.212,0.250:0.018,0.031,0.952	0/0:10,0:4.343e-05:4,0:6,0:0:148,0:0:0
1	1864330	.	C	CT	.	.	DP=20;ECNT=1;NLOD=2.70;N_ART_LOD=-7.541e-01;POP_AF=1.000e-03;P_GERMLINE=-2.017e+00;RPA=12,13;RU=T;STR;TLOD=3.39	GT:AD:AF:F1R2:F2R1:MBQ:MFRL:MMQ:MPOS:SA_MAP_AF:SA_POST_PROB	0/1:5,2:0.359:1,1:3,1:37:168,143:50:20:0.00,0.283,0.286:0.028,0.021,0.951	0/0:9,0:0.052:6,0:3,0:0:191,0:0:0
1	1959182	.	G	A	.	.	DP=187;ECNT=1;NLOD=26.79;N_ART_LOD=-1.969e+00;POP_AF=1.000e-03;P_GERMLINE=-2.612e+01;TLOD=3.37	GT:AD:AF:F1R2:F2R1:MBQ:MFRL:MMQ:MPOS:SA_MAP_AF:SA_POST_PROB	0/1:82,2:0.064:33,0:49,2:40:193,156:60:22:0.010,0.020,0.024:0.070,2.595e-03,0.928	0/0:89,0:0.037:35,0:54,0:0:193,0:0:0
1	1966147	.	C	T	.	.	DP=14;ECNT=1;NLOD=3.26;N_ART_LOD=-1.077e+00;POP_AF=1.000e-03;P_GERMLINE=-2.667e+00;TLOD=3.30	GT:AD:AF:F1R2:F2R1:MBQ:MFRL:MMQ:MPOS:SA_MAP_AF:SA_POST_PROB	0/1:2,1:0.333:0,0:2,1:39:227,103:60:20:0.333,0.00,0.333:0.025,0.025,0.950	0/0:11,0:9.206e-03:6,0:5,0:0:167,0:0:0
1	1988168	.	CTTT	C	.	.	DP=37;ECNT=1;NLOD=4.13;N_ART_LOD=-8.197e-01;POP_AF=1.000e-03;P_GERMLINE=-1.088e+00;RPA=17,14;RU=T;STR;TLOD=6.17	GT:AD:AF:F1R2:F2R1:MBQ:MFRL:MMQ:MPOS:SA_MAP_AF:SA_POST_PROB	0/1:7,2:0.336:4,0:2,2:37:199,237:50:21:0.182,0.192,0.222:0.032,0.016,0.951	0/0:14,0:0.189:4,0:2,0:0:310,0:0:0
1	2049781	.	G	GT	.	.	DP=20;ECNT=1;NLOD=2.36;N_ART_LOD=-7.590e-01;POP_AF=1.000e-03;P_GERMLINE=-1.319e+00;RPA=13,14;RU=T;STR;TLOD=3.77	GT:AD:AF:F1R2:F2R1:MBQ:MFRL:MMQ:MPOS:SA_MAP_AF:SA_POST_PROB	0/1:4,2:0.398:0,1:2,1:34:142,157:60:19:0.293,0.303,0.333:0.028,0.021,0.951	0/0:8,0:0.175:4,0:3,0:0:154,0:0:0
1	2195305	.	CAAAA	C	.	.	DP=16;ECNT=1;NLOD=2.35;N_ART_LOD=-6.132e-01;POP_AF=1.000e-03;P_GERMLINE=-1.493e+00;RPA=18,14;RU=A;STR;TLOD=3.57	GT:AD:AF:F1R2:F2R1:MBQ:MFRL:MMQ:MPOS:SA_MAP_AF:SA_POST_PROB	0/1:2,1:0.386:0,1:0,0:40:0,155:60:22:0.00,0.495,0.500:0.027,0.025,0.948	0/0:8,0:0.176:1,0:1,0:0:73619374,0:0:0
1	2415979	.	G	A	.	.	DP=683;ECNT=1;NLOD=91.73;N_ART_LOD=-8.372e-01;POP_AF=1.000e-03;P_GERMLINE=-9.078e+01;TLOD=3.66	GT:AD:AF:F1R2:F2R1:MBQ:MFRL:MMQ:MPOS:SA_MAP_AF:SA_POST_PROB	0/1:317,3:0.047:108,0:209,3:39:161,128:60:1:0.010,0.010,9.375e-03:1.800e-03,2.792e-03,0.995	0/0:319,1:0.031:111,1:208,0:37:164,195:60:23
1	2431199	.	G	A	.	.	DP=115;ECNT=1;NLOD=17.76;N_ART_LOD=-1.787e+00;POP_AF=1.000e-03;P_GERMLINE=-1.647e+01;TLOD=3.99	GT:AD:AF:F1R2:F2R1:MBQ:MFRL:MMQ:MPOS:SA_MAP_AF:SA_POST_PROB	0/1:46,2:0.085:22,0:24,2:39:195,235:60:17:0.040,0.00,0.042:0.019,8.512e-03,0.972	0/0:59,0:0.024:28,0:31,0:0:189,0:0:0
1	2530259	.	GGA	G	.	.	DB;DP=213;ECNT=1;NLOD=15.62;N_ART_LOD=4.62;POP_AF=1.000e-03;P_GERMLINE=-1.232e+01;RPA=6,5;RU=GA;STR;TLOD=10.15	GT:AD:AF:F1R2:F2R1:MBQ:MFRL:MMQ:MPOS:SA_MAP_AF:SA_POST_PROB	0/1:71,5:0.177:28,2:43,3:38:176,184:60:21:0.051,0.051,0.066:0.013,7.487e-03,0.980	0/0:88,3:0.118:36,1:52,2:37:175,153:60:29
1	2560818	.	CCAG	C	.	.	DB;DP=171;ECNT=1;NLOD=12.37;N_ART_LOD=5.10;POP_AF=1.000e-03;P_GERMLINE=-9.066e+00;RPA=7,6;RU=CAG;STR;TLOD=28.45	GT:AD:AF:F1R2:F2R1:MBQ:MFRL:MMQ:MPOS:SA_MAP_AF:SA_POST_PROB	0/1:52,9:0.227:22,3:30,6:40:175,156:60:39:0.141,0.071,0.148:5.217e-03,0.098,0.897	0/0:78,3:0.097:28,1:50,2:40:159,177:60:36
1	2629212	.	CGAGCATCTGACAGCCTGGAACAGCACCCTGCACCCCCGGGTGAGGATCAGACAGCCTGGAGCAGCACCCACACTCCAGGTGAGCATCTGACAGCCTGAAGCAGCACCCACACCAACAGGTGAGCATCTGACAACCTGGAACAGCACCCACACCCCCAGGT	C	.	.	DP=30;ECNT=1;NLOD=3.31;N_ART_LOD=-1.079e+00;POP_AF=1.000e-03;P_GERMLINE=-3.059e-01;TLOD=10.83	GT:AD:AF:F1R2:F2R1:MBQ:MFRL:MMQ:MPOS:SA_MAP_AF:SA_POST_PROB	0/1:15,4:0.210:4,3:11,1:39:147,329:39:20:0.202,0.152,0.211:0.015,0.029,0.956	0/0:11,0:2.875e-05:4,0:7,0:0:131,0:0:0
1	2706118	.	C	T	.	.	DP=162;ECNT=1;NLOD=23.80;N_ART_LOD=-1.889e+00;POP_AF=1.000e-03;P_GERMLINE=-2.292e+01;TLOD=3.58	GT:AD:AF:F1R2:F2R1:MBQ:MFRL:MMQ:MPOS:SA_MAP_AF:SA_POST_PROB	0/1:70,2:0.041:24,1:46,1:40:196,279:60:16:0.020,0.020,0.028:0.027,3.622e-03,0.970	0/0:84,2:0.034:30,1:54,1:16:199,165:60:20
1	3322234	.	C	T	.	.	DP=402;ECNT=1;NLOD=58.67;N_ART_LOD=-2.300e+00;POP_AF=1.000e-03;P_GERMLINE=-5.635e+01;TLOD=5.07	GT:AD:AF:F1R2:F2R1:MBQ:MFRL:MMQ:MPOS:SA_MAP_AF:SA_POST_PROB	0/1:178,3:0.062:49,0:129,3:40:167,270:60:24:0.020,0.00,0.017:2.648e-03,7.955e-03,0.989	0/0:196,0:0.021:65,0:131,0:0:171,0:0:0
1	3476374	.	G	T	.	.	DP=13;ECNT=1;NLOD=2.71;N_ART_LOD=-1.000e+00;POP_AF=1.000e-03;P_GERMLINE=-2.156e+00;TLOD=3.25	GT:AD:AF:F1R2:F2R1:MBQ:MFRL:MMQ:MPOS:SA_MAP_AF:SA_POST_PROB	0/1:2,1:0.375:2,0:0,1:39:237,106:40:20:0.333,0.00,0.333:0.021,0.029,0.949	0/0:9,0:1.168e-04:6,0:3,0:0:153,0:0:0
1	3477362	.	G	A	.	.	DP=206;ECNT=1;NLOD=33.88;N_ART_LOD=-2.056e+00;POP_AF=1.000e-03;P_GERMLINE=-3.326e+01;TLOD=3.31	GT:AD:AF:F1R2:F2R1:MBQ:MFRL:MMQ:MPOS:SA_MAP_AF:SA_POST_PROB	0/1:86,2:0.051:35,1:51,1:40:195,106:60:32:0.010,0.020,0.023:0.034,2.827e-03,0.963	0/0:113,0:2.733e-03:43,0:70,0:0:185,0:0:0
1	3765095	.	CAAA	C	.	.	DP=109;ECNT=1;NLOD=6.48;N_ART_LOD=1.04;POP_AF=1.000e-03;P_GERMLINE=-5.165e+00;RPA=16,13;RU=A;STR;TLOD=4.02	GT:AD:AF:F1R2:F2R1:MBQ:MFRL:MMQ:MPOS:SA_MAP_AF:SA_POST_PROB	0/1:47,3:0.077:5,0:15,2:38:186,170:60:23:0.00,0.040,0.043:8.127e-03,0.025,0.966	0/0:49,4:0.121:2,1:18,0:40:206,237:60:4
1	3788975	.	CAAGA	C	.	.	DP=342;ECNT=3;NLOD=37.71;N_ART_LOD=0.307;POP_AF=1.000e-03;P_GERMLINE=-3.713e+01;TLOD=3.28	GT:AD:AF:F1R2:F2R1:MBQ:MFRL:MMQ:MPOS:SA_MAP_AF:SA_POST_PROB	0/1:152,3:0.060:42,1:102,2:39:194,208:60:11:0.00,0.020,0.020:4.991e-03,7.090e-03,0.988	0/0:148,3:0.082:47,1:90,2:40:188,148:60:36
1	4063690	.	G	A	.	.	DP=11;ECNT=1;NLOD=2.36;N_ART_LOD=-9.510e-01;POP_AF=1.000e-03;P_GERMLINE=-1.673e+00;TLOD=3.40	GT:AD:AF:F1R2:F2R1:MBQ:MFRL:MMQ:MPOS:SA_MAP_AF:SA_POST_PROB	0/1:2,1:0.333:2,0:0,1:40:123,130:60:9:0.00,0.333,0.333:0.036,0.019,0.946	0/0:8,0:0.013:4,0:4,0:0:194,0:0:0
1	4659477	.	C	G	.	.	DP=14;ECNT=3;NLOD=2.71;N_ART_LOD=-1.000e+00;POP_AF=1.000e-03;P_GERMLINE=-2.387e+00;TLOD=3.02	GT:AD:AF:F1R2:F2R1:MBQ:MFRL:MMQ:MPOS:PGT:PID:SA_MAP_AF:SA_POST_PROB	0/1:4,1:0.200:2,1:2,0:40:179,99:29:45:0|1:4659477_C_G:0.00,0.202,0.200:0.035,0.017,0.949	0/0:9,0:1.408e-05:4,0:5,0:0:166,0:0:0:0|1:4659477_C_G
1	4659500	.	G	A	.	.	DP=12;ECNT=3;NLOD=2.41;N_ART_LOD=-9.542e-01;POP_AF=1.000e-03;P_GERMLINE=-1.914e+00;TLOD=3.20	GT:AD:AF:F1R2:F2R1:MBQ:MFRL:MMQ:MPOS:PGT:PID:SA_MAP_AF:SA_POST_PROB	0/1:3,1:0.250:1,1:2,0:40:202,99:29:30:0|1:4659477_C_G:0.00,0.253,0.250:0.039,0.017,0.944	0/0:8,0:1.189e-05:3,0:5,0:0:183,0:0:0:0|1:4659477_C_G
1	4772661	.	G	T	.	.	DP=457;ECNT=2;NLOD=67.98;N_ART_LOD=-2.365e+00;POP_AF=1.000e-03;P_GERMLINE=-6.599e+01;TLOD=4.71	GT:AD:AF:F1R2:F2R1:MBQ:MFRL:MMQ:MPOS:SA_MAP_AF:SA_POST_PROB	0/1:208,3:0.037:70,3:138,0:39:177,180:60:35:0.010,0.010,0.014:5.737e-03,2.348e-03,0.992	0/0:226,0:0.024:86,0:140,0:0:186,0:0:0
1	5621921	.	ATGGTGG	A	.	.	DP=162;ECNT=1;NLOD=19.54;N_ART_LOD=0.920;POP_AF=1.000e-03;P_GERMLINE=-1.812e+01;RPA=9,7;RU=TGG;STR;TLOD=4.12	GT:AD:AF:F1R2:F2R1:MBQ:MFRL:MMQ:MPOS:SA_MAP_AF:SA_POST_PROB	0/1:62,2:0.085:27,1:32,1:37:172,109:60:39:0.030,0.00,0.031:4.536e-03,0.019,0.977	0/0:79,1:0.067:39,1:32,0:40:162,168:60:41
1	5937460	.	G	A	.	.	DP=133;ECNT=1;NLOD=16.21;N_ART_LOD=-1.747e+00;POP_AF=1.000e-03;P_GERMLINE=-1.524e+01;TLOD=3.67	GT:AD:AF:F1R2:F2R1:MBQ:MFRL:MMQ:MPOS:SA_MAP_AF:SA_POST_PROB	0/1:71,2:0.055:19,0:52,2:40:201,179:60:16:0.030,0.00,0.027:0.019,5.840e-03,0.975	0/0:54,0:0.020:14,0:40,0:0:208,0:0:0
1	6013347	.	G	A	.	.	DP=15;ECNT=4;NLOD=3.31;N_ART_LOD=-1.079e+00;POP_AF=1.000e-03;P_GERMLINE=-2.812e+00;TLOD=3.20	GT:AD:AF:F1R2:F2R1:MBQ:MFRL:MMQ:MPOS:PGT:PID:SA_MAP_AF:SA_POST_PROB	0/1:3,1:0.250:1,1:2,0:40:188,105:60:5:0|1:6013347_G_A:0.253,0.00,0.250:0.017,0.039,0.944	0/0:11,0:1.594e-05:4,0:7,0:0:195,0:0:0:0|1:6013347_G_A
1	6013353	.	G	A	.	.	DP=15;ECNT=4;NLOD=3.01;N_ART_LOD=-1.041e+00;POP_AF=1.000e-03;P_GERMLINE=-2.687e+00;TLOD=3.02	GT:AD:AF:F1R2:F2R1:MBQ:MFRL:MMQ:MPOS:PGT:PID:SA_MAP_AF:SA_POST_PROB	0/1:4,1:0.200:1,1:3,0:40:190,105:60:11:0|1:6013347_G_A:0.202,0.00,0.200:0.015,0.043,0.943	0/0:10,0:1.300e-05:4,0:6,0:0:192,0:0:0:0|1:6013347_G_A
1	6013356	.	G	A	.	.	DP=15;ECNT=4;NLOD=3.01;N_ART_LOD=-1.041e+00;POP_AF=1.000e-03;P_GERMLINE=-2.687e+00;TLOD=3.02	GT:AD:AF:F1R2:F2R1:MBQ:MFRL:MMQ:MPOS:PGT:PID:SA_MAP_AF:SA_POST_PROB	0/1:4,1:0.200:1,1:3,0:40:190,105:60:14:0|1:6013347_G_A:0.202,0.00,0.200:0.015,0.043,0.943	0/0:10,0:1.300e-05:4,0:6,0:0:192,0:0:0:0|1:6013347_G_A
1	6029148	.	T	C	.	.	DP=189;ECNT=1;NLOD=31.26;N_ART_LOD=-2.026e+00;POP_AF=1.000e-03;P_GERMLINE=-3.036e+01;TLOD=3.60	GT:AD:AF:F1R2:F2R1:MBQ:MFRL:MMQ:MPOS:SA_MAP_AF:SA_POST_PROB	0/1:74,3:0.067:24,0:50,3:39:175,191:60:28:0.030,0.030,0.039:7.523e-03,8.173e-03,0.984	0/0:104,0:0.015:49,0:55,0:0:180,0:0:0
1	6030543	.	G	A	.	.	DP=14;ECNT=1;NLOD=3.01;N_ART_LOD=-1.041e+00;POP_AF=1.000e-03;P_GERMLINE=-2.634e+00;TLOD=3.08	GT:AD:AF:F1R2:F2R1:MBQ:MFRL:MMQ:MPOS:SA_MAP_AF:SA_POST_PROB	0/1:3,1:0.250:2,0:1,1:39:205,107:60:8:0.253,0.00,0.250:0.025,0.023,0.952	0/0:10,0:5.669e-05:7,0:3,0:0:147,0:0:0
1	6090952	.	G	T	.	.	DP=11;ECNT=1;NLOD=2.41;N_ART_LOD=-9.542e-01;POP_AF=1.000e-03;P_GERMLINE=-1.825e+00;TLOD=3.29	GT:AD:AF:F1R2:F2R1:MBQ:MFRL:MMQ:MPOS:SA_MAP_AF:SA_POST_PROB	0/1:2,1:0.333:2,1:0,0:39:249,132:60:3:0.333,0.00,0.333:0.019,0.036,0.946	0/0:8,0:1.636e-04:5,0:3,0:0:158,0:0:0
1	6204328	.	C	T	.	.	DP=91;ECNT=1;NLOD=10.19;N_ART_LOD=-1.549e+00;POP_AF=1.000e-03;P_GERMLINE=-9.212e+00;TLOD=3.68	GT:AD:AF:F1R2:F2R1:MBQ:MFRL:MMQ:MPOS:SA_MAP_AF:SA_POST_PROB	0/1:51,2:0.066:13,0:38,2:38:216,213:60:20:0.040,0.00,0.038:0.019,7.799e-03,0.973	0/0:34,0:0.017:9,0:25,0:0:210,0:0:0
1	6222988	.	A	T	.	.	DP=11;ECNT=1;NLOD=2.41;N_ART_LOD=-9.542e-01;POP_AF=1.000e-03;P_GERMLINE=-1.915e+00;TLOD=3.20	GT:AD:AF:F1R2:F2R1:MBQ:MFRL:MMQ:MPOS:SA_MAP_AF:SA_POST_PROB	0/1:2,1:0.333:0,0:2,1:38:210,169:60:18:0.00,0.333,0.333:0.025,0.025,0.950	0/0:8,0:7.217e-05:2,0:6,0:0:141,0:0:0
1	6253003	.	G	A	.	.	DP=78;ECNT=1;NLOD=15.26;N_ART_LOD=-1.722e+00;POP_AF=1.000e-03;P_GERMLINE=-1.298e+01;TLOD=5.02	GT:AD:AF:F1R2:F2R1:MBQ:MFRL:MMQ:MPOS:SA_MAP_AF:SA_POST_PROB	0/1:22,2:0.108:4,0:18,2:40:226,267:60:20:0.00,0.081,0.083:0.013,0.025,0.962	0/0:51,0:0.023:16,0:35,0:0:233,0:0:0
1	6291918	.	T	TA	.	.	DP=335;ECNT=1;NLOD=18.74;N_ART_LOD=10.20;POP_AF=1.000e-03;P_GERMLINE=-1.544e+01;RPA=14,15;RU=A;STR;TLOD=21.04	GT:AD:AF:F1R2:F2R1:MBQ:MFRL:MMQ:MPOS:SA_MAP_AF:SA_POST_PROB	0/1:97,17:0.233:28,7:46,10:38:190,176:60:8:0.101,0.141,0.148:0.021,0.011,0.968	0/0:148,12:0.163:42,5:72,7:36:188,155:60:10
1	6457319	.	T	TA	.	.	DP=16;ECNT=1;NLOD=3.00;N_ART_LOD=-1.041e+00;POP_AF=1.000e-03;P_GERMLINE=-2.025e+00;RPA=13,14;RU=A;STR;TLOD=3.68	GT:AD:AF:F1R2:F2R1:MBQ:MFRL:MMQ:MPOS:SA_MAP_AF:SA_POST_PROB	0/1:2,2:0.499:1,0:1,2:39:185,123:60:26:0.495,0.00,0.500:0.025,0.027,0.948	0/0:10,0:2.402e-03:4,0:6,0:0:160,0:0:0
1	6512262	.	CT	C	.	.	DP=43;ECNT=1;NLOD=4.81;N_ART_LOD=-9.127e-01;POP_AF=1.000e-03;P_GERMLINE=-3.054e+00;RPA=12,11;RU=T;STR;TLOD=4.47	GT:AD:AF:F1R2:F2R1:MBQ:MFRL:MMQ:MPOS:SA_MAP_AF:SA_POST_PROB	0/1:16,3:0.201:8,1:6,2:39:239,200:60:31:0.162,0.00,0.158:0.012,0.038,0.950	0/0:19,1:0.104:5,1:9,0:40:187,333:60:15
1	7255861	.	CTG	C	.	.	DP=11;ECNT=1;NLOD=2.41;N_ART_LOD=-9.542e-01;POP_AF=1.000e-03;P_GERMLINE=-1.696e+00;TLOD=3.42	GT:AD:AF:F1R2:F2R1:MBQ:MFRL:MMQ:MPOS:SA_MAP_AF:SA_POST_PROB	0/1:2,1:0.333:2,0:0,1:30:108,110:22:34:0.333,0.00,0.333:0.021,0.029,0.949	0/0:8,0:3.985e-05:5,0:3,0:0:149,0:0:0
1	7265408	.	C	A	.	.	DP=14;ECNT=1;NLOD=3.01;N_ART_LOD=-1.041e+00;POP_AF=1.000e-03;P_GERMLINE=-2.551e+00;TLOD=3.16	GT:AD:AF:F1R2:F2R1:MBQ:MFRL:MMQ:MPOS:SA_MAP_AF:SA_POST_PROB	0/1:3,1:0.250:2,0:1,1:40:76,138:60:4:0.253,0.00,0.250:0.019,0.032,0.949	0/0:10,0:4.071e-05:4,0:6,0:0:170,0:0:0
1	7912944	.	G	GA	.	.	DB;DP=118;ECNT=1;NLOD=13.22;N_ART_LOD=0.872;POP_AF=1.000e-03;P_GERMLINE=-9.918e+00;RPA=10,11;RU=A;STR;TLOD=8.48	GT:AD:AF:F1R2:F2R1:MBQ:MFRL:MMQ:MPOS:SA_MAP_AF:SA_POST_PROB	0/1:41,6:0.158:18,5:23,1:39:185,166:60:21:0.091,0.121,0.128:0.012,0.022,0.966	0/0:61,2:0.064:25,0:34,2:39:184,182:60:24
1	7980985	.	T	TA	.	.	DP=467;ECNT=1;NLOD=46.21;N_ART_LOD=2.74;POP_AF=1.000e-03;P_GERMLINE=-4.565e+01;RPA=10,11;RU=A;STR;TLOD=3.26	GT:AD:AF:F1R2:F2R1:MBQ:MFRL:MMQ:MPOS:SA_MAP_AF:SA_POST_PROB	0/1:167,6:0.134:65,1:98,5:39:187,236:60:31:0.030,0.00,0.035:7.066e-03,8.378e-03,0.985	0/0:196,5:0.119:68,2:123,3:39:192,239:60:21
1	8096047	.	A	G	.	.	DP=11;ECNT=1;NLOD=2.41;N_ART_LOD=-9.542e-01;POP_AF=1.000e-03;P_GERMLINE=-1.915e+00;TLOD=3.20	GT:AD:AF:F1R2:F2R1:MBQ:MFRL:MMQ:MPOS:SA_MAP_AF:SA_POST_PROB	0/1:2,1:0.333:2,0:0,1:38:151,126:60:20:0.333,0.00,0.333:0.025,0.025,0.950	0/0:8,0:7.519e-05:5,0:3,0:0:184,0:0:0
1	8112386	.	AT	A	.	.	DP=18;ECNT=1;NLOD=2.70;N_ART_LOD=-1.049e+00;POP_AF=1.000e-03;P_GERMLINE=-1.490e+00;RPA=10,9;RU=T;STR;TLOD=3.93	GT:AD:AF:F1R2:F2R1:MBQ:MFRL:MMQ:MPOS:SA_MAP_AF:SA_POST_PROB	0/1:3,2:0.417:1,1:2,1:40:137,332:60:34:0.00,0.404,0.400:0.038,0.019,0.944	0/0:9,0:0.127:6,0:3,0:0:171,0:0:0
1	8248364	.	C	A	.	.	DP=12;ECNT=1;NLOD=2.71;N_ART_LOD=-1.000e+00;POP_AF=1.000e-03;P_GERMLINE=-2.015e+00;TLOD=3.40	GT:AD:AF:F1R2:F2R1:MBQ:MFRL:MMQ:MPOS:SA_MAP_AF:SA_POST_PROB	0/1:2,1:0.333:1,0:1,1:40:129,84:60:20:0.333,0.00,0.333:0.019,0.036,0.946	0/0:9,0:4.905e-05:4,0:5,0:0:124,0:0:0
1	8305748	.	C	A	.	.	DP=13;ECNT=1;NLOD=3.01;N_ART_LOD=-1.041e+00;POP_AF=1.000e-03;P_GERMLINE=-2.413e+00;TLOD=3.30	GT:AD:AF:F1R2:F2R1:MBQ:MFRL:MMQ:MPOS:SA_MAP_AF:SA_POST_PROB	0/1:2,1:0.333:1,1:1,0:39:173,114:49:20:0.333,0.00,0.333:0.025,0.025,0.950	0/0:10,0:9.478e-05:6,0:4,0:0:130,0:0:0
1	8322037	.	T	C	.	.	DP=13;ECNT=1;NLOD=2.41;N_ART_LOD=-9.542e-01;POP_AF=1.000e-03;P_GERMLINE=-2.088e+00;TLOD=3.02	GT:AD:AF:F1R2:F2R1:MBQ:MFRL:MMQ:MPOS:SA_MAP_AF:SA_POST_PROB	0/1:4,1:0.200:2,0:2,1:40:155,104:60:5:0.202,0.00,0.200:0.017,0.035,0.949	0/0:8,0:4.210e-05:3,0:5,0:0:188,0:0:0
1	8378304	.	G	A	.	.	DP=79;ECNT=1;NLOD=8.73;N_ART_LOD=-1.495e+00;POP_AF=1.000e-03;P_GERMLINE=-8.187e+00;TLOD=3.24	GT:AD:AF:F1R2:F2R1:MBQ:MFRL:MMQ:MPOS:SA_MAP_AF:SA_POST_PROB	0/1:45,2:0.043:11,1:34,1:35:156,112:60:15:0.030,0.030,0.043:0.013,7.536e-03,0.979	0/0:29,0:0.047:10,0:19,0:0:157,0:0:0
1	8649148	.	A	G	.	.	DP=12;ECNT=1;NLOD=2.41;N_ART_LOD=-9.542e-01;POP_AF=1.000e-03;P_GERMLINE=-1.760e+00;TLOD=3.35	GT:AD:AF:F1R2:F2R1:MBQ:MFRL:MMQ:MPOS:SA_MAP_AF:SA_POST_PROB	0/1:2,1:0.375:1,0:1,1:40:178,135:60:3:0.333,0.00,0.333:0.019,0.036,0.946	0/0:8,0:1.649e-04:4,0:4,0:0:189,0:0:0
1	8754616	.	A	G	.	.	DP=13;ECNT=1;NLOD=2.41;N_ART_LOD=-9.542e-01;POP_AF=1.000e-03;P_GERMLINE=-2.088e+00;TLOD=3.02	GT:AD:AF:F1R2:F2R1:MBQ:MFRL:MMQ:MPOS:SA_MAP_AF:SA_POST_PROB	0/1:4,1:0.200:3,1:1,0:38:155,112:47:10:0.202,0.00,0.200:0.019,0.029,0.952	0/0:8,0:1.573e-09:6,0:2,0:0:140,0:0:0
1	8854124	.	C	CA	.	.	DP=22;ECNT=2;NLOD=3.00;N_ART_LOD=-8.055e-01;POP_AF=1.000e-03;P_GERMLINE=-2.629e+00;RPA=13,14;RU=A;STR;TLOD=3.08	GT:AD:AF:F1R2:F2R1:MBQ:MFRL:MMQ:MPOS:SA_MAP_AF:SA_POST_PROB	0/1:5,2:0.381:3,1:2,1:27:132,140:60:27:0.253,0.242,0.286:0.019,0.030,0.951	0/0:10,0:0.085:5,0:5,0:0:166,0:0:0
1	8855397	.	T	C	.	.	DP=14;ECNT=1;NLOD=3.01;N_ART_LOD=-6.368e-01;POP_AF=1.000e-03;P_GERMLINE=-2.470e+00;TLOD=3.24	GT:AD:AF:F1R2:F2R1:MBQ:MFRL:MMQ:MPOS:SA_MAP_AF:SA_POST_PROB	0/1:3,1:0.250:1,0:2,1:39:248,115:60:13:0.00,0.253,0.250:0.027,0.021,0.951	0/0:10,0:5.572e-05:6,0:3,0:0:184,0:0:0
1	8911731	.	G	T	.	.	DP=12;ECNT=1;NLOD=2.41;N_ART_LOD=-9.542e-01;POP_AF=1.000e-03;P_GERMLINE=-1.915e+00;TLOD=3.20	GT:AD:AF:F1R2:F2R1:MBQ:MFRL:MMQ:MPOS:SA_MAP_AF:SA_POST_PROB	0/1:3,1:0.275:2,1:1,0:40:206,167:60:5:0.00,0.253,0.250:0.039,0.017,0.944	0/0:8,0:7.074e-05:5,0:3,0:0:177,0:0:0
1	8920068	.	G	T	.	.	DP=16;ECNT=2;NLOD=2.41;N_ART_LOD=-9.542e-01;POP_AF=1.000e-03;P_GERMLINE=-6.447e-02;TLOD=6.60	GT:AD:AF:F1R2:F2R1:MBQ:MFRL:MMQ:MPOS:PGT:PID:SA_MAP_AF:SA_POST_PROB	0/1:6,2:0.250:3,1:3,1:40:201,103:44:21:0|1:8920068_G_T:0.253,0.00,0.250:0.019,0.031,0.950	0/0:8,0:3.698e-05:5,0:3,0:0:204,0:0:0:0|1:8920068_G_T
1	8920069	.	C	T	.	.	DP=16;ECNT=2;NLOD=2.41;N_ART_LOD=-9.542e-01;POP_AF=1.000e-03;P_GERMLINE=-6.447e-02;TLOD=6.60	GT:AD:AF:F1R2:F2R1:MBQ:MFRL:MMQ:MPOS:PGT:PID:SA_MAP_AF:SA_POST_PROB	0/1:6,2:0.250:3,1:3,1:40:201,103:44:20:0|1:8920068_G_T:0.253,0.00,0.250:0.019,0.031,0.950	0/0:8,0:3.698e-05:5,0:3,0:0:204,0:0:0:0|1:8920068_G_T
1	9006101	.	CTT	C	.	.	DP=85;ECNT=1;NLOD=3.81;N_ART_LOD=0.472;POP_AF=1.000e-03;P_GERMLINE=-1.727e+00;RPA=14,12;RU=T;STR;TLOD=4.81	GT:AD:AF:F1R2:F2R1:MBQ:MFRL:MMQ:MPOS:SA_MAP_AF:SA_POST_PROB	0/1:16,3:0.318:7,2:7,1:28:255,212:60:7:0.131,0.00,0.130:0.017,0.022,0.961	0/0:24,1:0.270:6,0:10,1:36:232,185:60:38
1	9359855	.	A	AT	.	.	DP=19;ECNT=1;NLOD=3.52;N_ART_LOD=-8.800e-01;POP_AF=1.000e-03;P_GERMLINE=-2.172e+00;RPA=14,15;RU=T;STR;TLOD=4.06	GT:AD:AF:F1R2:F2R1:MBQ:MFRL:MMQ:MPOS:SA_MAP_AF:SA_POST_PROB	0/1:1,2:0.624:0,1:1,1:37:114,163:57:22:0.646,0.646,0.667:0.024,0.028,0.947	0/0:12,0:0.114:4,0:6,0:0:184,0:0:0
1	9659658	.	T	A	.	.	DP=14;ECNT=1;NLOD=2.71;N_ART_LOD=-1.000e+00;POP_AF=1.000e-03;P_GERMLINE=-2.369e+00;TLOD=3.04	GT:AD:AF:F1R2:F2R1:MBQ:MFRL:MMQ:MPOS:SA_MAP_AF:SA_POST_PROB	0/1:3,1:0.300:0,1:3,0:39:173,129:60:13:0.00,0.253,0.250:0.039,0.017,0.944	0/0:9,0:7.151e-05:5,0:4,0:0:164,0:0:0
1	9671257	.	CTTTT	C	.	.	DP=274;ECNT=1;NLOD=20.05;N_ART_LOD=1.03;POP_AF=1.000e-03;P_GERMLINE=-1.898e+01;RPA=15,11;RU=T;STR;TLOD=3.77	GT:AD:AF:F1R2:F2R1:MBQ:MFRL:MMQ:MPOS:SA_MAP_AF:SA_POST_PROB	0/1:84,5:0.221:16,0:14,3:39:174,178:60:26:0.030,0.030,0.038:0.017,4.901e-03,0.978	0/0:82,1:0.206:18,0:15,1:40:184,242:60:24
1	9757551	.	A	G	.	.	DP=9;ECNT=1;NLOD=2.41;N_ART_LOD=-9.542e-01;POP_AF=1.000e-03;P_GERMLINE=-1.074e+00;TLOD=4.08	GT:AD:AF:F1R2:F2R1:MBQ:MFRL:MMQ:MPOS:SA_MAP_AF:SA_POST_PROB	0/1:0,1:1.000:0,0:0,1:39:0,130:60:8:0.00,0.990,1.00:0.028,0.025,0.947	0/0:8,0:8.313e-05:6,0:2,0:0:164,0:0:0
1	9785002	.	C	T	.	.	DP=396;ECNT=1;NLOD=59.97;N_ART_LOD=-2.310e+00;POP_AF=1.000e-03;P_GERMLINE=-5.761e+01;TLOD=5.11	GT:AD:AF:F1R2:F2R1:MBQ:MFRL:MMQ:MPOS:SA_MAP_AF:SA_POST_PROB	0/1:175,3:0.044:55,2:120,1:40:154,173:60:23:0.010,0.010,0.017:4.683e-03,3.152e-03,0.992	0/0:200,0:0.022:75,0:125,0:0:159,0:0:0
1	9790639	.	CCCT	C	.	.	DB;DP=226;ECNT=1;NLOD=27.62;N_ART_LOD=0.429;POP_AF=1.000e-03;P_GERMLINE=-2.432e+01;RPA=4,3;RU=CCT;STR;TLOD=11.39	GT:AD:AF:F1R2:F2R1:MBQ:MFRL:MMQ:MPOS:SA_MAP_AF:SA_POST_PROB	0/1:98,5:0.089:38,3:60,2:36:169,198:60:10:0.00,0.051,0.049:0.015,6.719e-03,0.979	0/0:106,1:0.037:48,1:58,0:40:167,205:60:27
1	9841768	.	T	C	.	.	DP=13;ECNT=1;NLOD=2.71;N_ART_LOD=-1.000e+00;POP_AF=1.000e-03;P_GERMLINE=-2.235e+00;TLOD=3.18	GT:AD:AF:F1R2:F2R1:MBQ:MFRL:MMQ:MPOS:SA_MAP_AF:SA_POST_PROB	0/1:3,1:0.250:0,0:3,1:40:100,100:60:15:0.00,0.253,0.250:0.039,0.017,0.944	0/0:9,0:3.647e-05:6,0:3,0:0:181,0:0:0
1	9851825	.	T	C	.	.	DP=14;ECNT=4;NLOD=2.71;N_ART_LOD=-1.018e+00;POP_AF=1.000e-03;P_GERMLINE=-2.212e+00;TLOD=3.20	GT:AD:AF:F1R2:F2R1:MBQ:MFRL:MMQ:MPOS:PGT:PID:SA_MAP_AF:SA_POST_PROB	0/1:3,1:0.250:3,1:0,0:40:187,94:47:20:0|1:9851825_T_C:0.00,0.253,0.250:0.027,0.021,0.951	0/0:9,0:0.050:6,0:3,0:0:158,0:0:0:0|1:9851825_T_C
1	9851835	.	G	A	.	.	DP=14;ECNT=4;NLOD=3.01;N_ART_LOD=-1.041e+00;POP_AF=1.000e-03;P_GERMLINE=-2.512e+00;TLOD=3.20	GT:AD:AF:F1R2:F2R1:MBQ:MFRL:MMQ:MPOS:PGT:PID:SA_MAP_AF:SA_POST_PROB	0/1:3,1:0.250:3,1:0,0:40:187,94:47:28:0|1:9851825_T_C:0.00,0.253,0.250:0.027,0.021,0.951	0/0:10,0:1.162e-09:7,0:3,0:0:157,0:0:0:0|1:9851825_T_C
1	9851838	.	T	C	.	.	DP=15;ECNT=4;NLOD=3.31;N_ART_LOD=-1.079e+00;POP_AF=1.000e-03;P_GERMLINE=-2.812e+00;TLOD=3.20	GT:AD:AF:F1R2:F2R1:MBQ:MFRL:MMQ:MPOS:PGT:PID:SA_MAP_AF:SA_POST_PROB	0/1:3,1:0.250:3,1:0,0:40:187,94:47:25:0|1:9851825_T_C:0.00,0.253,0.250:0.027,0.021,0.951	0/0:11,0:9.589e-06:6,0:5,0:0:182,0:0:0:0|1:9851825_T_C
1	9851843	.	C	T	.	.	DP=15;ECNT=4;NLOD=3.31;N_ART_LOD=-1.079e+00;POP_AF=1.000e-03;P_GERMLINE=-2.812e+00;TLOD=3.20	GT:AD:AF:F1R2:F2R1:MBQ:MFRL:MMQ:MPOS:PGT:PID:SA_MAP_AF:SA_POST_PROB	0/1:3,1:0.250:3,1:0,0:40:187,94:47:20:0|1:9851825_T_C:0.00,0.253,0.250:0.027,0.021,0.951	0/0:11,0:9.589e-06:6,0:5,0:0:182,0:0:0:0|1:9851825_T_C
1	10041298	.	A	AT	.	.	DP=375;ECNT=1;NLOD=16.42;N_ART_LOD=9.28;POP_AF=1.000e-03;P_GERMLINE=-1.316e+01;RPA=13,14;RU=T;STR;TLOD=7.01	GT:AD:AF:F1R2:F2R1:MBQ:MFRL:MMQ:MPOS:SA_MAP_AF:SA_POST_PROB	0/1:111,9:0.235:32,0:46,7:34:172,204:60:16:0.061,0.030,0.058:5.089e-03,0.015,0.979	0/0:135,11:0.204:37,4:61,5:39:183,164:60:23
1	10065877	.	T	C	.	.	DP=13;ECNT=4;NLOD=2.41;N_ART_LOD=-9.736e-01;POP_AF=1.000e-03;P_GERMLINE=-1.912e+00;TLOD=3.20	GT:AD:AF:F1R2:F2R1:MBQ:MFRL:MMQ:MPOS:PGT:PID:SA_MAP_AF:SA_POST_PROB	0/1:3,1:0.250:2,0:1,1:40:133,96:60:20:0|1:10065877_T_C:0.253,0.00,0.250:0.019,0.032,0.949	0/0:8,0:0.056:4,0:4,0:0:183,0:0:0:0|1:10065877_T_C
1	10065879	.	C	A	.	.	DP=12;ECNT=4;NLOD=2.41;N_ART_LOD=-9.542e-01;POP_AF=1.000e-03;P_GERMLINE=-1.914e+00;TLOD=3.20	GT:AD:AF:F1R2:F2R1:MBQ:MFRL:MMQ:MPOS:PGT:PID:SA_MAP_AF:SA_POST_PROB	0/1:3,1:0.250:2,0:1,1:40:133,96:60:18:0|1:10065877_T_C:0.253,0.00,0.250:0.019,0.032,0.949	0/0:8,0:1.818e-05:4,0:4,0:0:183,0:0:0:0|1:10065877_T_C
1	10065888	.	T	A	.	.	DP=13;ECNT=4;NLOD=2.71;N_ART_LOD=-1.000e+00;POP_AF=1.000e-03;P_GERMLINE=-2.212e+00;TLOD=3.20	GT:AD:AF:F1R2:F2R1:MBQ:MFRL:MMQ:MPOS:PGT:PID:SA_MAP_AF:SA_POST_PROB	0/1:3,1:0.250:2,0:1,1:40:133,96:60:9:0|1:10065877_T_C:0.253,0.00,0.250:0.019,0.032,0.949	0/0:9,0:1.481e-05:3,0:6,0:0:150,0:0:0:0|1:10065877_T_C
1	10065891	.	GA	G	.	.	DP=14;ECNT=4;NLOD=2.41;N_ART_LOD=-9.542e-01;POP_AF=1.000e-03;P_GERMLINE=-1.977e+00;TLOD=3.13	GT:AD:AF:F1R2:F2R1:MBQ:MFRL:MMQ:MPOS:PGT:PID:SA_MAP_AF:SA_POST_PROB	0/1:3,1:0.334:2,0:1,1:16:133,96:60:6:0|1:10065877_T_C:0.253,0.00,0.250:0.019,0.032,0.949	0/0:8,0:1.197e-09:3,0:5,0:0:164,0:0:0:0|1:10065877_T_C
1	10068111	.	C	CA	.	.	DP=60;ECNT=1;NLOD=4.71;N_ART_LOD=0.244;POP_AF=1.000e-03;P_GERMLINE=-2.487e+00;RPA=14,15;RU=A;STR;TLOD=4.96	GT:AD:AF:F1R2:F2R1:MBQ:MFRL:MMQ:MPOS:SA_MAP_AF:SA_POST_PROB	0/1:23,4:0.228:5,1:14,3:37:199,192:60:5:0.111,0.131,0.148:0.013,0.027,0.960	0/0:24,1:0.101:3,0:14,1:39:226,169:60:11
1	10132437	.	C	CT	.	.	DP=76;ECNT=1;NLOD=7.88;N_ART_LOD=5.037e-03;POP_AF=1.000e-03;P_GERMLINE=-5.166e+00;RPA=10,11;RU=T;STR;TLOD=5.54	GT:AD:AF:F1R2:F2R1:MBQ:MFRL:MMQ:MPOS:SA_MAP_AF:SA_POST_PROB	0/1:27,4:0.172:8,1:19,3:39:275,187:60:18:0.091,0.121,0.129:0.020,0.013,0.967	0/0:35,1:0.093:12,0:20,1:39:233,193:60:31
1	10289689	.	T	C	.	.	DP=14;ECNT=1;NLOD=2.71;N_ART_LOD=-1.000e+00;POP_AF=1.000e-03;P_GERMLINE=-2.387e+00;TLOD=3.02	GT:AD:AF:F1R2:F2R1:MBQ:MFRL:MMQ:MPOS:SA_MAP_AF:SA_POST_PROB	0/1:4,1:0.200:1,0:3,1:36:199,102:60:6:0.202,0.00,0.200:0.015,0.043,0.943	0/0:9,0:9.997e-05:3,0:6,0:0:214,0:0:0
1	10294516	.	T	A	.	.	DP=14;ECNT=1;NLOD=2.71;N_ART_LOD=-1.018e+00;POP_AF=1.000e-03;P_GERMLINE=-2.235e+00;TLOD=3.18	GT:AD:AF:F1R2:F2R1:MBQ:MFRL:MMQ:MPOS:SA_MAP_AF:SA_POST_PROB	0/1:3,1:0.250:1,0:2,1:40:127,165:60:18:0.00,0.253,0.250:0.027,0.021,0.951	0/0:9,0:0.050:5,0:4,0:0:164,0:0:0
1	10357206	.	A	AT	.	.	DP=153;ECNT=1;NLOD=4.64;N_ART_LOD=1.93;POP_AF=1.000e-03;P_GERMLINE=-2.042e+00;RPA=17,18;RU=T;STR;TLOD=5.40	GT:AD:AF:F1R2:F2R1:MBQ:MFRL:MMQ:MPOS:SA_MAP_AF:SA_POST_PROB	0/1:48,8:0.269:14,5:19,3:39:177,203:60:32:0.141,0.111,0.148:0.010,0.023,0.967	0/0:38,4:0.274:9,1:20,3:39:192,127:60:14
1	10394409	.	T	C	.	.	DP=83;ECNT=1;NLOD=12.94;N_ART_LOD=-1.652e+00;POP_AF=1.000e-03;P_GERMLINE=-1.134e+01;TLOD=4.31	GT:AD:AF:F1R2:F2R1:MBQ:MFRL:MMQ:MPOS:SA_MAP_AF:SA_POST_PROB	0/1:33,2:0.092:11,1:22,1:39:208,244:60:8:0.00,0.061,0.057:0.010,0.025,0.965	0/0:43,0:0.022:16,0:27,0:0:200,0:0:0
1	10408837	.	A	AT	.	.	DP=91;ECNT=1;NLOD=2.40;N_ART_LOD=2.93;POP_AF=1.000e-03;P_GERMLINE=-1.056e-01;RPA=14,15;RU=T;STR;TLOD=5.92	GT:AD:AF:F1R2:F2R1:MBQ:MFRL:MMQ:MPOS:SA_MAP_AF:SA_POST_PROB	0/1:16,5:0.351:4,1:10,4:36:218,204:60:19:0.242,0.00,0.238:0.025,0.022,0.952	0/0:33,4:0.245:13,1:15,3:36:207,247:60:37
1	10479055	.	GT	G	.	.	DP=123;ECNT=1;NLOD=7.22;N_ART_LOD=1.39;POP_AF=1.000e-03;P_GERMLINE=-3.920e+00;RPA=12,11;RU=T;STR;TLOD=13.73	GT:AD:AF:F1R2:F2R1:MBQ:MFRL:MMQ:MPOS:SA_MAP_AF:SA_POST_PROB	0/1:31,8:0.307:14,2:12,6:37:196,187:60:30:0.192,0.162,0.205:0.032,0.014,0.954	0/0:47,3:0.180:21,1:15,1:39:205,179:60:13
1	10500330	.	G	A	.	.	DP=94;ECNT=1;NLOD=14.45;N_ART_LOD=-1.705e+00;POP_AF=1.000e-03;P_GERMLINE=-1.284e+01;TLOD=4.32	GT:AD:AF:F1R2:F2R1:MBQ:MFRL:MMQ:MPOS:SA_MAP_AF:SA_POST_PROB	0/1:39,2:0.062:17,0:22,2:40:202,200:60:17:0.040,0.030,0.049:6.557e-03,0.023,0.970	0/0:48,0:0.039:22,0:26,0:0:193,0:0:0
1	10959631	.	AAG	A	.	.	DP=16;ECNT=1;NLOD=3.31;N_ART_LOD=-1.079e+00;POP_AF=1.000e-03;P_GERMLINE=-4.381e-01;RPA=7,6;RU=AG;STR;TLOD=6.15	GT:AD:AF:F1R2:F2R1:MBQ:MFRL:MMQ:MPOS:SA_MAP_AF:SA_POST_PROB	0/1:2,2:0.501:0,2:2,0:40:272,162:60:43:0.475,0.465,0.500:0.022,0.030,0.948	0/0:11,0:1.782e-04:3,0:8,0:0:199,0:0:0
1	11094757	.	GAA	G	.	.	DP=116;ECNT=1;NLOD=3.73;N_ART_LOD=2.38;POP_AF=1.000e-03;P_GERMLINE=-6.275e-01;RPA=14,12;RU=A;STR;TLOD=6.68	GT:AD:AF:F1R2:F2R1:MBQ:MFRL:MMQ:MPOS:SA_MAP_AF:SA_POST_PROB	0/1:41,4:0.159:4,2:24,2:26:177,209:60:34:0.071,0.061,0.085:6.531e-03,0.036,0.957	0/0:40,3:0.200:6,0:22,3:39:179,177:60:13
1	11156045	.	CTT	C	.	.	DP=154;ECNT=1;NLOD=6.37;N_ART_LOD=0.086;POP_AF=1.000e-03;P_GERMLINE=-3.271e+00;RPA=15,13;RU=T;STR;TLOD=6.23	GT:AD:AF:F1R2:F2R1:MBQ:MFRL:MMQ:MPOS:SA_MAP_AF:SA_POST_PROB	0/1:36,4:0.290:9,1:21,3:39:270,179:60:22:0.091,0.00,0.093:0.025,0.013,0.962	0/0:32,1:0.301:10,1:15,0:28:233,190:60:48
1	11595545	.	C	T	.	.	DP=237;ECNT=1;NLOD=38.99;N_ART_LOD=-2.124e+00;POP_AF=1.000e-03;P_GERMLINE=-3.836e+01;TLOD=3.33	GT:AD:AF:F1R2:F2R1:MBQ:MFRL:MMQ:MPOS:SA_MAP_AF:SA_POST_PROB	0/1:92,2:0.065:36,1:56,1:40:176,168:60:25:0.00,0.020,0.021:0.011,3.793e-03,0.985	0/0:130,0:0.021:50,0:80,0:0:165,0:0:0
1	11608460	.	A	AT	.	.	DP=16;ECNT=1;NLOD=2.78;N_ART_LOD=-6.323e-01;POP_AF=1.000e-03;P_GERMLINE=-1.723e+00;RPA=16,17;RU=T;STR;TLOD=3.77	GT:AD:AF:F1R2:F2R1:MBQ:MFRL:MMQ:MPOS:SA_MAP_AF:SA_POST_PROB	0/1:2,2:0.520:1,1:0,1:40:178,165:60:37:0.00,0.495,0.500:0.027,0.025,0.948	0/0:10,0:0.091:4,0:1,0:0:170,0:0:0
1	11807372	.	A	C	.	.	DP=100;ECNT=1;NLOD=15.05;N_ART_LOD=-1.718e+00;POP_AF=1.000e-03;P_GERMLINE=-1.365e+01;TLOD=4.10	GT:AD:AF:F1R2:F2R1:MBQ:MFRL:MMQ:MPOS:SA_MAP_AF:SA_POST_PROB	0/1:43,2:0.064:14,2:29,0:16:176,156:60:20:0.040,0.030,0.044:5.677e-03,0.027,0.967	0/0:50,0:0.028:24,0:26,0:0:194,0:0:0
1	11886124	.	C	CT	.	.	DP=184;ECNT=1;NLOD=7.00;N_ART_LOD=6.51;POP_AF=1.000e-03;P_GERMLINE=-5.533e+00;RPA=12,13;RU=T;STR;TLOD=4.17	GT:AD:AF:F1R2:F2R1:MBQ:MFRL:MMQ:MPOS:SA_MAP_AF:SA_POST_PROB	0/1:66,8:0.174:24,1:32,3:39:203,255:60:20:0.00,0.051,0.055:9.442e-03,0.019,0.971	0/0:85,9:0.127:35,4:35,2:40:213,185:60:16
1	11985396	.	A	G	.	.	DP=109;ECNT=1;NLOD=4.71;N_ART_LOD=4.81;POP_AF=1.000e-03;P_GERMLINE=-3.842e+00;TLOD=3.56	GT:AD:AF:F1R2:F2R1:MBQ:MFRL:MMQ:MPOS:SA_MAP_AF:SA_POST_PROB	0/1:46,3:0.087:13,0:33,3:40:164,136:27:20:0.00,0.061,0.061:0.032,6.078e-03,0.962	0/0:52,4:0.081:15,2:37,2:39:177,150:27:20
1	11992765	.	T	C	.	.	DP=10;ECNT=1;NLOD=2.71;N_ART_LOD=-1.000e+00;POP_AF=1.000e-03;P_GERMLINE=-1.462e+00;TLOD=3.96	GT:AD:AF:F1R2:F2R1:MBQ:MFRL:MMQ:MPOS:SA_MAP_AF:SA_POST_PROB	0/1:0,1:1.000:0,0:0,1:38:0,160:60:2:0.00,0.990,1.00:0.028,0.025,0.947	0/0:9,0:7.083e-05:4,0:5,0:0:168,0:0:0
1	12023765	.	TTCC	T	.	.	DP=98;ECNT=1;NLOD=8.42;N_ART_LOD=1.20;POP_AF=1.000e-03;P_GERMLINE=-5.123e+00;RPA=5,4;RU=TCC;STR;TLOD=10.06	GT:AD:AF:F1R2:F2R1:MBQ:MFRL:MMQ:MPOS:SA_MAP_AF:SA_POST_PROB	0/1:36,4:0.174:19,2:17,2:38:204,155:60:24:0.091,0.071,0.100:0.022,0.011,0.968	0/0:42,1:0.082:24,1:18,0:39:231,222:60:44
1	12066721	.	T	C	.	.	DP=242;ECNT=1;NLOD=34.99;N_ART_LOD=-2.092e+00;POP_AF=1.000e-03;P_GERMLINE=-3.444e+01;TLOD=3.25	GT:AD:AF:F1R2:F2R1:MBQ:MFRL:MMQ:MPOS:SA_MAP_AF:SA_POST_PROB	0/1:97,2:0.076:30,0:67,2:40:187,221:60:18:0.020,0.00,0.020:5.197e-03,7.346e-03,0.987	0/0:117,0:0.057:44,0:73,0:0:183,0:0:0
1	12165895	.	C	T	.	.	DP=9;ECNT=1;NLOD=2.41;N_ART_LOD=-9.542e-01;POP_AF=1.000e-03;P_GERMLINE=-9.844e-01;TLOD=4.18	GT:AD:AF:F1R2:F2R1:MBQ:MFRL:MMQ:MPOS:SA_MAP_AF:SA_POST_PROB	0/1:0,1:1.000:0,1:0,0:40:0,127:60:20:0.00,0.990,1.00:0.028,0.025,0.947	0/0:8,0:1.302e-04:2,0:6,0:0:217,0:0:0
1	12279276	.	G	A	.	.	DP=10;ECNT=1;NLOD=2.41;N_ART_LOD=-9.542e-01;POP_AF=1.000e-03;P_GERMLINE=-1.426e+00;TLOD=3.70	GT:AD:AF:F1R2:F2R1:MBQ:MFRL:MMQ:MPOS:SA_MAP_AF:SA_POST_PROB	0/1:1,1:0.500:1,1:0,0:40:273,120:60:10:0.495,0.00,0.500:0.025,0.027,0.948	0/0:8,0:5.667e-05:5,0:3,0:0:204,0:0:0
1	12334696	.	G	A	.	.	DP=10;ECNT=1;NLOD=2.41;N_ART_LOD=-9.542e-01;POP_AF=1.000e-03;P_GERMLINE=-1.046e+00;TLOD=4.11	GT:AD:AF:F1R2:F2R1:MBQ:MFRL:MMQ:MPOS:SA_MAP_AF:SA_POST_PROB	0/1:0,1:0.750:0,1:0,0:40:0,172:60:8:0.990,0.00,1.00:0.025,0.028,0.947	0/0:8,0:4.901e-05:4,0:4,0:0:224,0:0:0
1	12398426	.	A	AT	.	.	DP=119;ECNT=1;NLOD=7.65;N_ART_LOD=1.50;POP_AF=1.000e-03;P_GERMLINE=-6.816e+00;RPA=10,11;RU=T;STR;TLOD=3.53	GT:AD:AF:F1R2:F2R1:MBQ:MFRL:MMQ:MPOS:SA_MAP_AF:SA_POST_PROB	0/1:29,3:0.239:10,1:17,2:39:212,234:60:42:0.091,0.00,0.094:0.022,0.014,0.964	0/0:48,4:0.193:19,0:25,4:38:217,203:60:16
1	12409468	.	C	CT	.	.	DB;DP=191;ECNT=1;NLOD=10.47;N_ART_LOD=3.81;POP_AF=1.000e-03;P_GERMLINE=-8.093e+00;RPA=10,11;RU=T;STR;TLOD=5.13	GT:AD:AF:F1R2:F2R1:MBQ:MFRL:MMQ:MPOS:SA_MAP_AF:SA_POST_PROB	0/1:72,5:0.142:31,2:40,3:39:180,138:60:29:0.051,0.051,0.065:0.018,6.142e-03,0.976	0/0:71,5:0.165:32,0:37,5:35:179,131:60:30
1	12907465	.	A	G	.	.	DP=723;ECNT=15;NLOD=67.60;N_ART_LOD=26.09;POP_AF=1.000e-03;P_GERMLINE=-6.429e+01;TLOD=17.93	GT:AD:AF:F1R2:F2R1:MBQ:MFRL:MMQ:MPOS:PGT:PID:SA_MAP_AF:SA_POST_PROB	0/1:326,8:0.024:111,3:215,5:39:179,260:41:41:0|1:12907438_A_G:0.020,0.00,0.024:8.132e-04,0.180,0.819	0/0:378,11:0.028:159,5:219,6:40:173,254:37:41:0|1:12907438_A_G
1	14057425	.	GA	G	.	.	DP=230;ECNT=1;NLOD=4.19;N_ART_LOD=12.51;POP_AF=1.000e-03;P_GERMLINE=-2.435e+00;RPA=13,12;RU=A;STR;TLOD=4.47	GT:AD:AF:F1R2:F2R1:MBQ:MFRL:MMQ:MPOS:SA_MAP_AF:SA_POST_PROB	0/1:99,5:0.098:29,1:39,4:35:172,138:60:22:0.030,0.051,0.051:7.569e-03,9.647e-03,0.983	0/0:97,12:0.157:30,2:40,10:39:185,194:60:17
1	14804720	.	AGAAG	A	.	.	DP=64;ECNT=1;NLOD=9.26;N_ART_LOD=-1.564e+00;POP_AF=1.000e-03;P_GERMLINE=-6.317e+00;RPA=5,4;RU=GAAG;STR;TLOD=5.89	GT:AD:AF:F1R2:F2R1:MBQ:MFRL:MMQ:MPOS:SA_MAP_AF:SA_POST_PROB	0/1:11,2:0.288:2,0:9,2:36:152,239:60:26:0.152,0.00,0.154:0.014,0.035,0.952	0/0:31,0:0.142:8,0:23,0:0:168,0:0:0
1	14896017	.	A	T	.	.	DP=12;ECNT=5;NLOD=2.71;N_ART_LOD=-1.000e+00;POP_AF=1.000e-03;P_GERMLINE=-9.996e-02;TLOD=7.92	GT:AD:AF:F1R2:F2R1:MBQ:MFRL:MMQ:MPOS:PGT:PID:SA_MAP_AF:SA_POST_PROB	0/1:1,2:0.667:0,2:1,0:35:129,128:42:20:0|1:14896017_A_T:0.646,0.646,0.667:0.024,0.028,0.947	0/0:9,0:2.858e-12:5,0:4,0:0:165,0:0:0:0|1:14896017_A_T
1	14896025	.	A	G	.	.	DP=11;ECNT=5;NLOD=2.41;N_ART_LOD=-9.542e-01;POP_AF=1.000e-03;P_GERMLINE=-1.696e+00;TLOD=3.42	GT:AD:AF:F1R2:F2R1:MBQ:MFRL:MMQ:MPOS:PGT:PID:SA_MAP_AF:SA_POST_PROB	0/1:2,1:0.333:0,1:2,0:30:138,128:44:6:0|1:14896017_A_T:0.333,0.00,0.333:0.019,0.036,0.946	0/0:8,0:3.216e-12:4,0:4,0:0:172,0:0:0:0|1:14896017_A_T
1	14896027	.	C	T	.	.	DP=13;ECNT=5;NLOD=3.01;N_ART_LOD=-1.041e+00;POP_AF=1.000e-03;P_GERMLINE=-2.291e+00;TLOD=3.42	GT:AD:AF:F1R2:F2R1:MBQ:MFRL:MMQ:MPOS:PGT:PID:SA_MAP_AF:SA_POST_PROB	0/1:2,1:0.333:0,1:2,0:30:138,128:44:8:0|1:14896017_A_T:0.333,0.00,0.333:0.019,0.036,0.946	0/0:10,0:2.573e-12:5,0:5,0:0:172,0:0:0:0|1:14896017_A_T
1	14896032	.	A	C	.	.	DP=13;ECNT=5;NLOD=2.71;N_ART_LOD=-1.000e+00;POP_AF=1.000e-03;P_GERMLINE=-2.035e+00;TLOD=3.38	GT:AD:AF:F1R2:F2R1:MBQ:MFRL:MMQ:MPOS:PGT:PID:SA_MAP_AF:SA_POST_PROB	0/1:2,1:0.375:0,1:2,0:39:138,128:44:13:0|1:14896017_A_T:0.333,0.00,0.333:0.019,0.036,0.946	0/0:9,0:1.174e-05:5,0:4,0:0:179,0:0:0:0|1:14896017_A_T
1	15412047	.	C	T	.	.	DP=12;ECNT=1;NLOD=2.96;N_ART_LOD=-1.039e+00;POP_AF=1.000e-03;P_GERMLINE=-2.069e+00;TLOD=3.60	GT:AD:AF:F1R2:F2R1:MBQ:MFRL:MMQ:MPOS:SA_MAP_AF:SA_POST_PROB	0/1:1,1:0.500:0,1:1,0:39:174,79:60:20:0.00,0.495,0.500:0.027,0.025,0.948	0/0:10,0:0.010:3,0:7,0:0:184,0:0:0
1	15622821	.	C	T	.	.	DP=15;ECNT=2;NLOD=3.27;N_ART_LOD=-1.077e+00;POP_AF=1.000e-03;P_GERMLINE=-2.833e-01;TLOD=12.20	GT:AD:AF:F1R2:F2R1:MBQ:MFRL:MMQ:MPOS:PGT:PID:SA_MAP_AF:SA_POST_PROB	0/1:1,3:0.750:1,1:0,2:40:313,141:40:13:0|1:15622821_C_T:0.747,0.00,0.750:0.021,0.036,0.943	0/0:11,0:9.145e-03:6,0:5,0:0:162,0:0:0:0|1:15622821_C_T
1	15622823	.	C	T	.	.	DP=15;ECNT=2;NLOD=3.27;N_ART_LOD=-1.077e+00;POP_AF=1.000e-03;P_GERMLINE=-2.833e-01;TLOD=12.20	GT:AD:AF:F1R2:F2R1:MBQ:MFRL:MMQ:MPOS:PGT:PID:SA_MAP_AF:SA_POST_PROB	0/1:1,3:0.750:1,1:0,2:40:313,141:40:15:0|1:15622821_C_T:0.747,0.00,0.750:0.021,0.036,0.943	0/0:11,0:9.145e-03:6,0:5,0:0:162,0:0:0:0|1:15622821_C_T
1	15654737	.	CTT	C	.	.	DP=217;ECNT=1;NLOD=9.50;N_ART_LOD=3.06;POP_AF=1.000e-03;P_GERMLINE=-8.844e+00;RPA=14,12;RU=T;STR;TLOD=3.36	GT:AD:AF:F1R2:F2R1:MBQ:MFRL:MMQ:MPOS:SA_MAP_AF:SA_POST_PROB	0/1:70,4:0.174:10,1:22,2:38:162,182:60:36:0.020,0.030,0.035:5.812e-03,9.805e-03,0.984	0/0:76,6:0.206:15,1:20,2:31:160,184:60:3
1	15709498	.	CCA	C	.	.	DP=90;ECNT=1;NLOD=6.28;N_ART_LOD=3.08;POP_AF=1.000e-03;P_GERMLINE=-5.650e+00;RPA=6,5;RU=CA;STR;TLOD=3.33	GT:AD:AF:F1R2:F2R1:MBQ:MFRL:MMQ:MPOS:SA_MAP_AF:SA_POST_PROB	0/1:37,2:0.063:12,0:25,2:40:186,205:60:30:0.00,0.051,0.051:0.011,0.015,0.973	0/0:45,2:0.072:17,2:28,0:39:172,137:60:12
1	15736569	.	G	A	.	.	DP=79;ECNT=1;NLOD=11.14;N_ART_LOD=-1.585e+00;POP_AF=1.000e-03;P_GERMLINE=-7.841e+00;TLOD=7.92	GT:AD:AF:F1R2:F2R1:MBQ:MFRL:MMQ:MPOS:SA_MAP_AF:SA_POST_PROB	0/1:33,3:0.134:8,3:25,0:40:246,210:60:20:0.00,0.081,0.083:0.022,0.011,0.967	0/0:37,0:0.013:8,0:29,0:0:192,0:0:0
1	15832789	.	CA	C	.	.	DP=26;ECNT=1;NLOD=2.84;N_ART_LOD=-8.039e-01;POP_AF=1.000e-03;P_GERMLINE=-1.423e-01;RPA=11,10;RU=A;STR;TLOD=6.95	GT:AD:AF:F1R2:F2R1:MBQ:MFRL:MMQ:MPOS:SA_MAP_AF:SA_POST_PROB	0/1:8,4:0.382:1,0:2,4:38:282,349:56:26:0.313,0.293,0.333:0.033,0.018,0.949	0/0:10,0:0.114:3,0:3,0:0:230,0:0:0
1	15906696	.	CT	C	.	.	DP=142;ECNT=1;NLOD=2.52;N_ART_LOD=0.071;POP_AF=1.000e-03;P_GERMLINE=-1.401e+00;RPA=22,21;RU=T;STR;TLOD=3.84	GT:AD:AF:F1R2:F2R1:MBQ:MFRL:MMQ:MPOS:SA_MAP_AF:SA_POST_PROB	0/1:10,5:0.471:2,1:0,2:31:140,189:60:27:0.253,0.00,0.250:0.019,0.030,0.951	0/0:21,3:0.401:7,0:1,1:15:169,183:60:27
1	16055611	.	G	A	.	.	DP=188;ECNT=1;NLOD=31.56;N_ART_LOD=-2.030e+00;POP_AF=1.000e-03;P_GERMLINE=-3.069e+01;TLOD=3.57	GT:AD:AF:F1R2:F2R1:MBQ:MFRL:MMQ:MPOS:SA_MAP_AF:SA_POST_PROB	0/1:76,2:0.038:33,0:43,2:40:170,185:60:38:0.00,0.030,0.026:0.011,5.179e-03,0.984	0/0:105,0:0.015:42,0:63,0:0:168,0:0:0
1	16110898	.	C	T	.	.	DP=161;ECNT=1;NLOD=20.17;N_ART_LOD=-1.861e+00;POP_AF=1.000e-03;P_GERMLINE=-1.930e+01;TLOD=3.57	GT:AD:AF:F1R2:F2R1:MBQ:MFRL:MMQ:MPOS:SA_MAP_AF:SA_POST_PROB	0/1:76,2:0.055:23,1:53,1:40:181,125:60:5:0.020,0.020,0.026:2.803e-03,0.066,0.931	0/0:67,0:0.071:25,0:42,0:0:191,0:0:0
1	16199319	.	G	A	.	.	DP=166;ECNT=1;NLOD=23.73;N_ART_LOD=-1.907e+00;POP_AF=1.000e-03;P_GERMLINE=-2.298e+01;TLOD=3.45	GT:AD:AF:F1R2:F2R1:MBQ:MFRL:MMQ:MPOS:SA_MAP_AF:SA_POST_PROB	0/1:77,2:0.061:37,2:40,0:40:176,178:60:23:0.020,0.020,0.025:3.548e-03,0.020,0.976	0/0:79,0:0.014:37,0:42,0:0:173,0:0:0
1	16200729	.	A	AT	.	.	DP=238;ECNT=1;NLOD=12.76;N_ART_LOD=7.66;POP_AF=1.000e-03;P_GERMLINE=-1.226e+01;RPA=10,11;RU=T;STR;TLOD=3.20	GT:AD:AF:F1R2:F2R1:MBQ:MFRL:MMQ:MPOS:SA_MAP_AF:SA_POST_PROB	0/1:97,5:0.120:36,1:60,3:39:180,181:60:19:0.020,0.040,0.039:9.403e-03,5.479e-03,0.985	0/0:104,8:0.093:39,4:63,3:39:167,188:60:11
1	16210064	.	C	T	.	.	DP=14;ECNT=1;NLOD=2.41;N_ART_LOD=-9.738e-01;POP_AF=1.000e-03;P_GERMLINE=-2.094e+00;TLOD=3.02	GT:AD:AF:F1R2:F2R1:MBQ:MFRL:MMQ:MPOS:SA_MAP_AF:SA_POST_PROB	0/1:4,1:0.220:3,0:1,1:40:171,92:60:9:0.202,0.00,0.200:0.019,0.029,0.952	0/0:8,0:0.056:3,0:5,0:0:175,0:0:0
1	16248728	.	C	CT	.	.	DP=114;ECNT=1;NLOD=6.24;N_ART_LOD=3.79;POP_AF=1.000e-03;P_GERMLINE=-3.307e+00;RPA=11,12;RU=T;STR;TLOD=5.88	GT:AD:AF:F1R2:F2R1:MBQ:MFRL:MMQ:MPOS:SA_MAP_AF:SA_POST_PROB	0/1:42,5:0.135:15,2:25,3:40:172,141:60:8:0.081,0.101,0.106:0.012,0.019,0.969	0/0:53,4:0.124:24,2:25,2:40:170,200:60:24
1	16259863	.	G	A	.	.	DP=485;ECNT=1;NLOD=70.60;N_ART_LOD=-2.381e+00;POP_AF=1.000e-03;P_GERMLINE=-6.905e+01;TLOD=4.25	GT:AD:AF:F1R2:F2R1:MBQ:MFRL:MMQ:MPOS:SA_MAP_AF:SA_POST_PROB	0/1:228,3:0.031:79,0:149,3:40:191,137:60:6:0.010,0.010,0.013:1.541e-03,8.714e-03,0.990	0/0:235,0:0.024:72,0:163,0:0:186,0:0:0
1	16746189	.	G	C	.	.	DP=15;ECNT=1;NLOD=3.31;N_ART_LOD=-1.079e+00;POP_AF=1.000e-03;P_GERMLINE=-2.835e+00;TLOD=3.18	GT:AD:AF:F1R2:F2R1:MBQ:MFRL:MMQ:MPOS:SA_MAP_AF:SA_POST_PROB	0/1:3,1:0.250:2,0:1,1:40:149,99:60:8:0.00,0.253,0.250:0.039,0.017,0.944	0/0:11,0:4.381e-05:8,0:3,0:0:176,0:0:0
1	16903798	.	T	C	.	.	DP=115;ECNT=2;NLOD=11.17;N_ART_LOD=3.82;POP_AF=1.000e-03;P_GERMLINE=-7.876e+00;TLOD=7.61	GT:AD:AF:F1R2:F2R1:MBQ:MFRL:MMQ:MPOS:PGT:PID:SA_MAP_AF:SA_POST_PROB	0/1:44,3:0.073:16,2:28,1:40:214,293:22:23:0|1:16903798_T_C:0.051,0.051,0.064:7.220e-03,0.024,0.968	0/0:65,2:0.030:26,1:39,1:40:187,220:31:30:0|1:16903798_T_C
1	16907868	.	T	C	.	.	DP=268;ECNT=2;NLOD=37.79;N_ART_LOD=1.16;POP_AF=1.000e-03;P_GERMLINE=-3.508e+01;TLOD=5.55	GT:AD:AF:F1R2:F2R1:MBQ:MFRL:MMQ:MPOS:SA_MAP_AF:SA_POST_PROB	0/1:107,5:0.057:65,3:42,2:39:169,125:23:24:0.040,0.030,0.045:4.215e-03,0.016,0.980	0/0:148,2:0.023:90,1:58,1:34:164,114:36:22
1	16913084	.	C	T	.	.	DP=72;ECNT=1;NLOD=12.51;N_ART_LOD=-1.636e+00;POP_AF=1.000e-03;P_GERMLINE=-1.122e+01;TLOD=4.00	GT:AD:AF:F1R2:F2R1:MBQ:MFRL:MMQ:MPOS:SA_MAP_AF:SA_POST_PROB	0/1:26,2:0.086:11,0:15,2:37:147,152:49:11:0.071,0.00,0.071:8.437e-03,0.030,0.962	0/0:42,0:0.019:15,0:27,0:0:165,0:0:0
1	16956873	.	A	G	.	.	DP=48;ECNT=1;NLOD=6.62;N_ART_LOD=-1.378e+00;POP_AF=1.000e-03;P_GERMLINE=-6.143e+00;TLOD=3.18	GT:AD:AF:F1R2:F2R1:MBQ:MFRL:MMQ:MPOS:SA_MAP_AF:SA_POST_PROB	0/1:22,2:0.092:8,1:14,1:31:160,167:60:24:0.061,0.061,0.083:0.014,0.016,0.970	0/0:22,0:0.042:12,0:10,0:0:169,0:0:0
1	16973604	.	C	T	.	.	DP=628;ECNT=2;NLOD=25.09;N_ART_LOD=36.79;POP_AF=1.000e-03;P_GERMLINE=-2.179e+01;TLOD=8.25	GT:AD:AF:F1R2:F2R1:MBQ:MFRL:MMQ:MPOS:SA_MAP_AF:SA_POST_PROB	0/1:268,9:0.059:175,5:93,4:39:176,156:27:15:0.030,0.010,0.032:2.057e-03,0.017,0.981	0/0:301,21:0.084:201,14:100,7:39:174,145:27:18
1	17201466	.	T	C	.	.	DP=11;ECNT=1;NLOD=2.41;N_ART_LOD=-9.738e-01;POP_AF=1.000e-03;P_GERMLINE=-1.522e+00;TLOD=3.60	GT:AD:AF:F1R2:F2R1:MBQ:MFRL:MMQ:MPOS:SA_MAP_AF:SA_POST_PROB	0/1:1,1:0.500:1,1:0,0:39:82,108:49:31:0.00,0.505,0.500:0.032,0.021,0.947	0/0:8,0:0.056:6,0:2,0:0:190,0:0:0
1	17255437	.	T	C	.	.	DP=13;ECNT=1;NLOD=2.96;N_ART_LOD=-1.039e+00;POP_AF=1.000e-03;P_GERMLINE=-2.268e+00;TLOD=3.40	GT:AD:AF:F1R2:F2R1:MBQ:MFRL:MMQ:MPOS:SA_MAP_AF:SA_POST_PROB	0/1:2,1:0.333:1,0:1,1:40:217,104:42:32:0.00,0.333,0.333:0.025,0.025,0.950	0/0:10,0:0.010:3,0:7,0:0:213,0:0:0
1	17272606	.	AT	A	.	.	DP=271;ECNT=1;NLOD=6.15;N_ART_LOD=14.76;POP_AF=1.000e-03;P_GERMLINE=-2.849e+00;RPA=11,10;RU=T;STR;TLOD=17.18	GT:AD:AF:F1R2:F2R1:MBQ:MFRL:MMQ:MPOS:SA_MAP_AF:SA_POST_PROB	0/1:103,15:0.159:35,6:60,9:36:185,194:60:19:0.111,0.121,0.133:6.291e-03,0.051,0.943	0/0:119,13:0.133:32,6:70,7:38:181,196:60:29
1	17303310	.	G	T	.	.	DP=149;ECNT=1;NLOD=21.67;N_ART_LOD=-1.866e+00;POP_AF=1.000e-03;P_GERMLINE=-2.054e+01;TLOD=3.83	GT:AD:AF:F1R2:F2R1:MBQ:MFRL:MMQ:MPOS:SA_MAP_AF:SA_POST_PROB	0/1:67,3:0.079:23,1:44,2:40:165,175:60:20:0.030,0.040,0.043:0.010,6.952e-03,0.983	0/0:72,0:6.917e-03:22,0:50,0:0:174,0:0:0
1	17327075	.	C	T	.	.	DP=77;ECNT=1;NLOD=6.94;N_ART_LOD=0.448;POP_AF=1.000e-03;P_GERMLINE=-5.942e+00;TLOD=3.70	GT:AD:AF:F1R2:F2R1:MBQ:MFRL:MMQ:MPOS:SA_MAP_AF:SA_POST_PROB	0/1:34,2:0.077:11,2:23,0:36:240,284:60:20:0.061,0.00,0.056:0.025,9.846e-03,0.965	0/0:36,1:0.093:10,1:26,0:31:232,280:60:20
1	17374314	.	C	A	.	.	DP=13;ECNT=1;NLOD=2.71;N_ART_LOD=-1.000e+00;POP_AF=1.000e-03;P_GERMLINE=-2.256e+00;TLOD=3.15	GT:AD:AF:F1R2:F2R1:MBQ:MFRL:MMQ:MPOS:SA_MAP_AF:SA_POST_PROB	0/1:2,1:0.375:0,1:2,0:38:217,80:60:34:0.00,0.333,0.333:0.029,0.021,0.949	0/0:9,0:6.105e-05:4,0:5,0:0:149,0:0:0
1	17566137	.	A	G	.	.	DP=121;ECNT=1;NLOD=17.02;N_ART_LOD=-1.768e+00;POP_AF=1.000e-03;P_GERMLINE=-1.634e+01;TLOD=3.38	GT:AD:AF:F1R2:F2R1:MBQ:MFRL:MMQ:MPOS:SA_MAP_AF:SA_POST_PROB	0/1:60,2:0.034:18,0:42,2:38:178,160:60:8:0.00,0.030,0.032:0.012,6.456e-03,0.981	0/0:57,0:0.022:16,0:41,0:0:172,0:0:0
1	18017745	.	A	AT	.	.	DP=187;ECNT=1;NLOD=10.65;N_ART_LOD=0.652;POP_AF=1.000e-03;P_GERMLINE=-7.417e+00;RPA=10,11;RU=T;STR;TLOD=6.77	GT:AD:AF:F1R2:F2R1:MBQ:MFRL:MMQ:MPOS:SA_MAP_AF:SA_POST_PROB	0/1:67,6:0.186:21,2:46,4:37:218,222:60:39:0.081,0.00,0.082:0.017,0.014,0.969	0/0:52,2:0.222:19,1:33,1:39:226,289:60:34
1	18321756	.	G	A	.	.	DP=14;ECNT=1;NLOD=3.31;N_ART_LOD=-1.079e+00;POP_AF=1.000e-03;P_GERMLINE=-2.713e+00;TLOD=3.30	GT:AD:AF:F1R2:F2R1:MBQ:MFRL:MMQ:MPOS:SA_MAP_AF:SA_POST_PROB	0/1:2,1:0.333:1,0:1,1:39:115,128:60:20:0.00,0.333,0.333:0.029,0.021,0.949	0/0:11,0:8.865e-05:5,0:6,0:0:155,0:0:0
1	18353253	.	G	A	.	.	DP=15;ECNT=1;NLOD=3.27;N_ART_LOD=-1.077e+00;POP_AF=1.000e-03;P_GERMLINE=-2.889e+00;TLOD=3.08	GT:AD:AF:F1R2:F2R1:MBQ:MFRL:MMQ:MPOS:SA_MAP_AF:SA_POST_PROB	0/1:3,1:0.250:0,1:3,0:39:161,108:45:20:0.00,0.253,0.250:0.023,0.025,0.952	0/0:11,0:9.181e-03:4,0:7,0:0:132,0:0:0
1	18580996	.	C	T	.	.	DP=13;ECNT=1;NLOD=3.31;N_ART_LOD=-1.079e+00;POP_AF=1.000e-03;P_GERMLINE=-2.414e+00;TLOD=3.60	GT:AD:AF:F1R2:F2R1:MBQ:MFRL:MMQ:MPOS:SA_MAP_AF:SA_POST_PROB	0/1:1,1:0.500:1,1:0,0:39:134,138:60:17:0.495,0.00,0.500:0.025,0.027,0.948	0/0:11,0:5.728e-05:4,0:7,0:0:210,0:0:0
1	18947974	.	C	T	.	.	DP=11;ECNT=1;NLOD=2.41;N_ART_LOD=-9.542e-01;POP_AF=1.000e-03;P_GERMLINE=-1.718e+00;TLOD=3.40	GT:AD:AF:F1R2:F2R1:MBQ:MFRL:MMQ:MPOS:SA_MAP_AF:SA_POST_PROB	0/1:2,1:0.333:1,1:1,0:40:199,103:60:20:0.333,0.00,0.333:0.021,0.029,0.949	0/0:8,0:9.346e-05:4,0:4,0:0:185,0:0:0
1	19282574	.	G	A	.	.	DP=194;ECNT=1;NLOD=29.75;N_ART_LOD=-2.007e+00;POP_AF=1.000e-03;P_GERMLINE=-2.922e+01;TLOD=3.23	GT:AD:AF:F1R2:F2R1:MBQ:MFRL:MMQ:MPOS:SA_MAP_AF:SA_POST_PROB	0/1:85,2:0.048:31,1:54,1:39:162,174:60:19:0.00,0.020,0.023:0.016,3.442e-03,0.981	0/0:99,0:0.020:29,0:70,0:0:160,0:0:0
1	19460276	.	CA	C	.	.	DP=25;ECNT=1;NLOD=2.96;N_ART_LOD=-1.055e+00;POP_AF=1.000e-03;P_GERMLINE=-7.891e-01;RPA=11,10;RU=A;STR;TLOD=4.99	GT:AD:AF:F1R2:F2R1:MBQ:MFRL:MMQ:MPOS:SA_MAP_AF:SA_POST_PROB	0/1:9,3:0.288:4,1:5,2:39:172,265:60:39:0.192,0.232,0.250:0.033,0.016,0.951	0/0:10,0:0.055:9,0:1,0:0:134,0:0:0
1	19476307	.	G	GA	.	.	DP=439;ECNT=1;NLOD=5.59;N_ART_LOD=17.23;POP_AF=1.000e-03;P_GERMLINE=-2.289e+00;RPA=12,13;RU=A;STR;TLOD=21.54	GT:AD:AF:F1R2:F2R1:MBQ:MFRL:MMQ:MPOS:SA_MAP_AF:SA_POST_PROB	0/1:148,25:0.232:42,3:87,17:33:155,157:60:32:0.101,0.101,0.116:0.018,5.186e-03,0.977	0/0:154,17:0.201:31,5:86,11:22:166,200:60:27
1	19499421	.	T	C	.	.	DP=219;ECNT=1;NLOD=33.32;N_ART_LOD=-2.054e+00;POP_AF=1.000e-03;P_GERMLINE=-3.279e+01;TLOD=3.23	GT:AD:AF:F1R2:F2R1:MBQ:MFRL:MMQ:MPOS:SA_MAP_AF:SA_POST_PROB	0/1:100,2:0.034:45,0:55,2:40:176,123:60:19:0.020,0.00,0.020:2.144e-03,0.034,0.964	0/0:111,0:0.015:41,0:70,0:0:172,0:0:0
1	19683355	.	C	CT	.	.	DP=57;ECNT=1;NLOD=3.93;N_ART_LOD=0.418;POP_AF=1.000e-03;P_GERMLINE=-2.059e+00;RPA=12,13;RU=T;STR;TLOD=4.59	GT:AD:AF:F1R2:F2R1:MBQ:MFRL:MMQ:MPOS:SA_MAP_AF:SA_POST_PROB	0/1:16,4:0.255:5,0:9,4:37:184,217:60:26:0.162,0.182,0.200:0.033,0.013,0.954	0/0:22,1:0.206:8,0:7,1:39:215,278:60:13
1	19923594	.	G	A	.	.	DP=131;ECNT=1;NLOD=18.92;N_ART_LOD=-1.812e+00;POP_AF=1.000e-03;P_GERMLINE=-1.809e+01;TLOD=3.53	GT:AD:AF:F1R2:F2R1:MBQ:MFRL:MMQ:MPOS:SA_MAP_AF:SA_POST_PROB	0/1:62,2:0.045:19,2:43,0:39:162,171:60:28:0.020,0.020,0.031:0.019,4.489e-03,0.976	0/0:63,0:0.017:29,0:34,0:0:155,0:0:0
1	19978130	.	GCCTC	G	.	.	DP=18;ECNT=1;NLOD=2.96;N_ART_LOD=-1.054e+00;POP_AF=1.000e-03;P_GERMLINE=-1.842e-01;RPA=4,3;RU=CCTC;STR;TLOD=6.77	GT:AD:AF:F1R2:F2R1:MBQ:MFRL:MMQ:MPOS:SA_MAP_AF:SA_POST_PROB	0/1:5,2:0.286:5,1:0,1:40:146,172:60:20:0.00,0.283,0.286:0.033,0.019,0.948	0/0:10,0:0.055:5,0:5,0:0:201,0:0:0
1	20175233	.	G	T	.	.	DP=14;ECNT=1;NLOD=2.71;N_ART_LOD=-1.034e+00;POP_AF=1.000e-03;P_GERMLINE=-2.027e+00;TLOD=3.39	GT:AD:AF:F1R2:F2R1:MBQ:MFRL:MMQ:MPOS:SA_MAP_AF:SA_POST_PROB	0/1:2,1:0.333:1,0:1,1:40:159,150:60:3:0.333,0.00,0.333:0.019,0.036,0.946	0/0:9,0:0.091:4,0:5,0:0:167,0:0:0
1	20202698	.	GA	G	.	.	DP=23;ECNT=1;NLOD=2.40;N_ART_LOD=-7.152e-01;POP_AF=1.000e-03;P_GERMLINE=-1.709e+00;RPA=9,8;RU=A;STR;TLOD=3.40	GT:AD:AF:F1R2:F2R1:MBQ:MFRL:MMQ:MPOS:SA_MAP_AF:SA_POST_PROB	0/1:10,2:0.221:5,0:3,2:34:201,306:60:40:0.00,0.182,0.182:0.035,0.015,0.950	0/0:8,0:0.057:6,0:2,0:0:143,0:0:0
1	20430858	.	A	G	.	.	DP=11;ECNT=2;NLOD=2.71;N_ART_LOD=-1.000e+00;POP_AF=1.000e-03;P_GERMLINE=-1.697e+00;TLOD=3.72	GT:AD:AF:F1R2:F2R1:MBQ:MFRL:MMQ:MPOS:PGT:PID:SA_MAP_AF:SA_POST_PROB	0/1:1,1:0.500:1,0:0,1:40:167,140:60:3:0|1:20430858_A_G:0.505,0.00,0.500:0.021,0.032,0.947	0/0:9,0:1.886e-05:3,0:6,0:0:131,0:0:0:0|1:20430858_A_G
1	20430866	.	T	C	.	.	DP=10;ECNT=2;NLOD=2.41;N_ART_LOD=-9.542e-01;POP_AF=1.000e-03;P_GERMLINE=-1.405e+00;TLOD=3.72	GT:AD:AF:F1R2:F2R1:MBQ:MFRL:MMQ:MPOS:PGT:PID:SA_MAP_AF:SA_POST_PROB	0/1:1,1:0.500:1,0:0,1:39:167,140:60:11:0|1:20430858_A_G:0.505,0.00,0.500:0.021,0.032,0.947	0/0:8,0:1.358e-09:3,0:5,0:0:140,0:0:0:0|1:20430858_A_G
1	21001643	.	C	CA	.	.	DP=27;ECNT=1;NLOD=3.30;N_ART_LOD=-6.983e-01;POP_AF=1.000e-03;P_GERMLINE=-2.522e+00;RPA=14,15;RU=A;STR;TLOD=3.48	GT:AD:AF:F1R2:F2R1:MBQ:MFRL:MMQ:MPOS:SA_MAP_AF:SA_POST_PROB	0/1:8,3:0.339:2,3:3,0:39:204,122:60:34:0.172,0.212,0.231:0.043,0.013,0.944	0/0:11,0:0.044:6,0:4,0:0:153,0:0:0
1	21016830	.	T	G	.	.	DP=146;ECNT=1;NLOD=3.13;N_ART_LOD=2.39;POP_AF=1.000e-03;P_GERMLINE=-2.934e-01;TLOD=6.35	GT:AD:AF:F1R2:F2R1:MBQ:MFRL:MMQ:MPOS:SA_MAP_AF:SA_POST_PROB	0/1:50,17:0.263:19,3:31,14:14:187,204:60:23:0.253,0.00,0.254:5.476e-05,0.988,0.012	0/0:54,14:0.240:25,5:29,9:14:152,193:60:23
1	21074151	.	G	GA	.	.	DP=319;ECNT=1;NLOD=23.81;N_ART_LOD=5.30;POP_AF=1.000e-03;P_GERMLINE=-2.051e+01;RPA=10,11;RU=A;STR;TLOD=9.08	GT:AD:AF:F1R2:F2R1:MBQ:MFRL:MMQ:MPOS:SA_MAP_AF:SA_POST_PROB	0/1:108,8:0.159:49,5:55,3:38:176,194:60:31:0.071,0.040,0.069:8.126e-03,0.011,0.980	0/0:132,7:0.142:46,2:83,5:39:172,217:60:17
1	21151742	.	C	A	.	.	DP=308;ECNT=3;NLOD=25.87;N_ART_LOD=2.93;POP_AF=1.000e-03;P_GERMLINE=-2.268e+01;TLOD=6.54	GT:AD:AF:F1R2:F2R1:MBQ:MFRL:MMQ:MPOS:SA_MAP_AF:SA_POST_PROB	0/1:95,17:0.209:25,8:63,9:16:182,234:60:23:0.162,0.00,0.159:4.440e-03,0.208,0.787	0/0:138,12:0.146:42,1:81,10:16:178,188:60:27
1	21151744	.	G	A	.	.	DP=271;ECNT=3;NLOD=14.24;N_ART_LOD=1.17;POP_AF=1.000e-03;P_GERMLINE=-1.095e+01;TLOD=7.94	GT:AD:AF:F1R2:F2R1:MBQ:MFRL:MMQ:MPOS:SA_MAP_AF:SA_POST_PROB	0/1:94,15:0.181:8,6:9,6:27:209,220:60:30:0.212,0.00,0.214:0.010,0.059,0.930	0/0:114,17:0.191:9,2:20,5:14:188,216:60:14
1	21236873	.	T	C	.	.	DP=10;ECNT=1;NLOD=2.71;N_ART_LOD=-1.000e+00;POP_AF=1.000e-03;P_GERMLINE=-1.357e+00;TLOD=4.08	GT:AD:AF:F1R2:F2R1:MBQ:MFRL:MMQ:MPOS:SA_MAP_AF:SA_POST_PROB	0/1:0,1:1.000:0,1:0,0:39:0,156:60:4:0.00,0.990,1.00:0.028,0.025,0.947	0/0:9,0:7.038e-05:6,0:3,0:0:168,0:0:0
1	21299377	.	TAA	T	.	.	DP=37;ECNT=1;NLOD=5.73;N_ART_LOD=-1.083e+00;POP_AF=1.000e-03;P_GERMLINE=-4.055e+00;RPA=12,10;RU=A;STR;TLOD=4.38	GT:AD:AF:F1R2:F2R1:MBQ:MFRL:MMQ:MPOS:SA_MAP_AF:SA_POST_PROB	0/1:10,2:0.193:2,1:7,1:40:286,303:60:14:0.00,0.182,0.182:0.020,0.025,0.954	0/0:19,0:0.104:7,0:10,0:0:262,0:0:0
1	21306669	.	G	GA	.	.	DP=36;ECNT=1;NLOD=5.62;N_ART_LOD=-1.029e+00;POP_AF=1.000e-03;P_GERMLINE=-3.168e+00;RPA=12,13;RU=A;STR;TLOD=5.22	GT:AD:AF:F1R2:F2R1:MBQ:MFRL:MMQ:MPOS:SA_MAP_AF:SA_POST_PROB	0/1:10,4:0.313:6,2:3,2:39:243,213:60:20:0.00,0.283,0.286:0.032,0.019,0.949	0/0:19,0:0.036:8,0:9,0:0:220,0:0:0
1	21503168	.	A	AG	.	.	DP=229;ECNT=1;NLOD=24.81;N_ART_LOD=1.47;POP_AF=1.000e-03;P_GERMLINE=-2.419e+01;RPA=9,10;RU=G;STR;TLOD=3.32	GT:AD:AF:F1R2:F2R1:MBQ:MFRL:MMQ:MPOS:SA_MAP_AF:SA_POST_PROB	0/1:91,4:0.101:28,1:60,3:40:191,208:60:27:0.00,0.040,0.042:7.949e-03,0.015,0.977	0/0:108,3:0.068:33,3:74,0:36:197,152:60:9
1	21518000	.	CTT	C	.	.	DP=27;ECNT=1;NLOD=2.42;N_ART_LOD=-6.814e-01;POP_AF=1.000e-03;P_GERMLINE=-9.772e-01;RPA=14,12;RU=T;STR;TLOD=4.20	GT:AD:AF:F1R2:F2R1:MBQ:MFRL:MMQ:MPOS:SA_MAP_AF:SA_POST_PROB	0/1:6,3:0.380:4,2:2,1:34:170,218:60:37:0.232,0.182,0.250:0.013,0.050,0.938	0/0:8,0:0.214:4,0:2,0:0:146,0:0:0
1	21528828	.	C	A	.	.	DP=17;ECNT=2;NLOD=3.01;N_ART_LOD=-1.058e+00;POP_AF=1.000e-03;P_GERMLINE=-1.461e+00;TLOD=4.27	GT:AD:AF:F1R2:F2R1:MBQ:MFRL:MMQ:MPOS:PGT:PID:SA_MAP_AF:SA_POST_PROB	0/1:3,2:0.416:2,1:1,1:28:151,143:60:1:0|1:21528828_C_A:0.364,0.364,0.400:0.023,0.027,0.950	0/0:10,0:0.045:8,0:2,0:0:167,0:0:0:0|1:21528828_C_A
1	21616583	.	C	T	.	.	DP=453;ECNT=1;NLOD=63.07;N_ART_LOD=-2.342e+00;POP_AF=1.000e-03;P_GERMLINE=-6.015e+01;TLOD=5.85	GT:AD:AF:F1R2:F2R1:MBQ:MFRL:MMQ:MPOS:SA_MAP_AF:SA_POST_PROB	0/1:200,4:0.060:84,3:116,1:40:171,116:60:15:0.020,0.010,0.020:2.375e-03,7.253e-03,0.990	0/0:210,0:0.047:80,0:130,0:0:162,0:0:0
1	21624335	.	GT	G	.	.	DP=30;ECNT=1;NLOD=4.69;N_ART_LOD=-9.728e-01;POP_AF=1.000e-03;P_GERMLINE=-4.337e+00;RPA=11,10;RU=T;STR;TLOD=3.05	GT:AD:AF:F1R2:F2R1:MBQ:MFRL:MMQ:MPOS:SA_MAP_AF:SA_POST_PROB	0/1:10,2:0.175:7,1:2,1:34:193,232:60:37:0.172,0.00,0.167:0.011,0.054,0.935	0/0:16,0:0.070:7,0:7,0:0:165,0:0:0
1	21929975	.	A	G	.	.	DP=146;ECNT=1;NLOD=23.46;N_ART_LOD=-1.910e+00;POP_AF=1.000e-03;P_GERMLINE=-2.247e+01;TLOD=3.68	GT:AD:AF:F1R2:F2R1:MBQ:MFRL:MMQ:MPOS:SA_MAP_AF:SA_POST_PROB	0/1:58,2:0.060:24,0:34,2:39:183,90:60:5:0.030,0.020,0.033:4.868e-03,0.019,0.977	0/0:79,0:0.033:30,0:49,0:0:179,0:0:0
1	21930146	.	G	A	.	.	DP=246;ECNT=1;NLOD=39.69;N_ART_LOD=-2.132e+00;POP_AF=1.000e-03;P_GERMLINE=-3.926e+01;TLOD=3.12	GT:AD:AF:F1R2:F2R1:MBQ:MFRL:MMQ:MPOS:SA_MAP_AF:SA_POST_PROB	0/1:100,2:0.049:33,0:67,2:40:205,204:60:14:0.010,0.010,0.020:4.336e-03,6.607e-03,0.989	0/0:132,0:0.023:52,0:80,0:0:205,0:0:0
1	21930430	.	CAG	C	.	.	DP=607;ECNT=1;NLOD=35.83;N_ART_LOD=21.99;POP_AF=1.000e-03;P_GERMLINE=-3.253e+01;RPA=6,5;RU=AG;STR;TLOD=17.29	GT:AD:AF:F1R2:F2R1:MBQ:MFRL:MMQ:MPOS:SA_MAP_AF:SA_POST_PROB	0/1:237,9:0.110:74,2:155,7:39:176,185:60:32:0.030,0.020,0.038:3.710e-03,6.944e-03,0.989	0/0:251,11:0.120:80,3:169,8:39:171,209:60:37
1	21935884	.	G	GA	.	.	DP=127;ECNT=1;NLOD=11.58;N_ART_LOD=2.56;POP_AF=1.000e-03;P_GERMLINE=-8.811e+00;RPA=14,15;RU=A;STR;TLOD=5.62	GT:AD:AF:F1R2:F2R1:MBQ:MFRL:MMQ:MPOS:SA_MAP_AF:SA_POST_PROB	0/1:42,5:0.190:7,2:6,3:39:225,228:60:27:0.00,0.111,0.106:0.014,0.025,0.961	0/0:67,3:0.138:6,1:15,2:38:197,177:60:30
1	21967613	.	A	T	.	.	DP=13;ECNT=2;NLOD=2.71;N_ART_LOD=-1.000e+00;POP_AF=1.000e-03;P_GERMLINE=-2.212e+00;TLOD=3.20	GT:AD:AF:F1R2:F2R1:MBQ:MFRL:MMQ:MPOS:PGT:PID:SA_MAP_AF:SA_POST_PROB	0/1:3,1:0.250:2,0:1,1:16:157,269:59:31:0|1:21967613_A_T:0.00,0.253,0.250:0.023,0.025,0.952	0/0:9,0:2.941e-05:7,0:2,0:0:130,0:0:0:0|1:21967613_A_T
1	21967615	.	G	T	.	.	DP=12;ECNT=2;NLOD=2.41;N_ART_LOD=-9.542e-01;POP_AF=1.000e-03;P_GERMLINE=-1.914e+00;TLOD=3.20	GT:AD:AF:F1R2:F2R1:MBQ:MFRL:MMQ:MPOS:PGT:PID:SA_MAP_AF:SA_POST_PROB	0/1:3,1:0.250:2,0:1,1:16:157,269:59:29:0|1:21967613_A_T:0.00,0.253,0.250:0.023,0.025,0.952	0/0:8,0:3.309e-05:6,0:2,0:0:138,0:0:0:0|1:21967613_A_T
1	21976181	.	A	G	.	.	DP=396;ECNT=1;NLOD=60.87;N_ART_LOD=-2.323e+00;POP_AF=1.000e-03;P_GERMLINE=-5.980e+01;TLOD=3.77	GT:AD:AF:F1R2:F2R1:MBQ:MFRL:MMQ:MPOS:SA_MAP_AF:SA_POST_PROB	0/1:160,3:0.060:58,0:102,3:37:191,109:60:7:0.010,0.010,0.018:2.088e-03,0.027,0.971	0/0:203,0:0.039:77,0:126,0:0:188,0:0:0
1	21978086	.	AAC	A	.	.	DB;DP=2066;ECNT=1;NLOD=158.22;N_ART_LOD=59.94;POP_AF=1.000e-03;P_GERMLINE=-1.549e+02;RPA=6,5;RU=AC;STR;TLOD=37.09	GT:AD:AF:F1R2:F2R1:MBQ:MFRL:MMQ:MPOS:SA_MAP_AF:SA_POST_PROB	0/1:830,21:0.093:272,5:548,16:39:166,181:60:32:0.020,0.010,0.025:4.201e-04,0.275,0.725	0/0:899,32:0.097:310,14:571,18:39:164,167:60:29
1	22030120	.	G	GA	.	.	DP=376;ECNT=1;NLOD=23.74;N_ART_LOD=5.08;POP_AF=1.000e-03;P_GERMLINE=-2.044e+01;RPA=11,12;RU=A;STR;TLOD=8.40	GT:AD:AF:F1R2:F2R1:MBQ:MFRL:MMQ:MPOS:SA_MAP_AF:SA_POST_PROB	0/1:119,10:0.206:32,3:67,5:38:180,231:60:26:0.061,0.00,0.062:5.905e-03,0.022,0.972	0/0:137,9:0.186:41,4:76,2:38:194,178:60:26
1	22030891	.	C	CA	.	.	DP=615;ECNT=1;NLOD=25.92;N_ART_LOD=22.53;POP_AF=1.000e-03;P_GERMLINE=-2.262e+01;RPA=10,11;RU=A;STR;TLOD=40.91	GT:AD:AF:F1R2:F2R1:MBQ:MFRL:MMQ:MPOS:SA_MAP_AF:SA_POST_PROB	0/1:210,29:0.203:76,10:128,17:35:180,208:60:25:0.111,0.091,0.114:6.918e-03,9.750e-03,0.983	0/0:247,20:0.138:94,4:145,15:38:178,159:60:31
1	22082967	.	CAAAAA	C	.	.	DP=531;ECNT=1;NLOD=40.54;N_ART_LOD=-7.365e-02;POP_AF=1.000e-03;P_GERMLINE=-3.950e+01;RPA=20,15;RU=A;STR;TLOD=3.74	GT:AD:AF:F1R2:F2R1:MBQ:MFRL:MMQ:MPOS:SA_MAP_AF:SA_POST_PROB	0/1:191,18:0.153:3,2:23,1:40:184,155:60:12:0.010,0.010,0.016:3.037e-03,4.687e-03,0.992	0/0:219,21:0.166:7,1:29,0:34:192,130:60:4
1	22084284	.	G	GA	.	.	DP=657;ECNT=1;NLOD=51.93;N_ART_LOD=8.65;POP_AF=1.000e-03;P_GERMLINE=-4.863e+01;RPA=10,11;RU=A;STR;TLOD=13.52	GT:AD:AF:F1R2:F2R1:MBQ:MFRL:MMQ:MPOS:SA_MAP_AF:SA_POST_PROB	0/1:215,13:0.173:74,4:134,8:36:186,191:60:28:0.051,0.040,0.053:6.624e-03,5.547e-03,0.988	0/0:257,10:0.150:85,4:163,6:39:173,170:60:23
1	22095913	.	A	AT	.	.	DP=18;ECNT=1;NLOD=2.71;N_ART_LOD=-1.064e+00;POP_AF=1.000e-03;P_GERMLINE=-1.896e+00;RPA=12,13;RU=T;STR;TLOD=3.52	GT:AD:AF:F1R2:F2R1:MBQ:MFRL:MMQ:MPOS:SA_MAP_AF:SA_POST_PROB	0/1:3,2:0.400:2,1:1,1:40:126,233:60:40:0.404,0.00,0.400:0.016,0.048,0.936	0/0:9,0:0.155:2,0:7,0:0:196,0:0:0
1	22098078	.	A	G	.	.	DP=13;ECNT=1;NLOD=2.41;N_ART_LOD=-9.738e-01;POP_AF=1.000e-03;P_GERMLINE=-2.035e+00;TLOD=3.08	GT:AD:AF:F1R2:F2R1:MBQ:MFRL:MMQ:MPOS:SA_MAP_AF:SA_POST_PROB	0/1:3,1:0.250:2,0:1,1:39:210,110:60:19:0.253,0.00,0.250:0.019,0.032,0.949	0/0:8,0:0.056:4,0:4,0:0:169,0:0:0
1	22145380	.	T	C	.	.	DP=23;ECNT=2;NLOD=3.01;N_ART_LOD=-1.041e+00;POP_AF=1.000e-03;P_GERMLINE=-1.794e-01;TLOD=9.90	GT:AD:AF:F1R2:F2R1:MBQ:MFRL:MMQ:MPOS:PGT:PID:SA_MAP_AF:SA_POST_PROB	0/1:10,3:0.231:5,0:5,3:37:146,226:60:8:0|1:22145380_T_C:0.00,0.232,0.231:0.128,9.081e-03,0.863	0/0:10,0:1.936e-05:4,0:6,0:0:164,0:0:0:0|1:22145380_T_C
1	22145383	.	CTGG	C	.	.	DP=23;ECNT=2;NLOD=3.01;N_ART_LOD=-1.041e+00;POP_AF=1.000e-03;P_GERMLINE=-3.159e-01;TLOD=5.96	GT:AD:AF:F1R2:F2R1:MBQ:MFRL:MMQ:MPOS:PGT:PID:SA_MAP_AF:SA_POST_PROB	0/1:11,2:0.154:5,0:6,2:14:144,262:60:5:0|1:22145380_T_C:0.00,0.152,0.154:0.074,9.650e-03,0.917	0/0:10,0:1.936e-05:4,0:6,0:0:164,0:0:0:0|1:22145380_T_C
1	22156917	.	T	C	.	.	DP=22;ECNT=1;NLOD=3.01;N_ART_LOD=-1.041e+00;POP_AF=1.000e-03;P_GERMLINE=-2.960e-01;TLOD=6.04	GT:AD:AF:F1R2:F2R1:MBQ:MFRL:MMQ:MPOS:SA_MAP_AF:SA_POST_PROB	0/1:9,2:0.208:5,0:4,2:39:159,161:48:21:0.152,0.152,0.182:0.017,0.025,0.957	0/0:10,0:1.431e-13:4,0:6,0:0:116,0:0:0
1	22329065	.	G	C	.	.	DP=527;ECNT=3;NLOD=53.92;N_ART_LOD=12.87;POP_AF=1.000e-03;P_GERMLINE=-5.062e+01;TLOD=13.29	GT:AD:AF:F1R2:F2R1:MBQ:MFRL:MMQ:MPOS:PGT:PID:SA_MAP_AF:SA_POST_PROB	0/1:228,6:0.047:84,3:144,3:40:180,280:27:23:0|1:22329062_C_G:0.00,0.030,0.026:6.456e-03,5.571e-03,0.988	0/0:263,6:0.045:102,5:161,1:39:176,274:27:24:0|1:22329062_C_G
1	22758042	.	A	C	.	.	DP=14;ECNT=1;NLOD=2.71;N_ART_LOD=-1.000e+00;POP_AF=1.000e-03;P_GERMLINE=-2.387e+00;TLOD=3.02	GT:AD:AF:F1R2:F2R1:MBQ:MFRL:MMQ:MPOS:SA_MAP_AF:SA_POST_PROB	0/1:4,1:0.200:4,0:0,1:39:163,128:60:3:0.00,0.202,0.200:0.035,0.017,0.949	0/0:9,0:3.611e-14:2,0:7,0:0:175,0:0:0
1	23036720	.	G	T	.	.	DP=12;ECNT=1;NLOD=2.41;N_ART_LOD=-9.738e-01;POP_AF=1.000e-03;P_GERMLINE=-1.718e+00;TLOD=3.40	GT:AD:AF:F1R2:F2R1:MBQ:MFRL:MMQ:MPOS:SA_MAP_AF:SA_POST_PROB	0/1:2,1:0.334:1,1:1,0:40:149,118:60:20:0.333,0.00,0.333:0.025,0.025,0.950	0/0:8,0:0.056:5,0:3,0:0:119,0:0:0
1	23107811	.	TAAAAA	T	.	.	DP=149;ECNT=1;NLOD=10.70;N_ART_LOD=1.03;POP_AF=1.000e-03;P_GERMLINE=-7.817e+00;RPA=18,13;RU=A;STR;TLOD=5.79	GT:AD:AF:F1R2:F2R1:MBQ:MFRL:MMQ:MPOS:SA_MAP_AF:SA_POST_PROB	0/1:49,11:0.200:1,0:5,4:40:216,207:60:34:0.051,0.061,0.073:8.884e-03,0.017,0.974	0/0:65,7:0.163:2,0:5,1:40:185,148:60:4
1	23220884	.	A	T	.	.	DP=13;ECNT=2;NLOD=3.01;N_ART_LOD=-1.041e+00;POP_AF=1.000e-03;P_GERMLINE=-2.291e+00;TLOD=3.42	GT:AD:AF:F1R2:F2R1:MBQ:MFRL:MMQ:MPOS:PGT:PID:SA_MAP_AF:SA_POST_PROB	0/1:2,1:0.333:1,0:1,1:40:188,93:60:13:0|1:23220884_A_T:0.333,0.00,0.333:0.025,0.025,0.950	0/0:10,0:2.169e-05:5,0:5,0:0:177,0:0:0:0|1:23220884_A_T
1	23220889	.	G	A	.	.	DP=14;ECNT=2;NLOD=3.31;N_ART_LOD=-1.079e+00;POP_AF=1.000e-03;P_GERMLINE=-2.591e+00;TLOD=3.42	GT:AD:AF:F1R2:F2R1:MBQ:MFRL:MMQ:MPOS:PGT:PID:SA_MAP_AF:SA_POST_PROB	0/1:2,1:0.333:1,0:1,1:40:188,93:60:8:0|1:23220884_A_T:0.333,0.00,0.333:0.025,0.025,0.950	0/0:11,0:2.231e-05:6,0:5,0:0:169,0:0:0:0|1:23220884_A_T
1	23288460	.	T	C	.	.	DP=14;ECNT=1;NLOD=2.71;N_ART_LOD=-1.018e+00;POP_AF=1.000e-03;P_GERMLINE=-2.157e+00;TLOD=3.25	GT:AD:AF:F1R2:F2R1:MBQ:MFRL:MMQ:MPOS:SA_MAP_AF:SA_POST_PROB	0/1:2,1:0.375:1,1:1,0:39:185,144:60:20:0.333,0.00,0.333:0.019,0.036,0.946	0/0:9,0:0.050:4,0:5,0:0:168,0:0:0
1	23294137	.	TAG	T	.	.	DP=86;ECNT=1;NLOD=5.92;N_ART_LOD=3.37;POP_AF=1.000e-03;P_GERMLINE=-2.690e+00;RPA=9,8;RU=AG;STR;TLOD=6.74	GT:AD:AF:F1R2:F2R1:MBQ:MFRL:MMQ:MPOS:SA_MAP_AF:SA_POST_PROB	0/1:25,3:0.157:12,1:11,2:40:154,137:60:36:0.00,0.111,0.115:0.076,7.236e-03,0.917	0/0:43,2:0.121:12,2:30,0:40:164,209:60:32
1	23444392	.	G	A	.	.	DP=12;ECNT=1;NLOD=2.66;N_ART_LOD=-9.971e-01;POP_AF=1.000e-03;P_GERMLINE=-2.068e+00;TLOD=3.30	GT:AD:AF:F1R2:F2R1:MBQ:MFRL:MMQ:MPOS:SA_MAP_AF:SA_POST_PROB	0/1:2,1:0.333:1,1:1,0:39:123,103:60:19:0.00,0.333,0.333:0.036,0.019,0.946	0/0:9,0:0.011:7,0:2,0:0:154,0:0:0
1	23457397	.	C	A	.	.	DP=18;ECNT=1;NLOD=3.01;N_ART_LOD=-1.087e+00;POP_AF=1.000e-03;P_GERMLINE=-2.710e+00;TLOD=3.00	GT:AD:AF:F1R2:F2R1:MBQ:MFRL:MMQ:MPOS:SA_MAP_AF:SA_POST_PROB	0/1:4,1:0.200:2,1:2,0:40:84,117:60:13:0.00,0.202,0.200:0.025,0.022,0.953	0/0:10,0:0.115:3,0:7,0:0:173,0:0:0
1	23519508	.	T	TTA	.	.	DP=302;ECNT=2;NLOD=31.60;N_ART_LOD=1.10;POP_AF=1.000e-03;P_GERMLINE=-2.830e+01;TLOD=8.33	GT:AD:AF:F1R2:F2R1:MBQ:MFRL:MMQ:MPOS:SA_MAP_AF:SA_POST_PROB	0/1:93,17:0.216:26,2:45,5:39:188,181:60:29:0.051,0.061,0.069:6.522e-03,0.014,0.979	0/0:155,5:0.116:45,2:52,1:36:187,128:60:7
1	23519509	.	A	T	.	.	DP=301;ECNT=2;NLOD=35.06;N_ART_LOD=2.83;POP_AF=1.000e-03;P_GERMLINE=-3.238e+01;TLOD=5.50	GT:AD:AF:F1R2:F2R1:MBQ:MFRL:MMQ:MPOS:SA_MAP_AF:SA_POST_PROB	0/1:106,7:0.108:40,2:66,5:39:188,203:60:32:0.051,0.051,0.062:6.259e-03,0.012,0.981	0/0:158,5:0.064:66,2:92,3:37:186,181:60:29
1	23660244	.	TA	T	.	.	DP=68;ECNT=1;NLOD=4.49;N_ART_LOD=0.123;POP_AF=1.000e-03;P_GERMLINE=-3.401e+00;RPA=10,9;RU=A;STR;TLOD=3.79	GT:AD:AF:F1R2:F2R1:MBQ:MFRL:MMQ:MPOS:SA_MAP_AF:SA_POST_PROB	0/1:22,3:0.195:5,1:17,2:40:243,211:60:24:0.121,0.00,0.120:0.025,0.016,0.959	0/0:26,2:0.175:12,1:14,1:40:237,301:60:26
1	23695783	.	C	T	.	.	DP=125;ECNT=1;NLOD=17.11;N_ART_LOD=-1.788e+00;POP_AF=1.000e-03;P_GERMLINE=-1.649e+01;TLOD=3.32	GT:AD:AF:F1R2:F2R1:MBQ:MFRL:MMQ:MPOS:SA_MAP_AF:SA_POST_PROB	0/1:53,2:0.075:20,0:33,2:37:205,202:60:3:0.030,0.020,0.036:4.816e-03,0.025,0.970	0/0:57,0:0.063:26,0:31,0:0:168,0:0:0
1	23760172	.	C	A	.	.	DP=225;ECNT=1;NLOD=27.14;N_ART_LOD=0.059;POP_AF=1.000e-03;P_GERMLINE=-2.656e+01;TLOD=3.28	GT:AD:AF:F1R2:F2R1:MBQ:MFRL:MMQ:MPOS:SA_MAP_AF:SA_POST_PROB	0/1:95,2:0.071:32,0:63,2:40:181,254:60:24:0.020,0.00,0.021:5.028e-03,7.788e-03,0.987	0/0:103,1:0.065:42,0:61,1:40:180,97:60:0
1	23954825	.	AT	A	.	.	DP=34;ECNT=1;NLOD=3.76;N_ART_LOD=0.376;POP_AF=1.000e-03;P_GERMLINE=-3.212e+00;RPA=12,11;RU=T;STR;TLOD=3.25	GT:AD:AF:F1R2:F2R1:MBQ:MFRL:MMQ:MPOS:SA_MAP_AF:SA_POST_PROB	0/1:8,2:0.213:3,0:3,2:38:148,171:60:21:0.192,0.192,0.222:0.021,0.023,0.956	0/0:21,1:0.090:8,1:12,0:38:161,223:60:32
1	24012604	.	A	G	.	.	DP=12;ECNT=1;NLOD=2.41;N_ART_LOD=-9.542e-01;POP_AF=1.000e-03;P_GERMLINE=-2.035e+00;TLOD=3.08	GT:AD:AF:F1R2:F2R1:MBQ:MFRL:MMQ:MPOS:SA_MAP_AF:SA_POST_PROB	0/1:3,1:0.250:0,0:3,1:39:177,119:60:41:0.00,0.253,0.250:0.032,0.019,0.949	0/0:8,0:6.150e-05:2,0:6,0:0:180,0:0:0
1	24082269	.	CAA	C	.	.	DP=421;ECNT=1;NLOD=8.35;N_ART_LOD=13.39;POP_AF=1.000e-03;P_GERMLINE=-5.045e+00;RPA=16,14;RU=A;STR;TLOD=21.08	GT:AD:AF:F1R2:F2R1:MBQ:MFRL:MMQ:MPOS:SA_MAP_AF:SA_POST_PROB	0/1:129,16:0.226:25,5:64,9:39:198,182:60:28:0.051,0.081,0.080:0.010,0.011,0.979	0/0:149,13:0.189:28,4:76,6:39:189,186:60:33
1	24108913	.	G	GA	.	.	DP=19;ECNT=1;NLOD=2.33;N_ART_LOD=-7.510e-01;POP_AF=1.000e-03;P_GERMLINE=-1.719e+00;RPA=12,13;RU=A;STR;TLOD=3.31	GT:AD:AF:F1R2:F2R1:MBQ:MFRL:MMQ:MPOS:SA_MAP_AF:SA_POST_PROB	0/1:5,2:0.287:2,1:3,1:28:165,174:60:38:0.253,0.253,0.286:0.022,0.025,0.953	0/0:8,0:0.182:3,0:3,0:0:164,0:0:0
1	24124801	.	CTTT	C	.	.	DP=102;ECNT=1;NLOD=4.62;N_ART_LOD=-6.080e-01;POP_AF=1.000e-03;P_GERMLINE=-4.157e+00;RPA=15,12;RU=T;STR;TLOD=3.16	GT:AD:AF:F1R2:F2R1:MBQ:MFRL:MMQ:MPOS:SA_MAP_AF:SA_POST_PROB	0/1:27,4:0.266:10,2:7,0:27:182,240:60:25:0.040,0.051,0.067:0.035,7.397e-03,0.958	0/0:32,4:0.241:9,0:9,1:39:205,334:60:48
1	24231903	.	C	T	.	.	DP=12;ECNT=2;NLOD=2.71;N_ART_LOD=-1.000e+00;POP_AF=1.000e-03;P_GERMLINE=-1.993e+00;TLOD=3.42	GT:AD:AF:F1R2:F2R1:MBQ:MFRL:MMQ:MPOS:PGT:PID:SA_MAP_AF:SA_POST_PROB	0/1:2,1:0.333:2,0:0,1:39:184,104:60:12:0|1:24231903_C_T:0.00,0.333,0.333:0.025,0.025,0.950	0/0:9,0:6.074e-06:4,0:5,0:0:199,0:0:0:0|1:24231903_C_T
1	24231907	.	T	A	.	.	DP=13;ECNT=2;NLOD=2.71;N_ART_LOD=-1.018e+00;POP_AF=1.000e-03;P_GERMLINE=-1.993e+00;TLOD=3.42	GT:AD:AF:F1R2:F2R1:MBQ:MFRL:MMQ:MPOS:PGT:PID:SA_MAP_AF:SA_POST_PROB	0/1:2,1:0.333:2,0:0,1:40:184,104:60:8:0|1:24231903_C_T:0.00,0.333,0.333:0.025,0.025,0.950	0/0:9,0:0.050:4,0:5,0:0:199,0:0:0:0|1:24231903_C_T
1	24377224	.	C	A	.	.	DP=12;ECNT=1;NLOD=2.41;N_ART_LOD=-9.738e-01;POP_AF=1.000e-03;P_GERMLINE=-1.431e+00;TLOD=3.69	GT:AD:AF:F1R2:F2R1:MBQ:MFRL:MMQ:MPOS:SA_MAP_AF:SA_POST_PROB	0/1:1,1:0.534:0,0:1,1:40:208,106:60:20:0.00,0.495,0.500:0.027,0.025,0.948	0/0:8,0:0.056:5,0:3,0:0:160,0:0:0
1	24459233	.	G	A	.	.	DP=46;ECNT=1;NLOD=7.22;N_ART_LOD=-1.405e+00;POP_AF=1.000e-03;P_GERMLINE=-4.763e+00;TLOD=5.23	GT:AD:AF:F1R2:F2R1:MBQ:MFRL:MMQ:MPOS:SA_MAP_AF:SA_POST_PROB	0/1:14,2:0.214:12,1:2,1:40:155,112:60:6:0.00,0.121,0.125:0.061,9.172e-03,0.929	0/0:24,0:0.020:16,0:8,0:0:155,0:0:0
1	24717928	.	G	A	.	.	DP=205;ECNT=1;NLOD=32.07;N_ART_LOD=-2.041e+00;POP_AF=1.000e-03;P_GERMLINE=-3.145e+01;TLOD=3.32	GT:AD:AF:F1R2:F2R1:MBQ:MFRL:MMQ:MPOS:SA_MAP_AF:SA_POST_PROB	0/1:86,2:0.052:22,1:64,1:40:206,192:60:20:0.00,0.020,0.023:4.679e-03,0.026,0.970	0/0:107,0:0.025:35,0:72,0:0:202,0:0:0
1	24857657	.	C	CT	.	.	DP=58;ECNT=1;NLOD=5.72;N_ART_LOD=0.248;POP_AF=1.000e-03;P_GERMLINE=-4.617e+00;RPA=12,13;RU=T;STR;TLOD=3.80	GT:AD:AF:F1R2:F2R1:MBQ:MFRL:MMQ:MPOS:SA_MAP_AF:SA_POST_PROB	0/1:20,3:0.162:9,0:8,3:39:235,295:60:6:0.00,0.131,0.130:0.017,0.025,0.958	0/0:31,2:0.103:16,2:7,0:40:243,311:60:21
1	24954347	.	T	C	.	.	DP=12;ECNT=1;NLOD=2.41;N_ART_LOD=-9.738e-01;POP_AF=1.000e-03;P_GERMLINE=-1.816e+00;TLOD=3.30	GT:AD:AF:F1R2:F2R1:MBQ:MFRL:MMQ:MPOS:SA_MAP_AF:SA_POST_PROB	0/1:2,1:0.333:1,0:1,1:39:156,102:60:20:0.333,0.00,0.333:0.025,0.025,0.950	0/0:8,0:0.056:4,0:4,0:0:193,0:0:0
1	24998060	.	C	T	.	.	DP=237;ECNT=1;NLOD=41.24;N_ART_LOD=-2.148e+00;POP_AF=1.000e-03;P_GERMLINE=-4.053e+01;TLOD=3.41	GT:AD:AF:F1R2:F2R1:MBQ:MFRL:MMQ:MPOS:SA_MAP_AF:SA_POST_PROB	0/1:86,2:0.055:31,0:55,2:40:169,132:60:3:0.020,0.00,0.023:2.401e-03,0.040,0.958	0/0:137,0:0.021:40,0:97,0:0:166,0:0:0
1	25049269	.	CTT	C	.	.	DP=50;ECNT=1;NLOD=3.82;N_ART_LOD=-6.686e-01;POP_AF=1.000e-03;P_GERMLINE=-2.982e+00;RPA=15,13;RU=T;STR;TLOD=3.54	GT:AD:AF:F1R2:F2R1:MBQ:MFRL:MMQ:MPOS:SA_MAP_AF:SA_POST_PROB	0/1:11,2:0.299:1,0:0,2:40:100,141:60:27:0.131,0.121,0.154:0.014,0.031,0.955	0/0:16,1:0.239:2,0:2,1:35:147,128:60:13
1	25146242	.	CT	C	.	.	DP=23;ECNT=1;NLOD=3.23;N_ART_LOD=-8.126e-01;POP_AF=1.000e-03;P_GERMLINE=-2.764e+00;RPA=10,9;RU=T;STR;TLOD=3.16	GT:AD:AF:F1R2:F2R1:MBQ:MFRL:MMQ:MPOS:SA_MAP_AF:SA_POST_PROB	0/1:9,2:0.209:4,0:5,2:40:174,171:60:16:0.182,0.00,0.182:0.015,0.035,0.950	0/0:11,0:0.017:5,0:4,0:0:121,0:0:0
1	25189632	.	C	T	.	.	DP=12;ECNT=1;NLOD=2.71;N_ART_LOD=-1.000e+00;POP_AF=1.000e-03;P_GERMLINE=-2.114e+00;TLOD=3.30	GT:AD:AF:F1R2:F2R1:MBQ:MFRL:MMQ:MPOS:SA_MAP_AF:SA_POST_PROB	0/1:2,1:0.333:2,1:0,0:39:125,92:60:17:0.333,0.00,0.333:0.019,0.036,0.946	0/0:9,0:1.114e-04:7,0:2,0:0:146,0:0:0
1	25256378	.	G	A	.	.	DP=138;ECNT=1;NLOD=21.02;N_ART_LOD=-1.859e+00;POP_AF=1.000e-03;P_GERMLINE=-1.989e+01;TLOD=3.83	GT:AD:AF:F1R2:F2R1:MBQ:MFRL:MMQ:MPOS:SA_MAP_AF:SA_POST_PROB	0/1:62,2:0.039:30,0:32,2:40:159,122:60:14:0.030,0.00,0.031:6.742e-03,0.011,0.982	0/0:70,0:0.022:26,0:44,0:0:156,0:0:0
1	25470317	.	T	C	.	.	DP=16;ECNT=1;NLOD=3.01;N_ART_LOD=-1.058e+00;POP_AF=1.000e-03;P_GERMLINE=-2.571e+00;TLOD=3.14	GT:AD:AF:F1R2:F2R1:MBQ:MFRL:MMQ:MPOS:SA_MAP_AF:SA_POST_PROB	0/1:3,1:0.300:0,0:3,1:40:168,133:60:11:0.253,0.00,0.250:0.025,0.023,0.952	0/0:10,0:0.045:3,0:7,0:0:165,0:0:0
1	25889668	.	A	G	.	.	DP=133;ECNT=1;NLOD=20.47;N_ART_LOD=-1.852e+00;POP_AF=1.000e-03;P_GERMLINE=-1.935e+01;TLOD=3.82	GT:AD:AF:F1R2:F2R1:MBQ:MFRL:MMQ:MPOS:SA_MAP_AF:SA_POST_PROB	0/1:53,2:0.078:14,1:39,1:39:190,180:60:17:0.040,0.00,0.036:0.015,8.115e-03,0.976	0/0:68,0:0.034:23,0:45,0:0:194,0:0:0
1	25905275	.	C	A	.	.	DP=14;ECNT=1;NLOD=2.41;N_ART_LOD=-9.738e-01;POP_AF=1.000e-03;P_GERMLINE=-1.971e+00;TLOD=3.14	GT:AD:AF:F1R2:F2R1:MBQ:MFRL:MMQ:MPOS:SA_MAP_AF:SA_POST_PROB	0/1:3,1:0.300:2,0:1,1:40:216,112:60:20:0.00,0.253,0.250:0.039,0.017,0.944	0/0:8,0:0.056:6,0:2,0:0:164,0:0:0
1	26184129	.	G	A	.	.	DP=10;ECNT=1;NLOD=2.71;N_ART_LOD=-1.000e+00;POP_AF=1.000e-03;P_GERMLINE=-2.235e+00;TLOD=3.18	GT:AD:AF:F1R2:F2R1:MBQ:MFRL:MMQ:MPOS:SA_MAP_AF:SA_POST_PROB	0/1:0,1:1.000:0,0:0,1:35:0,100:30:25:0.990,0.00,1.00:0.025,0.028,0.947	0/0:9,0:4.535e-05:7,0:2,0:0:158,0:0:0
1	26201854	.	G	A	.	.	DP=15;ECNT=1;NLOD=3.01;N_ART_LOD=-1.041e+00;POP_AF=1.000e-03;P_GERMLINE=-2.710e+00;TLOD=3.00	GT:AD:AF:F1R2:F2R1:MBQ:MFRL:MMQ:MPOS:SA_MAP_AF:SA_POST_PROB	0/1:4,1:0.200:2,0:2,1:40:204,123:60:11:0.202,0.00,0.200:0.022,0.025,0.953	0/0:10,0:4.462e-05:9,0:1,0:0:161,0:0:0
1	26339084	.	C	A	.	.	DP=19;ECNT=2;NLOD=4.52;N_ART_LOD=-1.204e+00;POP_AF=1.000e-03;P_GERMLINE=-4.015e+00;TLOD=3.20	GT:AD:AF:F1R2:F2R1:MBQ:MFRL:MMQ:MPOS:PGT:PID:SA_MAP_AF:SA_POST_PROB	0/1:3,1:0.250:1,1:2,0:40:175,70:60:14:0|1:26339081_T_C:0.00,0.253,0.250:0.027,0.021,0.951	0/0:15,0:3.162e-05:2,0:13,0:0:163,0:0:0:0|1:26339081_T_C
1	26396233	.	C	T	.	.	DP=17;ECNT=2;NLOD=3.61;N_ART_LOD=-1.114e+00;POP_AF=1.000e-03;P_GERMLINE=-3.171e+00;TLOD=3.14	GT:AD:AF:F1R2:F2R1:MBQ:MFRL:MMQ:MPOS:SA_MAP_AF:SA_POST_PROB	0/1:3,1:0.300:2,0:1,1:40:175,82:50:20:0.253,0.00,0.250:0.021,0.027,0.951	0/0:12,0:4.069e-05:2,0:10,0:0:151,0:0:0
1	26437676	.	GCGC	G	.	.	DP=44;ECNT=1;NLOD=2.42;N_ART_LOD=1.76;POP_AF=1.000e-03;P_GERMLINE=-5.399e-02;RPA=6,5;RU=CGC;STR;TLOD=9.11	GT:AD:AF:F1R2:F2R1:MBQ:MFRL:MMQ:MPOS:SA_MAP_AF:SA_POST_PROB	0/1:17,3:0.167:11,3:6,0:35:134,148:60:21:0.131,0.111,0.150:0.015,0.022,0.963	0/0:22,1:0.044:13,0:9,1:40:144,201:60:26
1	26603776	.	A	G	.	.	DP=179;ECNT=1;NLOD=23.93;N_ART_LOD=-1.926e+00;POP_AF=1.000e-03;P_GERMLINE=-2.327e+01;TLOD=3.36	GT:AD:AF:F1R2:F2R1:MBQ:MFRL:MMQ:MPOS:SA_MAP_AF:SA_POST_PROB	0/1:81,2:0.060:28,2:53,0:40:193,182:60:11:0.020,0.00,0.024:0.017,5.321e-03,0.978	0/0:79,0:0.050:19,0:60,0:0:203,0:0:0
1	26614542	.	C	A	.	.	DP=14;ECNT=1;NLOD=3.01;N_ART_LOD=-1.041e+00;POP_AF=1.000e-03;P_GERMLINE=-2.535e+00;TLOD=3.18	GT:AD:AF:F1R2:F2R1:MBQ:MFRL:MMQ:MPOS:SA_MAP_AF:SA_POST_PROB	0/1:3,1:0.250:1,0:2,1:40:79,98:60:15:0.00,0.253,0.250:0.023,0.025,0.952	0/0:10,0:5.461e-05:3,0:7,0:0:173,0:0:0
1	26644624	.	G	A	.	.	DP=149;ECNT=1;NLOD=20.97;N_ART_LOD=-1.858e+00;POP_AF=1.000e-03;P_GERMLINE=-1.997e+01;TLOD=3.71	GT:AD:AF:F1R2:F2R1:MBQ:MFRL:MMQ:MPOS:SA_MAP_AF:SA_POST_PROB	0/1:68,2:0.067:26,1:42,1:40:213,176:60:15:0.030,0.00,0.029:0.015,6.435e-03,0.978	0/0:70,0:0.024:34,0:36,0:0:219,0:0:0
1	26722756	.	A	G	.	.	DP=20;ECNT=1;NLOD=3.26;N_ART_LOD=-1.092e+00;POP_AF=1.000e-03;P_GERMLINE=-4.515e-01;TLOD=6.00	GT:AD:AF:F1R2:F2R1:MBQ:MFRL:MMQ:MPOS:SA_MAP_AF:SA_POST_PROB	0/1:5,2:0.313:3,0:2,2:37:211,135:41:20:0.00,0.283,0.286:0.033,0.019,0.948	0/0:11,0:0.050:7,0:4,0:0:226,0:0:0
1	26840077	.	A	T	.	.	DP=14;ECNT=1;NLOD=2.66;N_ART_LOD=-9.971e-01;POP_AF=1.000e-03;P_GERMLINE=-2.364e+00;TLOD=3.00	GT:AD:AF:F1R2:F2R1:MBQ:MFRL:MMQ:MPOS:SA_MAP_AF:SA_POST_PROB	0/1:4,1:0.200:3,0:1,1:40:209,123:40:20:0.202,0.00,0.200:0.022,0.025,0.953	0/0:9,0:0.011:6,0:3,0:0:175,0:0:0
1	26926746	.	A	G	.	.	DP=15;ECNT=3;NLOD=3.01;N_ART_LOD=-1.041e+00;POP_AF=1.000e-03;P_GERMLINE=-2.687e+00;TLOD=3.02	GT:AD:AF:F1R2:F2R1:MBQ:MFRL:MMQ:MPOS:PGT:PID:SA_MAP_AF:SA_POST_PROB	0/1:4,1:0.200:4,0:0,1:35:145,85:49:0:0|1:26926746_A_G:0.00,0.202,0.200:0.029,0.019,0.952	0/0:10,0:1.593e-05:4,0:6,0:0:193,0:0:0:0|1:26926746_A_G
1	26926756	.	C	T	.	.	DP=16;ECNT=3;NLOD=3.31;N_ART_LOD=-1.094e+00;POP_AF=1.000e-03;P_GERMLINE=-2.812e+00;TLOD=3.20	GT:AD:AF:F1R2:F2R1:MBQ:MFRL:MMQ:MPOS:PGT:PID:SA_MAP_AF:SA_POST_PROB	0/1:3,1:0.250:3,0:0,1:40:130,85:49:10:0|1:26926746_A_G:0.00,0.253,0.250:0.027,0.021,0.951	0/0:11,0:0.042:4,0:7,0:0:213,0:0:0:0|1:26926746_A_G
1	26926771	.	A	G	.	.	DP=17;ECNT=3;NLOD=3.61;N_ART_LOD=-1.141e+00;POP_AF=1.000e-03;P_GERMLINE=-2.915e+00;TLOD=3.40	GT:AD:AF:F1R2:F2R1:MBQ:MFRL:MMQ:MPOS:SA_MAP_AF:SA_POST_PROB	0/1:2,1:0.333:2,0:0,1:40:145,85:49:20:0.00,0.333,0.333:0.036,0.019,0.946	0/0:12,0:0.071:6,0:6,0:0:216,0:0:0
1	27023450	.	AGCG	A	.	.	DB;DP=886;ECNT=1;NLOD=76.49;N_ART_LOD=17.45;POP_AF=1.000e-03;P_GERMLINE=-7.332e+01;RPA=4,3;RU=GCG;STR;TLOD=6.45	GT:AD:AF:F1R2:F2R1:MBQ:MFRL:MMQ:MPOS:SA_MAP_AF:SA_POST_PROB	0/1:381,4:0.064:165,2:216,2:40:171,194:60:32:0.010,0.010,0.010:1.119e-03,6.172e-03,0.993	0/0:367,8:0.107:151,1:216,7:40:173,198:60:34
1	27230093	.	T	A	.	.	DP=12;ECNT=1;NLOD=2.41;N_ART_LOD=-9.542e-01;POP_AF=1.000e-03;P_GERMLINE=-1.936e+00;TLOD=3.18	GT:AD:AF:F1R2:F2R1:MBQ:MFRL:MMQ:MPOS:SA_MAP_AF:SA_POST_PROB	0/1:3,1:0.250:0,1:3,0:40:203,42:60:13:0.253,0.00,0.250:0.017,0.039,0.944	0/0:8,0:4.640e-05:6,0:2,0:0:196,0:0:0
1	27252512	.	CT	C	.	.	DP=25;ECNT=1;NLOD=3.25;N_ART_LOD=-1.118e+00;POP_AF=1.000e-03;P_GERMLINE=-2.855e-01;RPA=12,11;RU=T;STR;TLOD=7.35	GT:AD:AF:F1R2:F2R1:MBQ:MFRL:MMQ:MPOS:SA_MAP_AF:SA_POST_PROB	0/1:6,4:0.410:2,4:4,0:38:173,165:60:26:0.343,0.384,0.400:0.026,0.022,0.951	0/0:11,0:0.116:3,0:8,0:0:178,0:0:0
1	27380192	.	T	G	.	.	DP=12;ECNT=1;NLOD=2.41;N_ART_LOD=-9.738e-01;POP_AF=1.000e-03;P_GERMLINE=-1.718e+00;TLOD=3.40	GT:AD:AF:F1R2:F2R1:MBQ:MFRL:MMQ:MPOS:SA_MAP_AF:SA_POST_PROB	0/1:2,1:0.333:1,1:1,0:40:211,87:60:20:0.00,0.333,0.333:0.029,0.021,0.949	0/0:8,0:0.056:2,0:6,0:0:195,0:0:0
1	27389564	.	A	G	.	.	DP=23;ECNT=1;NLOD=5.72;N_ART_LOD=-1.310e+00;POP_AF=1.000e-03;P_GERMLINE=-5.021e+00;TLOD=3.40	GT:AD:AF:F1R2:F2R1:MBQ:MFRL:MMQ:MPOS:SA_MAP_AF:SA_POST_PROB	0/1:2,1:0.333:1,1:1,0:40:224,100:60:13:0.333,0.00,0.333:0.025,0.025,0.950	0/0:19,0:0.025:14,0:5,0:0:158,0:0:0
1	27436240	.	G	A	.	.	DP=189;ECNT=1;NLOD=32.81;N_ART_LOD=-2.046e+00;POP_AF=1.000e-03;P_GERMLINE=-3.207e+01;TLOD=3.44	GT:AD:AF:F1R2:F2R1:MBQ:MFRL:MMQ:MPOS:SA_MAP_AF:SA_POST_PROB	0/1:72,2:0.047:18,1:54,1:39:182,203:60:17:0.030,0.00,0.027:5.753e-03,0.010,0.984	0/0:109,0:0.013:41,0:68,0:0:171,0:0:0
1	27557466	.	C	A	.	.	DP=16;ECNT=1;NLOD=3.01;N_ART_LOD=-1.058e+00;POP_AF=1.000e-03;P_GERMLINE=-2.710e+00;TLOD=3.00	GT:AD:AF:F1R2:F2R1:MBQ:MFRL:MMQ:MPOS:SA_MAP_AF:SA_POST_PROB	0/1:4,1:0.200:3,0:1,1:40:200,90:60:10:0.00,0.202,0.200:0.035,0.017,0.949	0/0:10,0:0.046:5,0:5,0:0:168,0:0:0
1	27875154	.	G	A	.	.	DP=479;ECNT=1;NLOD=68.07;N_ART_LOD=-3.937e-01;POP_AF=1.000e-03;P_GERMLINE=-6.613e+01;TLOD=4.66	GT:AD:AF:F1R2:F2R1:MBQ:MFRL:MMQ:MPOS:SA_MAP_AF:SA_POST_PROB	0/1:215,3:0.038:100,2:115,1:40:176,188:60:19:0.010,0.010,0.014:1.772e-03,7.373e-03,0.991	0/0:240,1:0.025:117,0:123,1:39:181,232:60:5
1	28049067	.	T	TA	.	.	DP=32;ECNT=1;NLOD=2.25;N_ART_LOD=0.627;POP_AF=1.000e-03;P_GERMLINE=-1.919e+00;RPA=10,11;RU=A;STR;TLOD=3.04	GT:AD:AF:F1R2:F2R1:MBQ:MFRL:MMQ:MPOS:SA_MAP_AF:SA_POST_PROB	0/1:9,2:0.250:3,1:6,1:37:195,178:60:15:0.152,0.152,0.182:0.017,0.025,0.957	0/0:16,1:0.089:4,1:11,0:34:199,145:60:12
1	28085982	.	A	AT	.	.	DP=277;ECNT=1;NLOD=29.52;N_ART_LOD=1.31;POP_AF=1.000e-03;P_GERMLINE=-2.662e+01;RPA=9,10;RU=T;STR;TLOD=5.82	GT:AD:AF:F1R2:F2R1:MBQ:MFRL:MMQ:MPOS:SA_MAP_AF:SA_POST_PROB	0/1:114,6:0.110:48,3:65,3:39:190,148:60:7:0.040,0.040,0.050:4.128e-03,0.021,0.975	0/0:124,3:0.067:52,3:70,0:40:192,90:60:11
1	28086989	.	A	AT	.	.	DP=277;ECNT=1;NLOD=18.25;N_ART_LOD=8.72;POP_AF=1.000e-03;P_GERMLINE=-1.515e+01;RPA=10,11;RU=T;STR;TLOD=6.24	GT:AD:AF:F1R2:F2R1:MBQ:MFRL:MMQ:MPOS:SA_MAP_AF:SA_POST_PROB	0/1:103,6:0.116:42,1:58,5:39:174,169:60:25:0.00,0.051,0.055:0.063,3.204e-03,0.933	0/0:128,8:0.108:41,3:84,5:40:178,156:60:26
1	28159447	.	A	AT	.	.	DP=159;ECNT=1;NLOD=9.69;N_ART_LOD=3.78;POP_AF=1.000e-03;P_GERMLINE=-8.326e+00;RPA=10,11;RU=T;STR;TLOD=4.07	GT:AD:AF:F1R2:F2R1:MBQ:MFRL:MMQ:MPOS:SA_MAP_AF:SA_POST_PROB	0/1:52,4:0.174:24,2:26,2:37:223,216:60:35:0.071,0.00,0.071:0.025,0.011,0.964	0/0:66,4:0.143:23,2:40,2:33:217,186:60:15
1	28163936	.	CA	C	.	.	DP=18;ECNT=1;NLOD=2.66;N_ART_LOD=-1.015e+00;POP_AF=1.000e-03;P_GERMLINE=-1.998e+00;RPA=12,11;RU=A;STR;TLOD=3.37	GT:AD:AF:F1R2:F2R1:MBQ:MFRL:MMQ:MPOS:SA_MAP_AF:SA_POST_PROB	0/1:5,2:0.324:3,2:2,0:38:206,169:60:32:0.00,0.283,0.286:0.028,0.021,0.951	0/0:9,0:0.061:5,0:4,0:0:160,0:0:0
1	28237291	.	A	G	.	.	DP=11;ECNT=1;NLOD=2.41;N_ART_LOD=-9.542e-01;POP_AF=1.000e-03;P_GERMLINE=-1.816e+00;TLOD=3.30	GT:AD:AF:F1R2:F2R1:MBQ:MFRL:MMQ:MPOS:SA_MAP_AF:SA_POST_PROB	0/1:2,1:0.333:1,0:1,1:39:114,140:60:23:0.00,0.333,0.333:0.029,0.021,0.949	0/0:8,0:1.430e-04:4,0:4,0:0:156,0:0:0
1	28348752	.	T	C	.	.	DP=15;ECNT=3;NLOD=3.31;N_ART_LOD=-1.079e+00;POP_AF=1.000e-03;P_GERMLINE=-2.812e+00;TLOD=3.20	GT:AD:AF:F1R2:F2R1:MBQ:MFRL:MMQ:MPOS:PGT:PID:SA_MAP_AF:SA_POST_PROB	0/1:3,1:0.250:1,0:2,1:39:198,99:22:11:0|1:28348752_T_C:0.00,0.253,0.250:0.023,0.025,0.952	0/0:11,0:4.191e-05:6,0:5,0:0:160,0:0:0:0|1:28348752_T_C
1	28348753	.	G	T	.	.	DP=15;ECNT=3;NLOD=3.31;N_ART_LOD=-1.079e+00;POP_AF=1.000e-03;P_GERMLINE=-2.812e+00;TLOD=3.20	GT:AD:AF:F1R2:F2R1:MBQ:MFRL:MMQ:MPOS:PGT:PID:SA_MAP_AF:SA_POST_PROB	0/1:3,1:0.250:1,0:2,1:39:198,99:22:12:0|1:28348752_T_C:0.00,0.253,0.250:0.023,0.025,0.952	0/0:11,0:4.191e-05:6,0:5,0:0:160,0:0:0:0|1:28348752_T_C
1	28348756	.	T	C	.	.	DP=18;ECNT=3;NLOD=3.91;N_ART_LOD=-1.159e+00;POP_AF=1.000e-03;P_GERMLINE=-3.414e+00;TLOD=3.20	GT:AD:AF:F1R2:F2R1:MBQ:MFRL:MMQ:MPOS:PGT:PID:SA_MAP_AF:SA_POST_PROB	0/1:3,1:0.250:1,0:2,1:39:198,99:22:15:0|1:28348752_T_C:0.00,0.253,0.250:0.023,0.025,0.952	0/0:13,0:0.036:8,0:5,0:0:162,0:0:0:0|1:28348752_T_C
1	28418775	.	C	T	.	.	DP=15;ECNT=1;NLOD=3.31;N_ART_LOD=-1.094e+00;POP_AF=1.000e-03;P_GERMLINE=-2.716e+00;TLOD=3.30	GT:AD:AF:F1R2:F2R1:MBQ:MFRL:MMQ:MPOS:SA_MAP_AF:SA_POST_PROB	0/1:2,1:0.333:2,0:0,1:39:140,137:60:4:0.333,0.00,0.333:0.021,0.029,0.949	0/0:11,0:0.042:5,0:6,0:0:146,0:0:0
1	28445796	.	C	T	.	.	DP=37;ECNT=1;NLOD=4.82;N_ART_LOD=-1.241e+00;POP_AF=1.000e-03;P_GERMLINE=-2.492e+00;TLOD=5.07	GT:AD:AF:F1R2:F2R1:MBQ:MFRL:MMQ:MPOS:SA_MAP_AF:SA_POST_PROB	0/1:17,2:0.130:9,2:8,0:39:169,88:58:5:0.081,0.081,0.105:0.013,0.021,0.965	0/0:16,0:0.029:12,0:4,0:0:189,0:0:0
1	28459618	.	G	T	.	.	DP=17;ECNT=2;NLOD=2.71;N_ART_LOD=-1.000e+00;POP_AF=1.000e-03;P_GERMLINE=-9.890e-02;TLOD=13.83	GT:AD:AF:F1R2:F2R1:MBQ:MFRL:MMQ:MPOS:PGT:PID:SA_MAP_AF:SA_POST_PROB	0/1:4,4:0.500:4,4:0,0:25:153,119:60:7:0|1:28459618_G_T:0.00,0.495,0.500:0.072,0.014,0.913	0/0:9,0:4.594e-06:4,0:5,0:0:161,0:0:0:0|1:28459618_G_T
1	28459621	.	G	T	.	.	DP=19;ECNT=2;NLOD=3.01;N_ART_LOD=-1.041e+00;POP_AF=1.000e-03;P_GERMLINE=-1.794e-01;TLOD=13.80	GT:AD:AF:F1R2:F2R1:MBQ:MFRL:MMQ:MPOS:PGT:PID:SA_MAP_AF:SA_POST_PROB	0/1:4,4:0.500:4,4:0,0:21:153,119:60:4:0|1:28459618_G_T:0.00,0.495,0.500:0.072,0.014,0.913	0/0:10,0:3.415e-05:4,0:6,0:0:154,0:0:0:0|1:28459618_G_T
1	28465600	.	A	G	.	.	DP=12;ECNT=1;NLOD=2.71;N_ART_LOD=-1.000e+00;POP_AF=1.000e-03;P_GERMLINE=-2.114e+00;TLOD=3.30	GT:AD:AF:F1R2:F2R1:MBQ:MFRL:MMQ:MPOS:SA_MAP_AF:SA_POST_PROB	0/1:2,1:0.333:2,0:0,1:39:145,154:60:20:0.00,0.333,0.333:0.025,0.025,0.950	0/0:9,0:6.411e-05:4,0:5,0:0:147,0:0:0
1	28535044	.	T	TAA	.	.	DP=67;ECNT=1;NLOD=5.45;N_ART_LOD=-1.130e+00;POP_AF=1.000e-03;P_GERMLINE=-2.179e+00;RPA=11,13;RU=A;STR;TLOD=7.18	GT:AD:AF:F1R2:F2R1:MBQ:MFRL:MMQ:MPOS:SA_MAP_AF:SA_POST_PROB	0/1:13,3:0.332:7,1:6,2:34:256,223:60:40:0.192,0.00,0.188:0.022,0.023,0.956	0/0:18,0:0.256:7,0:9,0:0:196,0:0:0
1	28573293	.	GA	G	.	.	DP=149;ECNT=1;NLOD=15.39;N_ART_LOD=-1.737e-01;POP_AF=1.000e-03;P_GERMLINE=-1.495e+01;RPA=11,10;RU=A;STR;TLOD=3.14	GT:AD:AF:F1R2:F2R1:MBQ:MFRL:MMQ:MPOS:SA_MAP_AF:SA_POST_PROB	0/1:53,3:0.169:10,3:23,0:39:223,234:60:27:0.051,0.00,0.055:0.022,9.437e-03,0.969	0/0:63,1:0.136:15,0:24,1:39:217,308:60:27
1	28589093	.	A	C	.	.	DP=12;ECNT=1;NLOD=2.66;N_ART_LOD=-9.971e-01;POP_AF=1.000e-03;P_GERMLINE=-1.969e+00;TLOD=3.40	GT:AD:AF:F1R2:F2R1:MBQ:MFRL:MMQ:MPOS:SA_MAP_AF:SA_POST_PROB	0/1:2,1:0.334:1,0:1,1:40:163,153:60:9:0.00,0.333,0.333:0.025,0.025,0.950	0/0:9,0:0.011:1,0:8,0:0:199,0:0:0
1	28793047	.	G	GTTCA	.	.	DP=1293;ECNT=1;NLOD=183.25;N_ART_LOD=-2.810e+00;POP_AF=1.000e-03;P_GERMLINE=-1.804e+02;RPA=1,2;RU=TTCA;STR;TLOD=5.69	GT:AD:AF:F1R2:F2R1:MBQ:MFRL:MMQ:MPOS:SA_MAP_AF:SA_POST_PROB	0/1:540,4:0.053:205,1:335,3:39:181,179:60:37:0.00,0.010,7.353e-03:0.012,6.089e-04,0.987	0/0:607,0:0.061:216,0:391,0:0:177,0:0:0
1	28817969	.	C	CA	.	.	DP=55;ECNT=1;NLOD=4.05;N_ART_LOD=-4.829e-02;POP_AF=1.000e-03;P_GERMLINE=-3.379e+00;RPA=11,12;RU=A;STR;TLOD=3.37	GT:AD:AF:F1R2:F2R1:MBQ:MFRL:MMQ:MPOS:SA_MAP_AF:SA_POST_PROB	0/1:21,3:0.179:7,2:14,1:36:275,248:60:31:0.00,0.121,0.125:0.019,0.019,0.962	0/0:22,1:0.124:9,1:13,0:14:262,220:60:1
1	28835178	.	G	A	.	.	DP=186;ECNT=3;NLOD=19.01;N_ART_LOD=6.15;POP_AF=1.000e-03;P_GERMLINE=-1.809e+01;TLOD=3.63	GT:AD:AF:F1R2:F2R1:MBQ:MFRL:MMQ:MPOS:PGT:PID:SA_MAP_AF:SA_POST_PROB	0/1:76,2:0.026:20,0:56,2:40:176,220:40:16:0|1:28835176_A_G:0.00,0.030,0.026:0.036,2.812e-03,0.962	0/0:105,3:0.028:38,0:67,3:40:175,231:40:12:0|1:28835176_A_G
1	28871731	.	A	G	.	.	DP=148;ECNT=3;NLOD=25.59;N_ART_LOD=-1.934e+00;POP_AF=1.000e-03;P_GERMLINE=-2.439e+01;TLOD=3.90	GT:AD:AF:F1R2:F2R1:MBQ:MFRL:MMQ:MPOS:PGT:PID:SA_MAP_AF:SA_POST_PROB	0/1:61,2:0.032:33,1:28,1:38:170,107:50:3:0|1:28871709_G_A:0.030,0.00,0.032:8.614e-03,9.390e-03,0.982	0/0:85,0:5.234e-06:43,0:42,0:0:170,0:0:0:0|1:28871709_G_A
1	28872450	.	G	A	.	.	DP=18;ECNT=1;NLOD=3.91;N_ART_LOD=-1.146e+00;POP_AF=1.000e-03;P_GERMLINE=-3.472e+00;TLOD=3.14	GT:AD:AF:F1R2:F2R1:MBQ:MFRL:MMQ:MPOS:SA_MAP_AF:SA_POST_PROB	0/1:3,1:0.300:1,1:2,0:40:145,134:60:20:0.00,0.253,0.250:0.027,0.021,0.951	0/0:13,0:5.446e-05:9,0:4,0:0:162,0:0:0
1	28873269	.	CA	C	.	.	DP=22;ECNT=1;NLOD=3.56;N_ART_LOD=-1.126e+00;POP_AF=1.000e-03;P_GERMLINE=-2.938e+00;RPA=10,9;RU=A;STR;TLOD=3.33	GT:AD:AF:F1R2:F2R1:MBQ:MFRL:MMQ:MPOS:SA_MAP_AF:SA_POST_PROB	0/1:6,2:0.288:4,2:2,0:40:259,140:60:17:0.212,0.212,0.250:0.023,0.023,0.955	0/0:12,0:0.046:6,0:6,0:0:206,0:0:0
1	28897072	.	G	GT	.	.	DP=37;ECNT=1;NLOD=3.03;N_ART_LOD=0.374;POP_AF=1.000e-03;P_GERMLINE=-1.136e+00;RPA=11,12;RU=T;STR;TLOD=4.64	GT:AD:AF:F1R2:F2R1:MBQ:MFRL:MMQ:MPOS:SA_MAP_AF:SA_POST_PROB	0/1:11,3:0.256:6,1:4,2:39:128,196:60:42:0.202,0.162,0.214:0.016,0.027,0.956	0/0:18,1:0.096:10,0:8,1:39:150,195:60:25
1	28946872	.	T	A	.	.	DP=14;ECNT=1;NLOD=3.01;N_ART_LOD=-1.058e+00;POP_AF=1.000e-03;P_GERMLINE=-2.168e+00;TLOD=3.55	GT:AD:AF:F1R2:F2R1:MBQ:MFRL:MMQ:MPOS:SA_MAP_AF:SA_POST_PROB	0/1:1,1:0.500:0,0:1,1:39:209,155:60:15:0.00,0.495,0.500:0.027,0.025,0.948	0/0:10,0:0.046:10,0:0,0:0:165,0:0:0
1	29016715	.	GTTTTT	G	.	.	DP=401;ECNT=1;NLOD=17.47;N_ART_LOD=1.27;POP_AF=1.000e-03;P_GERMLINE=-1.706e+01;RPA=21,16;RU=T;STR;TLOD=3.11	GT:AD:AF:F1R2:F2R1:MBQ:MFRL:MMQ:MPOS:SA_MAP_AF:SA_POST_PROB	0/1:70,4:0.335:22,2:5,0:29:198,206:60:14:0.040,0.00,0.043:0.012,0.011,0.977	0/0:76,1:0.328:27,1:9,0:39:204,153:60:25
1	29018528	.	CTT	C	.	.	DP=29;ECNT=1;NLOD=3.03;N_ART_LOD=-8.681e-01;POP_AF=1.000e-03;P_GERMLINE=-2.103e-01;RPA=14,12;RU=T;STR;TLOD=6.76	GT:AD:AF:F1R2:F2R1:MBQ:MFRL:MMQ:MPOS:SA_MAP_AF:SA_POST_PROB	0/1:8,3:0.335:5,1:3,2:39:201,168:60:45:0.00,0.273,0.273:0.057,0.013,0.930	0/0:10,0:0.142:6,0:4,0:0:254,0:0:0
1	29050306	.	C	A	.	.	DP=15;ECNT=1;NLOD=2.92;N_ART_LOD=-1.052e+00;POP_AF=1.000e-03;P_GERMLINE=-2.521e+00;TLOD=3.10	GT:AD:AF:F1R2:F2R1:MBQ:MFRL:MMQ:MPOS:SA_MAP_AF:SA_POST_PROB	0/1:3,1:0.275:0,0:3,1:39:174,117:60:34:0.253,0.00,0.250:0.021,0.027,0.951	0/0:10,0:0.064:0,0:10,0:0:168,0:0:0
1	29122520	.	A	G	.	.	DP=13;ECNT=2;NLOD=2.41;N_ART_LOD=-9.542e-01;POP_AF=1.000e-03;P_GERMLINE=-2.088e+00;TLOD=3.02	GT:AD:AF:F1R2:F2R1:MBQ:MFRL:MMQ:MPOS:PGT:PID:SA_MAP_AF:SA_POST_PROB	0/1:4,1:0.200:1,0:3,1:40:143,86:43:6:0|1:29122520_A_G:0.202,0.00,0.200:0.015,0.043,0.943	0/0:8,0:4.210e-06:2,0:6,0:0:153,0:0:0:0|1:29122520_A_G
1	29122522	.	T	G	.	.	DP=14;ECNT=2;NLOD=2.41;N_ART_LOD=-9.738e-01;POP_AF=1.000e-03;P_GERMLINE=-2.088e+00;TLOD=3.02	GT:AD:AF:F1R2:F2R1:MBQ:MFRL:MMQ:MPOS:PGT:PID:SA_MAP_AF:SA_POST_PROB	0/1:4,1:0.200:1,0:3,1:39:143,86:43:4:0|1:29122520_A_G:0.202,0.00,0.200:0.015,0.043,0.943	0/0:8,0:0.056:2,0:6,0:0:153,0:0:0:0|1:29122520_A_G
1	29228042	.	ATAT	A	.	.	DP=22;ECNT=1;NLOD=3.90;N_ART_LOD=-1.182e+00;POP_AF=1.000e-03;P_GERMLINE=-3.467e+00;RPA=6,5;RU=TAT;STR;TLOD=3.14	GT:AD:AF:F1R2:F2R1:MBQ:MFRL:MMQ:MPOS:SA_MAP_AF:SA_POST_PROB	0/1:3,1:0.334:0,1:3,0:40:135,110:60:48:0.00,0.253,0.250:0.032,0.019,0.949	0/0:13,0:0.094:6,0:7,0:0:159,0:0:0
1	29475218	.	CCTT	C	.	.	DB;DP=591;ECNT=1;NLOD=54.92;N_ART_LOD=8.68;POP_AF=1.000e-03;P_GERMLINE=-5.163e+01;RPA=5,4;RU=CTT;STR;TLOD=7.44	GT:AD:AF:F1R2:F2R1:MBQ:MFRL:MMQ:MPOS:SA_MAP_AF:SA_POST_PROB	0/1:238,4:0.095:87,1:151,3:40:183,200:60:19:0.010,0.010,0.017:5.511e-03,2.156e-03,0.992	0/0:248,5:0.100:90,4:158,1:39:186,196:60:25
1	29526086	.	A	T	.	.	DP=14;ECNT=1;NLOD=2.71;N_ART_LOD=-1.018e+00;POP_AF=1.000e-03;P_GERMLINE=-2.235e+00;TLOD=3.18	GT:AD:AF:F1R2:F2R1:MBQ:MFRL:MMQ:MPOS:SA_MAP_AF:SA_POST_PROB	0/1:3,1:0.250:2,0:1,1:40:156,184:60:6:0.00,0.253,0.250:0.027,0.021,0.951	0/0:9,0:0.050:4,0:5,0:0:202,0:0:0
1	29527014	.	C	A	.	.	DP=122;ECNT=1;NLOD=18.27;N_ART_LOD=-1.803e+00;POP_AF=1.000e-03;P_GERMLINE=-1.688e+01;TLOD=4.09	GT:AD:AF:F1R2:F2R1:MBQ:MFRL:MMQ:MPOS:SA_MAP_AF:SA_POST_PROB	0/1:50,2:0.083:17,1:33,1:40:194,223:60:18:0.00,0.040,0.038:0.011,9.665e-03,0.979	0/0:61,0:0.034:17,0:44,0:0:188,0:0:0
1	29568082	.	A	ATT	.	.	DP=22;ECNT=1;NLOD=2.50;N_ART_LOD=-9.843e-01;POP_AF=1.000e-03;P_GERMLINE=-2.028e+00;RPA=12,14;RU=T;STR;TLOD=3.17	GT:AD:AF:F1R2:F2R1:MBQ:MFRL:MMQ:MPOS:SA_MAP_AF:SA_POST_PROB	0/1:11,2:0.155:8,1:3,1:31:193,208:60:39:0.152,0.00,0.154:0.014,0.035,0.952	0/0:9,0:0.044:4,0:5,0:0:135,0:0:0
1	29672540	.	G	A	.	.	DP=20;ECNT=4;NLOD=4.21;N_ART_LOD=-1.188e+00;POP_AF=1.000e-03;P_GERMLINE=-3.890e+00;TLOD=3.02	GT:AD:AF:F1R2:F2R1:MBQ:MFRL:MMQ:MPOS:PGT:PID:SA_MAP_AF:SA_POST_PROB	0/1:4,1:0.200:3,0:1,1:40:189,116:25:20:0|1:29672540_G_A:0.00,0.202,0.200:0.035,0.017,0.949	0/0:14,0:0.033:8,0:6,0:0:157,0:0:0:0|1:29672540_G_A
1	29672548	.	T	A	.	.	DP=19;ECNT=4;NLOD=4.21;N_ART_LOD=-1.176e+00;POP_AF=1.000e-03;P_GERMLINE=-3.891e+00;TLOD=3.02	GT:AD:AF:F1R2:F2R1:MBQ:MFRL:MMQ:MPOS:PGT:PID:SA_MAP_AF:SA_POST_PROB	0/1:4,1:0.200:3,0:1,1:40:182,116:25:17:0|1:29672540_G_A:0.00,0.202,0.200:0.035,0.017,0.949	0/0:14,0:4.869e-10:8,0:6,0:0:157,0:0:0:0|1:29672540_G_A
1	29672552	.	A	G	.	.	DP=17;ECNT=4;NLOD=3.91;N_ART_LOD=-1.146e+00;POP_AF=1.000e-03;P_GERMLINE=-3.414e+00;TLOD=3.20	GT:AD:AF:F1R2:F2R1:MBQ:MFRL:MMQ:MPOS:PGT:PID:SA_MAP_AF:SA_POST_PROB	0/1:3,1:0.250:2,0:1,1:40:184,116:25:13:0|1:29672540_G_A:0.00,0.253,0.250:0.039,0.017,0.944	0/0:13,0:3.543e-13:8,0:5,0:0:158,0:0:0:0|1:29672540_G_A
1	29672561	.	T	A	.	.	DP=17;ECNT=4;NLOD=3.91;N_ART_LOD=-1.146e+00;POP_AF=1.000e-03;P_GERMLINE=-3.414e+00;TLOD=3.20	GT:AD:AF:F1R2:F2R1:MBQ:MFRL:MMQ:MPOS:PGT:PID:SA_MAP_AF:SA_POST_PROB	0/1:3,1:0.250:2,0:1,1:40:184,116:25:4:0|1:29672540_G_A:0.00,0.253,0.250:0.039,0.017,0.944	0/0:13,0:1.503e-05:7,0:6,0:0:158,0:0:0:0|1:29672540_G_A
1	29849548	.	C	G	.	.	DP=15;ECNT=1;NLOD=2.71;N_ART_LOD=-1.000e+00;POP_AF=1.000e-03;P_GERMLINE=-1.111e-01;TLOD=6.86	GT:AD:AF:F1R2:F2R1:MBQ:MFRL:MMQ:MPOS:SA_MAP_AF:SA_POST_PROB	0/1:4,2:0.333:1,0:3,2:40:135,156:50:20:0.303,0.293,0.333:0.021,0.028,0.951	0/0:9,0:3.707e-06:5,0:4,0:0:161,0:0:0
1	30135580	.	G	A	.	.	DP=11;ECNT=1;NLOD=2.41;N_ART_LOD=-9.542e-01;POP_AF=1.000e-03;P_GERMLINE=-1.672e+00;TLOD=3.45	GT:AD:AF:F1R2:F2R1:MBQ:MFRL:MMQ:MPOS:SA_MAP_AF:SA_POST_PROB	0/1:1,1:0.500:0,1:1,0:38:154,102:60:20:0.495,0.00,0.500:0.025,0.027,0.948	0/0:8,0:3.657e-05:6,0:2,0:0:220,0:0:0
1	30520180	.	G	A	.	.	DP=11;ECNT=1;NLOD=2.41;N_ART_LOD=-9.542e-01;POP_AF=1.000e-03;P_GERMLINE=-1.718e+00;TLOD=3.40	GT:AD:AF:F1R2:F2R1:MBQ:MFRL:MMQ:MPOS:SA_MAP_AF:SA_POST_PROB	0/1:2,1:0.333:0,1:2,0:40:130,143:60:20:0.333,0.00,0.333:0.019,0.036,0.946	0/0:8,0:3.442e-05:4,0:4,0:0:130,0:0:0
1	31264335	.	AAG	A	.	.	DP=53;ECNT=1;NLOD=3.52;N_ART_LOD=1.06;POP_AF=1.000e-03;P_GERMLINE=-4.630e-01;RPA=6,5;RU=AG;STR;TLOD=6.82	GT:AD:AF:F1R2:F2R1:MBQ:MFRL:MMQ:MPOS:SA_MAP_AF:SA_POST_PROB	0/1:17,3:0.196:5,2:12,1:38:188,179:60:21:0.131,0.111,0.150:0.017,0.020,0.964	0/0:24,1:0.123:11,1:13,0:35:150,154:60:48
1	31394764	.	C	A	.	.	DP=11;ECNT=1;NLOD=2.41;N_ART_LOD=-9.542e-01;POP_AF=1.000e-03;P_GERMLINE=-1.718e+00;TLOD=3.40	GT:AD:AF:F1R2:F2R1:MBQ:MFRL:MMQ:MPOS:SA_MAP_AF:SA_POST_PROB	0/1:2,1:0.333:1,0:1,1:40:198,96:60:28:0.00,0.333,0.333:0.025,0.025,0.950	0/0:8,0:1.191e-04:4,0:4,0:0:162,0:0:0
1	31441158	.	CT	C	.	.	DP=488;ECNT=1;NLOD=66.86;N_ART_LOD=0.994;POP_AF=1.000e-03;P_GERMLINE=-6.651e+01;RPA=5,4;RU=T;STR;TLOD=3.05	GT:AD:AF:F1R2:F2R1:MBQ:MFRL:MMQ:MPOS:SA_MAP_AF:SA_POST_PROB	0/1:190,4:0.060:81,3:109,1:38:176,170:60:21:0.010,0.020,0.021:0.014,1.865e-03,0.984	0/0:252,3:0.051:98,3:154,0:39:183,154:60:14
1	31547077	.	T	A	.	.	DP=15;ECNT=1;NLOD=2.71;N_ART_LOD=-1.000e+00;POP_AF=1.000e-03;P_GERMLINE=-1.929e+00;TLOD=3.49	GT:AD:AF:F1R2:F2R1:MBQ:MFRL:MMQ:MPOS:SA_MAP_AF:SA_POST_PROB	0/1:3,2:0.400:3,1:0,1:27:215,210:60:20:0.404,0.00,0.400:0.019,0.038,0.944	0/0:9,0:6.646e-05:5,0:4,0:0:188,0:0:0
1	31582712	.	T	C	.	.	DP=16;ECNT=1;NLOD=3.01;N_ART_LOD=-1.073e+00;POP_AF=1.000e-03;P_GERMLINE=-2.535e+00;TLOD=3.18	GT:AD:AF:F1R2:F2R1:MBQ:MFRL:MMQ:MPOS:SA_MAP_AF:SA_POST_PROB	0/1:3,1:0.250:0,0:3,1:40:156,104:60:20:0.00,0.253,0.250:0.027,0.021,0.951	0/0:10,0:0.083:4,0:6,0:0:155,0:0:0
1	31740713	.	C	A	.	.	DP=865;ECNT=1;NLOD=28.55;N_ART_LOD=65.44;POP_AF=1.000e-03;P_GERMLINE=-2.525e+01;TLOD=77.29	GT:AD:AF:F1R2:F2R1:MBQ:MFRL:MMQ:MPOS:SA_MAP_AF:SA_POST_PROB	0/1:334,29:0.096:111,11:223,18:39:168,156:60:32:0.071,0.071,0.080:5.061e-03,6.907e-03,0.988	0/0:439,28:0.079:172,14:267,14:40:165,197:60:32
1	32146524	.	T	C	.	.	DP=352;ECNT=1;NLOD=49.27;N_ART_LOD=-1.328e-01;POP_AF=1.000e-03;P_GERMLINE=-4.839e+01;TLOD=3.58	GT:AD:AF:F1R2:F2R1:MBQ:MFRL:MMQ:MPOS:SA_MAP_AF:SA_POST_PROB	0/1:156,4:0.051:69,0:87,4:31:165,178:60:20:0.010,0.020,0.025:7.626e-03,3.274e-03,0.989	0/0:178,1:0.019:64,0:114,1:39:168,130:60:10
1	32201168	.	GC	G	.	.	DB;DP=1008;ECNT=1;NLOD=129.47;N_ART_LOD=3.87;POP_AF=1.000e-03;P_GERMLINE=-1.276e+02;RPA=8,7;RU=C;STR;TLOD=4.58	GT:AD:AF:F1R2:F2R1:MBQ:MFRL:MMQ:MPOS:SA_MAP_AF:SA_POST_PROB	0/1:415,9:0.055:132,4:271,5:39:166,231:60:19:0.010,0.020,0.022:7.658e-03,1.547e-03,0.991	0/0:496,8:0.059:174,2:302,6:40:178,213:60:16
1	32256784	.	G	A	.	.	DP=750;ECNT=1;NLOD=116.12;N_ART_LOD=-2.595e+00;POP_AF=1.000e-03;P_GERMLINE=-1.148e+02;TLOD=4.03	GT:AD:AF:F1R2:F2R1:MBQ:MFRL:MMQ:MPOS:SA_MAP_AF:SA_POST_PROB	0/1:326,3:0.038:109,0:217,3:40:178,162:60:7:0.010,0.010,9.119e-03:1.633e-03,2.972e-03,0.995	0/0:387,0:0.020:143,0:244,0:0:166,0:0:0
1	32279076	.	G	A	.	.	DP=19;ECNT=4;NLOD=3.31;N_ART_LOD=-1.079e+00;POP_AF=1.000e-03;P_GERMLINE=-3.429e-01;TLOD=6.75	GT:AD:AF:F1R2:F2R1:MBQ:MFRL:MMQ:MPOS:PGT:PID:SA_MAP_AF:SA_POST_PROB	0/1:5,2:0.312:3,1:2,1:40:138,146:40:20:0|1:32279076_G_A:0.00,0.283,0.286:0.040,0.017,0.944	0/0:11,0:1.387e-04:6,0:5,0:0:158,0:0:0:0|1:32279076_G_A
1	32279079	.	T	C	.	.	DP=20;ECNT=4;NLOD=3.91;N_ART_LOD=-1.146e+00;POP_AF=1.000e-03;P_GERMLINE=-7.611e-01;TLOD=6.77	GT:AD:AF:F1R2:F2R1:MBQ:MFRL:MMQ:MPOS:PGT:PID:SA_MAP_AF:SA_POST_PROB	0/1:5,2:0.286:3,1:2,1:40:138,146:40:23:0|1:32279076_G_A:0.00,0.283,0.286:0.040,0.017,0.944	0/0:13,0:1.613e-04:6,0:7,0:0:152,0:0:0:0|1:32279076_G_A
1	32279081	.	G	T	.	.	DP=21;ECNT=4;NLOD=3.91;N_ART_LOD=-1.146e+00;POP_AF=1.000e-03;P_GERMLINE=-7.640e-01;TLOD=6.75	GT:AD:AF:F1R2:F2R1:MBQ:MFRL:MMQ:MPOS:PGT:PID:SA_MAP_AF:SA_POST_PROB	0/1:5,2:0.312:3,1:2,1:40:138,146:40:22:0|1:32279076_G_A:0.00,0.283,0.286:0.040,0.017,0.944	0/0:13,0:1.613e-04:6,0:7,0:0:152,0:0:0:0|1:32279076_G_A
1	32279116	.	T	C	.	.	DP=22;ECNT=4;NLOD=4.12;N_ART_LOD=-1.172e+00;POP_AF=1.000e-03;P_GERMLINE=-1.023e+00;TLOD=6.35	GT:AD:AF:F1R2:F2R1:MBQ:MFRL:MMQ:MPOS:SA_MAP_AF:SA_POST_PROB	0/1:6,2:0.250:5,1:1,1:39:134,146:40:20:0.253,0.00,0.250:0.019,0.031,0.950	0/0:14,0:0.014:8,0:6,0:0:155,0:0:0
1	32335500	.	T	TA	.	.	DP=33;ECNT=1;NLOD=5.67;N_ART_LOD=-1.028e+00;POP_AF=1.000e-03;P_GERMLINE=-5.340e+00;RPA=10,11;RU=A;STR;TLOD=3.03	GT:AD:AF:F1R2:F2R1:MBQ:MFRL:MMQ:MPOS:SA_MAP_AF:SA_POST_PROB	0/1:10,2:0.200:7,2:2,0:32:179,130:60:14:0.141,0.131,0.167:0.015,0.030,0.955	0/0:19,0:0.031:7,0:11,0:0:149,0:0:0
1	32406441	.	CT	C	.	.	DP=19;ECNT=1;NLOD=2.49;N_ART_LOD=-6.382e-01;POP_AF=1.000e-03;P_GERMLINE=-6.361e-02;RPA=15,14;RU=T;STR;TLOD=7.60	GT:AD:AF:F1R2:F2R1:MBQ:MFRL:MMQ:MPOS:SA_MAP_AF:SA_POST_PROB	0/1:1,4:0.701:0,3:1,1:40:113,193:60:18:0.778,0.788,0.800:0.026,0.027,0.947	0/0:9,0:0.165:1,0:3,0:0:151,0:0:0
1	32431407	.	TAA	T	.	.	DP=19;ECNT=1;NLOD=2.40;N_ART_LOD=-1.024e+00;POP_AF=1.000e-03;P_GERMLINE=-2.060e-01;RPA=14,12;RU=A;STR;TLOD=5.42	GT:AD:AF:F1R2:F2R1:MBQ:MFRL:MMQ:MPOS:SA_MAP_AF:SA_POST_PROB	0/1:3,2:0.431:3,2:0,0:39:125,113:60:28:0.00,0.404,0.400:0.038,0.019,0.944	0/0:8,0:0.168:2,0:6,0:0:142,0:0:0
1	32570589	.	G	A	.	.	DP=13;ECNT=1;NLOD=2.41;N_ART_LOD=-9.738e-01;POP_AF=1.000e-03;P_GERMLINE=-1.916e+00;TLOD=3.20	GT:AD:AF:F1R2:F2R1:MBQ:MFRL:MMQ:MPOS:SA_MAP_AF:SA_POST_PROB	0/1:3,1:0.275:1,1:2,0:40:110,157:60:7:0.253,0.00,0.250:0.021,0.027,0.951	0/0:8,0:0.056:4,0:4,0:0:174,0:0:0
1	32600507	.	CT	C	.	.	DP=17;ECNT=1;NLOD=3.26;N_ART_LOD=-8.124e-01;POP_AF=1.000e-03;P_GERMLINE=-3.202e-01;RPA=12,11;RU=T;STR;TLOD=6.71	GT:AD:AF:F1R2:F2R1:MBQ:MFRL:MMQ:MPOS:SA_MAP_AF:SA_POST_PROB	0/1:3,3:0.515:0,3:2,0:36:220,166:60:33:0.455,0.485,0.500:0.026,0.025,0.949	0/0:11,0:9.979e-03:4,0:6,0:0:177,0:0:0
1	32607339	.	T	C	.	.	DP=12;ECNT=1;NLOD=2.71;N_ART_LOD=-1.000e+00;POP_AF=1.000e-03;P_GERMLINE=-2.085e+00;TLOD=3.33	GT:AD:AF:F1R2:F2R1:MBQ:MFRL:MMQ:MPOS:SA_MAP_AF:SA_POST_PROB	0/1:2,1:0.367:1,0:1,1:39:175,90:60:12:0.333,0.00,0.333:0.019,0.036,0.946	0/0:9,0:4.354e-05:4,0:5,0:0:155,0:0:0
1	32620295	.	G	A	.	.	DP=190;ECNT=1;NLOD=34.87;N_ART_LOD=-2.071e+00;POP_AF=1.000e-03;P_GERMLINE=-3.420e+01;TLOD=3.37	GT:AD:AF:F1R2:F2R1:MBQ:MFRL:MMQ:MPOS:SA_MAP_AF:SA_POST_PROB	0/1:65,2:0.064:22,0:43,2:38:196,176:60:20:0.030,0.00,0.030:7.760e-03,9.339e-03,0.983	0/0:116,0:9.387e-03:46,0:70,0:0:186,0:0:0
1	32631598	.	C	CA	.	.	DP=108;ECNT=2;NLOD=5.03;N_ART_LOD=3.23;POP_AF=1.000e-03;P_GERMLINE=-1.732e+00;RPA=11,12;RU=A;STR;TLOD=11.69	GT:AD:AF:F1R2:F2R1:MBQ:MFRL:MMQ:MPOS:SA_MAP_AF:SA_POST_PROB	0/1:40,8:0.204:13,0:27,8:38:200,202:60:23:0.00,0.172,0.167:0.019,0.025,0.956	0/0:45,4:0.133:9,1:31,3:36:205,205:60:25
1	32631613	.	AAAC	A	.	.	DP=152;ECNT=2;NLOD=18.16;N_ART_LOD=-2.482e-01;POP_AF=1.000e-03;P_GERMLINE=-1.637e+01;RPA=8,7;RU=AAC;STR;TLOD=4.51	GT:AD:AF:F1R2:F2R1:MBQ:MFRL:MMQ:MPOS:SA_MAP_AF:SA_POST_PROB	0/1:59,3:0.107:23,0:36,3:40:197,184:60:29:0.00,0.051,0.048:8.196e-03,0.025,0.966	0/0:70,1:0.075:20,1:50,0:39:199,218:60:14
1	32655356	.	C	A	.	.	DP=15;ECNT=1;NLOD=3.01;N_ART_LOD=-1.041e+00;POP_AF=1.000e-03;P_GERMLINE=-2.710e+00;TLOD=3.00	GT:AD:AF:F1R2:F2R1:MBQ:MFRL:MMQ:MPOS:SA_MAP_AF:SA_POST_PROB	0/1:4,1:0.200:2,0:2,1:40:181,77:60:20:0.202,0.00,0.200:0.019,0.029,0.952	0/0:10,0:7.243e-05:5,0:5,0:0:220,0:0:0
1	32702692	.	A	AT	.	.	DP=28;ECNT=1;NLOD=3.61;N_ART_LOD=-1.128e+00;POP_AF=1.000e-03;P_GERMLINE=-1.514e+00;RPA=10,11;RU=T;STR;TLOD=4.84	GT:AD:AF:F1R2:F2R1:MBQ:MFRL:MMQ:MPOS:SA_MAP_AF:SA_POST_PROB	0/1:10,3:0.273:4,1:6,2:39:180,142:60:36:0.212,0.172,0.231:0.015,0.036,0.950	0/0:12,0:0.039:8,0:4,0:0:150,0:0:0
1	32719004	.	A	G	.	.	DP=21;ECNT=1;NLOD=4.04;N_ART_LOD=-1.168e+00;POP_AF=1.000e-03;P_GERMLINE=-1.105e+00;TLOD=5.94	GT:AD:AF:F1R2:F2R1:MBQ:MFRL:MMQ:MPOS:SA_MAP_AF:SA_POST_PROB	0/1:5,2:0.300:2,1:3,1:38:191,252:60:5:0.242,0.253,0.286:0.030,0.019,0.951	0/0:14,0:0.024:3,0:11,0:0:175,0:0:0
1	32768050	.	CTTT	C	.	.	DP=74;ECNT=1;NLOD=6.22;N_ART_LOD=-9.512e-01;POP_AF=1.000e-03;P_GERMLINE=-4.748e+00;RPA=16,13;RU=T;STR;TLOD=4.18	GT:AD:AF:F1R2:F2R1:MBQ:MFRL:MMQ:MPOS:SA_MAP_AF:SA_POST_PROB	0/1:34,4:0.138:10,1:13,2:39:277,258:60:32:0.00,0.081,0.081:0.012,0.025,0.962	0/0:28,3:0.116:11,0:11,0:0:231,0:0:0
1	32950824	.	CGAT	C	.	.	DB;DP=403;ECNT=1;NLOD=53.75;N_ART_LOD=-1.007e-01;POP_AF=1.000e-03;P_GERMLINE=-5.045e+01;RPA=5,4;RU=GAT;STR;TLOD=8.42	GT:AD:AF:F1R2:F2R1:MBQ:MFRL:MMQ:MPOS:SA_MAP_AF:SA_POST_PROB	0/1:151,4:0.097:50,3:101,1:37:185,141:60:25:0.020,0.020,0.026:3.769e-03,6.316e-03,0.990	0/0:193,1:0.067:80,0:113,1:34:189,182:60:6
1	32992882	.	A	G	.	.	DP=17;ECNT=2;NLOD=3.00;N_ART_LOD=-1.041e+00;POP_AF=1.000e-03;P_GERMLINE=-1.533e+00;TLOD=4.19	GT:AD:AF:F1R2:F2R1:MBQ:MFRL:MMQ:MPOS:PGT:PID:SA_MAP_AF:SA_POST_PROB	0/1:5,2:0.284:1,0:4,2:15:154,161:60:41:0|1:32992882_A_G:0.00,0.283,0.286:0.040,0.017,0.944	0/0:10,0:1.261e-03:5,0:5,0:0:189,0:0:0:0|1:32992882_A_G
1	32992884	.	T	G	.	.	DP=18;ECNT=2;NLOD=3.00;N_ART_LOD=-1.041e+00;POP_AF=1.000e-03;P_GERMLINE=-1.556e+00;TLOD=4.17	GT:AD:AF:F1R2:F2R1:MBQ:MFRL:MMQ:MPOS:PGT:PID:SA_MAP_AF:SA_POST_PROB	0/1:5,2:0.311:1,0:4,2:24:154,161:60:39:0|1:32992882_A_G:0.00,0.283,0.286:0.040,0.017,0.944	0/0:10,0:1.261e-03:5,0:5,0:0:189,0:0:0:0|1:32992882_A_G
1	33146113	.	C	CT	.	.	DP=276;ECNT=1;NLOD=21.17;N_ART_LOD=7.85;POP_AF=1.000e-03;P_GERMLINE=-1.786e+01;RPA=11,12;RU=T;STR;TLOD=8.92	GT:AD:AF:F1R2:F2R1:MBQ:MFRL:MMQ:MPOS:SA_MAP_AF:SA_POST_PROB	0/1:95,8:0.130:43,3:43,5:33:173,137:60:24:0.071,0.061,0.078:4.612e-03,0.027,0.968	0/0:137,8:0.113:47,4:69,4:40:171,189:60:37
1	33153538	.	G	A	.	.	DP=14;ECNT=1;NLOD=2.71;N_ART_LOD=-1.000e+00;POP_AF=1.000e-03;P_GERMLINE=-2.270e+00;TLOD=3.14	GT:AD:AF:F1R2:F2R1:MBQ:MFRL:MMQ:MPOS:SA_MAP_AF:SA_POST_PROB	0/1:3,1:0.300:1,1:2,0:40:189,123:60:37:0.253,0.00,0.250:0.017,0.039,0.944	0/0:9,0:4.339e-05:6,0:3,0:0:157,0:0:0
1	33219036	.	A	G	.	.	DP=12;ECNT=1;NLOD=2.41;N_ART_LOD=-9.542e-01;POP_AF=1.000e-03;P_GERMLINE=-1.937e+00;TLOD=3.18	GT:AD:AF:F1R2:F2R1:MBQ:MFRL:MMQ:MPOS:SA_MAP_AF:SA_POST_PROB	0/1:3,1:0.250:2,0:1,1:40:164,126:60:4:0.00,0.253,0.250:0.032,0.019,0.949	0/0:8,0:6.388e-05:7,0:1,0:0:175,0:0:0
1	33288013	.	A	T	.	.	DP=12;ECNT=1;NLOD=2.41;N_ART_LOD=-9.738e-01;POP_AF=1.000e-03;P_GERMLINE=-1.816e+00;TLOD=3.30	GT:AD:AF:F1R2:F2R1:MBQ:MFRL:MMQ:MPOS:SA_MAP_AF:SA_POST_PROB	0/1:2,1:0.333:0,1:2,0:39:161,115:50:20:0.333,0.00,0.333:0.021,0.029,0.949	0/0:8,0:0.056:6,0:2,0:0:174,0:0:0
1	33485789	.	AACAC	A	.	.	DP=324;ECNT=1;NLOD=7.94;N_ART_LOD=1.79;POP_AF=1.000e-03;P_GERMLINE=-4.641e+00;RPA=20,18;RU=AC;STR;TLOD=14.34	GT:AD:AF:F1R2:F2R1:MBQ:MFRL:MMQ:MPOS:SA_MAP_AF:SA_POST_PROB	0/1:43,9:0.393:8,2:26,5:37:208,269:60:41:0.131,0.00,0.130:0.025,0.016,0.959	0/0:56,2:0.346:10,1:34,1:39:215,224:60:45
1	33581008	.	TA	T	.	.	DP=32;ECNT=1;NLOD=3.53;N_ART_LOD=0.342;POP_AF=1.000e-03;P_GERMLINE=-3.080e+00;RPA=13,12;RU=A;STR;TLOD=3.15	GT:AD:AF:F1R2:F2R1:MBQ:MFRL:MMQ:MPOS:SA_MAP_AF:SA_POST_PROB	0/1:8,2:0.252:3,1:2,1:37:138,124:60:36:0.172,0.172,0.200:0.021,0.021,0.957	0/0:20,1:0.062:6,0:10,1:40:152,203:60:31
1	33639465	.	T	C	.	.	DP=14;ECNT=1;NLOD=3.01;N_ART_LOD=-1.058e+00;POP_AF=1.000e-03;P_GERMLINE=-2.315e+00;TLOD=3.40	GT:AD:AF:F1R2:F2R1:MBQ:MFRL:MMQ:MPOS:SA_MAP_AF:SA_POST_PROB	0/1:2,1:0.333:1,1:1,0:40:187,98:60:20:0.333,0.00,0.333:0.021,0.029,0.949	0/0:10,0:0.045:5,0:5,0:0:202,0:0:0
1	33719918	.	T	C	.	.	DP=13;ECNT=1;NLOD=2.66;N_ART_LOD=-1.015e+00;POP_AF=1.000e-03;P_GERMLINE=-2.068e+00;TLOD=3.30	GT:AD:AF:F1R2:F2R1:MBQ:MFRL:MMQ:MPOS:SA_MAP_AF:SA_POST_PROB	0/1:2,1:0.333:1,1:1,0:39:226,87:60:20:0.333,0.00,0.333:0.019,0.036,0.946	0/0:9,0:0.060:2,0:7,0:0:181,0:0:0
1	34180595	.	C	A	.	.	DP=17;ECNT=1;NLOD=3.87;N_ART_LOD=-1.144e+00;POP_AF=1.000e-03;P_GERMLINE=-3.490e+00;TLOD=3.08	GT:AD:AF:F1R2:F2R1:MBQ:MFRL:MMQ:MPOS:SA_MAP_AF:SA_POST_PROB	0/1:3,1:0.250:1,1:2,0:39:218,106:60:20:0.00,0.253,0.250:0.039,0.017,0.944	0/0:13,0:7.859e-03:2,0:11,0:0:184,0:0:0
1	34254108	.	CAAA	C	.	.	DP=252;ECNT=1;NLOD=18.38;N_ART_LOD=0.013;POP_AF=1.000e-03;P_GERMLINE=-1.509e+01;RPA=20,17;RU=A;STR;TLOD=7.94	GT:AD:AF:F1R2:F2R1:MBQ:MFRL:MMQ:MPOS:SA_MAP_AF:SA_POST_PROB	0/1:99,8:0.141:7,0:16,5:40:169,161:60:18:0.040,0.051,0.058:0.010,8.265e-03,0.981	0/0:105,9:0.147:5,2:15,1:40:186,187:60:25
1	34654945	.	A	AGT	.	.	DP=22;ECNT=1;NLOD=2.93;N_ART_LOD=-8.033e-01;POP_AF=1.000e-03;P_GERMLINE=-6.289e-01;RPA=7,8;RU=GT;STR;TLOD=5.18	GT:AD:AF:F1R2:F2R1:MBQ:MFRL:MMQ:MPOS:SA_MAP_AF:SA_POST_PROB	0/1:7,2:0.250:4,1:3,1:39:116,173:60:37:0.192,0.182,0.222:0.018,0.027,0.955	0/0:10,0:0.098:5,0:4,0:0:153,0:0:0
1	35199138	.	C	T	.	.	DP=19;ECNT=1;NLOD=3.91;N_ART_LOD=-1.159e+00;POP_AF=1.000e-03;P_GERMLINE=-3.472e+00;TLOD=3.14	GT:AD:AF:F1R2:F2R1:MBQ:MFRL:MMQ:MPOS:SA_MAP_AF:SA_POST_PROB	0/1:3,1:0.300:1,0:2,1:40:189,88:60:20:0.00,0.253,0.250:0.027,0.021,0.951	0/0:13,0:0.036:5,0:8,0:0:185,0:0:0
1	35448242	.	T	C	.	.	DP=10;ECNT=1;NLOD=2.41;N_ART_LOD=-9.542e-01;POP_AF=1.000e-03;P_GERMLINE=-1.427e+00;TLOD=3.70	GT:AD:AF:F1R2:F2R1:MBQ:MFRL:MMQ:MPOS:SA_MAP_AF:SA_POST_PROB	0/1:1,1:0.500:0,0:1,1:40:127,97:40:4:0.00,0.495,0.500:0.027,0.025,0.948	0/0:8,0:6.046e-05:3,0:5,0:0:159,0:0:0
1	35474976	.	G	T	.	.	DP=13;ECNT=1;NLOD=2.71;N_ART_LOD=-1.000e+00;POP_AF=1.000e-03;P_GERMLINE=-2.235e+00;TLOD=3.18	GT:AD:AF:F1R2:F2R1:MBQ:MFRL:MMQ:MPOS:SA_MAP_AF:SA_POST_PROB	0/1:3,1:0.250:2,1:1,0:40:145,61:60:20:0.253,0.00,0.250:0.019,0.032,0.949	0/0:9,0:4.424e-05:5,0:4,0:0:163,0:0:0
1	35562887	.	A	AT	.	.	DB;DP=419;ECNT=1;NLOD=44.63;N_ART_LOD=5.15;POP_AF=1.000e-03;P_GERMLINE=-4.299e+01;RPA=9,10;RU=T;STR;TLOD=4.35	GT:AD:AF:F1R2:F2R1:MBQ:MFRL:MMQ:MPOS:SA_MAP_AF:SA_POST_PROB	0/1:177,6:0.056:80,4:97,2:39:193,210:60:15:0.030,0.030,0.033:2.678e-03,0.020,0.977	0/0:208,7:0.059:94,4:114,3:40:187,163:60:29
1	35620046	.	A	G	.	.	DP=14;ECNT=1;NLOD=3.01;N_ART_LOD=-1.058e+00;POP_AF=1.000e-03;P_GERMLINE=-2.413e+00;TLOD=3.30	GT:AD:AF:F1R2:F2R1:MBQ:MFRL:MMQ:MPOS:SA_MAP_AF:SA_POST_PROB	0/1:2,1:0.333:1,1:1,0:39:197,90:60:13:0.333,0.00,0.333:0.019,0.036,0.946	0/0:10,0:0.046:5,0:5,0:0:278,0:0:0
1	35716488	.	G	A	.	.	DP=27;ECNT=1;NLOD=4.21;N_ART_LOD=-9.397e-01;POP_AF=1.000e-03;P_GERMLINE=-3.900e+00;TLOD=3.01	GT:AD:AF:F1R2:F2R1:MBQ:MFRL:MMQ:MPOS:SA_MAP_AF:SA_POST_PROB	0/1:9,2:0.182:5,0:4,2:28:115,137:60:20:0.152,0.152,0.182:0.017,0.025,0.957	0/0:14,0:0.063:5,0:9,0:0:112,0:0:0
1	35788690	.	T	C	.	.	DP=14;ECNT=1;NLOD=2.71;N_ART_LOD=-1.000e+00;POP_AF=1.000e-03;P_GERMLINE=-2.271e+00;TLOD=3.14	GT:AD:AF:F1R2:F2R1:MBQ:MFRL:MMQ:MPOS:SA_MAP_AF:SA_POST_PROB	0/1:3,1:0.300:1,1:2,0:40:163,119:60:27:0.253,0.00,0.250:0.021,0.027,0.951	0/0:9,0:4.841e-05:5,0:4,0:0:229,0:0:0
1	35826773	.	G	GT	.	.	DB;DP=100;ECNT=1;NLOD=7.81;N_ART_LOD=1.29;POP_AF=1.000e-03;P_GERMLINE=-4.587e+00;RPA=10,11;RU=T;STR;TLOD=6.71	GT:AD:AF:F1R2:F2R1:MBQ:MFRL:MMQ:MPOS:SA_MAP_AF:SA_POST_PROB	0/1:38,5:0.150:25,3:13,2:35:207,215:60:17:0.091,0.101,0.116:0.010,0.030,0.960	0/0:43,2:0.118:19,0:22,2:39:184,184:60:27
1	35826959	.	A	AT	.	.	DP=108;ECNT=1;NLOD=3.62;N_ART_LOD=4.07;POP_AF=1.000e-03;P_GERMLINE=-6.168e-01;RPA=12,13;RU=T;STR;TLOD=6.30	GT:AD:AF:F1R2:F2R1:MBQ:MFRL:MMQ:MPOS:SA_MAP_AF:SA_POST_PROB	0/1:35,5:0.198:15,1:15,4:38:209,200:60:24:0.121,0.00,0.125:0.013,0.026,0.961	0/0:44,4:0.177:7,2:31,2:38:192,234:60:24
1	35879693	.	AT	A	.	.	DB;DP=263;ECNT=1;NLOD=13.63;N_ART_LOD=10.81;POP_AF=1.000e-03;P_GERMLINE=-1.277e+01;RPA=10,9;RU=T;STR;TLOD=3.56	GT:AD:AF:F1R2:F2R1:MBQ:MFRL:MMQ:MPOS:SA_MAP_AF:SA_POST_PROB	0/1:88,5:0.114:35,2:50,3:39:182,163:60:39:0.051,0.030,0.054:6.126e-03,0.013,0.981	0/0:125,10:0.135:60,7:58,3:40:173,153:60:23
1	35899939	.	C	T	.	.	DP=19;ECNT=1;NLOD=3.31;N_ART_LOD=-1.079e+00;POP_AF=1.000e-03;P_GERMLINE=-3.581e-01;TLOD=6.60	GT:AD:AF:F1R2:F2R1:MBQ:MFRL:MMQ:MPOS:SA_MAP_AF:SA_POST_PROB	0/1:6,2:0.250:4,0:2,2:39:169,144:35:28:0.222,0.212,0.250:0.020,0.026,0.954	0/0:11,0:3.033e-06:4,0:7,0:0:156,0:0:0
1	36102192	.	GA	G	.	.	DP=73;ECNT=1;NLOD=5.75;N_ART_LOD=-9.359e-01;POP_AF=1.000e-03;P_GERMLINE=-2.913e+00;RPA=13,12;RU=A;STR;TLOD=5.72	GT:AD:AF:F1R2:F2R1:MBQ:MFRL:MMQ:MPOS:SA_MAP_AF:SA_POST_PROB	0/1:21,4:0.320:7,2:10,2:35:258,266:60:30:0.162,0.00,0.160:0.025,0.019,0.956	0/0:20,0:0.164:5,0:9,0:0:234,0:0:0
1	36203717	.	AT	A	.	.	DP=215;ECNT=1;NLOD=6.78;N_ART_LOD=4.76;POP_AF=1.000e-03;P_GERMLINE=-5.233e+00;RPA=1,-1;RU=TATAT;STR;TLOD=4.25	GT:AD:AF:F1R2:F2R1:MBQ:MFRL:MMQ:MPOS:SA_MAP_AF:SA_POST_PROB	0/1:68,9:0.233:12,1:42,6:40:182,217:60:33:0.101,0.00,0.096:8.448e-03,0.028,0.963	0/0:68,8:0.238:12,0:41,8:40:194,219:60:37
1	36236368	.	T	C	.	.	DP=15;ECNT=2;NLOD=3.01;N_ART_LOD=-1.041e+00;POP_AF=1.000e-03;P_GERMLINE=-2.687e+00;TLOD=3.02	GT:AD:AF:F1R2:F2R1:MBQ:MFRL:MMQ:MPOS:PGT:PID:SA_MAP_AF:SA_POST_PROB	0/1:4,1:0.200:1,0:3,1:40:184,101:60:26:0|1:36236368_T_C:0.202,0.00,0.200:0.019,0.029,0.952	0/0:10,0:9.190e-10:6,0:4,0:0:151,0:0:0:0|1:36236368_T_C
1	36236374	.	A	G	.	.	DP=15;ECNT=2;NLOD=3.01;N_ART_LOD=-1.041e+00;POP_AF=1.000e-03;P_GERMLINE=-2.687e+00;TLOD=3.02	GT:AD:AF:F1R2:F2R1:MBQ:MFRL:MMQ:MPOS:PGT:PID:SA_MAP_AF:SA_POST_PROB	0/1:4,1:0.200:1,0:3,1:40:184,101:60:20:0|1:36236368_T_C:0.202,0.00,0.200:0.022,0.025,0.953	0/0:10,0:9.190e-10:6,0:4,0:0:151,0:0:0:0|1:36236368_T_C
1	36273771	.	TGGC	T	.	.	DP=18;ECNT=1;NLOD=3.01;N_ART_LOD=-1.057e+00;POP_AF=1.000e-03;P_GERMLINE=-2.021e-01;RPA=8,7;RU=GGC;STR;TLOD=6.77	GT:AD:AF:F1R2:F2R1:MBQ:MFRL:MMQ:MPOS:SA_MAP_AF:SA_POST_PROB	0/1:5,2:0.286:2,0:3,2:40:106,119:60:20:0.283,0.00,0.286:0.021,0.028,0.951	0/0:10,0:0.046:2,0:8,0:0:108,0:0:0
1	36296951	.	C	CA	.	.	DP=169;ECNT=1;NLOD=13.71;N_ART_LOD=3.62;POP_AF=1.000e-03;P_GERMLINE=-1.226e+01;RPA=9,10;RU=A;STR;TLOD=4.16	GT:AD:AF:F1R2:F2R1:MBQ:MFRL:MMQ:MPOS:SA_MAP_AF:SA_POST_PROB	0/1:63,4:0.116:23,1:37,3:39:234,214:60:27:0.051,0.051,0.060:5.034e-03,0.063,0.932	0/0:80,4:0.093:29,1:50,3:35:212,227:60:34
1	36316381	.	CA	C	.	.	DP=99;ECNT=1;NLOD=7.20;N_ART_LOD=-5.376e-01;POP_AF=1.000e-03;P_GERMLINE=-5.455e+00;RPA=19,18;RU=A;STR;TLOD=4.46	GT:AD:AF:F1R2:F2R1:MBQ:MFRL:MMQ:MPOS:SA_MAP_AF:SA_POST_PROB	0/1:28,7:0.312:1,0:12,5:34:198,240:60:36:0.00,0.182,0.179:0.027,0.017,0.956	0/0:31,3:0.211:1,0:10,0:0:194,0:0:0
1	36422380	.	G	A	.	.	DP=12;ECNT=1;NLOD=2.71;N_ART_LOD=-1.000e+00;POP_AF=1.000e-03;P_GERMLINE=-2.114e+00;TLOD=3.30	GT:AD:AF:F1R2:F2R1:MBQ:MFRL:MMQ:MPOS:SA_MAP_AF:SA_POST_PROB	0/1:2,1:0.333:1,0:1,1:39:172,79:50:18:0.00,0.333,0.333:0.036,0.019,0.946	0/0:9,0:3.623e-05:6,0:3,0:0:185,0:0:0
1	36423977	.	A	T	.	.	DP=10;ECNT=1;NLOD=2.41;N_ART_LOD=-9.738e-01;POP_AF=1.000e-03;P_GERMLINE=-1.452e+00;TLOD=3.67	GT:AD:AF:F1R2:F2R1:MBQ:MFRL:MMQ:MPOS:SA_MAP_AF:SA_POST_PROB	0/1:0,1:1.000:0,1:0,0:35:0,90:60:3:0.990,0.00,1.00:0.025,0.028,0.947	0/0:8,0:0.056:4,0:4,0:0:174,0:0:0
1	36476202	.	CAA	C	.	.	DP=23;ECNT=1;NLOD=2.71;N_ART_LOD=-6.711e-01;POP_AF=1.000e-03;P_GERMLINE=-1.861e+00;RPA=15,13;RU=A;STR;TLOD=3.55	GT:AD:AF:F1R2:F2R1:MBQ:MFRL:MMQ:MPOS:SA_MAP_AF:SA_POST_PROB	0/1:4,2:0.396:1,1:3,1:21:155,244:60:34:0.222,0.00,0.222:0.015,0.041,0.944	0/0:9,0:0.155:4,0:2,0:0:145,0:0:0
1	36516134	.	T	C	.	.	DP=19;ECNT=1;NLOD=3.91;N_ART_LOD=-1.159e+00;POP_AF=1.000e-03;P_GERMLINE=-3.596e+00;TLOD=3.02	GT:AD:AF:F1R2:F2R1:MBQ:MFRL:MMQ:MPOS:SA_MAP_AF:SA_POST_PROB	0/1:4,1:0.220:1,0:3,1:40:164,131:60:20:0.00,0.202,0.200:0.043,0.015,0.943	0/0:13,0:0.036:8,0:5,0:0:167,0:0:0
1	36611615	.	G	C	.	.	DP=18;ECNT=1;NLOD=4.21;N_ART_LOD=-1.176e+00;POP_AF=1.000e-03;P_GERMLINE=-3.737e+00;TLOD=3.18	GT:AD:AF:F1R2:F2R1:MBQ:MFRL:MMQ:MPOS:SA_MAP_AF:SA_POST_PROB	0/1:3,1:0.250:2,1:1,0:40:167,95:60:10:0.00,0.253,0.250:0.027,0.021,0.951	0/0:14,0:7.324e-05:7,0:7,0:0:200,0:0:0
1	36645197	.	ATCC	A	.	.	DB;DP=726;ECNT=1;NLOD=96.52;N_ART_LOD=6.47;POP_AF=1.000e-03;P_GERMLINE=-9.344e+01;RPA=5,4;RU=TCC;STR;TLOD=6.19	GT:AD:AF:F1R2:F2R1:MBQ:MFRL:MMQ:MPOS:SA_MAP_AF:SA_POST_PROB	0/1:281,4:0.054:92,0:189,4:40:147,174:60:12:0.010,0.010,0.014:4.992e-03,1.818e-03,0.993	0/0:377,4:0.052:128,2:249,2:38:148,127:60:22
1	36666582	.	A	G	.	.	DP=17;ECNT=1;NLOD=3.01;N_ART_LOD=-1.058e+00;POP_AF=1.000e-03;P_GERMLINE=-2.600e+00;TLOD=3.11	GT:AD:AF:F1R2:F2R1:MBQ:MFRL:MMQ:MPOS:SA_MAP_AF:SA_POST_PROB	0/1:3,1:0.333:1,1:2,0:40:163,167:60:15:0.00,0.253,0.250:0.039,0.017,0.944	0/0:10,0:0.046:4,0:6,0:0:162,0:0:0
1	36726148	.	G	A	.	.	DP=13;ECNT=1;NLOD=2.71;N_ART_LOD=-1.000e+00;POP_AF=1.000e-03;P_GERMLINE=-2.235e+00;TLOD=3.18	GT:AD:AF:F1R2:F2R1:MBQ:MFRL:MMQ:MPOS:SA_MAP_AF:SA_POST_PROB	0/1:3,1:0.250:3,1:0,0:40:153,114:60:20:0.253,0.00,0.250:0.021,0.027,0.951	0/0:9,0:6.016e-05:7,0:2,0:0:115,0:0:0
1	36809698	.	A	C	.	.	DP=344;ECNT=1;NLOD=27.88;N_ART_LOD=5.21;POP_AF=1.000e-03;P_GERMLINE=-2.457e+01;TLOD=10.32	GT:AD:AF:F1R2:F2R1:MBQ:MFRL:MMQ:MPOS:SA_MAP_AF:SA_POST_PROB	0/1:144,8:0.105:42,5:89,3:21:191,200:60:21:0.00,0.061,0.057:0.998,2.401e-06,1.749e-03	0/0:146,8:0.111:48,2:91,6:14:168,228:60:19
1	36851461	.	AGCC	A	.	.	DP=61;ECNT=1;NLOD=8.35;N_ART_LOD=-1.479e+00;POP_AF=1.000e-03;P_GERMLINE=-6.024e+00;RPA=8,7;RU=GCC;STR;TLOD=5.08	GT:AD:AF:F1R2:F2R1:MBQ:MFRL:MMQ:MPOS:SA_MAP_AF:SA_POST_PROB	0/1:23,2:0.151:20,2:3,0:37:166,137:60:26:0.081,0.00,0.080:7.904e-03,0.041,0.951	0/0:28,0:0.053:18,0:10,0:0:186,0:0:0
1	36978975	.	G	A	.	.	DP=21;ECNT=1;NLOD=3.91;N_ART_LOD=-1.171e+00;POP_AF=1.000e-03;P_GERMLINE=-3.602e+00;TLOD=3.01	GT:AD:AF:F1R2:F2R1:MBQ:MFRL:MMQ:MPOS:SA_MAP_AF:SA_POST_PROB	0/1:3,1:0.333:3,0:0,1:39:174,155:60:18:0.253,0.00,0.250:0.019,0.032,0.949	0/0:13,0:0.067:7,0:6,0:0:152,0:0:0
1	37721694	.	G	C	.	.	DP=20;ECNT=1;NLOD=2.41;N_ART_LOD=-9.738e-01;POP_AF=1.000e-03;P_GERMLINE=-2.459e-01;TLOD=5.30	GT:AD:AF:F1R2:F2R1:MBQ:MFRL:MMQ:MPOS:SA_MAP_AF:SA_POST_PROB	0/1:7,2:0.273:6,1:1,1:22:298,214:60:3:0.00,0.222,0.222:0.063,0.012,0.925	0/0:8,0:0.056:7,0:1,0:0:145,0:0:0
1	37885351	.	A	G	.	.	DP=13;ECNT=1;NLOD=3.01;N_ART_LOD=-1.041e+00;POP_AF=1.000e-03;P_GERMLINE=-2.414e+00;TLOD=3.30	GT:AD:AF:F1R2:F2R1:MBQ:MFRL:MMQ:MPOS:SA_MAP_AF:SA_POST_PROB	0/1:2,1:0.333:0,1:2,0:39:141,106:60:8:0.333,0.00,0.333:0.019,0.036,0.946	0/0:10,0:5.009e-05:6,0:4,0:0:204,0:0:0
1	38052895	.	C	CA	.	.	DP=676;ECNT=2;NLOD=51.73;N_ART_LOD=15.56;POP_AF=1.000e-03;P_GERMLINE=-4.845e+01;RPA=11,12;RU=A;STR;TLOD=7.39	GT:AD:AF:F1R2:F2R1:MBQ:MFRL:MMQ:MPOS:SA_MAP_AF:SA_POST_PROB	0/1:254,12:0.114:59,3:164,9:40:177,153:60:9:0.040,0.040,0.045:3.023e-03,9.486e-03,0.987	0/0:312,19:0.116:84,6:188,13:38:165,145:60:13
1	38166148	.	GGAA	G	.	.	DB;DP=333;ECNT=1;NLOD=49.52;N_ART_LOD=-2.252e+00;POP_AF=1.000e-03;P_GERMLINE=-4.651e+01;RPA=5,4;RU=GAA;STR;TLOD=6.03	GT:AD:AF:F1R2:F2R1:MBQ:MFRL:MMQ:MPOS:SA_MAP_AF:SA_POST_PROB	0/1:111,3:0.107:42,1:69,2:40:162,250:60:32:0.020,0.020,0.026:4.290e-03,7.635e-03,0.988	0/0:165,0:0.080:54,0:111,0:0:175,0:0:0
1	38202852	.	G	T	.	.	DP=13;ECNT=1;NLOD=2.41;N_ART_LOD=-9.738e-01;POP_AF=1.000e-03;P_GERMLINE=-1.936e+00;TLOD=3.18	GT:AD:AF:F1R2:F2R1:MBQ:MFRL:MMQ:MPOS:SA_MAP_AF:SA_POST_PROB	0/1:3,1:0.250:2,1:1,0:40:213,88:60:20:0.00,0.253,0.250:0.027,0.021,0.951	0/0:8,0:0.056:5,0:3,0:0:172,0:0:0
1	38332070	.	TCTCTCTCTCACA	T	.	.	DP=282;ECNT=4;NLOD=31.42;N_ART_LOD=-1.063e-01;POP_AF=1.000e-03;P_GERMLINE=-2.949e+01;RPA=1,-1;RU=CTCTCTCTCACACACA;STR;TLOD=4.65	GT:AD:AF:F1R2:F2R1:MBQ:MFRL:MMQ:MPOS:SA_MAP_AF:SA_POST_PROB	0/1:89,3:0.179:35,0:50,3:39:202,178:60:36:0.00,0.030,0.034:8.384e-03,9.125e-03,0.982	0/0:115,1:0.115:45,0:66,1:39:192,210:60:37
1	38332072	.	TCTCTCTCACA	T	.	.	DP=286;ECNT=4;NLOD=19.37;N_ART_LOD=6.37;POP_AF=1.000e-03;P_GERMLINE=-1.638e+01;RPA=1,-1;RU=CTCTCTCACACACA;STR;TLOD=5.98	GT:AD:AF:F1R2:F2R1:MBQ:MFRL:MMQ:MPOS:SA_MAP_AF:SA_POST_PROB	0/1:89,4:0.188:32,1:49,3:40:203,178:60:19:0.040,0.030,0.046:2.984e-03,0.090,0.907	0/0:110,5:0.148:40,4:64,0:39:191,211:60:29
1	38332074	.	TCTCTCACACA	T	.	.	DP=273;ECNT=4;NLOD=14.87;N_ART_LOD=1.70;POP_AF=1.000e-03;P_GERMLINE=-1.157e+01;RPA=1,-1;RU=CTCTCACACACA;STR;TLOD=8.96	GT:AD:AF:F1R2:F2R1:MBQ:MFRL:MMQ:MPOS:SA_MAP_AF:SA_POST_PROB	0/1:68,33:0.292:14,3:24,3:40:181,205:60:38:0.071,0.061,0.081:5.479e-03,0.042,0.953	0/0:85,32:0.238:26,1:28,1:38:192,154:60:29
1	38454982	.	GAA	G	.	.	DP=44;ECNT=1;NLOD=4.78;N_ART_LOD=-1.008e+00;POP_AF=1.000e-03;P_GERMLINE=-3.300e+00;RPA=11,9;RU=A;STR;TLOD=4.18	GT:AD:AF:F1R2:F2R1:MBQ:MFRL:MMQ:MPOS:SA_MAP_AF:SA_POST_PROB	0/1:16,2:0.151:5,0:11,2:38:250,232:60:23:0.091,0.081,0.111:9.862e-03,0.044,0.946	0/0:18,1:0.140:6,0:11,1:40:248,252:60:25
1	38484632	.	C	T	.	.	DP=84;ECNT=2;NLOD=12.34;N_ART_LOD=-1.641e+00;POP_AF=1.000e-03;P_GERMLINE=-1.116e+01;TLOD=3.89	GT:AD:AF:F1R2:F2R1:MBQ:MFRL:MMQ:MPOS:SA_MAP_AF:SA_POST_PROB	0/1:37,2:0.054:14,0:23,2:37:234,214:60:41:0.00,0.051,0.051:9.710e-03,0.022,0.968	0/0:41,0:0.044:19,0:22,0:0:236,0:0:0
1	38485104	.	G	GT	.	.	DP=193;ECNT=2;NLOD=10.87;N_ART_LOD=2.64;POP_AF=1.000e-03;P_GERMLINE=-9.210e+00;RPA=10,11;RU=T;STR;TLOD=4.36	GT:AD:AF:F1R2:F2R1:MBQ:MFRL:MMQ:MPOS:SA_MAP_AF:SA_POST_PROB	0/1:56,5:0.219:21,3:29,2:15:232,182:60:26:0.081,0.00,0.085:0.022,0.013,0.966	0/0:61,3:0.219:28,1:31,2:39:220,267:60:16
1	38485115	.	GTT	G	.	.	DP=144;ECNT=2;NLOD=10.07;N_ART_LOD=0.688;POP_AF=1.000e-03;P_GERMLINE=-8.290e+00;RPA=13,11;RU=T;STR;TLOD=4.50	GT:AD:AF:F1R2:F2R1:MBQ:MFRL:MMQ:MPOS:SA_MAP_AF:SA_POST_PROB	0/1:48,3:0.190:19,2:14,1:34:233,183:60:38:0.061,0.00,0.057:0.025,9.301e-03,0.965	0/0:47,2:0.191:17,1:13,0:40:224,168:60:29
1	38585774	.	TAA	T	.	.	DP=12;ECNT=1;NLOD=2.41;N_ART_LOD=-7.237e-01;POP_AF=1.000e-03;P_GERMLINE=-2.057e+00;RPA=16,14;RU=A;STR;TLOD=3.05	GT:AD:AF:F1R2:F2R1:MBQ:MFRL:MMQ:MPOS:SA_MAP_AF:SA_POST_PROB	0/1:1,1:0.500:0,0:0,1:39:0,98:60:26:0.990,0.00,1.00:0.025,0.028,0.947	0/0:8,0:0.101:4,0:1,0:0:121,0:0:0
1	38598501	.	C	A	.	.	DP=17;ECNT=1;NLOD=3.61;N_ART_LOD=-1.114e+00;POP_AF=1.000e-03;P_GERMLINE=-3.171e+00;TLOD=3.14	GT:AD:AF:F1R2:F2R1:MBQ:MFRL:MMQ:MPOS:SA_MAP_AF:SA_POST_PROB	0/1:3,1:0.300:1,0:2,1:40:148,89:60:20:0.00,0.253,0.250:0.027,0.021,0.951	0/0:12,0:3.712e-05:6,0:6,0:0:131,0:0:0
1	38929641	.	G	T	.	.	DP=11;ECNT=1;NLOD=2.36;N_ART_LOD=-9.510e-01;POP_AF=1.000e-03;P_GERMLINE=-1.673e+00;TLOD=3.40	GT:AD:AF:F1R2:F2R1:MBQ:MFRL:MMQ:MPOS:SA_MAP_AF:SA_POST_PROB	0/1:2,1:0.333:0,1:2,0:40:189,159:60:24:0.00,0.333,0.333:0.036,0.019,0.946	0/0:8,0:0.013:2,0:6,0:0:124,0:0:0
1	39041475	.	G	C	.	.	DP=23;ECNT=1;NLOD=2.96;N_ART_LOD=-1.055e+00;POP_AF=1.000e-03;P_GERMLINE=-1.548e+00;TLOD=4.13	GT:AD:AF:F1R2:F2R1:MBQ:MFRL:MMQ:MPOS:SA_MAP_AF:SA_POST_PROB	0/1:10,2:0.175:5,1:5,1:31:164,270:60:20:0.00,0.172,0.167:0.086,9.522e-03,0.905	0/0:10,0:0.055:2,0:8,0:0:163,0:0:0
1	39325197	.	CCCG	C	.	.	DB;DP=213;ECNT=1;NLOD=29.15;N_ART_LOD=0.378;POP_AF=1.000e-03;P_GERMLINE=-2.819e+01;RPA=4,3;RU=CCG;STR;TLOD=3.67	GT:AD:AF:F1R2:F2R1:MBQ:MFRL:MMQ:MPOS:SA_MAP_AF:SA_POST_PROB	0/1:72,2:0.104:30,1:42,1:40:167,218:60:36:0.030,0.00,0.027:3.412e-03,0.024,0.972	0/0:111,1:0.061:44,0:67,1:40:170,185:60:46
1	39422393	.	A	AT	.	.	DP=24;ECNT=1;NLOD=4.21;N_ART_LOD=-9.244e-01;POP_AF=1.000e-03;P_GERMLINE=-3.312e+00;RPA=10,11;RU=T;STR;TLOD=3.60	GT:AD:AF:F1R2:F2R1:MBQ:MFRL:MMQ:MPOS:SA_MAP_AF:SA_POST_PROB	0/1:6,2:0.262:2,2:3,0:38:157,152:60:18:0.00,0.253,0.250:0.037,0.017,0.947	0/0:14,0:0.064:5,0:9,0:0:146,0:0:0
1	39494666	.	CT	C	.	.	DP=353;ECNT=1;NLOD=3.63;N_ART_LOD=14.06;POP_AF=1.000e-03;P_GERMLINE=-4.966e-01;RPA=15,14;RU=T;STR;TLOD=23.18	GT:AD:AF:F1R2:F2R1:MBQ:MFRL:MMQ:MPOS:SA_MAP_AF:SA_POST_PROB	0/1:80,19:0.343:4,5:11,11:30:191,176:60:23:0.162,0.141,0.170:0.014,0.013,0.973	0/0:98,13:0.310:8,7:7,3:36:211,247:60:25
1	39559951	.	C	A	.	.	DP=13;ECNT=1;NLOD=2.71;N_ART_LOD=-1.000e+00;POP_AF=1.000e-03;P_GERMLINE=-2.234e+00;TLOD=3.18	GT:AD:AF:F1R2:F2R1:MBQ:MFRL:MMQ:MPOS:SA_MAP_AF:SA_POST_PROB	0/1:3,1:0.250:0,0:3,1:40:165,146:60:20:0.253,0.00,0.250:0.019,0.032,0.949	0/0:9,0:2.155e-04:5,0:4,0:0:176,0:0:0
1	39770237	.	CT	C	.	.	DP=168;ECNT=1;NLOD=2.60;N_ART_LOD=7.15;POP_AF=1.000e-03;P_GERMLINE=-7.836e-02;RPA=13,12;RU=T;STR;TLOD=9.68	GT:AD:AF:F1R2:F2R1:MBQ:MFRL:MMQ:MPOS:SA_MAP_AF:SA_POST_PROB	0/1:40,8:0.301:15,3:11,5:36:193,144:60:24:0.162,0.121,0.170:0.013,0.023,0.964	0/0:59,7:0.232:25,4:17,3:39:186,177:60:26
1	40028027	.	G	A	.	.	DP=288;ECNT=1;NLOD=42.65;N_ART_LOD=-2.169e+00;POP_AF=1.000e-03;P_GERMLINE=-4.031e+01;TLOD=5.09	GT:AD:AF:F1R2:F2R1:MBQ:MFRL:MMQ:MPOS:SA_MAP_AF:SA_POST_PROB	0/1:124,3:0.053:43,3:81,0:40:176,156:60:10:0.020,0.020,0.024:5.020e-03,5.367e-03,0.990	0/0:142,0:0.037:58,0:84,0:0:180,0:0:0
1	40033790	.	A	G	.	.	DP=23;ECNT=1;NLOD=2.96;N_ART_LOD=-1.039e+00;POP_AF=1.000e-03;P_GERMLINE=-1.573e+00;TLOD=4.11	GT:AD:AF:F1R2:F2R1:MBQ:MFRL:MMQ:MPOS:SA_MAP_AF:SA_POST_PROB	0/1:10,2:0.192:7,1:3,1:40:228,139:31:9:0.172,0.00,0.167:0.017,0.028,0.955	0/0:10,0:0.010:5,0:5,0:0:188,0:0:0
1	40057605	.	A	G	.	.	DP=13;ECNT=1;NLOD=2.41;N_ART_LOD=-9.542e-01;POP_AF=1.000e-03;P_GERMLINE=-2.088e+00;TLOD=3.02	GT:AD:AF:F1R2:F2R1:MBQ:MFRL:MMQ:MPOS:SA_MAP_AF:SA_POST_PROB	0/1:4,1:0.200:1,0:3,1:37:182,112:23:20:0.00,0.202,0.200:0.025,0.022,0.953	0/0:8,0:6.609e-06:1,0:7,0:0:189,0:0:0
1	40066998	.	G	A	.	.	DP=19;ECNT=1;NLOD=3.61;N_ART_LOD=-1.153e+00;POP_AF=1.000e-03;P_GERMLINE=-3.236e+00;TLOD=3.08	GT:AD:AF:F1R2:F2R1:MBQ:MFRL:MMQ:MPOS:SA_MAP_AF:SA_POST_PROB	0/1:3,1:0.250:2,0:1,1:39:251,88:60:4:0.253,0.00,0.250:0.025,0.023,0.952	0/0:12,0:0.100:8,0:4,0:0:189,0:0:0
1	40078936	.	C	T	.	.	DP=10;ECNT=1;NLOD=2.71;N_ART_LOD=-1.000e+00;POP_AF=1.000e-03;P_GERMLINE=-1.356e+00;TLOD=4.08	GT:AD:AF:F1R2:F2R1:MBQ:MFRL:MMQ:MPOS:SA_MAP_AF:SA_POST_PROB	0/1:0,1:1.000:0,0:0,1:39:0,95:60:20:0.00,0.990,1.00:0.028,0.025,0.947	0/0:9,0:7.926e-05:6,0:3,0:0:194,0:0:0
1	40336867	.	T	TA	.	.	DP=18;ECNT=1;NLOD=3.26;N_ART_LOD=-8.125e-01;POP_AF=1.000e-03;P_GERMLINE=-2.174e+00;RPA=10,11;RU=A;STR;TLOD=3.79	GT:AD:AF:F1R2:F2R1:MBQ:MFRL:MMQ:MPOS:SA_MAP_AF:SA_POST_PROB	0/1:4,2:0.357:0,2:4,0:38:188,227:60:25:0.00,0.333,0.333:0.025,0.025,0.950	0/0:11,0:9.637e-03:7,0:3,0:0:207,0:0:0
1	40529767	.	C	A	.	.	DP=143;ECNT=2;NLOD=24.99;N_ART_LOD=-1.924e+00;POP_AF=1.000e-03;P_GERMLINE=-2.412e+01;TLOD=3.56	GT:AD:AF:F1R2:F2R1:MBQ:MFRL:MMQ:MPOS:PGT:PID:SA_MAP_AF:SA_POST_PROB	0/1:57,2:0.042:18,0:39,2:39:216,163:60:20:0|1:40529767_C_A:0.030,0.020,0.034:3.198e-03,0.119,0.878	0/0:83,0:1.850e-06:28,0:55,0:0:214,0:0:0:0|1:40529767_C_A
1	40529774	.	G	T	.	.	DP=158;ECNT=2;NLOD=26.49;N_ART_LOD=-1.952e+00;POP_AF=1.000e-03;P_GERMLINE=-2.587e+01;TLOD=3.32	GT:AD:AF:F1R2:F2R1:MBQ:MFRL:MMQ:MPOS:PGT:PID:SA_MAP_AF:SA_POST_PROB	0/1:62,2:0.067:22,0:40,2:38:212,130:60:3:0|1:40529767_C_A:0.030,0.00,0.031:9.558e-04,0.593,0.406	0/0:88,0:5.639e-03:29,0:59,0:0:214,0:0:0:0|1:40529767_C_A
1	40544492	.	C	CT	.	.	DP=483;ECNT=1;NLOD=36.70;N_ART_LOD=7.63;POP_AF=1.000e-03;P_GERMLINE=-3.340e+01;RPA=10,11;RU=T;STR;TLOD=16.65	GT:AD:AF:F1R2:F2R1:MBQ:MFRL:MMQ:MPOS:SA_MAP_AF:SA_POST_PROB	0/1:142,13:0.203:50,4:89,9:39:184,154:60:29:0.071,0.071,0.083:0.030,3.970e-03,0.966	0/0:198,10:0.155:58,3:124,6:39:170,178:60:19
1	40546088	.	G	A	.	.	DP=659;ECNT=1;NLOD=102.83;N_ART_LOD=-2.550e+00;POP_AF=1.000e-03;P_GERMLINE=-1.016e+02;TLOD=3.93	GT:AD:AF:F1R2:F2R1:MBQ:MFRL:MMQ:MPOS:SA_MAP_AF:SA_POST_PROB	0/1:275,3:0.030:96,0:179,3:39:177,137:60:37:0.010,0.010,0.011:3.263e-03,2.013e-03,0.995	0/0:343,0:0.039:126,0:217,0:0:170,0:0:0
1	40565937	.	G	A	.	.	DP=10;ECNT=1;NLOD=2.41;N_ART_LOD=-9.542e-01;POP_AF=1.000e-03;P_GERMLINE=-1.523e+00;TLOD=3.60	GT:AD:AF:F1R2:F2R1:MBQ:MFRL:MMQ:MPOS:SA_MAP_AF:SA_POST_PROB	0/1:1,1:0.500:1,0:0,1:39:160,155:60:6:0.505,0.00,0.500:0.021,0.032,0.947	0/0:8,0:4.901e-05:6,0:2,0:0:186,0:0:0
1	40691232	.	C	A	.	.	DP=11;ECNT=4;NLOD=3.01;N_ART_LOD=-1.041e+00;POP_AF=1.000e-03;P_GERMLINE=-1.530e+00;TLOD=4.20	GT:AD:AF:F1R2:F2R1:MBQ:MFRL:MMQ:MPOS:PGT:PID:SA_MAP_AF:SA_POST_PROB	0/1:0,1:1.000:0,1:0,0:16:0,198:60:25:0|1:40691232_C_A:0.990,0.00,1.00:0.025,0.028,0.947	0/0:10,0:2.326e-05:5,0:5,0:0:138,0:0:0:0|1:40691232_C_A
1	40691244	.	C	T	.	.	DP=15;ECNT=4;NLOD=3.91;N_ART_LOD=-1.146e+00;POP_AF=1.000e-03;P_GERMLINE=-2.893e+00;TLOD=3.72	GT:AD:AF:F1R2:F2R1:MBQ:MFRL:MMQ:MPOS:PGT:PID:SA_MAP_AF:SA_POST_PROB	0/1:1,1:0.500:0,1:1,0:16:77,198:60:37:0|1:40691232_C_A:0.505,0.00,0.500:0.021,0.032,0.947	0/0:13,0:1.798e-05:6,0:7,0:0:135,0:0:0:0|1:40691232_C_A
1	40691249	.	T	TA	.	.	DP=14;ECNT=4;NLOD=3.61;N_ART_LOD=-1.114e+00;POP_AF=1.000e-03;P_GERMLINE=-2.592e+00;TLOD=3.72	GT:AD:AF:F1R2:F2R1:MBQ:MFRL:MMQ:MPOS:PGT:PID:SA_MAP_AF:SA_POST_PROB	0/1:1,1:0.500:0,1:1,0:27:77,198:60:42:0|1:40691232_C_A:0.505,0.00,0.500:0.021,0.032,0.947	0/0:12,0:1.934e-05:6,0:6,0:0:136,0:0:0:0|1:40691232_C_A
1	40691250	.	C	A	.	.	DP=15;ECNT=4;NLOD=3.26;N_ART_LOD=-8.388e-01;POP_AF=1.000e-03;P_GERMLINE=-2.174e+00;TLOD=3.79	GT:AD:AF:F1R2:F2R1:MBQ:MFRL:MMQ:MPOS:PGT:PID:SA_MAP_AF:SA_POST_PROB	0/1:1,1:0.500:0,1:1,0:14:77,198:60:43:0|1:40691232_C_A:0.505,0.00,0.500:0.021,0.032,0.947	0/0:11,0:0.086:3,0:2,0:0:111,0:0:0:0|1:40691232_C_A
1	40896519	.	G	T	.	.	DP=15;ECNT=6;NLOD=3.01;N_ART_LOD=-1.041e+00;POP_AF=1.000e-03;P_GERMLINE=-2.687e+00;TLOD=3.02	GT:AD:AF:F1R2:F2R1:MBQ:MFRL:MMQ:MPOS:PGT:PID:SA_MAP_AF:SA_POST_PROB	0/1:4,1:0.200:2,1:2,0:40:169,133:60:12:0|1:40896519_G_T:0.00,0.202,0.200:0.035,0.017,0.949	0/0:10,0:2.846e-05:5,0:5,0:0:169,0:0:0:0|1:40896519_G_T
1	40896526	.	C	T	.	.	DP=15;ECNT=6;NLOD=3.01;N_ART_LOD=-1.041e+00;POP_AF=1.000e-03;P_GERMLINE=-2.687e+00;TLOD=3.02	GT:AD:AF:F1R2:F2R1:MBQ:MFRL:MMQ:MPOS:PGT:PID:SA_MAP_AF:SA_POST_PROB	0/1:4,1:0.200:2,1:2,0:40:169,133:60:5:0|1:40896519_G_T:0.00,0.202,0.200:0.043,0.015,0.943	0/0:10,0:2.846e-05:5,0:5,0:0:169,0:0:0:0|1:40896519_G_T
1	40896527	.	A	G	.	.	DP=15;ECNT=6;NLOD=3.01;N_ART_LOD=-1.041e+00;POP_AF=1.000e-03;P_GERMLINE=-2.687e+00;TLOD=3.02	GT:AD:AF:F1R2:F2R1:MBQ:MFRL:MMQ:MPOS:PGT:PID:SA_MAP_AF:SA_POST_PROB	0/1:4,1:0.200:2,1:2,0:40:169,133:60:4:0|1:40896519_G_T:0.00,0.202,0.200:0.043,0.015,0.943	0/0:10,0:2.846e-05:5,0:5,0:0:169,0:0:0:0|1:40896519_G_T
1	40896531	.	T	C	.	.	DP=15;ECNT=6;NLOD=3.01;N_ART_LOD=-1.041e+00;POP_AF=1.000e-03;P_GERMLINE=-2.687e+00;TLOD=3.02	GT:AD:AF:F1R2:F2R1:MBQ:MFRL:MMQ:MPOS:PGT:PID:SA_MAP_AF:SA_POST_PROB	0/1:4,1:0.200:2,1:2,0:40:169,133:60:0:0|1:40896519_G_T:0.00,0.202,0.200:0.043,0.015,0.943	0/0:10,0:2.846e-05:5,0:5,0:0:169,0:0:0:0|1:40896519_G_T
1	40896541	.	A	C	.	.	DP=15;ECNT=6;NLOD=3.01;N_ART_LOD=-1.041e+00;POP_AF=1.000e-03;P_GERMLINE=-2.687e+00;TLOD=3.02	GT:AD:AF:F1R2:F2R1:MBQ:MFRL:MMQ:MPOS:PGT:PID:SA_MAP_AF:SA_POST_PROB	0/1:4,1:0.200:2,1:2,0:40:169,133:60:24:0|1:40896519_G_T:0.202,0.00,0.200:0.025,0.022,0.953	0/0:10,0:2.846e-05:5,0:5,0:0:169,0:0:0:0|1:40896519_G_T
1	40920060	.	C	CT	.	.	DP=346;ECNT=1;NLOD=38.19;N_ART_LOD=-4.705e-01;POP_AF=1.000e-03;P_GERMLINE=-3.687e+01;RPA=9,10;RU=T;STR;TLOD=4.02	GT:AD:AF:F1R2:F2R1:MBQ:MFRL:MMQ:MPOS:SA_MAP_AF:SA_POST_PROB	0/1:111,5:0.145:49,3:62,2:35:183,189:60:25:0.040,0.030,0.043:0.016,4.988e-03,0.979	0/0:144,2:0.141:57,2:87,0:40:172,166:60:28
1	40987851	.	T	TA	.	.	DP=18;ECNT=1;NLOD=3.00;N_ART_LOD=-1.057e+00;POP_AF=1.000e-03;P_GERMLINE=-1.801e-01;RPA=14,15;RU=A;STR;TLOD=7.55	GT:AD:AF:F1R2:F2R1:MBQ:MFRL:MMQ:MPOS:SA_MAP_AF:SA_POST_PROB	0/1:3,4:0.583:3,3:0,1:37:155,126:60:7:0.576,0.00,0.571:0.016,0.057,0.927	0/0:10,0:0.048:6,0:4,0:0:120,0:0:0
1	41200002	.	A	G	.	.	DP=14;ECNT=1;NLOD=3.01;N_ART_LOD=-1.041e+00;POP_AF=1.000e-03;P_GERMLINE=-2.513e+00;TLOD=3.20	GT:AD:AF:F1R2:F2R1:MBQ:MFRL:MMQ:MPOS:SA_MAP_AF:SA_POST_PROB	0/1:3,1:0.275:3,0:0,1:40:187,130:60:13:0.253,0.00,0.250:0.019,0.032,0.949	0/0:10,0:1.049e-04:5,0:5,0:0:239,0:0:0
1	41350798	.	G	A	.	.	DP=12;ECNT=1;NLOD=2.36;N_ART_LOD=-9.510e-01;POP_AF=1.000e-03;P_GERMLINE=-1.891e+00;TLOD=3.18	GT:AD:AF:F1R2:F2R1:MBQ:MFRL:MMQ:MPOS:SA_MAP_AF:SA_POST_PROB	0/1:3,1:0.250:2,0:1,1:40:204,111:60:11:0.00,0.253,0.250:0.027,0.021,0.951	0/0:8,0:0.013:5,0:3,0:0:129,0:0:0
1	41449291	.	C	CT	.	.	DP=86;ECNT=1;NLOD=2.46;N_ART_LOD=0.596;POP_AF=1.000e-03;P_GERMLINE=-5.854e-02;RPA=17,18;RU=T;STR;TLOD=12.89	GT:AD:AF:F1R2:F2R1:MBQ:MFRL:MMQ:MPOS:SA_MAP_AF:SA_POST_PROB	0/1:16,9:0.426:7,3:5,6:15:255,286:60:21:0.364,0.00,0.360:0.025,0.026,0.949	0/0:18,2:0.339:4,1:3,1:28:235,199:60:17
1	41483805	.	GTCC	G	.	.	DB;DP=337;ECNT=1;NLOD=19.47;N_ART_LOD=14.37;POP_AF=1.000e-03;P_GERMLINE=-1.617e+01;RPA=6,5;RU=TCC;STR;TLOD=11.59	GT:AD:AF:F1R2:F2R1:MBQ:MFRL:MMQ:MPOS:SA_MAP_AF:SA_POST_PROB	0/1:142,5:0.085:45,2:97,3:40:166,185:60:28:0.030,0.030,0.034:5.603e-03,5.446e-03,0.989	0/0:148,6:0.088:70,0:78,6:40:178,203:60:21
1	41583025	.	T	C	.	.	DP=169;ECNT=4;NLOD=16.58;N_ART_LOD=3.51;POP_AF=1.000e-03;P_GERMLINE=-1.328e+01;TLOD=16.69	GT:AD:AF:F1R2:F2R1:MBQ:MFRL:MMQ:MPOS:PGT:PID:SA_MAP_AF:SA_POST_PROB	0/1:72,6:0.093:34,3:38,3:40:188,104:37:31:0|1:41583025_T_C:0.061,0.061,0.077:0.011,8.557e-03,0.980	0/0:83,2:0.040:48,2:35,0:37:172,122:30:24:0|1:41583025_T_C
1	41583026	.	GC	G	.	.	DP=174;ECNT=4;NLOD=16.58;N_ART_LOD=3.50;POP_AF=1.000e-03;P_GERMLINE=-1.328e+01;RPA=3,2;RU=C;STR;TLOD=16.64	GT:AD:AF:F1R2:F2R1:MBQ:MFRL:MMQ:MPOS:PGT:PID:SA_MAP_AF:SA_POST_PROB	0/1:73,6:0.096:35,3:38,3:40:188,104:37:30:0|1:41583025_T_C:0.061,0.061,0.076:0.012,8.310e-03,0.980	0/0:83,2:0.055:48,2:35,0:34:172,122:30:23:0|1:41583025_T_C
1	41583066	.	A	G	.	.	DP=169;ECNT=4;NLOD=6.37;N_ART_LOD=8.38;POP_AF=1.000e-03;P_GERMLINE=-3.069e+00;TLOD=9.09	GT:AD:AF:F1R2:F2R1:MBQ:MFRL:MMQ:MPOS:SA_MAP_AF:SA_POST_PROB	0/1:54,4:0.157:25,3:29,1:39:194,134:40:19:0.071,0.00,0.069:7.277e-03,0.025,0.968	0/0:73,5:0.131:42,2:31,3:39:192,152:40:24
1	41583087	.	G	T	.	.	DP=177;ECNT=4;NLOD=10.69;N_ART_LOD=3.93;POP_AF=1.000e-03;P_GERMLINE=-1.021e+01;TLOD=3.18	GT:AD:AF:F1R2:F2R1:MBQ:MFRL:MMQ:MPOS:SA_MAP_AF:SA_POST_PROB	0/1:61,2:0.131:30,2:31,0:38:188,133:40:3:0.030,0.00,0.032:6.740e-03,0.011,0.982	0/0:71,5:0.144:38,3:33,2:32:206,160:40:5
1	41618162	.	A	G	.	.	DP=45;ECNT=1;NLOD=6.92;N_ART_LOD=-1.388e+00;POP_AF=1.000e-03;P_GERMLINE=-4.754e+00;TLOD=4.90	GT:AD:AF:F1R2:F2R1:MBQ:MFRL:MMQ:MPOS:SA_MAP_AF:SA_POST_PROB	0/1:17,2:0.143:8,1:9,1:38:240,267:60:19:0.00,0.101,0.105:0.017,0.022,0.962	0/0:23,0:0.021:11,0:12,0:0:220,0:0:0
1	41720542	.	C	T	.	.	DP=18;ECNT=1;NLOD=3.31;N_ART_LOD=-1.121e+00;POP_AF=1.000e-03;P_GERMLINE=-2.934e+00;TLOD=3.08	GT:AD:AF:F1R2:F2R1:MBQ:MFRL:MMQ:MPOS:SA_MAP_AF:SA_POST_PROB	0/1:3,1:0.250:1,0:2,1:39:206,96:51:32:0.253,0.00,0.250:0.025,0.023,0.952	0/0:11,0:0.107:7,0:4,0:0:188,0:0:0
1	41848135	.	G	A	.	.	DP=146;ECNT=1;NLOD=23.84;N_ART_LOD=-1.920e+00;POP_AF=1.000e-03;P_GERMLINE=-2.347e+01;TLOD=3.07	GT:AD:AF:F1R2:F2R1:MBQ:MFRL:MMQ:MPOS:SA_MAP_AF:SA_POST_PROB	0/1:51,2:0.098:20,2:31,0:35:191,176:60:19:0.00,0.040,0.038:7.799e-03,0.019,0.973	0/0:80,0:0.041:31,0:49,0:0:172,0:0:0
1	41983843	.	G	A	.	.	DP=29;ECNT=1;NLOD=4.82;N_ART_LOD=-1.230e+00;POP_AF=1.000e-03;P_GERMLINE=-2.543e+00;TLOD=5.02	GT:AD:AF:F1R2:F2R1:MBQ:MFRL:MMQ:MPOS:SA_MAP_AF:SA_POST_PROB	0/1:10,2:0.200:5,0:5,2:35:219,262:60:10:0.00,0.172,0.167:0.020,0.025,0.955	0/0:16,0:5.478e-05:6,0:10,0:0:234,0:0:0
1	42428732	.	G	C	.	.	DP=12;ECNT=2;NLOD=3.01;N_ART_LOD=-1.041e+00;POP_AF=1.000e-03;P_GERMLINE=-1.994e+00;TLOD=3.72	GT:AD:AF:F1R2:F2R1:MBQ:MFRL:MMQ:MPOS:PGT:PID:SA_MAP_AF:SA_POST_PROB	0/1:1,1:0.500:1,1:0,0:40:147,99:29:14:0|1:42428732_G_C:0.505,0.00,0.500:0.021,0.032,0.947	0/0:10,0:3.336e-06:5,0:5,0:0:160,0:0:0:0|1:42428732_G_C
1	42428746	.	G	T	.	.	DP=11;ECNT=2;NLOD=2.71;N_ART_LOD=-1.000e+00;POP_AF=1.000e-03;P_GERMLINE=-1.697e+00;TLOD=3.72	GT:AD:AF:F1R2:F2R1:MBQ:MFRL:MMQ:MPOS:PGT:PID:SA_MAP_AF:SA_POST_PROB	0/1:1,1:0.500:1,1:0,0:40:147,99:29:20:0|1:42428732_G_C:0.495,0.00,0.500:0.025,0.027,0.948	0/0:9,0:1.207e-05:5,0:4,0:0:162,0:0:0:0|1:42428732_G_C
1	42776699	.	GA	G	.	.	DB;DP=140;ECNT=1;NLOD=4.97;N_ART_LOD=6.19;POP_AF=1.000e-03;P_GERMLINE=-3.235e+00;RPA=11,10;RU=A;STR;TLOD=4.44	GT:AD:AF:F1R2:F2R1:MBQ:MFRL:MMQ:MPOS:SA_MAP_AF:SA_POST_PROB	0/1:56,6:0.126:16,1:33,3:39:181,186:60:29:0.040,0.061,0.066:0.010,0.011,0.978	0/0:60,5:0.140:22,3:27,2:39:176,181:60:34
1	42870150	.	T	C	.	.	DP=212;ECNT=1;NLOD=33.62;N_ART_LOD=-2.064e+00;POP_AF=1.000e-03;P_GERMLINE=-3.312e+01;TLOD=3.20	GT:AD:AF:F1R2:F2R1:MBQ:MFRL:MMQ:MPOS:SA_MAP_AF:SA_POST_PROB	0/1:87,2:0.044:25,0:62,2:39:151,272:60:17:0.00,0.020,0.022:0.012,3.884e-03,0.984	0/0:112,0:0.031:55,0:57,0:0:183,0:0:0
1	42948562	.	G	GA	.	.	DP=335;ECNT=1;NLOD=10.19;N_ART_LOD=14.44;POP_AF=1.000e-03;P_GERMLINE=-7.373e+00;RPA=12,13;RU=A;STR;TLOD=5.70	GT:AD:AF:F1R2:F2R1:MBQ:MFRL:MMQ:MPOS:SA_MAP_AF:SA_POST_PROB	0/1:98,5:0.209:11,4:22,1:36:208,225:60:29:0.051,0.00,0.049:0.019,8.210e-03,0.973	0/0:120,11:0.224:19,3:25,8:16:198,228:60:32
1	43178646	.	C	T	.	.	DP=12;ECNT=1;NLOD=2.41;N_ART_LOD=-9.542e-01;POP_AF=1.000e-03;P_GERMLINE=-1.936e+00;TLOD=3.18	GT:AD:AF:F1R2:F2R1:MBQ:MFRL:MMQ:MPOS:SA_MAP_AF:SA_POST_PROB	0/1:3,1:0.250:0,0:3,1:40:136,109:60:20:0.253,0.00,0.250:0.019,0.032,0.949	0/0:8,0:5.206e-05:5,0:3,0:0:152,0:0:0
1	43779724	.	T	G	.	.	DP=433;ECNT=1;NLOD=52.79;N_ART_LOD=-1.580e+00;POP_AF=1.000e-03;P_GERMLINE=-5.238e+01;TLOD=3.11	GT:AD:AF:F1R2:F2R1:MBQ:MFRL:MMQ:MPOS:SA_MAP_AF:SA_POST_PROB	0/1:170,2:0.102:44,0:74,2:40:193,235:60:41:0.010,0.010,0.014:7.806e-03,2.622e-03,0.990	0/0:191,2:0.099:53,0:68,0:0:184,0:0:0
1	43828861	.	G	GT	.	.	DP=332;ECNT=1;NLOD=36.73;N_ART_LOD=2.02;POP_AF=1.000e-03;P_GERMLINE=-3.386e+01;RPA=10,11;RU=T;STR;TLOD=5.78	GT:AD:AF:F1R2:F2R1:MBQ:MFRL:MMQ:MPOS:SA_MAP_AF:SA_POST_PROB	0/1:108,6:0.140:38,2:67,4:40:167,169:60:18:0.040,0.040,0.053:0.012,5.586e-03,0.983	0/0:156,4:0.105:66,0:86,4:38:174,217:60:33
1	43830716	.	C	A	.	.	DP=81;ECNT=1;NLOD=9.69;N_ART_LOD=-1.542e+00;POP_AF=1.000e-03;P_GERMLINE=-7.963e+00;TLOD=4.44	GT:AD:AF:F1R2:F2R1:MBQ:MFRL:MMQ:MPOS:SA_MAP_AF:SA_POST_PROB	0/1:38,2:0.096:12,1:26,1:40:232,230:60:15:0.030,0.040,0.050:0.049,5.333e-03,0.946	0/0:33,1:0.060:12,1:21,0:39:216,97:60:-4
1	44142275	.	C	T	.	.	DP=14;ECNT=1;NLOD=2.36;N_ART_LOD=-9.706e-01;POP_AF=1.000e-03;P_GERMLINE=-2.025e+00;TLOD=3.04	GT:AD:AF:F1R2:F2R1:MBQ:MFRL:MMQ:MPOS:SA_MAP_AF:SA_POST_PROB	0/1:3,1:0.300:1,1:2,0:39:153,153:60:16:0.253,0.00,0.250:0.017,0.039,0.944	0/0:8,0:0.067:4,0:4,0:0:129,0:0:0
1	44175224	.	AT	A	.	.	DP=12;ECNT=1;NLOD=2.71;N_ART_LOD=-9.998e-01;POP_AF=1.000e-03;P_GERMLINE=-5.676e-01;RPA=8,7;RU=T;STR;TLOD=5.02	GT:AD:AF:F1R2:F2R1:MBQ:MFRL:MMQ:MPOS:SA_MAP_AF:SA_POST_PROB	0/1:1,2:0.666:0,2:1,0:39:240,199:60:12:0.646,0.646,0.667:0.028,0.024,0.947	0/0:9,0:9.704e-04:3,0:6,0:0:190,0:0:0
1	44196961	.	C	A	.	.	DP=16;ECNT=1;NLOD=3.91;N_ART_LOD=-1.146e+00;POP_AF=1.000e-03;P_GERMLINE=-3.315e+00;TLOD=3.30	GT:AD:AF:F1R2:F2R1:MBQ:MFRL:MMQ:MPOS:SA_MAP_AF:SA_POST_PROB	0/1:2,1:0.333:2,1:0,0:39:172,158:60:6:0.333,0.00,0.333:0.021,0.029,0.949	0/0:13,0:4.397e-05:7,0:6,0:0:152,0:0:0
1	44360317	.	G	GT	.	.	DP=97;ECNT=1;NLOD=5.96;N_ART_LOD=-9.985e-02;POP_AF=1.000e-03;P_GERMLINE=-3.236e+00;RPA=12,13;RU=T;STR;TLOD=5.56	GT:AD:AF:F1R2:F2R1:MBQ:MFRL:MMQ:MPOS:SA_MAP_AF:SA_POST_PROB	0/1:26,5:0.278:9,1:12,4:27:240,265:60:34:0.162,0.00,0.161:0.015,0.027,0.957	0/0:28,1:0.249:9,0:14,1:34:229,347:60:43
1	44413280	.	G	A	.	.	DP=186;ECNT=1;NLOD=27.90;N_ART_LOD=-1.979e+00;POP_AF=1.000e-03;P_GERMLINE=-2.715e+01;TLOD=3.46	GT:AD:AF:F1R2:F2R1:MBQ:MFRL:MMQ:MPOS:SA_MAP_AF:SA_POST_PROB	0/1:83,2:0.050:29,1:54,1:40:178,201:60:32:0.00,0.020,0.024:7.960e-03,6.226e-03,0.986	0/0:93,0:0.018:35,0:58,0:0:184,0:0:0
1	44468111	.	G	A	.	.	DP=402;ECNT=1;NLOD=52.68;N_ART_LOD=-2.254e+00;POP_AF=1.000e-03;P_GERMLINE=-5.066e+01;TLOD=4.74	GT:AD:AF:F1R2:F2R1:MBQ:MFRL:MMQ:MPOS:SA_MAP_AF:SA_POST_PROB	0/1:205,3:0.041:77,1:128,2:39:197,160:60:18:0.010,0.010,0.014:4.907e-03,2.366e-03,0.993	0/0:175,0:0.022:60,0:115,0:0:188,0:0:0
1	44474382	.	C	CT	.	.	DP=92;ECNT=1;NLOD=5.22;N_ART_LOD=-1.148e+00;POP_AF=1.000e-03;P_GERMLINE=-1.922e+00;RPA=13,14;RU=T;STR;TLOD=9.83	GT:AD:AF:F1R2:F2R1:MBQ:MFRL:MMQ:MPOS:SA_MAP_AF:SA_POST_PROB	0/1:19,6:0.383:7,3:6,3:36:221,171:60:21:0.232,0.192,0.240:0.030,0.016,0.953	0/0:18,0:0.292:5,0:9,0:0:206,0:0:0
1	44645588	.	C	G	.	.	DP=16;ECNT=1;NLOD=3.31;N_ART_LOD=-1.094e+00;POP_AF=1.000e-03;P_GERMLINE=-2.756e+00;TLOD=3.25	GT:AD:AF:F1R2:F2R1:MBQ:MFRL:MMQ:MPOS:SA_MAP_AF:SA_POST_PROB	0/1:2,1:0.375:0,0:2,1:39:154,70:60:6:0.00,0.333,0.333:0.029,0.021,0.949	0/0:11,0:0.042:6,0:5,0:0:161,0:0:0
1	44871072	.	TGCC	T	.	.	DP=201;ECNT=3;NLOD=5.94;N_ART_LOD=10.88;POP_AF=1.000e-03;P_GERMLINE=-4.838e+00;RPA=6,5;RU=GCC;STR;TLOD=3.81	GT:AD:AF:F1R2:F2R1:MBQ:MFRL:MMQ:MPOS:SA_MAP_AF:SA_POST_PROB	0/1:80,2:0.099:45,0:35,2:40:175,136:60:36:0.020,0.020,0.024:6.151e-03,6.346e-03,0.988	0/0:87,5:0.106:49,3:38,2:40:162,259:60:30
1	44871090	.	C	T	.	.	DP=225;ECNT=3;NLOD=14.70;N_ART_LOD=7.67;POP_AF=1.000e-03;P_GERMLINE=-1.147e+01;TLOD=6.76	GT:AD:AF:F1R2:F2R1:MBQ:MFRL:MMQ:MPOS:SA_MAP_AF:SA_POST_PROB	0/1:93,4:0.104:49,4:44,0:34:174,163:60:26:0.030,0.030,0.041:0.011,5.161e-03,0.984	0/0:99,4:0.079:56,4:43,0:36:163,163:60:36
1	44878543	.	T	C	.	.	DP=30;ECNT=1;NLOD=2.71;N_ART_LOD=-1.018e+00;POP_AF=1.000e-03;P_GERMLINE=-3.992e-01;TLOD=5.31	GT:AD:AF:F1R2:F2R1:MBQ:MFRL:MMQ:MPOS:SA_MAP_AF:SA_POST_PROB	0/1:17,2:0.125:5,0:12,2:40:304,236:60:20:0.101,0.00,0.105:0.022,0.017,0.962	0/0:9,0:0.050:3,0:6,0:0:243,0:0:0
1	45133098	.	G	A	.	.	DP=14;ECNT=1;NLOD=2.71;N_ART_LOD=-1.000e+00;POP_AF=1.000e-03;P_GERMLINE=-2.369e+00;TLOD=3.04	GT:AD:AF:F1R2:F2R1:MBQ:MFRL:MMQ:MPOS:SA_MAP_AF:SA_POST_PROB	0/1:3,1:0.300:1,1:2,0:39:258,115:60:20:0.00,0.253,0.250:0.027,0.021,0.951	0/0:9,0:6.649e-05:4,0:5,0:0:214,0:0:0
1	45169711	.	TA	T	.	.	DB;DP=201;ECNT=1;NLOD=3.05;N_ART_LOD=9.08;POP_AF=1.000e-03;P_GERMLINE=-1.975e-01;RPA=14,13;RU=A;STR;TLOD=7.73	GT:AD:AF:F1R2:F2R1:MBQ:MFRL:MMQ:MPOS:SA_MAP_AF:SA_POST_PROB	0/1:74,7:0.142:20,5:44,2:40:181,164:60:22:0.051,0.081,0.088:0.022,6.857e-03,0.971	0/0:84,12:0.184:22,1:46,7:40:171,200:60:21
1	45308626	.	G	T	.	.	DP=56;ECNT=1;NLOD=7.60;N_ART_LOD=-1.446e+00;POP_AF=1.000e-03;P_GERMLINE=-6.216e+00;TLOD=4.09	GT:AD:AF:F1R2:F2R1:MBQ:MFRL:MMQ:MPOS:SA_MAP_AF:SA_POST_PROB	0/1:17,6:0.227:5,3:12,3:35:226,198:60:1:0.263,0.00,0.261:0.025,0.023,0.952	0/0:27,3:0.081:6,2:21,1:35:241,173:60:1
1	45316741	.	CT	C	.	.	DP=306;ECNT=1;NLOD=10.02;N_ART_LOD=12.67;POP_AF=1.000e-03;P_GERMLINE=-6.717e+00;RPA=11,10;RU=T;STR;TLOD=23.31	GT:AD:AF:F1R2:F2R1:MBQ:MFRL:MMQ:MPOS:SA_MAP_AF:SA_POST_PROB	0/1:66,15:0.298:17,5:34,9:39:187,176:60:19:0.182,0.152,0.187:0.016,0.014,0.969	0/0:125,12:0.202:39,8:56,2:39:182,154:60:22
1	45471980	.	ATT	A	.	.	DP=52;ECNT=1;NLOD=4.77;N_ART_LOD=-1.028e+00;POP_AF=1.000e-03;P_GERMLINE=-2.918e+00;RPA=15,13;RU=T;STR;TLOD=4.56	GT:AD:AF:F1R2:F2R1:MBQ:MFRL:MMQ:MPOS:SA_MAP_AF:SA_POST_PROB	0/1:19,2:0.195:3,1:2,1:29:246,245:60:28:0.101,0.00,0.100:0.022,0.016,0.962	0/0:16,0:0.183:2,0:5,0:0:271,0:0:0
1	45474301	.	G	A	.	.	DP=172;ECNT=1;NLOD=27.69;N_ART_LOD=-1.976e+00;POP_AF=1.000e-03;P_GERMLINE=-2.674e+01;TLOD=3.66	GT:AD:AF:F1R2:F2R1:MBQ:MFRL:MMQ:MPOS:SA_MAP_AF:SA_POST_PROB	0/1:71,2:0.046:35,1:36,1:40:161,166:60:18:0.00,0.030,0.027:0.018,3.960e-03,0.978	0/0:92,0:0.021:32,0:60,0:0:162,0:0:0
1	45475763	.	G	A	.	.	DP=1049;ECNT=1;NLOD=149.08;N_ART_LOD=-9.999e-01;POP_AF=1.000e-03;P_GERMLINE=-1.482e+02;TLOD=3.55	GT:AD:AF:F1R2:F2R1:MBQ:MFRL:MMQ:MPOS:SA_MAP_AF:SA_POST_PROB	0/1:457,3:0.042:149,0:308,3:40:173,157:60:30:0.010,0.010,6.522e-03:1.332e-03,2.028e-03,0.997	0/0:515,2:0.041:166,0:349,2:40:173,97:60:12
1	45475910	.	G	A	.	.	DP=764;ECNT=1;NLOD=117.47;N_ART_LOD=-2.605e+00;POP_AF=1.000e-03;P_GERMLINE=-1.162e+02;TLOD=3.95	GT:AD:AF:F1R2:F2R1:MBQ:MFRL:MMQ:MPOS:SA_MAP_AF:SA_POST_PROB	0/1:324,3:0.041:117,0:207,3:39:181,159:60:15:0.010,0.010,9.174e-03:5.657e-03,1.359e-03,0.993	0/0:392,0:0.033:142,0:250,0:0:172,0:0:0
1	45684148	.	T	C	.	.	DP=16;ECNT=1;NLOD=3.31;N_ART_LOD=-1.079e+00;POP_AF=1.000e-03;P_GERMLINE=-2.988e+00;TLOD=3.02	GT:AD:AF:F1R2:F2R1:MBQ:MFRL:MMQ:MPOS:SA_MAP_AF:SA_POST_PROB	0/1:4,1:0.200:1,1:3,0:34:154,89:37:20:0.202,0.00,0.200:0.025,0.022,0.953	0/0:11,0:3.032e-06:8,0:3,0:0:165,0:0:0
1	45844861	.	G	A	.	.	DP=16;ECNT=1;NLOD=2.41;N_ART_LOD=-9.542e-01;POP_AF=1.000e-03;P_GERMLINE=-5.224e-02;TLOD=9.93	GT:AD:AF:F1R2:F2R1:MBQ:MFRL:MMQ:MPOS:SA_MAP_AF:SA_POST_PROB	0/1:5,3:0.375:3,1:2,2:38:132,171:60:10:0.00,0.374,0.375:0.026,0.025,0.949	0/0:8,0:7.281e-05:4,0:4,0:0:176,0:0:0
1	45915953	.	GC	G	.	.	DP=13;ECNT=2;NLOD=2.71;N_ART_LOD=-1.000e+00;POP_AF=1.000e-03;P_GERMLINE=-2.212e+00;TLOD=3.20	GT:AD:AF:F1R2:F2R1:MBQ:MFRL:MMQ:MPOS:PGT:PID:SA_MAP_AF:SA_POST_PROB	0/1:3,1:0.250:2,0:1,1:40:197,119:25:34:0|1:45915953_GC_G:0.00,0.253,0.250:0.027,0.021,0.951	0/0:9,0:5.058e-05:5,0:4,0:0:150,0:0:0:0|1:45915953_GC_G
1	45915955	.	A	T	.	.	DP=14;ECNT=2;NLOD=3.01;N_ART_LOD=-1.041e+00;POP_AF=1.000e-03;P_GERMLINE=-2.512e+00;TLOD=3.20	GT:AD:AF:F1R2:F2R1:MBQ:MFRL:MMQ:MPOS:PGT:PID:SA_MAP_AF:SA_POST_PROB	0/1:3,1:0.250:2,0:1,1:40:197,119:25:36:0|1:45915953_GC_G:0.00,0.253,0.250:0.027,0.021,0.951	0/0:10,0:4.552e-05:6,0:4,0:0:138,0:0:0:0|1:45915953_GC_G
1	45940071	.	G	T	.	.	DP=13;ECNT=1;NLOD=2.41;N_ART_LOD=-9.738e-01;POP_AF=1.000e-03;P_GERMLINE=-1.960e+00;TLOD=3.15	GT:AD:AF:F1R2:F2R1:MBQ:MFRL:MMQ:MPOS:SA_MAP_AF:SA_POST_PROB	0/1:3,1:0.250:1,0:2,1:40:128,146:60:3:0.00,0.253,0.250:0.032,0.019,0.949	0/0:8,0:0.056:5,0:3,0:0:188,0:0:0
1	46026774	.	A	G	.	.	DP=11;ECNT=1;NLOD=2.41;N_ART_LOD=-9.542e-01;POP_AF=1.000e-03;P_GERMLINE=-1.915e+00;TLOD=3.20	GT:AD:AF:F1R2:F2R1:MBQ:MFRL:MMQ:MPOS:SA_MAP_AF:SA_POST_PROB	0/1:2,1:0.333:1,0:1,1:38:170,80:60:20:0.00,0.333,0.333:0.036,0.019,0.946	0/0:8,0:6.336e-05:3,0:5,0:0:206,0:0:0
1	46033173	.	C	T	.	.	DP=11;ECNT=1;NLOD=2.41;N_ART_LOD=-9.542e-01;POP_AF=1.000e-03;P_GERMLINE=-1.718e+00;TLOD=3.40	GT:AD:AF:F1R2:F2R1:MBQ:MFRL:MMQ:MPOS:SA_MAP_AF:SA_POST_PROB	0/1:2,1:0.333:1,1:1,0:40:204,96:60:19:0.00,0.333,0.333:0.036,0.019,0.946	0/0:8,0:1.275e-04:5,0:3,0:0:177,0:0:0
1	46137171	.	C	T	.	.	DP=16;ECNT=1;NLOD=3.87;N_ART_LOD=-1.144e+00;POP_AF=1.000e-03;P_GERMLINE=-3.169e+00;TLOD=3.40	GT:AD:AF:F1R2:F2R1:MBQ:MFRL:MMQ:MPOS:SA_MAP_AF:SA_POST_PROB	0/1:2,1:0.333:0,1:2,0:40:154,135:60:14:0.00,0.333,0.333:0.025,0.025,0.950	0/0:13,0:7.817e-03:7,0:6,0:0:164,0:0:0
1	46347877	.	AAT	A	.	.	DP=152;ECNT=1;NLOD=11.22;N_ART_LOD=0.305;POP_AF=1.000e-03;P_GERMLINE=-1.043e+01;TLOD=3.49	GT:AD:AF:F1R2:F2R1:MBQ:MFRL:MMQ:MPOS:SA_MAP_AF:SA_POST_PROB	0/1:51,4:0.180:23,1:28,3:40:201,170:60:34:0.00,0.071,0.073:0.012,0.019,0.969	0/0:55,3:0.171:15,0:40,3:40:205,194:60:26
1	46474793	.	C	A	.	.	DP=13;ECNT=1;NLOD=2.71;N_ART_LOD=-1.000e+00;POP_AF=1.000e-03;P_GERMLINE=-2.235e+00;TLOD=3.18	GT:AD:AF:F1R2:F2R1:MBQ:MFRL:MMQ:MPOS:SA_MAP_AF:SA_POST_PROB	0/1:3,1:0.250:1,0:2,1:40:127,128:60:7:0.00,0.253,0.250:0.032,0.019,0.949	0/0:9,0:4.751e-05:4,0:5,0:0:214,0:0:0
1	46521724	.	CTT	C	.	.	DP=62;ECNT=1;NLOD=6.38;N_ART_LOD=-1.022e+00;POP_AF=1.000e-03;P_GERMLINE=-6.006e+00;RPA=11,9;RU=T;STR;TLOD=3.08	GT:AD:AF:F1R2:F2R1:MBQ:MFRL:MMQ:MPOS:SA_MAP_AF:SA_POST_PROB	0/1:14,2:0.304:5,1:7,1:40:221,323:60:36:0.091,0.00,0.087:0.019,0.016,0.965	0/0:21,0:0.160:10,0:6,0:0:237,0:0:0
1	46597316	.	T	C	.	.	DP=131;ECNT=5;NLOD=17.71;N_ART_LOD=-1.800e+00;POP_AF=1.000e-03;P_GERMLINE=-1.652e+01;TLOD=3.89	GT:AD:AF:F1R2:F2R1:MBQ:MFRL:MMQ:MPOS:SA_MAP_AF:SA_POST_PROB	0/1:57,5:0.105:16,2:41,3:15:188,238:60:3:0.00,0.081,0.081:0.022,8.998e-03,0.969	0/0:60,0:0.057:21,0:39,0:0:188,0:0:0
1	46597317	.	T	C	.	.	DP=138;ECNT=5;NLOD=20.12;N_ART_LOD=-1.835e+00;POP_AF=1.000e-03;P_GERMLINE=-1.958e+01;TLOD=3.24	GT:AD:AF:F1R2:F2R1:MBQ:MFRL:MMQ:MPOS:PGT:PID:SA_MAP_AF:SA_POST_PROB	0/1:68,2:0.029:21,2:47,0:27:190,247:60:0:0|1:46597307_A_C:0.00,0.030,0.029:7.979e-03,9.129e-03,0.983	0/0:67,0:8.875e-03:24,0:43,0:0:189,0:0:0:0|1:46597307_A_C
1	46597321	.	A	C	.	.	DP=168;ECNT=5;NLOD=21.99;N_ART_LOD=-1.887e+00;POP_AF=1.000e-03;P_GERMLINE=-2.162e+01;TLOD=3.07	GT:AD:AF:F1R2:F2R1:MBQ:MFRL:MMQ:MPOS:SA_MAP_AF:SA_POST_PROB	0/1:77,2:0.084:23,2:54,0:14:189,247:60:-7:0.00,0.030,0.025:6.925e-03,9.139e-03,0.984	0/0:74,0:0.045:26,0:48,0:0:191,0:0:0
1	46680338	.	T	G	.	.	DP=13;ECNT=2;NLOD=2.41;N_ART_LOD=-9.542e-01;POP_AF=1.000e-03;P_GERMLINE=-2.088e+00;TLOD=3.02	GT:AD:AF:F1R2:F2R1:MBQ:MFRL:MMQ:MPOS:PGT:PID:SA_MAP_AF:SA_POST_PROB	0/1:4,1:0.200:1,0:3,1:36:160,102:60:13:0|1:46680338_T_G:0.00,0.202,0.200:0.025,0.022,0.953	0/0:8,0:7.170e-10:7,0:1,0:0:140,0:0:0:0|1:46680338_T_G
1	46680340	.	G	C	.	.	DP=13;ECNT=2;NLOD=2.41;N_ART_LOD=-9.542e-01;POP_AF=1.000e-03;P_GERMLINE=-2.088e+00;TLOD=3.02	GT:AD:AF:F1R2:F2R1:MBQ:MFRL:MMQ:MPOS:PGT:PID:SA_MAP_AF:SA_POST_PROB	0/1:4,1:0.200:1,0:3,1:39:160,102:60:11:0|1:46680338_T_G:0.00,0.202,0.200:0.025,0.022,0.953	0/0:8,0:7.170e-10:7,0:1,0:0:140,0:0:0:0|1:46680338_T_G
1	46739974	.	A	AT	.	.	DP=328;ECNT=1;NLOD=8.12;N_ART_LOD=10.36;POP_AF=1.000e-03;P_GERMLINE=-4.821e+00;RPA=14,15;RU=T;STR;TLOD=14.01	GT:AD:AF:F1R2:F2R1:MBQ:MFRL:MMQ:MPOS:SA_MAP_AF:SA_POST_PROB	0/1:100,13:0.241:33,5:44,8:36:192,177:60:31:0.091,0.101,0.115:0.063,4.456e-03,0.933	0/0:103,10:0.239:38,3:41,7:33:197,193:60:27
1	46769350	.	C	A	.	.	DP=63;ECNT=1;NLOD=9.59;N_ART_LOD=-1.534e+00;POP_AF=1.000e-03;P_GERMLINE=-8.595e+00;TLOD=3.69	GT:AD:AF:F1R2:F2R1:MBQ:MFRL:MMQ:MPOS:SA_MAP_AF:SA_POST_PROB	0/1:22,2:0.147:12,1:10,1:33:267,260:60:20:0.00,0.081,0.083:0.013,0.025,0.962	0/0:32,0:0.046:9,0:23,0:0:236,0:0:0
1	46871968	.	C	T	.	.	DP=428;ECNT=1;NLOD=65.83;N_ART_LOD=-2.350e+00;POP_AF=1.000e-03;P_GERMLINE=-6.419e+01;TLOD=4.34	GT:AD:AF:F1R2:F2R1:MBQ:MFRL:MMQ:MPOS:SA_MAP_AF:SA_POST_PROB	0/1:190,3:0.036:68,1:122,2:40:176,95:60:9:0.010,0.010,0.016:3.184e-03,4.160e-03,0.993	0/0:219,0:0.021:88,0:131,0:0:172,0:0:0
1	47014251	.	A	G	.	.	DP=17;ECNT=1;NLOD=3.31;N_ART_LOD=-1.094e+00;POP_AF=1.000e-03;P_GERMLINE=-2.970e+00;TLOD=3.04	GT:AD:AF:F1R2:F2R1:MBQ:MFRL:MMQ:MPOS:SA_MAP_AF:SA_POST_PROB	0/1:3,1:0.300:2,0:1,1:39:142,173:60:7:0.253,0.00,0.250:0.017,0.039,0.944	0/0:11,0:0.042:4,0:7,0:0:168,0:0:0
1	47037652	.	G	A	.	.	DP=270;ECNT=1;NLOD=44.87;N_ART_LOD=-2.185e+00;POP_AF=1.000e-03;P_GERMLINE=-4.457e+01;TLOD=3.01	GT:AD:AF:F1R2:F2R1:MBQ:MFRL:MMQ:MPOS:SA_MAP_AF:SA_POST_PROB	0/1:110,2:0.027:37,0:73,2:40:225,325:60:18:0.00,0.020,0.018:3.765e-03,0.026,0.971	0/0:150,0:0.023:50,0:100,0:0:204,0:0:0
1	47049069	.	GA	G	.	.	DP=191;ECNT=1;NLOD=15.87;N_ART_LOD=2.22;POP_AF=1.000e-03;P_GERMLINE=-1.456e+01;RPA=10,9;RU=A;STR;TLOD=4.02	GT:AD:AF:F1R2:F2R1:MBQ:MFRL:MMQ:MPOS:SA_MAP_AF:SA_POST_PROB	0/1:69,5:0.158:21,1:43,3:37:197,255:60:22:0.061,0.00,0.056:6.135e-03,0.022,0.971	0/0:79,3:0.116:29,0:46,3:39:183,137:60:19
1	47138745	.	G	A	.	.	DP=1227;ECNT=1;NLOD=189.31;N_ART_LOD=-2.809e+00;POP_AF=1.000e-03;P_GERMLINE=-1.888e+02;TLOD=3.17	GT:AD:AF:F1R2:F2R1:MBQ:MFRL:MMQ:MPOS:SA_MAP_AF:SA_POST_PROB	0/1:542,3:0.026:215,1:327,2:40:172,197:60:10:0.010,0.010,5.505e-03:1.488e-03,1.214e-03,0.997	0/0:630,0:0.024:227,0:403,0:0:171,0:0:0
1	47154324	.	C	A	.	.	DP=22;ECNT=1;NLOD=2.41;N_ART_LOD=-9.542e-01;POP_AF=1.000e-03;P_GERMLINE=-1.404e-01;TLOD=5.70	GT:AD:AF:F1R2:F2R1:MBQ:MFRL:MMQ:MPOS:SA_MAP_AF:SA_POST_PROB	0/1:11,2:0.179:8,1:3,1:39:305,412:60:20:0.152,0.00,0.154:0.025,0.019,0.956	0/0:8,0:1.366e-04:4,0:4,0:0:335,0:0:0
1	47185959	.	G	A	.	.	DP=13;ECNT=1;NLOD=3.01;N_ART_LOD=-1.041e+00;POP_AF=1.000e-03;P_GERMLINE=-2.314e+00;TLOD=3.40	GT:AD:AF:F1R2:F2R1:MBQ:MFRL:MMQ:MPOS:SA_MAP_AF:SA_POST_PROB	0/1:2,1:0.333:1,0:1,1:40:182,87:50:24:0.333,0.00,0.333:0.025,0.025,0.950	0/0:10,0:4.648e-05:5,0:5,0:0:156,0:0:0
1	47282882	.	A	G	.	.	DP=211;ECNT=1;NLOD=30.62;N_ART_LOD=-2.035e+00;POP_AF=1.000e-03;P_GERMLINE=-2.995e+01;TLOD=3.37	GT:AD:AF:F1R2:F2R1:MBQ:MFRL:MMQ:MPOS:SA_MAP_AF:SA_POST_PROB	0/1:89,2:0.049:36,1:53,1:40:215,301:60:20:0.020,0.00,0.022:0.017,4.875e-03,0.978	0/0:102,0:0.057:33,0:69,0:0:213,0:0:0
1	47792801	.	A	G	.	.	DP=11;ECNT=1;NLOD=2.71;N_ART_LOD=-1.000e+00;POP_AF=1.000e-03;P_GERMLINE=-1.817e+00;TLOD=3.60	GT:AD:AF:F1R2:F2R1:MBQ:MFRL:MMQ:MPOS:SA_MAP_AF:SA_POST_PROB	0/1:1,1:0.500:1,0:0,1:39:199,148:47:7:0.505,0.00,0.500:0.021,0.032,0.947	0/0:9,0:6.836e-05:3,0:6,0:0:196,0:0:0
1	47905118	.	G	A	.	.	DP=218;ECNT=1;NLOD=33.02;N_ART_LOD=-2.053e+00;POP_AF=1.000e-03;P_GERMLINE=-3.240e+01;TLOD=3.32	GT:AD:AF:F1R2:F2R1:MBQ:MFRL:MMQ:MPOS:SA_MAP_AF:SA_POST_PROB	0/1:92,2:0.063:32,2:60,0:40:185,220:60:17:0.020,0.00,0.021:5.194e-03,7.946e-03,0.987	0/0:110,0:0.024:36,0:74,0:0:182,0:0:0
1	47950833	.	CTG	C	.	.	DP=102;ECNT=1;NLOD=14.87;N_ART_LOD=0.326;POP_AF=1.000e-03;P_GERMLINE=-1.180e+01;RPA=8,7;RU=TG;STR;TLOD=6.15	GT:AD:AF:F1R2:F2R1:MBQ:MFRL:MMQ:MPOS:SA_MAP_AF:SA_POST_PROB	0/1:33,3:0.095:24,3:9,0:39:169,187:60:20:0.071,0.051,0.083:7.544e-03,0.031,0.962	0/0:62,2:0.036:44,1:18,0:37:185,169:60:0
1	48365358	.	AGTG	A	.	.	DP=207;ECNT=1;NLOD=7.23;N_ART_LOD=17.56;POP_AF=1.000e-03;P_GERMLINE=-4.618e+00;RPA=6,5;RU=GTG;STR;TLOD=5.41	GT:AD:AF:F1R2:F2R1:MBQ:MFRL:MMQ:MPOS:SA_MAP_AF:SA_POST_PROB	0/1:65,3:0.076:40,2:25,1:39:166,237:60:20:0.030,0.040,0.044:0.016,5.392e-03,0.979	0/0:122,8:0.075:79,5:43,3:39:167,136:60:23
1	48699063	.	G	A	.	.	DP=25;ECNT=4;NLOD=3.76;N_ART_LOD=-1.126e+00;POP_AF=1.000e-03;P_GERMLINE=-2.338e+00;TLOD=4.13	GT:AD:AF:F1R2:F2R1:MBQ:MFRL:MMQ:MPOS:PGT:PID:SA_MAP_AF:SA_POST_PROB	0/1:6,3:0.311:1,0:5,3:32:304,343:60:7:0|1:48699059_G_A:0.00,0.333,0.333:0.030,0.021,0.949	0/0:14,1:0.055:7,0:7,1:39:275,587:60:7:0|1:48699059_G_A
1	48699068	.	G	A	.	.	DP=35;ECNT=4;NLOD=3.95;N_ART_LOD=-1.197e+00;POP_AF=1.000e-03;P_GERMLINE=-2.959e+00;TLOD=3.69	GT:AD:AF:F1R2:F2R1:MBQ:MFRL:MMQ:MPOS:PGT:PID:SA_MAP_AF:SA_POST_PROB	0/1:9,3:0.258:2,0:7,3:37:279,343:60:2:0|1:48699059_G_A:0.00,0.253,0.250:0.026,0.021,0.952	0/0:15,1:0.164:7,0:8,1:34:274,587:60:2:0|1:48699059_G_A
1	49072980	.	A	G	.	.	DP=14;ECNT=1;NLOD=3.31;N_ART_LOD=-1.079e+00;POP_AF=1.000e-03;P_GERMLINE=-2.586e+00;TLOD=3.43	GT:AD:AF:F1R2:F2R1:MBQ:MFRL:MMQ:MPOS:SA_MAP_AF:SA_POST_PROB	0/1:2,1:0.367:2,0:0,1:40:167,173:60:2:0.333,0.00,0.333:0.019,0.036,0.946	0/0:11,0:9.536e-05:6,0:5,0:0:148,0:0:0
1	49113088	.	T	C	.	.	DP=25;ECNT=1;NLOD=3.52;N_ART_LOD=-1.110e+00;POP_AF=1.000e-03;P_GERMLINE=-1.631e+00;TLOD=4.62	GT:AD:AF:F1R2:F2R1:MBQ:MFRL:MMQ:MPOS:SA_MAP_AF:SA_POST_PROB	0/1:9,2:0.238:4,1:5,1:33:290,365:60:20:0.00,0.182,0.182:0.020,0.025,0.954	0/0:12,0:0.017:7,0:5,0:0:298,0:0:0
1	49728738	.	A	G	.	.	DP=11;ECNT=1;NLOD=2.41;N_ART_LOD=-9.542e-01;POP_AF=1.000e-03;P_GERMLINE=-1.984e+00;TLOD=3.13	GT:AD:AF:F1R2:F2R1:MBQ:MFRL:MMQ:MPOS:SA_MAP_AF:SA_POST_PROB	0/1:2,1:0.367:1,1:1,0:37:137,102:46:20:0.333,0.00,0.333:0.021,0.029,0.949	0/0:8,0:6.252e-05:5,0:3,0:0:125,0:0:0
1	49826617	.	T	A	.	.	DP=19;ECNT=1;NLOD=3.01;N_ART_LOD=-1.100e+00;POP_AF=1.000e-03;P_GERMLINE=-2.710e+00;TLOD=3.00	GT:AD:AF:F1R2:F2R1:MBQ:MFRL:MMQ:MPOS:SA_MAP_AF:SA_POST_PROB	0/1:4,1:0.200:1,0:3,1:40:210,87:60:20:0.00,0.202,0.200:0.043,0.015,0.943	0/0:10,0:0.143:5,0:5,0:0:155,0:0:0
1	50572177	.	G	GA	.	.	DP=211;ECNT=1;NLOD=22.83;N_ART_LOD=0.313;POP_AF=1.000e-03;P_GERMLINE=-2.025e+01;RPA=10,11;RU=A;STR;TLOD=5.38	GT:AD:AF:F1R2:F2R1:MBQ:MFRL:MMQ:MPOS:SA_MAP_AF:SA_POST_PROB	0/1:67,5:0.165:26,2:40,3:37:213,255:60:20:0.071,0.00,0.069:0.025,0.010,0.964	0/0:93,2:0.121:40,1:50,1:38:216,183:60:14
1	50663049	.	C	T	.	.	DP=788;ECNT=1;NLOD=118.82;N_ART_LOD=-2.312e+00;POP_AF=1.000e-03;P_GERMLINE=-1.173e+02;TLOD=4.26	GT:AD:AF:F1R2:F2R1:MBQ:MFRL:MMQ:MPOS:SA_MAP_AF:SA_POST_PROB	0/1:337,3:0.039:117,0:220,3:40:172,132:60:12:0.010,0.010,8.798e-03:1.812e-03,2.597e-03,0.996	0/0:395,0:0.038:157,0:238,0:0:172,0:0:0
1	50732273	.	C	CA	.	.	DP=169;ECNT=2;NLOD=14.10;N_ART_LOD=0.873;POP_AF=1.000e-03;P_GERMLINE=-1.280e+01;RPA=9,10;RU=A;STR;TLOD=3.99	GT:AD:AF:F1R2:F2R1:MBQ:MFRL:MMQ:MPOS:SA_MAP_AF:SA_POST_PROB	0/1:67,4:0.137:43,3:22,1:40:174,181:60:33:0.051,0.040,0.056:0.019,6.495e-03,0.974	0/0:64,2:0.127:42,1:22,1:33:176,254:60:33
1	50805939	.	T	A	.	.	DP=15;ECNT=5;NLOD=3.01;N_ART_LOD=-1.041e+00;POP_AF=1.000e-03;P_GERMLINE=-2.547e+00;TLOD=3.16	GT:AD:AF:F1R2:F2R1:MBQ:MFRL:MMQ:MPOS:PGT:PID:SA_MAP_AF:SA_POST_PROB	0/1:3,1:0.300:3,1:0,0:40:133,102:41:20:0|1:50805939_T_A:0.00,0.253,0.250:0.032,0.019,0.949	0/0:10,0:1.709e-09:5,0:5,0:0:248,0:0:0:0|1:50805939_T_A
1	50805943	.	T	A	.	.	DP=14;ECNT=5;NLOD=3.01;N_ART_LOD=-1.041e+00;POP_AF=1.000e-03;P_GERMLINE=-2.512e+00;TLOD=3.20	GT:AD:AF:F1R2:F2R1:MBQ:MFRL:MMQ:MPOS:PGT:PID:SA_MAP_AF:SA_POST_PROB	0/1:3,1:0.250:3,1:0,0:40:133,102:41:24:0|1:50805939_T_A:0.00,0.253,0.250:0.032,0.019,0.949	0/0:10,0:1.709e-09:5,0:5,0:0:248,0:0:0:0|1:50805939_T_A
1	50805945	.	T	G	.	.	DP=14;ECNT=5;NLOD=3.01;N_ART_LOD=-1.041e+00;POP_AF=1.000e-03;P_GERMLINE=-2.512e+00;TLOD=3.20	GT:AD:AF:F1R2:F2R1:MBQ:MFRL:MMQ:MPOS:PGT:PID:SA_MAP_AF:SA_POST_PROB	0/1:3,1:0.250:3,1:0,0:39:133,102:41:26:0|1:50805939_T_A:0.00,0.253,0.250:0.032,0.019,0.949	0/0:10,0:1.709e-09:5,0:5,0:0:248,0:0:0:0|1:50805939_T_A
1	50805951	.	T	A	.	.	DP=13;ECNT=5;NLOD=2.71;N_ART_LOD=-9.999e-01;POP_AF=1.000e-03;P_GERMLINE=-2.211e+00;TLOD=3.20	GT:AD:AF:F1R2:F2R1:MBQ:MFRL:MMQ:MPOS:PGT:PID:SA_MAP_AF:SA_POST_PROB	0/1:3,1:0.250:3,1:0,0:39:133,102:41:25:0|1:50805939_T_A:0.00,0.253,0.250:0.032,0.019,0.949	0/0:9,0:3.729e-04:4,0:5,0:0:265,0:0:0:0|1:50805939_T_A
1	50805956	.	A	G	.	.	DP=13;ECNT=5;NLOD=2.71;N_ART_LOD=-9.999e-01;POP_AF=1.000e-03;P_GERMLINE=-2.211e+00;TLOD=3.20	GT:AD:AF:F1R2:F2R1:MBQ:MFRL:MMQ:MPOS:PGT:PID:SA_MAP_AF:SA_POST_PROB	0/1:3,1:0.250:3,1:0,0:39:133,102:41:20:0|1:50805939_T_A:0.00,0.253,0.250:0.039,0.017,0.944	0/0:9,0:3.729e-04:4,0:5,0:0:265,0:0:0:0|1:50805939_T_A
1	51061714	.	C	T	.	.	DP=217;ECNT=1;NLOD=33.67;N_ART_LOD=-2.061e+00;POP_AF=1.000e-03;P_GERMLINE=-3.318e+01;TLOD=3.18	GT:AD:AF:F1R2:F2R1:MBQ:MFRL:MMQ:MPOS:SA_MAP_AF:SA_POST_PROB	0/1:96,2:0.033:32,2:64,0:40:173,158:60:28:0.020,0.010,0.020:3.905e-03,8.510e-03,0.988	0/0:112,0:0.022:46,0:66,0:0:172,0:0:0
1	51112813	.	G	A	.	.	DP=40;ECNT=1;NLOD=6.32;N_ART_LOD=-1.351e+00;POP_AF=1.000e-03;P_GERMLINE=-4.840e+00;TLOD=4.19	GT:AD:AF:F1R2:F2R1:MBQ:MFRL:MMQ:MPOS:SA_MAP_AF:SA_POST_PROB	0/1:14,2:0.167:6,1:8,1:33:153,172:60:10:0.121,0.00,0.125:0.013,0.032,0.955	0/0:21,0:0.023:8,0:13,0:0:152,0:0:0
1	51217304	.	G	A	.	.	DP=66;ECNT=1;NLOD=11.14;N_ART_LOD=-1.580e+00;POP_AF=1.000e-03;P_GERMLINE=-9.532e+00;TLOD=4.31	GT:AD:AF:F1R2:F2R1:MBQ:MFRL:MMQ:MPOS:SA_MAP_AF:SA_POST_PROB	0/1:26,2:0.090:9,1:17,1:37:142,105:60:16:0.071,0.00,0.071:8.437e-03,0.030,0.962	0/0:37,0:4.719e-05:12,0:25,0:0:138,0:0:0
1	51691539	.	CTTT	C	.	.	DP=22;ECNT=1;NLOD=2.35;N_ART_LOD=-6.030e-01;POP_AF=1.000e-03;P_GERMLINE=-1.705e-01;RPA=17,14;RU=T;STR;TLOD=5.48	GT:AD:AF:F1R2:F2R1:MBQ:MFRL:MMQ:MPOS:SA_MAP_AF:SA_POST_PROB	0/1:6,2:0.335:1,0:1,2:40:165,187:60:33:0.303,0.303,0.333:0.024,0.024,0.952	0/0:8,0:0.146:3,0:2,0:0:108,0:0:0
1	51758855	.	T	A	.	.	DP=12;ECNT=1;NLOD=2.36;N_ART_LOD=-9.510e-01;POP_AF=1.000e-03;P_GERMLINE=-1.715e+00;TLOD=3.35	GT:AD:AF:F1R2:F2R1:MBQ:MFRL:MMQ:MPOS:SA_MAP_AF:SA_POST_PROB	0/1:2,1:0.375:0,0:2,1:40:83,122:60:6:0.00,0.333,0.333:0.036,0.019,0.946	0/0:8,0:0.013:3,0:5,0:0:148,0:0:0
1	51822188	.	G	GA	.	.	DP=21;ECNT=1;NLOD=2.32;N_ART_LOD=-6.925e-01;POP_AF=1.000e-03;P_GERMLINE=-1.783e+00;RPA=13,14;RU=A;STR;TLOD=3.24	GT:AD:AF:F1R2:F2R1:MBQ:MFRL:MMQ:MPOS:SA_MAP_AF:SA_POST_PROB	0/1:10,3:0.250:6,2:2,1:39:280,395:60:30:0.00,0.232,0.231:0.022,0.025,0.953	0/0:8,0:0.024:5,0:2,0:0:279,0:0:0
1	51831744	.	AT	A	.	.	DB;DP=550;ECNT=1;NLOD=8.41;N_ART_LOD=22.93;POP_AF=1.000e-03;P_GERMLINE=-5.110e+00;RPA=12,11;RU=T;STR;TLOD=26.04	GT:AD:AF:F1R2:F2R1:MBQ:MFRL:MMQ:MPOS:SA_MAP_AF:SA_POST_PROB	0/1:141,21:0.268:49,7:72,12:39:190,183:60:21:0.121,0.101,0.121:0.024,8.289e-03,0.968	0/0:180,20:0.241:67,8:77,10:39:186,199:60:25
1	51937328	.	CA	C	.	.	DB;DP=138;ECNT=1;NLOD=17.06;N_ART_LOD=-4.606e-01;POP_AF=1.000e-03;P_GERMLINE=-1.534e+01;RPA=10,9;RU=A;STR;TLOD=4.43	GT:AD:AF:F1R2:F2R1:MBQ:MFRL:MMQ:MPOS:SA_MAP_AF:SA_POST_PROB	0/1:53,4:0.126:20,0:30,4:40:171,155:60:24:0.051,0.061,0.073:9.737e-03,0.014,0.976	0/0:66,1:0.062:28,0:32,1:40:170,212:60:24
1	51949475	.	TAA	T	.	.	DP=20;ECNT=1;NLOD=3.61;N_ART_LOD=-8.450e-01;POP_AF=1.000e-03;P_GERMLINE=-7.916e-01;RPA=12,10;RU=A;STR;TLOD=5.80	GT:AD:AF:F1R2:F2R1:MBQ:MFRL:MMQ:MPOS:SA_MAP_AF:SA_POST_PROB	0/1:4,2:0.373:4,1:0,1:40:153,169:60:31:0.00,0.333,0.333:0.043,0.016,0.940	0/0:12,0:1.319e-03:5,0:6,0:0:156,0:0:0
1	52354119	.	C	A	.	.	DP=12;ECNT=2;NLOD=2.41;N_ART_LOD=-9.542e-01;POP_AF=1.000e-03;P_GERMLINE=-1.914e+00;TLOD=3.20	GT:AD:AF:F1R2:F2R1:MBQ:MFRL:MMQ:MPOS:PGT:PID:SA_MAP_AF:SA_POST_PROB	0/1:3,1:0.250:0,0:3,1:39:192,157:44:1:0|1:52354119_C_A:0.253,0.00,0.250:0.019,0.032,0.949	0/0:8,0:3.963e-06:5,0:3,0:0:221,0:0:0:0|1:52354119_C_A
1	52354120	.	T	C	.	.	DP=13;ECNT=2;NLOD=2.71;N_ART_LOD=-1.000e+00;POP_AF=1.000e-03;P_GERMLINE=-2.212e+00;TLOD=3.20	GT:AD:AF:F1R2:F2R1:MBQ:MFRL:MMQ:MPOS:PGT:PID:SA_MAP_AF:SA_POST_PROB	0/1:3,1:0.250:0,0:3,1:38:192,157:44:2:0|1:52354119_C_A:0.253,0.00,0.250:0.019,0.032,0.949	0/0:9,0:7.036e-06:5,0:4,0:0:214,0:0:0:0|1:52354119_C_A
1	52446139	.	T	C	.	.	DP=193;ECNT=1;NLOD=25.14;N_ART_LOD=-1.922e+00;POP_AF=1.000e-03;P_GERMLINE=-2.301e+01;TLOD=4.86	GT:AD:AF:F1R2:F2R1:MBQ:MFRL:MMQ:MPOS:SA_MAP_AF:SA_POST_PROB	0/1:78,5:0.092:21,3:57,2:27:181,203:60:21:0.00,0.061,0.060:0.028,5.453e-03,0.967	0/0:92,3:0.083:22,0:70,3:16:169,218:60:4
1	52515412	.	G	T	.	.	DP=15;ECNT=1;NLOD=2.62;N_ART_LOD=-1.012e+00;POP_AF=1.000e-03;P_GERMLINE=-2.285e+00;TLOD=3.03	GT:AD:AF:F1R2:F2R1:MBQ:MFRL:MMQ:MPOS:SA_MAP_AF:SA_POST_PROB	0/1:4,1:0.240:3,1:1,0:40:231,116:60:32:0.202,0.00,0.200:0.015,0.043,0.943	0/0:9,0:0.070:3,0:6,0:0:164,0:0:0
1	52729445	.	G	T	.	.	DP=186;ECNT=7;NLOD=17.18;N_ART_LOD=0.549;POP_AF=1.000e-03;P_GERMLINE=-1.388e+01;TLOD=8.25	GT:AD:AF:F1R2:F2R1:MBQ:MFRL:MMQ:MPOS:PGT:PID:SA_MAP_AF:SA_POST_PROB	0/1:92,8:0.086:28,5:64,3:22:174,149:60:6:0|1:52729445_G_T:0.00,0.081,0.080:0.996,8.307e-06,4.262e-03	0/0:78,5:0.062:21,1:57,4:16:165,143:60:4:0|1:52729445_G_T
1	52729450	.	C	T	.	.	DP=195;ECNT=7;NLOD=18.14;N_ART_LOD=0.509;POP_AF=1.000e-03;P_GERMLINE=-1.484e+01;TLOD=10.67	GT:AD:AF:F1R2:F2R1:MBQ:MFRL:MMQ:MPOS:PGT:PID:SA_MAP_AF:SA_POST_PROB	0/1:100,8:0.079:29,4:71,4:27:175,159:60:2:0|1:52729445_G_T:0.00,0.071,0.074:0.996,7.868e-06,4.335e-03	0/0:81,5:0.053:20,1:61,4:14:168,143:60:-7:0|1:52729445_G_T
1	52729452	.	G	T	.	.	DP=194;ECNT=7;NLOD=21.09;N_ART_LOD=0.309;POP_AF=1.000e-03;P_GERMLINE=-1.785e+01;TLOD=6.89	GT:AD:AF:F1R2:F2R1:MBQ:MFRL:MMQ:MPOS:PGT:PID:SA_MAP_AF:SA_POST_PROB	0/1:101,5:0.053:29,3:72,2:16:177,151:60:1:0|1:52729445_G_T:0.00,0.051,0.047:0.862,2.478e-04,0.138	0/0:85,2:0.022:23,0:62,2:14:167,179:60:-14:0|1:52729445_G_T
1	52729454	.	G	T	.	.	DP=197;ECNT=7;NLOD=23.80;N_ART_LOD=-1.183e+00;POP_AF=1.000e-03;P_GERMLINE=-2.151e+01;TLOD=5.04	GT:AD:AF:F1R2:F2R1:MBQ:MFRL:MMQ:MPOS:PGT:PID:SA_MAP_AF:SA_POST_PROB	0/1:96,4:0.060:25,2:71,2:22:178,149:60:-4:0|1:52729445_G_T:0.00,0.040,0.040:0.792,3.722e-04,0.207	0/0:89,2:0.026:23,0:66,2:14:159,178:60:-14:0|1:52729445_G_T
1	52729455	.	C	T	.	.	DP=200;ECNT=7;NLOD=24.10;N_ART_LOD=-1.192e+00;POP_AF=1.000e-03;P_GERMLINE=-2.181e+01;TLOD=5.03	GT:AD:AF:F1R2:F2R1:MBQ:MFRL:MMQ:MPOS:PGT:PID:SA_MAP_AF:SA_POST_PROB	0/1:96,4:0.068:25,2:71,2:16:178,149:60:-8:0|1:52729445_G_T:0.00,0.040,0.040:0.792,3.722e-04,0.207	0/0:90,2:0.026:23,0:67,2:14:159,178:60:-14:0|1:52729445_G_T
1	52872786	.	T	C	.	.	DP=15;ECNT=1;NLOD=3.31;N_ART_LOD=-1.079e+00;POP_AF=1.000e-03;P_GERMLINE=-2.835e+00;TLOD=3.18	GT:AD:AF:F1R2:F2R1:MBQ:MFRL:MMQ:MPOS:SA_MAP_AF:SA_POST_PROB	0/1:3,1:0.250:3,0:0,1:40:139,111:60:14:0.00,0.253,0.250:0.032,0.019,0.949	0/0:11,0:5.864e-05:7,0:4,0:0:182,0:0:0
1	52912122	.	T	TA	.	.	DP=225;ECNT=1;NLOD=5.01;N_ART_LOD=8.99;POP_AF=1.000e-03;P_GERMLINE=-1.715e+00;RPA=11,12;RU=A;STR;TLOD=10.59	GT:AD:AF:F1R2:F2R1:MBQ:MFRL:MMQ:MPOS:SA_MAP_AF:SA_POST_PROB	0/1:67,9:0.221:24,5:36,4:32:200,249:60:16:0.091,0.111,0.118:0.054,5.449e-03,0.940	0/0:86,10:0.201:24,1:49,9:33:206,165:60:29
1	53273163	.	CTTT	C	.	.	DP=61;ECNT=1;NLOD=2.46;N_ART_LOD=-6.338e-01;POP_AF=1.000e-03;P_GERMLINE=-1.623e+00;RPA=18,15;RU=T;STR;TLOD=3.54	GT:AD:AF:F1R2:F2R1:MBQ:MFRL:MMQ:MPOS:SA_MAP_AF:SA_POST_PROB	0/1:12,3:0.363:1,1:0,1:25:275,265:60:21:0.222,0.00,0.222:0.025,0.022,0.953	0/0:11,1:0.338:1,0:0,0:0:131,0:0:0
1	53279193	.	CT	C	.	.	DB;DP=112;ECNT=1;NLOD=12.38;N_ART_LOD=-2.550e-01;POP_AF=1.000e-03;P_GERMLINE=-1.054e+01;RPA=10,9;RU=T;STR;TLOD=4.55	GT:AD:AF:F1R2:F2R1:MBQ:MFRL:MMQ:MPOS:SA_MAP_AF:SA_POST_PROB	0/1:51,4:0.092:22,1:26,3:40:212,170:60:22:0.061,0.061,0.074:6.168e-03,0.055,0.939	0/0:50,1:0.059:25,0:23,1:16:207,244:60:24
1	53282310	.	C	CA	.	.	DB;DP=516;ECNT=1;NLOD=49.61;N_ART_LOD=1.82;POP_AF=1.000e-03;P_GERMLINE=-4.875e+01;RPA=9,10;RU=A;STR;TLOD=3.56	GT:AD:AF:F1R2:F2R1:MBQ:MFRL:MMQ:MPOS:SA_MAP_AF:SA_POST_PROB	0/1:201,7:0.122:73,3:126,2:39:175,168:60:26:0.010,0.020,0.024:0.098,1.184e-03,0.900	0/0:199,4:0.126:72,0:125,4:35:176,191:60:31
1	53547800	.	AGAG	A	.	.	DB;DP=240;ECNT=1;NLOD=21.87;N_ART_LOD=2.97;POP_AF=1.000e-03;P_GERMLINE=-1.857e+01;RPA=5,4;RU=GAG;STR;TLOD=12.31	GT:AD:AF:F1R2:F2R1:MBQ:MFRL:MMQ:MPOS:SA_MAP_AF:SA_POST_PROB	0/1:82,5:0.151:32,2:50,3:40:180,147:60:34:0.051,0.040,0.057:0.010,8.629e-03,0.981	0/0:100,2:0.124:44,0:56,2:37:194,186:60:30
1	53556765	.	C	T	.	.	DP=47;ECNT=1;NLOD=5.12;N_ART_LOD=-1.255e+00;POP_AF=1.000e-03;P_GERMLINE=-3.696e+00;TLOD=4.13	GT:AD:AF:F1R2:F2R1:MBQ:MFRL:MMQ:MPOS:SA_MAP_AF:SA_POST_PROB	0/1:28,2:0.067:8,1:20,1:37:200,234:60:20:0.071,0.00,0.067:0.025,0.011,0.963	0/0:17,0:5.610e-05:9,0:8,0:0:191,0:0:0
1	53618273	.	C	T	.	.	DP=13;ECNT=2;NLOD=2.41;N_ART_LOD=-9.738e-01;POP_AF=1.000e-03;P_GERMLINE=-1.936e+00;TLOD=3.18	GT:AD:AF:F1R2:F2R1:MBQ:MFRL:MMQ:MPOS:SA_MAP_AF:SA_POST_PROB	0/1:3,1:0.250:0,0:3,1:40:167,112:60:7:0.253,0.00,0.250:0.019,0.032,0.949	0/0:8,0:0.056:4,0:4,0:0:141,0:0:0
1	53651716	.	A	G	.	.	DP=92;ECNT=1;NLOD=11.37;N_ART_LOD=0.539;POP_AF=1.000e-03;P_GERMLINE=-1.079e+01;TLOD=3.28	GT:AD:AF:F1R2:F2R1:MBQ:MFRL:MMQ:MPOS:SA_MAP_AF:SA_POST_PROB	0/1:34,2:0.068:12,0:22,2:34:193,156:38:3:0.061,0.00,0.056:0.022,0.010,0.968	0/0:50,1:0.055:21,1:29,0:35:168,165:39:3
1	53677570	.	CTT	C	.	.	DP=33;ECNT=1;NLOD=4.55;N_ART_LOD=-8.448e-01;POP_AF=1.000e-03;P_GERMLINE=-2.987e+00;RPA=11,9;RU=T;STR;TLOD=4.27	GT:AD:AF:F1R2:F2R1:MBQ:MFRL:MMQ:MPOS:SA_MAP_AF:SA_POST_PROB	0/1:11,2:0.202:5,2:3,0:40:130,145:60:19:0.00,0.141,0.143:0.025,0.017,0.958	0/0:15,0:0.082:3,0:7,0:0:149,0:0:0
1	53677739	.	ATT	A	.	.	DP=23;ECNT=1;NLOD=3.21;N_ART_LOD=-7.107e-01;POP_AF=1.000e-03;P_GERMLINE=-3.790e-01;RPA=15,13;RU=T;STR;TLOD=6.15	GT:AD:AF:F1R2:F2R1:MBQ:MFRL:MMQ:MPOS:SA_MAP_AF:SA_POST_PROB	0/1:4,2:0.383:1,0:0,2:39:170,169:60:20:0.293,0.303,0.333:0.028,0.021,0.951	0/0:11,0:0.147:0,0:1,0:0:203,0:0:0
1	53681731	.	G	A	.	.	DP=213;ECNT=1;NLOD=31.49;N_ART_LOD=-2.034e+00;POP_AF=1.000e-03;P_GERMLINE=-3.105e+01;TLOD=3.14	GT:AD:AF:F1R2:F2R1:MBQ:MFRL:MMQ:MPOS:SA_MAP_AF:SA_POST_PROB	0/1:90,2:0.074:30,0:60,2:39:199,247:60:22:0.020,0.00,0.022:6.231e-03,7.132e-03,0.987	0/0:106,0:0.026:44,0:62,0:0:191,0:0:0
1	54452115	.	A	G	.	.	DP=11;ECNT=2;NLOD=2.71;N_ART_LOD=-1.000e+00;POP_AF=1.000e-03;P_GERMLINE=-1.697e+00;TLOD=3.72	GT:AD:AF:F1R2:F2R1:MBQ:MFRL:MMQ:MPOS:PGT:PID:SA_MAP_AF:SA_POST_PROB	0/1:1,1:0.500:1,0:0,1:40:111,106:60:8:0|1:54452113_C_T:0.00,0.495,0.500:0.027,0.025,0.948	0/0:9,0:7.936e-05:7,0:2,0:0:160,0:0:0:0|1:54452113_C_T
1	54502395	.	GA	G	.	.	DB;DP=518;ECNT=1;NLOD=48.22;N_ART_LOD=8.09;POP_AF=1.000e-03;P_GERMLINE=-4.594e+01;RPA=10,9;RU=A;STR;TLOD=5.03	GT:AD:AF:F1R2:F2R1:MBQ:MFRL:MMQ:MPOS:SA_MAP_AF:SA_POST_PROB	0/1:163,6:0.125:60,1:98,5:40:186,223:60:29:0.030,0.020,0.036:5.867e-03,6.218e-03,0.988	0/0:238,9:0.133:81,3:148,6:39:177,195:60:40
1	54513086	.	A	AT	.	.	DP=398;ECNT=1;NLOD=38.81;N_ART_LOD=0.974;POP_AF=1.000e-03;P_GERMLINE=-3.775e+01;RPA=9,10;RU=T;STR;TLOD=3.75	GT:AD:AF:F1R2:F2R1:MBQ:MFRL:MMQ:MPOS:SA_MAP_AF:SA_POST_PROB	0/1:141,5:0.144:49,3:90,2:40:179,175:60:40:0.030,0.030,0.034:6.234e-03,5.031e-03,0.989	0/0:158,4:0.133:52,2:101,2:40:175,174:60:30
1	55058339	.	T	C	.	.	DP=173;ECNT=1;NLOD=23.89;N_ART_LOD=-1.921e+00;POP_AF=1.000e-03;P_GERMLINE=-2.324e+01;TLOD=3.35	GT:AD:AF:F1R2:F2R1:MBQ:MFRL:MMQ:MPOS:SA_MAP_AF:SA_POST_PROB	0/1:84,2:0.031:38,0:46,2:40:205,204:60:15:0.020,0.00,0.023:0.012,5.673e-03,0.982	0/0:80,0:0.040:31,0:49,0:0:203,0:0:0
1	55127155	.	T	G	.	.	DP=31;ECNT=1;NLOD=5.72;N_ART_LOD=-1.310e+00;POP_AF=1.000e-03;P_GERMLINE=-2.647e+00;TLOD=6.16	GT:AD:AF:F1R2:F2R1:MBQ:MFRL:MMQ:MPOS:SA_MAP_AF:SA_POST_PROB	0/1:9,2:0.200:4,0:5,2:40:143,184:60:8:0.152,0.152,0.182:0.017,0.025,0.957	0/0:19,0:0.025:9,0:10,0:0:161,0:0:0
1	55136341	.	C	A	.	.	DP=523;ECNT=3;NLOD=70.45;N_ART_LOD=3.24;POP_AF=1.000e-03;P_GERMLINE=-6.715e+01;TLOD=10.26	GT:AD:AF:F1R2:F2R1:MBQ:MFRL:MMQ:MPOS:PGT:PID:SA_MAP_AF:SA_POST_PROB	0/1:206,5:0.048:73,1:133,4:16:190,208:60:23:0|1:55136341_C_A:0.00,0.020,0.024:0.993,5.870e-06,7.138e-03	0/0:278,5:0.046:91,3:187,2:16:176,195:60:15:0|1:55136341_C_A
1	55136344	.	G	C	.	.	DP=490;ECNT=3;NLOD=72.03;N_ART_LOD=3.23;POP_AF=1.000e-03;P_GERMLINE=-6.873e+01;TLOD=10.61	GT:AD:AF:F1R2:F2R1:MBQ:MFRL:MMQ:MPOS:PGT:PID:SA_MAP_AF:SA_POST_PROB	0/1:202,5:0.025:57,1:112,4:27:199,208:60:13:0|1:55136341_C_A:0.00,0.030,0.029:0.992,7.475e-06,7.527e-03	0/0:278,4:0.016:74,3:156,1:27:186,217:60:16:0|1:55136341_C_A
1	55604692	.	T	TA	.	.	DP=159;ECNT=1;NLOD=9.85;N_ART_LOD=2.36;POP_AF=1.000e-03;P_GERMLINE=-8.889e+00;RPA=11,12;RU=A;STR;TLOD=3.66	GT:AD:AF:F1R2:F2R1:MBQ:MFRL:MMQ:MPOS:SA_MAP_AF:SA_POST_PROB	0/1:59,4:0.156:18,1:38,3:39:183,169:60:29:0.051,0.051,0.063:0.022,6.959e-03,0.971	0/0:58,3:0.169:12,0:36,3:39:187,189:60:24
1	55620685	.	GA	G	.	.	DP=67;ECNT=1;NLOD=4.91;N_ART_LOD=0.247;POP_AF=1.000e-03;P_GERMLINE=-3.841e+00;RPA=11,10;RU=A;STR;TLOD=3.77	GT:AD:AF:F1R2:F2R1:MBQ:MFRL:MMQ:MPOS:SA_MAP_AF:SA_POST_PROB	0/1:26,3:0.158:4,0:20,3:36:284,296:60:32:0.101,0.00,0.103:0.025,0.014,0.960	0/0:25,1:0.154:7,1:14,0:16:279,329:60:26
1	55693662	.	C	T	.	.	DP=13;ECNT=2;NLOD=2.41;N_ART_LOD=-9.542e-01;POP_AF=1.000e-03;P_GERMLINE=-2.088e+00;TLOD=3.02	GT:AD:AF:F1R2:F2R1:MBQ:MFRL:MMQ:MPOS:PGT:PID:SA_MAP_AF:SA_POST_PROB	0/1:4,1:0.200:2,1:2,0:39:187,80:29:10:0|1:55693662_C_T:0.00,0.202,0.200:0.043,0.015,0.943	0/0:8,0:6.786e-09:5,0:3,0:0:175,0:0:0:0|1:55693662_C_T
1	55693669	.	T	A	.	.	DP=13;ECNT=2;NLOD=2.41;N_ART_LOD=-9.542e-01;POP_AF=1.000e-03;P_GERMLINE=-2.088e+00;TLOD=3.02	GT:AD:AF:F1R2:F2R1:MBQ:MFRL:MMQ:MPOS:PGT:PID:SA_MAP_AF:SA_POST_PROB	0/1:4,1:0.200:2,1:2,0:40:187,80:29:17:0|1:55693662_C_T:0.00,0.202,0.200:0.043,0.015,0.943	0/0:8,0:6.786e-09:5,0:3,0:0:175,0:0:0:0|1:55693662_C_T
1	57088308	.	T	A	.	.	DP=17;ECNT=1;NLOD=3.31;N_ART_LOD=-1.079e+00;POP_AF=1.000e-03;P_GERMLINE=-3.447e-01;TLOD=6.73	GT:AD:AF:F1R2:F2R1:MBQ:MFRL:MMQ:MPOS:SA_MAP_AF:SA_POST_PROB	0/1:4,2:0.333:3,1:1,1:39:263,148:60:20:0.00,0.333,0.333:0.030,0.021,0.949	0/0:11,0:4.362e-05:8,0:3,0:0:140,0:0:0
1	57901820	.	C	A	.	.	DP=13;ECNT=1;NLOD=2.41;N_ART_LOD=-9.738e-01;POP_AF=1.000e-03;P_GERMLINE=-2.034e+00;TLOD=3.08	GT:AD:AF:F1R2:F2R1:MBQ:MFRL:MMQ:MPOS:SA_MAP_AF:SA_POST_PROB	0/1:3,1:0.250:3,0:0,1:39:239,103:60:13:0.253,0.00,0.250:0.025,0.023,0.952	0/0:8,0:0.056:5,0:3,0:0:166,0:0:0
1	57987639	.	G	A	.	.	DP=17;ECNT=1;NLOD=3.87;N_ART_LOD=-1.144e+00;POP_AF=1.000e-03;P_GERMLINE=-3.490e+00;TLOD=3.08	GT:AD:AF:F1R2:F2R1:MBQ:MFRL:MMQ:MPOS:SA_MAP_AF:SA_POST_PROB	0/1:3,1:0.250:1,0:2,1:39:202,129:60:2:0.253,0.00,0.250:0.021,0.027,0.951	0/0:13,0:7.805e-03:7,0:6,0:0:190,0:0:0
1	59041962	.	G	A	.	.	DP=884;ECNT=1;NLOD=111.31;N_ART_LOD=7.88;POP_AF=1.000e-03;P_GERMLINE=-1.087e+02;TLOD=5.47	GT:AD:AF:F1R2:F2R1:MBQ:MFRL:MMQ:MPOS:SA_MAP_AF:SA_POST_PROB	0/1:380,4:0.047:142,0:238,4:39:174,199:60:32:0.010,0.010,0.010:1.831e-03,2.386e-03,0.996	0/0:438,5:0.041:165,3:273,2:39:176,165:60:20
1	59160653	.	TA	T	.	.	DP=27;ECNT=1;NLOD=2.66;N_ART_LOD=-1.015e+00;POP_AF=1.000e-03;P_GERMLINE=-5.259e-01;RPA=9,8;RU=A;STR;TLOD=5.04	GT:AD:AF:F1R2:F2R1:MBQ:MFRL:MMQ:MPOS:SA_MAP_AF:SA_POST_PROB	0/1:13,3:0.212:7,0:6,3:40:229,250:60:8:0.00,0.192,0.188:0.020,0.025,0.955	0/0:9,0:0.060:3,0:6,0:0:253,0:0:0
1	59248123	.	GGCT	G	.	.	DP=321;ECNT=1;NLOD=14.06;N_ART_LOD=12.32;POP_AF=1.000e-03;P_GERMLINE=-1.337e+01;RPA=5,4;RU=GCT;STR;TLOD=3.39	GT:AD:AF:F1R2:F2R1:MBQ:MFRL:MMQ:MPOS:SA_MAP_AF:SA_POST_PROB	0/1:109,2:0.171:38,0:71,2:39:208,285:60:24:0.020,0.00,0.018:2.993e-03,0.011,0.986	0/0:117,5:0.149:35,2:82,3:40:204,210:60:39
1	60338452	.	GT	G	.	.	DB;DP=48;ECNT=1;NLOD=5.72;N_ART_LOD=-1.049e+00;POP_AF=1.000e-03;P_GERMLINE=-4.396e+00;RPA=11,10;RU=T;STR;TLOD=4.02	GT:AD:AF:F1R2:F2R1:MBQ:MFRL:MMQ:MPOS:SA_MAP_AF:SA_POST_PROB	0/1:22,3:0.153:7,2:12,1:38:195,169:60:6:0.00,0.131,0.130:0.027,0.014,0.959	0/0:20,0:0.056:8,0:4,0:0:220,0:0:0
1	61330929	.	ATT	A	.	.	DP=81;ECNT=1;NLOD=8.50;N_ART_LOD=0.678;POP_AF=1.000e-03;P_GERMLINE=-7.925e+00;RPA=11,9;RU=T;STR;TLOD=3.27	GT:AD:AF:F1R2:F2R1:MBQ:MFRL:MMQ:MPOS:SA_MAP_AF:SA_POST_PROB	0/1:27,2:0.131:7,2:18,0:35:208,208:60:40:0.00,0.061,0.065:0.011,0.025,0.964	0/0:40,1:0.085:13,0:19,1:39:204,238:60:47
1	61921185	.	AT	A	.	.	DP=344;ECNT=1;NLOD=21.63;N_ART_LOD=1.02;POP_AF=1.000e-03;P_GERMLINE=-2.100e+01;RPA=13,12;RU=T;STR;TLOD=3.33	GT:AD:AF:F1R2:F2R1:MBQ:MFRL:MMQ:MPOS:SA_MAP_AF:SA_POST_PROB	0/1:94,5:0.281:3,2:7,1:39:233,280:60:10:0.030,0.00,0.032:0.013,6.730e-03,0.980	0/0:105,5:0.252:10,1:16,1:39:196,175:60:41
1	62128353	.	CTTTATTTTATTTTATTTTAT	C	.	.	DP=20;ECNT=1;NLOD=2.69;N_ART_LOD=-1.048e+00;POP_AF=1.000e-03;P_GERMLINE=-2.115e+00;RPA=9,5;RU=TTTAT;STR;TLOD=3.28	GT:AD:AF:F1R2:F2R1:MBQ:MFRL:MMQ:MPOS:SA_MAP_AF:SA_POST_PROB	0/1:2,1:0.441:0,1:2,0:38:221,125:40:41:0.333,0.00,0.333:0.025,0.025,0.950	0/0:9,0:0.127:3,0:6,0:0:122,0:0:0
1	62172063	.	G	A	.	.	DP=13;ECNT=1;NLOD=2.41;N_ART_LOD=-9.542e-01;POP_AF=1.000e-03;P_GERMLINE=-2.070e+00;TLOD=3.04	GT:AD:AF:F1R2:F2R1:MBQ:MFRL:MMQ:MPOS:SA_MAP_AF:SA_POST_PROB	0/1:3,1:0.300:1,1:2,0:39:120,111:60:20:0.00,0.253,0.250:0.032,0.019,0.949	0/0:8,0:1.020e-04:5,0:3,0:0:154,0:0:0
1	62327736	.	C	T	.	.	DP=13;ECNT=1;NLOD=2.41;N_ART_LOD=-9.738e-01;POP_AF=1.000e-03;P_GERMLINE=-2.035e+00;TLOD=3.08	GT:AD:AF:F1R2:F2R1:MBQ:MFRL:MMQ:MPOS:SA_MAP_AF:SA_POST_PROB	0/1:3,1:0.250:1,1:2,0:39:208,127:60:8:0.00,0.253,0.250:0.027,0.021,0.951	0/0:8,0:0.056:4,0:4,0:0:157,0:0:0
1	62403446	.	C	T	.	.	DP=14;ECNT=1;NLOD=2.66;N_ART_LOD=-1.015e+00;POP_AF=1.000e-03;P_GERMLINE=-2.189e+00;TLOD=3.18	GT:AD:AF:F1R2:F2R1:MBQ:MFRL:MMQ:MPOS:SA_MAP_AF:SA_POST_PROB	0/1:3,1:0.250:2,1:1,0:40:169,107:40:2:0.253,0.00,0.250:0.021,0.027,0.951	0/0:9,0:0.060:5,0:4,0:0:187,0:0:0
1	62435487	.	G	T	.	.	DP=12;ECNT=1;NLOD=2.71;N_ART_LOD=-1.000e+00;POP_AF=1.000e-03;P_GERMLINE=-2.114e+00;TLOD=3.30	GT:AD:AF:F1R2:F2R1:MBQ:MFRL:MMQ:MPOS:SA_MAP_AF:SA_POST_PROB	0/1:2,1:0.333:2,0:0,1:39:196,82:47:10:0.333,0.00,0.333:0.021,0.029,0.949	0/0:9,0:1.280e-04:6,0:3,0:0:190,0:0:0
1	62471343	.	T	A	.	.	DP=21;ECNT=1;NLOD=4.82;N_ART_LOD=-1.241e+00;POP_AF=1.000e-03;P_GERMLINE=-4.439e+00;TLOD=3.08	GT:AD:AF:F1R2:F2R1:MBQ:MFRL:MMQ:MPOS:SA_MAP_AF:SA_POST_PROB	0/1:3,1:0.250:0,0:3,1:39:188,144:60:11:0.253,0.00,0.250:0.019,0.032,0.949	0/0:16,0:0.029:8,0:8,0:0:177,0:0:0
1	63091085	.	T	TA	.	.	DB;DP=631;ECNT=1;NLOD=47.39;N_ART_LOD=9.32;POP_AF=1.000e-03;P_GERMLINE=-4.659e+01;RPA=10,11;RU=A;STR;TLOD=3.50	GT:AD:AF:F1R2:F2R1:MBQ:MFRL:MMQ:MPOS:SA_MAP_AF:SA_POST_PROB	0/1:237,6:0.120:90,2:143,4:40:196,212:60:40:0.020,0.020,0.025:0.011,2.318e-03,0.987	0/0:247,11:0.144:98,1:142,10:40:179,124:60:29
1	63096855	.	C	CA	.	.	DP=229;ECNT=1;NLOD=30.24;N_ART_LOD=-9.107e-01;POP_AF=1.000e-03;P_GERMLINE=-2.973e+01;RPA=10,11;RU=A;STR;TLOD=3.21	GT:AD:AF:F1R2:F2R1:MBQ:MFRL:MMQ:MPOS:SA_MAP_AF:SA_POST_PROB	0/1:88,4:0.087:19,1:67,3:40:208,201:60:26:0.00,0.040,0.043:7.669e-03,0.019,0.973	0/0:112,2:0.074:19,0:89,2:40:212,233:60:29
1	63270823	.	C	CT	.	.	DP=146;ECNT=1;NLOD=9.06;N_ART_LOD=2.38;POP_AF=1.000e-03;P_GERMLINE=-5.767e+00;RPA=14,15;RU=T;STR;TLOD=7.75	GT:AD:AF:F1R2:F2R1:MBQ:MFRL:MMQ:MPOS:SA_MAP_AF:SA_POST_PROB	0/1:51,7:0.190:23,3:12,3:37:171,172:60:28:0.071,0.101,0.103:0.012,0.016,0.972	0/0:64,6:0.164:23,1:25,3:40:179,176:60:28
1	63378928	.	A	G	.	.	DP=23;ECNT=1;NLOD=5.42;N_ART_LOD=-1.288e+00;POP_AF=1.000e-03;P_GERMLINE=-5.041e+00;TLOD=3.08	GT:AD:AF:F1R2:F2R1:MBQ:MFRL:MMQ:MPOS:SA_MAP_AF:SA_POST_PROB	0/1:3,1:0.250:1,1:2,0:39:174,119:60:20:0.00,0.253,0.250:0.032,0.019,0.949	0/0:18,0:0.026:9,0:9,0:0:144,0:0:0
1	63683283	.	A	G	.	.	DP=11;ECNT=1;NLOD=2.36;N_ART_LOD=-9.510e-01;POP_AF=1.000e-03;P_GERMLINE=-1.771e+00;TLOD=3.30	GT:AD:AF:F1R2:F2R1:MBQ:MFRL:MMQ:MPOS:SA_MAP_AF:SA_POST_PROB	0/1:2,1:0.334:0,1:2,0:39:238,93:60:7:0.333,0.00,0.333:0.021,0.029,0.949	0/0:8,0:0.013:1,0:7,0:0:191,0:0:0
1	63853814	.	T	C	.	.	DP=20;ECNT=1;NLOD=4.82;N_ART_LOD=-1.230e+00;POP_AF=1.000e-03;P_GERMLINE=-4.439e+00;TLOD=3.08	GT:AD:AF:F1R2:F2R1:MBQ:MFRL:MMQ:MPOS:SA_MAP_AF:SA_POST_PROB	0/1:3,1:0.250:1,0:2,1:39:199,131:60:11:0.253,0.00,0.250:0.019,0.032,0.949	0/0:16,0:8.671e-05:7,0:9,0:0:199,0:0:0
1	63894732	.	T	C	.	.	DP=157;ECNT=1;NLOD=26.05;N_ART_LOD=-1.952e+00;POP_AF=1.000e-03;P_GERMLINE=-2.488e+01;TLOD=3.87	GT:AD:AF:F1R2:F2R1:MBQ:MFRL:MMQ:MPOS:SA_MAP_AF:SA_POST_PROB	0/1:60,2:0.062:31,1:29,1:40:165,177:60:7:0.020,0.030,0.032:0.018,4.802e-03,0.978	0/0:87,0:0.025:30,0:57,0:0:171,0:0:0
1	64063864	.	C	T	.	.	DP=11;ECNT=1;NLOD=2.41;N_ART_LOD=-9.542e-01;POP_AF=1.000e-03;P_GERMLINE=-1.689e+00;TLOD=3.43	GT:AD:AF:F1R2:F2R1:MBQ:MFRL:MMQ:MPOS:SA_MAP_AF:SA_POST_PROB	0/1:2,1:0.367:0,0:2,1:40:133,121:60:10:0.333,0.00,0.333:0.025,0.025,0.950	0/0:8,0:5.336e-05:5,0:3,0:0:137,0:0:0
1	64796183	.	T	A	.	.	DP=12;ECNT=1;NLOD=2.41;N_ART_LOD=-9.541e-01;POP_AF=1.000e-03;P_GERMLINE=-1.935e+00;TLOD=3.18	GT:AD:AF:F1R2:F2R1:MBQ:MFRL:MMQ:MPOS:SA_MAP_AF:SA_POST_PROB	0/1:3,1:0.250:3,1:0,0:40:232,133:40:7:0.00,0.253,0.250:0.032,0.019,0.949	0/0:8,0:4.512e-04:2,0:6,0:0:153,0:0:0
1	64823121	.	C	T	.	.	DP=11;ECNT=1;NLOD=2.41;N_ART_LOD=-9.542e-01;POP_AF=1.000e-03;P_GERMLINE=-1.915e+00;TLOD=3.20	GT:AD:AF:F1R2:F2R1:MBQ:MFRL:MMQ:MPOS:SA_MAP_AF:SA_POST_PROB	0/1:2,1:0.333:1,1:1,0:38:119,127:60:7:0.00,0.333,0.333:0.025,0.025,0.950	0/0:8,0:4.073e-05:7,0:1,0:0:140,0:0:0
1	65054186	.	G	A	.	.	DP=13;ECNT=1;NLOD=2.71;N_ART_LOD=-1.000e+00;POP_AF=1.000e-03;P_GERMLINE=-2.214e+00;TLOD=3.20	GT:AD:AF:F1R2:F2R1:MBQ:MFRL:MMQ:MPOS:SA_MAP_AF:SA_POST_PROB	0/1:3,1:0.275:1,1:2,0:40:216,124:60:26:0.253,0.00,0.250:0.021,0.027,0.951	0/0:9,0:4.374e-05:3,0:6,0:0:160,0:0:0
1	65313463	.	C	T	.	.	DP=19;ECNT=1;NLOD=3.91;N_ART_LOD=-1.146e+00;POP_AF=1.000e-03;P_GERMLINE=-3.099e+00;TLOD=3.51	GT:AD:AF:F1R2:F2R1:MBQ:MFRL:MMQ:MPOS:SA_MAP_AF:SA_POST_PROB	0/1:4,2:0.333:1,0:3,2:28:253,230:60:12:0.333,0.00,0.333:0.025,0.025,0.950	0/0:13,0:5.636e-05:3,0:10,0:0:238,0:0:0
1	65523353	.	CA	C	.	.	DP=255;ECNT=1;NLOD=13.75;N_ART_LOD=9.34;POP_AF=1.000e-03;P_GERMLINE=-1.197e+01;RPA=10,9;RU=A;STR;TLOD=4.49	GT:AD:AF:F1R2:F2R1:MBQ:MFRL:MMQ:MPOS:SA_MAP_AF:SA_POST_PROB	0/1:109,5:0.088:22,2:79,3:39:187,174:60:22:0.040,0.040,0.046:4.393e-03,0.016,0.980	0/0:115,8:0.094:47,3:58,5:40:165,222:60:22
1	65532430	.	T	C	.	.	DP=12;ECNT=2;NLOD=2.71;N_ART_LOD=-1.000e+00;POP_AF=1.000e-03;P_GERMLINE=-1.992e+00;TLOD=3.42	GT:AD:AF:F1R2:F2R1:MBQ:MFRL:MMQ:MPOS:PGT:PID:SA_MAP_AF:SA_POST_PROB	0/1:2,1:0.333:1,0:1,1:38:133,159:60:20:0|1:65532430_T_C:0.333,0.00,0.333:0.019,0.036,0.946	0/0:9,0:6.542e-05:7,0:2,0:0:193,0:0:0:0|1:65532430_T_C
1	65532433	.	T	C	.	.	DP=12;ECNT=2;NLOD=2.41;N_ART_LOD=-9.738e-01;POP_AF=1.000e-03;P_GERMLINE=-1.696e+00;TLOD=3.42	GT:AD:AF:F1R2:F2R1:MBQ:MFRL:MMQ:MPOS:PGT:PID:SA_MAP_AF:SA_POST_PROB	0/1:2,1:0.333:1,0:1,1:39:133,159:60:20:0|1:65532430_T_C:0.333,0.00,0.333:0.021,0.029,0.949	0/0:8,0:0.056:6,0:2,0:0:190,0:0:0:0|1:65532430_T_C
1	65543542	.	T	C	.	.	DP=13;ECNT=2;NLOD=2.41;N_ART_LOD=-9.542e-01;POP_AF=1.000e-03;P_GERMLINE=-5.519e-02;TLOD=7.22	GT:AD:AF:F1R2:F2R1:MBQ:MFRL:MMQ:MPOS:PGT:PID:SA_MAP_AF:SA_POST_PROB	0/1:3,2:0.400:1,2:2,0:40:137,103:37:19:0|1:65543542_T_C:0.00,0.404,0.400:0.038,0.019,0.944	0/0:8,0:2.439e-05:5,0:3,0:0:141,0:0:0:0|1:65543542_T_C
1	65543561	.	C	T	.	.	DP=11;ECNT=2;NLOD=2.41;N_ART_LOD=-9.542e-01;POP_AF=1.000e-03;P_GERMLINE=-5.284e-02;TLOD=7.92	GT:AD:AF:F1R2:F2R1:MBQ:MFRL:MMQ:MPOS:PGT:PID:SA_MAP_AF:SA_POST_PROB	0/1:1,2:0.667:0,2:1,0:40:206,103:37:7:0|1:65543542_T_C:0.646,0.646,0.667:0.024,0.028,0.947	0/0:8,0:1.763e-05:4,0:4,0:0:141,0:0:0:0|1:65543542_T_C
1	67160938	.	TAA	T	.	.	DP=159;ECNT=1;NLOD=5.39;N_ART_LOD=1.67;POP_AF=1.000e-03;P_GERMLINE=-4.775e+00;RPA=16,14;RU=A;STR;TLOD=3.32	GT:AD:AF:F1R2:F2R1:MBQ:MFRL:MMQ:MPOS:SA_MAP_AF:SA_POST_PROB	0/1:47,2:0.266:2,0:1,2:39:234,121:60:14:0.030,0.030,0.038:5.900e-03,0.016,0.978	0/0:42,2:0.317:1,0:0,2:40:191,142:60:29
1	67195633	.	C	A	.	.	DP=12;ECNT=2;NLOD=2.41;N_ART_LOD=-9.738e-01;POP_AF=1.000e-03;P_GERMLINE=-1.696e+00;TLOD=3.42	GT:AD:AF:F1R2:F2R1:MBQ:MFRL:MMQ:MPOS:PGT:PID:SA_MAP_AF:SA_POST_PROB	0/1:2,1:0.333:1,0:1,1:35:165,103:46:15:0|1:67195633_C_A:0.00,0.333,0.333:0.029,0.021,0.949	0/0:8,0:0.056:6,0:2,0:0:157,0:0:0:0|1:67195633_C_A
1	67195634	.	A	G	.	.	DP=12;ECNT=2;NLOD=2.41;N_ART_LOD=-9.738e-01;POP_AF=1.000e-03;P_GERMLINE=-1.696e+00;TLOD=3.42	GT:AD:AF:F1R2:F2R1:MBQ:MFRL:MMQ:MPOS:PGT:PID:SA_MAP_AF:SA_POST_PROB	0/1:2,1:0.333:1,0:1,1:39:165,103:46:14:0|1:67195633_C_A:0.00,0.333,0.333:0.029,0.021,0.949	0/0:8,0:0.056:6,0:2,0:0:157,0:0:0:0|1:67195633_C_A
1	67206943	.	G	GTT	.	.	DP=276;ECNT=1;NLOD=34.34;N_ART_LOD=1.63;POP_AF=1.000e-03;P_GERMLINE=-3.274e+01;RPA=9,11;RU=T;STR;TLOD=4.31	GT:AD:AF:F1R2:F2R1:MBQ:MFRL:MMQ:MPOS:SA_MAP_AF:SA_POST_PROB	0/1:106,3:0.068:43,1:61,2:39:192,308:60:35:0.00,0.030,0.027:9.808e-03,4.862e-03,0.985	0/0:138,2:0.068:40,1:97,1:40:186,257:60:32
1	67242251	.	T	A	.	.	DP=103;ECNT=1;NLOD=7.46;N_ART_LOD=0.448;POP_AF=1.000e-03;P_GERMLINE=-5.158e+00;TLOD=5.05	GT:AD:AF:F1R2:F2R1:MBQ:MFRL:MMQ:MPOS:SA_MAP_AF:SA_POST_PROB	0/1:42,3:0.146:17,1:25,2:40:219,229:60:18:0.071,0.00,0.067:0.025,0.011,0.964	0/0:36,1:0.136:15,0:21,1:40:233,193:60:9
1	67279866	.	G	GA	.	.	DP=237;ECNT=1;NLOD=29.64;N_ART_LOD=-1.187e+00;POP_AF=1.000e-03;P_GERMLINE=-2.634e+01;RPA=10,11;RU=A;STR;TLOD=9.72	GT:AD:AF:F1R2:F2R1:MBQ:MFRL:MMQ:MPOS:SA_MAP_AF:SA_POST_PROB	0/1:88,8:0.152:33,2:53,6:39:154,185:60:12:0.081,0.051,0.083:6.349e-03,0.017,0.977	0/0:107,1:0.076:38,0:61,1:36:176,216:60:21
1	67429788	.	C	A	.	.	DP=12;ECNT=1;NLOD=2.41;N_ART_LOD=-9.542e-01;POP_AF=1.000e-03;P_GERMLINE=-1.936e+00;TLOD=3.18	GT:AD:AF:F1R2:F2R1:MBQ:MFRL:MMQ:MPOS:SA_MAP_AF:SA_POST_PROB	0/1:3,1:0.250:3,0:0,1:40:179,103:60:8:0.253,0.00,0.250:0.021,0.027,0.951	0/0:8,0:1.660e-04:3,0:5,0:0:167,0:0:0
1	67487407	.	GACAC	G	.	.	DP=129;ECNT=1;NLOD=8.68;N_ART_LOD=-6.523e-01;POP_AF=1.000e-03;P_GERMLINE=-6.528e+00;RPA=17,15;RU=AC;STR;TLOD=4.88	GT:AD:AF:F1R2:F2R1:MBQ:MFRL:MMQ:MPOS:SA_MAP_AF:SA_POST_PROB	0/1:36,2:0.227:2,1:7,1:36:228,221:60:40:0.101,0.00,0.100:0.025,0.015,0.960	0/0:41,1:0.204:5,0:4,1:16:229,288:60:11
1	67591611	.	GAAAAAA	G	.	.	DP=319;ECNT=1;NLOD=19.00;N_ART_LOD=-9.440e-01;POP_AF=1.000e-03;P_GERMLINE=-1.821e+01;RPA=19,13;RU=A;STR;TLOD=3.49	GT:AD:AF:F1R2:F2R1:MBQ:MFRL:MMQ:MPOS:SA_MAP_AF:SA_POST_PROB	0/1:69,7:0.258:4,0:9,2:35:203,186:60:32:0.030,0.00,0.030:0.012,7.370e-03,0.981	0/0:95,5:0.264:4,1:16,0:39:182,234:60:26
1	67630098	.	C	T	.	.	DP=14;ECNT=1;NLOD=3.31;N_ART_LOD=-1.079e+00;POP_AF=1.000e-03;P_GERMLINE=-2.585e+00;TLOD=3.43	GT:AD:AF:F1R2:F2R1:MBQ:MFRL:MMQ:MPOS:SA_MAP_AF:SA_POST_PROB	0/1:2,1:0.367:2,1:0,0:40:129,109:60:8:0.00,0.333,0.333:0.036,0.019,0.946	0/0:11,0:3.551e-05:9,0:2,0:0:179,0:0:0
1	67687041	.	C	A	.	.	DP=11;ECNT=1;NLOD=2.41;N_ART_LOD=-9.542e-01;POP_AF=1.000e-03;P_GERMLINE=-1.718e+00;TLOD=3.40	GT:AD:AF:F1R2:F2R1:MBQ:MFRL:MMQ:MPOS:SA_MAP_AF:SA_POST_PROB	0/1:2,1:0.333:1,0:1,1:40:160,121:60:12:0.00,0.333,0.333:0.029,0.021,0.949	0/0:8,0:7.613e-05:1,0:7,0:0:160,0:0:0
1	68082933	.	C	A	.	.	DP=14;ECNT=3;NLOD=2.71;N_ART_LOD=-1.000e+00;POP_AF=1.000e-03;P_GERMLINE=-2.387e+00;TLOD=3.02	GT:AD:AF:F1R2:F2R1:MBQ:MFRL:MMQ:MPOS:PGT:PID:SA_MAP_AF:SA_POST_PROB	0/1:4,1:0.200:2,0:2,1:39:213,128:60:14:0|1:68082933_C_A:0.202,0.00,0.200:0.017,0.035,0.949	0/0:9,0:1.204e-10:5,0:4,0:0:224,0:0:0:0|1:68082933_C_A
1	68082937	.	T	C	.	.	DP=14;ECNT=3;NLOD=2.71;N_ART_LOD=-1.000e+00;POP_AF=1.000e-03;P_GERMLINE=-2.387e+00;TLOD=3.02	GT:AD:AF:F1R2:F2R1:MBQ:MFRL:MMQ:MPOS:PGT:PID:SA_MAP_AF:SA_POST_PROB	0/1:4,1:0.200:2,0:2,1:39:213,128:60:18:0|1:68082933_C_A:0.202,0.00,0.200:0.017,0.035,0.949	0/0:9,0:1.204e-10:5,0:4,0:0:224,0:0:0:0|1:68082933_C_A
1	68082938	.	G	A	.	.	DP=14;ECNT=3;NLOD=2.71;N_ART_LOD=-1.000e+00;POP_AF=1.000e-03;P_GERMLINE=-2.387e+00;TLOD=3.02	GT:AD:AF:F1R2:F2R1:MBQ:MFRL:MMQ:MPOS:PGT:PID:SA_MAP_AF:SA_POST_PROB	0/1:4,1:0.200:2,0:2,1:38:213,128:60:19:0|1:68082933_C_A:0.202,0.00,0.200:0.017,0.035,0.949	0/0:9,0:1.204e-10:5,0:4,0:0:224,0:0:0:0|1:68082933_C_A
1	69238188	.	A	AT	.	.	DP=51;ECNT=1;NLOD=5.46;N_ART_LOD=0.021;POP_AF=1.000e-03;P_GERMLINE=-2.412e+00;RPA=16,17;RU=T;STR;TLOD=6.10	GT:AD:AF:F1R2:F2R1:MBQ:MFRL:MMQ:MPOS:SA_MAP_AF:SA_POST_PROB	0/1:11,4:0.340:4,2:2,2:40:200,209:60:20:0.00,0.263,0.267:0.031,0.019,0.950	0/0:26,1:0.133:14,0:5,1:40:196,198:60:20
1	70347568	.	T	TA	.	.	DP=18;ECNT=1;NLOD=2.21;N_ART_LOD=-5.918e-01;POP_AF=1.000e-03;P_GERMLINE=-1.636e+00;RPA=16,17;RU=A;STR;TLOD=3.29	GT:AD:AF:F1R2:F2R1:MBQ:MFRL:MMQ:MPOS:SA_MAP_AF:SA_POST_PROB	0/1:5,2:0.346:1,1:1,1:38:242,184:60:34:0.283,0.00,0.286:0.021,0.028,0.951	0/0:8,0:0.143:1,0:3,0:0:202,0:0:0
1	70538160	.	T	C	.	.	DP=28;ECNT=1;NLOD=3.22;N_ART_LOD=-1.089e+00;POP_AF=1.000e-03;P_GERMLINE=-5.830e-01;TLOD=5.62	GT:AD:AF:F1R2:F2R1:MBQ:MFRL:MMQ:MPOS:SA_MAP_AF:SA_POST_PROB	0/1:13,2:0.156:4,0:9,2:40:199,169:60:20:0.00,0.131,0.133:0.019,0.022,0.959	0/0:11,0:0.058:5,0:6,0:0:183,0:0:0
1	70582147	.	G	A	.	.	DP=13;ECNT=1;NLOD=2.41;N_ART_LOD=-9.542e-01;POP_AF=1.000e-03;P_GERMLINE=-2.110e+00;TLOD=3.00	GT:AD:AF:F1R2:F2R1:MBQ:MFRL:MMQ:MPOS:SA_MAP_AF:SA_POST_PROB	0/1:4,1:0.200:3,1:1,0:40:232,106:60:20:0.00,0.202,0.200:0.043,0.015,0.943	0/0:8,0:5.116e-05:3,0:5,0:0:176,0:0:0
1	70654981	.	G	GA	.	.	DP=421;ECNT=2;NLOD=2.55;N_ART_LOD=3.43;POP_AF=1.000e-03;P_GERMLINE=-7.075e-02;RPA=21,22;RU=A;STR;TLOD=8.63	GT:AD:AF:F1R2:F2R1:MBQ:MFRL:MMQ:MPOS:SA_MAP_AF:SA_POST_PROB	0/1:51,13:0.421:0,0:26,10:16:204,187:60:26:0.152,0.091,0.159:8.952e-03,0.035,0.956	0/0:53,9:0.412:2,1:22,4:31:180,187:60:16
1	70655004	.	ATG	A	.	.	DP=207;ECNT=2;NLOD=14.69;N_ART_LOD=4.45;POP_AF=1.000e-03;P_GERMLINE=-1.234e+01;TLOD=5.09	GT:AD:AF:F1R2:F2R1:MBQ:MFRL:MMQ:MPOS:SA_MAP_AF:SA_POST_PROB	0/1:90,8:0.102:3,0:87,8:14:194,138:60:4:0.00,0.081,0.082:1.000,4.691e-08,2.704e-05	0/0:94,8:0.085:9,0:85,8:16:198,170:60:1
1	70687166	.	ACGG	A	.	.	DP=120;ECNT=1;NLOD=14.98;N_ART_LOD=-1.728e+00;POP_AF=1.000e-03;P_GERMLINE=-1.380e+01;RPA=6,5;RU=CGG;STR;TLOD=3.88	GT:AD:AF:F1R2:F2R1:MBQ:MFRL:MMQ:MPOS:SA_MAP_AF:SA_POST_PROB	0/1:62,2:0.031:23,0:39,2:38:194,240:60:10:0.020,0.020,0.031:5.306e-03,0.013,0.982	0/0:50,0:0.056:21,0:29,0:0:189,0:0:0
1	70697707	.	AT	A	.	.	DP=222;ECNT=1;NLOD=15.98;N_ART_LOD=5.43;POP_AF=1.000e-03;P_GERMLINE=-1.407e+01;RPA=9,8;RU=T;STR;TLOD=4.63	GT:AD:AF:F1R2:F2R1:MBQ:MFRL:MMQ:MPOS:SA_MAP_AF:SA_POST_PROB	0/1:61,4:0.177:24,1:36,3:38:190,219:60:29:0.051,0.040,0.063:0.015,7.953e-03,0.977	0/0:100,6:0.151:40,3:53,3:40:207,216:60:25
1	70774856	.	A	G	.	.	DP=13;ECNT=1;NLOD=2.71;N_ART_LOD=-1.000e+00;POP_AF=1.000e-03;P_GERMLINE=-2.334e+00;TLOD=3.08	GT:AD:AF:F1R2:F2R1:MBQ:MFRL:MMQ:MPOS:SA_MAP_AF:SA_POST_PROB	0/1:3,1:0.250:2,1:1,0:39:138,118:60:14:0.253,0.00,0.250:0.021,0.027,0.951	0/0:9,0:4.985e-05:2,0:7,0:0:198,0:0:0
1	70863482	.	C	T	.	.	DP=15;ECNT=1;NLOD=2.71;N_ART_LOD=-1.018e+00;POP_AF=1.000e-03;P_GERMLINE=-2.370e+00;TLOD=3.04	GT:AD:AF:F1R2:F2R1:MBQ:MFRL:MMQ:MPOS:SA_MAP_AF:SA_POST_PROB	0/1:3,1:0.300:2,0:1,1:39:161,114:60:7:0.253,0.00,0.250:0.021,0.027,0.951	0/0:9,0:0.050:4,0:5,0:0:154,0:0:0
1	72171575	.	G	T	.	.	DP=14;ECNT=1;NLOD=2.71;N_ART_LOD=-1.018e+00;POP_AF=1.000e-03;P_GERMLINE=-2.352e+00;TLOD=3.06	GT:AD:AF:F1R2:F2R1:MBQ:MFRL:MMQ:MPOS:SA_MAP_AF:SA_POST_PROB	0/1:3,1:0.250:2,1:1,0:39:152,117:60:2:0.253,0.00,0.250:0.021,0.027,0.951	0/0:9,0:0.050:5,0:4,0:0:181,0:0:0
1	72314944	.	A	G	.	.	DP=16;ECNT=1;NLOD=3.61;N_ART_LOD=-1.114e+00;POP_AF=1.000e-03;P_GERMLINE=-3.235e+00;TLOD=3.08	GT:AD:AF:F1R2:F2R1:MBQ:MFRL:MMQ:MPOS:SA_MAP_AF:SA_POST_PROB	0/1:3,1:0.250:2,0:1,1:39:263,158:60:8:0.253,0.00,0.250:0.025,0.023,0.952	0/0:12,0:1.063e-04:0,0:12,0:0:193,0:0:0
1	72613689	.	C	A	.	.	DP=12;ECNT=6;NLOD=2.41;N_ART_LOD=-9.542e-01;POP_AF=1.000e-03;P_GERMLINE=-5.372e-02;TLOD=7.52	GT:AD:AF:F1R2:F2R1:MBQ:MFRL:MMQ:MPOS:PGT:PID:SA_MAP_AF:SA_POST_PROB	0/1:2,2:0.500:1,1:1,1:40:243,113:26:34:0|1:72613689_C_A:0.495,0.00,0.500:0.025,0.027,0.948	0/0:8,0:3.162e-05:7,0:1,0:0:153,0:0:0:0|1:72613689_C_A
1	72613693	.	G	T	.	.	DP=12;ECNT=6;NLOD=2.41;N_ART_LOD=-9.542e-01;POP_AF=1.000e-03;P_GERMLINE=-5.372e-02;TLOD=7.52	GT:AD:AF:F1R2:F2R1:MBQ:MFRL:MMQ:MPOS:PGT:PID:SA_MAP_AF:SA_POST_PROB	0/1:2,2:0.500:1,1:1,1:38:243,113:26:34:0|1:72613689_C_A:0.495,0.00,0.500:0.025,0.027,0.948	0/0:8,0:3.162e-05:7,0:1,0:0:153,0:0:0:0|1:72613689_C_A
1	72613715	.	A	G	.	.	DP=12;ECNT=6;NLOD=2.41;N_ART_LOD=-9.542e-01;POP_AF=1.000e-03;P_GERMLINE=-8.228e-02;TLOD=6.20	GT:AD:AF:F1R2:F2R1:MBQ:MFRL:MMQ:MPOS:SA_MAP_AF:SA_POST_PROB	0/1:2,2:0.500:1,1:1,1:38:243,113:26:21:0.495,0.00,0.500:0.025,0.027,0.948	0/0:8,0:3.308e-05:7,0:1,0:0:153,0:0:0
1	72613723	.	C	T	.	.	DP=11;ECNT=6;NLOD=2.41;N_ART_LOD=-9.542e-01;POP_AF=1.000e-03;P_GERMLINE=-6.451e-02;TLOD=6.60	GT:AD:AF:F1R2:F2R1:MBQ:MFRL:MMQ:MPOS:PGT:PID:SA_MAP_AF:SA_POST_PROB	0/1:1,2:0.666:0,1:1,1:40:207,113:26:28:0|1:72613723_C_T:0.667,0.00,0.667:0.025,0.028,0.947	0/0:8,0:3.162e-05:7,0:1,0:0:153,0:0:0:0|1:72613723_C_T
1	72613728	.	T	C	.	.	DP=10;ECNT=6;NLOD=2.41;N_ART_LOD=-9.542e-01;POP_AF=1.000e-03;P_GERMLINE=-1.405e+00;TLOD=3.72	GT:AD:AF:F1R2:F2R1:MBQ:MFRL:MMQ:MPOS:PGT:PID:SA_MAP_AF:SA_POST_PROB	0/1:1,1:0.500:0,1:1,0:39:207,125:24:23:0|1:72613723_C_T:0.495,0.00,0.500:0.025,0.027,0.948	0/0:8,0:3.162e-05:7,0:1,0:0:153,0:0:0:0|1:72613723_C_T
1	72613729	.	G	A	.	.	DP=11;ECNT=6;NLOD=2.71;N_ART_LOD=-1.000e+00;POP_AF=1.000e-03;P_GERMLINE=-1.697e+00;TLOD=3.72	GT:AD:AF:F1R2:F2R1:MBQ:MFRL:MMQ:MPOS:PGT:PID:SA_MAP_AF:SA_POST_PROB	0/1:1,1:0.500:0,1:1,0:30:207,125:24:22:0|1:72613723_C_T:0.495,0.00,0.500:0.025,0.027,0.948	0/0:9,0:3.162e-05:8,0:1,0:0:143,0:0:0:0|1:72613723_C_T
1	73358931	.	G	A	.	.	DP=11;ECNT=1;NLOD=2.36;N_ART_LOD=-9.510e-01;POP_AF=1.000e-03;P_GERMLINE=-1.968e+00;TLOD=3.10	GT:AD:AF:F1R2:F2R1:MBQ:MFRL:MMQ:MPOS:SA_MAP_AF:SA_POST_PROB	0/1:2,1:0.333:2,1:0,0:37:201,129:60:9:0.333,0.00,0.333:0.021,0.029,0.949	0/0:8,0:0.013:4,0:4,0:0:153,0:0:0
1	74580163	.	G	T	.	.	DP=15;ECNT=1;NLOD=3.01;N_ART_LOD=-1.058e+00;POP_AF=1.000e-03;P_GERMLINE=-2.634e+00;TLOD=3.08	GT:AD:AF:F1R2:F2R1:MBQ:MFRL:MMQ:MPOS:SA_MAP_AF:SA_POST_PROB	0/1:3,1:0.250:1,1:2,0:39:205,109:60:20:0.00,0.253,0.250:0.032,0.019,0.949	0/0:10,0:0.045:4,0:6,0:0:145,0:0:0
1	74818936	.	G	GT	.	.	DB;DP=136;ECNT=1;NLOD=7.55;N_ART_LOD=4.06;POP_AF=1.000e-03;P_GERMLINE=-4.767e+00;RPA=10,11;RU=T;STR;TLOD=5.65	GT:AD:AF:F1R2:F2R1:MBQ:MFRL:MMQ:MPOS:SA_MAP_AF:SA_POST_PROB	0/1:61,5:0.109:28,5:31,0:40:183,168:60:23:0.00,0.081,0.076:0.016,0.012,0.972	0/0:59,4:0.082:26,1:30,3:40:194,173:60:13
1	75042626	.	T	TA	.	.	DP=215;ECNT=1;NLOD=6.90;N_ART_LOD=5.86;POP_AF=1.000e-03;P_GERMLINE=-3.601e+00;RPA=14,15;RU=A;STR;TLOD=9.63	GT:AD:AF:F1R2:F2R1:MBQ:MFRL:MMQ:MPOS:SA_MAP_AF:SA_POST_PROB	0/1:55,8:0.278:12,0:30,8:39:192,196:60:21:0.111,0.101,0.127:0.030,8.665e-03,0.962	0/0:71,7:0.239:9,1:40,6:39:199,192:60:39
1	75172756	.	T	TA	.	.	DP=284;ECNT=1;NLOD=3.23;N_ART_LOD=14.04;POP_AF=1.000e-03;P_GERMLINE=-2.687e-01;RPA=14,15;RU=A;STR;TLOD=26.99	GT:AD:AF:F1R2:F2R1:MBQ:MFRL:MMQ:MPOS:SA_MAP_AF:SA_POST_PROB	0/1:86,21:0.262:21,12:47,7:34:182,179:60:25:0.172,0.111,0.179:6.415e-03,0.048,0.946	0/0:108,14:0.216:27,4:47,8:36:186,220:60:25
1	75180247	.	TA	T	.	.	DP=1574;ECNT=1;NLOD=223.73;N_ART_LOD=2.54;POP_AF=1.000e-03;P_GERMLINE=-2.205e+02;RPA=8,7;RU=A;STR;TLOD=6.75	GT:AD:AF:F1R2:F2R1:MBQ:MFRL:MMQ:MPOS:SA_MAP_AF:SA_POST_PROB	0/1:630,10:0.050:258,3:351,7:39:166,143:60:10:0.010,0.020,0.016:4.264e-03,1.297e-03,0.994	0/0:818,9:0.048:316,2:475,7:39:164,104:60:2
1	75614380	.	C	CT	.	.	DP=599;ECNT=1;NLOD=32.01;N_ART_LOD=7.49;POP_AF=1.000e-03;P_GERMLINE=-3.048e+01;RPA=14,15;RU=T;STR;TLOD=4.23	GT:AD:AF:F1R2:F2R1:MBQ:MFRL:MMQ:MPOS:SA_MAP_AF:SA_POST_PROB	0/1:207,5:0.228:14,4:18,1:39:180,202:60:31:0.020,0.020,0.023:5.860e-03,3.664e-03,0.990	0/0:179,7:0.253:13,2:13,5:36:190,181:60:24
1	76251900	.	G	A	.	.	DP=73;ECNT=1;NLOD=12.55;N_ART_LOD=-1.645e+00;POP_AF=1.000e-03;P_GERMLINE=-1.061e+01;TLOD=4.66	GT:AD:AF:F1R2:F2R1:MBQ:MFRL:MMQ:MPOS:SA_MAP_AF:SA_POST_PROB	0/1:25,2:0.093:8,1:17,1:39:204,246:60:13:0.00,0.071,0.074:0.024,0.010,0.966	0/0:42,0:0.038:18,0:24,0:0:190,0:0:0
1	76257074	.	A	AT	.	.	DP=331;ECNT=2;NLOD=6.40;N_ART_LOD=15.68;POP_AF=1.000e-03;P_GERMLINE=-3.099e+00;RPA=14,15;RU=T;STR;TLOD=23.63	GT:AD:AF:F1R2:F2R1:MBQ:MFRL:MMQ:MPOS:SA_MAP_AF:SA_POST_PROB	0/1:91,21:0.272:32,10:36,8:38:169,162:60:30:0.121,0.152,0.162:0.040,5.620e-03,0.954	0/0:137,18:0.188:54,5:61,11:37:181,173:60:25
1	76308342	.	G	A	.	.	DP=162;ECNT=4;NLOD=22.59;N_ART_LOD=0.583;POP_AF=1.000e-03;P_GERMLINE=-2.149e+01;TLOD=3.80	GT:AD:AF:F1R2:F2R1:MBQ:MFRL:MMQ:MPOS:PGT:PID:SA_MAP_AF:SA_POST_PROB	0/1:66,2:0.043:44,1:22,1:40:178,195:33:33:0|1:76308342_G_A:0.020,0.020,0.029:6.371e-03,8.579e-03,0.985	0/0:89,1:0.022:56,0:33,1:39:181,126:32:49:0|1:76308342_G_A
1	76308345	.	C	G	.	.	DP=158;ECNT=4;NLOD=22.59;N_ART_LOD=0.588;POP_AF=1.000e-03;P_GERMLINE=-2.149e+01;TLOD=3.80	GT:AD:AF:F1R2:F2R1:MBQ:MFRL:MMQ:MPOS:PGT:PID:SA_MAP_AF:SA_POST_PROB	0/1:66,2:0.029:44,1:22,1:40:178,195:33:33:0|1:76308342_G_A:0.020,0.020,0.029:6.821e-03,7.911e-03,0.985	0/0:89,1:0.011:57,0:32,1:38:181,126:32:46:0|1:76308342_G_A
1	76308359	.	C	T	.	.	DP=144;ECNT=4;NLOD=17.73;N_ART_LOD=0.752;POP_AF=1.000e-03;P_GERMLINE=-1.659e+01;TLOD=3.84	GT:AD:AF:F1R2:F2R1:MBQ:MFRL:MMQ:MPOS:PGT:PID:SA_MAP_AF:SA_POST_PROB	0/1:64,2:0.044:42,1:22,1:40:174,195:33:33:0|1:76308342_G_A:0.020,0.020,0.030:8.454e-03,6.727e-03,0.985	0/0:73,1:0.028:45,0:28,1:40:176,126:32:32:0|1:76308342_G_A
1	76608508	.	C	CT	.	.	DP=399;ECNT=1;NLOD=21.40;N_ART_LOD=18.05;POP_AF=1.000e-03;P_GERMLINE=-1.810e+01;RPA=11,12;RU=T;STR;TLOD=13.73	GT:AD:AF:F1R2:F2R1:MBQ:MFRL:MMQ:MPOS:SA_MAP_AF:SA_POST_PROB	0/1:149,12:0.107:33,2:59,10:40:173,168:60:29:0.051,0.071,0.076:9.124e-03,8.509e-03,0.982	0/0:198,18:0.127:44,7:75,11:39:175,146:60:12
1	77227054	.	T	A	.	.	DP=11;ECNT=1;NLOD=2.41;N_ART_LOD=-9.542e-01;POP_AF=1.000e-03;P_GERMLINE=-1.816e+00;TLOD=3.30	GT:AD:AF:F1R2:F2R1:MBQ:MFRL:MMQ:MPOS:SA_MAP_AF:SA_POST_PROB	0/1:2,1:0.333:1,0:1,1:39:169,132:60:16:0.333,0.00,0.333:0.019,0.036,0.946	0/0:8,0:8.268e-05:3,0:5,0:0:178,0:0:0
1	77816866	.	G	A	.	.	DP=18;ECNT=1;NLOD=3.61;N_ART_LOD=-1.128e+00;POP_AF=1.000e-03;P_GERMLINE=-3.309e+00;TLOD=3.00	GT:AD:AF:F1R2:F2R1:MBQ:MFRL:MMQ:MPOS:SA_MAP_AF:SA_POST_PROB	0/1:4,1:0.202:1,1:3,0:40:204,132:60:13:0.00,0.202,0.200:0.029,0.019,0.952	0/0:12,0:0.039:7,0:5,0:0:151,0:0:0
1	78245174	.	C	T	.	.	DP=126;ECNT=1;NLOD=17.89;N_ART_LOD=-1.776e+00;POP_AF=1.000e-03;P_GERMLINE=-1.734e+01;TLOD=3.25	GT:AD:AF:F1R2:F2R1:MBQ:MFRL:MMQ:MPOS:SA_MAP_AF:SA_POST_PROB	0/1:46,4:0.112:10,3:36,1:27:184,194:60:43:0.00,0.081,0.080:0.012,0.022,0.966	0/0:65,2:0.074:34,0:31,2:16:170,209:60:24
1	78334015	.	G	A	.	.	DP=11;ECNT=1;NLOD=2.41;N_ART_LOD=-9.542e-01;POP_AF=1.000e-03;P_GERMLINE=-1.816e+00;TLOD=3.30	GT:AD:AF:F1R2:F2R1:MBQ:MFRL:MMQ:MPOS:SA_MAP_AF:SA_POST_PROB	0/1:2,1:0.333:0,0:2,1:39:191,74:41:11:0.333,0.00,0.333:0.021,0.029,0.949	0/0:8,0:6.877e-05:3,0:5,0:0:146,0:0:0
1	78415120	.	C	CA	.	.	DP=75;ECNT=1;NLOD=6.82;N_ART_LOD=-4.259e-02;POP_AF=1.000e-03;P_GERMLINE=-4.339e+00;RPA=11,12;RU=A;STR;TLOD=5.26	GT:AD:AF:F1R2:F2R1:MBQ:MFRL:MMQ:MPOS:SA_MAP_AF:SA_POST_PROB	0/1:25,4:0.216:10,2:12,2:31:217,207:60:31:0.141,0.00,0.138:0.025,0.017,0.958	0/0:31,1:0.123:8,0:20,1:35:222,145:60:31
1	78432506	.	TAA	T	.	.	DP=296;ECNT=1;NLOD=28.67;N_ART_LOD=0.381;POP_AF=1.000e-03;P_GERMLINE=-2.678e+01;RPA=14,12;RU=A;STR;TLOD=4.60	GT:AD:AF:F1R2:F2R1:MBQ:MFRL:MMQ:MPOS:SA_MAP_AF:SA_POST_PROB	0/1:87,4:0.175:29,0:42,4:35:182,214:60:20:0.040,0.020,0.040:2.741e-03,0.045,0.952	0/0:121,4:0.153:39,3:56,1:16:178,175:60:16
1	78432658	.	A	AT	.	.	DP=282;ECNT=1;NLOD=27.20;N_ART_LOD=2.55;POP_AF=1.000e-03;P_GERMLINE=-2.663e+01;RPA=10,11;RU=T;STR;TLOD=3.27	GT:AD:AF:F1R2:F2R1:MBQ:MFRL:MMQ:MPOS:SA_MAP_AF:SA_POST_PROB	0/1:91,6:0.171:27,3:60,3:39:189,201:60:21:0.061,0.00,0.062:3.923e-03,0.052,0.944	0/0:127,5:0.107:42,2:81,3:35:185,182:60:27
1	78435701	.	T	TA	.	.	DB;DP=241;ECNT=1;NLOD=5.25;N_ART_LOD=9.40;POP_AF=1.000e-03;P_GERMLINE=-1.949e+00;RPA=12,13;RU=A;STR;TLOD=9.93	GT:AD:AF:F1R2:F2R1:MBQ:MFRL:MMQ:MPOS:SA_MAP_AF:SA_POST_PROB	0/1:71,8:0.228:22,3:32,5:36:174,138:60:17:0.081,0.091,0.101:0.102,4.469e-03,0.893	0/0:83,8:0.233:17,1:46,7:38:181,182:60:37
1	78542642	.	T	G	.	.	DP=13;ECNT=1;NLOD=2.40;N_ART_LOD=-9.539e-01;POP_AF=1.000e-03;P_GERMLINE=-2.082e+00;TLOD=3.02	GT:AD:AF:F1R2:F2R1:MBQ:MFRL:MMQ:MPOS:SA_MAP_AF:SA_POST_PROB	0/1:4,1:0.200:0,1:4,0:39:162,122:60:16:0.00,0.202,0.200:0.029,0.019,0.952	0/0:8,0:1.554e-03:2,0:6,0:0:165,0:0:0
1	78543638	.	C	A	.	.	DP=18;ECNT=1;NLOD=3.02;N_ART_LOD=-8.261e-01;POP_AF=1.000e-03;P_GERMLINE=-2.535e+00;TLOD=3.19	GT:AD:AF:F1R2:F2R1:MBQ:MFRL:MMQ:MPOS:SA_MAP_AF:SA_POST_PROB	0/1:4,1:0.250:4,0:0,1:39:225,85:51:16:0.202,0.00,0.200:0.022,0.025,0.953	0/0:10,0:0.082:4,0:6,0:0:178,0:0:0
1	79200486	.	C	T	.	.	DP=14;ECNT=2;NLOD=3.01;N_ART_LOD=-1.041e+00;POP_AF=1.000e-03;P_GERMLINE=-2.512e+00;TLOD=3.20	GT:AD:AF:F1R2:F2R1:MBQ:MFRL:MMQ:MPOS:PGT:PID:SA_MAP_AF:SA_POST_PROB	0/1:3,1:0.250:2,0:1,1:31:116,96:48:20:0|1:79200486_C_T:0.00,0.253,0.250:0.032,0.019,0.949	0/0:10,0:6.370e-06:4,0:6,0:0:187,0:0:0:0|1:79200486_C_T
1	79200487	.	A	G	.	.	DP=14;ECNT=2;NLOD=3.01;N_ART_LOD=-1.041e+00;POP_AF=1.000e-03;P_GERMLINE=-2.512e+00;TLOD=3.20	GT:AD:AF:F1R2:F2R1:MBQ:MFRL:MMQ:MPOS:PGT:PID:SA_MAP_AF:SA_POST_PROB	0/1:3,1:0.250:2,0:1,1:35:116,96:48:21:0|1:79200486_C_T:0.00,0.253,0.250:0.032,0.019,0.949	0/0:10,0:6.370e-06:4,0:6,0:0:187,0:0:0:0|1:79200486_C_T
1	79383748	.	GA	G	.	.	DP=331;ECNT=1;NLOD=3.25;N_ART_LOD=13.74;POP_AF=1.000e-03;P_GERMLINE=-2.766e-01;RPA=13,12;RU=A;STR;TLOD=26.08	GT:AD:AF:F1R2:F2R1:MBQ:MFRL:MMQ:MPOS:SA_MAP_AF:SA_POST_PROB	0/1:90,21:0.289:20,4:39,13:31:185,162:60:24:0.152,0.141,0.162:0.041,7.138e-03,0.952	0/0:108,14:0.247:22,1:54,10:35:176,203:60:26
1	79673210	.	T	C	.	.	DP=13;ECNT=1;NLOD=2.71;N_ART_LOD=-1.018e+00;POP_AF=1.000e-03;P_GERMLINE=-2.313e+00;TLOD=3.10	GT:AD:AF:F1R2:F2R1:MBQ:MFRL:MMQ:MPOS:SA_MAP_AF:SA_POST_PROB	0/1:2,1:0.333:2,1:0,0:37:157,154:60:19:0.00,0.333,0.333:0.025,0.025,0.950	0/0:9,0:0.050:6,0:3,0:0:164,0:0:0
1	79857085	.	A	G	.	.	DP=38;ECNT=1;NLOD=6.32;N_ART_LOD=-1.367e+00;POP_AF=1.000e-03;P_GERMLINE=-3.893e+00;TLOD=5.19	GT:AD:AF:F1R2:F2R1:MBQ:MFRL:MMQ:MPOS:SA_MAP_AF:SA_POST_PROB	0/1:12,2:0.143:9,2:3,0:40:204,133:51:27:0.121,0.121,0.143:0.019,0.019,0.962	0/0:21,0:0.063:10,0:11,0:0:149,0:0:0
1	84701142	.	T	C	.	.	DP=135;ECNT=1;NLOD=22.14;N_ART_LOD=-1.881e+00;POP_AF=1.000e-03;P_GERMLINE=-2.107e+01;TLOD=3.76	GT:AD:AF:F1R2:F2R1:MBQ:MFRL:MMQ:MPOS:SA_MAP_AF:SA_POST_PROB	0/1:51,2:0.078:23,2:28,0:39:204,248:60:18:0.040,0.00,0.038:0.017,8.096e-03,0.975	0/0:74,0:0.023:36,0:38,0:0:207,0:0:0
1	84854283	.	TTTC	T	.	.	DP=107;ECNT=2;NLOD=5.85;N_ART_LOD=1.31;POP_AF=1.000e-03;P_GERMLINE=-5.215e+00;TLOD=3.33	GT:AD:AF:F1R2:F2R1:MBQ:MFRL:MMQ:MPOS:PGT:PID:SA_MAP_AF:SA_POST_PROB	0/1:30,2:0.217:12,2:18,0:39:242,272:60:25:0|1:84854281_TC_T:0.061,0.00,0.063:0.019,0.012,0.969	0/0:34,1:0.220:12,1:22,0:31:239,250:60:20:0|1:84854281_TC_T
1	84945210	.	G	A	.	.	DP=252;ECNT=1;NLOD=37.19;N_ART_LOD=-2.105e+00;POP_AF=1.000e-03;P_GERMLINE=-3.689e+01;TLOD=3.01	GT:AD:AF:F1R2:F2R1:MBQ:MFRL:MMQ:MPOS:SA_MAP_AF:SA_POST_PROB	0/1:109,2:0.063:45,0:64,2:40:174,133:60:20:0.020,0.00,0.018:6.241e-03,5.556e-03,0.988	0/0:124,0:0.025:45,0:79,0:0:178,0:0:0
1	84990724	.	C	A	.	.	DP=13;ECNT=3;NLOD=2.71;N_ART_LOD=-1.018e+00;POP_AF=1.000e-03;P_GERMLINE=-2.014e+00;TLOD=3.40	GT:AD:AF:F1R2:F2R1:MBQ:MFRL:MMQ:MPOS:SA_MAP_AF:SA_POST_PROB	0/1:2,1:0.333:0,0:2,1:40:170,111:40:20:0.00,0.333,0.333:0.029,0.021,0.949	0/0:9,0:0.050:3,0:6,0:0:175,0:0:0
1	84990753	.	A	G	.	.	DP=14;ECNT=3;NLOD=2.66;N_ART_LOD=-1.015e+00;POP_AF=1.000e-03;P_GERMLINE=-2.166e+00;TLOD=3.20	GT:AD:AF:F1R2:F2R1:MBQ:MFRL:MMQ:MPOS:PGT:PID:SA_MAP_AF:SA_POST_PROB	0/1:3,1:0.250:0,0:3,1:40:205,111:40:18:0|1:84990753_A_G:0.00,0.253,0.250:0.032,0.019,0.949	0/0:9,0:0.060:4,0:5,0:0:175,0:0:0:0|1:84990753_A_G
1	84990762	.	C	T	.	.	DP=16;ECNT=3;NLOD=2.96;N_ART_LOD=-1.039e+00;POP_AF=1.000e-03;P_GERMLINE=-2.531e+00;TLOD=3.13	GT:AD:AF:F1R2:F2R1:MBQ:MFRL:MMQ:MPOS:PGT:PID:SA_MAP_AF:SA_POST_PROB	0/1:3,1:0.333:0,0:3,1:40:205,111:40:9:0|1:84990753_A_G:0.00,0.253,0.250:0.032,0.019,0.949	0/0:10,0:0.010:5,0:5,0:0:175,0:0:0:0|1:84990753_A_G
1	85331664	.	G	GA	.	.	DP=667;ECNT=1;NLOD=73.30;N_ART_LOD=0.990;POP_AF=1.000e-03;P_GERMLINE=-7.274e+01;RPA=9,10;RU=A;STR;TLOD=3.25	GT:AD:AF:F1R2:F2R1:MBQ:MFRL:MMQ:MPOS:SA_MAP_AF:SA_POST_PROB	0/1:266,6:0.104:98,3:166,3:39:181,195:60:38:0.020,0.020,0.022:2.755e-03,4.372e-03,0.993	0/0:278,4:0.099:100,0:175,4:38:180,183:60:34
1	85510738	.	T	TA	.	.	DP=210;ECNT=1;NLOD=20.10;N_ART_LOD=2.97;POP_AF=1.000e-03;P_GERMLINE=-1.926e+01;RPA=10,11;RU=A;STR;TLOD=3.55	GT:AD:AF:F1R2:F2R1:MBQ:MFRL:MMQ:MPOS:SA_MAP_AF:SA_POST_PROB	0/1:72,4:0.142:23,3:48,1:40:199,158:60:6:0.00,0.051,0.053:0.011,0.012,0.977	0/0:101,4:0.087:37,2:58,2:40:185,199:60:13
1	85538637	.	CA	C	.	.	DP=57;ECNT=1;NLOD=3.71;N_ART_LOD=0.094;POP_AF=1.000e-03;P_GERMLINE=-3.204e+00;RPA=20,19;RU=A;STR;TLOD=3.21	GT:AD:AF:F1R2:F2R1:MBQ:MFRL:MMQ:MPOS:SA_MAP_AF:SA_POST_PROB	0/1:18,5:0.248:2,0:13,3:40:197,178:60:19:0.00,0.141,0.136:0.021,0.019,0.960	0/0:22,2:0.176:5,0:15,1:40:178,242:60:43
1	85575838	.	T	TA	.	.	DP=535;ECNT=1;NLOD=10.62;N_ART_LOD=18.16;POP_AF=1.000e-03;P_GERMLINE=-7.320e+00;RPA=14,15;RU=A;STR;TLOD=14.34	GT:AD:AF:F1R2:F2R1:MBQ:MFRL:MMQ:MPOS:SA_MAP_AF:SA_POST_PROB	0/1:153,18:0.240:53,3:60,11:34:192,177:60:29:0.081,0.061,0.083:0.017,6.569e-03,0.976	0/0:167,19:0.261:49,6:65,11:36:183,190:60:18
1	85668966	.	C	T	.	.	DP=18;ECNT=1;NLOD=4.12;N_ART_LOD=-1.172e+00;POP_AF=1.000e-03;P_GERMLINE=-3.645e+00;TLOD=3.18	GT:AD:AF:F1R2:F2R1:MBQ:MFRL:MMQ:MPOS:SA_MAP_AF:SA_POST_PROB	0/1:3,1:0.250:1,1:2,0:40:138,130:60:10:0.253,0.00,0.250:0.025,0.023,0.952	0/0:14,0:0.014:7,0:7,0:0:200,0:0:0
1	85720930	.	T	C	.	.	DP=16;ECNT=1;NLOD=3.01;N_ART_LOD=-1.058e+00;POP_AF=1.000e-03;P_GERMLINE=-2.670e+00;TLOD=3.04	GT:AD:AF:F1R2:F2R1:MBQ:MFRL:MMQ:MPOS:SA_MAP_AF:SA_POST_PROB	0/1:3,1:0.300:0,1:3,0:39:117,84:60:10:0.00,0.253,0.250:0.027,0.021,0.951	0/0:10,0:0.045:5,0:5,0:0:169,0:0:0
1	85773331	.	T	C	.	.	DP=22;ECNT=1;NLOD=2.27;N_ART_LOD=-8.741e-01;POP_AF=1.000e-03;P_GERMLINE=-7.538e-01;TLOD=4.30	GT:AD:AF:F1R2:F2R1:MBQ:MFRL:MMQ:MPOS:SA_MAP_AF:SA_POST_PROB	0/1:7,3:0.327:6,3:1,0:27:148,269:60:20:0.00,0.303,0.300:0.049,0.015,0.936	0/0:10,1:0.091:3,0:7,1:14:164,259:60:20
1	86355414	.	C	CT	.	.	DP=278;ECNT=1;NLOD=3.76;N_ART_LOD=11.07;POP_AF=1.000e-03;P_GERMLINE=-6.639e-01;RPA=13,14;RU=T;STR;TLOD=6.59	GT:AD:AF:F1R2:F2R1:MBQ:MFRL:MMQ:MPOS:SA_MAP_AF:SA_POST_PROB	0/1:75,8:0.247:22,2:34,5:15:199,208:60:27:0.081,0.00,0.084:0.010,0.019,0.970	0/0:93,11:0.252:26,6:39,4:34:200,177:60:20
1	86377124	.	G	GA	.	.	DB;DP=649;ECNT=1;NLOD=55.19;N_ART_LOD=12.60;POP_AF=1.000e-03;P_GERMLINE=-5.189e+01;RPA=9,10;RU=A;STR;TLOD=9.37	GT:AD:AF:F1R2:F2R1:MBQ:MFRL:MMQ:MPOS:SA_MAP_AF:SA_POST_PROB	0/1:243,11:0.107:107,5:132,6:38:172,173:60:35:0.030,0.040,0.043:5.981e-03,3.852e-03,0.990	0/0:294,13:0.106:121,5:171,8:39:167,152:60:20
1	86437198	.	C	A	.	.	DP=63;ECNT=1;NLOD=9.03;N_ART_LOD=-1.509e+00;POP_AF=1.000e-03;P_GERMLINE=-6.899e+00;TLOD=4.86	GT:AD:AF:F1R2:F2R1:MBQ:MFRL:MMQ:MPOS:SA_MAP_AF:SA_POST_PROB	0/1:25,2:0.120:9,0:16,2:40:252,284:60:20:0.071,0.00,0.074:0.025,0.012,0.963	0/0:30,0:0.046:8,0:22,0:0:235,0:0:0
1	86805249	.	T	C	.	.	DP=20;ECNT=1;NLOD=2.41;N_ART_LOD=-9.917e-01;POP_AF=1.000e-03;P_GERMLINE=-1.991e+00;TLOD=3.12	GT:AD:AF:F1R2:F2R1:MBQ:MFRL:MMQ:MPOS:SA_MAP_AF:SA_POST_PROB	0/1:6,2:0.300:3,0:3,2:28:179,326:60:15:0.212,0.222,0.250:0.026,0.020,0.954	0/0:8,0:0.100:5,0:3,0:0:190,0:0:0
1	86921007	.	G	A	.	.	DP=1635;ECNT=1;NLOD=246.55;N_ART_LOD=-2.513e+00;POP_AF=1.000e-03;P_GERMLINE=-2.451e+02;TLOD=4.15	GT:AD:AF:F1R2:F2R1:MBQ:MFRL:MMQ:MPOS:SA_MAP_AF:SA_POST_PROB	0/1:735,4:0.027:248,3:487,1:39:172,161:60:15:0.00,0.010,5.413e-03:8.706e-03,4.588e-04,0.991	0/0:831,1:0.022:278,0:553,1:40:173,95:60:1
1	86978185	.	T	C	.	.	DP=13;ECNT=1;NLOD=2.71;N_ART_LOD=-1.000e+00;POP_AF=1.000e-03;P_GERMLINE=-2.235e+00;TLOD=3.18	GT:AD:AF:F1R2:F2R1:MBQ:MFRL:MMQ:MPOS:SA_MAP_AF:SA_POST_PROB	0/1:3,1:0.250:2,1:1,0:40:211,119:60:14:0.00,0.253,0.250:0.027,0.021,0.951	0/0:9,0:3.650e-05:4,0:5,0:0:189,0:0:0
1	87101887	.	C	T	.	.	DP=52;ECNT=1;NLOD=6.92;N_ART_LOD=-1.388e+00;POP_AF=1.000e-03;P_GERMLINE=-4.585e+00;TLOD=5.09	GT:AD:AF:F1R2:F2R1:MBQ:MFRL:MMQ:MPOS:SA_MAP_AF:SA_POST_PROB	0/1:22,2:0.146:6,1:16,1:40:205,170:60:26:0.081,0.00,0.083:0.017,0.016,0.967	0/0:23,0:0.021:8,0:15,0:0:188,0:0:0
1	87365087	.	C	A	.	.	DP=14;ECNT=1;NLOD=3.26;N_ART_LOD=-1.077e+00;POP_AF=1.000e-03;P_GERMLINE=-2.667e+00;TLOD=3.30	GT:AD:AF:F1R2:F2R1:MBQ:MFRL:MMQ:MPOS:SA_MAP_AF:SA_POST_PROB	0/1:2,1:0.333:1,1:1,0:39:174,95:60:19:0.333,0.00,0.333:0.021,0.029,0.949	0/0:11,0:9.223e-03:3,0:8,0:0:155,0:0:0
1	87407398	.	C	T	.	.	DP=15;ECNT=1;NLOD=2.36;N_ART_LOD=-1.021e+00;POP_AF=1.000e-03;P_GERMLINE=-1.673e+00;TLOD=3.40	GT:AD:AF:F1R2:F2R1:MBQ:MFRL:MMQ:MPOS:SA_MAP_AF:SA_POST_PROB	0/1:2,1:0.333:1,0:1,1:40:142,114:60:20:0.333,0.00,0.333:0.021,0.029,0.949	0/0:8,0:0.175:4,0:4,0:0:132,0:0:0
1	87631961	.	C	A	.	.	DP=12;ECNT=1;NLOD=2.41;N_ART_LOD=-9.542e-01;POP_AF=1.000e-03;P_GERMLINE=-2.035e+00;TLOD=3.08	GT:AD:AF:F1R2:F2R1:MBQ:MFRL:MMQ:MPOS:SA_MAP_AF:SA_POST_PROB	0/1:3,1:0.250:0,0:3,1:39:144,160:60:23:0.253,0.00,0.250:0.021,0.027,0.951	0/0:8,0:3.549e-05:4,0:4,0:0:219,0:0:0
1	89289954	.	A	AT	.	.	DP=148;ECNT=1;NLOD=7.60;N_ART_LOD=6.09;POP_AF=1.000e-03;P_GERMLINE=-4.301e+00;RPA=11,12;RU=T;STR;TLOD=10.77	GT:AD:AF:F1R2:F2R1:MBQ:MFRL:MMQ:MPOS:SA_MAP_AF:SA_POST_PROB	0/1:51,8:0.169:23,3:26,5:39:179,180:60:26:0.00,0.131,0.136:0.029,0.012,0.959	0/0:73,6:0.103:37,1:35,5:40:178,157:60:31
1	89449508	.	A	AT	.	.	DP=299;ECNT=1;NLOD=14.10;N_ART_LOD=11.55;POP_AF=1.000e-03;P_GERMLINE=-1.265e+01;RPA=11,12;RU=T;STR;TLOD=4.16	GT:AD:AF:F1R2:F2R1:MBQ:MFRL:MMQ:MPOS:SA_MAP_AF:SA_POST_PROB	0/1:107,7:0.141:37,2:55,3:34:165,183:60:28:0.040,0.030,0.044:4.001e-03,0.015,0.981	0/0:140,12:0.123:41,3:73,7:40:164,210:60:28
1	89528914	.	C	T	.	.	DP=515;ECNT=1;NLOD=79.87;N_ART_LOD=-4.259e-01;POP_AF=1.000e-03;P_GERMLINE=-7.850e+01;TLOD=4.07	GT:AD:AF:F1R2:F2R1:MBQ:MFRL:MMQ:MPOS:SA_MAP_AF:SA_POST_PROB	0/1:213,3:0.032:81,0:132,3:40:184,171:60:22:0.010,0.010,0.014:0.018,1.364e-03,0.981	0/0:280,1:0.024:95,1:185,0:40:176,135:60:5
1	89618472	.	GAAA	G	.	.	DP=156;ECNT=1;NLOD=10.20;N_ART_LOD=-1.222e+00;POP_AF=1.000e-03;P_GERMLINE=-8.938e+00;RPA=16,13;RU=A;STR;TLOD=3.96	GT:AD:AF:F1R2:F2R1:MBQ:MFRL:MMQ:MPOS:SA_MAP_AF:SA_POST_PROB	0/1:50,12:0.256:5,1:7,2:36:168,177:60:42:0.051,0.030,0.053:6.175e-03,0.018,0.976	0/0:63,11:0.211:3,0:16,0:0:187,0:0:0
1	90058242	.	GT	G	.	.	DP=170;ECNT=1;NLOD=5.27;N_ART_LOD=9.83;POP_AF=1.000e-03;P_GERMLINE=-2.769e+00;RPA=13,12;RU=T;STR;TLOD=5.27	GT:AD:AF:F1R2:F2R1:MBQ:MFRL:MMQ:MPOS:SA_MAP_AF:SA_POST_PROB	0/1:66,5:0.182:6,2:11,3:39:170,151:60:30:0.051,0.061,0.072:7.160e-03,0.025,0.967	0/0:78,7:0.136:13,2:16,5:40:177,214:60:29
1	90180623	.	A	AT	.	.	DP=89;ECNT=1;NLOD=8.04;N_ART_LOD=1.34;POP_AF=1.000e-03;P_GERMLINE=-4.967e+00;RPA=9,10;RU=T;STR;TLOD=6.15	GT:AD:AF:F1R2:F2R1:MBQ:MFRL:MMQ:MPOS:SA_MAP_AF:SA_POST_PROB	0/1:21,4:0.260:4,0:16,4:40:246,227:60:42:0.162,0.00,0.160:0.025,0.019,0.956	0/0:44,2:0.115:14,0:28,2:39:231,224:60:41
1	90326104	.	G	T	.	.	DP=17;ECNT=1;NLOD=3.61;N_ART_LOD=-1.128e+00;POP_AF=1.000e-03;P_GERMLINE=-3.136e+00;TLOD=3.18	GT:AD:AF:F1R2:F2R1:MBQ:MFRL:MMQ:MPOS:SA_MAP_AF:SA_POST_PROB	0/1:3,1:0.250:2,1:1,0:40:103,94:60:5:0.253,0.00,0.250:0.017,0.039,0.944	0/0:12,0:0.039:5,0:7,0:0:134,0:0:0
1	91562565	.	G	A	.	.	DP=11;ECNT=1;NLOD=2.41;N_ART_LOD=-9.738e-01;POP_AF=1.000e-03;P_GERMLINE=-1.426e+00;TLOD=3.70	GT:AD:AF:F1R2:F2R1:MBQ:MFRL:MMQ:MPOS:SA_MAP_AF:SA_POST_PROB	0/1:1,1:0.500:0,1:1,0:40:178,96:60:20:0.00,0.505,0.500:0.032,0.021,0.947	0/0:8,0:0.056:3,0:5,0:0:198,0:0:0
1	91777144	.	C	G	.	.	DP=12;ECNT=1;NLOD=2.71;N_ART_LOD=-1.000e+00;POP_AF=1.000e-03;P_GERMLINE=-1.993e+00;TLOD=3.42	GT:AD:AF:F1R2:F2R1:MBQ:MFRL:MMQ:MPOS:SA_MAP_AF:SA_POST_PROB	0/1:2,1:0.333:1,1:1,0:40:177,80:47:20:0.00,0.333,0.333:0.029,0.021,0.949	0/0:9,0:9.587e-06:2,0:7,0:0:137,0:0:0
1	91967356	.	T	TA	.	.	DP=412;ECNT=1;NLOD=35.75;N_ART_LOD=5.86;POP_AF=1.000e-03;P_GERMLINE=-3.465e+01;RPA=9,10;RU=A;STR;TLOD=3.80	GT:AD:AF:F1R2:F2R1:MBQ:MFRL:MMQ:MPOS:SA_MAP_AF:SA_POST_PROB	0/1:174,6:0.097:67,4:101,1:40:169,147:60:24:0.020,0.020,0.028:8.585e-03,2.917e-03,0.988	0/0:179,7:0.089:69,1:103,6:40:175,155:60:23
1	92093765	.	G	T	.	.	DP=13;ECNT=1;NLOD=2.71;N_ART_LOD=-1.000e+00;POP_AF=1.000e-03;P_GERMLINE=-2.313e+00;TLOD=3.10	GT:AD:AF:F1R2:F2R1:MBQ:MFRL:MMQ:MPOS:SA_MAP_AF:SA_POST_PROB	0/1:3,1:0.275:0,1:3,0:39:144,123:60:17:0.00,0.253,0.250:0.039,0.017,0.944	0/0:9,0:4.575e-05:5,0:4,0:0:179,0:0:0
1	92108274	.	T	TAA	.	.	DP=180;ECNT=1;NLOD=8.87;N_ART_LOD=1.07;POP_AF=1.000e-03;P_GERMLINE=-5.568e+00;RPA=13,15;RU=A;STR;TLOD=8.50	GT:AD:AF:F1R2:F2R1:MBQ:MFRL:MMQ:MPOS:SA_MAP_AF:SA_POST_PROB	0/1:43,10:0.309:15,3:20,4:16:177,205:60:21:0.091,0.071,0.103:7.458e-03,0.021,0.971	0/0:61,3:0.220:10,1:29,1:26:181,139:60:32
1	92467716	.	A	AT	.	.	DP=453;ECNT=1;NLOD=17.60;N_ART_LOD=15.30;POP_AF=1.000e-03;P_GERMLINE=-1.430e+01;RPA=10,11;RU=T;STR;TLOD=12.35	GT:AD:AF:F1R2:F2R1:MBQ:MFRL:MMQ:MPOS:SA_MAP_AF:SA_POST_PROB	0/1:158,11:0.165:64,6:91,5:39:180,168:60:15:0.061,0.040,0.065:5.946e-03,0.010,0.984	0/0:167,13:0.173:69,4:97,9:39:183,143:60:14
1	92510849	.	A	AT	.	.	DP=18;ECNT=1;NLOD=2.33;N_ART_LOD=-7.593e-01;POP_AF=1.000e-03;P_GERMLINE=-1.408e+00;RPA=13,14;RU=T;STR;TLOD=3.64	GT:AD:AF:F1R2:F2R1:MBQ:MFRL:MMQ:MPOS:SA_MAP_AF:SA_POST_PROB	0/1:3,2:0.417:1,0:2,2:36:308,235:60:18:0.374,0.364,0.400:0.020,0.032,0.948	0/0:8,0:0.182:5,0:1,0:0:296,0:0:0
1	92642740	.	ACAG	A	.	.	DB;DP=636;ECNT=1;NLOD=66.48;N_ART_LOD=7.04;POP_AF=1.000e-03;P_GERMLINE=-6.503e+01;RPA=5,4;RU=CAG;STR;TLOD=4.16	GT:AD:AF:F1R2:F2R1:MBQ:MFRL:MMQ:MPOS:SA_MAP_AF:SA_POST_PROB	0/1:270,3:0.066:121,2:149,1:39:182,230:60:36:0.010,0.010,0.011:2.205e-03,3.259e-03,0.995	0/0:277,4:0.086:118,1:159,3:40:183,197:60:32
1	92765880	.	C	CT	.	.	DP=102;ECNT=1;NLOD=8.20;N_ART_LOD=1.11;POP_AF=1.000e-03;P_GERMLINE=-5.402e+00;RPA=11,12;RU=T;STR;TLOD=5.66	GT:AD:AF:F1R2:F2R1:MBQ:MFRL:MMQ:MPOS:SA_MAP_AF:SA_POST_PROB	0/1:25,5:0.249:8,3:14,2:38:179,205:60:37:0.172,0.00,0.167:0.017,0.025,0.958	0/0:46,3:0.162:12,0:31,3:35:194,189:60:31
1	92789276	.	G	A	.	.	DP=229;ECNT=1;NLOD=38.13;N_ART_LOD=-2.115e+00;POP_AF=1.000e-03;P_GERMLINE=-3.749e+01;TLOD=3.34	GT:AD:AF:F1R2:F2R1:MBQ:MFRL:MMQ:MPOS:SA_MAP_AF:SA_POST_PROB	0/1:92,2:0.032:30,1:62,1:40:188,261:60:20:0.00,0.020,0.021:0.010,4.096e-03,0.986	0/0:127,0:0.023:40,0:87,0:0:181,0:0:0
1	92983737	.	G	A	.	.	DP=12;ECNT=1;NLOD=2.36;N_ART_LOD=-9.510e-01;POP_AF=1.000e-03;P_GERMLINE=-1.891e+00;TLOD=3.18	GT:AD:AF:F1R2:F2R1:MBQ:MFRL:MMQ:MPOS:SA_MAP_AF:SA_POST_PROB	0/1:3,1:0.250:3,0:0,1:40:139,143:60:20:0.253,0.00,0.250:0.021,0.027,0.951	0/0:8,0:0.013:2,0:6,0:0:160,0:0:0
1	93030271	.	C	G	.	.	DP=9;ECNT=1;NLOD=2.41;N_ART_LOD=-9.542e-01;POP_AF=1.000e-03;P_GERMLINE=-1.074e+00;TLOD=4.08	GT:AD:AF:F1R2:F2R1:MBQ:MFRL:MMQ:MPOS:SA_MAP_AF:SA_POST_PROB	0/1:0,1:1.000:0,0:0,1:39:0,121:60:14:0.990,0.00,1.00:0.025,0.028,0.947	0/0:8,0:1.419e-04:3,0:5,0:0:174,0:0:0
1	93159821	.	C	CA	.	.	DB;DP=220;ECNT=1;NLOD=12.45;N_ART_LOD=4.91;POP_AF=1.000e-03;P_GERMLINE=-9.151e+00;RPA=13,14;RU=A;STR;TLOD=8.16	GT:AD:AF:F1R2:F2R1:MBQ:MFRL:MMQ:MPOS:SA_MAP_AF:SA_POST_PROB	0/1:63,9:0.198:14,1:41,6:40:168,185:60:11:0.00,0.101,0.097:0.019,0.013,0.968	0/0:106,10:0.157:31,0:54,6:39:177,191:60:15
1	93420089	.	A	G	.	.	DP=13;ECNT=1;NLOD=2.71;N_ART_LOD=-1.000e+00;POP_AF=1.000e-03;P_GERMLINE=-2.212e+00;TLOD=3.20	GT:AD:AF:F1R2:F2R1:MBQ:MFRL:MMQ:MPOS:SA_MAP_AF:SA_POST_PROB	0/1:3,1:0.250:1,1:2,0:40:162,101:60:6:0.00,0.253,0.250:0.027,0.021,0.951	0/0:9,0:3.037e-09:1,0:8,0:0:191,0:0:0
1	93648903	.	A	AT	.	.	DP=125;ECNT=1;NLOD=11.87;N_ART_LOD=2.44;POP_AF=1.000e-03;P_GERMLINE=-1.143e+01;RPA=10,11;RU=T;STR;TLOD=3.14	GT:AD:AF:F1R2:F2R1:MBQ:MFRL:MMQ:MPOS:SA_MAP_AF:SA_POST_PROB	0/1:43,3:0.109:17,1:23,2:40:183,198:60:39:0.00,0.061,0.065:0.014,0.013,0.973	0/0:65,3:0.091:25,0:37,3:39:211,214:60:34
1	93902022	.	A	AT	.	.	DP=26;ECNT=1;NLOD=3.19;N_ART_LOD=-8.827e-01;POP_AF=1.000e-03;P_GERMLINE=-2.624e+00;RPA=13,14;RU=T;STR;TLOD=3.26	GT:AD:AF:F1R2:F2R1:MBQ:MFRL:MMQ:MPOS:SA_MAP_AF:SA_POST_PROB	0/1:7,2:0.261:1,1:3,1:38:173,199:60:23:0.182,0.192,0.222:0.027,0.018,0.955	0/0:11,0:0.193:4,0:4,0:0:176,0:0:0
1	94140107	.	TA	T	.	.	DP=59;ECNT=2;NLOD=7.82;N_ART_LOD=-1.438e+00;POP_AF=1.000e-03;P_GERMLINE=-5.724e+00;RPA=5,4;RU=A;STR;TLOD=4.83	GT:AD:AF:F1R2:F2R1:MBQ:MFRL:MMQ:MPOS:PGT:PID:SA_MAP_AF:SA_POST_PROB	0/1:29,2:0.081:9,0:20,2:37:185,197:60:16:0|1:94140107_TA_T:0.051,0.051,0.065:9.173e-03,0.020,0.971	0/0:26,0:0.019:8,0:18,0:0:183,0:0:0:0|1:94140107_TA_T
1	94140115	.	T	C	.	.	DP=69;ECNT=2;NLOD=9.03;N_ART_LOD=-1.491e+00;POP_AF=1.000e-03;P_GERMLINE=-7.093e+00;TLOD=4.65	GT:AD:AF:F1R2:F2R1:MBQ:MFRL:MMQ:MPOS:PGT:PID:SA_MAP_AF:SA_POST_PROB	0/1:33,2:0.105:10,0:23,2:40:180,197:60:16:0|1:94140107_TA_T:0.051,0.040,0.057:8.295e-03,0.019,0.973	0/0:30,0:2.372e-04:10,0:20,0:0:183,0:0:0:0|1:94140107_TA_T
1	94287917	.	C	T	.	.	DP=11;ECNT=1;NLOD=2.67;N_ART_LOD=-9.975e-01;POP_AF=1.000e-03;P_GERMLINE=-2.271e+00;TLOD=3.10	GT:AD:AF:F1R2:F2R1:MBQ:MFRL:MMQ:MPOS:SA_MAP_AF:SA_POST_PROB	0/1:1,1:0.500:1,0:0,1:34:204,97:60:9:0.505,0.00,0.500:0.021,0.032,0.947	0/0:9,0:9.891e-03:3,0:6,0:0:209,0:0:0
1	95186445	.	G	A	.	.	DP=13;ECNT=3;NLOD=2.41;N_ART_LOD=-9.542e-01;POP_AF=1.000e-03;P_GERMLINE=-2.088e+00;TLOD=3.02	GT:AD:AF:F1R2:F2R1:MBQ:MFRL:MMQ:MPOS:PGT:PID:SA_MAP_AF:SA_POST_PROB	0/1:4,1:0.200:3,1:1,0:39:186,110:60:7:0|1:95186445_G_A:0.202,0.00,0.200:0.019,0.029,0.952	0/0:8,0:1.451e-05:1,0:7,0:0:156,0:0:0:0|1:95186445_G_A
1	95186451	.	T	G	.	.	DP=14;ECNT=3;NLOD=2.71;N_ART_LOD=-1.000e+00;POP_AF=1.000e-03;P_GERMLINE=-2.387e+00;TLOD=3.02	GT:AD:AF:F1R2:F2R1:MBQ:MFRL:MMQ:MPOS:PGT:PID:SA_MAP_AF:SA_POST_PROB	0/1:4,1:0.200:3,1:1,0:40:186,110:60:13:0|1:95186445_G_A:0.202,0.00,0.200:0.019,0.029,0.952	0/0:9,0:1.868e-05:2,0:7,0:0:162,0:0:0:0|1:95186445_G_A
1	95186454	.	A	G	.	.	DP=14;ECNT=3;NLOD=2.71;N_ART_LOD=-1.000e+00;POP_AF=1.000e-03;P_GERMLINE=-2.387e+00;TLOD=3.02	GT:AD:AF:F1R2:F2R1:MBQ:MFRL:MMQ:MPOS:PGT:PID:SA_MAP_AF:SA_POST_PROB	0/1:4,1:0.200:3,1:1,0:39:186,110:60:16:0|1:95186445_G_A:0.202,0.00,0.200:0.019,0.029,0.952	0/0:9,0:3.139e-05:1,0:8,0:0:150,0:0:0:0|1:95186445_G_A
1	95368574	.	T	TA	.	.	DP=159;ECNT=1;NLOD=13.49;N_ART_LOD=2.78;POP_AF=1.000e-03;P_GERMLINE=-1.098e+01;RPA=14,15;RU=A;STR;TLOD=5.29	GT:AD:AF:F1R2:F2R1:MBQ:MFRL:MMQ:MPOS:SA_MAP_AF:SA_POST_PROB	0/1:55,6:0.159:6,1:36,5:33:174,132:60:8:0.061,0.091,0.098:0.018,9.271e-03,0.972	0/0:77,4:0.121:11,2:48,2:35:172,165:60:2
1	95429426	.	T	C	.	.	DP=14;ECNT=2;NLOD=3.01;N_ART_LOD=-1.041e+00;POP_AF=1.000e-03;P_GERMLINE=-2.535e+00;TLOD=3.18	GT:AD:AF:F1R2:F2R1:MBQ:MFRL:MMQ:MPOS:SA_MAP_AF:SA_POST_PROB	0/1:3,1:0.250:0,0:3,1:40:135,110:60:7:0.253,0.00,0.250:0.019,0.032,0.949	0/0:10,0:3.680e-05:7,0:3,0:0:165,0:0:0
1	95449645	.	G	T	.	.	DP=12;ECNT=1;NLOD=2.36;N_ART_LOD=-9.510e-01;POP_AF=1.000e-03;P_GERMLINE=-1.891e+00;TLOD=3.18	GT:AD:AF:F1R2:F2R1:MBQ:MFRL:MMQ:MPOS:SA_MAP_AF:SA_POST_PROB	0/1:3,1:0.250:0,1:3,0:40:156,135:60:20:0.00,0.253,0.250:0.032,0.019,0.949	0/0:8,0:0.013:5,0:3,0:0:188,0:0:0
1	95572118	.	G	A	.	.	DP=14;ECNT=1;NLOD=3.61;N_ART_LOD=-1.114e+00;POP_AF=1.000e-03;P_GERMLINE=-2.614e+00;TLOD=3.70	GT:AD:AF:F1R2:F2R1:MBQ:MFRL:MMQ:MPOS:SA_MAP_AF:SA_POST_PROB	0/1:1,1:0.500:1,1:0,0:40:152,127:60:20:0.00,0.495,0.500:0.027,0.025,0.948	0/0:12,0:1.704e-04:6,0:6,0:0:168,0:0:0
1	95708166	.	AT	A	.	.	DP=22;ECNT=1;NLOD=3.90;N_ART_LOD=-1.159e+00;POP_AF=1.000e-03;P_GERMLINE=-3.014e+00;RPA=9,8;RU=T;STR;TLOD=3.59	GT:AD:AF:F1R2:F2R1:MBQ:MFRL:MMQ:MPOS:SA_MAP_AF:SA_POST_PROB	0/1:6,2:0.251:4,1:2,1:39:190,100:60:33:0.00,0.253,0.250:0.031,0.019,0.950	0/0:13,0:0.037:8,0:5,0:0:159,0:0:0
1	95715090	.	G	A	.	.	DP=14;ECNT=1;NLOD=3.01;N_ART_LOD=-1.041e+00;POP_AF=1.000e-03;P_GERMLINE=-2.534e+00;TLOD=3.18	GT:AD:AF:F1R2:F2R1:MBQ:MFRL:MMQ:MPOS:SA_MAP_AF:SA_POST_PROB	0/1:3,1:0.250:2,1:1,0:40:174,128:60:14:0.00,0.253,0.250:0.027,0.021,0.951	0/0:10,0:6.994e-05:6,0:4,0:0:181,0:0:0
1	98393651	.	C	T	.	.	DP=11;ECNT=1;NLOD=2.41;N_ART_LOD=-9.542e-01;POP_AF=1.000e-03;P_GERMLINE=-1.575e+00;TLOD=3.55	GT:AD:AF:F1R2:F2R1:MBQ:MFRL:MMQ:MPOS:SA_MAP_AF:SA_POST_PROB	0/1:1,1:0.500:0,0:1,1:39:245,161:60:17:0.00,0.505,0.500:0.032,0.021,0.947	0/0:8,0:3.886e-05:5,0:3,0:0:149,0:0:0
1	98615732	.	A	G	.	.	DP=14;ECNT=1;NLOD=2.41;N_ART_LOD=-9.542e-01;POP_AF=1.000e-03;P_GERMLINE=-1.826e+00;TLOD=3.29	GT:AD:AF:F1R2:F2R1:MBQ:MFRL:MMQ:MPOS:SA_MAP_AF:SA_POST_PROB	0/1:2,1:0.417:1,0:1,1:40:206,108:60:20:0.333,0.00,0.333:0.021,0.029,0.949	0/0:8,0:3.794e-05:2,0:6,0:0:193,0:0:0
1	99159700	.	G	C	.	.	DP=14;ECNT=2;NLOD=2.71;N_ART_LOD=-1.000e+00;POP_AF=1.000e-03;P_GERMLINE=-2.387e+00;TLOD=3.02	GT:AD:AF:F1R2:F2R1:MBQ:MFRL:MMQ:MPOS:PGT:PID:SA_MAP_AF:SA_POST_PROB	0/1:4,1:0.200:2,0:2,1:39:170,100:60:3:0|1:99159697_C_T:0.00,0.202,0.200:0.043,0.015,0.943	0/0:9,0:1.523e-05:5,0:4,0:0:140,0:0:0:0|1:99159697_C_T
1	99164246	.	C	CT	.	.	DP=220;ECNT=1;NLOD=8.41;N_ART_LOD=10.30;POP_AF=1.000e-03;P_GERMLINE=-5.110e+00;RPA=13,14;RU=T;STR;TLOD=8.09	GT:AD:AF:F1R2:F2R1:MBQ:MFRL:MMQ:MPOS:SA_MAP_AF:SA_POST_PROB	0/1:78,8:0.153:20,1:39,7:40:189,218:60:23:0.071,0.091,0.093:9.650e-03,0.018,0.972	0/0:102,9:0.154:35,3:40,6:39:170,158:60:19
1	100214027	.	A	G	.	.	DP=166;ECNT=1;NLOD=25.89;N_ART_LOD=-1.944e+00;POP_AF=1.000e-03;P_GERMLINE=-2.506e+01;TLOD=3.52	GT:AD:AF:F1R2:F2R1:MBQ:MFRL:MMQ:MPOS:SA_MAP_AF:SA_POST_PROB	0/1:73,2:0.045:31,0:42,2:40:229,216:60:20:0.00,0.030,0.027:5.388e-03,0.026,0.969	0/0:86,0:0.011:45,0:41,0:0:215,0:0:0
1	100366446	.	GT	G	.	.	DP=166;ECNT=1;NLOD=3.60;N_ART_LOD=2.78;POP_AF=1.000e-03;P_GERMLINE=-4.739e-01;RPA=15,14;RU=T;STR;TLOD=13.53	GT:AD:AF:F1R2:F2R1:MBQ:MFRL:MMQ:MPOS:SA_MAP_AF:SA_POST_PROB	0/1:47,10:0.302:12,2:13,7:31:214,214:60:29:0.152,0.141,0.167:0.052,8.827e-03,0.939	0/0:41,5:0.284:16,1:10,2:31:190,215:60:21
1	100518439	.	AAG	A	.	.	DP=14;ECNT=2;NLOD=2.71;N_ART_LOD=-1.000e+00;POP_AF=1.000e-03;P_GERMLINE=-2.387e+00;TLOD=3.02	GT:AD:AF:F1R2:F2R1:MBQ:MFRL:MMQ:MPOS:PGT:PID:SA_MAP_AF:SA_POST_PROB	0/1:4,1:0.200:2,1:2,0:40:222,122:60:12:0|1:100518439_AAG_A:0.00,0.202,0.200:0.029,0.019,0.952	0/0:9,0:3.328e-10:4,0:5,0:0:132,0:0:0:0|1:100518439_AAG_A
1	100518443	.	A	ACC	.	.	DP=14;ECNT=2;NLOD=2.71;N_ART_LOD=-1.000e+00;POP_AF=1.000e-03;P_GERMLINE=-2.387e+00;TLOD=3.02	GT:AD:AF:F1R2:F2R1:MBQ:MFRL:MMQ:MPOS:PGT:PID:SA_MAP_AF:SA_POST_PROB	0/1:4,1:0.200:2,1:2,0:0:222,122:60:0:0|1:100518439_AAG_A:0.00,0.202,0.200:0.029,0.019,0.952	0/0:9,0:3.328e-10:4,0:5,0:0:132,0:0:0:0|1:100518439_AAG_A
1	100671866	.	T	TA	.	.	DP=269;ECNT=1;NLOD=4.75;N_ART_LOD=4.70;POP_AF=1.000e-03;P_GERMLINE=-1.481e+00;RPA=13,14;RU=A;STR;TLOD=7.34	GT:AD:AF:F1R2:F2R1:MBQ:MFRL:MMQ:MPOS:SA_MAP_AF:SA_POST_PROB	0/1:83,9:0.250:9,1:12,5:40:173,194:60:27:0.061,0.071,0.079:0.035,5.016e-03,0.960	0/0:124,13:0.233:11,2:27,3:37:196,155:60:31
1	100673388	.	G	GA	.	.	DP=31;ECNT=1;NLOD=2.68;N_ART_LOD=0.426;POP_AF=1.000e-03;P_GERMLINE=-5.508e-01;RPA=12,13;RU=A;STR;TLOD=5.01	GT:AD:AF:F1R2:F2R1:MBQ:MFRL:MMQ:MPOS:SA_MAP_AF:SA_POST_PROB	0/1:7,3:0.319:3,2:4,1:28:192,114:60:5:0.242,0.283,0.300:0.035,0.017,0.949	0/0:17,1:0.110:7,0:8,1:39:179,140:60:39
1	100680593	.	CTT	C	.	.	DP=122;ECNT=2;NLOD=9.23;N_ART_LOD=1.27;POP_AF=1.000e-03;P_GERMLINE=-8.160e+00;RPA=14,12;RU=T;STR;TLOD=3.77	GT:AD:AF:F1R2:F2R1:MBQ:MFRL:MMQ:MPOS:SA_MAP_AF:SA_POST_PROB	0/1:35,2:0.221:8,0:6,2:32:222,232:60:22:0.061,0.00,0.057:0.025,0.010,0.965	0/0:43,1:0.184:3,1:3,0:35:208,170:60:5
1	100680608	.	A	T	.	.	DP=90;ECNT=2;NLOD=11.73;N_ART_LOD=-1.641e+00;POP_AF=1.000e-03;P_GERMLINE=-9.065e+00;TLOD=5.48	GT:AD:AF:F1R2:F2R1:MBQ:MFRL:MMQ:MPOS:SA_MAP_AF:SA_POST_PROB	0/1:36,4:0.120:20,1:16,3:39:234,240:60:12:0.101,0.00,0.100:0.025,0.014,0.961	0/0:39,0:0.094:17,0:22,0:0:212,0:0:0
1	100733207	.	GT	G	.	.	DP=711;ECNT=1;NLOD=55.81;N_ART_LOD=7.14;POP_AF=1.000e-03;P_GERMLINE=-5.251e+01;RPA=14,13;RU=T;STR;TLOD=9.21	GT:AD:AF:F1R2:F2R1:MBQ:MFRL:MMQ:MPOS:SA_MAP_AF:SA_POST_PROB	0/1:202,8:0.230:10,3:14,4:37:160,169:60:24:0.040,0.010,0.037:1.439e-03,0.118,0.880	0/0:272,8:0.230:16,2:14,5:39:163,151:60:37
1	100736371	.	C	CT	.	.	DP=97;ECNT=1;NLOD=7.57;N_ART_LOD=-8.539e-02;POP_AF=1.000e-03;P_GERMLINE=-5.390e+00;RPA=11,12;RU=T;STR;TLOD=4.91	GT:AD:AF:F1R2:F2R1:MBQ:MFRL:MMQ:MPOS:SA_MAP_AF:SA_POST_PROB	0/1:31,4:0.240:10,1:16,3:23:304,254:60:16:0.111,0.00,0.114:0.025,0.015,0.960	0/0:34,1:0.163:13,1:14,0:39:246,222:60:18
1	100741385	.	GTATT	G	.	.	DP=125;ECNT=1;NLOD=10.06;N_ART_LOD=-1.659e+00;POP_AF=1.000e-03;P_GERMLINE=-6.757e+00;RPA=6,5;RU=TATT;STR;TLOD=8.14	GT:AD:AF:F1R2:F2R1:MBQ:MFRL:MMQ:MPOS:SA_MAP_AF:SA_POST_PROB	0/1:30,3:0.282:15,1:15,2:40:263,230:60:27:0.091,0.00,0.091:0.019,0.015,0.966	0/0:34,0:0.238:15,0:19,0:0:246,0:0:0
1	100797665	.	G	A	.	.	DP=419;ECNT=1;NLOD=66.23;N_ART_LOD=-2.358e+00;POP_AF=1.000e-03;P_GERMLINE=-6.548e+01;TLOD=3.45	GT:AD:AF:F1R2:F2R1:MBQ:MFRL:MMQ:MPOS:SA_MAP_AF:SA_POST_PROB	0/1:173,3:0.038:80,1:93,2:35:159,189:60:20:0.020,0.00,0.017:1.993e-03,0.014,0.984	0/0:221,0:0.034:76,0:145,0:0:173,0:0:0
1	101004496	.	C	T	.	.	DP=74;ECNT=1;NLOD=12.04;N_ART_LOD=-1.613e+00;POP_AF=1.000e-03;P_GERMLINE=-1.091e+01;TLOD=3.83	GT:AD:AF:F1R2:F2R1:MBQ:MFRL:MMQ:MPOS:SA_MAP_AF:SA_POST_PROB	0/1:30,2:0.088:11,1:19,1:36:191,175:60:13:0.051,0.040,0.063:8.388e-03,0.022,0.969	0/0:40,0:7.045e-05:14,0:26,0:0:222,0:0:0
1	101705238	.	G	A	.	.	DP=662;ECNT=1;NLOD=92.17;N_ART_LOD=-5.589e-01;POP_AF=1.000e-03;P_GERMLINE=-9.072e+01;TLOD=4.16	GT:AD:AF:F1R2:F2R1:MBQ:MFRL:MMQ:MPOS:SA_MAP_AF:SA_POST_PROB	0/1:287,3:0.041:111,1:176,2:39:184,172:60:20:0.010,0.010,0.010:4.638e-03,1.694e-03,0.994	0/0:321,1:0.050:121,0:200,1:40:172,80:60:6
1	103356072	.	C	CA	.	.	DP=401;ECNT=1;NLOD=14.16;N_ART_LOD=17.54;POP_AF=1.000e-03;P_GERMLINE=-1.097e+01;RPA=10,11;RU=A;STR;TLOD=6.56	GT:AD:AF:F1R2:F2R1:MBQ:MFRL:MMQ:MPOS:SA_MAP_AF:SA_POST_PROB	0/1:149,8:0.114:64,3:81,5:39:167,194:60:36:0.030,0.051,0.051:0.030,2.735e-03,0.967	0/0:170,16:0.152:69,2:96,14:39:170,139:60:38
1	103444746	.	ATCAT	A	.	.	DP=318;ECNT=1;NLOD=34.25;N_ART_LOD=-2.138e+00;POP_AF=1.000e-03;P_GERMLINE=-3.370e+01;RPA=5,4;RU=TCAT;STR;TLOD=3.25	GT:AD:AF:F1R2:F2R1:MBQ:MFRL:MMQ:MPOS:SA_MAP_AF:SA_POST_PROB	0/1:97,2:0.181:38,1:59,1:39:215,320:60:13:0.020,0.00,0.020:4.585e-03,8.204e-03,0.987	0/0:115,0:0.166:38,0:77,0:0:199,0:0:0
1	103468855	.	T	TA	.	.	DB;DP=292;ECNT=1;NLOD=13.03;N_ART_LOD=10.86;POP_AF=1.000e-03;P_GERMLINE=-1.037e+01;RPA=12,13;RU=A;STR;TLOD=5.46	GT:AD:AF:F1R2:F2R1:MBQ:MFRL:MMQ:MPOS:SA_MAP_AF:SA_POST_PROB	0/1:107,7:0.127:29,1:64,6:39:185,210:60:16:0.051,0.040,0.061:7.747e-03,8.553e-03,0.984	0/0:124,10:0.160:44,5:61,5:38:161,186:60:31
1	105158323	.	G	T	.	.	DP=13;ECNT=1;NLOD=2.71;N_ART_LOD=-1.034e+00;POP_AF=1.000e-03;P_GERMLINE=-2.014e+00;TLOD=3.40	GT:AD:AF:F1R2:F2R1:MBQ:MFRL:MMQ:MPOS:SA_MAP_AF:SA_POST_PROB	0/1:1,1:0.500:1,0:0,1:37:174,174:60:14:0.00,0.505,0.500:0.032,0.021,0.947	0/0:9,0:0.091:6,0:3,0:0:135,0:0:0
1	105631655	.	CA	C	.	.	DP=33;ECNT=1;NLOD=4.81;N_ART_LOD=-1.261e+00;POP_AF=1.000e-03;P_GERMLINE=-4.205e+00;RPA=7,6;RU=A;STR;TLOD=3.30	GT:AD:AF:F1R2:F2R1:MBQ:MFRL:MMQ:MPOS:SA_MAP_AF:SA_POST_PROB	0/1:10,2:0.215:3,1:7,1:35:198,170:60:15:0.172,0.00,0.167:0.022,0.022,0.957	0/0:16,0:0.080:4,0:12,0:0:194,0:0:0
1	107465564	.	A	T	.	.	DP=12;ECNT=1;NLOD=2.41;N_ART_LOD=-9.738e-01;POP_AF=1.000e-03;P_GERMLINE=-1.720e+00;TLOD=3.40	GT:AD:AF:F1R2:F2R1:MBQ:MFRL:MMQ:MPOS:SA_MAP_AF:SA_POST_PROB	0/1:2,1:0.333:0,1:2,0:40:205,111:60:3:0.00,0.333,0.333:0.036,0.019,0.946	0/0:8,0:0.056:5,0:3,0:0:188,0:0:0
1	107866801	.	AT	A	.	.	DP=39;ECNT=1;NLOD=4.68;N_ART_LOD=-9.636e-01;POP_AF=1.000e-03;P_GERMLINE=-1.509e+00;RPA=10,9;RU=T;STR;TLOD=6.53	GT:AD:AF:F1R2:F2R1:MBQ:MFRL:MMQ:MPOS:SA_MAP_AF:SA_POST_PROB	0/1:18,4:0.183:7,2:9,2:39:253,224:60:43:0.00,0.202,0.200:0.021,0.025,0.954	0/0:16,0:0.046:4,0:8,0:0:238,0:0:0
1	107946324	.	CAAA	C	.	.	DP=590;ECNT=1;NLOD=28.20;N_ART_LOD=8.36;POP_AF=1.000e-03;P_GERMLINE=-2.628e+01;RPA=16,13;RU=A;STR;TLOD=4.64	GT:AD:AF:F1R2:F2R1:MBQ:MFRL:MMQ:MPOS:SA_MAP_AF:SA_POST_PROB	0/1:220,25:0.164:16,1:30,4:39:169,135:60:19:0.020,0.020,0.022:2.632e-03,6.454e-03,0.991	0/0:259,30:0.169:15,1:29,7:39:167,153:60:33
1	108093111	.	A	G	.	.	DP=12;ECNT=1;NLOD=2.41;N_ART_LOD=-9.542e-01;POP_AF=1.000e-03;P_GERMLINE=-1.936e+00;TLOD=3.18	GT:AD:AF:F1R2:F2R1:MBQ:MFRL:MMQ:MPOS:SA_MAP_AF:SA_POST_PROB	0/1:3,1:0.250:0,1:3,0:40:211,127:60:13:0.00,0.253,0.250:0.032,0.019,0.949	0/0:8,0:6.189e-05:3,0:5,0:0:237,0:0:0
1	108449243	.	G	T	.	.	DP=12;ECNT=1;NLOD=2.41;N_ART_LOD=-9.542e-01;POP_AF=1.000e-03;P_GERMLINE=-1.936e+00;TLOD=3.18	GT:AD:AF:F1R2:F2R1:MBQ:MFRL:MMQ:MPOS:SA_MAP_AF:SA_POST_PROB	0/1:3,1:0.250:1,0:2,1:40:145,84:60:20:0.00,0.253,0.250:0.027,0.021,0.951	0/0:8,0:5.160e-05:2,0:6,0:0:248,0:0:0
1	108735073	.	T	C	.	.	DP=125;ECNT=1;NLOD=18.31;N_ART_LOD=-1.798e+00;POP_AF=1.000e-03;P_GERMLINE=-1.768e+01;TLOD=3.33	GT:AD:AF:F1R2:F2R1:MBQ:MFRL:MMQ:MPOS:SA_MAP_AF:SA_POST_PROB	0/1:57,2:0.056:21,0:36,2:37:212,139:60:21:0.030,0.020,0.034:4.440e-03,0.026,0.970	0/0:61,0:0.018:26,0:35,0:0:177,0:0:0
1	109102744	.	AGGC	A	.	.	DP=22;ECNT=1;NLOD=3.01;N_ART_LOD=-1.041e+00;POP_AF=1.000e-03;P_GERMLINE=-2.696e-01;RPA=7,6;RU=GGC;STR;TLOD=6.17	GT:AD:AF:F1R2:F2R1:MBQ:MFRL:MMQ:MPOS:SA_MAP_AF:SA_POST_PROB	0/1:9,2:0.209:2,1:7,1:38:158,136:60:29:0.152,0.152,0.182:0.019,0.022,0.958	0/0:10,0:2.210e-05:1,0:9,0:0:118,0:0:0
1	109166607	.	G	GA	.	.	DP=22;ECNT=1;NLOD=3.01;N_ART_LOD=-1.087e+00;POP_AF=1.000e-03;P_GERMLINE=-2.361e+00;RPA=10,11;RU=A;STR;TLOD=3.35	GT:AD:AF:F1R2:F2R1:MBQ:MFRL:MMQ:MPOS:SA_MAP_AF:SA_POST_PROB	0/1:5,2:0.333:2,2:3,0:35:125,171:60:15:0.283,0.00,0.286:0.017,0.040,0.944	0/0:10,0:0.116:7,0:3,0:0:166,0:0:0
1	109200268	.	CA	C	.	.	DP=248;ECNT=1;NLOD=3.31;N_ART_LOD=8.27;POP_AF=1.000e-03;P_GERMLINE=-1.386e+00;RPA=13,12;RU=A;STR;TLOD=4.66	GT:AD:AF:F1R2:F2R1:MBQ:MFRL:MMQ:MPOS:SA_MAP_AF:SA_POST_PROB	0/1:83,7:0.221:32,1:32,4:39:222,206:60:41:0.061,0.00,0.057:0.019,9.461e-03,0.971	0/0:73,9:0.238:25,3:30,4:35:206,203:60:28
1	109255687	.	C	CT	.	.	DB;DP=228;ECNT=1;NLOD=3.39;N_ART_LOD=10.17;POP_AF=1.000e-03;P_GERMLINE=-3.477e-01;RPA=10,11;RU=T;STR;TLOD=9.39	GT:AD:AF:F1R2:F2R1:MBQ:MFRL:MMQ:MPOS:SA_MAP_AF:SA_POST_PROB	0/1:58,8:0.245:19,1:38,6:39:179,242:60:23:0.091,0.081,0.106:0.022,8.468e-03,0.969	0/0:84,10:0.219:27,3:50,5:36:193,173:60:25
1	109319002	.	A	G	.	.	DP=214;ECNT=1;NLOD=32.15;N_ART_LOD=0.293;POP_AF=1.000e-03;P_GERMLINE=-3.138e+01;TLOD=3.47	GT:AD:AF:F1R2:F2R1:MBQ:MFRL:MMQ:MPOS:SA_MAP_AF:SA_POST_PROB	0/1:82,2:0.041:31,0:51,2:40:160,259:60:20:0.00,0.020,0.024:0.022,3.080e-03,0.975	0/0:121,1:0.029:51,1:70,0:40:168,209:60:15
1	109525421	.	T	TA	.	.	DP=442;ECNT=1;NLOD=2.77;N_ART_LOD=22.68;POP_AF=1.000e-03;P_GERMLINE=-1.114e-01;RPA=12,13;RU=A;STR;TLOD=9.46	GT:AD:AF:F1R2:F2R1:MBQ:MFRL:MMQ:MPOS:SA_MAP_AF:SA_POST_PROB	0/1:125,10:0.211:31,2:71,7:36:206,219:60:24:0.071,0.00,0.067:6.133e-03,0.023,0.971	0/0:162,21:0.232:44,7:89,11:36:197,202:60:23
1	109606345	.	T	C	.	.	DP=17;ECNT=1;NLOD=3.91;N_ART_LOD=-1.146e+00;POP_AF=1.000e-03;P_GERMLINE=-3.415e+00;TLOD=3.20	GT:AD:AF:F1R2:F2R1:MBQ:MFRL:MMQ:MPOS:SA_MAP_AF:SA_POST_PROB	0/1:3,1:0.275:0,1:3,0:40:121,53:60:9:0.00,0.253,0.250:0.032,0.019,0.949	0/0:13,0:7.502e-05:5,0:8,0:0:162,0:0:0
1	109670488	.	C	CT	.	.	DP=37;ECNT=1;NLOD=3.94;N_ART_LOD=-9.527e-01;POP_AF=1.000e-03;P_GERMLINE=-2.106e+00;RPA=13,14;RU=T;STR;TLOD=4.55	GT:AD:AF:F1R2:F2R1:MBQ:MFRL:MMQ:MPOS:SA_MAP_AF:SA_POST_PROB	0/1:10,3:0.311:3,2:6,1:36:134,234:60:40:0.182,0.212,0.231:0.026,0.018,0.956	0/0:14,0:0.163:5,0:3,0:0:138,0:0:0
1	109860777	.	CTTTT	C	.	.	DP=66;ECNT=1;NLOD=5.03;N_ART_LOD=-8.292e-01;POP_AF=1.000e-03;P_GERMLINE=-2.755e+00;RPA=16,12;RU=T;STR;TLOD=5.01	GT:AD:AF:F1R2:F2R1:MBQ:MFRL:MMQ:MPOS:SA_MAP_AF:SA_POST_PROB	0/1:20,2:0.241:1,1:7,1:40:304,183:60:27:0.101,0.00,0.100:0.022,0.016,0.962	0/0:17,0:0.246:3,0:4,0:0:257,0:0:0
1	110014495	.	C	CT	.	.	DP=31;ECNT=1;NLOD=3.52;N_ART_LOD=-8.447e-01;POP_AF=1.000e-03;P_GERMLINE=-4.506e-01;RPA=11,12;RU=T;STR;TLOD=7.02	GT:AD:AF:F1R2:F2R1:MBQ:MFRL:MMQ:MPOS:SA_MAP_AF:SA_POST_PROB	0/1:11,4:0.330:4,3:4,1:40:159,179:60:24:0.232,0.232,0.267:0.020,0.023,0.957	0/0:12,0:0.016:5,0:5,0:0:188,0:0:0
1	110199172	.	C	CTGTGTG	.	.	DP=98;ECNT=1;NLOD=2.27;N_ART_LOD=-8.959e-01;POP_AF=1.000e-03;P_GERMLINE=-5.773e-02;RPA=20,23;RU=TG;STR;TLOD=6.29	GT:AD:AF:F1R2:F2R1:MBQ:MFRL:MMQ:MPOS:SA_MAP_AF:SA_POST_PROB	0/1:10,2:0.431:0,1:0,1:26:0,313:60:42:0.101,0.101,0.125:0.026,0.014,0.961	0/0:7,0:0.428:1,0:2,0:0:191,0:0:0
1	110259815	.	A	T	.	.	DP=40;ECNT=1;NLOD=6.58;N_ART_LOD=-1.360e+00;POP_AF=1.000e-03;P_GERMLINE=-5.027e+00;TLOD=4.26	GT:AD:AF:F1R2:F2R1:MBQ:MFRL:MMQ:MPOS:SA_MAP_AF:SA_POST_PROB	0/1:15,2:0.139:6,0:9,2:34:250,334:60:20:0.00,0.121,0.118:0.016,0.025,0.958	0/0:22,0:4.684e-03:9,0:13,0:0:260,0:0:0
1	110389529	.	G	T	.	.	DP=11;ECNT=1;NLOD=2.71;N_ART_LOD=-1.000e+00;POP_AF=1.000e-03;P_GERMLINE=-1.719e+00;TLOD=3.70	GT:AD:AF:F1R2:F2R1:MBQ:MFRL:MMQ:MPOS:SA_MAP_AF:SA_POST_PROB	0/1:1,1:0.500:1,1:0,0:40:149,141:60:20:0.00,0.495,0.500:0.027,0.025,0.948	0/0:9,0:1.508e-04:4,0:5,0:0:244,0:0:0
1	110456811	.	C	T	.	.	DP=122;ECNT=1;NLOD=19.17;N_ART_LOD=-1.821e+00;POP_AF=1.000e-03;P_GERMLINE=-1.788e+01;TLOD=4.00	GT:AD:AF:F1R2:F2R1:MBQ:MFRL:MMQ:MPOS:SA_MAP_AF:SA_POST_PROB	0/1:50,2:0.064:20,0:30,2:40:190,196:60:20:0.030,0.030,0.038:6.994e-03,0.012,0.981	0/0:64,0:0.025:28,0:36,0:0:180,0:0:0
1	110586171	.	A	G	.	.	DP=76;ECNT=1;NLOD=14.10;N_ART_LOD=-1.685e+00;POP_AF=1.000e-03;P_GERMLINE=-1.368e+01;TLOD=3.12	GT:AD:AF:F1R2:F2R1:MBQ:MFRL:MMQ:MPOS:SA_MAP_AF:SA_POST_PROB	0/1:26,2:0.071:7,1:19,1:31:249,238:60:20:0.00,0.071,0.071:0.013,0.022,0.966	0/0:47,0:0.013:18,0:29,0:0:236,0:0:0
1	110906426	.	CA	C	.	.	DB;DP=472;ECNT=1;NLOD=60.22;N_ART_LOD=3.30;POP_AF=1.000e-03;P_GERMLINE=-5.761e+01;RPA=9,8;RU=A;STR;TLOD=5.41	GT:AD:AF:F1R2:F2R1:MBQ:MFRL:MMQ:MPOS:SA_MAP_AF:SA_POST_PROB	0/1:193,6:0.055:66,2:121,4:39:171,216:60:24:0.020,0.030,0.030:6.476e-03,4.154e-03,0.989	0/0:246,5:0.044:99,0:136,5:35:169,138:60:18
1	110920675	.	T	A	.	.	DP=24;ECNT=3;NLOD=6.02;N_ART_LOD=-1.322e+00;POP_AF=1.000e-03;P_GERMLINE=-5.521e+00;TLOD=3.20	GT:AD:AF:F1R2:F2R1:MBQ:MFRL:MMQ:MPOS:PGT:PID:SA_MAP_AF:SA_POST_PROB	0/1:3,1:0.250:2,1:1,0:39:156,112:58:20:0|1:110920675_T_A:0.00,0.253,0.250:0.027,0.021,0.951	0/0:20,0:1.724e-06:7,0:13,0:0:161,0:0:0:0|1:110920675_T_A
1	110920682	.	G	A	.	.	DP=22;ECNT=3;NLOD=5.42;N_ART_LOD=-1.279e+00;POP_AF=1.000e-03;P_GERMLINE=-4.919e+00;TLOD=3.20	GT:AD:AF:F1R2:F2R1:MBQ:MFRL:MMQ:MPOS:PGT:PID:SA_MAP_AF:SA_POST_PROB	0/1:3,1:0.250:2,1:1,0:39:156,112:58:27:0|1:110920675_T_A:0.00,0.253,0.250:0.027,0.021,0.951	0/0:18,0:6.653e-10:6,0:12,0:0:161,0:0:0:0|1:110920675_T_A
1	110920697	.	T	C	.	.	DP=26;ECNT=3;NLOD=6.02;N_ART_LOD=-1.339e+00;POP_AF=1.000e-03;P_GERMLINE=-5.520e+00;TLOD=3.20	GT:AD:AF:F1R2:F2R1:MBQ:MFRL:MMQ:MPOS:PGT:PID:SA_MAP_AF:SA_POST_PROB	0/1:3,1:0.250:2,1:1,0:34:156,112:58:17:0|1:110920675_T_A:0.00,0.253,0.250:0.027,0.021,0.951	0/0:20,0:0.045:6,0:14,0:0:161,0:0:0:0|1:110920675_T_A
1	111433229	.	G	GAAAGT	.	.	DP=16;ECNT=1;NLOD=2.71;N_ART_LOD=-7.404e-01;POP_AF=1.000e-03;P_GERMLINE=-2.169e+00;TLOD=3.24	GT:AD:AF:F1R2:F2R1:MBQ:MFRL:MMQ:MPOS:SA_MAP_AF:SA_POST_PROB	0/1:5,2:0.272:1,2:4,0:39:203,102:60:6:0.00,0.283,0.286:0.049,0.015,0.936	0/0:9,0:2.625e-05:4,0:4,0:0:156,0:0:0
1	111769783	.	ATT	A	.	.	DP=45;ECNT=1;NLOD=3.10;N_ART_LOD=-3.704e-01;POP_AF=1.000e-03;P_GERMLINE=-1.230e+00;RPA=17,15;RU=T;STR;TLOD=4.62	GT:AD:AF:F1R2:F2R1:MBQ:MFRL:MMQ:MPOS:SA_MAP_AF:SA_POST_PROB	0/1:14,3:0.260:9,3:3,0:39:179,125:60:7:0.121,0.091,0.136:0.011,0.030,0.958	0/0:16,1:0.161:7,1:4,0:39:162,78:60:5
1	111890244	.	CTTT	C	.	.	DP=90;ECNT=1;NLOD=13.46;N_ART_LOD=-1.038e+00;POP_AF=1.000e-03;P_GERMLINE=-1.295e+01;RPA=15,12;RU=T;STR;TLOD=3.21	GT:AD:AF:F1R2:F2R1:MBQ:MFRL:MMQ:MPOS:SA_MAP_AF:SA_POST_PROB	0/1:29,4:0.183:4,2:5,0:38:212,195:60:10:0.00,0.071,0.071:0.013,0.019,0.967	0/0:48,1:0.058:17,0:5,0:0:217,0:0:0
1	111962287	.	G	A	.	.	DP=280;ECNT=1;NLOD=49.18;N_ART_LOD=-2.224e+00;POP_AF=1.000e-03;P_GERMLINE=-4.871e+01;TLOD=3.17	GT:AD:AF:F1R2:F2R1:MBQ:MFRL:MMQ:MPOS:SA_MAP_AF:SA_POST_PROB	0/1:104,2:0.037:45,1:59,1:40:174,210:60:21:0.00,0.020,0.019:0.034,2.057e-03,0.964	0/0:164,0:0.020:70,0:94,0:0:172,0:0:0
1	111964362	.	G	A	.	.	DP=195;ECNT=1;NLOD=19.00;N_ART_LOD=2.11;POP_AF=1.000e-03;P_GERMLINE=-1.693e+01;TLOD=4.79	GT:AD:AF:F1R2:F2R1:MBQ:MFRL:MMQ:MPOS:SA_MAP_AF:SA_POST_PROB	0/1:90,3:0.070:35,1:55,2:40:198,163:60:0:0.020,0.030,0.032:0.048,2.659e-03,0.949	0/0:87,2:0.051:40,1:47,1:34:171,236:60:15
1	112020894	.	G	A	.	.	DP=109;ECNT=1;NLOD=14.10;N_ART_LOD=-1.700e+00;POP_AF=1.000e-03;P_GERMLINE=-1.289e+01;TLOD=3.91	GT:AD:AF:F1R2:F2R1:MBQ:MFRL:MMQ:MPOS:SA_MAP_AF:SA_POST_PROB	0/1:54,2:0.046:18,0:36,2:40:257,228:60:14:0.040,0.00,0.036:0.025,6.916e-03,0.968	0/0:47,0:0.050:14,0:33,0:0:260,0:0:0
1	112267187	.	GCACA	G	.	.	DP=67;ECNT=1;NLOD=7.68;N_ART_LOD=-1.009e+00;POP_AF=1.000e-03;P_GERMLINE=-4.946e+00;RPA=17,15;RU=CA;STR;TLOD=5.57	GT:AD:AF:F1R2:F2R1:MBQ:MFRL:MMQ:MPOS:SA_MAP_AF:SA_POST_PROB	0/1:21,3:0.176:4,0:2,3:35:122,176:60:5:0.00,0.152,0.150:0.031,0.014,0.955	0/0:26,0:0.183:2,0:2,0:0:178,0:0:0
1	112466665	.	T	C	.	.	DP=12;ECNT=1;NLOD=2.36;N_ART_LOD=-9.510e-01;POP_AF=1.000e-03;P_GERMLINE=-1.891e+00;TLOD=3.18	GT:AD:AF:F1R2:F2R1:MBQ:MFRL:MMQ:MPOS:SA_MAP_AF:SA_POST_PROB	0/1:3,1:0.250:0,0:3,1:40:149,143:60:11:0.253,0.00,0.250:0.019,0.032,0.949	0/0:8,0:0.013:1,0:7,0:0:156,0:0:0
1	112525074	.	C	T	.	.	DP=678;ECNT=1;NLOD=100.81;N_ART_LOD=-2.538e+00;POP_AF=1.000e-03;P_GERMLINE=-9.973e+01;TLOD=3.78	GT:AD:AF:F1R2:F2R1:MBQ:MFRL:MMQ:MPOS:SA_MAP_AF:SA_POST_PROB	0/1:300,3:0.042:114,1:186,2:40:186,198:60:5:0.010,0.010,9.901e-03:7.778e-03,1.143e-03,0.991	0/0:336,0:0.029:126,0:210,0:0:186,0:0:0
1	112958898	.	GAA	G	.	.	DB;DP=194;ECNT=1;NLOD=18.45;N_ART_LOD=0.239;POP_AF=1.000e-03;P_GERMLINE=-1.637e+01;RPA=11,9;RU=A;STR;TLOD=4.81	GT:AD:AF:F1R2:F2R1:MBQ:MFRL:MMQ:MPOS:SA_MAP_AF:SA_POST_PROB	0/1:67,3:0.148:23,1:36,2:40:174,212:60:33:0.040,0.00,0.041:7.740e-03,0.012,0.980	0/0:73,1:0.154:22,1:40,0:40:183,168:60:5
1	113113167	.	G	GTATA	.	.	DP=113;ECNT=1;NLOD=2.32;N_ART_LOD=-8.800e-01;POP_AF=1.000e-03;P_GERMLINE=-1.666e+00;RPA=13,15;RU=TA;STR;TLOD=3.36	GT:AD:AF:F1R2:F2R1:MBQ:MFRL:MMQ:MPOS:SA_MAP_AF:SA_POST_PROB	0/1:10,4:0.458:2,2:6,0:40:249,254:60:38:0.00,0.040,0.038:7.515e-03,0.022,0.971	0/0:8,0:0.422:4,0:2,0:0:203,0:0:0
1	113119844	.	C	CAA	.	.	DP=100;ECNT=1;NLOD=2.58;N_ART_LOD=1.82;POP_AF=1.000e-03;P_GERMLINE=-1.437e-01;RPA=16,18;RU=A;STR;TLOD=5.98	GT:AD:AF:F1R2:F2R1:MBQ:MFRL:MMQ:MPOS:SA_MAP_AF:SA_POST_PROB	0/1:23,5:0.307:8,2:8,2:27:230,211:60:35:0.091,0.121,0.133:0.057,8.068e-03,0.935	0/0:28,2:0.257:7,0:11,2:24:215,271:60:34
1	113159371	.	G	GA	.	.	DP=153;ECNT=1;NLOD=5.93;N_ART_LOD=6.32;POP_AF=1.000e-03;P_GERMLINE=-2.681e+00;RPA=12,13;RU=A;STR;TLOD=6.86	GT:AD:AF:F1R2:F2R1:MBQ:MFRL:MMQ:MPOS:SA_MAP_AF:SA_POST_PROB	0/1:58,7:0.165:12,3:33,4:40:180,155:60:17:0.091,0.091,0.108:6.916e-03,0.040,0.953	0/0:70,7:0.120:23,1:39,5:38:175,209:60:31
1	113253114	.	C	A	.	.	DP=101;ECNT=1;NLOD=13.80;N_ART_LOD=-1.675e+00;POP_AF=1.000e-03;P_GERMLINE=-1.260e+01;TLOD=3.90	GT:AD:AF:F1R2:F2R1:MBQ:MFRL:MMQ:MPOS:SA_MAP_AF:SA_POST_PROB	0/1:50,2:0.056:15,0:35,2:39:187,232:60:13:0.00,0.040,0.038:9.264e-03,0.013,0.978	0/0:46,0:0.013:14,0:32,0:0:191,0:0:0
1	113471629	.	C	CT	.	.	DP=65;ECNT=1;NLOD=6.48;N_ART_LOD=-1.105e+00;POP_AF=1.000e-03;P_GERMLINE=-3.182e+00;RPA=14,15;RU=T;STR;TLOD=9.79	GT:AD:AF:F1R2:F2R1:MBQ:MFRL:MMQ:MPOS:SA_MAP_AF:SA_POST_PROB	0/1:27,7:0.254:9,5:13,2:40:173,185:60:26:0.00,0.202,0.206:0.026,0.019,0.955	0/0:22,0:0.089:9,0:10,0:0:182,0:0:0
1	113549378	.	A	T	.	.	DP=16;ECNT=2;NLOD=3.31;N_ART_LOD=-1.094e+00;POP_AF=1.000e-03;P_GERMLINE=-2.757e+00;TLOD=3.25	GT:AD:AF:F1R2:F2R1:MBQ:MFRL:MMQ:MPOS:PGT:PID:SA_MAP_AF:SA_POST_PROB	0/1:2,1:0.375:0,1:2,0:39:190,133:40:20:0|1:113549378_A_T:0.00,0.333,0.333:0.025,0.025,0.950	0/0:11,0:0.042:9,0:2,0:0:189,0:0:0:0|1:113549378_A_T
1	113549382	.	T	C	.	.	DP=14;ECNT=2;NLOD=3.31;N_ART_LOD=-1.079e+00;POP_AF=1.000e-03;P_GERMLINE=-2.591e+00;TLOD=3.42	GT:AD:AF:F1R2:F2R1:MBQ:MFRL:MMQ:MPOS:PGT:PID:SA_MAP_AF:SA_POST_PROB	0/1:2,1:0.333:0,1:2,0:38:190,133:40:20:0|1:113549378_A_T:0.00,0.333,0.333:0.025,0.025,0.950	0/0:11,0:5.286e-05:9,0:2,0:0:189,0:0:0:0|1:113549378_A_T
1	113653892	.	A	T	.	.	DP=12;ECNT=1;NLOD=2.41;N_ART_LOD=-9.738e-01;POP_AF=1.000e-03;P_GERMLINE=-1.478e+00;TLOD=3.65	GT:AD:AF:F1R2:F2R1:MBQ:MFRL:MMQ:MPOS:SA_MAP_AF:SA_POST_PROB	0/1:1,1:0.500:0,0:1,1:40:142,136:60:20:0.495,0.00,0.500:0.025,0.027,0.948	0/0:8,0:0.056:4,0:4,0:0:167,0:0:0
1	113892471	.	A	T	.	.	DP=12;ECNT=1;NLOD=3.01;N_ART_LOD=-1.041e+00;POP_AF=1.000e-03;P_GERMLINE=-2.214e+00;TLOD=3.50	GT:AD:AF:F1R2:F2R1:MBQ:MFRL:MMQ:MPOS:SA_MAP_AF:SA_POST_PROB	0/1:1,1:0.500:0,0:1,1:38:116,110:60:20:0.00,0.505,0.500:0.032,0.021,0.947	0/0:10,0:6.186e-05:3,0:7,0:0:171,0:0:0
1	113979717	.	T	A	.	.	DP=29;ECNT=1;NLOD=6.62;N_ART_LOD=-1.370e+00;POP_AF=1.000e-03;P_GERMLINE=-6.249e+00;TLOD=3.07	GT:AD:AF:F1R2:F2R1:MBQ:MFRL:MMQ:MPOS:SA_MAP_AF:SA_POST_PROB	0/1:4,2:0.278:1,1:3,1:40:175,173:60:11:0.293,0.303,0.333:0.034,0.018,0.948	0/0:22,0:0.022:6,0:16,0:0:160,0:0:0
1	114123141	.	C	CT	.	.	DP=210;ECNT=1;NLOD=23.31;N_ART_LOD=1.60;POP_AF=1.000e-03;P_GERMLINE=-2.010e+01;RPA=10,11;RU=T;STR;TLOD=6.67	GT:AD:AF:F1R2:F2R1:MBQ:MFRL:MMQ:MPOS:SA_MAP_AF:SA_POST_PROB	0/1:78,6:0.105:30,4:48,2:40:172,168:60:19:0.051,0.071,0.071:8.948e-03,0.013,0.978	0/0:106,4:0.076:42,3:58,1:40:179,136:60:9
1	114192033	.	G	GT	.	.	DP=463;ECNT=1;NLOD=44.58;N_ART_LOD=3.06;POP_AF=1.000e-03;P_GERMLINE=-4.381e+01;RPA=9,10;RU=T;STR;TLOD=3.47	GT:AD:AF:F1R2:F2R1:MBQ:MFRL:MMQ:MPOS:SA_MAP_AF:SA_POST_PROB	0/1:163,5:0.108:59,1:104,4:36:187,169:60:26:0.030,0.00,0.030:4.577e-03,9.745e-03,0.986	0/0:191,5:0.146:75,2:115,3:40:181,145:60:30
1	114224782	.	ATT	A	.	.	DP=701;ECNT=1;NLOD=35.87;N_ART_LOD=19.19;POP_AF=1.000e-03;P_GERMLINE=-3.257e+01;RPA=16,14;RU=T;STR;TLOD=11.66	GT:AD:AF:F1R2:F2R1:MBQ:MFRL:MMQ:MPOS:SA_MAP_AF:SA_POST_PROB	0/1:237,11:0.167:43,3:53,6:39:172,189:60:21:0.020,0.030,0.034:6.253e-03,4.406e-03,0.989	0/0:271,16:0.163:40,7:70,6:39:177,139:60:8
1	114343804	.	C	T	.	.	DP=10;ECNT=1;NLOD=2.41;N_ART_LOD=-9.542e-01;POP_AF=1.000e-03;P_GERMLINE=-1.523e+00;TLOD=3.60	GT:AD:AF:F1R2:F2R1:MBQ:MFRL:MMQ:MPOS:SA_MAP_AF:SA_POST_PROB	0/1:1,1:0.500:0,0:1,1:39:193,136:60:16:0.00,0.505,0.500:0.032,0.021,0.947	0/0:8,0:4.010e-05:6,0:2,0:0:209,0:0:0
1	114495348	.	GT	G	.	.	DB;DP=257;ECNT=1;NLOD=8.60;N_ART_LOD=14.13;POP_AF=1.000e-03;P_GERMLINE=-7.216e+00;RPA=13,12;RU=T;STR;TLOD=4.09	GT:AD:AF:F1R2:F2R1:MBQ:MFRL:MMQ:MPOS:SA_MAP_AF:SA_POST_PROB	0/1:94,5:0.095:35,2:42,3:39:177,206:60:25:0.00,0.051,0.051:0.011,0.011,0.978	0/0:127,13:0.132:52,8:55,5:39:185,176:60:31
1	114505884	.	G	A	.	.	DP=69;ECNT=1;NLOD=5.76;N_ART_LOD=1.13;POP_AF=1.000e-03;P_GERMLINE=-4.346e+00;TLOD=4.11	GT:AD:AF:F1R2:F2R1:MBQ:MFRL:MMQ:MPOS:SA_MAP_AF:SA_POST_PROB	0/1:32,2:0.083:14,1:18,1:38:219,214:60:11:0.00,0.061,0.059:0.010,0.025,0.964	0/0:32,1:0.030:11,0:21,1:37:246,245:60:20
1	114773565	.	G	A	.	.	DP=19;ECNT=1;NLOD=3.61;N_ART_LOD=-1.128e+00;POP_AF=1.000e-03;P_GERMLINE=-3.202e+00;TLOD=3.11	GT:AD:AF:F1R2:F2R1:MBQ:MFRL:MMQ:MPOS:SA_MAP_AF:SA_POST_PROB	0/1:3,1:0.333:2,1:1,0:40:145,143:60:16:0.00,0.253,0.250:0.027,0.021,0.951	0/0:12,0:0.038:4,0:8,0:0:171,0:0:0
1	115094634	.	G	A	.	.	DP=12;ECNT=1;NLOD=2.41;N_ART_LOD=-9.542e-01;POP_AF=1.000e-03;P_GERMLINE=-1.936e+00;TLOD=3.18	GT:AD:AF:F1R2:F2R1:MBQ:MFRL:MMQ:MPOS:SA_MAP_AF:SA_POST_PROB	0/1:3,1:0.250:3,1:0,0:40:133,171:60:5:0.00,0.253,0.250:0.023,0.025,0.952	0/0:8,0:8.511e-05:3,0:5,0:0:216,0:0:0
1	115226990	.	C	CAA	.	.	DP=299;ECNT=1;NLOD=29.02;N_ART_LOD=-1.648e+00;POP_AF=1.000e-03;P_GERMLINE=-2.739e+01;RPA=12,14;RU=A;STR;TLOD=4.34	GT:AD:AF:F1R2:F2R1:MBQ:MFRL:MMQ:MPOS:SA_MAP_AF:SA_POST_PROB	0/1:105,4:0.168:27,2:63,2:37:188,172:60:15:0.030,0.020,0.033:0.022,3.655e-03,0.975	0/0:102,1:0.162:28,0:62,0:0:193,0:0:0
1	115234327	.	A	G	.	.	DP=12;ECNT=2;NLOD=2.40;N_ART_LOD=-9.735e-01;POP_AF=1.000e-03;P_GERMLINE=-1.691e+00;TLOD=3.42	GT:AD:AF:F1R2:F2R1:MBQ:MFRL:MMQ:MPOS:PGT:PID:SA_MAP_AF:SA_POST_PROB	0/1:2,1:0.333:0,0:2,1:39:124,86:60:5:0|1:115234327_A_G:0.333,0.00,0.333:0.021,0.029,0.949	0/0:8,0:0.057:6,0:2,0:0:159,0:0:0:0|1:115234327_A_G
1	115279361	.	T	TA	.	.	DB;DP=68;ECNT=1;NLOD=10.48;N_ART_LOD=-1.282e+00;POP_AF=1.000e-03;P_GERMLINE=-9.307e+00;RPA=9,10;RU=A;STR;TLOD=3.87	GT:AD:AF:F1R2:F2R1:MBQ:MFRL:MMQ:MPOS:SA_MAP_AF:SA_POST_PROB	0/1:26,3:0.121:10,2:15,1:39:176,192:60:6:0.00,0.101,0.103:0.026,0.012,0.963	0/0:35,0:0.043:9,0:25,0:0:182,0:0:0
1	115316997	.	G	GA	.	.	DP=213;ECNT=1;NLOD=16.63;N_ART_LOD=1.94;POP_AF=1.000e-03;P_GERMLINE=-1.569e+01;RPA=9,10;RU=A;STR;TLOD=3.65	GT:AD:AF:F1R2:F2R1:MBQ:MFRL:MMQ:MPOS:SA_MAP_AF:SA_POST_PROB	0/1:76,4:0.123:23,3:51,1:39:196,233:60:19:0.051,0.00,0.050:9.655e-03,0.012,0.978	0/0:81,3:0.172:29,1:49,2:40:197,180:60:18
1	115438047	.	A	AT	.	.	DP=272;ECNT=1;NLOD=16.02;N_ART_LOD=6.33;POP_AF=1.000e-03;P_GERMLINE=-1.280e+01;RPA=10,11;RU=T;STR;TLOD=6.69	GT:AD:AF:F1R2:F2R1:MBQ:MFRL:MMQ:MPOS:SA_MAP_AF:SA_POST_PROB	0/1:82,6:0.188:39,3:41,3:37:179,194:60:20:0.061,0.051,0.068:0.010,8.356e-03,0.981	0/0:114,8:0.151:53,5:58,1:40:172,180:60:25
1	115537600	.	GA	G	.	.	DB;DP=176;ECNT=1;NLOD=22.53;N_ART_LOD=-6.868e-01;POP_AF=1.000e-03;P_GERMLINE=-2.210e+01;RPA=10,9;RU=A;STR;TLOD=3.13	GT:AD:AF:F1R2:F2R1:MBQ:MFRL:MMQ:MPOS:SA_MAP_AF:SA_POST_PROB	0/1:44,3:0.184:16,1:20,2:36:195,174:60:23:0.071,0.00,0.067:0.011,0.016,0.973	0/0:85,1:0.138:34,0:38,1:37:174,207:60:18
1	116536775	.	C	T	.	.	DP=129;ECNT=2;NLOD=19.17;N_ART_LOD=-1.829e+00;POP_AF=1.000e-03;P_GERMLINE=-1.846e+01;TLOD=3.41	GT:AD:AF:F1R2:F2R1:MBQ:MFRL:MMQ:MPOS:SA_MAP_AF:SA_POST_PROB	0/1:52,2:0.078:28,1:24,1:40:183,109:60:27:0.030,0.030,0.037:5.754e-03,0.016,0.978	0/0:64,0:0.046:33,0:31,0:0:179,0:0:0
1	116536798	.	CCCA	C	.	.	DP=143;ECNT=2;NLOD=4.43;N_ART_LOD=9.31;POP_AF=1.000e-03;P_GERMLINE=-1.158e+00;RPA=7,6;RU=CCA;STR;TLOD=18.16	GT:AD:AF:F1R2:F2R1:MBQ:MFRL:MMQ:MPOS:SA_MAP_AF:SA_POST_PROB	0/1:46,6:0.173:22,4:24,2:40:162,227:60:44:0.081,0.101,0.113:0.016,0.011,0.973	0/0:67,4:0.117:31,2:36,2:40:169,203:60:31
1	116655183	.	GA	G	.	.	DP=268;ECNT=1;NLOD=14.31;N_ART_LOD=8.28;POP_AF=1.000e-03;P_GERMLINE=-1.102e+01;RPA=13,12;RU=A;STR;TLOD=7.63	GT:AD:AF:F1R2:F2R1:MBQ:MFRL:MMQ:MPOS:SA_MAP_AF:SA_POST_PROB	0/1:93,7:0.128:25,3:50,4:39:182,184:60:22:0.00,0.071,0.074:0.062,4.213e-03,0.934	0/0:118,10:0.165:33,3:60,5:40:181,200:60:22
1	116675892	.	G	A	.	.	DP=557;ECNT=1;NLOD=87.45;N_ART_LOD=-2.473e+00;POP_AF=1.000e-03;P_GERMLINE=-8.551e+01;TLOD=4.66	GT:AD:AF:F1R2:F2R1:MBQ:MFRL:MMQ:MPOS:SA_MAP_AF:SA_POST_PROB	0/1:241,3:0.033:104,0:137,3:40:172,192:60:9:0.010,0.010,0.012:4.625e-03,1.929e-03,0.993	0/0:291,0:0.021:117,0:174,0:0:174,0:0:0
1	116933115	.	CT	C	.	.	DP=117;ECNT=1;NLOD=4.11;N_ART_LOD=4.99;POP_AF=1.000e-03;P_GERMLINE=-1.590e+00;RPA=12,11;RU=T;STR;TLOD=5.31	GT:AD:AF:F1R2:F2R1:MBQ:MFRL:MMQ:MPOS:SA_MAP_AF:SA_POST_PROB	0/1:32,4:0.214:7,1:21,3:26:209,244:60:28:0.111,0.00,0.111:0.015,0.020,0.965	0/0:52,6:0.171:11,4:29,2:35:201,210:60:42
1	116935972	.	A	ATT	.	.	DP=64;ECNT=1;NLOD=4.54;N_ART_LOD=0.518;POP_AF=1.000e-03;P_GERMLINE=-1.412e+00;RPA=13,15;RU=T;STR;TLOD=6.37	GT:AD:AF:F1R2:F2R1:MBQ:MFRL:MMQ:MPOS:SA_MAP_AF:SA_POST_PROB	0/1:19,5:0.278:9,1:7,3:39:263,203:60:16:0.00,0.141,0.143:0.021,0.019,0.960	0/0:26,1:0.126:11,1:9,0:39:231,253:60:25
1	117122269	.	GGTC	G	.	.	DP=603;ECNT=2;NLOD=48.01;N_ART_LOD=2.61;POP_AF=1.000e-03;P_GERMLINE=-4.472e+01;RPA=7,6;RU=GTC;STR;TLOD=7.87	GT:AD:AF:F1R2:F2R1:MBQ:MFRL:MMQ:MPOS:SA_MAP_AF:SA_POST_PROB	0/1:178,4:0.196:64,1:112,3:40:183,234:60:29:0.010,0.020,0.022:4.414e-03,4.500e-03,0.991	0/0:185,2:0.207:71,1:114,1:40:179,188:60:16
1	117122285	.	G	C	.	.	DP=643;ECNT=2;NLOD=36.27;N_ART_LOD=0.167;POP_AF=1.000e-03;P_GERMLINE=-3.376e+01;TLOD=5.28	GT:AD:AF:F1R2:F2R1:MBQ:MFRL:MMQ:MPOS:SA_MAP_AF:SA_POST_PROB	0/1:146,11:0.285:43,1:58,2:40:180,146:60:28:0.00,0.020,0.017:9.581e-03,2.437e-03,0.988	0/0:157,9:0.279:53,0:60,1:40:163,181:60:44
1	117127762	.	T	C	.	.	DP=375;ECNT=1;NLOD=50.67;N_ART_LOD=-9.343e-01;POP_AF=1.000e-03;P_GERMLINE=-4.851e+01;TLOD=4.89	GT:AD:AF:F1R2:F2R1:MBQ:MFRL:MMQ:MPOS:SA_MAP_AF:SA_POST_PROB	0/1:177,3:0.034:66,0:111,3:40:188,131:60:18:0.010,0.020,0.017:0.038,1.420e-03,0.960	0/0:180,1:0.029:62,0:118,1:31:173,158:60:22
1	117404973	.	A	G	.	.	DP=13;ECNT=1;NLOD=2.66;N_ART_LOD=-9.971e-01;POP_AF=1.000e-03;P_GERMLINE=-2.189e+00;TLOD=3.18	GT:AD:AF:F1R2:F2R1:MBQ:MFRL:MMQ:MPOS:SA_MAP_AF:SA_POST_PROB	0/1:3,1:0.250:0,0:3,1:40:124,148:60:20:0.253,0.00,0.250:0.025,0.023,0.952	0/0:9,0:0.011:1,0:8,0:0:128,0:0:0
1	117418917	.	G	T	.	.	DP=12;ECNT=1;NLOD=3.01;N_ART_LOD=-1.041e+00;POP_AF=1.000e-03;P_GERMLINE=-2.115e+00;TLOD=3.60	GT:AD:AF:F1R2:F2R1:MBQ:MFRL:MMQ:MPOS:SA_MAP_AF:SA_POST_PROB	0/1:1,1:0.500:0,1:1,0:39:148,88:60:12:0.00,0.495,0.500:0.027,0.025,0.948	0/0:10,0:9.431e-05:3,0:7,0:0:180,0:0:0
1	117696083	.	A	AT	.	.	DP=61;ECNT=1;NLOD=2.44;N_ART_LOD=0.186;POP_AF=1.000e-03;P_GERMLINE=-4.328e-01;RPA=19,20;RU=T;STR;TLOD=4.95	GT:AD:AF:F1R2:F2R1:MBQ:MFRL:MMQ:MPOS:SA_MAP_AF:SA_POST_PROB	0/1:10,4:0.418:1,0:1,4:22:171,266:60:26:0.283,0.00,0.286:0.025,0.024,0.951	0/0:15,1:0.306:2,0:5,1:16:236,298:60:5
1	118305978	.	G	A	.	.	DP=12;ECNT=1;NLOD=2.41;N_ART_LOD=-9.738e-01;POP_AF=1.000e-03;P_GERMLINE=-1.816e+00;TLOD=3.30	GT:AD:AF:F1R2:F2R1:MBQ:MFRL:MMQ:MPOS:SA_MAP_AF:SA_POST_PROB	0/1:2,1:0.334:1,0:1,1:39:192,77:60:20:0.00,0.333,0.333:0.025,0.025,0.950	0/0:8,0:0.056:5,0:3,0:0:199,0:0:0
1	118495131	.	A	AT	.	.	DP=375;ECNT=1;NLOD=30.44;N_ART_LOD=4.86;POP_AF=1.000e-03;P_GERMLINE=-2.915e+01;RPA=10,11;RU=T;STR;TLOD=3.99	GT:AD:AF:F1R2:F2R1:MBQ:MFRL:MMQ:MPOS:SA_MAP_AF:SA_POST_PROB	0/1:131,5:0.117:57,4:71,1:39:183,182:60:14:0.030,0.020,0.037:3.480e-03,0.014,0.983	0/0:162,8:0.137:68,2:87,3:35:188,203:60:22
1	118501390	.	C	CTT	.	.	DP=144;ECNT=1;NLOD=6.25;N_ART_LOD=0.324;POP_AF=1.000e-03;P_GERMLINE=-4.422e+00;RPA=16,18;RU=T;STR;TLOD=4.54	GT:AD:AF:F1R2:F2R1:MBQ:MFRL:MMQ:MPOS:SA_MAP_AF:SA_POST_PROB	0/1:34,4:0.258:11,2:4,2:37:205,194:60:22:0.00,0.081,0.078:0.012,0.025,0.963	0/0:39,2:0.301:11,2:9,0:40:227,245:60:38
1	118639850	.	C	CA	.	.	DP=14;ECNT=1;NLOD=2.54;N_ART_LOD=-6.114e-01;POP_AF=1.000e-03;P_GERMLINE=-9.140e-01;RPA=13,14;RU=A;STR;TLOD=4.39	GT:AD:AF:F1R2:F2R1:MBQ:MFRL:MMQ:MPOS:SA_MAP_AF:SA_POST_PROB	0/1:2,2:0.547:1,1:0,1:24:119,204:60:32:0.495,0.00,0.500:0.021,0.033,0.946	0/0:9,0:0.086:3,0:4,0:0:163,0:0:0
1	119596601	.	G	A	.	.	DP=16;ECNT=1;NLOD=2.71;N_ART_LOD=-1.018e+00;POP_AF=1.000e-03;P_GERMLINE=-2.400e+00;TLOD=3.01	GT:AD:AF:F1R2:F2R1:MBQ:MFRL:MMQ:MPOS:SA_MAP_AF:SA_POST_PROB	0/1:3,1:0.333:2,0:1,1:39:133,132:60:5:0.253,0.00,0.250:0.021,0.027,0.951	0/0:9,0:0.050:6,0:3,0:0:175,0:0:0
1	120301609	.	A	G	.	.	DP=217;ECNT=1;NLOD=31.98;N_ART_LOD=-2.046e+00;POP_AF=1.000e-03;P_GERMLINE=-3.138e+01;TLOD=3.30	GT:AD:AF:F1R2:F2R1:MBQ:MFRL:MMQ:MPOS:SA_MAP_AF:SA_POST_PROB	0/1:94,2:0.049:39,0:55,2:40:206,304:60:20:0.00,0.020,0.021:4.329e-03,0.026,0.970	0/0:107,0:0.039:40,0:67,0:0:215,0:0:0
1	120469193	.	G	A	.	.	DP=304;ECNT=1;NLOD=37.83;N_ART_LOD=0.074;POP_AF=1.000e-03;P_GERMLINE=-3.635e+01;TLOD=4.19	GT:AD:AF:F1R2:F2R1:MBQ:MFRL:MMQ:MPOS:SA_MAP_AF:SA_POST_PROB	0/1:149,3:0.043:43,0:106,3:40:157,188:60:41:0.020,0.010,0.020:2.461e-03,0.010,0.987	0/0:140,1:0.025:39,1:101,0:39:163,93:60:24
1	121352417	.	G	A	.	.	DP=37;ECNT=1;NLOD=3.87;N_ART_LOD=-1.144e+00;POP_AF=1.000e-03;P_GERMLINE=-2.750e+00;TLOD=3.82	GT:AD:AF:F1R2:F2R1:MBQ:MFRL:MMQ:MPOS:SA_MAP_AF:SA_POST_PROB	0/1:22,2:0.084:10,0:12,2:39:118,129:35:19:0.071,0.061,0.083:8.702e-03,0.036,0.955	0/0:13,0:8.067e-03:6,0:7,0:0:136,0:0:0
1	121354341	.	A	G	.	.	DP=81;ECNT=2;NLOD=7.24;N_ART_LOD=1.30;POP_AF=1.000e-03;P_GERMLINE=-5.487e+00;TLOD=4.46	GT:AD:AF:F1R2:F2R1:MBQ:MFRL:MMQ:MPOS:SA_MAP_AF:SA_POST_PROB	0/1:39,2:0.049:23,2:16,0:40:159,175:51:20:0.00,0.051,0.049:0.036,5.408e-03,0.959	0/0:38,1:0.038:24,1:14,0:34:175,139:50:20
1	121354366	.	C	G	.	.	DP=69;ECNT=3;NLOD=8.43;N_ART_LOD=-1.462e+00;POP_AF=1.000e-03;P_GERMLINE=-6.676e+00;TLOD=4.46	GT:AD:AF:F1R2:F2R1:MBQ:MFRL:MMQ:MPOS:PGT:PID:SA_MAP_AF:SA_POST_PROB	0/1:39,2:0.049:22,2:17,0:40:160,174:36:29:0|1:121354366_C_G:0.051,0.00,0.049:6.659e-03,0.023,0.970	0/0:28,0:3.162e-05:18,0:10,0:0:189,0:0:0:0|1:121354366_C_G
1	121354367	.	C	A	.	.	DP=68;ECNT=3;NLOD=8.43;N_ART_LOD=-1.462e+00;POP_AF=1.000e-03;P_GERMLINE=-6.645e+00;TLOD=4.50	GT:AD:AF:F1R2:F2R1:MBQ:MFRL:MMQ:MPOS:PGT:PID:SA_MAP_AF:SA_POST_PROB	0/1:38,2:0.050:22,2:16,0:39:161,174:36:28:0|1:121354366_C_G:0.051,0.00,0.050:6.965e-03,0.023,0.970	0/0:28,0:3.162e-05:18,0:10,0:0:189,0:0:0:0|1:121354366_C_G
1	121355006	.	C	T	.	.	DP=80;ECNT=3;NLOD=6.04;N_ART_LOD=1.40;POP_AF=1.000e-03;P_GERMLINE=-4.401e+00;TLOD=4.34	GT:AD:AF:F1R2:F2R1:MBQ:MFRL:MMQ:MPOS:PGT:PID:SA_MAP_AF:SA_POST_PROB	0/1:43,2:0.044:20,1:23,1:38:130,216:28:44:0|1:121355006_C_T:0.00,0.040,0.044:0.016,7.705e-03,0.976	0/0:34,1:0.029:15,0:19,1:40:141,107:45:1:0|1:121355006_C_T
1	121355030	.	A	T	.	.	DP=95;ECNT=3;NLOD=7.24;N_ART_LOD=1.31;POP_AF=1.000e-03;P_GERMLINE=-3.958e+00;TLOD=7.30	GT:AD:AF:F1R2:F2R1:MBQ:MFRL:MMQ:MPOS:PGT:PID:SA_MAP_AF:SA_POST_PROB	0/1:53,3:0.054:30,2:23,1:39:130,198:30:30:0|1:121355006_C_T:0.00,0.051,0.054:0.024,6.125e-03,0.970	0/0:38,1:0.026:17,0:21,1:40:144,107:45:25:0|1:121355006_C_T
1	121355195	.	C	G	.	.	DP=51;ECNT=4;NLOD=6.92;N_ART_LOD=-1.380e+00;POP_AF=1.000e-03;P_GERMLINE=-4.699e+00;TLOD=4.96	GT:AD:AF:F1R2:F2R1:MBQ:MFRL:MMQ:MPOS:PGT:PID:SA_MAP_AF:SA_POST_PROB	0/1:26,2:0.071:16,0:10,2:39:177,190:51:39:0|1:121355195_C_G:0.071,0.00,0.071:9.532e-03,0.025,0.966	0/0:23,0:3.162e-05:11,0:12,0:0:188,0:0:0:0|1:121355195_C_G
1	121355196	.	G	GT	.	.	DP=51;ECNT=4;NLOD=6.92;N_ART_LOD=-1.380e+00;POP_AF=1.000e-03;P_GERMLINE=-4.699e+00;RPA=2,3;RU=T;STR;TLOD=4.96	GT:AD:AF:F1R2:F2R1:MBQ:MFRL:MMQ:MPOS:PGT:PID:SA_MAP_AF:SA_POST_PROB	0/1:26,2:0.071:17,0:9,2:39:177,190:51:40:0|1:121355195_C_G:0.071,0.00,0.071:9.532e-03,0.025,0.966	0/0:23,0:3.162e-05:11,0:12,0:0:188,0:0:0:0|1:121355195_C_G
1	121355212	.	C	T	.	.	DP=45;ECNT=4;NLOD=5.57;N_ART_LOD=-1.079e+00;POP_AF=1.000e-03;P_GERMLINE=-2.275e+00;TLOD=8.29	GT:AD:AF:F1R2:F2R1:MBQ:MFRL:MMQ:MPOS:SA_MAP_AF:SA_POST_PROB	0/1:18,3:0.178:9,2:7,1:40:181,178:40:22:0.091,0.131,0.143:0.034,0.011,0.955	0/0:19,0:0.082:9,0:9,0:0:174,0:0:0
1	121480219	.	C	A	.	.	DP=42;ECNT=1;NLOD=4.51;N_ART_LOD=-1.204e+00;POP_AF=1.000e-03;P_GERMLINE=-1.239e+00;TLOD=8.70	GT:AD:AF:F1R2:F2R1:MBQ:MFRL:MMQ:MPOS:SA_MAP_AF:SA_POST_PROB	0/1:22,4:0.167:15,1:7,3:40:150,153:40:10:0.152,0.00,0.154:6.831e-03,0.128,0.865	0/0:15,0:2.517e-04:9,0:6,0:0:146,0:0:0
1	121482793	.	C	A	.	.	DP=57;ECNT=1;NLOD=5.72;N_ART_LOD=-1.301e+00;POP_AF=1.000e-03;P_GERMLINE=-5.195e+00;TLOD=3.22	GT:AD:AF:F1R2:F2R1:MBQ:MFRL:MMQ:MPOS:SA_MAP_AF:SA_POST_PROB	0/1:36,2:0.056:14,2:22,0:40:156,138:34:19:0.00,0.051,0.053:0.021,7.666e-03,0.971	0/0:19,0:4.307e-04:10,0:9,0:0:152,0:0:0
1	121483218	.	G	T	.	.	DP=60;ECNT=12;NLOD=7.22;N_ART_LOD=-1.412e+00;POP_AF=1.000e-03;P_GERMLINE=-4.880e+00;TLOD=5.09	GT:AD:AF:F1R2:F2R1:MBQ:MFRL:MMQ:MPOS:SA_MAP_AF:SA_POST_PROB	0/1:25,3:0.180:13,2:12,1:40:180,141:24:20:0.111,0.00,0.107:8.816e-03,0.042,0.949	0/0:24,0:0.039:13,0:11,0:0:182,0:0:0
1	121483300	.	AG	A	.	.	DP=101;ECNT=12;NLOD=11.91;N_ART_LOD=0.601;POP_AF=1.000e-03;P_GERMLINE=-1.159e+01;RPA=2,1;RU=G;STR;TLOD=3.02	GT:AD:AF:F1R2:F2R1:MBQ:MFRL:MMQ:MPOS:SA_MAP_AF:SA_POST_PROB	0/1:47,2:0.041:27,1:20,1:39:164,162:50:31:0.00,0.040,0.041:0.020,5.913e-03,0.974	0/0:51,1:0.019:27,1:22,0:40:155,310:60:28
1	121483370	.	T	C	.	.	DP=117;ECNT=12;NLOD=13.51;N_ART_LOD=1.23;POP_AF=1.000e-03;P_GERMLINE=-1.282e+01;TLOD=3.40	GT:AD:AF:F1R2:F2R1:MBQ:MFRL:MMQ:MPOS:SA_MAP_AF:SA_POST_PROB	0/1:55,2:0.035:31,1:24,1:40:152,165:35:27:0.020,0.030,0.035:0.011,6.523e-03,0.982	0/0:59,1:0.018:31,1:28,0:39:155,116:52:23
1	121483377	.	G	C	.	.	DP=111;ECNT=12;NLOD=7.98;N_ART_LOD=3.93;POP_AF=1.000e-03;P_GERMLINE=-7.519e+00;TLOD=3.16	GT:AD:AF:F1R2:F2R1:MBQ:MFRL:MMQ:MPOS:SA_MAP_AF:SA_POST_PROB	0/1:53,2:0.036:27,1:26,1:40:146,165:35:20:0.030,0.030,0.036:0.010,7.453e-03,0.982	0/0:54,2:0.036:30,2:24,0:27:155,116:46:16
1	121483745	.	G	A	.	.	DP=68;ECNT=4;NLOD=7.18;N_ART_LOD=-1.163e+00;POP_AF=1.000e-03;P_GERMLINE=-5.592e+00;TLOD=4.29	GT:AD:AF:F1R2:F2R1:MBQ:MFRL:MMQ:MPOS:SA_MAP_AF:SA_POST_PROB	0/1:34,2:0.090:18,1:16,1:39:169,149:38:37:0.00,0.051,0.051:0.013,0.012,0.975	0/0:24,0:0.090:14,0:10,0:0:158,0:0:0
1	121484352	.	C	G	.	.	DP=131;ECNT=6;NLOD=17.41;N_ART_LOD=-1.780e+00;POP_AF=1.000e-03;P_GERMLINE=-1.631e+01;TLOD=3.80	GT:AD:AF:F1R2:F2R1:MBQ:MFRL:MMQ:MPOS:SA_MAP_AF:SA_POST_PROB	0/1:63,2:0.064:31,1:32,1:40:205,238:40:38:0.00,0.030,0.031:7.134e-03,0.014,0.979	0/0:58,0:0.026:28,0:30,0:0:199,0:0:0
1	121484355	.	A	T	.	.	DP=135;ECNT=6;NLOD=14.84;N_ART_LOD=0.760;POP_AF=1.000e-03;P_GERMLINE=-1.163e+01;TLOD=6.64	GT:AD:AF:F1R2:F2R1:MBQ:MFRL:MMQ:MPOS:SA_MAP_AF:SA_POST_PROB	0/1:67,3:0.051:33,1:34,2:39:206,189:40:43:0.00,0.040,0.043:8.562e-03,0.015,0.976	0/0:63,1:0.017:29,1:34,0:39:197,276:40:32
1	121484407	.	G	T	.	.	DP=635;ECNT=6;NLOD=83.11;N_ART_LOD=-7.534e-01;POP_AF=1.000e-03;P_GERMLINE=-8.183e+01;TLOD=3.98	GT:AD:AF:F1R2:F2R1:MBQ:MFRL:MMQ:MPOS:SA_MAP_AF:SA_POST_PROB	0/1:319,3:0.023:156,2:163,1:39:163,198:60:20:0.010,0.010,9.317e-03:9.363e-04,0.013,0.987	0/0:289,1:0.026:148,1:141,0:40:173,210:37:26
1	121484463	.	T	A	.	.	DP=970;ECNT=32;NLOD=99.60;N_ART_LOD=14.64;POP_AF=1.000e-03;P_GERMLINE=-9.630e+01;TLOD=19.65	GT:AD:AF:F1R2:F2R1:MBQ:MFRL:MMQ:MPOS:SA_MAP_AF:SA_POST_PROB	0/1:502,11:0.028:266,2:236,9:40:160,116:60:18:0.020,0.010,0.021:8.636e-04,0.032,0.967	0/0:436,8:0.027:227,5:209,3:40:158,183:60:20
1	121484466	.	A	T	.	.	DP=1008;ECNT=32;NLOD=112.79;N_ART_LOD=9.37;POP_AF=1.000e-03;P_GERMLINE=-1.103e+02;TLOD=5.26	GT:AD:AF:F1R2:F2R1:MBQ:MFRL:MMQ:MPOS:SA_MAP_AF:SA_POST_PROB	0/1:537,4:0.014:281,4:256,0:40:159,129:52:14:0.010,0.010,7.394e-03:1.577e-03,1.425e-03,0.997	0/0:452,6:0.016:239,3:213,3:39:158,171:60:23
1	121484527	.	G	A	.	.	DP=1620;ECNT=32;NLOD=192.21;N_ART_LOD=6.96;POP_AF=1.000e-03;P_GERMLINE=-1.905e+02;TLOD=4.47	GT:AD:AF:F1R2:F2R1:MBQ:MFRL:MMQ:MPOS:SA_MAP_AF:SA_POST_PROB	0/1:880,4:0.013:452,3:428,1:40:161,146:60:18:0.010,0.010,4.525e-03:6.894e-04,1.360e-03,0.998	0/0:707,5:0.014:363,4:344,1:40:158,145:60:22
1	121484542	.	G	A	.	.	DP=1784;ECNT=32;NLOD=217.26;N_ART_LOD=4.66;POP_AF=1.000e-03;P_GERMLINE=-2.143e+02;TLOD=5.97	GT:AD:AF:F1R2:F2R1:MBQ:MFRL:MMQ:MPOS:SA_MAP_AF:SA_POST_PROB	0/1:952,5:0.017:512,2:440,3:40:160,171:40:19:0.010,0.010,5.225e-03:9.493e-04,9.729e-04,0.998	0/0:777,4:0.020:406,2:371,2:40:158,128:48:8
1	121484558	.	C	T	.	.	DP=1922;ECNT=32;NLOD=134.20;N_ART_LOD=70.40;POP_AF=1.000e-03;P_GERMLINE=-1.309e+02;TLOD=110.47	GT:AD:AF:F1R2:F2R1:MBQ:MFRL:MMQ:MPOS:PGT:PID:SA_MAP_AF:SA_POST_PROB	0/1:1016,42:0.040:541,16:475,26:40:160,137:40:35:0|1:121484541_G_A:0.030,0.040,0.040:5.928e-03,1.325e-03,0.993	0/0:836,28:0.032:442,11:394,17:40:157,131:40:37:0|1:121484541_G_A
1	121484563	.	T	A	.	.	DP=1949;ECNT=32;NLOD=220.80;N_ART_LOD=13.44;POP_AF=1.000e-03;P_GERMLINE=-2.175e+02;TLOD=8.15	GT:AD:AF:F1R2:F2R1:MBQ:MFRL:MMQ:MPOS:SA_MAP_AF:SA_POST_PROB	0/1:1064,7:0.012:563,2:501,5:39:159,201:45:39:0.010,0.010,6.536e-03:1.557e-03,7.286e-04,0.998	0/0:848,9:0.016:435,6:413,3:40:155,168:47:37
1	121484564	.	A	G	.	.	DP=1941;ECNT=32;NLOD=172.68;N_ART_LOD=1.61;POP_AF=1.000e-03;P_GERMLINE=-1.697e+02;TLOD=5.93	GT:AD:AF:F1R2:F2R1:MBQ:MFRL:MMQ:MPOS:SA_MAP_AF:SA_POST_PROB	0/1:768,5:0.147:393,4:354,1:39:155,135:57:30:0.010,0.010,4.704e-03:3.212e-04,7.650e-03,0.992	0/0:616,3:0.151:309,0:286,3:35:153,134:52:35
1	121484570	.	A	C	.	.	DP=1976;ECNT=32;NLOD=234.58;N_ART_LOD=5.19;POP_AF=1.000e-03;P_GERMLINE=-2.313e+02;TLOD=15.25	GT:AD:AF:F1R2:F2R1:MBQ:MFRL:MMQ:MPOS:SA_MAP_AF:SA_POST_PROB	0/1:1043,12:0.028:547,7:496,5:39:159,138:60:21:0.010,0.010,0.011:1.782e-03,1.031e-03,0.997	0/0:844,5:0.027:427,3:417,2:38:155,119:60:26
1	121484571	.	C	A	.	.	DP=1978;ECNT=32;NLOD=242.14;N_ART_LOD=1.35;POP_AF=1.000e-03;P_GERMLINE=-2.388e+02;TLOD=7.68	GT:AD:AF:F1R2:F2R1:MBQ:MFRL:MMQ:MPOS:SA_MAP_AF:SA_POST_PROB	0/1:1051,7:0.021:549,5:502,2:39:158,169:60:16:0.010,0.010,6.616e-03:3.982e-03,5.018e-04,0.996	0/0:843,3:0.028:426,2:417,1:38:155,143:60:16
1	121484572	.	T	C	.	.	DP=1995;ECNT=32;NLOD=146.19;N_ART_LOD=64.81;POP_AF=1.000e-03;P_GERMLINE=-1.429e+02;TLOD=88.30	GT:AD:AF:F1R2:F2R1:MBQ:MFRL:MMQ:MPOS:SA_MAP_AF:SA_POST_PROB	0/1:1063,35:0.037:558,21:505,14:40:160,127:41:32:0.020,0.030,0.032:0.080,5.934e-04,0.920	0/0:854,27:0.035:426,17:428,10:39:155,136:31:36
1	121484573	.	A	C	.	.	DP=2011;ECNT=32;NLOD=68.99;N_ART_LOD=116.16;POP_AF=1.000e-03;P_GERMLINE=-6.569e+01;TLOD=166.87	GT:AD:AF:F1R2:F2R1:MBQ:MFRL:MMQ:MPOS:SA_MAP_AF:SA_POST_PROB	0/1:1040,65:0.063:546,35:494,30:40:160,132:41:33:0.040,0.061,0.059:0.019,1.125e-03,0.979	0/0:844,49:0.058:429,24:415,25:40:155,136:37:37
1	121484594	.	C	G	.	.	DP=2257;ECNT=32;NLOD=279.19;N_ART_LOD=5.76;POP_AF=1.000e-03;P_GERMLINE=-2.759e+02;TLOD=15.18	GT:AD:AF:F1R2:F2R1:MBQ:MFRL:MMQ:MPOS:SA_MAP_AF:SA_POST_PROB	0/1:1226,9:0.013:646,5:580,4:39:153,196:60:39:0.010,0.010,7.287e-03:1.044e-03,9.036e-04,0.998	0/0:995,5:0.010:506,3:489,2:40:150,125:60:34
1	121484596	.	GCT	G	.	.	DP=2374;ECNT=32;NLOD=293.02;N_ART_LOD=4.73;POP_AF=1.000e-03;P_GERMLINE=-2.897e+02;RPA=2,1;RU=CT;STR;TLOD=7.13	GT:AD:AF:F1R2:F2R1:MBQ:MFRL:MMQ:MPOS:PGT:PID:SA_MAP_AF:SA_POST_PROB	0/1:1281,6:0.013:671,4:610,2:40:152,176:47:21:0|1:121484596_GCT_G:0.010,0.010,4.662e-03:4.209e-04,1.961e-03,0.998	0/0:1038,5:0.016:526,2:512,3:39:148,206:47:7:0|1:121484596_GCT_G
1	121484601	.	G	GCA	.	.	DP=2338;ECNT=32;NLOD=288.60;N_ART_LOD=4.77;POP_AF=1.000e-03;P_GERMLINE=-2.853e+02;TLOD=7.18	GT:AD:AF:F1R2:F2R1:MBQ:MFRL:MMQ:MPOS:PGT:PID:SA_MAP_AF:SA_POST_PROB	0/1:1263,6:0.013:663,4:600,2:0:152,176:47:0:0|1:121484596_GCT_G:0.010,0.010,4.728e-03:4.383e-04,1.873e-03,0.998	0/0:1023,5:0.015:518,2:505,3:0:148,206:47:0:0|1:121484596_GCT_G
1	121484626	.	G	T	.	.	DP=2644;ECNT=32;NLOD=321.94;N_ART_LOD=12.37;POP_AF=1.000e-03;P_GERMLINE=-3.210e+02;TLOD=3.62	GT:AD:AF:F1R2:F2R1:MBQ:MFRL:MMQ:MPOS:PGT:PID:SA_MAP_AF:SA_POST_PROB	0/1:1430,4:6.337e-03:738,3:692,1:40:151,189:60:21:0|1:121484626_G_T:0.010,0.00,2.789e-03:2.359e-04,4.845e-03,0.995	0/0:1180,8:0.012:592,5:588,3:39:146,194:60:15:0|1:121484626_G_T
1	121484686	.	G	C	.	.	DP=2000;ECNT=29;NLOD=255.39;N_ART_LOD=0.429;POP_AF=1.000e-03;P_GERMLINE=-2.521e+02;TLOD=12.26	GT:AD:AF:F1R2:F2R1:MBQ:MFRL:MMQ:MPOS:SA_MAP_AF:SA_POST_PROB	0/1:1046,8:0.028:521,7:525,1:39:165,147:60:16:0.010,0.010,7.590e-03:7.135e-04,1.831e-03,0.997	0/0:876,2:0.015:431,2:445,0:40:160,111:60:11
1	121484700	.	T	G	.	.	DP=1973;ECNT=29;NLOD=220.58;N_ART_LOD=15.50;POP_AF=1.000e-03;P_GERMLINE=-2.173e+02;TLOD=21.73	GT:AD:AF:F1R2:F2R1:MBQ:MFRL:MMQ:MPOS:SA_MAP_AF:SA_POST_PROB	0/1:1055,13:0.024:524,8:531,5:40:166,148:40:19:0.010,0.010,0.012:1.939e-03,9.680e-04,0.997	0/0:855,9:0.020:414,5:441,4:40:162,166:60:15
1	121484719	.	A	AC	.	.	DP=1974;ECNT=29;NLOD=236.99;N_ART_LOD=1.85;POP_AF=1.000e-03;P_GERMLINE=-2.364e+02;RPA=1,2;RU=C;STR;TLOD=3.26	GT:AD:AF:F1R2:F2R1:MBQ:MFRL:MMQ:MPOS:SA_MAP_AF:SA_POST_PROB	0/1:1065,4:0.025:514,1:551,3:38:169,164:60:18:0.010,0.010,3.742e-03:4.259e-04,1.963e-03,0.998	0/0:827,3:0.021:410,1:417,2:36:163,171:60:23
1	121484727	.	TTC	T	.	.	DP=2014;ECNT=29;NLOD=181.48;N_ART_LOD=23.51;POP_AF=1.000e-03;P_GERMLINE=-1.782e+02;RPA=2,1;RU=TC;STR;TLOD=21.56	GT:AD:AF:F1R2:F2R1:MBQ:MFRL:MMQ:MPOS:SA_MAP_AF:SA_POST_PROB	0/1:1026,15:0.060:457,10:500,5:40:168,183:59:24:0.010,0.010,0.014:3.145e-03,8.229e-04,0.996	0/0:769,13:0.070:359,6:363,7:40:166,146:60:34
1	121484729	.	C	A	.	.	DP=2005;ECNT=29;NLOD=43.56;N_ART_LOD=0.818;POP_AF=1.000e-03;P_GERMLINE=-4.042e+01;TLOD=6.34	GT:AD:AF:F1R2:F2R1:MBQ:MFRL:MMQ:MPOS:SA_MAP_AF:SA_POST_PROB	0/1:280,5:0.403:14,2:13,3:39:183,214:60:14:0.010,0.010,4.840e-03:6.739e-04,1.215e-03,0.998	0/0:226,4:0.401:12,2:12,1:39:164,192:60:4
1	121484771	.	T	C	.	.	DP=2243;ECNT=29;NLOD=56.29;N_ART_LOD=136.94;POP_AF=1.000e-03;P_GERMLINE=-5.298e+01;TLOD=127.05	GT:AD:AF:F1R2:F2R1:MBQ:MFRL:MMQ:MPOS:SA_MAP_AF:SA_POST_PROB	0/1:1185,56:0.057:592,25:593,31:39:165,151:60:24:0.040,0.040,0.045:1.693e-03,3.384e-03,0.995	0/0:889,53:0.070:430,29:459,24:39:161,173:60:25
1	121484791	.	C	G	.	.	DP=2306;ECNT=29;NLOD=280.83;N_ART_LOD=2.45;POP_AF=1.000e-03;P_GERMLINE=-2.775e+02;TLOD=7.95	GT:AD:AF:F1R2:F2R1:MBQ:MFRL:MMQ:MPOS:SA_MAP_AF:SA_POST_PROB	0/1:1281,7:0.013:641,5:639,2:39:160,122:60:30:0.010,0.010,5.435e-03:2.528e-03,4.222e-04,0.997	0/0:975,4:0.014:487,0:488,4:40:160,185:60:34
1	121484801	.	C	G	.	.	DP=2325;ECNT=29;NLOD=137.25;N_ART_LOD=86.52;POP_AF=1.000e-03;P_GERMLINE=-1.339e+02;TLOD=135.84	GT:AD:AF:F1R2:F2R1:MBQ:MFRL:MMQ:MPOS:SA_MAP_AF:SA_POST_PROB	0/1:1227,56:0.058:629,21:598,35:40:161,142:60:21:0.040,0.040,0.044:1.566e-03,3.524e-03,0.995	0/0:936,36:0.051:465,23:471,13:40:159,174:60:24
1	121484847	.	TG	T	.	.	DP=2249;ECNT=29;NLOD=111.11;N_ART_LOD=2.75;POP_AF=1.000e-03;P_GERMLINE=-1.078e+02;TLOD=18.13	GT:AD:AF:F1R2:F2R1:MBQ:MFRL:MMQ:MPOS:SA_MAP_AF:SA_POST_PROB	0/1:536,12:0.295:264,5:231,7:40:159,170:60:33:0.010,0.010,9.631e-03:9.132e-04,1.363e-03,0.998	0/0:419,4:0.293:196,2:196,2:40:153,133:60:32
1	121484966	.	G	C	.	.	DP=2532;ECNT=18;NLOD=281.95;N_ART_LOD=20.71;POP_AF=1.000e-03;P_GERMLINE=-2.786e+02;TLOD=64.55	GT:AD:AF:F1R2:F2R1:MBQ:MFRL:MMQ:MPOS:SA_MAP_AF:SA_POST_PROB	0/1:1347,29:0.030:671,10:676,19:39:156,169:60:23:0.020,0.020,0.021:2.640e-03,1.005e-03,0.996	0/0:1096,12:0.021:534,5:562,7:40:157,163:49:18
1	121484982	.	C	G	.	.	DP=2396;ECNT=18;NLOD=290.72;N_ART_LOD=4.22;POP_AF=1.000e-03;P_GERMLINE=-2.880e+02;TLOD=5.58	GT:AD:AF:F1R2:F2R1:MBQ:MFRL:MMQ:MPOS:SA_MAP_AF:SA_POST_PROB	0/1:1313,6:0.013:655,5:658,1:40:160,144:60:32:0.010,0.010,4.549e-03:4.588e-03,3.151e-04,0.995	0/0:1026,5:0.016:495,3:531,2:40:160,194:58:33
1	121485090	.	A	G	.	.	DP=1566;ECNT=18;NLOD=125.59;N_ART_LOD=37.25;POP_AF=1.000e-03;P_GERMLINE=-1.223e+02;TLOD=35.00	GT:AD:AF:F1R2:F2R1:MBQ:MFRL:MMQ:MPOS:SA_MAP_AF:SA_POST_PROB	0/1:810,18:0.046:392,9:418,9:40:160,154:60:33:0.020,0.020,0.022:2.438e-03,1.678e-03,0.996	0/0:647,18:0.049:317,8:330,10:39:159,145:60:29
1	121485229	.	G	A	.	.	DP=2781;ECNT=30;NLOD=353.58;N_ART_LOD=1.87;POP_AF=1.000e-03;P_GERMLINE=-3.504e+02;TLOD=6.70	GT:AD:AF:F1R2:F2R1:MBQ:MFRL:MMQ:MPOS:SA_MAP_AF:SA_POST_PROB	0/1:1501,7:0.016:762,2:739,5:40:152,165:60:30:0.010,0.010,4.642e-03:1.011e-03,5.271e-04,0.998	0/0:1217,3:0.011:597,2:620,1:40:147,189:60:14
1	121485244	.	T	C	.	.	DP=2910;ECNT=30;NLOD=345.67;N_ART_LOD=11.62;POP_AF=1.000e-03;P_GERMLINE=-3.424e+02;TLOD=14.34	GT:AD:AF:F1R2:F2R1:MBQ:MFRL:MMQ:MPOS:SA_MAP_AF:SA_POST_PROB	0/1:1579,11:0.017:796,5:783,6:40:152,148:60:19:0.010,0.010,6.918e-03:5.016e-04,1.708e-03,0.998	0/0:1257,9:0.016:617,6:640,3:40:147,147:60:24
1	121485245	.	A	G	.	.	DP=2914;ECNT=30;NLOD=357.41;N_ART_LOD=7.89;POP_AF=1.000e-03;P_GERMLINE=-3.541e+02;TLOD=7.43	GT:AD:AF:F1R2:F2R1:MBQ:MFRL:MMQ:MPOS:PGT:PID:SA_MAP_AF:SA_POST_PROB	0/1:1607,6:7.881e-03:809,2:798,4:39:152,152:59:27:0|1:121485245_A_G:0.010,0.010,3.720e-03:1.409e-03,3.543e-04,0.998	0/0:1271,6:9.279e-03:627,4:644,2:39:147,124:60:24:0|1:121485245_A_G
1	121485267	.	C	G	.	.	DP=3151;ECNT=30;NLOD=265.24;N_ART_LOD=75.66;POP_AF=1.000e-03;P_GERMLINE=-2.619e+02;TLOD=70.08	GT:AD:AF:F1R2:F2R1:MBQ:MFRL:MMQ:MPOS:SA_MAP_AF:SA_POST_PROB	0/1:1669,34:0.031:824,23:845,11:39:148,156:60:22:0.020,0.020,0.020:1.684e-03,1.086e-03,0.997	0/0:1338,36:0.038:672,18:666,18:40:144,146:60:31
1	121485268	.	AG	A	.	.	DP=3201;ECNT=30;NLOD=424.14;N_ART_LOD=-1.796e+00;POP_AF=1.000e-03;P_GERMLINE=-4.208e+02;TLOD=11.42	GT:AD:AF:F1R2:F2R1:MBQ:MFRL:MMQ:MPOS:PGT:PID:SA_MAP_AF:SA_POST_PROB	0/1:1753,8:7.100e-03:868,5:885,3:39:147,170:60:29:0|1:121485268_AG_A:0.010,0.010,4.543e-03:3.138e-04,2.352e-03,0.997	0/0:1423,1:3.182e-03:706,1:717,0:39:144,182:60:32:0|1:121485268_AG_A
1	121485270	.	A	T	.	.	DP=3191;ECNT=30;NLOD=422.83;N_ART_LOD=-1.493e+00;POP_AF=1.000e-03;P_GERMLINE=-4.195e+02;TLOD=11.72	GT:AD:AF:F1R2:F2R1:MBQ:MFRL:MMQ:MPOS:PGT:PID:SA_MAP_AF:SA_POST_PROB	0/1:1752,8:6.075e-03:850,5:869,3:39:147,170:60:27:0|1:121485268_AG_A:0.010,0.010,4.630e-03:3.199e-04,2.392e-03,0.997	0/0:1419,1:3.018e-03:694,1:702,0:39:145,182:60:34:0|1:121485268_AG_A
1	121485296	.	A	G	.	.	DP=3352;ECNT=30;NLOD=363.95;N_ART_LOD=31.62;POP_AF=1.000e-03;P_GERMLINE=-3.606e+02;TLOD=17.21	GT:AD:AF:F1R2:F2R1:MBQ:MFRL:MMQ:MPOS:SA_MAP_AF:SA_POST_PROB	0/1:1798,11:0.021:897,6:901,5:40:143,155:60:25:0.010,0.010,6.081e-03:1.531e-03,4.359e-04,0.998	0/0:1439,18:0.023:735,8:704,10:40:139,145:60:31
1	121485431	.	A	ATTCTCAGTAAC	.	.	DP=436;ECNT=8;NLOD=37.74;N_ART_LOD=7.48;POP_AF=1.000e-03;P_GERMLINE=-3.444e+01;TLOD=9.85	GT:AD:AF:F1R2:F2R1:MBQ:MFRL:MMQ:MPOS:PGT:PID:SA_MAP_AF:SA_POST_PROB	0/1:210,5:0.071:117,3:93,2:40:127,111:60:1:0|1:121485400_G_A:0.020,0.00,0.023:2.550e-03,0.012,0.985	0/0:179,4:0.055:84,2:95,2:40:137,131:60:2:0|1:121485400_G_A
1	142538845	.	G	A	.	.	DP=36;ECNT=5;NLOD=6.33;N_ART_LOD=-1.351e+00;POP_AF=1.000e-03;P_GERMLINE=-3.398e+00;TLOD=5.87	GT:AD:AF:F1R2:F2R1:MBQ:MFRL:MMQ:MPOS:PGT:PID:SA_MAP_AF:SA_POST_PROB	0/1:12,2:0.143:8,1:4,1:40:153,190:40:35:0|1:142538836_C_G:0.141,0.00,0.143:0.014,0.032,0.954	0/0:21,0:0.023:12,0:9,0:0:199,0:0:0:0|1:142538836_C_G
1	142538850	.	A	G	.	.	DP=30;ECNT=5;NLOD=3.32;N_ART_LOD=-7.171e-01;POP_AF=1.000e-03;P_GERMLINE=-3.151e-01;TLOD=7.49	GT:AD:AF:F1R2:F2R1:MBQ:MFRL:MMQ:MPOS:PGT:PID:SA_MAP_AF:SA_POST_PROB	0/1:7,3:0.330:4,2:1,1:39:157,145:40:30:0|1:142538836_C_G:0.303,0.00,0.300:0.019,0.033,0.948	0/0:11,0:0.194:4,0:2,0:0:164,0:0:0:0|1:142538836_C_G
1	142538867	.	AG	A	.	.	DP=25;ECNT=5;NLOD=4.22;N_ART_LOD=-1.189e+00;POP_AF=1.000e-03;P_GERMLINE=-9.858e-01;TLOD=7.29	GT:AD:AF:F1R2:F2R1:MBQ:MFRL:MMQ:MPOS:PGT:PID:SA_MAP_AF:SA_POST_PROB	0/1:7,3:0.296:5,2:2,1:40:157,145:40:13:0|1:142538836_C_G:0.303,0.00,0.300:0.019,0.033,0.948	0/0:14,0:0.033:7,0:7,0:0:202,0:0:0:0|1:142538836_C_G
1	142567896	.	C	CAA	.	.	DP=23;ECNT=3;NLOD=2.42;N_ART_LOD=-1.039e+00;POP_AF=1.000e-03;P_GERMLINE=-5.361e-02;RPA=11,13;RU=A;STR;TLOD=9.00	GT:AD:AF:F1R2:F2R1:MBQ:MFRL:MMQ:MPOS:SA_MAP_AF:SA_POST_PROB	0/1:4,3:0.449:1,1:3,2:34:149,124:48:30:0.414,0.374,0.429:0.019,0.033,0.947	0/0:8,0:0.191:5,0:3,0:0:149,0:0:0
1	142567906	.	A	AAG	.	.	DP=18;ECNT=3;NLOD=3.01;N_ART_LOD=-1.041e+00;POP_AF=1.000e-03;P_GERMLINE=-5.809e-01;TLOD=5.35	GT:AD:AF:F1R2:F2R1:MBQ:MFRL:MMQ:MPOS:SA_MAP_AF:SA_POST_PROB	0/1:6,2:0.250:2,0:4,2:40:126,169:29:25:0.212,0.212,0.250:0.023,0.023,0.955	0/0:10,0:3.264e-05:5,0:5,0:0:149,0:0:0
1	142598134	.	C	G	.	.	DP=59;ECNT=3;NLOD=7.16;N_ART_LOD=-5.271e-01;POP_AF=1.000e-03;P_GERMLINE=-4.938e+00;TLOD=4.95	GT:AD:AF:F1R2:F2R1:MBQ:MFRL:MMQ:MPOS:SA_MAP_AF:SA_POST_PROB	0/1:23,2:0.096:7,2:16,0:40:173,180:49:41:0.00,0.081,0.080:0.024,0.011,0.965	0/0:31,1:0.045:11,0:20,1:40:158,155:20:49
1	142598243	.	G	T	.	.	DP=42;ECNT=3;NLOD=7.22;N_ART_LOD=-1.419e+00;POP_AF=1.000e-03;P_GERMLINE=-3.923e+00;TLOD=9.64	GT:AD:AF:F1R2:F2R1:MBQ:MFRL:MMQ:MPOS:PGT:PID:SA_MAP_AF:SA_POST_PROB	0/1:12,3:0.200:6,2:6,1:40:174,185:40:31:0|1:142598243_G_T:0.182,0.162,0.200:0.021,0.020,0.959	0/0:24,0:0.056:12,0:12,0:0:175,0:0:0:0|1:142598243_G_T
1	142598251	.	C	T	.	.	DP=38;ECNT=3;NLOD=6.62;N_ART_LOD=-1.362e+00;POP_AF=1.000e-03;P_GERMLINE=-3.321e+00;TLOD=9.63	GT:AD:AF:F1R2:F2R1:MBQ:MFRL:MMQ:MPOS:PGT:PID:SA_MAP_AF:SA_POST_PROB	0/1:12,3:0.219:6,2:6,1:40:174,185:40:23:0|1:142598243_G_T:0.182,0.162,0.200:0.028,0.016,0.956	0/0:22,0:3.743e-05:11,0:11,0:0:168,0:0:0:0|1:142598243_G_T
1	142598441	.	C	T	.	.	DP=55;ECNT=4;NLOD=8.73;N_ART_LOD=-1.477e+00;POP_AF=1.000e-03;P_GERMLINE=-6.418e+00;TLOD=5.06	GT:AD:AF:F1R2:F2R1:MBQ:MFRL:MMQ:MPOS:PGT:PID:SA_MAP_AF:SA_POST_PROB	0/1:24,2:0.077:15,1:9,1:40:135,253:22:20:0|1:142598441_C_T:0.061,0.061,0.077:0.017,0.012,0.971	0/0:29,0:3.037e-05:17,0:12,0:0:156,0:0:0:0|1:142598441_C_T
1	142598455	.	C	T	.	.	DP=54;ECNT=4;NLOD=8.13;N_ART_LOD=-1.447e+00;POP_AF=1.000e-03;P_GERMLINE=-5.861e+00;TLOD=5.01	GT:AD:AF:F1R2:F2R1:MBQ:MFRL:MMQ:MPOS:PGT:PID:SA_MAP_AF:SA_POST_PROB	0/1:25,2:0.074:16,1:9,1:40:137,253:22:29:0|1:142598441_C_T:0.051,0.061,0.074:0.019,0.011,0.971	0/0:27,0:6.389e-10:16,0:11,0:0:156,0:0:0:0|1:142598441_C_T
1	142625855	.	T	C	.	.	DP=17;ECNT=1;NLOD=2.71;N_ART_LOD=-1.063e+00;POP_AF=1.000e-03;P_GERMLINE=-2.233e+00;TLOD=3.18	GT:AD:AF:F1R2:F2R1:MBQ:MFRL:MMQ:MPOS:SA_MAP_AF:SA_POST_PROB	0/1:3,1:0.250:3,0:0,1:40:153,89:47:27:0.253,0.00,0.250:0.017,0.039,0.944	0/0:9,0:0.154:5,0:4,0:0:152,0:0:0
1	142640997	.	CAA	C	.	.	DP=44;ECNT=5;NLOD=6.31;N_ART_LOD=-1.374e+00;POP_AF=1.000e-03;P_GERMLINE=-3.658e+00;RPA=4,2;RU=A;STR;TLOD=5.47	GT:AD:AF:F1R2:F2R1:MBQ:MFRL:MMQ:MPOS:SA_MAP_AF:SA_POST_PROB	0/1:17,2:0.105:6,0:11,2:40:169,155:38:31:0.091,0.081,0.105:0.012,0.024,0.963	0/0:21,0:0.080:11,0:10,0:0:215,0:0:0
1	142641110	.	G	T	.	.	DP=38;ECNT=5;NLOD=3.03;N_ART_LOD=1.69;POP_AF=1.000e-03;P_GERMLINE=-3.238e-01;TLOD=5.96	GT:AD:AF:F1R2:F2R1:MBQ:MFRL:MMQ:MPOS:PGT:PID:SA_MAP_AF:SA_POST_PROB	0/1:11,2:0.154:6,2:5,0:37:146,231:24:42:0|1:142641073_G_A:0.152,0.00,0.154:0.012,0.041,0.947	0/0:24,1:0.040:8,0:16,1:40:159,258:22:43:0|1:142641073_G_A
1	142644894	.	G	A	.	.	DP=30;ECNT=1;NLOD=3.61;N_ART_LOD=-1.153e+00;POP_AF=1.000e-03;P_GERMLINE=-4.827e-01;TLOD=11.90	GT:AD:AF:F1R2:F2R1:MBQ:MFRL:MMQ:MPOS:SA_MAP_AF:SA_POST_PROB	0/1:10,5:0.333:3,2:7,3:40:180,194:34:4:0.303,0.303,0.333:0.037,0.016,0.947	0/0:12,0:0.100:2,0:10,0:0:188,0:0:0
1	142807279	.	C	T	.	.	DP=102;ECNT=3;NLOD=14.46;N_ART_LOD=0.895;POP_AF=1.000e-03;P_GERMLINE=-1.265e+01;TLOD=4.53	GT:AD:AF:F1R2:F2R1:MBQ:MFRL:MMQ:MPOS:PGT:PID:SA_MAP_AF:SA_POST_PROB	0/1:37,2:0.051:18,0:19,2:40:150,141:26:26:0|1:142807264_C_T:0.051,0.00,0.051:6.643e-03,0.026,0.968	0/0:62,1:0.016:28,1:34,0:40:159,133:30:47:0|1:142807264_C_T
1	142807304	.	C	T	.	.	DP=96;ECNT=3;NLOD=12.96;N_ART_LOD=0.966;POP_AF=1.000e-03;P_GERMLINE=-1.111e+01;TLOD=4.56	GT:AD:AF:F1R2:F2R1:MBQ:MFRL:MMQ:MPOS:PGT:PID:SA_MAP_AF:SA_POST_PROB	0/1:36,2:0.053:18,0:18,2:40:149,141:26:45:0|1:142807264_C_T:0.051,0.00,0.053:8.535e-03,0.018,0.973	0/0:57,1:0.017:25,1:32,0:27:151,133:30:22:0|1:142807264_C_T
1	142855073	.	G	C	.	.	DP=18;ECNT=1;NLOD=2.66;N_ART_LOD=-1.031e+00;POP_AF=1.000e-03;P_GERMLINE=-1.079e+00;TLOD=4.33	GT:AD:AF:F1R2:F2R1:MBQ:MFRL:MMQ:MPOS:SA_MAP_AF:SA_POST_PROB	0/1:5,2:0.285:4,0:1,2:40:239,153:28:13:0.242,0.263,0.286:0.036,0.017,0.947	0/0:9,0:0.100:3,0:6,0:0:233,0:0:0
1	142923069	.	G	A	.	.	DP=23;ECNT=4;NLOD=3.26;N_ART_LOD=-1.077e+00;POP_AF=1.000e-03;P_GERMLINE=-2.842e+00;TLOD=3.12	GT:AD:AF:F1R2:F2R1:MBQ:MFRL:MMQ:MPOS:SA_MAP_AF:SA_POST_PROB	0/1:9,2:0.209:4,0:5,2:40:149,194:25:24:0.182,0.00,0.182:0.022,0.023,0.956	0/0:11,0:9.849e-03:5,0:6,0:0:167,0:0:0
1	143156709	.	T	G	.	.	DP=59;ECNT=2;NLOD=9.33;N_ART_LOD=-1.517e+00;POP_AF=1.000e-03;P_GERMLINE=-6.030e+00;TLOD=12.65	GT:AD:AF:F1R2:F2R1:MBQ:MFRL:MMQ:MPOS:PGT:PID:SA_MAP_AF:SA_POST_PROB	0/1:19,4:0.212:12,1:7,3:40:190,151:22:44:0|1:143156709_T_G:0.172,0.00,0.174:0.015,0.030,0.955	0/0:31,0:0.030:22,0:9,0:0:201,0:0:0:0|1:143156709_T_G
1	143156714	.	T	G	.	.	DP=52;ECNT=2;NLOD=9.33;N_ART_LOD=-1.505e+00;POP_AF=1.000e-03;P_GERMLINE=-6.030e+00;TLOD=12.88	GT:AD:AF:F1R2:F2R1:MBQ:MFRL:MMQ:MPOS:PGT:PID:SA_MAP_AF:SA_POST_PROB	0/1:17,4:0.190:10,1:7,3:37:183,151:22:39:0|1:143156709_T_G:0.192,0.00,0.190:0.017,0.029,0.955	0/0:31,0:6.407e-05:21,0:10,0:0:200,0:0:0:0|1:143156709_T_G
1	143185277	.	G	A	.	.	DP=23;ECNT=2;NLOD=3.00;N_ART_LOD=-1.041e+00;POP_AF=1.000e-03;P_GERMLINE=-1.856e-01;TLOD=7.21	GT:AD:AF:F1R2:F2R1:MBQ:MFRL:MMQ:MPOS:SA_MAP_AF:SA_POST_PROB	0/1:9,4:0.309:5,0:4,4:40:266,275:23:26:0.00,0.303,0.308:0.025,0.025,0.950	0/0:10,0:1.816e-03:4,0:6,0:0:305,0:0:0
1	143283224	.	C	A	.	.	DP=168;ECNT=4;NLOD=23.75;N_ART_LOD=-1.914e+00;POP_AF=1.000e-03;P_GERMLINE=-2.295e+01;TLOD=3.50	GT:AD:AF:F1R2:F2R1:MBQ:MFRL:MMQ:MPOS:SA_MAP_AF:SA_POST_PROB	0/1:74,2:0.074:34,1:40,1:40:166,201:40:29:0.00,0.030,0.026:6.108e-03,0.014,0.980	0/0:79,0:0.031:35,0:44,0:0:165,0:0:0
1	143283245	.	C	T	.	.	DP=189;ECNT=4;NLOD=25.54;N_ART_LOD=-1.224e+00;POP_AF=1.000e-03;P_GERMLINE=-2.487e+01;TLOD=3.36	GT:AD:AF:F1R2:F2R1:MBQ:MFRL:MMQ:MPOS:SA_MAP_AF:SA_POST_PROB	0/1:90,2:0.028:39,0:51,2:40:167,187:40:28:0.00,0.020,0.022:0.011,3.988e-03,0.985	0/0:93,1:0.023:44,0:49,1:39:167,123:22:29
1	143283264	.	G	T	.	.	DP=195;ECNT=4;NLOD=6.92;N_ART_LOD=11.65;POP_AF=1.000e-03;P_GERMLINE=-4.169e+00;TLOD=5.60	GT:AD:AF:F1R2:F2R1:MBQ:MFRL:MMQ:MPOS:SA_MAP_AF:SA_POST_PROB	0/1:94,4:0.041:38,3:56,1:40:164,183:31:34:0.030,0.030,0.041:7.267e-03,6.795e-03,0.986	0/0:89,5:0.067:40,3:49,2:40:166,186:40:8
1	143283286	.	A	G	.	.	DP=224;ECNT=4;NLOD=21.79;N_ART_LOD=3.32;POP_AF=1.000e-03;P_GERMLINE=-1.849e+01;TLOD=9.61	GT:AD:AF:F1R2:F2R1:MBQ:MFRL:MMQ:MPOS:SA_MAP_AF:SA_POST_PROB	0/1:106,5:0.054:46,2:60,3:40:162,137:60:4:0.040,0.020,0.045:4.518e-03,0.014,0.982	0/0:105,3:0.042:51,1:54,2:40:163,157:31:18
1	143283347	.	G	C	.	.	DP=185;ECNT=3;NLOD=29.41;N_ART_LOD=-1.529e+00;POP_AF=1.000e-03;P_GERMLINE=-2.611e+01;TLOD=10.23	GT:AD:AF:F1R2:F2R1:MBQ:MFRL:MMQ:MPOS:SA_MAP_AF:SA_POST_PROB	0/1:79,4:0.064:23,0:44,4:39:163,166:33:39:0.051,0.00,0.055:5.267e-03,0.027,0.967	0/0:98,0:7.126e-03:48,0:33,0:0:147,0:0:0
1	143403664	.	T	C	.	.	DP=121;ECNT=3;NLOD=9.66;N_ART_LOD=3.92;POP_AF=1.000e-03;P_GERMLINE=-6.362e+00;TLOD=14.20	GT:AD:AF:F1R2:F2R1:MBQ:MFRL:MMQ:MPOS:PGT:PID:SA_MAP_AF:SA_POST_PROB	0/1:50,5:0.106:18,3:32,2:40:206,199:22:18:0|1:143403664_T_C:0.091,0.00,0.091:0.012,0.020,0.969	0/0:60,2:0.047:24,1:36,1:40:213,227:25:23:0|1:143403664_T_C
1	143403665	.	C	T	.	.	DP=120;ECNT=3;NLOD=9.66;N_ART_LOD=3.92;POP_AF=1.000e-03;P_GERMLINE=-6.362e+00;TLOD=14.21	GT:AD:AF:F1R2:F2R1:MBQ:MFRL:MMQ:MPOS:PGT:PID:SA_MAP_AF:SA_POST_PROB	0/1:50,5:0.098:18,3:32,2:38:206,199:22:17:0|1:143403664_T_C:0.091,0.00,0.091:0.012,0.020,0.969	0/0:60,2:0.047:24,1:36,1:40:213,227:25:22:0|1:143403664_T_C
1	143923153	.	G	GA	.	.	DP=84;ECNT=1;NLOD=10.53;N_ART_LOD=-1.590e+00;POP_AF=1.000e-03;P_GERMLINE=-7.248e+00;RPA=9,10;RU=A;STR;TLOD=7.28	GT:AD:AF:F1R2:F2R1:MBQ:MFRL:MMQ:MPOS:SA_MAP_AF:SA_POST_PROB	0/1:30,5:0.203:15,2:15,3:38:170,262:25:19:0.141,0.071,0.143:7.254e-03,0.065,0.927	0/0:35,0:0.084:20,0:15,0:0:167,0:0:0
1	144530036	.	A	G	.	.	DP=88;ECNT=2;NLOD=6.19;N_ART_LOD=2.96;POP_AF=1.000e-03;P_GERMLINE=-3.017e+00;TLOD=6.47	GT:AD:AF:F1R2:F2R1:MBQ:MFRL:MMQ:MPOS:SA_MAP_AF:SA_POST_PROB	0/1:36,3:0.093:18,1:18,2:39:178,154:60:37:0.00,0.081,0.077:0.027,8.462e-03,0.965	0/0:44,2:0.063:23,1:21,1:34:160,127:60:17
1	144530069	.	G	T	.	.	DP=96;ECNT=2;NLOD=3.22;N_ART_LOD=6.35;POP_AF=1.000e-03;P_GERMLINE=-2.723e-01;TLOD=7.25	GT:AD:AF:F1R2:F2R1:MBQ:MFRL:MMQ:MPOS:SA_MAP_AF:SA_POST_PROB	0/1:34,3:0.103:16,0:18,3:39:178,130:60:35:0.081,0.00,0.081:5.606e-03,0.071,0.923	0/0:49,3:0.097:24,3:25,0:40:165,172:60:30
1	144678797	.	ATT	A	.	.	DP=32;ECNT=2;NLOD=4.15;N_ART_LOD=-7.630e-01;POP_AF=1.000e-03;P_GERMLINE=-1.097e+00;RPA=12,10;RU=T;STR;TLOD=6.19	GT:AD:AF:F1R2:F2R1:MBQ:MFRL:MMQ:MPOS:SA_MAP_AF:SA_POST_PROB	0/1:12,2:0.210:2,1:4,1:40:194,152:24:13:0.00,0.152,0.154:0.026,0.017,0.957	0/0:14,0:0.043:3,0:0,0:0:145,0:0:0
1	144678810	.	G	C	.	.	DP=27;ECNT=2;NLOD=3.91;N_ART_LOD=-1.146e+00;POP_AF=1.000e-03;P_GERMLINE=-1.028e+00;TLOD=5.87	GT:AD:AF:F1R2:F2R1:MBQ:MFRL:MMQ:MPOS:SA_MAP_AF:SA_POST_PROB	0/1:12,2:0.143:3,1:9,1:40:205,152:24:26:0.00,0.141,0.143:0.028,0.015,0.957	0/0:13,0:3.162e-05:9,0:4,0:0:158,0:0:0
1	144878323	.	CTT	C	.	.	DP=28;ECNT=1;NLOD=3.04;N_ART_LOD=-9.072e-01;POP_AF=1.000e-03;P_GERMLINE=-2.374e+00;RPA=14,12;RU=T;STR;TLOD=3.37	GT:AD:AF:F1R2:F2R1:MBQ:MFRL:MMQ:MPOS:SA_MAP_AF:SA_POST_PROB	0/1:6,2:0.330:1,2:5,0:26:140,212:60:41:0.152,0.152,0.182:0.017,0.025,0.957	0/0:10,0:0.185:6,0:3,0:0:147,0:0:0
1	144909275	.	AATT	A	.	.	DP=26;ECNT=1;NLOD=4.52;N_ART_LOD=-9.542e-01;POP_AF=1.000e-03;P_GERMLINE=-1.326e+00;RPA=7,6;RU=ATT;STR;TLOD=6.63	GT:AD:AF:F1R2:F2R1:MBQ:MFRL:MMQ:MPOS:SA_MAP_AF:SA_POST_PROB	0/1:7,2:0.251:4,1:3,1:39:185,123:60:38:0.192,0.192,0.222:0.021,0.023,0.956	0/0:15,0:0.031:5,0:10,0:0:171,0:0:0
1	144911344	.	T	A	.	.	DP=17;ECNT=1;NLOD=2.41;N_ART_LOD=-9.738e-01;POP_AF=1.000e-03;P_GERMLINE=-1.143e-01;TLOD=5.87	GT:AD:AF:F1R2:F2R1:MBQ:MFRL:MMQ:MPOS:SA_MAP_AF:SA_POST_PROB	0/1:6,2:0.263:3,0:3,2:37:197,269:45:4:0.253,0.00,0.250:0.019,0.031,0.950	0/0:8,0:0.056:4,0:4,0:0:167,0:0:0
1	144918011	.	T	TA	.	.	DP=258;ECNT=1;NLOD=3.68;N_ART_LOD=11.73;POP_AF=1.000e-03;P_GERMLINE=-1.659e+00;RPA=10,11;RU=A;STR;TLOD=4.76	GT:AD:AF:F1R2:F2R1:MBQ:MFRL:MMQ:MPOS:SA_MAP_AF:SA_POST_PROB	0/1:87,5:0.146:38,1:47,4:35:190,232:60:14:0.051,0.00,0.054:0.017,9.355e-03,0.974	0/0:90,10:0.220:43,6:45,4:36:196,208:60:25
1	144992175	.	T	A	.	.	DP=113;ECNT=1;NLOD=15.52;N_ART_LOD=-1.090e+00;POP_AF=1.000e-03;P_GERMLINE=-1.349e+01;TLOD=4.75	GT:AD:AF:F1R2:F2R1:MBQ:MFRL:MMQ:MPOS:SA_MAP_AF:SA_POST_PROB	0/1:44,5:0.150:14,1:6,2:39:126,122:60:24:0.061,0.051,0.068:0.011,0.013,0.976	0/0:53,0:0.063:17,0:10,0:0:146,0:0:0
1	144992463	.	GAAC	G	.	.	DP=44;ECNT=1;NLOD=4.78;N_ART_LOD=-1.302e+00;POP_AF=1.000e-03;P_GERMLINE=-1.893e+00;RPA=6,5;RU=AAC;STR;TLOD=5.80	GT:AD:AF:F1R2:F2R1:MBQ:MFRL:MMQ:MPOS:SA_MAP_AF:SA_POST_PROB	0/1:12,2:0.252:5,1:7,1:38:159,110:60:37:0.111,0.121,0.143:0.021,0.017,0.962	0/0:16,0:0.168:6,0:10,0:0:201,0:0:0
1	144993985	.	A	G	.	.	DP=104;ECNT=1;NLOD=18.96;N_ART_LOD=-1.806e+00;POP_AF=1.000e-03;P_GERMLINE=-1.773e+01;TLOD=3.94	GT:AD:AF:F1R2:F2R1:MBQ:MFRL:MMQ:MPOS:SA_MAP_AF:SA_POST_PROB	0/1:39,2:0.049:23,2:16,0:16:178,156:60:42:0.040,0.040,0.049:9.811e-03,0.012,0.979	0/0:63,0:3.162e-05:27,0:36,0:0:174,0:0:0
1	145013997	.	A	G	.	.	DP=141;ECNT=1;NLOD=17.74;N_ART_LOD=-1.803e+00;POP_AF=1.000e-03;P_GERMLINE=-1.694e+01;TLOD=3.50	GT:AD:AF:F1R2:F2R1:MBQ:MFRL:MMQ:MPOS:SA_MAP_AF:SA_POST_PROB	0/1:69,2:0.055:22,1:47,1:39:244,349:60:33:0.00,0.030,0.028:5.651e-03,0.025,0.969	0/0:60,0:0.062:24,0:36,0:0:263,0:0:0
1	145014535	.	C	CT	.	.	DP=92;ECNT=1;NLOD=6.09;N_ART_LOD=-1.203e+00;POP_AF=1.000e-03;P_GERMLINE=-2.789e+00;RPA=11,12;RU=T;STR;TLOD=7.98	GT:AD:AF:F1R2:F2R1:MBQ:MFRL:MMQ:MPOS:SA_MAP_AF:SA_POST_PROB	0/1:23,5:0.332:5,2:9,3:28:353,351:60:20:0.182,0.00,0.179:0.019,0.024,0.957	0/0:22,0:0.276:5,0:8,0:0:314,0:0:0
1	145017835	.	T	C	.	.	DP=248;ECNT=1;NLOD=26.88;N_ART_LOD=5.70;POP_AF=1.000e-03;P_GERMLINE=-2.520e+01;TLOD=4.39	GT:AD:AF:F1R2:F2R1:MBQ:MFRL:MMQ:MPOS:SA_MAP_AF:SA_POST_PROB	0/1:104,3:0.046:31,2:70,1:34:148,95:60:1:0.030,0.00,0.029:1.071e-03,0.389,0.610	0/0:129,3:0.041:35,3:89,0:39:147,168:60:5
1	145039506	.	T	C	.	.	DP=894;ECNT=2;NLOD=134.24;N_ART_LOD=-2.660e+00;POP_AF=1.000e-03;P_GERMLINE=-1.332e+02;TLOD=3.76	GT:AD:AF:F1R2:F2R1:MBQ:MFRL:MMQ:MPOS:SA_MAP_AF:SA_POST_PROB	0/1:406,3:0.028:154,1:252,2:40:218,165:60:30:0.00,0.010,7.335e-03:1.989e-03,3.142e-03,0.995	0/0:447,0:0.025:152,0:295,0:0:208,0:0:0
1	145109050	.	A	G	.	.	DP=163;ECNT=1;NLOD=29.71;N_ART_LOD=-2.001e+00;POP_AF=1.000e-03;P_GERMLINE=-2.851e+01;TLOD=3.90	GT:AD:AF:F1R2:F2R1:MBQ:MFRL:MMQ:MPOS:SA_MAP_AF:SA_POST_PROB	0/1:60,2:0.040:35,1:25,1:40:174,110:60:13:0.030,0.00,0.032:5.151e-03,0.016,0.979	0/0:99,0:7.053e-03:41,0:58,0:0:166,0:0:0
1	145109312	.	C	CAA	.	.	DP=112;ECNT=1;NLOD=4.31;N_ART_LOD=0.447;POP_AF=1.000e-03;P_GERMLINE=-2.875e+00;RPA=10,12;RU=A;STR;TLOD=4.14	GT:AD:AF:F1R2:F2R1:MBQ:MFRL:MMQ:MPOS:SA_MAP_AF:SA_POST_PROB	0/1:34,3:0.249:16,2:16,1:40:332,269:60:14:0.040,0.040,0.054:5.948e-03,0.027,0.967	0/0:27,1:0.260:7,1:15,0:40:291,271:60:9
1	145115950	.	G	T	.	.	DP=899;ECNT=2;NLOD=26.92;N_ART_LOD=64.94;POP_AF=1.000e-03;P_GERMLINE=-2.362e+01;TLOD=122.97	GT:AD:AF:F1R2:F2R1:MBQ:MFRL:MMQ:MPOS:SA_MAP_AF:SA_POST_PROB	0/1:345,42:0.142:134,16:211,26:40:227,242:60:27:0.111,0.091,0.109:0.036,8.028e-03,0.956	0/0:428,26:0.079:157,5:271,21:39:222,224:60:16
1	145237917	.	AT	A	.	.	DP=78;ECNT=1;NLOD=4.00;N_ART_LOD=3.39;POP_AF=1.000e-03;P_GERMLINE=-1.027e+00;RPA=10,9;RU=T;STR;TLOD=6.02	GT:AD:AF:F1R2:F2R1:MBQ:MFRL:MMQ:MPOS:SA_MAP_AF:SA_POST_PROB	0/1:27,4:0.174:13,3:9,1:40:177,226:45:19:0.121,0.111,0.143:0.010,0.032,0.957	0/0:39,3:0.085:17,3:21,0:40:168,187:40:27
1	145318467	.	C	T	.	.	DP=22;ECNT=2;NLOD=2.33;N_ART_LOD=0.547;POP_AF=1.000e-03;P_GERMLINE=-4.630e-02;TLOD=7.27	GT:AD:AF:F1R2:F2R1:MBQ:MFRL:MMQ:MPOS:PGT:PID:SA_MAP_AF:SA_POST_PROB	0/1:2,2:0.500:0,0:2,2:40:124,106:40:9:0|1:145318467_C_T:0.475,0.465,0.500:0.022,0.030,0.948	0/0:17,1:0.057:9,1:8,0:39:176,167:26:6:0|1:145318467_C_T
1	145323668	.	G	C	.	.	DP=1379;ECNT=2;NLOD=143.48;N_ART_LOD=51.28;POP_AF=1.000e-03;P_GERMLINE=-1.402e+02;TLOD=36.36	GT:AD:AF:F1R2:F2R1:MBQ:MFRL:MMQ:MPOS:SA_MAP_AF:SA_POST_PROB	0/1:532,16:0.041:228,7:304,9:40:150,105:54:9:0.020,0.030,0.029:4.991e-03,1.868e-03,0.993	0/0:783,23:0.038:347,12:436,11:39:148,104:54:10
1	145323755	.	C	A	.	.	DP=612;ECNT=2;NLOD=18.29;N_ART_LOD=42.16;POP_AF=1.000e-03;P_GERMLINE=-1.499e+01;TLOD=38.13	GT:AD:AF:F1R2:F2R1:MBQ:MFRL:MMQ:MPOS:SA_MAP_AF:SA_POST_PROB	0/1:236,15:0.101:101,6:135,9:40:142,105:54:7:0.040,0.061,0.060:0.987,1.912e-05,0.013	0/0:287,19:0.102:128,11:159,8:40:142,104:55:8
1	145354065	.	CTCTCTGTCTCTG	C	.	.	DP=167;ECNT=1;NLOD=13.43;N_ART_LOD=3.16;POP_AF=1.000e-03;P_GERMLINE=-1.183e+01;RPA=6,4;RU=TCTCTG;STR;TLOD=4.30	GT:AD:AF:F1R2:F2R1:MBQ:MFRL:MMQ:MPOS:SA_MAP_AF:SA_POST_PROB	0/1:51,3:0.158:22,2:8,1:35:171,111:46:3:0.00,0.071,0.068:0.019,9.583e-03,0.971	0/0:72,2:0.149:24,2:15,0:37:196,112:42:4
1	145408826	.	C	CA	.	.	DP=26;ECNT=1;NLOD=3.01;N_ART_LOD=-1.100e+00;POP_AF=1.000e-03;P_GERMLINE=-2.673e+00;RPA=10,11;RU=A;STR;TLOD=3.04	GT:AD:AF:F1R2:F2R1:MBQ:MFRL:MMQ:MPOS:SA_MAP_AF:SA_POST_PROB	0/1:7,2:0.299:2,1:5,1:35:218,156:60:41:0.222,0.00,0.222:0.022,0.025,0.953	0/0:10,0:0.143:2,0:8,0:0:187,0:0:0
1	145415368	.	CGAG	C	.	.	DB;DP=843;ECNT=1;NLOD=85.93;N_ART_LOD=6.65;POP_AF=1.000e-03;P_GERMLINE=-8.263e+01;RPA=6,5;RU=GAG;STR;TLOD=15.34	GT:AD:AF:F1R2:F2R1:MBQ:MFRL:MMQ:MPOS:SA_MAP_AF:SA_POST_PROB	0/1:297,7:0.138:101,3:196,4:38:198,184:60:35:0.020,0.020,0.023:1.889e-03,7.528e-03,0.991	0/0:343,4:0.120:119,1:224,3:38:194,226:60:43
1	145489769	.	CTT	C	.	.	DP=23;ECNT=1;NLOD=2.43;N_ART_LOD=-7.287e-01;POP_AF=1.000e-03;P_GERMLINE=-1.830e+00;RPA=18,16;RU=T;STR;TLOD=3.30	GT:AD:AF:F1R2:F2R1:MBQ:MFRL:MMQ:MPOS:SA_MAP_AF:SA_POST_PROB	0/1:3,2:0.441:1,0:1,2:26:237,217:60:34:0.283,0.00,0.286:0.017,0.040,0.944	0/0:8,0:0.233:3,0:3,0:0:202,0:0:0
1	145490038	.	C	CT	.	.	DP=33;ECNT=1;NLOD=2.21;N_ART_LOD=-4.860e-01;POP_AF=1.000e-03;P_GERMLINE=-1.911e+00;RPA=14,15;RU=T;STR;TLOD=3.00	GT:AD:AF:F1R2:F2R1:MBQ:MFRL:MMQ:MPOS:SA_MAP_AF:SA_POST_PROB	0/1:9,3:0.329:3,2:6,1:34:134,394:60:13:0.192,0.212,0.231:0.018,0.027,0.955	0/0:10,1:0.202:3,0:6,1:30:182,112:60:32
1	145515057	.	C	CA	.	.	DP=140;ECNT=1;NLOD=4.62;N_ART_LOD=2.83;POP_AF=1.000e-03;P_GERMLINE=-1.563e+00;RPA=14,15;RU=A;STR;TLOD=6.15	GT:AD:AF:F1R2:F2R1:MBQ:MFRL:MMQ:MPOS:SA_MAP_AF:SA_POST_PROB	0/1:38,5:0.273:8,0:18,5:39:223,180:60:24:0.00,0.111,0.114:0.016,0.022,0.962	0/0:41,4:0.260:10,2:23,2:35:196,240:60:7
1	145532010	.	CTGTGTG	C	.	.	DP=223;ECNT=1;NLOD=5.53;N_ART_LOD=8.09;POP_AF=1.000e-03;P_GERMLINE=-3.393e+00;RPA=20,17;RU=TG;STR;TLOD=4.87	GT:AD:AF:F1R2:F2R1:MBQ:MFRL:MMQ:MPOS:SA_MAP_AF:SA_POST_PROB	0/1:61,15:0.259:6,2:7,3:36:182,161:60:27:0.071,0.081,0.091:6.878e-03,0.060,0.933	0/0:82,13:0.210:8,5:8,0:39:203,181:60:28
1	145534793	.	AAAAT	A	.	.	DP=346;ECNT=1;NLOD=39.96;N_ART_LOD=2.65;POP_AF=1.000e-03;P_GERMLINE=-3.666e+01;RPA=4,3;RU=AAAT;STR;TLOD=8.52	GT:AD:AF:F1R2:F2R1:MBQ:MFRL:MMQ:MPOS:SA_MAP_AF:SA_POST_PROB	0/1:145,4:0.074:53,1:92,3:39:183,193:60:18:0.00,0.030,0.027:6.374e-03,7.783e-03,0.986	0/0:161,2:0.061:50,1:111,1:38:185,163:60:11
1	145559918	.	CAA	C	.	.	DP=150;ECNT=1;NLOD=9.34;N_ART_LOD=2.74;POP_AF=1.000e-03;P_GERMLINE=-8.675e+00;RPA=13,11;RU=A;STR;TLOD=3.36	GT:AD:AF:F1R2:F2R1:MBQ:MFRL:MMQ:MPOS:SA_MAP_AF:SA_POST_PROB	0/1:51,3:0.160:11,3:32,0:40:209,216:60:17:0.040,0.040,0.051:5.433e-03,0.031,0.963	0/0:60,3:0.146:15,1:27,2:39:213,193:60:19
1	145579572	.	GT	G	.	.	DP=46;ECNT=1;NLOD=5.83;N_ART_LOD=-1.085e+00;POP_AF=1.000e-03;P_GERMLINE=-5.093e+00;RPA=12,11;RU=T;STR;TLOD=3.44	GT:AD:AF:F1R2:F2R1:MBQ:MFRL:MMQ:MPOS:SA_MAP_AF:SA_POST_PROB	0/1:12,3:0.289:2,2:5,1:39:335,299:60:15:0.212,0.00,0.214:0.022,0.024,0.954	0/0:20,0:0.131:7,0:7,0:0:220,0:0:0
1	145581644	.	CT	C	.	.	DP=326;ECNT=1;NLOD=2.54;N_ART_LOD=5.34;POP_AF=1.000e-03;P_GERMLINE=-5.614e-01;RPA=14,13;RU=T;STR;TLOD=4.85	GT:AD:AF:F1R2:F2R1:MBQ:MFRL:MMQ:MPOS:SA_MAP_AF:SA_POST_PROB	0/1:72,10:0.304:31,2:18,3:36:223,177:60:18:0.061,0.051,0.067:0.024,6.782e-03,0.969	0/0:75,16:0.336:24,4:22,3:34:217,203:60:44
1	145614860	.	C	A	.	.	DP=12;ECNT=1;NLOD=2.71;N_ART_LOD=-1.018e+00;POP_AF=1.000e-03;P_GERMLINE=-2.013e+00;TLOD=3.40	GT:AD:AF:F1R2:F2R1:MBQ:MFRL:MMQ:MPOS:SA_MAP_AF:SA_POST_PROB	0/1:1,1:0.500:1,0:0,1:38:234,148:37:18:0.00,0.495,0.500:0.027,0.025,0.948	0/0:9,0:0.050:4,0:5,0:0:169,0:0:0
1	146228106	.	CAGAGAG	C	.	.	DP=16;ECNT=1;NLOD=2.71;N_ART_LOD=-9.999e-01;POP_AF=1.000e-03;P_GERMLINE=-5.404e-01;RPA=6,3;RU=AG;STR;TLOD=5.06	GT:AD:AF:F1R2:F2R1:MBQ:MFRL:MMQ:MPOS:SA_MAP_AF:SA_POST_PROB	0/1:5,2:0.286:2,1:3,1:40:187,155:23:27:0.253,0.253,0.286:0.022,0.025,0.953	0/0:9,0:4.576e-04:5,0:4,0:0:142,0:0:0
1	146643649	.	G	A	.	.	DP=248;ECNT=1;NLOD=40.29;N_ART_LOD=-2.140e+00;POP_AF=1.000e-03;P_GERMLINE=-3.996e+01;TLOD=3.03	GT:AD:AF:F1R2:F2R1:MBQ:MFRL:MMQ:MPOS:SA_MAP_AF:SA_POST_PROB	0/1:97,2:0.056:45,1:52,1:39:188,269:60:10:0.020,0.00,0.020:3.994e-03,9.520e-03,0.986	0/0:134,0:0.026:45,0:89,0:0:175,0:0:0
1	146737572	.	A	AT	.	.	DB;DP=798;ECNT=1;NLOD=81.55;N_ART_LOD=12.54;POP_AF=1.000e-03;P_GERMLINE=-7.825e+01;RPA=9,10;RU=T;STR;TLOD=9.51	GT:AD:AF:F1R2:F2R1:MBQ:MFRL:MMQ:MPOS:SA_MAP_AF:SA_POST_PROB	0/1:313,11:0.076:129,4:180,7:40:171,206:60:40:0.020,0.030,0.034:6.707e-03,2.991e-03,0.990	0/0:394,15:0.076:151,2:237,13:39:174,171:60:21
1	146747040	.	G	A	.	.	DP=1145;ECNT=1;NLOD=171.55;N_ART_LOD=-2.769e+00;POP_AF=1.000e-03;P_GERMLINE=-1.709e+02;TLOD=3.39	GT:AD:AF:F1R2:F2R1:MBQ:MFRL:MMQ:MPOS:SA_MAP_AF:SA_POST_PROB	0/1:502,3:0.036:216,1:286,2:40:164,145:60:22:0.010,0.010,5.941e-03:2.351e-03,9.631e-04,0.997	0/0:571,0:0.032:237,0:334,0:0:167,0:0:0
1	147091500	.	AC	A	.	.	DB;DP=1044;ECNT=1;NLOD=122.01;N_ART_LOD=4.15;POP_AF=1.000e-03;P_GERMLINE=-1.193e+02;RPA=8,7;RU=C;STR;TLOD=5.53	GT:AD:AF:F1R2:F2R1:MBQ:MFRL:MMQ:MPOS:SA_MAP_AF:SA_POST_PROB	0/1:454,8:0.068:161,3:279,5:39:196,206:60:29:0.010,0.020,0.018:3.273e-03,1.878e-03,0.995	0/0:471,7:0.064:158,0:298,7:39:192,157:60:32
1	147125250	.	GT	G	.	.	DP=71;ECNT=1;NLOD=9.49;N_ART_LOD=-1.265e+00;POP_AF=1.000e-03;P_GERMLINE=-6.730e+00;RPA=11,10;RU=T;STR;TLOD=5.60	GT:AD:AF:F1R2:F2R1:MBQ:MFRL:MMQ:MPOS:SA_MAP_AF:SA_POST_PROB	0/1:27,4:0.145:14,2:11,2:40:174,202:57:21:0.121,0.091,0.133:0.011,0.025,0.963	0/0:32,0:0.098:14,0:15,0:0:162,0:0:0
1	147127328	.	C	G	.	.	DP=707;ECNT=1;NLOD=30.95;N_ART_LOD=41.96;POP_AF=1.000e-03;P_GERMLINE=-2.765e+01;TLOD=8.67	GT:AD:AF:F1R2:F2R1:MBQ:MFRL:MMQ:MPOS:SA_MAP_AF:SA_POST_PROB	0/1:324,5:0.037:105,1:219,4:40:167,196:60:23:0.010,0.010,0.015:1.318e-03,8.986e-03,0.990	0/0:329,17:0.072:114,6:215,11:39:161,181:60:27
1	147226373	.	A	G	.	.	DP=14;ECNT=1;NLOD=3.01;N_ART_LOD=-1.041e+00;POP_AF=1.000e-03;P_GERMLINE=-2.534e+00;TLOD=3.18	GT:AD:AF:F1R2:F2R1:MBQ:MFRL:MMQ:MPOS:SA_MAP_AF:SA_POST_PROB	0/1:3,1:0.250:0,0:3,1:40:184,150:60:14:0.253,0.00,0.250:0.021,0.027,0.951	0/0:10,0:1.089e-04:6,0:4,0:0:150,0:0:0
1	147306238	.	A	C	.	.	DP=14;ECNT=2;NLOD=2.71;N_ART_LOD=-1.000e+00;POP_AF=1.000e-03;P_GERMLINE=-2.387e+00;TLOD=3.02	GT:AD:AF:F1R2:F2R1:MBQ:MFRL:MMQ:MPOS:PGT:PID:SA_MAP_AF:SA_POST_PROB	0/1:4,1:0.200:2,1:2,0:14:155,123:60:14:0|1:147306238_A_C:0.00,0.202,0.200:0.035,0.017,0.949	0/0:9,0:4.285e-05:5,0:4,0:0:195,0:0:0:0|1:147306238_A_C
1	147306243	.	G	A	.	.	DP=15;ECNT=2;NLOD=2.71;N_ART_LOD=-1.034e+00;POP_AF=1.000e-03;P_GERMLINE=-2.212e+00;TLOD=3.20	GT:AD:AF:F1R2:F2R1:MBQ:MFRL:MMQ:MPOS:PGT:PID:SA_MAP_AF:SA_POST_PROB	0/1:3,1:0.250:2,1:1,0:37:142,123:60:9:0|1:147306238_A_C:0.00,0.253,0.250:0.039,0.017,0.944	0/0:9,0:0.091:5,0:4,0:0:195,0:0:0:0|1:147306238_A_C
1	147360933	.	AT	A	.	.	DP=74;ECNT=1;NLOD=6.93;N_ART_LOD=0.140;POP_AF=1.000e-03;P_GERMLINE=-4.408e+00;RPA=10,9;RU=T;STR;TLOD=5.30	GT:AD:AF:F1R2:F2R1:MBQ:MFRL:MMQ:MPOS:SA_MAP_AF:SA_POST_PROB	0/1:34,4:0.116:17,1:16,3:39:178,173:60:35:0.111,0.00,0.108:7.854e-03,0.047,0.945	0/0:32,1:0.066:18,0:11,1:34:176,146:60:44
1	147381397	.	GA	G	.	.	DP=914;ECNT=1;NLOD=70.67;N_ART_LOD=6.73;POP_AF=1.000e-03;P_GERMLINE=-6.737e+01;RPA=13,12;RU=A;STR;TLOD=16.90	GT:AD:AF:F1R2:F2R1:MBQ:MFRL:MMQ:MPOS:SA_MAP_AF:SA_POST_PROB	0/1:274,14:0.238:13,3:29,9:34:182,170:60:30:0.040,0.030,0.045:7.395e-03,6.162e-03,0.986	0/0:333,11:0.222:25,4:38,3:34:191,155:60:21
1	147399733	.	CT	C	.	.	DP=18;ECNT=1;NLOD=4.20;N_ART_LOD=-1.175e+00;POP_AF=1.000e-03;P_GERMLINE=-3.078e+00;RPA=13,12;RU=T;STR;TLOD=3.82	GT:AD:AF:F1R2:F2R1:MBQ:MFRL:MMQ:MPOS:SA_MAP_AF:SA_POST_PROB	0/1:2,2:0.500:1,1:1,1:15:136,126:27:14:0.495,0.00,0.500:0.021,0.033,0.946	0/0:14,0:2.581e-03:9,0:5,0:0:186,0:0:0
1	147827509	.	C	CA	.	.	DP=48;ECNT=1;NLOD=3.97;N_ART_LOD=0.338;POP_AF=1.000e-03;P_GERMLINE=-2.467e+00;RPA=11,12;RU=A;STR;TLOD=4.21	GT:AD:AF:F1R2:F2R1:MBQ:MFRL:MMQ:MPOS:SA_MAP_AF:SA_POST_PROB	0/1:17,3:0.180:7,1:7,2:35:205,199:60:11:0.00,0.152,0.150:0.035,0.013,0.952	0/0:22,1:0.132:6,0:10,1:40:153,154:60:18
1	148344689	.	A	G	.	.	DP=206;ECNT=1;NLOD=26.90;N_ART_LOD=1.75;POP_AF=1.000e-03;P_GERMLINE=-2.472e+01;TLOD=4.92	GT:AD:AF:F1R2:F2R1:MBQ:MFRL:MMQ:MPOS:SA_MAP_AF:SA_POST_PROB	0/1:78,3:0.055:38,3:40,0:39:175,223:35:11:0.040,0.00,0.037:3.730e-03,0.028,0.968	0/0:115,3:0.041:60,0:55,3:39:186,240:34:5
1	148639035	.	GAA	G	.	.	DP=36;ECNT=1;NLOD=4.07;N_ART_LOD=-5.637e-01;POP_AF=1.000e-03;P_GERMLINE=-9.095e-01;RPA=15,13;RU=A;STR;TLOD=6.67	GT:AD:AF:F1R2:F2R1:MBQ:MFRL:MMQ:MPOS:SA_MAP_AF:SA_POST_PROB	0/1:7,3:0.372:0,2:3,1:40:185,135:43:14:0.00,0.303,0.300:0.040,0.017,0.943	0/0:14,0:0.180:2,0:5,0:0:108,0:0:0
1	148683449	.	G	A	.	.	DP=67;ECNT=1;NLOD=10.23;N_ART_LOD=-1.549e+00;POP_AF=1.000e-03;P_GERMLINE=-9.456e+00;TLOD=3.48	GT:AD:AF:F1R2:F2R1:MBQ:MFRL:MMQ:MPOS:SA_MAP_AF:SA_POST_PROB	0/1:29,2:0.078:13,1:16,1:39:184,128:44:21:0.051,0.051,0.065:0.012,0.014,0.974	0/0:34,0:0.014:10,0:24,0:0:172,0:0:0
1	148874732	.	A	ACAAAC	.	.	DP=60;ECNT=1;NLOD=3.52;N_ART_LOD=1.19;POP_AF=1.000e-03;P_GERMLINE=-5.018e-01;TLOD=6.49	GT:AD:AF:F1R2:F2R1:MBQ:MFRL:MMQ:MPOS:SA_MAP_AF:SA_POST_PROB	0/1:26,3:0.140:7,3:19,0:36:177,137:25:2:0.101,0.00,0.103:8.307e-03,0.045,0.947	0/0:24,1:0.089:9,1:15,0:40:186,161:25:0
1	148877841	.	TC	T	.	.	DP=47;ECNT=1;NLOD=4.36;N_ART_LOD=-9.303e-01;POP_AF=1.000e-03;P_GERMLINE=-1.421e+00;RPA=1,-1;RU=CTTC;STR;TLOD=5.91	GT:AD:AF:F1R2:F2R1:MBQ:MFRL:MMQ:MPOS:SA_MAP_AF:SA_POST_PROB	0/1:9,5:0.381:5,3:4,2:40:223,217:25:36:0.00,0.354,0.357:0.044,0.016,0.939	0/0:17,1:0.220:12,0:5,1:40:224,181:40:22
1	148878151	.	G	T	.	.	DP=88;ECNT=4;NLOD=14.75;N_ART_LOD=-1.699e+00;POP_AF=1.000e-03;P_GERMLINE=-1.293e+01;TLOD=4.53	GT:AD:AF:F1R2:F2R1:MBQ:MFRL:MMQ:MPOS:PGT:PID:SA_MAP_AF:SA_POST_PROB	0/1:37,2:0.051:18,1:19,1:40:165,259:33:32:0|1:148878112_C_T:0.00,0.051,0.051:0.041,5.380e-03,0.954	0/0:49,0:3.481e-05:22,0:27,0:0:172,0:0:0:0|1:148878112_C_T
1	148940140	.	TAA	T	.	.	DP=216;ECNT=1;NLOD=17.06;N_ART_LOD=-1.257e+00;POP_AF=1.000e-03;P_GERMLINE=-1.376e+01;RPA=15,13;RU=A;STR;TLOD=7.99	GT:AD:AF:F1R2:F2R1:MBQ:MFRL:MMQ:MPOS:SA_MAP_AF:SA_POST_PROB	0/1:40,7:0.315:15,2:13,3:36:185,205:49:6:0.091,0.00,0.093:0.012,0.020,0.968	0/0:65,2:0.253:25,0:21,0:0:182,0:0:0
1	149026631	.	C	A	.	.	DP=16;ECNT=3;NLOD=3.61;N_ART_LOD=-1.114e+00;POP_AF=1.000e-03;P_GERMLINE=-3.113e+00;TLOD=3.20	GT:AD:AF:F1R2:F2R1:MBQ:MFRL:MMQ:MPOS:PGT:PID:SA_MAP_AF:SA_POST_PROB	0/1:3,1:0.250:1,0:2,1:37:248,118:40:21:0|1:149026631_C_A:0.00,0.253,0.250:0.023,0.025,0.952	0/0:12,0:3.162e-05:6,0:6,0:0:162,0:0:0:0|1:149026631_C_A
1	149026635	.	G	C	.	.	DP=14;ECNT=3;NLOD=3.01;N_ART_LOD=-1.041e+00;POP_AF=1.000e-03;P_GERMLINE=-2.512e+00;TLOD=3.20	GT:AD:AF:F1R2:F2R1:MBQ:MFRL:MMQ:MPOS:PGT:PID:SA_MAP_AF:SA_POST_PROB	0/1:3,1:0.250:1,0:2,1:34:248,118:40:17:0|1:149026631_C_A:0.00,0.253,0.250:0.023,0.025,0.952	0/0:10,0:3.162e-05:5,0:5,0:0:183,0:0:0:0|1:149026631_C_A
1	149230045	.	GCA	G	.	.	DP=15;ECNT=1;NLOD=2.71;N_ART_LOD=-1.000e+00;POP_AF=1.000e-03;P_GERMLINE=-1.081e-01;TLOD=6.98	GT:AD:AF:F1R2:F2R1:MBQ:MFRL:MMQ:MPOS:SA_MAP_AF:SA_POST_PROB	0/1:4,2:0.333:0,1:4,1:35:185,131:31:4:0.303,0.303,0.333:0.024,0.024,0.952	0/0:9,0:3.162e-05:3,0:6,0:0:177,0:0:0
1	149868015	.	TCCA	T	.	.	DP=136;ECNT=1;NLOD=2.74;N_ART_LOD=10.48;POP_AF=1.000e-03;P_GERMLINE=-1.756e+00;RPA=6,5;RU=CCA;STR;TLOD=3.69	GT:AD:AF:F1R2:F2R1:MBQ:MFRL:MMQ:MPOS:SA_MAP_AF:SA_POST_PROB	0/1:50,2:0.101:15,1:35,1:38:169,107:60:26:0.030,0.030,0.038:7.052e-03,0.012,0.981	0/0:65,4:0.099:19,1:46,3:37:180,189:60:31
1	149885222	.	GTCA	G	.	.	DP=893;ECNT=1;NLOD=108.01;N_ART_LOD=1.51;POP_AF=1.000e-03;P_GERMLINE=-1.048e+02;RPA=4,3;RU=TCA;STR;TLOD=6.44	GT:AD:AF:F1R2:F2R1:MBQ:MFRL:MMQ:MPOS:SA_MAP_AF:SA_POST_PROB	0/1:381,4:0.087:134,0:247,4:40:180,132:60:29:0.010,0.010,0.010:8.531e-03,9.504e-04,0.991	0/0:388,2:0.061:160,1:228,1:40:186,149:60:33
1	149908374	.	CCCT	C	.	.	DP=2097;ECNT=1;NLOD=200.79;N_ART_LOD=49.75;POP_AF=1.000e-03;P_GERMLINE=-1.975e+02;RPA=5,4;RU=CCT;STR;TLOD=10.49	GT:AD:AF:F1R2:F2R1:MBQ:MFRL:MMQ:MPOS:SA_MAP_AF:SA_POST_PROB	0/1:934,10:0.045:355,3:509,7:36:151,125:60:7:0.010,0.010,0.011:2.066e-03,1.110e-03,0.997	0/0:979,25:0.059:340,9:576,16:39:154,152:60:28
1	149964093	.	G	A	.	.	DP=12;ECNT=3;NLOD=2.41;N_ART_LOD=-9.542e-01;POP_AF=1.000e-03;P_GERMLINE=-1.914e+00;TLOD=3.20	GT:AD:AF:F1R2:F2R1:MBQ:MFRL:MMQ:MPOS:PGT:PID:SA_MAP_AF:SA_POST_PROB	0/1:3,1:0.250:0,0:3,1:36:135,107:60:12:0|1:149964091_G_A:0.00,0.253,0.250:0.027,0.021,0.951	0/0:8,0:5.923e-13:4,0:4,0:0:153,0:0:0:0|1:149964091_G_A
1	149964098	.	G	A	.	.	DP=14;ECNT=3;NLOD=2.41;N_ART_LOD=-9.542e-01;POP_AF=1.000e-03;P_GERMLINE=-2.024e+00;TLOD=3.09	GT:AD:AF:F1R2:F2R1:MBQ:MFRL:MMQ:MPOS:PGT:PID:SA_MAP_AF:SA_POST_PROB	0/1:3,1:0.317:0,0:3,1:39:135,107:60:7:0|1:149964091_G_A:0.00,0.253,0.250:0.027,0.021,0.951	0/0:8,0:5.923e-13:4,0:4,0:0:153,0:0:0:0|1:149964091_G_A
1	149986035	.	GTGTATATATA	G	.	.	DP=22;ECNT=1;NLOD=2.40;N_ART_LOD=-7.271e-01;POP_AF=1.000e-03;P_GERMLINE=-9.708e-01;TLOD=4.19	GT:AD:AF:F1R2:F2R1:MBQ:MFRL:MMQ:MPOS:SA_MAP_AF:SA_POST_PROB	0/1:10,2:0.170:5,0:1,2:37:167,223:60:36:0.00,0.222,0.222:0.034,0.017,0.949	0/0:8,0:0.101:3,0:3,0:0:199,0:0:0
1	150008525	.	G	T	.	.	DP=14;ECNT=1;NLOD=3.01;N_ART_LOD=-1.041e+00;POP_AF=1.000e-03;P_GERMLINE=-2.534e+00;TLOD=3.18	GT:AD:AF:F1R2:F2R1:MBQ:MFRL:MMQ:MPOS:SA_MAP_AF:SA_POST_PROB	0/1:3,1:0.250:2,1:1,0:40:120,106:60:20:0.00,0.253,0.250:0.032,0.019,0.949	0/0:10,0:1.252e-04:4,0:6,0:0:150,0:0:0
1	150053397	.	C	CT	.	.	DP=472;ECNT=1;NLOD=57.07;N_ART_LOD=2.56;POP_AF=1.000e-03;P_GERMLINE=-5.522e+01;RPA=9,10;RU=T;STR;TLOD=4.56	GT:AD:AF:F1R2:F2R1:MBQ:MFRL:MMQ:MPOS:SA_MAP_AF:SA_POST_PROB	0/1:185,7:0.074:80,3:100,4:39:189,182:60:21:0.00,0.040,0.036:9.414e-03,6.217e-03,0.984	0/0:233,5:0.072:116,4:111,1:40:189,165:60:24
1	150074155	.	C	G	.	.	DP=16;ECNT=1;NLOD=3.61;N_ART_LOD=-1.114e+00;POP_AF=1.000e-03;P_GERMLINE=-2.928e+00;TLOD=3.38	GT:AD:AF:F1R2:F2R1:MBQ:MFRL:MMQ:MPOS:SA_MAP_AF:SA_POST_PROB	0/1:2,1:0.400:2,0:0,1:40:181,98:60:6:0.00,0.333,0.333:0.029,0.021,0.949	0/0:12,0:9.297e-05:9,0:3,0:0:168,0:0:0
1	150139565	.	C	CA	.	.	DP=35;ECNT=1;NLOD=2.89;N_ART_LOD=0.235;POP_AF=1.000e-03;P_GERMLINE=-1.498e-01;RPA=10,11;RU=A;STR;TLOD=7.26	GT:AD:AF:F1R2:F2R1:MBQ:MFRL:MMQ:MPOS:SA_MAP_AF:SA_POST_PROB	0/1:9,4:0.339:7,2:2,2:39:143,174:60:25:0.283,0.273,0.308:0.019,0.028,0.953	0/0:18,1:0.076:13,1:5,0:40:171,115:60:9
1	150158099	.	A	G	.	.	DP=32;ECNT=1;NLOD=6.02;N_ART_LOD=-1.322e+00;POP_AF=1.000e-03;P_GERMLINE=-3.241e+00;TLOD=5.63	GT:AD:AF:F1R2:F2R1:MBQ:MFRL:MMQ:MPOS:SA_MAP_AF:SA_POST_PROB	0/1:10,2:0.167:4,0:6,2:0:177,167:60:0:0.131,0.141,0.167:0.023,0.018,0.959	0/0:20,0:3.202e-05:10,0:10,0:0:170,0:0:0
1	150170358	.	CA	C	.	.	DP=40;ECNT=1;NLOD=3.44;N_ART_LOD=0.186;POP_AF=1.000e-03;P_GERMLINE=-1.440e+00;RPA=10,9;RU=A;STR;TLOD=4.74	GT:AD:AF:F1R2:F2R1:MBQ:MFRL:MMQ:MPOS:SA_MAP_AF:SA_POST_PROB	0/1:12,3:0.220:9,0:3,3:39:157,145:60:18:0.182,0.152,0.200:0.015,0.029,0.956	0/0:20,1:0.105:11,0:9,1:35:142,144:60:2
1	150173802	.	G	A	.	.	DP=283;ECNT=1;NLOD=44.36;N_ART_LOD=-2.186e+00;POP_AF=1.000e-03;P_GERMLINE=-4.405e+01;TLOD=3.01	GT:AD:AF:F1R2:F2R1:MBQ:MFRL:MMQ:MPOS:SA_MAP_AF:SA_POST_PROB	0/1:109,2:0.041:50,1:59,1:40:161,190:60:13:0.020,0.00,0.018:3.627e-03,8.646e-03,0.988	0/0:150,1:0.055:66,0:84,1:16:177,147:60:10
1	150199258	.	CT	C	.	.	DP=146;ECNT=1;NLOD=9.46;N_ART_LOD=1.52;POP_AF=1.000e-03;P_GERMLINE=-6.462e+00;RPA=12,11;RU=T;STR;TLOD=6.00	GT:AD:AF:F1R2:F2R1:MBQ:MFRL:MMQ:MPOS:SA_MAP_AF:SA_POST_PROB	0/1:45,7:0.235:11,4:22,3:34:272,237:60:23:0.131,0.111,0.140:0.047,9.684e-03,0.943	0/0:52,3:0.195:14,1:27,2:39:254,268:60:34
1	150201305	.	AT	A	.	.	DP=522;ECNT=1;NLOD=56.97;N_ART_LOD=7.59;POP_AF=1.000e-03;P_GERMLINE=-5.546e+01;RPA=10,9;RU=T;STR;TLOD=4.21	GT:AD:AF:F1R2:F2R1:MBQ:MFRL:MMQ:MPOS:SA_MAP_AF:SA_POST_PROB	0/1:208,6:0.060:91,2:106,4:39:182,216:60:13:0.00,0.030,0.029:0.011,3.618e-03,0.985	0/0:270,10:0.061:106,3:151,7:39:192,176:60:25
1	150201631	.	C	T	.	.	DP=81;ECNT=3;NLOD=8.18;N_ART_LOD=0.641;POP_AF=1.000e-03;P_GERMLINE=-5.630e+00;TLOD=5.33	GT:AD:AF:F1R2:F2R1:MBQ:MFRL:MMQ:MPOS:PGT:PID:SA_MAP_AF:SA_POST_PROB	0/1:32,3:0.116:1,2:0,1:16:189,298:60:33:0|1:150201617_G_T:0.495,0.00,0.500:0.025,0.028,0.947	0/0:41,2:0.046:0,1:1,1:15:365,315:60:15:0|1:150201617_G_T
1	150247002	.	C	CA	.	.	DP=42;ECNT=1;NLOD=3.32;N_ART_LOD=0.373;POP_AF=1.000e-03;P_GERMLINE=-3.139e-01;RPA=14,15;RU=A;STR;TLOD=8.29	GT:AD:AF:F1R2:F2R1:MBQ:MFRL:MMQ:MPOS:SA_MAP_AF:SA_POST_PROB	0/1:10,5:0.368:5,1:4,4:38:199,143:60:39:0.283,0.313,0.333:0.036,0.016,0.948	0/0:19,1:0.144:5,1:10,0:14:167,127:60:11
1	150281111	.	C	CA	.	.	DP=95;ECNT=1;NLOD=5.08;N_ART_LOD=2.91;POP_AF=1.000e-03;P_GERMLINE=-4.593e+00;RPA=10,11;RU=A;STR;TLOD=3.19	GT:AD:AF:F1R2:F2R1:MBQ:MFRL:MMQ:MPOS:SA_MAP_AF:SA_POST_PROB	0/1:37,3:0.127:13,1:22,2:40:286,383:60:26:0.00,0.071,0.075:0.020,0.010,0.969	0/0:42,3:0.113:13,1:28,2:36:276,272:60:5
1	150281430	.	A	AT	.	.	DP=637;ECNT=1;NLOD=54.02;N_ART_LOD=8.66;POP_AF=1.000e-03;P_GERMLINE=-5.072e+01;RPA=10,11;RU=T;STR;TLOD=8.15	GT:AD:AF:F1R2:F2R1:MBQ:MFRL:MMQ:MPOS:SA_MAP_AF:SA_POST_PROB	0/1:212,10:0.137:76,4:131,6:39:200,175:60:24:0.040,0.00,0.045:0.025,6.748e-03,0.968	0/0:266,11:0.148:98,6:162,5:39:193,167:60:17
1	150373765	.	G	A	.	.	DP=28;ECNT=1;NLOD=4.82;N_ART_LOD=-1.230e+00;POP_AF=1.000e-03;P_GERMLINE=-2.632e+00;TLOD=4.92	GT:AD:AF:F1R2:F2R1:MBQ:MFRL:MMQ:MPOS:SA_MAP_AF:SA_POST_PROB	0/1:8,2:0.250:3,0:5,2:34:200,181:50:11:0.202,0.00,0.200:0.017,0.032,0.952	0/0:16,0:6.572e-05:10,0:6,0:0:163,0:0:0
1	150409078	.	T	TA	.	.	DP=93;ECNT=1;NLOD=14.43;N_ART_LOD=-1.412e+00;POP_AF=1.000e-03;P_GERMLINE=-1.362e+01;RPA=9,10;RU=A;STR;TLOD=3.51	GT:AD:AF:F1R2:F2R1:MBQ:MFRL:MMQ:MPOS:SA_MAP_AF:SA_POST_PROB	0/1:33,3:0.142:17,1:14,2:39:156,220:60:20:0.081,0.040,0.083:6.245e-03,0.052,0.942	0/0:48,0:0.040:27,0:21,0:0:158,0:0:0
1	150410930	.	C	T	.	.	DP=21;ECNT=3;NLOD=2.71;N_ART_LOD=-1.000e+00;POP_AF=1.000e-03;P_GERMLINE=-1.553e-01;TLOD=6.17	GT:AD:AF:F1R2:F2R1:MBQ:MFRL:MMQ:MPOS:PGT:PID:SA_MAP_AF:SA_POST_PROB	0/1:9,2:0.209:3,0:6,2:38:170,148:40:21:0|1:150410930_C_T:0.182,0.00,0.182:0.019,0.026,0.955	0/0:9,0:3.162e-05:5,0:4,0:0:177,0:0:0:0|1:150410930_C_T
1	150410934	.	C	T	.	.	DP=20;ECNT=3;NLOD=2.71;N_ART_LOD=-1.000e+00;POP_AF=1.000e-03;P_GERMLINE=-1.536e-01;TLOD=6.18	GT:AD:AF:F1R2:F2R1:MBQ:MFRL:MMQ:MPOS:PGT:PID:SA_MAP_AF:SA_POST_PROB	0/1:9,2:0.182:3,0:6,2:37:170,148:40:17:0|1:150410930_C_T:0.182,0.00,0.182:0.019,0.026,0.955	0/0:9,0:3.162e-05:5,0:4,0:0:177,0:0:0:0|1:150410930_C_T
1	150410939	.	TAAAA	T	.	.	DP=20;ECNT=3;NLOD=3.01;N_ART_LOD=-1.041e+00;POP_AF=1.000e-03;P_GERMLINE=-2.466e-01;RPA=9,5;RU=A;STR;TLOD=6.31	GT:AD:AF:F1R2:F2R1:MBQ:MFRL:MMQ:MPOS:PGT:PID:SA_MAP_AF:SA_POST_PROB	0/1:8,2:0.200:3,0:5,2:38:166,148:40:12:0|1:150410930_C_T:0.202,0.00,0.200:0.017,0.032,0.952	0/0:10,0:3.162e-05:5,0:5,0:0:184,0:0:0:0|1:150410930_C_T
1	150483696	.	CG	C	.	.	DP=1320;ECNT=1;NLOD=164.11;N_ART_LOD=-1.477e+00;POP_AF=1.000e-03;P_GERMLINE=-1.622e+02;RPA=6,5;RU=G;STR;TLOD=4.60	GT:AD:AF:F1R2:F2R1:MBQ:MFRL:MMQ:MPOS:SA_MAP_AF:SA_POST_PROB	0/1:498,7:0.108:167,3:331,4:40:220,188:60:31:0.010,0.010,0.014:7.998e-03,1.586e-03,0.990	0/0:566,2:0.095:192,1:374,1:40:218,268:60:29
1	150502319	.	C	T	.	.	DP=69;ECNT=1;NLOD=11.14;N_ART_LOD=-1.580e+00;POP_AF=1.000e-03;P_GERMLINE=-9.076e+00;TLOD=4.79	GT:AD:AF:F1R2:F2R1:MBQ:MFRL:MMQ:MPOS:SA_MAP_AF:SA_POST_PROB	0/1:30,2:0.063:12,2:18,0:40:176,127:36:26:0.051,0.051,0.063:0.011,0.014,0.975	0/0:37,0:2.058e-05:14,0:23,0:0:181,0:0:0
1	150514584	.	AG	A	.	.	DP=85;ECNT=1;NLOD=8.95;N_ART_LOD=-4.093e-01;POP_AF=1.000e-03;P_GERMLINE=-5.764e+00;TLOD=6.54	GT:AD:AF:F1R2:F2R1:MBQ:MFRL:MMQ:MPOS:SA_MAP_AF:SA_POST_PROB	0/1:33,5:0.174:21,3:12,2:40:145,120:39:37:0.111,0.111,0.132:0.019,0.012,0.969	0/0:38,1:0.060:21,0:17,1:40:173,221:51:49
1	150524367	.	CAAA	C	.	.	DP=454;ECNT=1;NLOD=26.01;N_ART_LOD=4.64;POP_AF=1.000e-03;P_GERMLINE=-2.554e+01;RPA=15,12;RU=A;STR;TLOD=3.16	GT:AD:AF:F1R2:F2R1:MBQ:MFRL:MMQ:MPOS:SA_MAP_AF:SA_POST_PROB	0/1:174,6:0.098:24,1:62,2:40:181,162:60:26:0.010,0.020,0.019:3.453e-03,5.794e-03,0.991	0/0:193,23:0.164:29,0:81,5:40:163,114:60:17
1	150534591	.	G	C	.	.	DP=14;ECNT=1;NLOD=2.41;N_ART_LOD=-9.542e-01;POP_AF=1.000e-03;P_GERMLINE=-7.713e-02;TLOD=6.28	GT:AD:AF:F1R2:F2R1:MBQ:MFRL:MMQ:MPOS:SA_MAP_AF:SA_POST_PROB	0/1:4,2:0.333:2,0:2,2:14:203,176:60:20:0.303,0.303,0.333:0.024,0.024,0.952	0/0:8,0:1.319e-05:2,0:6,0:0:149,0:0:0
1	150536922	.	C	CT	.	.	DP=85;ECNT=1;NLOD=3.97;N_ART_LOD=1.76;POP_AF=1.000e-03;P_GERMLINE=-7.577e-01;RPA=13,14;RU=T;STR;TLOD=8.15	GT:AD:AF:F1R2:F2R1:MBQ:MFRL:MMQ:MPOS:SA_MAP_AF:SA_POST_PROB	0/1:33,6:0.207:20,3:10,3:38:158,158:60:15:0.141,0.121,0.154:9.334e-03,0.034,0.957	0/0:32,3:0.155:7,1:18,2:40:175,234:60:22
1	150550658	.	T	TA	.	.	DP=2846;ECNT=1;NLOD=417.45;N_ART_LOD=-8.287e-01;POP_AF=1.000e-03;P_GERMLINE=-4.146e+02;RPA=8,9;RU=A;STR;TLOD=5.82	GT:AD:AF:F1R2:F2R1:MBQ:MFRL:MMQ:MPOS:SA_MAP_AF:SA_POST_PROB	0/1:1135,14:0.058:460,5:664,9:39:174,197:60:21:0.010,0.010,0.012:9.359e-04,3.660e-03,0.995	0/0:1441,6:0.048:584,3:850,3:40:173,181:60:32
1	150551491	.	GTCC	G	.	.	DB;DP=2840;ECNT=1;NLOD=312.32;N_ART_LOD=36.40;POP_AF=1.000e-03;P_GERMLINE=-3.090e+02;RPA=4,3;RU=TCC;STR;TLOD=41.38	GT:AD:AF:F1R2:F2R1:MBQ:MFRL:MMQ:MPOS:SA_MAP_AF:SA_POST_PROB	0/1:1102,19:0.093:388,4:666,15:39:179,152:60:27:0.010,0.020,0.018:4.479e-03,8.250e-04,0.995	0/0:1287,18:0.082:450,5:772,13:39:175,175:60:31
1	150555903	.	C	CAA	.	.	DP=56;ECNT=1;NLOD=8.00;N_ART_LOD=-1.063e+00;POP_AF=1.000e-03;P_GERMLINE=-7.000e+00;RPA=13,15;RU=A;STR;TLOD=3.70	GT:AD:AF:F1R2:F2R1:MBQ:MFRL:MMQ:MPOS:SA_MAP_AF:SA_POST_PROB	0/1:15,2:0.197:5,0:8,2:35:161,229:54:32:0.101,0.091,0.118:0.012,0.030,0.958	0/0:27,0:0.122:10,0:9,0:0:187,0:0:0
1	150573174	.	A	G	.	.	DP=58;ECNT=1;NLOD=9.93;N_ART_LOD=-1.531e+00;POP_AF=1.000e-03;P_GERMLINE=-7.852e+00;TLOD=4.81	GT:AD:AF:F1R2:F2R1:MBQ:MFRL:MMQ:MPOS:SA_MAP_AF:SA_POST_PROB	0/1:22,2:0.100:10,2:12,0:39:190,197:54:20:0.071,0.061,0.083:0.011,0.021,0.968	0/0:33,0:5.235e-05:18,0:15,0:0:184,0:0:0
1	150581542	.	CT	C	.	.	DP=28;ECNT=1;NLOD=2.30;N_ART_LOD=-8.110e-01;POP_AF=1.000e-03;P_GERMLINE=-4.240e-02;RPA=15,14;RU=T;STR;TLOD=7.74	GT:AD:AF:F1R2:F2R1:MBQ:MFRL:MMQ:MPOS:SA_MAP_AF:SA_POST_PROB	0/1:5,4:0.463:2,1:2,3:36:224,230:60:41:0.404,0.414,0.444:0.032,0.020,0.949	0/0:8,0:0.277:2,0:4,0:0:174,0:0:0
1	150583459	.	GT	G	.	.	DP=45;ECNT=1;NLOD=4.54;N_ART_LOD=-8.068e-01;POP_AF=1.000e-03;P_GERMLINE=-2.746e+00;RPA=13,12;RU=T;STR;TLOD=4.51	GT:AD:AF:F1R2:F2R1:MBQ:MFRL:MMQ:MPOS:SA_MAP_AF:SA_POST_PROB	0/1:14,3:0.206:8,1:4,2:30:166,149:60:9:0.141,0.152,0.176:0.016,0.025,0.959	0/0:18,1:0.193:11,0:4,0:0:150,0:0:0
1	150645155	.	C	A	.	.	DP=75;ECNT=1;NLOD=13.20;N_ART_LOD=-1.669e+00;POP_AF=1.000e-03;P_GERMLINE=-1.099e+01;TLOD=4.95	GT:AD:AF:F1R2:F2R1:MBQ:MFRL:MMQ:MPOS:SA_MAP_AF:SA_POST_PROB	0/1:23,2:0.111:11,0:12,2:40:146,166:60:20:0.061,0.061,0.080:0.011,0.020,0.969	0/0:44,0:0.044:26,0:18,0:0:183,0:0:0
1	150692653	.	G	A	.	.	DP=37;ECNT=1;NLOD=5.37;N_ART_LOD=-1.296e+00;POP_AF=1.000e-03;P_GERMLINE=-2.717e+00;TLOD=5.47	GT:AD:AF:F1R2:F2R1:MBQ:MFRL:MMQ:MPOS:SA_MAP_AF:SA_POST_PROB	0/1:15,2:0.118:11,1:4,1:40:158,127:60:20:0.091,0.101,0.118:0.023,0.014,0.963	0/0:18,0:0.055:11,0:7,0:0:190,0:0:0
1	150730529	.	AT	A	.	.	DP=192;ECNT=1;NLOD=15.07;N_ART_LOD=1.46;POP_AF=1.000e-03;P_GERMLINE=-1.228e+01;RPA=14,13;RU=T;STR;TLOD=5.65	GT:AD:AF:F1R2:F2R1:MBQ:MFRL:MMQ:MPOS:SA_MAP_AF:SA_POST_PROB	0/1:48,7:0.254:16,3:21,2:38:214,239:60:22:0.101,0.00,0.096:0.022,0.014,0.964	0/0:77,4:0.187:23,0:32,3:39:222,211:60:30
1	150802177	.	A	G	.	.	DP=116;ECNT=1;NLOD=17.79;N_ART_LOD=-1.791e+00;POP_AF=1.000e-03;P_GERMLINE=-1.636e+01;TLOD=4.13	GT:AD:AF:F1R2:F2R1:MBQ:MFRL:MMQ:MPOS:SA_MAP_AF:SA_POST_PROB	0/1:49,2:0.060:22,0:27,2:40:276,303:60:15:0.030,0.030,0.039:8.907e-03,9.334e-03,0.982	0/0:59,0:0.031:28,0:31,0:0:249,0:0:0
1	150835831	.	C	CA	.	.	DP=19;ECNT=1;NLOD=2.26;N_ART_LOD=-7.303e-01;POP_AF=1.000e-03;P_GERMLINE=-1.838e+00;RPA=14,15;RU=A;STR;TLOD=3.13	GT:AD:AF:F1R2:F2R1:MBQ:MFRL:MMQ:MPOS:SA_MAP_AF:SA_POST_PROB	0/1:5,2:0.343:1,1:3,1:27:185,223:60:32:0.253,0.253,0.286:0.025,0.022,0.953	0/0:8,0:0.133:4,0:1,0:0:224,0:0:0
1	150896869	.	G	GA	.	.	DP=45;ECNT=1;NLOD=6.23;N_ART_LOD=-1.083e+00;POP_AF=1.000e-03;P_GERMLINE=-2.993e+00;RPA=11,12;RU=A;STR;TLOD=6.80	GT:AD:AF:F1R2:F2R1:MBQ:MFRL:MMQ:MPOS:SA_MAP_AF:SA_POST_PROB	0/1:11,4:0.338:4,1:6,3:37:178,138:60:20:0.242,0.232,0.267:0.018,0.026,0.956	0/0:21,0:0.071:8,0:11,0:0:167,0:0:0
1	150932977	.	C	CA	.	.	DP=249;ECNT=2;NLOD=19.58;N_ART_LOD=4.66;POP_AF=1.000e-03;P_GERMLINE=-1.787e+01;RPA=11,12;RU=A;STR;TLOD=4.42	GT:AD:AF:F1R2:F2R1:MBQ:MFRL:MMQ:MPOS:SA_MAP_AF:SA_POST_PROB	0/1:92,5:0.108:22,1:53,4:35:210,144:60:13:0.051,0.030,0.054:1.868e-03,0.315,0.683	0/0:112,6:0.134:35,5:55,1:38:186,207:60:7
1	150964311	.	T	C	.	.	DP=22;ECNT=1;NLOD=3.61;N_ART_LOD=-1.114e+00;POP_AF=1.000e-03;P_GERMLINE=-1.137e+00;TLOD=5.28	GT:AD:AF:F1R2:F2R1:MBQ:MFRL:MMQ:MPOS:SA_MAP_AF:SA_POST_PROB	0/1:8,2:0.200:2,2:6,0:40:147,141:30:32:0.152,0.172,0.200:0.041,0.014,0.945	0/0:12,0:9.268e-11:4,0:8,0:0:173,0:0:0
1	150968779	.	A	G	.	.	DP=17;ECNT=1;NLOD=4.17;N_ART_LOD=-1.174e+00;POP_AF=1.000e-03;P_GERMLINE=-3.470e+00;TLOD=3.40	GT:AD:AF:F1R2:F2R1:MBQ:MFRL:MMQ:MPOS:SA_MAP_AF:SA_POST_PROB	0/1:2,1:0.333:0,0:2,1:40:171,94:60:37:0.333,0.00,0.333:0.025,0.025,0.950	0/0:14,0:7.236e-03:6,0:8,0:0:213,0:0:0
1	150970092	.	C	T	.	.	DP=953;ECNT=1;NLOD=139.63;N_ART_LOD=-1.089e+00;POP_AF=1.000e-03;P_GERMLINE=-1.390e+02;TLOD=3.31	GT:AD:AF:F1R2:F2R1:MBQ:MFRL:MMQ:MPOS:SA_MAP_AF:SA_POST_PROB	0/1:418,3:0.035:161,3:257,0:39:188,195:60:15:0.010,0.00,7.126e-03:1.026e-03,4.641e-03,0.994	0/0:478,1:0.033:176,0:302,1:38:186,97:60:0
1	150974464	.	C	CT	.	.	DP=115;ECNT=1;NLOD=3.32;N_ART_LOD=1.65;POP_AF=1.000e-03;P_GERMLINE=-3.161e-01;RPA=12,13;RU=T;STR;TLOD=7.82	GT:AD:AF:F1R2:F2R1:MBQ:MFRL:MMQ:MPOS:SA_MAP_AF:SA_POST_PROB	0/1:40,6:0.237:15,1:20,5:34:286,274:60:33:0.131,0.00,0.130:8.257e-03,0.050,0.941	0/0:27,2:0.265:6,1:17,1:37:256,588:60:21
1	150998221	.	AT	A	.	.	DP=473;ECNT=1;NLOD=4.40;N_ART_LOD=17.05;POP_AF=1.000e-03;P_GERMLINE=-1.131e+00;RPA=13,12;RU=T;STR;TLOD=20.19	GT:AD:AF:F1R2:F2R1:MBQ:MFRL:MMQ:MPOS:SA_MAP_AF:SA_POST_PROB	0/1:114,18:0.288:44,6:44,10:39:216,185:60:31:0.121,0.091,0.128:0.016,0.013,0.971	0/0:146,19:0.260:47,6:67,8:38:214,248:60:37
1	151022895	.	A	AT	.	.	DP=665;ECNT=1;NLOD=79.29;N_ART_LOD=1.87;POP_AF=1.000e-03;P_GERMLINE=-7.599e+01;RPA=9,10;RU=T;STR;TLOD=10.56	GT:AD:AF:F1R2:F2R1:MBQ:MFRL:MMQ:MPOS:SA_MAP_AF:SA_POST_PROB	0/1:250,11:0.114:101,6:146,5:39:167,175:60:12:0.030,0.040,0.042:3.645e-03,6.760e-03,0.990	0/0:307,5:0.079:140,4:162,1:39:169,151:60:35
1	151070252	.	CAAA	C	.	.	DP=690;ECNT=1;NLOD=2.67;N_ART_LOD=6.11;POP_AF=1.000e-03;P_GERMLINE=-9.202e-02;RPA=14,11;RU=A;STR;TLOD=11.92	GT:AD:AF:F1R2:F2R1:MBQ:MFRL:MMQ:MPOS:SA_MAP_AF:SA_POST_PROB	0/1:240,51:0.230:9,3:30,6:39:194,202:60:19:0.020,0.030,0.032:4.010e-03,8.224e-03,0.988	0/0:263,67:0.250:17,2:26,5:39:196,216:60:10
1	151079396	.	C	CT	.	.	DP=105;ECNT=1;NLOD=8.94;N_ART_LOD=2.21;POP_AF=1.000e-03;P_GERMLINE=-8.591e+00;RPA=10,11;RU=T;STR;TLOD=3.05	GT:AD:AF:F1R2:F2R1:MBQ:MFRL:MMQ:MPOS:SA_MAP_AF:SA_POST_PROB	0/1:32,3:0.163:14,2:18,1:39:219,238:60:11:0.00,0.081,0.086:0.013,0.025,0.962	0/0:55,3:0.083:22,1:33,2:39:243,250:60:41
1	151083724	.	C	CT	.	.	DP=253;ECNT=1;NLOD=10.87;N_ART_LOD=1.90;POP_AF=1.000e-03;P_GERMLINE=-8.584e+00;RPA=13,14;RU=T;STR;TLOD=5.03	GT:AD:AF:F1R2:F2R1:MBQ:MFRL:MMQ:MPOS:SA_MAP_AF:SA_POST_PROB	0/1:65,6:0.242:24,2:31,3:31:181,137:60:22:0.071,0.00,0.070:8.071e-03,0.021,0.971	0/0:71,7:0.285:27,1:32,2:15:179,184:60:25
1	151085413	.	A	AT	.	.	DP=23;ECNT=1;NLOD=2.70;N_ART_LOD=-1.049e+00;POP_AF=1.000e-03;P_GERMLINE=-1.281e+00;RPA=14,15;RU=T;STR;TLOD=4.15	GT:AD:AF:F1R2:F2R1:MBQ:MFRL:MMQ:MPOS:SA_MAP_AF:SA_POST_PROB	0/1:8,3:0.274:7,2:1,1:40:151,208:60:18:0.222,0.253,0.273:0.027,0.019,0.954	0/0:9,0:0.126:4,0:5,0:0:204,0:0:0
1	151139073	.	CTT	C	.	.	DP=267;ECNT=1;NLOD=17.06;N_ART_LOD=1.23;POP_AF=1.000e-03;P_GERMLINE=-1.622e+01;RPA=14,12;RU=T;STR;TLOD=3.54	GT:AD:AF:F1R2:F2R1:MBQ:MFRL:MMQ:MPOS:SA_MAP_AF:SA_POST_PROB	0/1:70,3:0.249:19,2:39,1:31:187,230:60:16:0.040,0.00,0.038:5.955e-03,0.014,0.981	0/0:83,3:0.203:24,1:38,1:39:201,207:60:20
1	151167657	.	CA	C	.	.	DP=17;ECNT=1;NLOD=2.40;N_ART_LOD=-9.733e-01;POP_AF=1.000e-03;P_GERMLINE=-1.252e+00;RPA=10,9;RU=A;STR;TLOD=3.88	GT:AD:AF:F1R2:F2R1:MBQ:MFRL:MMQ:MPOS:SA_MAP_AF:SA_POST_PROB	0/1:3,2:0.438:2,1:1,1:37:143,247:60:14:0.364,0.364,0.400:0.027,0.023,0.950	0/0:8,0:0.057:3,0:5,0:0:164,0:0:0
1	151175253	.	CTT	C	.	.	DP=33;ECNT=1;NLOD=2.50;N_ART_LOD=-8.265e-01;POP_AF=1.000e-03;P_GERMLINE=-1.005e+00;RPA=13,11;RU=T;STR;TLOD=4.25	GT:AD:AF:F1R2:F2R1:MBQ:MFRL:MMQ:MPOS:SA_MAP_AF:SA_POST_PROB	0/1:7,2:0.322:1,1:5,1:39:167,173:60:35:0.202,0.00,0.200:0.012,0.055,0.933	0/0:8,0:0.284:2,0:4,0:0:140,0:0:0
1	151196702	.	G	GT	.	.	DP=1825;ECNT=2;NLOD=216.73;N_ART_LOD=12.11;POP_AF=1.000e-03;P_GERMLINE=-2.134e+02;RPA=9,10;RU=T;STR;TLOD=19.62	GT:AD:AF:F1R2:F2R1:MBQ:MFRL:MMQ:MPOS:SA_MAP_AF:SA_POST_PROB	0/1:730,25:0.077:282,10:440,15:39:169,187:60:25:0.020,0.030,0.033:6.891e-03,1.415e-03,0.992	0/0:881,20:0.069:353,7:517,13:39:165,170:60:28
1	151196712	.	C	T	.	.	DP=1974;ECNT=2;NLOD=236.14;N_ART_LOD=22.50;POP_AF=1.000e-03;P_GERMLINE=-2.328e+02;TLOD=12.56	GT:AD:AF:F1R2:F2R1:MBQ:MFRL:MMQ:MPOS:SA_MAP_AF:SA_POST_PROB	0/1:828,15:0.046:325,7:503,8:36:170,154:60:25:0.010,0.020,0.018:0.015,6.973e-04,0.984	0/0:998,22:0.053:392,14:606,8:40:163,181:60:18
1	151201836	.	CT	C	.	.	DP=19;ECNT=1;NLOD=2.65;N_ART_LOD=-7.922e-01;POP_AF=1.000e-03;P_GERMLINE=-2.051e+00;RPA=17,16;RU=T;STR;TLOD=3.30	GT:AD:AF:F1R2:F2R1:MBQ:MFRL:MMQ:MPOS:SA_MAP_AF:SA_POST_PROB	0/1:2,3:0.598:1,2:1,0:25:123,203:60:34:0.364,0.364,0.400:0.023,0.027,0.950	0/0:9,0:0.164:6,0:3,0:0:148,0:0:0
1	151215386	.	G	A	.	.	DP=16;ECNT=1;NLOD=3.27;N_ART_LOD=-1.092e+00;POP_AF=1.000e-03;P_GERMLINE=-2.710e+00;TLOD=3.25	GT:AD:AF:F1R2:F2R1:MBQ:MFRL:MMQ:MPOS:SA_MAP_AF:SA_POST_PROB	0/1:2,1:0.375:2,0:0,1:39:353,94:60:20:0.00,0.333,0.333:0.036,0.019,0.946	0/0:11,0:0.050:7,0:4,0:0:170,0:0:0
1	151225756	.	C	T	.	.	DP=15;ECNT=1;NLOD=3.01;N_ART_LOD=-1.041e+00;POP_AF=1.000e-03;P_GERMLINE=-2.687e+00;TLOD=3.02	GT:AD:AF:F1R2:F2R1:MBQ:MFRL:MMQ:MPOS:SA_MAP_AF:SA_POST_PROB	0/1:4,1:0.200:1,0:3,1:40:211,148:40:25:0.202,0.00,0.200:0.017,0.035,0.949	0/0:10,0:2.846e-05:6,0:4,0:0:178,0:0:0
1	151257893	.	ATTTT	A	.	.	DP=11;ECNT=1;NLOD=2.39;N_ART_LOD=-7.149e-01;POP_AF=1.000e-03;P_GERMLINE=-1.322e+00;RPA=14,10;RU=T;STR;TLOD=3.79	GT:AD:AF:F1R2:F2R1:MBQ:MFRL:MMQ:MPOS:SA_MAP_AF:SA_POST_PROB	0/1:1,1:0.500:1,0:0,1:39:147,100:60:46:0.495,0.00,0.500:0.025,0.027,0.948	0/0:8,0:0.059:4,0:2,0:0:167,0:0:0
1	151289615	.	CTT	C	.	.	DP=41;ECNT=1;NLOD=5.33;N_ART_LOD=-7.376e-01;POP_AF=1.000e-03;P_GERMLINE=-2.231e+00;RPA=18,16;RU=T;STR;TLOD=6.22	GT:AD:AF:F1R2:F2R1:MBQ:MFRL:MMQ:MPOS:SA_MAP_AF:SA_POST_PROB	0/1:3,3:0.503:0,2:0,1:38:0,184:60:22:0.384,0.404,0.429:0.028,0.022,0.950	0/0:18,0:0.174:5,0:1,0:0:179,0:0:0
1	151315053	.	G	A	.	.	DP=2394;ECNT=1;NLOD=363.26;N_ART_LOD=-3.088e+00;POP_AF=1.000e-03;P_GERMLINE=-3.627e+02;TLOD=3.29	GT:AD:AF:F1R2:F2R1:MBQ:MFRL:MMQ:MPOS:SA_MAP_AF:SA_POST_PROB	0/1:1105,4:0.021:419,3:686,1:39:168,123:60:9:0.010,0.010,3.607e-03:8.310e-04,6.731e-04,0.998	0/0:1209,0:0.016:461,0:748,0:0:173,0:0:0
1	151320943	.	CT	C	.	.	DP=14;ECNT=1;NLOD=2.36;N_ART_LOD=-9.883e-01;POP_AF=1.000e-03;P_GERMLINE=-1.555e+00;RPA=12,11;RU=T;STR;TLOD=3.52	GT:AD:AF:F1R2:F2R1:MBQ:MFRL:MMQ:MPOS:SA_MAP_AF:SA_POST_PROB	0/1:1,2:0.622:1,1:0,1:28:155,263:60:14:0.646,0.646,0.667:0.024,0.028,0.947	0/0:8,0:0.111:3,0:5,0:0:162,0:0:0
1	151380725	.	G	GA	.	.	DP=614;ECNT=1;NLOD=29.94;N_ART_LOD=14.68;POP_AF=1.000e-03;P_GERMLINE=-2.664e+01;RPA=11,12;RU=A;STR;TLOD=19.32	GT:AD:AF:F1R2:F2R1:MBQ:MFRL:MMQ:MPOS:SA_MAP_AF:SA_POST_PROB	0/1:186,20:0.214:47,4:108,12:38:202,219:60:28:0.081,0.051,0.078:6.786e-03,0.011,0.982	0/0:224,17:0.201:65,4:119,10:38:198,199:60:28
1	151384052	.	TA	T	.	.	DP=444;ECNT=1;NLOD=5.32;N_ART_LOD=24.93;POP_AF=1.000e-03;P_GERMLINE=-2.026e+00;RPA=14,13;RU=A;STR;TLOD=24.15	GT:AD:AF:F1R2:F2R1:MBQ:MFRL:MMQ:MPOS:SA_MAP_AF:SA_POST_PROB	0/1:164,21:0.173:37,6:83,13:39:172,203:60:18:0.091,0.111,0.112:9.789e-03,9.606e-03,0.981	0/0:186,24:0.167:50,7:91,14:39:173,176:60:14
1	151384338	.	T	TA	.	.	DP=107;ECNT=2;NLOD=9.14;N_ART_LOD=-2.491e-01;POP_AF=1.000e-03;P_GERMLINE=-5.931e+00;RPA=11,12;RU=A;STR;TLOD=6.65	GT:AD:AF:F1R2:F2R1:MBQ:MFRL:MMQ:MPOS:SA_MAP_AF:SA_POST_PROB	0/1:29,5:0.260:12,1:17,4:38:225,168:60:31:0.152,0.00,0.147:0.022,0.019,0.959	0/0:39,1:0.175:11,0:24,1:38:243,270:60:40
1	151402263	.	CA	C	.	.	DP=387;ECNT=1;NLOD=30.19;N_ART_LOD=1.60;POP_AF=1.000e-03;P_GERMLINE=-2.851e+01;RPA=9,8;RU=A;STR;TLOD=4.38	GT:AD:AF:F1R2:F2R1:MBQ:MFRL:MMQ:MPOS:SA_MAP_AF:SA_POST_PROB	0/1:147,5:0.142:55,1:85,4:39:216,221:60:34:0.030,0.00,0.034:0.017,6.026e-03,0.977	0/0:128,3:0.173:53,0:72,3:39:211,253:60:24
1	151470482	.	TA	T	.	.	DP=76;ECNT=1;NLOD=3.74;N_ART_LOD=1.83;POP_AF=1.000e-03;P_GERMLINE=-5.711e-01;RPA=13,12;RU=A;STR;TLOD=11.92	GT:AD:AF:F1R2:F2R1:MBQ:MFRL:MMQ:MPOS:SA_MAP_AF:SA_POST_PROB	0/1:29,9:0.251:16,3:11,5:36:140,114:60:5:0.192,0.192,0.216:0.017,0.018,0.965	0/0:31,3:0.118:17,1:10,2:37:173,224:60:33
1	151491127	.	G	T	.	.	DP=1052;ECNT=1;NLOD=161.52;N_ART_LOD=-2.742e+00;POP_AF=1.000e-03;P_GERMLINE=-1.608e+02;TLOD=3.45	GT:AD:AF:F1R2:F2R1:MBQ:MFRL:MMQ:MPOS:SA_MAP_AF:SA_POST_PROB	0/1:459,3:0.029:136,2:323,1:40:169,208:60:26:0.010,0.010,6.494e-03:2.686e-03,1.019e-03,0.996	0/0:538,0:0.029:176,0:362,0:0:178,0:0:0
1	151500830	.	A	AT	.	.	DP=46;ECNT=1;NLOD=3.81;N_ART_LOD=0.230;POP_AF=1.000e-03;P_GERMLINE=-3.225e+00;RPA=11,12;RU=T;STR;TLOD=3.29	GT:AD:AF:F1R2:F2R1:MBQ:MFRL:MMQ:MPOS:SA_MAP_AF:SA_POST_PROB	0/1:5,2:0.375:2,0:3,2:39:187,145:60:34:0.283,0.00,0.286:0.025,0.024,0.951	0/0:21,1:0.215:9,1:10,0:39:175,198:60:17
1	151518479	.	CTTTT	C	.	.	DP=377;ECNT=1;NLOD=33.97;N_ART_LOD=0.611;POP_AF=1.000e-03;P_GERMLINE=-3.320e+01;RPA=14,10;RU=T;STR;TLOD=3.47	GT:AD:AF:F1R2:F2R1:MBQ:MFRL:MMQ:MPOS:SA_MAP_AF:SA_POST_PROB	0/1:120,5:0.197:15,2:6,1:39:215,194:60:43:0.020,0.00,0.024:0.017,4.697e-03,0.978	0/0:134,2:0.163:12,1:12,0:39:210,264:60:20
1	151527939	.	C	CT	.	.	DP=18;ECNT=1;NLOD=2.44;N_ART_LOD=-7.292e-01;POP_AF=1.000e-03;P_GERMLINE=-1.888e+00;RPA=14,15;RU=T;STR;TLOD=3.26	GT:AD:AF:F1R2:F2R1:MBQ:MFRL:MMQ:MPOS:SA_MAP_AF:SA_POST_PROB	0/1:5,2:0.335:2,2:1,0:40:240,177:60:26:0.00,0.283,0.286:0.028,0.021,0.951	0/0:8,0:0.100:3,0:3,0:0:155,0:0:0
1	151666826	.	C	CT	.	.	DP=786;ECNT=1;NLOD=23.54;N_ART_LOD=41.62;POP_AF=1.000e-03;P_GERMLINE=-2.024e+01;RPA=11,12;RU=T;STR;TLOD=23.59	GT:AD:AF:F1R2:F2R1:MBQ:MFRL:MMQ:MPOS:SA_MAP_AF:SA_POST_PROB	0/1:283,24:0.138:91,6:150,15:39:181,165:60:30:0.061,0.061,0.069:2.931e-03,0.019,0.978	0/0:361,37:0.142:126,10:190,25:39:179,185:60:24
1	151679670	.	C	T	.	.	DP=588;ECNT=1;NLOD=94.61;N_ART_LOD=-2.506e+00;POP_AF=1.000e-03;P_GERMLINE=-9.288e+01;TLOD=4.44	GT:AD:AF:F1R2:F2R1:MBQ:MFRL:MMQ:MPOS:SA_MAP_AF:SA_POST_PROB	0/1:244,3:0.043:91,1:153,2:39:173,206:60:31:0.010,0.010,0.012:5.113e-03,1.786e-03,0.993	0/0:316,0:0.019:129,0:187,0:0:165,0:0:0
1	151696086	.	G	A	.	.	DP=18;ECNT=1;NLOD=3.31;N_ART_LOD=-1.079e+00;POP_AF=1.000e-03;P_GERMLINE=-4.095e-01;TLOD=6.27	GT:AD:AF:F1R2:F2R1:MBQ:MFRL:MMQ:MPOS:SA_MAP_AF:SA_POST_PROB	0/1:5,2:0.300:3,0:2,2:37:207,294:54:12:0.283,0.00,0.286:0.019,0.033,0.948	0/0:11,0:5.748e-05:7,0:4,0:0:157,0:0:0
1	151753841	.	TAC	T	.	.	DP=556;ECNT=2;NLOD=56.78;N_ART_LOD=9.31;POP_AF=1.000e-03;P_GERMLINE=-5.348e+01;RPA=6,5;RU=AC;STR;TLOD=8.74	GT:AD:AF:F1R2:F2R1:MBQ:MFRL:MMQ:MPOS:SA_MAP_AF:SA_POST_PROB	0/1:233,7:0.071:110,3:123,4:35:185,219:60:26:0.00,0.030,0.029:6.533e-03,7.079e-03,0.986	0/0:261,6:0.067:111,5:150,1:39:183,194:60:12
1	151920774	.	C	T	.	.	DP=29;ECNT=1;NLOD=3.91;N_ART_LOD=-1.159e+00;POP_AF=1.000e-03;P_GERMLINE=-2.587e+00;TLOD=4.03	GT:AD:AF:F1R2:F2R1:MBQ:MFRL:MMQ:MPOS:SA_MAP_AF:SA_POST_PROB	0/1:12,2:0.167:7,1:5,1:40:157,134:25:19:0.111,0.121,0.143:0.028,0.014,0.958	0/0:13,0:0.036:8,0:5,0:0:167,0:0:0
1	152128204	.	TTGTC	T	.	.	DP=4239;ECNT=4;NLOD=521.43;N_ART_LOD=1.21;POP_AF=1.000e-03;P_GERMLINE=-5.193e+02;RPA=3,2;RU=TGTC;STR;TLOD=4.91	GT:AD:AF:F1R2:F2R1:MBQ:MFRL:MMQ:MPOS:SA_MAP_AF:SA_POST_PROB	0/1:1235,5:0.149:428,0:807,5:40:177,157:60:19:0.010,0.010,4.032e-03:3.617e-04,2.611e-03,0.997	0/0:1633,3:0.132:574,2:1059,1:40:176,242:60:18
1	152128246	.	G	A	.	.	DP=4636;ECNT=4;NLOD=554.29;N_ART_LOD=-3.334e+00;POP_AF=1.000e-03;P_GERMLINE=-5.531e+02;TLOD=3.85	GT:AD:AF:F1R2:F2R1:MBQ:MFRL:MMQ:MPOS:SA_MAP_AF:SA_POST_PROB	0/1:1316,6:0.162:465,3:851,3:39:177,104:60:20:0.010,0.010,4.539e-03:4.378e-04,1.659e-03,0.998	0/0:1671,0:0.146:571,0:1100,0:0:175,0:0:0
1	152186708	.	C	T	.	.	DP=1408;ECNT=1;NLOD=119.06;N_ART_LOD=44.56;POP_AF=1.000e-03;P_GERMLINE=-1.158e+02;TLOD=48.87	GT:AD:AF:F1R2:F2R1:MBQ:MFRL:MMQ:MPOS:SA_MAP_AF:SA_POST_PROB	0/1:554,40:0.077:221,17:333,23:39:182,294:24:25:0.061,0.051,0.067:4.166e-04,0.592,0.407	0/0:737,40:0.068:308,18:429,22:40:181,194:24:33
1	152187437	.	A	G	.	.	DP=307;ECNT=1;NLOD=13.51;N_ART_LOD=14.91;POP_AF=1.000e-03;P_GERMLINE=-1.209e+01;TLOD=4.12	GT:AD:AF:F1R2:F2R1:MBQ:MFRL:MMQ:MPOS:SA_MAP_AF:SA_POST_PROB	0/1:119,6:0.083:39,1:80,5:38:263,319:24:22:0.00,0.051,0.048:9.084e-03,0.013,0.978	0/0:151,13:0.105:53,7:98,6:39:260,301:24:16
1	152191448	.	C	G	.	.	DP=988;ECNT=1;NLOD=5.59;N_ART_LOD=90.21;POP_AF=1.000e-03;P_GERMLINE=-2.293e+00;TLOD=71.63	GT:AD:AF:F1R2:F2R1:MBQ:MFRL:MMQ:MPOS:SA_MAP_AF:SA_POST_PROB	0/1:419,29:0.080:146,7:273,22:39:201,201:60:21:0.061,0.051,0.065:2.461e-03,0.011,0.987	0/0:467,33:0.088:190,11:277,22:40:204,225:60:23
1	152648525	.	C	T	.	.	DP=2554;ECNT=1;NLOD=371.99;N_ART_LOD=3.43;POP_AF=1.000e-03;P_GERMLINE=-3.710e+02;TLOD=3.71	GT:AD:AF:F1R2:F2R1:MBQ:MFRL:MMQ:MPOS:SA_MAP_AF:SA_POST_PROB	0/1:1139,4:0.025:412,2:727,2:40:168,170:60:11:0.010,0.010,3.500e-03:7.669e-04,7.868e-04,0.998	0/0:1296,4:0.029:495,1:801,3:40:164,187:55:10
1	152671781	.	T	C	.	.	DP=1543;ECNT=1;NLOD=213.91;N_ART_LOD=2.69;POP_AF=1.000e-03;P_GERMLINE=-2.106e+02;TLOD=14.05	GT:AD:AF:F1R2:F2R1:MBQ:MFRL:MMQ:MPOS:SA_MAP_AF:SA_POST_PROB	0/1:704,8:0.037:262,4:442,4:39:172,201:60:29:0.010,0.010,0.011:1.607e-03,1.816e-03,0.997	0/0:754,3:0.029:313,3:441,0:40:174,182:60:19
1	153191399	.	TCCA	T	.	.	DP=134;ECNT=1;NLOD=20.07;N_ART_LOD=-1.857e+00;POP_AF=1.000e-03;P_GERMLINE=-1.847e+01;RPA=6,5;RU=CCA;STR;TLOD=4.30	GT:AD:AF:F1R2:F2R1:MBQ:MFRL:MMQ:MPOS:SA_MAP_AF:SA_POST_PROB	0/1:43,2:0.141:13,0:30,2:40:167,182:60:47:0.00,0.040,0.044:0.040,4.713e-03,0.955	0/0:67,0:0.067:29,0:38,0:0:180,0:0:0
1	153352918	.	G	GA	.	.	DP=107;ECNT=1;NLOD=6.00;N_ART_LOD=5.02;POP_AF=1.000e-03;P_GERMLINE=-2.698e+00;RPA=13,14;RU=A;STR;TLOD=8.72	GT:AD:AF:F1R2:F2R1:MBQ:MFRL:MMQ:MPOS:SA_MAP_AF:SA_POST_PROB	0/1:29,6:0.215:11,2:11,4:39:184,117:60:16:0.152,0.131,0.171:8.459e-03,0.055,0.936	0/0:60,5:0.118:27,3:21,2:36:167,201:60:8
1	153431630	.	A	AT	.	.	DP=589;ECNT=1;NLOD=55.56;N_ART_LOD=2.53;POP_AF=1.000e-03;P_GERMLINE=-5.310e+01;RPA=9,10;RU=T;STR;TLOD=5.22	GT:AD:AF:F1R2:F2R1:MBQ:MFRL:MMQ:MPOS:SA_MAP_AF:SA_POST_PROB	0/1:192,7:0.147:78,4:111,3:40:205,211:60:21:0.040,0.00,0.035:8.631e-03,7.473e-03,0.984	0/0:228,6:0.162:89,4:136,2:39:200,187:60:17
1	153477625	.	A	G	.	.	DP=55;ECNT=1;NLOD=9.93;N_ART_LOD=-1.542e+00;POP_AF=1.000e-03;P_GERMLINE=-9.085e+00;TLOD=3.55	GT:AD:AF:F1R2:F2R1:MBQ:MFRL:MMQ:MPOS:SA_MAP_AF:SA_POST_PROB	0/1:17,2:0.125:8,2:9,0:39:163,93:60:15:0.00,0.101,0.105:0.045,9.333e-03,0.946	0/0:33,0:0.029:16,0:17,0:0:175,0:0:0
1	153517093	.	C	T	.	.	DP=769;ECNT=1;NLOD=116.67;N_ART_LOD=-2.601e+00;POP_AF=1.000e-03;P_GERMLINE=-1.161e+02;TLOD=3.30	GT:AD:AF:F1R2:F2R1:MBQ:MFRL:MMQ:MPOS:SA_MAP_AF:SA_POST_PROB	0/1:340,3:0.033:115,2:225,1:39:187,130:60:16:0.010,0.010,8.746e-03:1.057e-03,0.015,0.984	0/0:389,0:0.029:139,0:250,0:0:183,0:0:0
1	153547224	.	T	A	.	.	DP=25;ECNT=2;NLOD=3.31;N_ART_LOD=-1.079e+00;POP_AF=1.000e-03;P_GERMLINE=-5.338e-01;TLOD=5.87	GT:AD:AF:F1R2:F2R1:MBQ:MFRL:MMQ:MPOS:PGT:PID:SA_MAP_AF:SA_POST_PROB	0/1:12,2:0.143:7,1:5,1:39:182,127:34:20:0|1:153547224_T_A:0.00,0.141,0.143:0.032,0.014,0.954	0/0:11,0:2.986e-05:4,0:7,0:0:148,0:0:0:0|1:153547224_T_A
1	153552900	.	GA	G	.	.	DP=27;ECNT=1;NLOD=4.69;N_ART_LOD=-9.817e-01;POP_AF=1.000e-03;P_GERMLINE=-3.656e+00;RPA=10,9;RU=A;STR;TLOD=3.73	GT:AD:AF:F1R2:F2R1:MBQ:MFRL:MMQ:MPOS:SA_MAP_AF:SA_POST_PROB	0/1:5,2:0.313:4,1:1,1:37:177,151:60:34:0.253,0.253,0.286:0.025,0.022,0.953	0/0:16,0:0.094:5,0:8,0:0:166,0:0:0
1	153574237	.	T	C	.	.	DP=15;ECNT=2;NLOD=3.01;N_ART_LOD=-1.041e+00;POP_AF=1.000e-03;P_GERMLINE=-2.687e+00;TLOD=3.02	GT:AD:AF:F1R2:F2R1:MBQ:MFRL:MMQ:MPOS:PGT:PID:SA_MAP_AF:SA_POST_PROB	0/1:4,1:0.200:2,1:2,0:40:153,109:54:4:0|1:153574237_T_C:0.00,0.202,0.200:0.043,0.015,0.943	0/0:10,0:2.560e-05:6,0:4,0:0:183,0:0:0:0|1:153574237_T_C
1	153574240	.	T	C	.	.	DP=15;ECNT=2;NLOD=3.01;N_ART_LOD=-1.041e+00;POP_AF=1.000e-03;P_GERMLINE=-2.687e+00;TLOD=3.02	GT:AD:AF:F1R2:F2R1:MBQ:MFRL:MMQ:MPOS:PGT:PID:SA_MAP_AF:SA_POST_PROB	0/1:4,1:0.200:2,1:2,0:34:153,109:54:1:0|1:153574237_T_C:0.00,0.202,0.200:0.043,0.015,0.943	0/0:10,0:2.560e-05:6,0:4,0:0:183,0:0:0:0|1:153574237_T_C
1	153658139	.	C	CA	.	.	DP=470;ECNT=1;NLOD=61.92;N_ART_LOD=0.281;POP_AF=1.000e-03;P_GERMLINE=-6.157e+01;RPA=9,10;RU=A;STR;TLOD=3.05	GT:AD:AF:F1R2:F2R1:MBQ:MFRL:MMQ:MPOS:SA_MAP_AF:SA_POST_PROB	0/1:188,5:0.081:73,2:115,3:39:180,194:60:15:0.00,0.030,0.026:7.157e-03,5.198e-03,0.988	0/0:232,3:0.048:82,2:146,1:37:181,225:60:11
1	153673624	.	C	CA	.	.	DP=43;ECNT=1;NLOD=2.64;N_ART_LOD=0.118;POP_AF=1.000e-03;P_GERMLINE=-1.366e+00;RPA=11,12;RU=A;STR;TLOD=3.99	GT:AD:AF:F1R2:F2R1:MBQ:MFRL:MMQ:MPOS:SA_MAP_AF:SA_POST_PROB	0/1:14,3:0.195:6,1:8,2:14:190,156:60:12:0.162,0.131,0.176:0.014,0.028,0.958	0/0:17,1:0.188:8,0:9,1:39:186,252:60:34
1	153686915	.	GCTCC	G	.	.	DP=61;ECNT=1;NLOD=3.65;N_ART_LOD=1.57;POP_AF=1.000e-03;P_GERMLINE=-1.380e+00;RPA=5,4;RU=CTCC;STR;TLOD=5.03	GT:AD:AF:F1R2:F2R1:MBQ:MFRL:MMQ:MPOS:SA_MAP_AF:SA_POST_PROB	0/1:24,2:0.146:11,0:13,2:40:161,253:60:37:0.00,0.081,0.077:0.043,7.496e-03,0.949	0/0:26,1:0.084:17,0:9,1:40:171,142:60:0
1	153691105	.	T	G	.	.	DP=81;ECNT=1;NLOD=13.24;N_ART_LOD=-1.657e+00;POP_AF=1.000e-03;P_GERMLINE=-1.139e+01;TLOD=4.57	GT:AD:AF:F1R2:F2R1:MBQ:MFRL:MMQ:MPOS:SA_MAP_AF:SA_POST_PROB	0/1:32,2:0.083:12,0:20,2:34:178,142:60:41:0.051,0.040,0.059:8.604e-03,0.019,0.972	0/0:44,0:0.011:16,0:28,0:0:176,0:0:0
1	153751712	.	A	G	.	.	DP=1526;ECNT=1;NLOD=224.31;N_ART_LOD=-1.289e+00;POP_AF=1.000e-03;P_GERMLINE=-2.230e+02;TLOD=4.00	GT:AD:AF:F1R2:F2R1:MBQ:MFRL:MMQ:MPOS:SA_MAP_AF:SA_POST_PROB	0/1:699,4:0.029:260,0:439,4:39:187,214:60:14:0.010,0.010,5.690e-03:1.136e-03,1.190e-03,0.998	0/0:762,1:0.023:286,1:476,0:40:186,146:60:19
1	153784666	.	CT	C	.	.	DP=205;ECNT=2;NLOD=6.16;N_ART_LOD=3.93;POP_AF=1.000e-03;P_GERMLINE=-2.866e+00;RPA=18,17;RU=T;STR;TLOD=7.79	GT:AD:AF:F1R2:F2R1:MBQ:MFRL:MMQ:MPOS:SA_MAP_AF:SA_POST_PROB	0/1:54,9:0.303:8,3:3,3:39:166,139:60:38:0.00,0.101,0.103:0.049,6.775e-03,0.944	0/0:57,6:0.297:11,0:7,4:40:183,247:60:30
1	153784685	.	A	T	.	.	DP=182;ECNT=2;NLOD=22.67;N_ART_LOD=-1.926e+00;POP_AF=1.000e-03;P_GERMLINE=-2.173e+01;TLOD=3.64	GT:AD:AF:F1R2:F2R1:MBQ:MFRL:MMQ:MPOS:SA_MAP_AF:SA_POST_PROB	0/1:70,4:0.133:41,4:29,0:37:159,169:60:9:0.040,0.040,0.054:7.463e-03,0.011,0.982	0/0:76,0:0.101:47,0:29,0:0:172,0:0:0
1	153791120	.	TA	T	.	.	DP=281;ECNT=1;NLOD=31.29;N_ART_LOD=3.83;POP_AF=1.000e-03;P_GERMLINE=-2.817e+01;RPA=10,9;RU=A;STR;TLOD=6.29	GT:AD:AF:F1R2:F2R1:MBQ:MFRL:MMQ:MPOS:SA_MAP_AF:SA_POST_PROB	0/1:100,6:0.091:29,1:62,5:39:211,271:60:16:0.00,0.061,0.061:0.012,0.012,0.976	0/0:150,6:0.072:40,4:99,2:39:208,215:60:12
1	153803470	.	C	A	.	.	DP=16;ECNT=1;NLOD=4.21;N_ART_LOD=-1.176e+00;POP_AF=1.000e-03;P_GERMLINE=-3.325e+00;TLOD=3.59	GT:AD:AF:F1R2:F2R1:MBQ:MFRL:MMQ:MPOS:SA_MAP_AF:SA_POST_PROB	0/1:1,1:0.500:1,0:0,1:39:87,103:60:4:0.00,0.505,0.500:0.032,0.021,0.947	0/0:14,0:4.857e-05:5,0:9,0:0:153,0:0:0
1	153807439	.	T	TA	.	.	DP=14;ECNT=1;NLOD=2.36;N_ART_LOD=-9.510e-01;POP_AF=1.000e-03;P_GERMLINE=-1.519e+00;RPA=11,12;RU=A;STR;TLOD=3.56	GT:AD:AF:F1R2:F2R1:MBQ:MFRL:MMQ:MPOS:SA_MAP_AF:SA_POST_PROB	0/1:3,2:0.416:0,0:3,2:28:129,232:60:26:0.364,0.364,0.400:0.023,0.027,0.950	0/0:8,0:0.013:5,0:3,0:0:222,0:0:0
1	153851420	.	AT	A	.	.	DP=60;ECNT=1;NLOD=6.90;N_ART_LOD=-9.603e-01;POP_AF=1.000e-03;P_GERMLINE=-3.596e+00;RPA=11,10;RU=T;STR;TLOD=9.96	GT:AD:AF:F1R2:F2R1:MBQ:MFRL:MMQ:MPOS:SA_MAP_AF:SA_POST_PROB	0/1:27,6:0.206:9,5:14,1:37:149,240:60:12:0.162,0.162,0.188:0.016,0.019,0.965	0/0:24,0:0.049:9,0:7,0:0:212,0:0:0
1	153890068	.	A	G	.	.	DP=15;ECNT=1;NLOD=3.31;N_ART_LOD=-1.079e+00;POP_AF=1.000e-03;P_GERMLINE=-2.834e+00;TLOD=3.18	GT:AD:AF:F1R2:F2R1:MBQ:MFRL:MMQ:MPOS:SA_MAP_AF:SA_POST_PROB	0/1:3,1:0.250:2,1:1,0:40:142,93:60:20:0.00,0.253,0.250:0.032,0.019,0.949	0/0:11,0:1.244e-04:3,0:8,0:0:211,0:0:0
1	153943634	.	A	G	.	.	DP=26;ECNT=1;NLOD=4.82;N_ART_LOD=-1.251e+00;POP_AF=1.000e-03;P_GERMLINE=-4.470e+00;TLOD=3.04	GT:AD:AF:F1R2:F2R1:MBQ:MFRL:MMQ:MPOS:SA_MAP_AF:SA_POST_PROB	0/1:6,2:0.238:2,1:4,1:27:173,198:57:20:0.00,0.253,0.250:0.027,0.021,0.952	0/0:16,0:0.056:10,0:6,0:0:136,0:0:0
1	153967487	.	C	CAA	.	.	DP=358;ECNT=1;NLOD=17.49;N_ART_LOD=6.98;POP_AF=1.000e-03;P_GERMLINE=-1.640e+01;RPA=17,19;RU=A;STR;TLOD=3.79	GT:AD:AF:F1R2:F2R1:MBQ:MFRL:MMQ:MPOS:SA_MAP_AF:SA_POST_PROB	0/1:93,8:0.221:11,2:54,4:39:184,192:60:14:0.00,0.051,0.048:0.017,5.514e-03,0.978	0/0:135,9:0.213:19,1:59,7:33:182,190:60:16
1	153985023	.	C	CT	.	.	DP=235;ECNT=1;NLOD=8.15;N_ART_LOD=2.99;POP_AF=1.000e-03;P_GERMLINE=-5.039e+00;RPA=14,15;RU=T;STR;TLOD=6.25	GT:AD:AF:F1R2:F2R1:MBQ:MFRL:MMQ:MPOS:SA_MAP_AF:SA_POST_PROB	0/1:63,7:0.275:23,3:22,4:36:262,230:60:21:0.101,0.00,0.100:0.015,0.017,0.968	0/0:58,4:0.283:14,3:30,1:32:233,260:60:25
1	154056689	.	ATT	A	.	.	DP=28;ECNT=1;NLOD=4.21;N_ART_LOD=-9.201e-01;POP_AF=1.000e-03;P_GERMLINE=-2.152e+00;RPA=16,14;RU=T;STR;TLOD=4.78	GT:AD:AF:F1R2:F2R1:MBQ:MFRL:MMQ:MPOS:SA_MAP_AF:SA_POST_PROB	0/1:9,2:0.210:2,1:4,1:35:191,139:60:26:0.202,0.00,0.200:0.017,0.032,0.952	0/0:14,0:0.064:8,0:0,0:0:148,0:0:0
1	154091816	.	C	A	.	.	DP=14;ECNT=1;NLOD=3.01;N_ART_LOD=-1.041e+00;POP_AF=1.000e-03;P_GERMLINE=-2.514e+00;TLOD=3.20	GT:AD:AF:F1R2:F2R1:MBQ:MFRL:MMQ:MPOS:SA_MAP_AF:SA_POST_PROB	0/1:3,1:0.275:2,0:1,1:40:116,167:60:4:0.253,0.00,0.250:0.019,0.032,0.949	0/0:10,0:1.139e-04:7,0:3,0:0:167,0:0:0
1	154101888	.	AAAAC	A	.	.	DP=1003;ECNT=1;NLOD=125.30;N_ART_LOD=1.32;POP_AF=1.000e-03;P_GERMLINE=-1.221e+02;RPA=4,3;RU=AAAC;STR;TLOD=6.46	GT:AD:AF:F1R2:F2R1:MBQ:MFRL:MMQ:MPOS:SA_MAP_AF:SA_POST_PROB	0/1:376,4:0.100:153,2:223,2:40:169,140:60:38:0.010,0.010,0.011:6.193e-03,1.136e-03,0.993	0/0:446,2:0.090:170,1:276,1:40:173,189:60:24
1	154186759	.	G	GA	.	.	DP=139;ECNT=1;NLOD=13.06;N_ART_LOD=-6.383e-01;POP_AF=1.000e-03;P_GERMLINE=-9.761e+00;RPA=10,11;RU=A;STR;TLOD=8.46	GT:AD:AF:F1R2:F2R1:MBQ:MFRL:MMQ:MPOS:SA_MAP_AF:SA_POST_PROB	0/1:69,7:0.114:17,3:52,4:39:216,239:60:14:0.00,0.091,0.092:0.019,0.012,0.969	0/0:52,1:0.071:18,0:34,1:40:230,260:60:33
1	154207834	.	A	AT	.	.	DP=376;ECNT=1;NLOD=4.48;N_ART_LOD=18.52;POP_AF=1.000e-03;P_GERMLINE=-1.209e+00;RPA=12,13;RU=T;STR;TLOD=10.55	GT:AD:AF:F1R2:F2R1:MBQ:MFRL:MMQ:MPOS:SA_MAP_AF:SA_POST_PROB	0/1:99,10:0.238:24,2:57,7:34:195,192:60:27:0.081,0.061,0.083:0.013,0.010,0.977	0/0:143,18:0.217:39,5:79,10:39:184,175:60:22
1	154227292	.	GT	G	.	.	DP=534;ECNT=1;NLOD=9.05;N_ART_LOD=32.47;POP_AF=1.000e-03;P_GERMLINE=-5.750e+00;RPA=14,13;RU=T;STR;TLOD=12.97	GT:AD:AF:F1R2:F2R1:MBQ:MFRL:MMQ:MPOS:SA_MAP_AF:SA_POST_PROB	0/1:200,15:0.187:28,10:16,1:40:183,162:60:16:0.00,0.051,0.053:0.020,4.814e-03,0.976	0/0:214,25:0.203:17,9:22,11:39:186,159:60:25
1	154245863	.	GGAA	G	.	.	DB;DP=487;ECNT=1;NLOD=48.84;N_ART_LOD=9.85;POP_AF=1.000e-03;P_GERMLINE=-4.554e+01;RPA=5,4;RU=GAA;STR;TLOD=13.92	GT:AD:AF:F1R2:F2R1:MBQ:MFRL:MMQ:MPOS:SA_MAP_AF:SA_POST_PROB	0/1:184,6:0.089:69,4:115,2:39:195,200:60:35:0.020,0.030,0.032:8.584e-03,3.051e-03,0.988	0/0:231,5:0.084:79,2:152,3:40:186,198:60:18
1	154315706	.	G	A	.	.	DP=1253;ECNT=1;NLOD=189.99;N_ART_LOD=-1.246e+00;POP_AF=1.000e-03;P_GERMLINE=-1.896e+02;TLOD=3.13	GT:AD:AF:F1R2:F2R1:MBQ:MFRL:MMQ:MPOS:SA_MAP_AF:SA_POST_PROB	0/1:553,3:0.024:183,1:370,2:40:167,228:60:31:0.010,0.00,5.396e-03:7.593e-04,3.770e-03,0.995	0/0:646,1:0.025:223,0:423,1:39:168,202:60:33
1	154350593	.	C	CT	.	.	DP=145;ECNT=1;NLOD=7.75;N_ART_LOD=3.64;POP_AF=1.000e-03;P_GERMLINE=-4.447e+00;RPA=12,13;RU=T;STR;TLOD=13.96	GT:AD:AF:F1R2:F2R1:MBQ:MFRL:MMQ:MPOS:SA_MAP_AF:SA_POST_PROB	0/1:37,9:0.268:12,2:20,7:34:189,168:60:13:0.172,0.172,0.196:0.012,0.023,0.965	0/0:58,4:0.200:20,1:30,3:38:190,205:60:21
1	154409893	.	A	T	.	.	DP=442;ECNT=1;NLOD=13.82;N_ART_LOD=0.024;POP_AF=1.000e-03;P_GERMLINE=-1.052e+01;TLOD=10.78	GT:AD:AF:F1R2:F2R1:MBQ:MFRL:MMQ:MPOS:SA_MAP_AF:SA_POST_PROB	0/1:144,21:0.276:11,5:15,2:39:164,161:60:16:0.030,0.030,0.037:6.594e-03,4.053e-03,0.989	0/0:168,17:0.259:7,1:9,0:40:137,191:60:42
1	154460332	.	C	CA	.	.	DP=23;ECNT=1;NLOD=3.00;N_ART_LOD=-6.707e-01;POP_AF=1.000e-03;P_GERMLINE=-2.617e-01;RPA=13,14;RU=A;STR;TLOD=6.19	GT:AD:AF:F1R2:F2R1:MBQ:MFRL:MMQ:MPOS:SA_MAP_AF:SA_POST_PROB	0/1:6,4:0.402:2,3:2,1:32:171,212:60:19:0.384,0.343,0.400:0.022,0.026,0.951	0/0:10,0:0.117:5,0:5,0:0:194,0:0:0
1	154490997	.	G	A	.	.	DP=14;ECNT=2;NLOD=2.71;N_ART_LOD=-1.000e+00;POP_AF=1.000e-03;P_GERMLINE=-2.387e+00;TLOD=3.02	GT:AD:AF:F1R2:F2R1:MBQ:MFRL:MMQ:MPOS:PGT:PID:SA_MAP_AF:SA_POST_PROB	0/1:4,1:0.200:4,1:0,0:40:200,99:28:20:0|1:154490997_G_A:0.00,0.202,0.200:0.029,0.019,0.952	0/0:9,0:4.665e-06:3,0:6,0:0:177,0:0:0:0|1:154490997_G_A
1	154491015	.	T	G	.	.	DP=16;ECNT=2;NLOD=3.01;N_ART_LOD=-1.058e+00;POP_AF=1.000e-03;P_GERMLINE=-2.687e+00;TLOD=3.02	GT:AD:AF:F1R2:F2R1:MBQ:MFRL:MMQ:MPOS:PGT:PID:SA_MAP_AF:SA_POST_PROB	0/1:4,1:0.200:3,1:1,0:40:212,99:28:6:0|1:154490997_G_A:0.00,0.202,0.200:0.025,0.022,0.953	0/0:10,0:0.046:3,0:7,0:0:203,0:0:0:0|1:154490997_G_A
1	154531232	.	CCCT	C	.	.	DP=83;ECNT=1;NLOD=8.64;N_ART_LOD=0.144;POP_AF=1.000e-03;P_GERMLINE=-6.506e+00;RPA=7,6;RU=CCT;STR;TLOD=4.87	GT:AD:AF:F1R2:F2R1:MBQ:MFRL:MMQ:MPOS:SA_MAP_AF:SA_POST_PROB	0/1:27,2:0.163:18,0:9,2:40:190,284:60:21:0.051,0.051,0.069:0.019,9.964e-03,0.971	0/0:39,1:0.087:27,0:12,1:38:181,213:60:0
1	154544594	.	G	A	.	.	DP=197;ECNT=1;NLOD=25.28;N_ART_LOD=0.473;POP_AF=1.000e-03;P_GERMLINE=-2.461e+01;TLOD=3.36	GT:AD:AF:F1R2:F2R1:MBQ:MFRL:MMQ:MPOS:SA_MAP_AF:SA_POST_PROB	0/1:90,2:0.028:29,1:61,1:40:166,125:60:20:0.010,0.020,0.022:0.018,3.122e-03,0.979	0/0:98,1:0.035:37,1:61,0:40:180,90:60:20
1	154580287	.	CCA	C	.	.	DP=1379;ECNT=3;NLOD=131.35;N_ART_LOD=24.46;POP_AF=1.000e-03;P_GERMLINE=-1.280e+02;RPA=6,5;RU=CA;STR;TLOD=31.13	GT:AD:AF:F1R2:F2R1:MBQ:MFRL:MMQ:MPOS:SA_MAP_AF:SA_POST_PROB	0/1:588,17:0.071:197,11:338,6:39:196,195:60:34:0.030,0.020,0.030:1.077e-03,0.071,0.928	0/0:612,16:0.084:224,4:341,12:38:191,202:60:30
1	154890803	.	C	CA	.	.	DP=59;ECNT=1;NLOD=3.20;N_ART_LOD=0.448;POP_AF=1.000e-03;P_GERMLINE=-2.327e+00;RPA=10,11;RU=A;STR;TLOD=3.57	GT:AD:AF:F1R2:F2R1:MBQ:MFRL:MMQ:MPOS:SA_MAP_AF:SA_POST_PROB	0/1:29,3:0.135:18,3:9,0:27:194,178:60:29:0.081,0.061,0.094:9.398e-03,0.024,0.966	0/0:19,1:0.126:10,0:9,1:40:181,118:60:9
1	154917507	.	CGGT	C	.	.	DB;DP=321;ECNT=1;NLOD=39.04;N_ART_LOD=0.149;POP_AF=1.000e-03;P_GERMLINE=-3.574e+01;RPA=5,4;RU=GGT;STR;TLOD=11.74	GT:AD:AF:F1R2:F2R1:MBQ:MFRL:MMQ:MPOS:SA_MAP_AF:SA_POST_PROB	0/1:134,5:0.082:48,0:86,5:40:181,272:60:27:0.020,0.030,0.036:5.415e-03,8.115e-03,0.986	0/0:144,1:0.073:62,1:82,0:40:177,220:60:20
1	154924427	.	G	A	.	.	DP=148;ECNT=1;NLOD=20.58;N_ART_LOD=-2.731e-02;POP_AF=1.000e-03;P_GERMLINE=-1.743e+01;TLOD=6.39	GT:AD:AF:F1R2:F2R1:MBQ:MFRL:MMQ:MPOS:SA_MAP_AF:SA_POST_PROB	0/1:54,3:0.089:21,1:33,2:39:220,175:60:17:0.051,0.00,0.053:0.019,9.559e-03,0.971	0/0:80,1:0.041:29,1:51,0:35:214,134:60:0
1	154940059	.	T	C	.	.	DP=200;ECNT=1;NLOD=31.47;N_ART_LOD=-2.033e+00;POP_AF=1.000e-03;P_GERMLINE=-3.067e+01;TLOD=3.50	GT:AD:AF:F1R2:F2R1:MBQ:MFRL:MMQ:MPOS:SA_MAP_AF:SA_POST_PROB	0/1:80,2:0.069:20,0:60,2:40:202,126:60:11:0.020,0.00,0.024:1.840e-03,0.147,0.851	0/0:105,0:0.026:29,0:76,0:0:187,0:0:0
1	154950726	.	T	TA	.	.	DP=359;ECNT=1;NLOD=31.14;N_ART_LOD=2.16;POP_AF=1.000e-03;P_GERMLINE=-3.024e+01;RPA=9,10;RU=A;STR;TLOD=3.61	GT:AD:AF:F1R2:F2R1:MBQ:MFRL:MMQ:MPOS:SA_MAP_AF:SA_POST_PROB	0/1:132,5:0.130:47,3:85,2:39:203,153:60:16:0.040,0.00,0.036:0.022,6.146e-03,0.972	0/0:140,5:0.141:63,2:77,3:40:201,217:60:29
1	154964918	.	C	CA	.	.	DP=49;ECNT=1;NLOD=7.17;N_ART_LOD=-1.127e+00;POP_AF=1.000e-03;P_GERMLINE=-3.995e+00;RPA=10,11;RU=A;STR;TLOD=6.47	GT:AD:AF:F1R2:F2R1:MBQ:MFRL:MMQ:MPOS:SA_MAP_AF:SA_POST_PROB	0/1:18,4:0.204:2,2:14,2:38:245,199:60:14:0.00,0.182,0.182:0.028,0.017,0.956	0/0:24,0:0.043:10,0:13,0:0:208,0:0:0
1	155020313	.	G	A	.	.	DP=468;ECNT=1;NLOD=69.25;N_ART_LOD=-2.375e+00;POP_AF=1.000e-03;P_GERMLINE=-6.768e+01;TLOD=4.28	GT:AD:AF:F1R2:F2R1:MBQ:MFRL:MMQ:MPOS:SA_MAP_AF:SA_POST_PROB	0/1:212,3:0.035:68,2:144,1:39:202,208:60:7:0.00,0.010,0.014:4.194e-03,4.015e-03,0.992	0/0:231,0:0.029:92,0:139,0:0:188,0:0:0
1	155025776	.	TC	T	.	.	DP=69;ECNT=1;NLOD=9.32;N_ART_LOD=-1.516e+00;POP_AF=1.000e-03;P_GERMLINE=-7.698e+00;RPA=6,5;RU=C;STR;TLOD=4.33	GT:AD:AF:F1R2:F2R1:MBQ:MFRL:MMQ:MPOS:SA_MAP_AF:SA_POST_PROB	0/1:29,3:0.140:11,1:18,2:40:258,271:60:18:0.00,0.091,0.094:0.014,0.022,0.964	0/0:31,0:0.031:12,0:19,0:0:259,0:0:0
1	155039788	.	C	A	.	.	DP=1133;ECNT=1;NLOD=172.61;N_ART_LOD=-1.067e+00;POP_AF=1.000e-03;P_GERMLINE=-1.703e+02;TLOD=5.09	GT:AD:AF:F1R2:F2R1:MBQ:MFRL:MMQ:MPOS:SA_MAP_AF:SA_POST_PROB	0/1:487,4:0.035:174,1:313,3:40:169,163:60:6:0.010,0.010,8.147e-03:8.920e-04,4.826e-03,0.994	0/0:589,1:0.025:210,0:379,1:40:172,114:60:9
1	155051431	.	CGCT	C	.	.	DB;DP=316;ECNT=1;NLOD=27.02;N_ART_LOD=5.73;POP_AF=1.000e-03;P_GERMLINE=-2.407e+01;RPA=7,6;RU=GCT;STR;TLOD=5.90	GT:AD:AF:F1R2:F2R1:MBQ:MFRL:MMQ:MPOS:SA_MAP_AF:SA_POST_PROB	0/1:119,3:0.117:38,1:81,2:39:187,150:60:30:0.020,0.010,0.025:1.801e-03,0.087,0.912	0/0:132,3:0.110:56,1:76,2:40:185,194:60:42
1	155057722	.	G	A	.	.	DP=811;ECNT=1;NLOD=124.43;N_ART_LOD=-2.627e+00;POP_AF=1.000e-03;P_GERMLINE=-1.235e+02;TLOD=3.59	GT:AD:AF:F1R2:F2R1:MBQ:MFRL:MMQ:MPOS:SA_MAP_AF:SA_POST_PROB	0/1:356,3:0.034:118,1:238,2:40:185,119:60:29:0.010,0.010,8.357e-03:3.187e-03,1.352e-03,0.995	0/0:414,0:0.024:157,0:257,0:0:181,0:0:0
1	155109218	.	CA	C	.	.	DP=244;ECNT=1;NLOD=4.98;N_ART_LOD=11.72;POP_AF=1.000e-03;P_GERMLINE=-1.683e+00;RPA=13,12;RU=A;STR;TLOD=21.56	GT:AD:AF:F1R2:F2R1:MBQ:MFRL:MMQ:MPOS:SA_MAP_AF:SA_POST_PROB	0/1:85,18:0.213:21,7:48,8:39:175,167:60:16:0.111,0.141,0.149:0.019,0.010,0.971	0/0:105,13:0.159:29,0:57,10:39:170,190:60:22
1	155147025	.	TC	T	.	.	DP=910;ECNT=1;NLOD=126.97;N_ART_LOD=-2.598e+00;POP_AF=1.000e-03;P_GERMLINE=-1.258e+02;RPA=7,6;RU=C;STR;TLOD=3.88	GT:AD:AF:F1R2:F2R1:MBQ:MFRL:MMQ:MPOS:SA_MAP_AF:SA_POST_PROB	0/1:418,7:0.046:141,3:277,4:39:135,147:60:32:0.010,0.010,0.016:8.145e-03,1.280e-03,0.991	0/0:430,2:0.034:151,0:279,2:14:133,198:60:2
1	155151223	.	A	C	.	.	DP=879;ECNT=1;NLOD=106.59;N_ART_LOD=-1.231e+00;POP_AF=1.000e-03;P_GERMLINE=-1.033e+02;TLOD=7.48	GT:AD:AF:F1R2:F2R1:MBQ:MFRL:MMQ:MPOS:SA_MAP_AF:SA_POST_PROB	0/1:357,22:0.101:95,13:262,9:14:177,206:60:25:0.00,0.061,0.058:1.000,6.996e-10,1.028e-06	0/0:425,17:0.079:124,7:301,10:14:174,232:60:17
1	155168905	.	C	CA	.	.	DP=31;ECNT=1;NLOD=3.91;N_ART_LOD=-1.183e+00;POP_AF=1.000e-03;P_GERMLINE=-2.158e+00;RPA=11,12;RU=A;STR;TLOD=4.47	GT:AD:AF:F1R2:F2R1:MBQ:MFRL:MMQ:MPOS:SA_MAP_AF:SA_POST_PROB	0/1:10,3:0.267:5,0:5,3:36:181,125:60:8:0.212,0.182,0.231:0.018,0.026,0.956	0/0:13,0:0.095:4,0:9,0:0:175,0:0:0
1	155302056	.	T	TA	.	.	DP=21;ECNT=1;NLOD=2.62;N_ART_LOD=-7.697e-01;POP_AF=1.000e-03;P_GERMLINE=-8.416e-02;RPA=14,15;RU=A;STR;TLOD=7.64	GT:AD:AF:F1R2:F2R1:MBQ:MFRL:MMQ:MPOS:SA_MAP_AF:SA_POST_PROB	0/1:3,4:0.549:2,1:1,3:35:170,195:60:16:0.556,0.525,0.571:0.024,0.028,0.948	0/0:9,0:0.109:5,0:2,0:0:158,0:0:0
1	155307999	.	G	GT	.	.	DP=757;ECNT=1;NLOD=85.54;N_ART_LOD=5.36;POP_AF=1.000e-03;P_GERMLINE=-8.225e+01;RPA=9,10;RU=T;STR;TLOD=7.45	GT:AD:AF:F1R2:F2R1:MBQ:MFRL:MMQ:MPOS:SA_MAP_AF:SA_POST_PROB	0/1:274,9:0.112:119,2:152,7:39:166,210:60:16:0.030,0.020,0.032:1.983e-03,0.012,0.986	0/0:345,6:0.096:142,0:199,6:39:164,204:60:45
1	155322438	.	TA	T	.	.	DP=180;ECNT=1;NLOD=3.52;N_ART_LOD=10.73;POP_AF=1.000e-03;P_GERMLINE=-2.430e+00;RPA=10,9;RU=A;STR;TLOD=3.79	GT:AD:AF:F1R2:F2R1:MBQ:MFRL:MMQ:MPOS:SA_MAP_AF:SA_POST_PROB	0/1:76,4:0.069:32,0:37,4:39:184,193:60:30:0.00,0.051,0.053:0.014,9.078e-03,0.977	0/0:81,8:0.128:37,4:38,4:39:177,176:60:31
1	155352521	.	CT	C	.	.	DP=23;ECNT=1;NLOD=2.88;N_ART_LOD=-8.286e-01;POP_AF=1.000e-03;P_GERMLINE=-2.218e-01;RPA=12,11;RU=T;STR;TLOD=6.11	GT:AD:AF:F1R2:F2R1:MBQ:MFRL:MMQ:MPOS:SA_MAP_AF:SA_POST_PROB	0/1:4,3:0.445:1,1:3,2:35:277,188:60:34:0.424,0.00,0.429:0.021,0.032,0.947	0/0:10,0:0.163:4,0:2,0:0:185,0:0:0
1	155450526	.	C	CT	.	.	DP=2274;ECNT=1;NLOD=291.33;N_ART_LOD=3.25;POP_AF=1.000e-03;P_GERMLINE=-2.880e+02;RPA=8,9;RU=T;STR;TLOD=8.80	GT:AD:AF:F1R2:F2R1:MBQ:MFRL:MMQ:MPOS:SA_MAP_AF:SA_POST_PROB	0/1:814,17:0.098:315,3:496,10:40:179,203:60:28:0.010,0.010,0.016:2.106e-03,1.472e-03,0.996	0/0:1060,12:0.093:418,4:634,7:39:169,196:60:14
1	155532216	.	AGCG	A	.	.	DP=683;ECNT=1;NLOD=38.64;N_ART_LOD=19.06;POP_AF=1.000e-03;P_GERMLINE=-3.534e+01;RPA=6,5;RU=GCG;STR;TLOD=22.02	GT:AD:AF:F1R2:F2R1:MBQ:MFRL:MMQ:MPOS:SA_MAP_AF:SA_POST_PROB	0/1:219,9:0.184:87,4:132,5:39:181,198:60:24:0.030,0.030,0.039:5.463e-03,4.262e-03,0.990	0/0:241,8:0.172:93,4:148,4:39:179,182:60:36
1	155556426	.	C	CT	.	.	DP=242;ECNT=1;NLOD=13.94;N_ART_LOD=9.53;POP_AF=1.000e-03;P_GERMLINE=-1.063e+01;RPA=11,12;RU=T;STR;TLOD=16.46	GT:AD:AF:F1R2:F2R1:MBQ:MFRL:MMQ:MPOS:SA_MAP_AF:SA_POST_PROB	0/1:76,12:0.190:36,5:37,7:39:174,163:60:17:0.091,0.131,0.136:0.019,0.011,0.969	0/0:119,9:0.115:46,2:64,7:40:173,176:60:20
1	155567613	.	CT	C	.	.	DP=59;ECNT=1;NLOD=3.09;N_ART_LOD=2.02;POP_AF=1.000e-03;P_GERMLINE=-8.265e-01;RPA=12,11;RU=T;STR;TLOD=5.08	GT:AD:AF:F1R2:F2R1:MBQ:MFRL:MMQ:MPOS:SA_MAP_AF:SA_POST_PROB	0/1:13,3:0.273:5,3:3,0:40:170,168:60:21:0.152,0.162,0.188:0.015,0.029,0.956	0/0:30,3:0.164:9,0:16,3:39:183,169:60:36
1	155578191	.	G	T	.	.	DP=27;ECNT=1;NLOD=3.61;N_ART_LOD=-1.114e+00;POP_AF=1.000e-03;P_GERMLINE=-8.364e-01;TLOD=5.73	GT:AD:AF:F1R2:F2R1:MBQ:MFRL:MMQ:MPOS:SA_MAP_AF:SA_POST_PROB	0/1:13,2:0.133:7,2:6,0:40:147,126:60:7:0.00,0.131,0.133:0.040,0.012,0.948	0/0:12,0:4.919e-05:3,0:9,0:0:171,0:0:0
1	155589781	.	C	CT	.	.	DP=31;ECNT=1;NLOD=2.82;N_ART_LOD=-1.285e-02;POP_AF=1.000e-03;P_GERMLINE=-2.522e+00;RPA=9,10;RU=T;STR;TLOD=3.00	GT:AD:AF:F1R2:F2R1:MBQ:MFRL:MMQ:MPOS:SA_MAP_AF:SA_POST_PROB	0/1:5,2:0.333:3,1:2,1:40:204,180:60:31:0.00,0.283,0.286:0.049,0.015,0.936	0/0:17,1:0.142:2,1:15,0:40:174,202:60:16
1	155644953	.	A	AT	.	.	DP=68;ECNT=1;NLOD=5.95;N_ART_LOD=-1.118e+00;POP_AF=1.000e-03;P_GERMLINE=-4.511e+00;RPA=9,10;RU=T;STR;TLOD=4.14	GT:AD:AF:F1R2:F2R1:MBQ:MFRL:MMQ:MPOS:SA_MAP_AF:SA_POST_PROB	0/1:19,3:0.284:12,2:7,1:40:207,214:60:20:0.121,0.111,0.136:0.028,0.013,0.959	0/0:20,0:0.183:10,0:8,0:0:227,0:0:0
1	155673887	.	T	A	.	.	DP=18;ECNT=3;NLOD=3.91;N_ART_LOD=-1.146e+00;POP_AF=1.000e-03;P_GERMLINE=-3.590e+00;TLOD=3.02	GT:AD:AF:F1R2:F2R1:MBQ:MFRL:MMQ:MPOS:PGT:PID:SA_MAP_AF:SA_POST_PROB	0/1:4,1:0.200:3,1:1,0:38:206,63:36:25:0|1:155673887_T_A:0.00,0.202,0.200:0.029,0.019,0.952	0/0:13,0:2.435e-06:8,0:5,0:0:158,0:0:0:0|1:155673887_T_A
1	155673888	.	A	T	.	.	DP=18;ECNT=3;NLOD=3.91;N_ART_LOD=-1.146e+00;POP_AF=1.000e-03;P_GERMLINE=-3.590e+00;TLOD=3.02	GT:AD:AF:F1R2:F2R1:MBQ:MFRL:MMQ:MPOS:PGT:PID:SA_MAP_AF:SA_POST_PROB	0/1:4,1:0.200:3,1:1,0:40:206,63:36:24:0|1:155673887_T_A:0.00,0.202,0.200:0.029,0.019,0.952	0/0:13,0:2.435e-06:8,0:5,0:0:158,0:0:0:0|1:155673887_T_A
1	155673892	.	T	C	.	.	DP=18;ECNT=3;NLOD=3.91;N_ART_LOD=-1.146e+00;POP_AF=1.000e-03;P_GERMLINE=-3.589e+00;TLOD=3.02	GT:AD:AF:F1R2:F2R1:MBQ:MFRL:MMQ:MPOS:PGT:PID:SA_MAP_AF:SA_POST_PROB	0/1:4,1:0.200:3,1:1,0:39:206,63:36:20:0|1:155673887_T_A:0.00,0.202,0.200:0.029,0.019,0.952	0/0:13,0:1.332e-05:8,0:5,0:0:158,0:0:0:0|1:155673887_T_A
1	155685319	.	AAG	A	.	.	DP=77;ECNT=1;NLOD=8.39;N_ART_LOD=0.650;POP_AF=1.000e-03;P_GERMLINE=-7.575e+00;RPA=10,9;RU=AG;STR;TLOD=3.52	GT:AD:AF:F1R2:F2R1:MBQ:MFRL:MMQ:MPOS:SA_MAP_AF:SA_POST_PROB	0/1:23,2:0.173:9,0:13,2:40:196,166:60:31:0.061,0.061,0.083:0.014,0.016,0.970	0/0:39,1:0.081:18,1:20,0:39:173,180:60:15
1	155691191	.	G	GTA	.	.	DP=92;ECNT=1;NLOD=10.07;N_ART_LOD=0.736;POP_AF=1.000e-03;P_GERMLINE=-9.319e+00;RPA=9,10;RU=TA;STR;TLOD=3.45	GT:AD:AF:F1R2:F2R1:MBQ:MFRL:MMQ:MPOS:SA_MAP_AF:SA_POST_PROB	0/1:31,2:0.164:19,1:7,1:39:222,268:60:35:0.00,0.061,0.057:0.010,0.025,0.965	0/0:46,1:0.088:25,0:14,1:39:208,164:60:27
1	155701652	.	G	GA	.	.	DP=280;ECNT=1;NLOD=22.84;N_ART_LOD=5.39;POP_AF=1.000e-03;P_GERMLINE=-2.032e+01;RPA=10,11;RU=A;STR;TLOD=5.30	GT:AD:AF:F1R2:F2R1:MBQ:MFRL:MMQ:MPOS:SA_MAP_AF:SA_POST_PROB	0/1:115,6:0.092:33,3:81,3:39:188,158:60:29:0.030,0.051,0.050:8.417e-03,7.387e-03,0.984	0/0:127,6:0.093:42,3:79,3:39:188,174:60:23
1	155721803	.	C	T	.	.	DP=1386;ECNT=1;NLOD=208.83;N_ART_LOD=0.576;POP_AF=1.000e-03;P_GERMLINE=-2.085e+02;TLOD=3.00	GT:AD:AF:F1R2:F2R1:MBQ:MFRL:MMQ:MPOS:SA_MAP_AF:SA_POST_PROB	0/1:595,3:0.030:217,3:378,0:40:177,189:60:18:0.010,0.010,5.017e-03:1.333e-03,1.161e-03,0.998	0/0:723,2:0.026:271,0:452,2:40:175,177:60:31
1	155775093	.	A	G	.	.	DP=14;ECNT=1;NLOD=2.83;N_ART_LOD=-1.030e+00;POP_AF=1.000e-03;P_GERMLINE=-2.338e+00;TLOD=3.20	GT:AD:AF:F1R2:F2R1:MBQ:MFRL:MMQ:MPOS:SA_MAP_AF:SA_POST_PROB	0/1:3,1:0.275:1,0:2,1:40:351,105:60:19:0.253,0.00,0.250:0.025,0.023,0.952	0/0:10,0:0.033:5,0:5,0:0:295,0:0:0
1	155785776	.	GAA	G	.	.	DP=182;ECNT=1;NLOD=14.92;N_ART_LOD=0.200;POP_AF=1.000e-03;P_GERMLINE=-1.290e+01;RPA=12,10;RU=A;STR;TLOD=4.74	GT:AD:AF:F1R2:F2R1:MBQ:MFRL:MMQ:MPOS:SA_MAP_AF:SA_POST_PROB	0/1:60,3:0.165:22,1:28,2:40:223,153:60:14:0.040,0.030,0.045:0.033,4.821e-03,0.962	0/0:61,1:0.191:14,0:29,1:39:221,196:60:46
1	155815798	.	A	G	.	.	DP=59;ECNT=1;NLOD=7.83;N_ART_LOD=-1.438e+00;POP_AF=1.000e-03;P_GERMLINE=-5.671e+00;TLOD=4.89	GT:AD:AF:F1R2:F2R1:MBQ:MFRL:MMQ:MPOS:SA_MAP_AF:SA_POST_PROB	0/1:26,2:0.125:10,0:16,2:40:242,207:60:15:0.00,0.071,0.071:0.014,0.017,0.969	0/0:26,0:0.019:16,0:10,0:0:255,0:0:0
1	155884155	.	G	GA	.	.	DP=194;ECNT=1;NLOD=3.79;N_ART_LOD=5.62;POP_AF=1.000e-03;P_GERMLINE=-2.737e+00;RPA=11,12;RU=A;STR;TLOD=3.75	GT:AD:AF:F1R2:F2R1:MBQ:MFRL:MMQ:MPOS:SA_MAP_AF:SA_POST_PROB	0/1:65,5:0.220:18,3:35,1:36:215,217:60:30:0.061,0.00,0.057:0.025,9.003e-03,0.966	0/0:53,5:0.243:15,1:31,4:36:220,205:60:22
1	155886421	.	CCT	C	.	.	DP=961;ECNT=1;NLOD=102.82;N_ART_LOD=14.74;POP_AF=1.000e-03;P_GERMLINE=-9.952e+01;RPA=6,5;RU=CT;STR;TLOD=24.52	GT:AD:AF:F1R2:F2R1:MBQ:MFRL:MMQ:MPOS:SA_MAP_AF:SA_POST_PROB	0/1:386,13:0.075:127,3:259,10:39:167,190:60:9:0.030,0.030,0.033:2.734e-03,5.269e-03,0.992	0/0:454,10:0.078:156,3:298,6:40:170,207:60:17
1	155891857	.	ATT	A	.	.	DP=239;ECNT=1;NLOD=8.65;N_ART_LOD=4.83;POP_AF=1.000e-03;P_GERMLINE=-5.396e+00;RPA=15,13;RU=T;STR;TLOD=6.91	GT:AD:AF:F1R2:F2R1:MBQ:MFRL:MMQ:MPOS:SA_MAP_AF:SA_POST_PROB	0/1:82,5:0.185:21,2:34,3:27:226,227:60:35:0.061,0.00,0.060:0.015,0.011,0.974	0/0:69,4:0.225:20,1:24,3:36:230,232:60:34
1	155902563	.	CA	C	.	.	DP=18;ECNT=1;NLOD=2.70;N_ART_LOD=-1.017e+00;POP_AF=1.000e-03;P_GERMLINE=-1.523e+00;RPA=9,8;RU=A;STR;TLOD=3.89	GT:AD:AF:F1R2:F2R1:MBQ:MFRL:MMQ:MPOS:SA_MAP_AF:SA_POST_PROB	0/1:4,2:0.376:2,0:2,2:33:175,187:60:16:0.293,0.303,0.333:0.028,0.021,0.951	0/0:9,0:0.051:6,0:3,0:0:171,0:0:0
1	155924926	.	CT	C	.	.	DP=115;ECNT=1;NLOD=10.69;N_ART_LOD=-1.357e+00;POP_AF=1.000e-03;P_GERMLINE=-1.020e+01;RPA=10,9;RU=T;STR;TLOD=3.19	GT:AD:AF:F1R2:F2R1:MBQ:MFRL:MMQ:MPOS:SA_MAP_AF:SA_POST_PROB	0/1:40,3:0.192:14,3:21,0:40:201,162:60:40:0.071,0.00,0.073:0.019,0.013,0.968	0/0:36,0:0.184:12,0:21,0:0:188,0:0:0
1	155934683	.	CAA	C	.	.	DP=130;ECNT=1;NLOD=17.76;N_ART_LOD=-1.062e+00;POP_AF=1.000e-03;P_GERMLINE=-1.447e+01;RPA=17,15;RU=A;STR;TLOD=7.40	GT:AD:AF:F1R2:F2R1:MBQ:MFRL:MMQ:MPOS:SA_MAP_AF:SA_POST_PROB	0/1:35,6:0.217:1,3:19,3:35:184,169:60:7:0.00,0.172,0.171:0.023,0.019,0.958	0/0:61,0:0.138:2,0:30,0:0:184,0:0:0
1	156030215	.	C	CT	.	.	DP=39;ECNT=1;NLOD=4.64;N_ART_LOD=-9.845e-01;POP_AF=1.000e-03;P_GERMLINE=-3.488e+00;RPA=16,17;RU=T;STR;TLOD=3.85	GT:AD:AF:F1R2:F2R1:MBQ:MFRL:MMQ:MPOS:SA_MAP_AF:SA_POST_PROB	0/1:11,3:0.310:5,3:2,0:39:121,100:60:21:0.172,0.192,0.214:0.019,0.024,0.958	0/0:16,0:0.120:7,0:5,0:0:141,0:0:0
1	156046686	.	AGAG	A	.	.	DB;DP=408;ECNT=1;NLOD=24.31;N_ART_LOD=16.54;POP_AF=1.000e-03;P_GERMLINE=-2.101e+01;RPA=6,5;RU=GAG;STR;TLOD=17.16	GT:AD:AF:F1R2:F2R1:MBQ:MFRL:MMQ:MPOS:SA_MAP_AF:SA_POST_PROB	0/1:175,7:0.085:63,1:112,6:39:186,200:60:25:0.030,0.030,0.038:2.518e-03,0.019,0.978	0/0:177,7:0.089:71,5:106,2:35:177,181:60:13
1	156146086	.	C	CAA	.	.	DP=164;ECNT=1;NLOD=8.25;N_ART_LOD=1.93;POP_AF=1.000e-03;P_GERMLINE=-5.537e+00;RPA=16,18;RU=A;STR;TLOD=5.54	GT:AD:AF:F1R2:F2R1:MBQ:MFRL:MMQ:MPOS:SA_MAP_AF:SA_POST_PROB	0/1:38,7:0.287:4,2:24,2:38:208,191:60:9:0.051,0.071,0.075:8.136e-03,0.022,0.970	0/0:62,4:0.212:9,1:26,2:39:161,288:60:7
1	156173801	.	C	CT	.	.	DP=42;ECNT=1;NLOD=2.50;N_ART_LOD=0.482;POP_AF=1.000e-03;P_GERMLINE=-7.403e-01;RPA=14,15;RU=T;STR;TLOD=4.56	GT:AD:AF:F1R2:F2R1:MBQ:MFRL:MMQ:MPOS:SA_MAP_AF:SA_POST_PROB	0/1:12,4:0.312:6,1:5,3:37:166,168:60:19:0.202,0.232,0.250:0.021,0.022,0.957	0/0:16,1:0.157:6,0:7,1:39:163,120:60:45
1	156188948	.	G	A	.	.	DP=18;ECNT=1;NLOD=3.01;N_ART_LOD=-1.041e+00;POP_AF=1.000e-03;P_GERMLINE=-2.566e+00;TLOD=3.14	GT:AD:AF:F1R2:F2R1:MBQ:MFRL:MMQ:MPOS:SA_MAP_AF:SA_POST_PROB	0/1:6,2:0.237:2,1:4,1:28:159,137:60:22:0.253,0.00,0.250:0.021,0.027,0.952	0/0:10,0:4.971e-05:4,0:6,0:0:199,0:0:0
1	156200605	.	C	T	.	.	DP=16;ECNT=1;NLOD=3.52;N_ART_LOD=-1.110e+00;POP_AF=1.000e-03;P_GERMLINE=-3.143e+00;TLOD=3.08	GT:AD:AF:F1R2:F2R1:MBQ:MFRL:MMQ:MPOS:SA_MAP_AF:SA_POST_PROB	0/1:3,1:0.250:2,1:1,0:39:153,117:60:20:0.00,0.253,0.250:0.032,0.019,0.949	0/0:12,0:0.017:6,0:6,0:0:167,0:0:0
1	156236592	.	C	CT	.	.	DP=143;ECNT=1;NLOD=4.01;N_ART_LOD=2.37;POP_AF=1.000e-03;P_GERMLINE=-1.701e+00;RPA=16,17;RU=T;STR;TLOD=5.06	GT:AD:AF:F1R2:F2R1:MBQ:MFRL:MMQ:MPOS:SA_MAP_AF:SA_POST_PROB	0/1:43,6:0.277:14,2:13,3:31:215,184:60:23:0.101,0.00,0.102:0.013,0.021,0.966	0/0:35,3:0.275:12,2:11,1:15:195,192:60:17
1	156263011	.	CAG	C	.	.	DB;DP=616;ECNT=1;NLOD=73.36;N_ART_LOD=0.872;POP_AF=1.000e-03;P_GERMLINE=-7.005e+01;RPA=6,5;RU=AG;STR;TLOD=19.49	GT:AD:AF:F1R2:F2R1:MBQ:MFRL:MMQ:MPOS:SA_MAP_AF:SA_POST_PROB	0/1:251,10:0.095:79,4:172,6:40:191,191:60:23:0.030,0.030,0.038:3.029e-03,7.249e-03,0.990	0/0:269,2:0.083:89,0:180,2:40:188,194:60:28
1	156321514	.	TAA	T	.	.	DP=13;ECNT=1;NLOD=2.69;N_ART_LOD=-7.551e-01;POP_AF=1.000e-03;P_GERMLINE=-2.268e+00;RPA=13,11;RU=A;STR;TLOD=3.13	GT:AD:AF:F1R2:F2R1:MBQ:MFRL:MMQ:MPOS:SA_MAP_AF:SA_POST_PROB	0/1:1,1:0.494:1,1:0,0:39:319,121:60:6:0.505,0.00,0.500:0.021,0.032,0.947	0/0:9,0:0.053:3,0:1,0:0:169,0:0:0
1	156332488	.	C	CT	.	.	DP=27;ECNT=1;NLOD=4.77;N_ART_LOD=-9.822e-01;POP_AF=1.000e-03;P_GERMLINE=-1.653e+00;RPA=12,13;RU=T;STR;TLOD=6.29	GT:AD:AF:F1R2:F2R1:MBQ:MFRL:MMQ:MPOS:SA_MAP_AF:SA_POST_PROB	0/1:2,3:0.561:2,1:0,2:36:153,215:60:21:0.596,0.00,0.600:0.021,0.035,0.944	0/0:16,0:0.085:4,0:11,0:0:167,0:0:0
1	156352042	.	C	A	.	.	DP=268;ECNT=1;NLOD=43.76;N_ART_LOD=-2.174e+00;POP_AF=1.000e-03;P_GERMLINE=-4.339e+01;TLOD=3.07	GT:AD:AF:F1R2:F2R1:MBQ:MFRL:MMQ:MPOS:SA_MAP_AF:SA_POST_PROB	0/1:113,2:0.023:49,0:64,2:40:184,130:60:21:0.020,0.00,0.017:4.220e-03,6.951e-03,0.989	0/0:146,0:0.022:56,0:90,0:0:181,0:0:0
1	156502960	.	TAC	T	.	.	DP=329;ECNT=1;NLOD=27.93;N_ART_LOD=7.64;POP_AF=1.000e-03;P_GERMLINE=-2.470e+01;RPA=6,5;RU=AC;STR;TLOD=6.79	GT:AD:AF:F1R2:F2R1:MBQ:MFRL:MMQ:MPOS:SA_MAP_AF:SA_POST_PROB	0/1:105,4:0.143:39,1:66,3:37:210,182:60:34:0.040,0.00,0.037:0.022,6.378e-03,0.972	0/0:150,5:0.115:66,3:84,2:39:209,234:60:21
1	156572007	.	C	T	.	.	DP=13;ECNT=1;NLOD=2.71;N_ART_LOD=-1.000e+00;POP_AF=1.000e-03;P_GERMLINE=-2.235e+00;TLOD=3.18	GT:AD:AF:F1R2:F2R1:MBQ:MFRL:MMQ:MPOS:SA_MAP_AF:SA_POST_PROB	0/1:3,1:0.250:0,1:3,0:40:171,88:60:20:0.00,0.253,0.250:0.039,0.017,0.944	0/0:9,0:3.621e-05:6,0:3,0:0:154,0:0:0
1	156598394	.	C	G	.	.	DP=14;ECNT=3;NLOD=2.71;N_ART_LOD=-1.000e+00;POP_AF=1.000e-03;P_GERMLINE=-2.387e+00;TLOD=3.02	GT:AD:AF:F1R2:F2R1:MBQ:MFRL:MMQ:MPOS:PGT:PID:SA_MAP_AF:SA_POST_PROB	0/1:4,1:0.200:3,0:1,1:40:171,107:36:21:0|1:156598394_C_G:0.00,0.202,0.200:0.035,0.017,0.949	0/0:9,0:7.855e-06:3,0:6,0:0:172,0:0:0:0|1:156598394_C_G
1	156598396	.	C	G	.	.	DP=14;ECNT=3;NLOD=2.71;N_ART_LOD=-1.000e+00;POP_AF=1.000e-03;P_GERMLINE=-2.387e+00;TLOD=3.02	GT:AD:AF:F1R2:F2R1:MBQ:MFRL:MMQ:MPOS:PGT:PID:SA_MAP_AF:SA_POST_PROB	0/1:4,1:0.200:3,0:1,1:34:171,107:36:23:0|1:156598394_C_G:0.00,0.202,0.200:0.035,0.017,0.949	0/0:9,0:7.855e-06:3,0:6,0:0:172,0:0:0:0|1:156598394_C_G
1	156598406	.	C	A	.	.	DP=12;ECNT=3;NLOD=2.41;N_ART_LOD=-9.542e-01;POP_AF=1.000e-03;P_GERMLINE=-1.914e+00;TLOD=3.20	GT:AD:AF:F1R2:F2R1:MBQ:MFRL:MMQ:MPOS:PGT:PID:SA_MAP_AF:SA_POST_PROB	0/1:3,1:0.250:2,0:1,1:30:163,107:36:14:0|1:156598394_C_G:0.00,0.253,0.250:0.032,0.019,0.949	0/0:8,0:4.884e-06:3,0:5,0:0:164,0:0:0:0|1:156598394_C_G
1	156638944	.	G	A	.	.	DP=28;ECNT=1;NLOD=2.36;N_ART_LOD=-9.706e-01;POP_AF=1.000e-03;P_GERMLINE=-1.889e-01;TLOD=5.43	GT:AD:AF:F1R2:F2R1:MBQ:MFRL:MMQ:MPOS:SA_MAP_AF:SA_POST_PROB	0/1:17,2:0.111:6,1:11,1:40:304,277:60:15:0.00,0.101,0.105:0.015,0.025,0.959	0/0:8,0:0.067:3,0:5,0:0:247,0:0:0
1	156646038	.	A	C	.	.	DP=22;ECNT=3;NLOD=2.31;N_ART_LOD=-9.476e-01;POP_AF=1.000e-03;P_GERMLINE=-8.538e-01;TLOD=4.23	GT:AD:AF:F1R2:F2R1:MBQ:MFRL:MMQ:MPOS:PGT:PID:SA_MAP_AF:SA_POST_PROB	0/1:12,2:0.150:7,0:5,2:16:288,352:60:22:0|1:156646038_A_C:0.00,0.141,0.143:0.022,0.019,0.959	0/0:8,0:0.026:2,0:6,0:0:258,0:0:0:0|1:156646038_A_C
1	156646048	.	G	T	.	.	DP=26;ECNT=3;NLOD=2.92;N_ART_LOD=-1.052e+00;POP_AF=1.000e-03;P_GERMLINE=-1.494e+00;TLOD=4.14	GT:AD:AF:F1R2:F2R1:MBQ:MFRL:MMQ:MPOS:PGT:PID:SA_MAP_AF:SA_POST_PROB	0/1:13,2:0.140:7,0:6,2:16:273,352:60:12:0|1:156646038_A_C:0.00,0.131,0.133:0.021,0.019,0.960	0/0:10,0:0.064:3,0:7,0:0:258,0:0:0:0|1:156646038_A_C
1	156699226	.	T	C	.	.	DP=89;ECNT=2;NLOD=11.09;N_ART_LOD=-5.750e-01;POP_AF=1.000e-03;P_GERMLINE=-7.790e+00;TLOD=12.35	GT:AD:AF:F1R2:F2R1:MBQ:MFRL:MMQ:MPOS:SA_MAP_AF:SA_POST_PROB	0/1:25,6:0.229:11,3:14,3:37:259,313:60:5:0.192,0.00,0.194:0.022,0.023,0.956	0/0:48,2:0.080:27,0:21,2:37:252,239:60:4
1	156738006	.	C	T	.	.	DP=1067;ECNT=1;NLOD=166.20;N_ART_LOD=-2.751e+00;POP_AF=1.000e-03;P_GERMLINE=-1.655e+02;TLOD=3.44	GT:AD:AF:F1R2:F2R1:MBQ:MFRL:MMQ:MPOS:SA_MAP_AF:SA_POST_PROB	0/1:463,3:0.034:144,1:319,2:40:164,151:60:29:0.010,0.010,6.438e-03:9.685e-04,2.873e-03,0.996	0/0:554,0:0.020:213,0:341,0:0:164,0:0:0
1	156743922	.	C	T	.	.	DP=51;ECNT=1;NLOD=6.83;N_ART_LOD=-1.386e+00;POP_AF=1.000e-03;P_GERMLINE=-5.826e+00;TLOD=3.71	GT:AD:AF:F1R2:F2R1:MBQ:MFRL:MMQ:MPOS:SA_MAP_AF:SA_POST_PROB	0/1:24,2:0.093:15,1:9,1:34:158,162:60:43:0.061,0.061,0.077:0.015,0.013,0.972	0/0:23,0:0.029:19,0:4,0:0:178,0:0:0
1	156753502	.	C	T	.	.	DP=16;ECNT=1;NLOD=3.61;N_ART_LOD=-1.114e+00;POP_AF=1.000e-03;P_GERMLINE=-3.135e+00;TLOD=3.18	GT:AD:AF:F1R2:F2R1:MBQ:MFRL:MMQ:MPOS:SA_MAP_AF:SA_POST_PROB	0/1:3,1:0.250:1,1:2,0:40:132,64:60:20:0.253,0.00,0.250:0.021,0.027,0.951	0/0:12,0:3.549e-05:4,0:8,0:0:148,0:0:0
1	156841199	.	T	TA	.	.	DP=41;ECNT=1;NLOD=5.67;N_ART_LOD=-1.334e+00;POP_AF=1.000e-03;P_GERMLINE=-3.931e+00;RPA=10,11;RU=A;STR;TLOD=4.45	GT:AD:AF:F1R2:F2R1:MBQ:MFRL:MMQ:MPOS:SA_MAP_AF:SA_POST_PROB	0/1:13,3:0.223:8,2:5,1:39:297,190:60:18:0.152,0.162,0.188:0.015,0.029,0.956	0/0:19,0:0.092:8,0:11,0:0:282,0:0:0
1	156841430	.	C	T	.	.	DP=789;ECNT=1;NLOD=122.56;N_ART_LOD=-2.617e+00;POP_AF=1.000e-03;P_GERMLINE=-1.216e+02;TLOD=3.63	GT:AD:AF:F1R2:F2R1:MBQ:MFRL:MMQ:MPOS:SA_MAP_AF:SA_POST_PROB	0/1:353,3:0.025:159,0:194,3:40:169,266:60:34:0.010,0.010,8.427e-03:1.197e-03,4.051e-03,0.995	0/0:409,0:0.017:143,0:266,0:0:169,0:0:0
1	156896828	.	T	C	.	.	DP=149;ECNT=1;NLOD=21.32;N_ART_LOD=-1.879e+00;POP_AF=1.000e-03;P_GERMLINE=-2.052e+01;TLOD=3.51	GT:AD:AF:F1R2:F2R1:MBQ:MFRL:MMQ:MPOS:SA_MAP_AF:SA_POST_PROB	0/1:63,2:0.061:25,0:38,2:39:204,240:60:20:0.030,0.020,0.031:3.282e-03,0.068,0.928	0/0:71,0:0.058:21,0:50,0:0:204,0:0:0
1	156902574	.	AT	A	.	.	DP=264;ECNT=1;NLOD=17.91;N_ART_LOD=7.58;POP_AF=1.000e-03;P_GERMLINE=-1.461e+01;RPA=11,10;RU=T;STR;TLOD=13.62	GT:AD:AF:F1R2:F2R1:MBQ:MFRL:MMQ:MPOS:SA_MAP_AF:SA_POST_PROB	0/1:91,11:0.159:28,5:55,5:37:189,185:60:26:0.081,0.091,0.098:0.011,8.839e-03,0.980	0/0:121,7:0.130:31,2:70,5:39:175,190:60:20
1	157028304	.	T	TA	.	.	DP=28;ECNT=1;NLOD=5.03;N_ART_LOD=-9.868e-01;POP_AF=1.000e-03;P_GERMLINE=-4.406e+00;RPA=9,10;RU=A;STR;TLOD=3.32	GT:AD:AF:F1R2:F2R1:MBQ:MFRL:MMQ:MPOS:SA_MAP_AF:SA_POST_PROB	0/1:8,2:0.201:4,0:4,2:36:177,228:60:15:0.00,0.202,0.200:0.032,0.017,0.952	0/0:17,0:0.039:11,0:4,0:0:183,0:0:0
1	157094558	.	A	C	.	.	DP=173;ECNT=2;NLOD=12.25;N_ART_LOD=0.273;POP_AF=1.000e-03;P_GERMLINE=-9.606e+00;TLOD=5.46	GT:AD:AF:F1R2:F2R1:MBQ:MFRL:MMQ:MPOS:SA_MAP_AF:SA_POST_PROB	0/1:52,10:0.222:15,1:37,9:14:198,235:60:20:0.00,0.162,0.161:0.045,9.950e-03,0.945	0/0:76,10:0.179:18,3:58,7:14:181,261:60:23
1	157094562	.	T	C	.	.	DP=190;ECNT=2;NLOD=2.48;N_ART_LOD=8.72;POP_AF=1.000e-03;P_GERMLINE=-6.100e-02;TLOD=16.23	GT:AD:AF:F1R2:F2R1:MBQ:MFRL:MMQ:MPOS:SA_MAP_AF:SA_POST_PROB	0/1:62,13:0.209:20,3:42,10:14:195,236:60:19:0.00,0.172,0.173:0.082,7.564e-03,0.910	0/0:81,15:0.191:23,4:58,11:14:171,248:60:22
1	157095611	.	T	C	.	.	DP=1097;ECNT=1;NLOD=161.92;N_ART_LOD=-2.742e+00;POP_AF=1.000e-03;P_GERMLINE=-1.613e+02;TLOD=3.29	GT:AD:AF:F1R2:F2R1:MBQ:MFRL:MMQ:MPOS:SA_MAP_AF:SA_POST_PROB	0/1:505,3:0.027:185,1:320,2:40:179,177:60:19:0.010,0.010,5.906e-03:4.824e-03,6.957e-04,0.994	0/0:539,0:0.028:196,0:343,0:0:181,0:0:0
1	157444014	.	A	T	.	.	DP=15;ECNT=1;NLOD=2.71;N_ART_LOD=-1.034e+00;POP_AF=1.000e-03;P_GERMLINE=-2.235e+00;TLOD=3.18	GT:AD:AF:F1R2:F2R1:MBQ:MFRL:MMQ:MPOS:SA_MAP_AF:SA_POST_PROB	0/1:3,1:0.250:1,1:2,0:40:161,111:60:20:0.00,0.253,0.250:0.027,0.021,0.951	0/0:9,0:0.091:5,0:4,0:0:159,0:0:0
1	157517030	.	C	T	.	.	DP=147;ECNT=1;NLOD=20.77;N_ART_LOD=-1.858e+00;POP_AF=1.000e-03;P_GERMLINE=-1.985e+01;TLOD=3.62	GT:AD:AF:F1R2:F2R1:MBQ:MFRL:MMQ:MPOS:SA_MAP_AF:SA_POST_PROB	0/1:63,2:0.088:24,0:39,2:39:202,174:60:20:0.020,0.020,0.031:4.770e-03,0.016,0.980	0/0:69,0:0.034:31,0:38,0:0:212,0:0:0
1	157680066	.	T	A	.	.	DP=95;ECNT=1;NLOD=14.10;N_ART_LOD=-1.696e+00;POP_AF=1.000e-03;P_GERMLINE=-1.354e+01;TLOD=3.26	GT:AD:AF:F1R2:F2R1:MBQ:MFRL:MMQ:MPOS:SA_MAP_AF:SA_POST_PROB	0/1:40,2:0.068:8,2:32,0:35:194,191:60:20:0.040,0.040,0.048:9.917e-03,0.011,0.979	0/0:47,0:0.041:14,0:33,0:0:220,0:0:0
1	158192438	.	C	T	.	.	DP=29;ECNT=2;NLOD=4.81;N_ART_LOD=-1.241e+00;POP_AF=1.000e-03;P_GERMLINE=-3.334e+00;TLOD=4.18	GT:AD:AF:F1R2:F2R1:MBQ:MFRL:MMQ:MPOS:PGT:PID:SA_MAP_AF:SA_POST_PROB	0/1:10,2:0.167:5,0:5,2:0:179,127:50:0:0|1:158192438_C_T:0.172,0.00,0.167:0.017,0.028,0.955	0/0:16,0:0.030:6,0:10,0:0:187,0:0:0:0|1:158192438_C_T
1	158192439	.	TCTCTGC	T	.	.	DP=29;ECNT=2;NLOD=4.82;N_ART_LOD=-1.230e+00;POP_AF=1.000e-03;P_GERMLINE=-3.351e+00;TLOD=4.17	GT:AD:AF:F1R2:F2R1:MBQ:MFRL:MMQ:MPOS:PGT:PID:SA_MAP_AF:SA_POST_PROB	0/1:10,2:0.193:5,0:5,2:39:179,127:50:45:0|1:158192438_C_T:0.172,0.00,0.167:0.017,0.028,0.955	0/0:16,0:1.749e-04:6,0:10,0:0:187,0:0:0:0|1:158192438_C_T
1	158221922	.	GTT	G	.	.	DP=26;ECNT=1;NLOD=3.63;N_ART_LOD=-9.132e-01;POP_AF=1.000e-03;P_GERMLINE=-1.815e+00;RPA=13,11;RU=T;STR;TLOD=4.54	GT:AD:AF:F1R2:F2R1:MBQ:MFRL:MMQ:MPOS:SA_MAP_AF:SA_POST_PROB	0/1:7,2:0.273:1,1:6,1:40:159,203:60:31:0.182,0.192,0.222:0.027,0.018,0.955	0/0:12,0:0.099:2,0:10,0:0:159,0:0:0
1	158222472	.	G	A	.	.	DP=12;ECNT=1;NLOD=2.41;N_ART_LOD=-9.542e-01;POP_AF=1.000e-03;P_GERMLINE=-1.936e+00;TLOD=3.18	GT:AD:AF:F1R2:F2R1:MBQ:MFRL:MMQ:MPOS:SA_MAP_AF:SA_POST_PROB	0/1:3,1:0.250:1,0:2,1:40:147,87:60:20:0.253,0.00,0.250:0.021,0.027,0.951	0/0:8,0:1.025e-04:3,0:5,0:0:156,0:0:0
1	158494257	.	G	T	.	.	DP=188;ECNT=1;NLOD=30.05;N_ART_LOD=-2.011e+00;POP_AF=1.000e-03;P_GERMLINE=-2.923e+01;TLOD=3.52	GT:AD:AF:F1R2:F2R1:MBQ:MFRL:MMQ:MPOS:SA_MAP_AF:SA_POST_PROB	0/1:79,2:0.042:45,2:34,0:40:183,227:60:17:0.00,0.020,0.025:6.039e-03,0.012,0.982	0/0:100,0:0.020:57,0:43,0:0:190,0:0:0
1	158582497	.	GA	G	.	.	DP=225;ECNT=1;NLOD=21.85;N_ART_LOD=2.99;POP_AF=1.000e-03;P_GERMLINE=-2.129e+01;RPA=11,10;RU=A;STR;TLOD=3.27	GT:AD:AF:F1R2:F2R1:MBQ:MFRL:MMQ:MPOS:SA_MAP_AF:SA_POST_PROB	0/1:94,4:0.076:39,2:39,2:38:172,165:60:20:0.00,0.040,0.043:0.011,8.150e-03,0.981	0/0:108,4:0.081:24,0:67,4:40:159,190:60:21
1	158813939	.	AT	A	.	.	DB;DP=899;ECNT=1;NLOD=62.78;N_ART_LOD=25.85;POP_AF=1.000e-03;P_GERMLINE=-5.947e+01;RPA=9,8;RU=T;STR;TLOD=15.79	GT:AD:AF:F1R2:F2R1:MBQ:MFRL:MMQ:MPOS:SA_MAP_AF:SA_POST_PROB	0/1:318,15:0.126:105,8:204,7:40:175,162:60:32:0.030,0.040,0.046:0.043,1.591e-03,0.956	0/0:399,21:0.121:141,8:244,13:39:169,183:60:28
1	159410558	.	A	G	.	.	DP=174;ECNT=1;NLOD=23.93;N_ART_LOD=0.131;POP_AF=1.000e-03;P_GERMLINE=-2.341e+01;TLOD=3.22	GT:AD:AF:F1R2:F2R1:MBQ:MFRL:MMQ:MPOS:SA_MAP_AF:SA_POST_PROB	0/1:73,2:0.045:29,1:44,1:38:213,258:60:41:0.030,0.00,0.027:0.017,5.856e-03,0.977	0/0:92,1:0.026:34,0:58,1:36:209,238:60:34
1	159612821	.	A	G	.	.	DP=22;ECNT=1;NLOD=3.91;N_ART_LOD=-1.159e+00;POP_AF=1.000e-03;P_GERMLINE=-3.568e+00;TLOD=3.04	GT:AD:AF:F1R2:F2R1:MBQ:MFRL:MMQ:MPOS:SA_MAP_AF:SA_POST_PROB	0/1:6,2:0.237:4,1:2,1:27:154,231:60:36:0.00,0.253,0.250:0.027,0.021,0.952	0/0:13,0:0.036:6,0:7,0:0:157,0:0:0
1	159637037	.	A	G	.	.	DP=14;ECNT=5;NLOD=2.71;N_ART_LOD=-1.000e+00;POP_AF=1.000e-03;P_GERMLINE=-2.248e+00;TLOD=3.16	GT:AD:AF:F1R2:F2R1:MBQ:MFRL:MMQ:MPOS:PGT:PID:SA_MAP_AF:SA_POST_PROB	0/1:3,1:0.300:1,0:2,1:40:118,123:60:18:0|1:159637033_T_C:0.00,0.253,0.250:0.027,0.021,0.951	0/0:9,0:3.516e-06:4,0:5,0:0:156,0:0:0:0|1:159637033_T_C
1	159637048	.	C	T	.	.	DP=15;ECNT=5;NLOD=3.01;N_ART_LOD=-1.041e+00;POP_AF=1.000e-03;P_GERMLINE=-2.687e+00;TLOD=3.02	GT:AD:AF:F1R2:F2R1:MBQ:MFRL:MMQ:MPOS:PGT:PID:SA_MAP_AF:SA_POST_PROB	0/1:4,1:0.200:1,0:3,1:39:115,123:60:7:0|1:159637048_C_T:0.00,0.202,0.200:0.025,0.022,0.953	0/0:10,0:3.162e-06:4,0:6,0:0:170,0:0:0:0|1:159637048_C_T
1	159637049	.	C	T	.	.	DP=15;ECNT=5;NLOD=3.01;N_ART_LOD=-1.041e+00;POP_AF=1.000e-03;P_GERMLINE=-2.687e+00;TLOD=3.02	GT:AD:AF:F1R2:F2R1:MBQ:MFRL:MMQ:MPOS:PGT:PID:SA_MAP_AF:SA_POST_PROB	0/1:4,1:0.200:1,0:3,1:40:115,123:60:6:0|1:159637048_C_T:0.00,0.202,0.200:0.025,0.022,0.953	0/0:10,0:3.162e-06:4,0:6,0:0:170,0:0:0:0|1:159637048_C_T
1	159637054	.	C	T	.	.	DP=15;ECNT=5;NLOD=3.01;N_ART_LOD=-1.041e+00;POP_AF=1.000e-03;P_GERMLINE=-2.687e+00;TLOD=3.02	GT:AD:AF:F1R2:F2R1:MBQ:MFRL:MMQ:MPOS:PGT:PID:SA_MAP_AF:SA_POST_PROB	0/1:4,1:0.200:1,0:3,1:39:115,123:60:1:0|1:159637048_C_T:0.00,0.202,0.200:0.029,0.019,0.952	0/0:10,0:3.162e-06:4,0:6,0:0:170,0:0:0:0|1:159637048_C_T
1	159824690	.	G	A	.	.	DP=198;ECNT=1;NLOD=30.70;N_ART_LOD=-2.027e+00;POP_AF=1.000e-03;P_GERMLINE=-3.037e+01;TLOD=3.03	GT:AD:AF:F1R2:F2R1:MBQ:MFRL:MMQ:MPOS:SA_MAP_AF:SA_POST_PROB	0/1:78,2:0.068:26,1:52,1:38:181,167:60:18:0.020,0.020,0.025:6.652e-03,6.236e-03,0.987	0/0:102,0:0.036:30,0:72,0:0:186,0:0:0
1	159896899	.	G	C	.	.	DP=20;ECNT=1;NLOD=2.40;N_ART_LOD=-9.734e-01;POP_AF=1.000e-03;P_GERMLINE=-9.685e-01;TLOD=4.19	GT:AD:AF:F1R2:F2R1:MBQ:MFRL:MMQ:MPOS:SA_MAP_AF:SA_POST_PROB	0/1:8,2:0.236:3,1:5,1:0:168,334:60:0:0.00,0.202,0.200:0.037,0.015,0.948	0/0:8,0:0.056:2,0:6,0:0:164,0:0:0
1	160057166	.	G	A	.	.	DP=159;ECNT=1;NLOD=22.88;N_ART_LOD=-1.891e+00;POP_AF=1.000e-03;P_GERMLINE=-2.229e+01;TLOD=3.29	GT:AD:AF:F1R2:F2R1:MBQ:MFRL:MMQ:MPOS:SA_MAP_AF:SA_POST_PROB	0/1:75,2:0.051:21,0:54,2:39:185,122:60:13:0.020,0.020,0.026:4.746e-03,0.010,0.985	0/0:76,0:0.013:17,0:59,0:0:200,0:0:0
1	160057513	.	A	G	.	.	DP=102;ECNT=2;NLOD=12.22;N_ART_LOD=-1.600e+00;POP_AF=1.000e-03;P_GERMLINE=-1.123e+01;TLOD=3.70	GT:AD:AF:F1R2:F2R1:MBQ:MFRL:MMQ:MPOS:PGT:PID:SA_MAP_AF:SA_POST_PROB	0/1:54,4:0.067:25,1:29,3:14:182,283:60:14:0|1:160057513_A_G:0.071,0.00,0.069:4.779e-03,0.057,0.938	0/0:43,1:0.021:15,0:28,1:27:193,229:60:1:0|1:160057513_A_G
1	160057516	.	A	G	.	.	DP=89;ECNT=2;NLOD=10.12;N_ART_LOD=-1.521e+00;POP_AF=1.000e-03;P_GERMLINE=-8.965e+00;TLOD=3.85	GT:AD:AF:F1R2:F2R1:MBQ:MFRL:MMQ:MPOS:PGT:PID:SA_MAP_AF:SA_POST_PROB	0/1:47,4:0.075:23,1:24,3:22:179,308:60:4:0|1:160057513_A_G:0.081,0.00,0.078:5.048e-03,0.068,0.927	0/0:36,1:0.037:11,0:25,1:14:194,229:60:4:0|1:160057513_A_G
1	160092948	.	G	A	.	.	DP=109;ECNT=1;NLOD=15.31;N_ART_LOD=-1.723e+00;POP_AF=1.000e-03;P_GERMLINE=-1.411e+01;TLOD=3.90	GT:AD:AF:F1R2:F2R1:MBQ:MFRL:MMQ:MPOS:SA_MAP_AF:SA_POST_PROB	0/1:50,2:0.075:22,2:28,0:39:212,240:60:13:0.00,0.040,0.038:7.355e-03,0.025,0.967	0/0:51,0:0.021:22,0:29,0:0:207,0:0:0
1	160104846	.	C	T	.	.	DP=228;ECNT=1;NLOD=34.31;N_ART_LOD=-2.078e+00;POP_AF=1.000e-03;P_GERMLINE=-3.375e+01;TLOD=3.26	GT:AD:AF:F1R2:F2R1:MBQ:MFRL:MMQ:MPOS:SA_MAP_AF:SA_POST_PROB	0/1:97,2:0.041:27,0:70,2:40:215,219:60:7:0.00,0.020,0.020:4.307e-03,0.022,0.974	0/0:114,0:0.044:31,0:83,0:0:222,0:0:0
1	160146203	.	T	C	.	.	DP=574;ECNT=1;NLOD=81.99;N_ART_LOD=-2.446e+00;POP_AF=1.000e-03;P_GERMLINE=-8.131e+01;TLOD=3.38	GT:AD:AF:F1R2:F2R1:MBQ:MFRL:MMQ:MPOS:SA_MAP_AF:SA_POST_PROB	0/1:269,3:0.040:94,1:175,2:39:178,243:60:20:0.010,0.010,0.011:1.373e-03,6.794e-03,0.992	0/0:273,0:0.024:99,0:174,0:0:180,0:0:0
1	160165442	.	G	GC	.	.	DP=125;ECNT=1;NLOD=13.22;N_ART_LOD=-4.234e-01;POP_AF=1.000e-03;P_GERMLINE=-1.261e+01;RPA=11,12;RU=C;STR;TLOD=3.31	GT:AD:AF:F1R2:F2R1:MBQ:MFRL:MMQ:MPOS:SA_MAP_AF:SA_POST_PROB	0/1:30,4:0.241:10,1:15,2:14:218,233:60:41:0.091,0.00,0.091:0.017,0.016,0.967	0/0:54,1:0.171:12,0:26,1:14:256,348:60:41
1	160268834	.	G	GA	.	.	DP=739;ECNT=1;NLOD=16.04;N_ART_LOD=36.51;POP_AF=1.000e-03;P_GERMLINE=-1.274e+01;RPA=11,12;RU=A;STR;TLOD=25.85	GT:AD:AF:F1R2:F2R1:MBQ:MFRL:MMQ:MPOS:SA_MAP_AF:SA_POST_PROB	0/1:258,27:0.166:86,8:145,14:38:194,186:60:23:0.061,0.071,0.077:0.026,2.599e-03,0.972	0/0:303,32:0.171:96,13:166,16:35:179,177:60:21
1	160413425	.	A	G	.	.	DP=11;ECNT=5;NLOD=2.71;N_ART_LOD=-1.000e+00;POP_AF=1.000e-03;P_GERMLINE=-1.697e+00;TLOD=3.72	GT:AD:AF:F1R2:F2R1:MBQ:MFRL:MMQ:MPOS:PGT:PID:SA_MAP_AF:SA_POST_PROB	0/1:1,1:0.500:1,1:0,0:40:163,122:60:20:0|1:160413425_A_G:0.00,0.505,0.500:0.032,0.021,0.947	0/0:9,0:3.162e-05:7,0:2,0:0:183,0:0:0:0|1:160413425_A_G
1	160413427	.	T	C	.	.	DP=11;ECNT=5;NLOD=2.71;N_ART_LOD=-1.000e+00;POP_AF=1.000e-03;P_GERMLINE=-1.697e+00;TLOD=3.72	GT:AD:AF:F1R2:F2R1:MBQ:MFRL:MMQ:MPOS:PGT:PID:SA_MAP_AF:SA_POST_PROB	0/1:1,1:0.500:1,1:0,0:39:163,122:60:19:0|1:160413425_A_G:0.00,0.505,0.500:0.032,0.021,0.947	0/0:9,0:3.162e-05:7,0:2,0:0:183,0:0:0:0|1:160413425_A_G
1	160413428	.	C	A	.	.	DP=11;ECNT=5;NLOD=2.71;N_ART_LOD=-1.000e+00;POP_AF=1.000e-03;P_GERMLINE=-1.697e+00;TLOD=3.72	GT:AD:AF:F1R2:F2R1:MBQ:MFRL:MMQ:MPOS:PGT:PID:SA_MAP_AF:SA_POST_PROB	0/1:1,1:0.500:1,1:0,0:39:163,122:60:18:0|1:160413425_A_G:0.00,0.505,0.500:0.032,0.021,0.947	0/0:9,0:3.162e-05:7,0:2,0:0:183,0:0:0:0|1:160413425_A_G
1	160413443	.	G	C	.	.	DP=10;ECNT=5;NLOD=2.71;N_ART_LOD=-1.000e+00;POP_AF=1.000e-03;P_GERMLINE=-1.241e+00;TLOD=4.20	GT:AD:AF:F1R2:F2R1:MBQ:MFRL:MMQ:MPOS:PGT:PID:SA_MAP_AF:SA_POST_PROB	0/1:0,1:1.000:0,1:0,0:37:0,122:60:3:0|1:160413425_A_G:0.00,0.990,1.00:0.028,0.025,0.947	0/0:9,0:3.162e-05:7,0:2,0:0:183,0:0:0:0|1:160413425_A_G
1	160413444	.	G	T	.	.	DP=10;ECNT=5;NLOD=2.71;N_ART_LOD=-1.000e+00;POP_AF=1.000e-03;P_GERMLINE=-1.241e+00;TLOD=4.20	GT:AD:AF:F1R2:F2R1:MBQ:MFRL:MMQ:MPOS:PGT:PID:SA_MAP_AF:SA_POST_PROB	0/1:0,1:1.000:0,1:0,0:39:0,122:60:2:0|1:160413425_A_G:0.00,0.990,1.00:0.028,0.025,0.947	0/0:9,0:3.162e-05:7,0:2,0:0:183,0:0:0:0|1:160413425_A_G
1	160461188	.	G	GA	.	.	DP=449;ECNT=1;NLOD=15.61;N_ART_LOD=19.43;POP_AF=1.000e-03;P_GERMLINE=-1.232e+01;RPA=10,11;RU=A;STR;TLOD=7.83	GT:AD:AF:F1R2:F2R1:MBQ:MFRL:MMQ:MPOS:SA_MAP_AF:SA_POST_PROB	0/1:158,8:0.126:46,2:108,6:36:172,174:60:18:0.051,0.00,0.048:3.640e-03,0.028,0.968	0/0:187,16:0.163:61,7:113,8:38:180,156:60:20
1	160535662	.	C	CT	.	.	DP=62;ECNT=1;NLOD=4.44;N_ART_LOD=-1.026e+00;POP_AF=1.000e-03;P_GERMLINE=-1.188e+00;RPA=13,14;RU=T;STR;TLOD=7.24	GT:AD:AF:F1R2:F2R1:MBQ:MFRL:MMQ:MPOS:SA_MAP_AF:SA_POST_PROB	0/1:20,5:0.291:9,3:8,2:39:279,251:60:20:0.202,0.00,0.200:0.025,0.021,0.954	0/0:15,0:0.229:5,0:8,0:0:241,0:0:0
1	160589600	.	C	CT	.	.	DP=859;ECNT=1;NLOD=99.93;N_ART_LOD=5.79;POP_AF=1.000e-03;P_GERMLINE=-9.722e+01;RPA=9,10;RU=T;STR;TLOD=5.53	GT:AD:AF:F1R2:F2R1:MBQ:MFRL:MMQ:MPOS:SA_MAP_AF:SA_POST_PROB	0/1:335,9:0.084:125,3:207,6:39:172,184:60:21:0.020,0.020,0.026:1.925e-03,7.217e-03,0.991	0/0:410,9:0.075:160,1:246,8:37:171,148:60:23
1	160593979	.	G	GA	.	.	DP=797;ECNT=1;NLOD=74.90;N_ART_LOD=9.24;POP_AF=1.000e-03;P_GERMLINE=-7.168e+01;RPA=9,10;RU=A;STR;TLOD=6.68	GT:AD:AF:F1R2:F2R1:MBQ:MFRL:MMQ:MPOS:SA_MAP_AF:SA_POST_PROB	0/1:300,9:0.116:127,3:169,6:39:174,186:60:28:0.020,0.020,0.029:0.011,2.162e-03,0.987	0/0:344,11:0.107:146,6:187,5:39:178,142:60:19
1	160681653	.	GA	G	.	.	DP=159;ECNT=1;NLOD=7.93;N_ART_LOD=2.57;POP_AF=1.000e-03;P_GERMLINE=-4.999e+00;RPA=13,12;RU=A;STR;TLOD=5.88	GT:AD:AF:F1R2:F2R1:MBQ:MFRL:MMQ:MPOS:SA_MAP_AF:SA_POST_PROB	0/1:57,6:0.196:11,0:34,6:34:170,235:60:34:0.091,0.071,0.100:0.019,0.010,0.970	0/0:53,4:0.198:19,1:22,3:25:183,153:60:28
1	160719534	.	C	A	.	.	DP=123;ECNT=1;NLOD=17.76;N_ART_LOD=-1.787e+00;POP_AF=1.000e-03;P_GERMLINE=-1.704e+01;TLOD=3.42	GT:AD:AF:F1R2:F2R1:MBQ:MFRL:MMQ:MPOS:SA_MAP_AF:SA_POST_PROB	0/1:58,2:0.044:15,1:43,1:38:208,202:60:13:0.00,0.030,0.033:7.724e-03,0.014,0.978	0/0:59,0:0.024:20,0:39,0:0:211,0:0:0
1	160886124	.	G	T	.	.	DP=20;ECNT=1;NLOD=4.52;N_ART_LOD=-1.215e+00;POP_AF=1.000e-03;P_GERMLINE=-4.038e+00;TLOD=3.18	GT:AD:AF:F1R2:F2R1:MBQ:MFRL:MMQ:MPOS:SA_MAP_AF:SA_POST_PROB	0/1:3,1:0.250:2,1:1,0:40:149,125:60:32:0.00,0.253,0.250:0.023,0.025,0.952	0/0:15,0:0.031:7,0:8,0:0:151,0:0:0
1	160917611	.	G	T	.	.	DP=83;ECNT=1;NLOD=11.44;N_ART_LOD=-1.591e+00;POP_AF=1.000e-03;P_GERMLINE=-1.058e+01;TLOD=3.56	GT:AD:AF:F1R2:F2R1:MBQ:MFRL:MMQ:MPOS:SA_MAP_AF:SA_POST_PROB	0/1:39,2:0.089:20,1:19,1:36:241,188:60:3:0.00,0.051,0.049:8.905e-03,0.025,0.966	0/0:38,0:6.971e-05:10,0:28,0:0:257,0:0:0
1	160971923	.	A	G	.	.	DP=15;ECNT=1;NLOD=3.57;N_ART_LOD=-1.112e+00;POP_AF=1.000e-03;P_GERMLINE=-2.968e+00;TLOD=3.30	GT:AD:AF:F1R2:F2R1:MBQ:MFRL:MMQ:MPOS:SA_MAP_AF:SA_POST_PROB	0/1:2,1:0.333:1,1:1,0:39:177,168:60:18:0.333,0.00,0.333:0.019,0.036,0.946	0/0:12,0:8.439e-03:6,0:6,0:0:143,0:0:0
1	160976957	.	CAAA	C	.	.	DP=25;ECNT=1;NLOD=2.99;N_ART_LOD=-8.282e-01;POP_AF=1.000e-03;P_GERMLINE=-2.232e-01;RPA=16,13;RU=A;STR;TLOD=6.42	GT:AD:AF:F1R2:F2R1:MBQ:MFRL:MMQ:MPOS:SA_MAP_AF:SA_POST_PROB	0/1:9,2:0.191:3,0:2,2:40:151,174:60:24:0.00,0.222,0.222:0.034,0.017,0.949	0/0:10,0:0.145:4,0:4,0:0:175,0:0:0
1	161001703	.	CA	C	.	.	DP=53;ECNT=2;NLOD=3.24;N_ART_LOD=0.613;POP_AF=1.000e-03;P_GERMLINE=-4.591e-01;RPA=11,10;RU=A;STR;TLOD=5.94	GT:AD:AF:F1R2:F2R1:MBQ:MFRL:MMQ:MPOS:SA_MAP_AF:SA_POST_PROB	0/1:23,4:0.165:8,1:14,3:33:158,206:60:41:0.111,0.131,0.148:0.014,0.023,0.962	0/0:22,2:0.111:7,1:11,1:37:165,136:60:12
1	161023252	.	TTCTC	T	.	.	DP=98;ECNT=1;NLOD=2.48;N_ART_LOD=-9.064e-01;POP_AF=1.000e-03;P_GERMLINE=-1.128e-01;RPA=22,20;RU=TC;STR;TLOD=6.02	GT:AD:AF:F1R2:F2R1:MBQ:MFRL:MMQ:MPOS:SA_MAP_AF:SA_POST_PROB	0/1:10,3:0.439:2,0:8,3:36:258,224:60:39:0.192,0.00,0.188:0.025,0.020,0.955	0/0:9,0:0.408:3,0:4,0:0:253,0:0:0
1	161043542	.	G	A	.	.	DP=847;ECNT=1;NLOD=129.46;N_ART_LOD=-2.643e+00;POP_AF=1.000e-03;P_GERMLINE=-1.284e+02;TLOD=3.76	GT:AD:AF:F1R2:F2R1:MBQ:MFRL:MMQ:MPOS:SA_MAP_AF:SA_POST_PROB	0/1:383,3:0.025:121,0:262,3:40:164,170:60:20:0.010,0.010,7.772e-03:1.227e-03,3.116e-03,0.996	0/0:431,0:0.020:141,0:290,0:0:159,0:0:0
1	161127288	.	A	G	.	.	DP=113;ECNT=1;NLOD=15.91;N_ART_LOD=-1.735e+00;POP_AF=1.000e-03;P_GERMLINE=-1.462e+01;TLOD=3.99	GT:AD:AF:F1R2:F2R1:MBQ:MFRL:MMQ:MPOS:SA_MAP_AF:SA_POST_PROB	0/1:55,2:0.054:18,0:37,2:40:280,218:60:20:0.030,0.030,0.035:0.010,7.014e-03,0.983	0/0:53,0:0.011:20,0:33,0:0:277,0:0:0
1	161184319	.	T	C	.	.	DP=13;ECNT=1;NLOD=2.66;N_ART_LOD=-1.015e+00;POP_AF=1.000e-03;P_GERMLINE=-1.970e+00;TLOD=3.40	GT:AD:AF:F1R2:F2R1:MBQ:MFRL:MMQ:MPOS:SA_MAP_AF:SA_POST_PROB	0/1:2,1:0.333:2,0:0,1:40:176,120:60:20:0.333,0.00,0.333:0.019,0.036,0.946	0/0:9,0:0.060:6,0:3,0:0:223,0:0:0
1	161309139	.	ATT	A	.	.	DP=107;ECNT=1;NLOD=17.49;N_ART_LOD=-1.211e+00;POP_AF=1.000e-03;P_GERMLINE=-1.605e+01;RPA=16,14;RU=T;STR;TLOD=4.15	GT:AD:AF:F1R2:F2R1:MBQ:MFRL:MMQ:MPOS:SA_MAP_AF:SA_POST_PROB	0/1:35,2:0.118:2,0:7,2:40:267,236:60:14:0.00,0.061,0.056:0.011,0.019,0.970	0/0:60,0:0.058:9,0:7,0:0:215,0:0:0
1	161386246	.	C	CAAA	.	.	DP=30;ECNT=1;NLOD=4.16;N_ART_LOD=-9.225e-01;POP_AF=1.000e-03;P_GERMLINE=-2.902e+00;RPA=12,15;RU=A;STR;TLOD=3.96	GT:AD:AF:F1R2:F2R1:MBQ:MFRL:MMQ:MPOS:SA_MAP_AF:SA_POST_PROB	0/1:11,2:0.188:6,0:3,2:35:164,181:60:14:0.121,0.131,0.154:0.021,0.018,0.961	0/0:14,0:0.071:7,0:5,0:0:183,0:0:0
1	161577789	.	G	A	.	.	DP=493;ECNT=1;NLOD=29.75;N_ART_LOD=16.25;POP_AF=1.000e-03;P_GERMLINE=-2.649e+01;TLOD=6.92	GT:AD:AF:F1R2:F2R1:MBQ:MFRL:MMQ:MPOS:SA_MAP_AF:SA_POST_PROB	0/1:232,7:0.057:82,2:150,5:39:180,134:27:24:0.00,0.030,0.029:0.486,5.590e-04,0.513	0/0:217,13:0.077:83,6:134,7:39:172,161:27:24
1	161727734	.	A	G	.	.	DP=15;ECNT=1;NLOD=3.61;N_ART_LOD=-1.114e+00;POP_AF=1.000e-03;P_GERMLINE=-3.015e+00;TLOD=3.30	GT:AD:AF:F1R2:F2R1:MBQ:MFRL:MMQ:MPOS:SA_MAP_AF:SA_POST_PROB	0/1:2,1:0.333:2,1:0,0:39:180,138:60:20:0.333,0.00,0.333:0.021,0.029,0.949	0/0:12,0:1.175e-04:4,0:8,0:0:148,0:0:0
1	162094639	.	T	C	.	.	DP=16;ECNT=1;NLOD=3.31;N_ART_LOD=-1.079e+00;POP_AF=1.000e-03;P_GERMLINE=-2.870e+00;TLOD=3.14	GT:AD:AF:F1R2:F2R1:MBQ:MFRL:MMQ:MPOS:SA_MAP_AF:SA_POST_PROB	0/1:3,2:0.347:2,2:1,0:27:162,193:60:1:0.00,0.404,0.400:0.038,0.019,0.944	0/0:11,0:6.973e-05:4,0:7,0:0:151,0:0:0
1	162124669	.	G	C	.	.	DP=10;ECNT=1;NLOD=2.41;N_ART_LOD=-9.542e-01;POP_AF=1.000e-03;P_GERMLINE=-1.405e+00;TLOD=3.72	GT:AD:AF:F1R2:F2R1:MBQ:MFRL:MMQ:MPOS:SA_MAP_AF:SA_POST_PROB	0/1:1,1:0.500:0,0:1,1:15:346,66:60:1:0.505,0.00,0.500:0.021,0.032,0.947	0/0:8,0:8.368e-06:4,0:4,0:0:126,0:0:0
1	162372495	.	GTGT	G	.	.	DB;DP=1373;ECNT=1;NLOD=177.95;N_ART_LOD=3.04;POP_AF=1.000e-03;P_GERMLINE=-1.747e+02;RPA=5,4;RU=TGT;STR;TLOD=8.31	GT:AD:AF:F1R2:F2R1:MBQ:MFRL:MMQ:MPOS:SA_MAP_AF:SA_POST_PROB	0/1:506,5:0.092:183,3:323,2:39:175,129:60:24:0.010,0.010,9.785e-03:1.806e-03,1.724e-03,0.996	0/0:635,3:0.085:234,0:401,3:40:177,210:60:37
1	162561579	.	CT	C	.	.	DP=23;ECNT=1;NLOD=2.52;N_ART_LOD=-8.545e-01;POP_AF=1.000e-03;P_GERMLINE=-3.380e-01;RPA=13,12;RU=T;STR;TLOD=5.21	GT:AD:AF:F1R2:F2R1:MBQ:MFRL:MMQ:MPOS:SA_MAP_AF:SA_POST_PROB	0/1:5,4:0.442:3,2:2,1:27:151,129:60:6:0.333,0.00,0.333:0.015,0.053,0.932	0/0:11,1:0.117:6,0:5,0:0:185,0:0:0
1	162749855	.	TTC	T	.	.	DB;DP=699;ECNT=1;NLOD=26.00;N_ART_LOD=41.03;POP_AF=1.000e-03;P_GERMLINE=-2.270e+01;RPA=8,7;RU=TC;STR;TLOD=37.82	GT:AD:AF:F1R2:F2R1:MBQ:MFRL:MMQ:MPOS:SA_MAP_AF:SA_POST_PROB	0/1:250,20:0.132:79,3:171,15:39:176,163:60:25:0.051,0.061,0.067:9.149e-03,6.032e-03,0.985	0/0:318,20:0.116:119,9:199,11:39:176,168:60:31
1	162769510	.	C	CT	.	.	DP=679;ECNT=1;NLOD=39.29;N_ART_LOD=23.54;POP_AF=1.000e-03;P_GERMLINE=-3.599e+01;RPA=11,12;RU=T;STR;TLOD=18.34	GT:AD:AF:F1R2:F2R1:MBQ:MFRL:MMQ:MPOS:SA_MAP_AF:SA_POST_PROB	0/1:262,21:0.119:123,3:135,15:39:171,181:39:20:0.030,0.061,0.063:0.021,3.134e-03,0.976	0/0:310,23:0.109:124,11:182,12:39:176,175:39:14
1	163823853	.	C	T	.	.	DP=23;ECNT=2;NLOD=2.71;N_ART_LOD=-1.000e+00;POP_AF=1.000e-03;P_GERMLINE=-2.054e-01;TLOD=5.87	GT:AD:AF:F1R2:F2R1:MBQ:MFRL:MMQ:MPOS:PGT:PID:SA_MAP_AF:SA_POST_PROB	0/1:12,2:0.143:6,2:6,0:40:155,132:50:31:0|1:163823853_C_T:0.111,0.121,0.143:0.021,0.017,0.962	0/0:9,0:2.178e-15:5,0:4,0:0:159,0:0:0:0|1:163823853_C_T
1	163823854	.	A	G	.	.	DP=25;ECNT=2;NLOD=3.31;N_ART_LOD=-1.079e+00;POP_AF=1.000e-03;P_GERMLINE=-5.339e-01;TLOD=5.87	GT:AD:AF:F1R2:F2R1:MBQ:MFRL:MMQ:MPOS:PGT:PID:SA_MAP_AF:SA_POST_PROB	0/1:12,2:0.143:6,2:6,0:40:155,132:50:32:0|1:163823853_C_T:0.111,0.121,0.143:0.021,0.017,0.962	0/0:11,0:3.673e-10:7,0:4,0:0:163,0:0:0:0|1:163823853_C_T
1	163996011	.	TACAC	T	.	.	DP=52;ECNT=1;NLOD=7.25;N_ART_LOD=-1.152e+00;POP_AF=1.000e-03;P_GERMLINE=-4.869e+00;RPA=10,8;RU=AC;STR;TLOD=5.13	GT:AD:AF:F1R2:F2R1:MBQ:MFRL:MMQ:MPOS:SA_MAP_AF:SA_POST_PROB	0/1:21,2:0.120:6,2:15,0:36:141,134:60:42:0.081,0.00,0.083:9.471e-03,0.031,0.960	0/0:24,0:0.055:10,0:13,0:0:164,0:0:0
1	164464677	.	TA	T	.	.	DP=36;ECNT=1;NLOD=5.36;N_ART_LOD=-1.296e+00;POP_AF=1.000e-03;P_GERMLINE=-2.064e+00;RPA=11,10;RU=A;STR;TLOD=12.03	GT:AD:AF:F1R2:F2R1:MBQ:MFRL:MMQ:MPOS:SA_MAP_AF:SA_POST_PROB	0/1:9,6:0.407:4,3:5,3:38:131,144:60:34:0.384,0.343,0.400:0.018,0.032,0.950	0/0:18,0:0.056:6,0:12,0:0:177,0:0:0
1	164776312	.	G	T	.	.	DP=15;ECNT=1;NLOD=3.31;N_ART_LOD=-1.079e+00;POP_AF=1.000e-03;P_GERMLINE=-2.935e+00;TLOD=3.08	GT:AD:AF:F1R2:F2R1:MBQ:MFRL:MMQ:MPOS:SA_MAP_AF:SA_POST_PROB	0/1:3,1:0.250:0,1:3,0:39:205,140:60:18:0.253,0.00,0.250:0.021,0.027,0.951	0/0:11,0:3.633e-05:7,0:4,0:0:169,0:0:0
1	165110600	.	T	A	.	.	DP=15;ECNT=1;NLOD=3.91;N_ART_LOD=-1.146e+00;POP_AF=1.000e-03;P_GERMLINE=-2.916e+00;TLOD=3.70	GT:AD:AF:F1R2:F2R1:MBQ:MFRL:MMQ:MPOS:SA_MAP_AF:SA_POST_PROB	0/1:1,1:0.500:1,1:0,0:40:222,107:60:15:0.00,0.505,0.500:0.032,0.021,0.947	0/0:13,0:3.921e-05:11,0:2,0:0:201,0:0:0
1	165115454	.	G	A	.	.	DP=13;ECNT=1;NLOD=2.41;N_ART_LOD=-9.542e-01;POP_AF=1.000e-03;P_GERMLINE=-2.070e+00;TLOD=3.04	GT:AD:AF:F1R2:F2R1:MBQ:MFRL:MMQ:MPOS:SA_MAP_AF:SA_POST_PROB	0/1:3,1:0.300:1,1:2,0:39:165,107:60:14:0.00,0.253,0.250:0.027,0.021,0.951	0/0:8,0:4.959e-05:2,0:6,0:0:128,0:0:0
1	165175286	.	A	G	.	.	DP=272;ECNT=1;NLOD=42.95;N_ART_LOD=-2.162e+00;POP_AF=1.000e-03;P_GERMLINE=-4.263e+01;TLOD=3.02	GT:AD:AF:F1R2:F2R1:MBQ:MFRL:MMQ:MPOS:SA_MAP_AF:SA_POST_PROB	0/1:117,2:0.045:42,1:75,1:40:161,174:60:30:0.020,0.00,0.017:3.718e-03,7.419e-03,0.989	0/0:143,0:0.012:66,0:77,0:0:163,0:0:0
1	165720104	.	T	A	.	.	DP=16;ECNT=2;NLOD=3.27;N_ART_LOD=-1.077e+00;POP_AF=1.000e-03;P_GERMLINE=-3.983e-01;TLOD=6.20	GT:AD:AF:F1R2:F2R1:MBQ:MFRL:MMQ:MPOS:PGT:PID:SA_MAP_AF:SA_POST_PROB	0/1:3,2:0.400:2,0:1,2:35:154,102:60:1:0|1:165720104_T_A:0.364,0.364,0.400:0.023,0.027,0.950	0/0:11,0:9.143e-03:5,0:6,0:0:203,0:0:0:0|1:165720104_T_A
1	165720112	.	G	T	.	.	DP=16;ECNT=2;NLOD=3.27;N_ART_LOD=-1.077e+00;POP_AF=1.000e-03;P_GERMLINE=-2.925e+00;TLOD=3.04	GT:AD:AF:F1R2:F2R1:MBQ:MFRL:MMQ:MPOS:PGT:PID:SA_MAP_AF:SA_POST_PROB	0/1:4,1:0.220:2,0:2,1:40:141,102:60:9:0|1:165720104_T_A:0.00,0.202,0.200:0.029,0.019,0.952	0/0:11,0:9.155e-03:6,0:5,0:0:203,0:0:0:0|1:165720104_T_A
1	165744017	.	C	A	.	.	DP=21;ECNT=1;NLOD=4.21;N_ART_LOD=-1.211e+00;POP_AF=1.000e-03;P_GERMLINE=-3.837e+00;TLOD=3.08	GT:AD:AF:F1R2:F2R1:MBQ:MFRL:MMQ:MPOS:SA_MAP_AF:SA_POST_PROB	0/1:3,1:0.250:2,0:1,1:39:181,100:60:20:0.253,0.00,0.250:0.021,0.027,0.951	0/0:14,0:0.088:5,0:9,0:0:158,0:0:0
1	165808105	.	T	C	.	.	DP=20;ECNT=2;NLOD=4.52;N_ART_LOD=-1.204e+00;POP_AF=1.000e-03;P_GERMLINE=-4.192e+00;TLOD=3.02	GT:AD:AF:F1R2:F2R1:MBQ:MFRL:MMQ:MPOS:PGT:PID:SA_MAP_AF:SA_POST_PROB	0/1:4,1:0.200:0,0:4,1:40:155,119:60:15:0|1:165808105_T_C:0.202,0.00,0.200:0.022,0.025,0.953	0/0:15,0:4.221e-06:10,0:5,0:0:179,0:0:0:0|1:165808105_T_C
1	165808110	.	T	C	.	.	DP=20;ECNT=2;NLOD=4.52;N_ART_LOD=-1.204e+00;POP_AF=1.000e-03;P_GERMLINE=-4.191e+00;TLOD=3.02	GT:AD:AF:F1R2:F2R1:MBQ:MFRL:MMQ:MPOS:PGT:PID:SA_MAP_AF:SA_POST_PROB	0/1:4,1:0.200:0,0:4,1:38:155,119:60:10:0|1:165808105_T_C:0.202,0.00,0.200:0.022,0.025,0.953	0/0:15,0:1.308e-05:9,0:6,0:0:180,0:0:0:0|1:165808105_T_C
1	165877194	.	A	AT	.	.	DP=475;ECNT=1;NLOD=39.05;N_ART_LOD=5.50;POP_AF=1.000e-03;P_GERMLINE=-3.586e+01;RPA=10,11;RU=T;STR;TLOD=6.53	GT:AD:AF:F1R2:F2R1:MBQ:MFRL:MMQ:MPOS:SA_MAP_AF:SA_POST_PROB	0/1:161,8:0.147:50,0:107,8:40:204,168:60:25:0.040,0.030,0.047:6.276e-03,6.508e-03,0.987	0/0:191,8:0.150:65,2:119,6:39:190,203:60:33
1	165915366	.	CTGG	C	.	.	DP=80;ECNT=1;NLOD=11.72;N_ART_LOD=-1.620e+00;POP_AF=1.000e-03;P_GERMLINE=-8.420e+00;RPA=7,6;RU=TGG;STR;TLOD=11.78	GT:AD:AF:F1R2:F2R1:MBQ:MFRL:MMQ:MPOS:SA_MAP_AF:SA_POST_PROB	0/1:30,4:0.149:14,2:16,2:39:175,182:60:15:0.061,0.111,0.118:0.050,7.366e-03,0.942	0/0:39,0:0.047:19,0:20,0:0:166,0:0:0
1	166340160	.	G	A	.	.	DP=12;ECNT=1;NLOD=2.71;N_ART_LOD=-1.000e+00;POP_AF=1.000e-03;P_GERMLINE=-2.015e+00;TLOD=3.40	GT:AD:AF:F1R2:F2R1:MBQ:MFRL:MMQ:MPOS:SA_MAP_AF:SA_POST_PROB	0/1:2,1:0.333:1,1:1,0:40:156,115:60:20:0.333,0.00,0.333:0.021,0.029,0.949	0/0:9,0:3.864e-05:6,0:3,0:0:174,0:0:0
1	166838513	.	TA	T	.	.	DP=147;ECNT=1;NLOD=15.74;N_ART_LOD=0.604;POP_AF=1.000e-03;P_GERMLINE=-1.244e+01;RPA=13,12;RU=A;STR;TLOD=11.37	GT:AD:AF:F1R2:F2R1:MBQ:MFRL:MMQ:MPOS:SA_MAP_AF:SA_POST_PROB	0/1:43,11:0.226:18,2:21,6:39:185,216:60:33:0.00,0.152,0.151:0.017,0.025,0.957	0/0:77,5:0.107:22,1:39,1:38:217,148:60:5
1	166962119	.	GT	G	.	.	DB;DP=357;ECNT=1;NLOD=34.77;N_ART_LOD=1.66;POP_AF=1.000e-03;P_GERMLINE=-3.313e+01;RPA=11,10;RU=T;STR;TLOD=4.35	GT:AD:AF:F1R2:F2R1:MBQ:MFRL:MMQ:MPOS:SA_MAP_AF:SA_POST_PROB	0/1:116,5:0.149:45,1:59,4:40:210,214:60:24:0.040,0.00,0.043:0.014,8.093e-03,0.978	0/0:149,4:0.151:50,0:73,4:40:210,239:60:33
1	167073094	.	C	A	.	.	DP=21;ECNT=1;NLOD=4.47;N_ART_LOD=-1.225e+00;POP_AF=1.000e-03;P_GERMLINE=-4.092e+00;TLOD=3.08	GT:AD:AF:F1R2:F2R1:MBQ:MFRL:MMQ:MPOS:SA_MAP_AF:SA_POST_PROB	0/1:3,1:0.250:1,0:2,1:39:125,110:60:14:0.00,0.253,0.250:0.027,0.021,0.951	0/0:15,0:0.065:11,0:4,0:0:147,0:0:0
1	167088818	.	G	A	.	.	DP=85;ECNT=1;NLOD=11.14;N_ART_LOD=-1.594e+00;POP_AF=1.000e-03;P_GERMLINE=-9.670e+00;TLOD=4.17	GT:AD:AF:F1R2:F2R1:MBQ:MFRL:MMQ:MPOS:SA_MAP_AF:SA_POST_PROB	0/1:40,2:0.078:13,0:27,2:39:240,267:60:14:0.051,0.00,0.048:0.022,9.139e-03,0.969	0/0:37,0:0.038:8,0:29,0:0:258,0:0:0
1	167330587	.	C	G	.	.	DP=15;ECNT=1;NLOD=3.31;N_ART_LOD=-1.079e+00;POP_AF=1.000e-03;P_GERMLINE=-2.937e+00;TLOD=3.07	GT:AD:AF:F1R2:F2R1:MBQ:MFRL:MMQ:MPOS:SA_MAP_AF:SA_POST_PROB	0/1:3,1:0.250:1,0:2,1:39:260,152:60:3:0.00,0.253,0.250:0.027,0.021,0.951	0/0:11,0:5.473e-05:5,0:6,0:0:157,0:0:0
1	167860434	.	G	T	.	.	DP=18;ECNT=1;NLOD=3.87;N_ART_LOD=-1.157e+00;POP_AF=1.000e-03;P_GERMLINE=-3.312e+00;TLOD=3.25	GT:AD:AF:F1R2:F2R1:MBQ:MFRL:MMQ:MPOS:SA_MAP_AF:SA_POST_PROB	0/1:2,1:0.375:0,1:2,0:39:199,123:60:20:0.00,0.333,0.333:0.029,0.021,0.949	0/0:13,0:0.043:6,0:7,0:0:151,0:0:0
1	167866413	.	TAAA	T	.	.	DP=13;ECNT=1;NLOD=2.70;N_ART_LOD=-1.017e+00;POP_AF=1.000e-03;P_GERMLINE=-1.988e+00;RPA=14,11;RU=A;STR;TLOD=3.42	GT:AD:AF:F1R2:F2R1:MBQ:MFRL:MMQ:MPOS:SA_MAP_AF:SA_POST_PROB	0/1:2,1:0.333:1,1:1,0:39:164,173:60:11:0.333,0.00,0.333:0.021,0.029,0.949	0/0:9,0:0.051:5,0:4,0:0:172,0:0:0
1	167889145	.	CAA	C	.	.	DP=535;ECNT=1;NLOD=48.92;N_ART_LOD=5.96;POP_AF=1.000e-03;P_GERMLINE=-4.662e+01;RPA=14,12;RU=A;STR;TLOD=5.04	GT:AD:AF:F1R2:F2R1:MBQ:MFRL:MMQ:MPOS:SA_MAP_AF:SA_POST_PROB	0/1:195,5:0.116:56,0:87,5:39:188,172:60:39:0.020,0.020,0.023:3.300e-03,7.119e-03,0.990	0/0:229,7:0.118:66,3:104,4:35:180,206:60:7
1	167893778	.	GA	G	.	.	DP=183;ECNT=1;NLOD=10.15;N_ART_LOD=5.36;POP_AF=1.000e-03;P_GERMLINE=-7.063e+00;RPA=10,9;RU=A;STR;TLOD=6.18	GT:AD:AF:F1R2:F2R1:MBQ:MFRL:MMQ:MPOS:SA_MAP_AF:SA_POST_PROB	0/1:56,6:0.181:21,1:33,4:39:167,175:60:12:0.081,0.040,0.082:5.293e-03,0.041,0.954	0/0:82,7:0.144:28,3:50,2:39:179,173:60:31
1	167944263	.	T	C	.	.	DP=167;ECNT=1;NLOD=25.50;N_ART_LOD=-1.949e+00;POP_AF=1.000e-03;P_GERMLINE=-2.463e+01;TLOD=3.58	GT:AD:AF:F1R2:F2R1:MBQ:MFRL:MMQ:MPOS:SA_MAP_AF:SA_POST_PROB	0/1:64,2:0.084:27,1:37,1:39:188,139:60:20:0.020,0.020,0.030:0.018,4.434e-03,0.977	0/0:86,0:0.043:33,0:53,0:0:205,0:0:0
1	168151702	.	A	G	.	.	DP=10;ECNT=1;NLOD=2.41;N_ART_LOD=-9.542e-01;POP_AF=1.000e-03;P_GERMLINE=-1.405e+00;TLOD=3.72	GT:AD:AF:F1R2:F2R1:MBQ:MFRL:MMQ:MPOS:SA_MAP_AF:SA_POST_PROB	0/1:1,1:0.500:1,1:0,0:40:167,102:40:32:0.00,0.505,0.500:0.032,0.021,0.947	0/0:8,0:3.850e-05:3,0:5,0:0:176,0:0:0
1	168314922	.	A	G	.	.	DP=13;ECNT=1;NLOD=2.71;N_ART_LOD=-1.000e+00;POP_AF=1.000e-03;P_GERMLINE=-2.235e+00;TLOD=3.18	GT:AD:AF:F1R2:F2R1:MBQ:MFRL:MMQ:MPOS:SA_MAP_AF:SA_POST_PROB	0/1:3,1:0.250:0,0:3,1:40:167,121:60:6:0.253,0.00,0.250:0.025,0.023,0.952	0/0:9,0:6.214e-05:2,0:7,0:0:153,0:0:0
1	168513366	.	T	TAA	.	.	DP=44;ECNT=1;NLOD=4.22;N_ART_LOD=-1.250e+00;POP_AF=1.000e-03;P_GERMLINE=-3.176e+00;RPA=12,14;RU=A;STR;TLOD=3.75	GT:AD:AF:F1R2:F2R1:MBQ:MFRL:MMQ:MPOS:SA_MAP_AF:SA_POST_PROB	0/1:15,2:0.217:8,1:7,1:28:277,313:52:27:0.121,0.00,0.118:0.025,0.016,0.958	0/0:14,0:0.166:7,0:7,0:0:247,0:0:0
1	169075857	.	CCCG	C	.	.	DP=84;ECNT=1;NLOD=3.85;N_ART_LOD=1.56;POP_AF=1.000e-03;P_GERMLINE=-6.672e-01;RPA=7,6;RU=CCG;STR;TLOD=7.68	GT:AD:AF:F1R2:F2R1:MBQ:MFRL:MMQ:MPOS:SA_MAP_AF:SA_POST_PROB	0/1:42,3:0.117:20,2:22,1:39:168,171:60:39:0.00,0.071,0.067:0.057,5.105e-03,0.938	0/0:27,1:0.122:19,1:8,0:35:177,212:60:36
1	169336997	.	ACAC	A	.	.	DP=701;ECNT=1;NLOD=93.41;N_ART_LOD=-5.510e-01;POP_AF=1.000e-03;P_GERMLINE=-9.011e+01;RPA=5,4;RU=CAC;STR;TLOD=15.04	GT:AD:AF:F1R2:F2R1:MBQ:MFRL:MMQ:MPOS:SA_MAP_AF:SA_POST_PROB	0/1:282,7:0.080:117,3:165,4:39:168,183:60:24:0.020,0.020,0.024:3.069e-03,3.936e-03,0.993	0/0:325,1:0.068:133,0:192,1:40:175,108:60:33
1	169447332	.	G	A	.	.	DP=15;ECNT=2;NLOD=3.01;N_ART_LOD=-1.041e+00;POP_AF=1.000e-03;P_GERMLINE=-2.687e+00;TLOD=3.02	GT:AD:AF:F1R2:F2R1:MBQ:MFRL:MMQ:MPOS:PGT:PID:SA_MAP_AF:SA_POST_PROB	0/1:4,1:0.200:2,1:2,0:16:209,129:60:18:0|1:169447332_G_A:0.00,0.202,0.200:0.025,0.022,0.953	0/0:10,0:5.284e-06:2,0:8,0:0:225,0:0:0:0|1:169447332_G_A
1	169447342	.	A	G	.	.	DP=18;ECNT=2;NLOD=3.01;N_ART_LOD=-1.041e+00;POP_AF=1.000e-03;P_GERMLINE=-2.047e-01;TLOD=6.75	GT:AD:AF:F1R2:F2R1:MBQ:MFRL:MMQ:MPOS:PGT:PID:SA_MAP_AF:SA_POST_PROB	0/1:5,2:0.312:2,2:3,0:40:211,129:60:23:0|1:169447332_G_A:0.253,0.242,0.286:0.019,0.030,0.951	0/0:10,0:1.143e-08:3,0:7,0:0:225,0:0:0:0|1:169447332_G_A
1	169555367	.	T	TA	.	.	DP=84;ECNT=1;NLOD=9.30;N_ART_LOD=0.064;POP_AF=1.000e-03;P_GERMLINE=-8.857e+00;RPA=13,14;RU=A;STR;TLOD=3.15	GT:AD:AF:F1R2:F2R1:MBQ:MFRL:MMQ:MPOS:SA_MAP_AF:SA_POST_PROB	0/1:30,3:0.148:11,3:16,0:39:178,115:60:8:0.071,0.071,0.091:8.187e-03,0.040,0.951	0/0:42,1:0.112:7,1:13,0:35:187,169:60:1
1	169670639	.	C	CT	.	.	DP=289;ECNT=1;NLOD=26.71;N_ART_LOD=3.82;POP_AF=1.000e-03;P_GERMLINE=-2.399e+01;RPA=10,11;RU=T;STR;TLOD=5.54	GT:AD:AF:F1R2:F2R1:MBQ:MFRL:MMQ:MPOS:SA_MAP_AF:SA_POST_PROB	0/1:118,6:0.117:44,1:71,5:37:186,194:60:15:0.030,0.040,0.048:4.632e-03,0.028,0.967	0/0:132,5:0.069:52,3:72,2:39:189,165:60:21
1	169672595	.	GAA	G	.	.	DP=188;ECNT=1;NLOD=9.25;N_ART_LOD=1.88;POP_AF=1.000e-03;P_GERMLINE=-5.953e+00;RPA=14,12;RU=A;STR;TLOD=7.76	GT:AD:AF:F1R2:F2R1:MBQ:MFRL:MMQ:MPOS:SA_MAP_AF:SA_POST_PROB	0/1:51,7:0.245:12,2:18,3:31:182,184:60:36:0.081,0.00,0.079:0.012,0.017,0.971	0/0:53,2:0.249:13,0:25,2:16:206,239:60:14
1	169784329	.	C	A	.	.	DP=16;ECNT=1;NLOD=3.31;N_ART_LOD=-1.094e+00;POP_AF=1.000e-03;P_GERMLINE=-2.935e+00;TLOD=3.08	GT:AD:AF:F1R2:F2R1:MBQ:MFRL:MMQ:MPOS:SA_MAP_AF:SA_POST_PROB	0/1:3,1:0.250:2,0:1,1:39:154,99:60:16:0.00,0.253,0.250:0.027,0.021,0.951	0/0:11,0:0.042:7,0:4,0:0:196,0:0:0
1	169796782	.	CA	C	.	.	DP=1027;ECNT=1;NLOD=116.00;N_ART_LOD=10.39;POP_AF=1.000e-03;P_GERMLINE=-1.132e+02;RPA=9,8;RU=A;STR;TLOD=5.71	GT:AD:AF:F1R2:F2R1:MBQ:MFRL:MMQ:MPOS:SA_MAP_AF:SA_POST_PROB	0/1:420,8:0.066:157,2:243,6:39:212,223:60:29:0.00,0.020,0.019:3.267e-03,0.019,0.977	0/0:495,12:0.067:163,6:308,6:40:206,216:60:19
1	169819526	.	AT	A	.	.	DP=240;ECNT=1;NLOD=12.98;N_ART_LOD=8.73;POP_AF=1.000e-03;P_GERMLINE=-9.680e+00;RPA=11,10;RU=T;STR;TLOD=8.83	GT:AD:AF:F1R2:F2R1:MBQ:MFRL:MMQ:MPOS:SA_MAP_AF:SA_POST_PROB	0/1:86,7:0.135:27,3:43,4:39:176,157:60:23:0.030,0.081,0.079:0.058,3.928e-03,0.938	0/0:110,9:0.134:39,2:54,6:39:172,143:60:25
1	170084823	.	A	G	.	.	DP=49;ECNT=1;NLOD=7.18;N_ART_LOD=-1.397e+00;POP_AF=1.000e-03;P_GERMLINE=-6.521e+00;TLOD=3.36	GT:AD:AF:F1R2:F2R1:MBQ:MFRL:MMQ:MPOS:SA_MAP_AF:SA_POST_PROB	0/1:21,2:0.120:14,2:7,0:31:204,159:60:12:0.071,0.071,0.087:0.016,0.015,0.970	0/0:24,0:4.324e-03:17,0:7,0:0:197,0:0:0
1	170927570	.	C	CT	.	.	DP=166;ECNT=1;NLOD=2.29;N_ART_LOD=6.00;POP_AF=1.000e-03;P_GERMLINE=-4.072e-02;RPA=17,18;RU=T;STR;TLOD=10.09	GT:AD:AF:F1R2:F2R1:MBQ:MFRL:MMQ:MPOS:SA_MAP_AF:SA_POST_PROB	0/1:44,11:0.300:23,7:9,4:39:180,180:60:30:0.141,0.182,0.190:0.019,0.017,0.964	0/0:60,10:0.245:20,5:17,2:40:186,172:60:33
1	171086245	.	G	A	.	.	DP=369;ECNT=1;NLOD=56.96;N_ART_LOD=-2.289e+00;POP_AF=1.000e-03;P_GERMLINE=-5.536e+01;TLOD=4.31	GT:AD:AF:F1R2:F2R1:MBQ:MFRL:MMQ:MPOS:SA_MAP_AF:SA_POST_PROB	0/1:166,3:0.022:71,1:95,2:37:169,171:60:20:0.020,0.010,0.018:2.424e-03,7.792e-03,0.990	0/0:190,0:0.025:71,0:119,0:0:159,0:0:0
1	171483662	.	AT	A	.	.	DB;DP=177;ECNT=1;NLOD=16.74;N_ART_LOD=2.40;POP_AF=1.000e-03;P_GERMLINE=-1.375e+01;RPA=9,8;RU=T;STR;TLOD=5.99	GT:AD:AF:F1R2:F2R1:MBQ:MFRL:MMQ:MPOS:SA_MAP_AF:SA_POST_PROB	0/1:77,5:0.073:32,3:42,2:39:180,172:60:31:0.00,0.061,0.063:0.018,8.095e-03,0.974	0/0:83,3:0.073:37,2:41,1:37:176,127:60:37
1	171536061	.	C	CT	.	.	DP=340;ECNT=1;NLOD=20.73;N_ART_LOD=7.09;POP_AF=1.000e-03;P_GERMLINE=-1.744e+01;RPA=10,11;RU=T;STR;TLOD=7.98	GT:AD:AF:F1R2:F2R1:MBQ:MFRL:MMQ:MPOS:SA_MAP_AF:SA_POST_PROB	0/1:119,9:0.146:41,1:73,6:36:190,195:60:36:0.051,0.040,0.055:8.750e-03,6.649e-03,0.985	0/0:131,8:0.175:57,3:66,4:38:173,168:60:24
1	171562821	.	G	A	.	.	DP=14;ECNT=1;NLOD=2.41;N_ART_LOD=-9.738e-01;POP_AF=1.000e-03;P_GERMLINE=-2.070e+00;TLOD=3.04	GT:AD:AF:F1R2:F2R1:MBQ:MFRL:MMQ:MPOS:SA_MAP_AF:SA_POST_PROB	0/1:3,1:0.300:3,0:0,1:39:188,85:55:20:0.253,0.00,0.250:0.021,0.027,0.951	0/0:8,0:0.056:5,0:3,0:0:158,0:0:0
1	172061876	.	A	T	.	.	DP=101;ECNT=1;NLOD=6.47;N_ART_LOD=3.92;POP_AF=1.000e-03;P_GERMLINE=-5.075e+00;TLOD=4.10	GT:AD:AF:F1R2:F2R1:MBQ:MFRL:MMQ:MPOS:SA_MAP_AF:SA_POST_PROB	0/1:42,2:0.083:15,1:27,1:39:227,209:60:18:0.00,0.051,0.045:9.183e-03,0.019,0.972	0/0:49,2:0.062:17,0:32,2:39:198,184:60:29
1	172277845	.	A	AT	.	.	DB;DP=111;ECNT=1;NLOD=10.05;N_ART_LOD=0.832;POP_AF=1.000e-03;P_GERMLINE=-7.433e+00;RPA=14,15;RU=T;STR;TLOD=5.42	GT:AD:AF:F1R2:F2R1:MBQ:MFRL:MMQ:MPOS:SA_MAP_AF:SA_POST_PROB	0/1:43,5:0.148:16,2:18,3:36:177,146:60:5:0.081,0.091,0.104:0.010,0.024,0.966	0/0:50,2:0.124:20,1:16,1:34:179,145:60:12
1	173545907	.	G	GA	.	.	DB;DP=235;ECNT=1;NLOD=8.37;N_ART_LOD=9.66;POP_AF=1.000e-03;P_GERMLINE=-5.070e+00;RPA=10,11;RU=A;STR;TLOD=12.07	GT:AD:AF:F1R2:F2R1:MBQ:MFRL:MMQ:MPOS:SA_MAP_AF:SA_POST_PROB	0/1:79,10:0.188:28,4:50,5:37:199,200:60:38:0.101,0.00,0.101:6.516e-03,0.044,0.949	0/0:95,8:0.154:34,7:59,1:39:191,219:60:29
1	173638537	.	CAA	C	.	.	DP=252;ECNT=1;NLOD=17.76;N_ART_LOD=2.72;POP_AF=1.000e-03;P_GERMLINE=-1.446e+01;RPA=15,13;RU=A;STR;TLOD=11.01	GT:AD:AF:F1R2:F2R1:MBQ:MFRL:MMQ:MPOS:SA_MAP_AF:SA_POST_PROB	0/1:65,8:0.233:18,5:26,3:34:193,195:60:21:0.091,0.061,0.095:7.150e-03,0.018,0.975	0/0:93,3:0.196:19,2:53,1:40:174,149:60:5
1	173881163	.	CA	C	.	.	DB;DP=273;ECNT=1;NLOD=27.48;N_ART_LOD=1.77;POP_AF=1.000e-03;P_GERMLINE=-2.628e+01;RPA=9,8;RU=A;STR;TLOD=3.90	GT:AD:AF:F1R2:F2R1:MBQ:MFRL:MMQ:MPOS:SA_MAP_AF:SA_POST_PROB	0/1:94,5:0.139:31,2:62,3:40:197,219:60:30:0.040,0.040,0.051:0.028,5.052e-03,0.967	0/0:119,3:0.116:36,0:78,3:40:197,325:60:16
1	173961837	.	CAG	C	.	.	DP=129;ECNT=1;NLOD=9.83;N_ART_LOD=0.953;POP_AF=1.000e-03;P_GERMLINE=-6.531e+00;RPA=10,9;RU=AG;STR;TLOD=8.61	GT:AD:AF:F1R2:F2R1:MBQ:MFRL:MMQ:MPOS:SA_MAP_AF:SA_POST_PROB	0/1:45,5:0.228:8,0:30,5:36:169,260:60:37:0.081,0.101,0.114:0.012,0.021,0.968	0/0:45,1:0.138:12,0:24,1:37:162,123:60:34
1	173962216	.	C	CT	.	.	DP=187;ECNT=1;NLOD=12.60;N_ART_LOD=0.533;POP_AF=1.000e-03;P_GERMLINE=-9.294e+00;RPA=12,13;RU=T;STR;TLOD=10.49	GT:AD:AF:F1R2:F2R1:MBQ:MFRL:MMQ:MPOS:SA_MAP_AF:SA_POST_PROB	0/1:48,8:0.263:22,3:25,5:36:220,200:60:21:0.131,0.111,0.143:0.038,0.010,0.952	0/0:58,2:0.233:18,0:35,2:33:188,198:60:31
1	174264213	.	T	G	.	.	DP=16;ECNT=3;NLOD=3.61;N_ART_LOD=-1.114e+00;POP_AF=1.000e-03;P_GERMLINE=-3.113e+00;TLOD=3.20	GT:AD:AF:F1R2:F2R1:MBQ:MFRL:MMQ:MPOS:PGT:PID:SA_MAP_AF:SA_POST_PROB	0/1:3,1:0.250:0,1:3,0:39:192,133:60:8:0|1:174264213_T_G:0.00,0.253,0.250:0.027,0.021,0.951	0/0:12,0:2.788e-05:7,0:5,0:0:179,0:0:0:0|1:174264213_T_G
1	174264218	.	G	A	.	.	DP=16;ECNT=3;NLOD=3.61;N_ART_LOD=-1.114e+00;POP_AF=1.000e-03;P_GERMLINE=-3.113e+00;TLOD=3.20	GT:AD:AF:F1R2:F2R1:MBQ:MFRL:MMQ:MPOS:PGT:PID:SA_MAP_AF:SA_POST_PROB	0/1:3,1:0.250:0,1:3,0:36:192,133:60:3:0|1:174264213_T_G:0.00,0.253,0.250:0.027,0.021,0.951	0/0:12,0:2.788e-05:7,0:5,0:0:179,0:0:0:0|1:174264213_T_G
1	174264219	.	G	T	.	.	DP=15;ECNT=3;NLOD=3.01;N_ART_LOD=-1.058e+00;POP_AF=1.000e-03;P_GERMLINE=-2.512e+00;TLOD=3.20	GT:AD:AF:F1R2:F2R1:MBQ:MFRL:MMQ:MPOS:PGT:PID:SA_MAP_AF:SA_POST_PROB	0/1:3,1:0.250:0,1:3,0:39:192,133:60:2:0|1:174264213_T_G:0.00,0.253,0.250:0.027,0.021,0.951	0/0:10,0:0.045:5,0:5,0:0:174,0:0:0:0|1:174264213_T_G
1	174934058	.	C	CT	.	.	DP=148;ECNT=2;NLOD=16.56;N_ART_LOD=-4.610e-01;POP_AF=1.000e-03;P_GERMLINE=-1.327e+01;RPA=9,10;RU=T;STR;TLOD=7.58	GT:AD:AF:F1R2:F2R1:MBQ:MFRL:MMQ:MPOS:SA_MAP_AF:SA_POST_PROB	0/1:62,6:0.123:29,1:33,5:39:218,212:60:20:0.061,0.081,0.088:8.257e-03,0.026,0.966	0/0:64,1:0.079:34,0:27,1:40:210,137:60:20
1	174934127	.	G	GT	.	.	DP=319;ECNT=2;NLOD=11.18;N_ART_LOD=13.48;POP_AF=1.000e-03;P_GERMLINE=-7.878e+00;RPA=10,11;RU=T;STR;TLOD=13.15	GT:AD:AF:F1R2:F2R1:MBQ:MFRL:MMQ:MPOS:SA_MAP_AF:SA_POST_PROB	0/1:134,11:0.123:62,4:70,7:35:188,200:60:21:0.040,0.071,0.076:0.031,3.788e-03,0.966	0/0:130,11:0.125:56,5:68,6:39:172,166:60:35
1	175048486	.	A	G	.	.	DP=1346;ECNT=1;NLOD=203.97;N_ART_LOD=-2.839e+00;POP_AF=1.000e-03;P_GERMLINE=-2.026e+02;TLOD=4.02	GT:AD:AF:F1R2:F2R1:MBQ:MFRL:MMQ:MPOS:SA_MAP_AF:SA_POST_PROB	0/1:610,4:0.030:223,0:387,4:37:169,140:60:14:0.010,0.010,6.515e-03:1.501e-03,1.182e-03,0.997	0/0:679,0:0.019:229,0:450,0:0:166,0:0:0
1	175086061	.	A	AT	.	.	DB;DP=259;ECNT=1;NLOD=35.19;N_ART_LOD=0.059;POP_AF=1.000e-03;P_GERMLINE=-3.479e+01;RPA=10,11;RU=T;STR;TLOD=3.10	GT:AD:AF:F1R2:F2R1:MBQ:MFRL:MMQ:MPOS:SA_MAP_AF:SA_POST_PROB	0/1:101,4:0.067:30,1:68,3:40:172,162:60:29:0.030,0.030,0.038:6.112e-03,8.618e-03,0.985	0/0:135,2:0.057:56,1:74,1:36:169,187:60:33
1	175096038	.	C	A	.	.	DP=190;ECNT=1;NLOD=28.68;N_ART_LOD=-1.993e+00;POP_AF=1.000e-03;P_GERMLINE=-2.792e+01;TLOD=3.46	GT:AD:AF:F1R2:F2R1:MBQ:MFRL:MMQ:MPOS:SA_MAP_AF:SA_POST_PROB	0/1:83,2:0.045:35,0:48,2:40:187,227:60:18:0.00,0.020,0.024:7.294e-03,7.074e-03,0.986	0/0:96,1:0.027:42,0:54,1:37:174,234:60:1
1	175841312	.	T	G	.	.	DP=16;ECNT=1;NLOD=3.26;N_ART_LOD=-1.092e+00;POP_AF=1.000e-03;P_GERMLINE=-2.710e+00;TLOD=3.25	GT:AD:AF:F1R2:F2R1:MBQ:MFRL:MMQ:MPOS:SA_MAP_AF:SA_POST_PROB	0/1:2,1:0.375:2,0:0,1:39:130,103:60:14:0.00,0.333,0.333:0.029,0.021,0.949	0/0:11,0:0.050:2,0:9,0:0:141,0:0:0
1	176105710	.	C	CA	.	.	DP=93;ECNT=1;NLOD=8.31;N_ART_LOD=0.222;POP_AF=1.000e-03;P_GERMLINE=-7.626e+00;RPA=12,13;RU=A;STR;TLOD=3.39	GT:AD:AF:F1R2:F2R1:MBQ:MFRL:MMQ:MPOS:SA_MAP_AF:SA_POST_PROB	0/1:36,4:0.171:9,0:18,3:27:163,229:60:15:0.081,0.00,0.077:0.014,0.016,0.970	0/0:38,1:0.142:5,0:15,1:39:157,150:60:14
1	176576516	.	G	T	.	.	DP=30;ECNT=1;NLOD=5.07;N_ART_LOD=-1.283e+00;POP_AF=1.000e-03;P_GERMLINE=-1.965e+00;TLOD=6.26	GT:AD:AF:F1R2:F2R1:MBQ:MFRL:MMQ:MPOS:SA_MAP_AF:SA_POST_PROB	0/1:8,2:0.200:5,2:3,0:40:183,147:60:20:0.00,0.202,0.200:0.021,0.025,0.954	0/0:17,0:0.080:10,0:7,0:0:219,0:0:0
1	176863897	.	A	T	.	.	DP=315;ECNT=1;NLOD=51.03;N_ART_LOD=-2.241e+00;POP_AF=1.000e-03;P_GERMLINE=-4.893e+01;TLOD=4.83	GT:AD:AF:F1R2:F2R1:MBQ:MFRL:MMQ:MPOS:SA_MAP_AF:SA_POST_PROB	0/1:129,3:0.042:41,2:88,1:40:165,168:60:48:0.010,0.020,0.023:9.206e-03,3.096e-03,0.988	0/0:170,0:0.024:69,0:101,0:0:170,0:0:0
1	176927506	.	C	A	.	.	DP=266;ECNT=1;NLOD=41.19;N_ART_LOD=-2.152e+00;POP_AF=1.000e-03;P_GERMLINE=-4.084e+01;TLOD=3.05	GT:AD:AF:F1R2:F2R1:MBQ:MFRL:MMQ:MPOS:SA_MAP_AF:SA_POST_PROB	0/1:115,2:0.029:40,0:75,2:40:159,156:60:15:0.020,0.00,0.017:2.242e-03,0.018,0.980	0/0:137,0:0.032:52,0:85,0:0:165,0:0:0
1	178579676	.	G	T	.	.	DP=13;ECNT=1;NLOD=2.41;N_ART_LOD=-9.738e-01;POP_AF=1.000e-03;P_GERMLINE=-2.044e+00;TLOD=3.07	GT:AD:AF:F1R2:F2R1:MBQ:MFRL:MMQ:MPOS:SA_MAP_AF:SA_POST_PROB	0/1:3,1:0.250:2,1:1,0:39:128,132:60:4:0.00,0.253,0.250:0.039,0.017,0.944	0/0:8,0:0.056:3,0:5,0:0:196,0:0:0
1	179051429	.	G	A	.	.	DP=282;ECNT=1;NLOD=47.77;N_ART_LOD=-2.215e+00;POP_AF=1.000e-03;P_GERMLINE=-4.740e+01;TLOD=3.07	GT:AD:AF:F1R2:F2R1:MBQ:MFRL:MMQ:MPOS:SA_MAP_AF:SA_POST_PROB	0/1:104,2:0.051:32,1:72,1:40:164,192:60:24:0.00,0.020,0.019:9.168e-03,3.711e-03,0.987	0/0:159,0:0.031:54,0:105,0:0:171,0:0:0
1	179095895	.	T	TA	.	.	DP=210;ECNT=1;NLOD=4.98;N_ART_LOD=7.29;POP_AF=1.000e-03;P_GERMLINE=-1.692e+00;RPA=12,13;RU=A;STR;TLOD=10.13	GT:AD:AF:F1R2:F2R1:MBQ:MFRL:MMQ:MPOS:SA_MAP_AF:SA_POST_PROB	0/1:63,8:0.234:18,4:36,4:31:232,259:60:19:0.111,0.00,0.113:0.022,0.015,0.963	0/0:70,7:0.229:17,1:40,6:38:189,192:60:25
1	179165241	.	C	T	.	.	DP=12;ECNT=1;NLOD=2.71;N_ART_LOD=-1.000e+00;POP_AF=1.000e-03;P_GERMLINE=-2.017e+00;TLOD=3.40	GT:AD:AF:F1R2:F2R1:MBQ:MFRL:MMQ:MPOS:SA_MAP_AF:SA_POST_PROB	0/1:2,1:0.333:1,0:1,1:40:190,143:40:3:0.333,0.00,0.333:0.025,0.025,0.950	0/0:9,0:3.769e-05:5,0:4,0:0:186,0:0:0
1	179190928	.	C	CA	.	.	DP=71;ECNT=1;NLOD=3.56;N_ART_LOD=2.52;POP_AF=1.000e-03;P_GERMLINE=-5.381e-01;RPA=15,16;RU=A;STR;TLOD=6.44	GT:AD:AF:F1R2:F2R1:MBQ:MFRL:MMQ:MPOS:SA_MAP_AF:SA_POST_PROB	0/1:18,6:0.308:10,2:4,4:39:206,199:60:39:0.202,0.242,0.250:0.018,0.026,0.956	0/0:34,3:0.162:14,3:7,0:39:197,133:60:5
1	179210338	.	A	AT	.	.	DP=16;ECNT=4;NLOD=3.01;N_ART_LOD=-1.058e+00;POP_AF=1.000e-03;P_GERMLINE=-2.687e+00;RPA=5,6;RU=T;STR;TLOD=3.02	GT:AD:AF:F1R2:F2R1:MBQ:MFRL:MMQ:MPOS:PGT:PID:SA_MAP_AF:SA_POST_PROB	0/1:4,1:0.200:2,0:2,1:31:161,102:40:34:0|1:179210338_A_AT:0.00,0.202,0.200:0.025,0.022,0.953	0/0:10,0:0.046:5,0:5,0:0:168,0:0:0:0|1:179210338_A_AT
1	179210356	.	A	G	.	.	DP=15;ECNT=4;NLOD=3.31;N_ART_LOD=-1.079e+00;POP_AF=1.000e-03;P_GERMLINE=-2.812e+00;TLOD=3.20	GT:AD:AF:F1R2:F2R1:MBQ:MFRL:MMQ:MPOS:PGT:PID:SA_MAP_AF:SA_POST_PROB	0/1:3,1:0.250:1,0:2,1:40:166,102:40:16:0|1:179210338_A_AT:0.00,0.253,0.250:0.023,0.025,0.952	0/0:11,0:3.162e-05:5,0:6,0:0:174,0:0:0:0|1:179210338_A_AT
1	179210358	.	G	A	.	.	DP=14;ECNT=4;NLOD=3.01;N_ART_LOD=-1.041e+00;POP_AF=1.000e-03;P_GERMLINE=-2.512e+00;TLOD=3.20	GT:AD:AF:F1R2:F2R1:MBQ:MFRL:MMQ:MPOS:PGT:PID:SA_MAP_AF:SA_POST_PROB	0/1:3,1:0.250:1,0:2,1:39:166,102:40:14:0|1:179210338_A_AT:0.00,0.253,0.250:0.023,0.025,0.952	0/0:10,0:3.162e-05:4,0:6,0:0:170,0:0:0:0|1:179210338_A_AT
1	179210369	.	T	A	.	.	DP=13;ECNT=4;NLOD=2.41;N_ART_LOD=-9.542e-01;POP_AF=1.000e-03;P_GERMLINE=-1.949e+00;TLOD=3.16	GT:AD:AF:F1R2:F2R1:MBQ:MFRL:MMQ:MPOS:PGT:PID:SA_MAP_AF:SA_POST_PROB	0/1:3,1:0.300:1,0:2,1:30:166,102:40:3:0|1:179210338_A_AT:0.00,0.253,0.250:0.023,0.025,0.952	0/0:8,0:6.066e-05:1,0:7,0:0:164,0:0:0:0|1:179210338_A_AT
1	179271948	.	A	AT	.	.	DP=362;ECNT=1;NLOD=10.22;N_ART_LOD=14.89;POP_AF=1.000e-03;P_GERMLINE=-6.917e+00;RPA=12,13;RU=T;STR;TLOD=8.91	GT:AD:AF:F1R2:F2R1:MBQ:MFRL:MMQ:MPOS:SA_MAP_AF:SA_POST_PROB	0/1:90,9:0.218:30,4:49,4:39:191,170:60:22:0.071,0.061,0.082:0.019,6.730e-03,0.974	0/0:147,17:0.215:57,5:69,8:37:180,205:60:21
1	179402037	.	C	CA	.	.	DP=220;ECNT=1;NLOD=10.71;N_ART_LOD=6.01;POP_AF=1.000e-03;P_GERMLINE=-7.405e+00;RPA=12,13;RU=A;STR;TLOD=10.06	GT:AD:AF:F1R2:F2R1:MBQ:MFRL:MMQ:MPOS:SA_MAP_AF:SA_POST_PROB	0/1:78,10:0.158:28,3:41,5:39:170,152:60:25:0.081,0.081,0.092:6.151e-03,0.024,0.970	0/0:101,10:0.147:18,3:62,3:40:180,196:60:22
1	179604780	.	AT	A	.	.	DB;DP=241;ECNT=1;NLOD=38.51;N_ART_LOD=-1.094e+00;POP_AF=1.000e-03;P_GERMLINE=-3.791e+01;RPA=10,9;RU=T;STR;TLOD=3.30	GT:AD:AF:F1R2:F2R1:MBQ:MFRL:MMQ:MPOS:SA_MAP_AF:SA_POST_PROB	0/1:94,4:0.059:25,1:65,3:35:167,182:60:11:0.030,0.040,0.041:5.604e-03,0.012,0.983	0/0:137,1:0.017:51,1:79,0:35:175,148:60:0
1	179961115	.	A	AT	.	.	DP=81;ECNT=1;NLOD=9.56;N_ART_LOD=-9.610e-02;POP_AF=1.000e-03;P_GERMLINE=-8.635e+00;RPA=10,11;RU=T;STR;TLOD=3.63	GT:AD:AF:F1R2:F2R1:MBQ:MFRL:MMQ:MPOS:SA_MAP_AF:SA_POST_PROB	0/1:27,3:0.148:13,1:14,2:40:209,185:60:7:0.00,0.101,0.100:0.014,0.025,0.961	0/0:42,2:0.074:13,1:28,1:40:195,197:60:32
1	180124080	.	CGCT	C	.	.	DB;DP=52;ECNT=1;NLOD=6.31;N_ART_LOD=-1.358e+00;POP_AF=1.000e-03;P_GERMLINE=-4.018e+00;RPA=6,5;RU=GCT;STR;TLOD=5.04	GT:AD:AF:F1R2:F2R1:MBQ:MFRL:MMQ:MPOS:SA_MAP_AF:SA_POST_PROB	0/1:24,2:0.121:11,1:13,1:37:150,133:60:33:0.061,0.061,0.077:0.013,0.015,0.972	0/0:21,0:0.044:10,0:11,0:0:186,0:0:0
1	180144291	.	CAA	C	.	.	DP=157;ECNT=1;NLOD=6.88;N_ART_LOD=4.20;POP_AF=1.000e-03;P_GERMLINE=-5.562e+00;RPA=13,11;RU=A;STR;TLOD=4.02	GT:AD:AF:F1R2:F2R1:MBQ:MFRL:MMQ:MPOS:SA_MAP_AF:SA_POST_PROB	0/1:58,4:0.154:16,1:25,2:39:201,172:60:5:0.00,0.051,0.047:0.014,8.128e-03,0.978	0/0:57,3:0.162:13,0:26,3:39:178,175:60:14
1	180505190	.	C	T	.	.	DP=10;ECNT=1;NLOD=2.41;N_ART_LOD=-9.542e-01;POP_AF=1.000e-03;P_GERMLINE=-1.426e+00;TLOD=3.70	GT:AD:AF:F1R2:F2R1:MBQ:MFRL:MMQ:MPOS:SA_MAP_AF:SA_POST_PROB	0/1:1,1:0.500:1,1:0,0:40:296,94:60:25:0.505,0.00,0.500:0.021,0.032,0.947	0/0:8,0:3.689e-05:2,0:6,0:0:165,0:0:0
1	180757007	.	CT	C	.	.	DP=221;ECNT=1;NLOD=11.02;N_ART_LOD=9.72;POP_AF=1.000e-03;P_GERMLINE=-9.678e+00;RPA=10,9;RU=T;STR;TLOD=4.05	GT:AD:AF:F1R2:F2R1:MBQ:MFRL:MMQ:MPOS:SA_MAP_AF:SA_POST_PROB	0/1:77,4:0.108:25,2:47,2:39:180,186:60:16:0.020,0.051,0.051:0.036,3.778e-03,0.960	0/0:108,9:0.121:47,3:52,5:40:190,185:60:19
1	180803992	.	A	AT	.	.	DP=265;ECNT=1;NLOD=18.41;N_ART_LOD=5.78;POP_AF=1.000e-03;P_GERMLINE=-1.579e+01;RPA=10,11;RU=T;STR;TLOD=5.42	GT:AD:AF:F1R2:F2R1:MBQ:MFRL:MMQ:MPOS:SA_MAP_AF:SA_POST_PROB	0/1:123,6:0.077:50,0:69,6:39:184,186:60:23:0.030,0.040,0.047:6.523e-03,9.503e-03,0.984	0/0:114,7:0.083:56,2:58,5:39:183,231:60:36
1	181198564	.	A	G	.	.	DP=13;ECNT=2;NLOD=2.41;N_ART_LOD=-9.738e-01;POP_AF=1.000e-03;P_GERMLINE=-1.914e+00;TLOD=3.20	GT:AD:AF:F1R2:F2R1:MBQ:MFRL:MMQ:MPOS:PGT:PID:SA_MAP_AF:SA_POST_PROB	0/1:3,1:0.250:2,1:1,0:39:195,125:40:11:0|1:181198564_A_G:0.00,0.253,0.250:0.027,0.021,0.951	0/0:8,0:0.056:5,0:3,0:0:203,0:0:0:0|1:181198564_A_G
1	181198565	.	C	T	.	.	DP=13;ECNT=2;NLOD=2.41;N_ART_LOD=-9.738e-01;POP_AF=1.000e-03;P_GERMLINE=-1.914e+00;TLOD=3.20	GT:AD:AF:F1R2:F2R1:MBQ:MFRL:MMQ:MPOS:PGT:PID:SA_MAP_AF:SA_POST_PROB	0/1:3,1:0.250:2,1:1,0:39:195,125:40:10:0|1:181198564_A_G:0.00,0.253,0.250:0.027,0.021,0.951	0/0:8,0:0.056:5,0:3,0:0:203,0:0:0:0|1:181198564_A_G
1	181290168	.	G	A	.	.	DP=13;ECNT=1;NLOD=3.01;N_ART_LOD=-1.041e+00;POP_AF=1.000e-03;P_GERMLINE=-2.413e+00;TLOD=3.30	GT:AD:AF:F1R2:F2R1:MBQ:MFRL:MMQ:MPOS:SA_MAP_AF:SA_POST_PROB	0/1:2,1:0.333:1,0:1,1:39:320,96:60:20:0.00,0.333,0.333:0.025,0.025,0.950	0/0:10,0:7.713e-05:5,0:5,0:0:139,0:0:0
1	182078753	.	T	C	.	.	DP=13;ECNT=1;NLOD=2.41;N_ART_LOD=-9.542e-01;POP_AF=1.000e-03;P_GERMLINE=-2.088e+00;TLOD=3.02	GT:AD:AF:F1R2:F2R1:MBQ:MFRL:MMQ:MPOS:SA_MAP_AF:SA_POST_PROB	0/1:4,1:0.200:3,1:1,0:40:183,117:40:19:0.00,0.202,0.200:0.035,0.017,0.949	0/0:8,0:5.210e-06:6,0:2,0:0:176,0:0:0
1	182348981	.	CT	C	.	.	DP=32;ECNT=1;NLOD=2.25;N_ART_LOD=0.601;POP_AF=1.000e-03;P_GERMLINE=-5.548e-02;RPA=15,14;RU=T;STR;TLOD=6.27	GT:AD:AF:F1R2:F2R1:MBQ:MFRL:MMQ:MPOS:SA_MAP_AF:SA_POST_PROB	0/1:7,5:0.410:4,2:3,3:40:141,202:60:34:0.00,0.414,0.417:0.032,0.021,0.946	0/0:16,1:0.135:5,1:8,0:40:140,121:60:34
[truncated: 5,884,519 more chars]
