# Supplementary material for: Differentiation-state plasticity is a targetable resistance mechanism in basal-like breast cancer
Source: Nat Commun. 2018 Sep 19;9:3815. doi: 10.1038/s41467-018-05729-w (PMC6145927; doi:10.1038/s41467-018-05729-w)
Supplement: Supplementary file 7 — Supplementary Data 4 [file 41467_2018_5729_MOESM7_ESM.zip › Supplementary Data 4/dmso_v_bez_mutect2_no_dbSNP.vcf]

##fileformat=VCFv4.2
##FORMAT=<ID=AD,Number=R,Type=Integer,Description="Allelic depths for the ref and alt alleles in the order listed">
##FORMAT=<ID=AF,Number=A,Type=Float,Description="Allele fractions of alternate alleles in the tumor">
##FORMAT=<ID=DP,Number=1,Type=Integer,Description="Approximate read depth (reads with MQ=255 or with bad mates are filtered)">
##FORMAT=<ID=F1R2,Number=R,Type=Integer,Description="Count of reads in F1R2 pair orientation supporting each allele">
##FORMAT=<ID=F2R1,Number=R,Type=Integer,Description="Count of reads in F2R1 pair orientation supporting each allele">
##FORMAT=<ID=GQ,Number=1,Type=Integer,Description="Genotype Quality">
##FORMAT=<ID=GT,Number=1,Type=String,Description="Genotype">
##FORMAT=<ID=MBQ,Number=A,Type=Float,Description="median base quality">
##FORMAT=<ID=MFRL,Number=R,Type=Float,Description="median fragment length">
##FORMAT=<ID=MMQ,Number=A,Type=Float,Description="median mapping quality">
##FORMAT=<ID=MPOS,Number=A,Type=Float,Description="median distance from end of read">
##FORMAT=<ID=PGT,Number=1,Type=String,Description="Physical phasing haplotype information, describing how the alternate alleles are phased in relation to one another">
##FORMAT=<ID=PID,Number=1,Type=String,Description="Physical phasing ID information, where each unique ID within a given sample (but not across samples) connects records within a phasing group">
##FORMAT=<ID=PL,Number=G,Type=Integer,Description="Normalized, Phred-scaled likelihoods for genotypes as defined in the VCF specification">
##FORMAT=<ID=SA_MAP_AF,Number=3,Type=Float,Description="MAP estimates of allele fraction given z">
##FORMAT=<ID=SA_POST_PROB,Number=3,Type=Float,Description="posterior probabilities of the presence of strand artifact">
##GATKCommandLine=<ID=Mutect2,CommandLine="Mutect2  --tumor-sample dmso --normal-sample bez235 --dbsnp /home/exacloud/lustre1/SpellmanLab/Boniface/ref_files/DBSNP_150_uw.vcf --output new_full_dmso_v_bez_gatk4_test.mut2.vcf --input dmso_HCC1143_merge.pe.readgroups.sort.DupRem.RH.bam --input bez235_HCC1143_merge.pe.readgroups.sort.DupRem.RH.bam --reference /home/exacloud/lustre1/SpellmanLab/Boniface/ref_files/human_g1k_v37.fasta  --genotype-pon-sites false --af-of-alleles-not-in-resource 0.001 --log-somatic-prior -6.0 --tumor-lod-to-emit 3.0 --initial-tumor-lod 2.0 --max-population-af 0.01 --downsampling-stride 1 --max-suspicious-reads-per-alignment-start 0 --normal-lod 2.2 --annotation-group StandardMutectAnnotation --dont-trim-active-regions false --max-disc-ar-extension 25 --max-gga-ar-extension 300 --padding-around-indels 150 --padding-around-snps 20 --kmer-size 10 --kmer-size 25 --dont-increase-kmer-sizes-for-cycles false --allow-non-unique-kmers-in-ref false --num-pruning-samples 1 --recover-dangling-heads false --do-not-recover-dangling-branches false --min-dangling-branch-length 4 --consensus false --max-num-haplotypes-in-population 128 --error-correct-kmers false --min-pruning 2 --debug-graph-transformations false --kmer-length-for-read-error-correction 25 --min-observations-for-kmer-to-be-solid 20 --likelihood-calculation-engine PairHMM --base-quality-score-threshold 18 --pair-hmm-gap-continuation-penalty 10 --pair-hmm-implementation FASTEST_AVAILABLE --pcr-indel-model CONSERVATIVE --phred-scaled-global-read-mismapping-rate 45 --native-pair-hmm-threads 4 --native-pair-hmm-use-double-precision false --debug false --use-filtered-reads-for-annotations false --emit-ref-confidence NONE --bam-writer-type CALLED_HAPLOTYPES --disable-optimizations false --just-determine-active-regions false --dont-genotype false --dont-use-soft-clipped-bases false --capture-assembly-failure-bam false --error-correct-reads false --do-not-run-physical-phasing false --min-base-quality-score 10 --smith-waterman JAVA --use-new-qual-calculator false --annotate-with-num-discovered-alleles false --heterozygosity 0.001 --indel-heterozygosity 1.25E-4 --heterozygosity-stdev 0.01 --standard-min-confidence-threshold-for-calling 10.0 --max-alternate-alleles 6 --max-genotype-count 1024 --sample-ploidy 2 --genotyping-mode DISCOVERY --contamination-fraction-to-filter 0.0 --output-mode EMIT_VARIANTS_ONLY --all-site-pls false --min-assembly-region-size 50 --max-assembly-region-size 300 --assembly-region-padding 100 --max-reads-per-alignment-start 50 --active-probability-threshold 0.002 --max-prob-propagation-distance 50 --interval-set-rule UNION --interval-padding 0 --interval-exclusion-padding 0 --interval-merging-rule ALL --read-validation-stringency SILENT --seconds-between-progress-updates 10.0 --disable-sequence-dictionary-validation false --create-output-bam-index true --create-output-bam-md5 false --create-output-variant-index true --create-output-variant-md5 false --lenient false --add-output-sam-program-record true --add-output-vcf-command-line true --cloud-prefetch-buffer 40 --cloud-index-prefetch-buffer -1 --disable-bam-index-caching false --help false --version false --showHidden false --verbosity INFO --QUIET false --use-jdk-deflater false --use-jdk-inflater false --gcs-max-retries 20 --disable-tool-default-read-filters false --minimum-mapping-quality 20",Version=4.0.0.0,Date="May 2, 2018 11:02:45 AM PDT">
##INFO=<ID=DB,Number=0,Type=Flag,Description="dbSNP Membership">
##INFO=<ID=DP,Number=1,Type=Integer,Description="Approximate read depth; some reads may have been filtered">
##INFO=<ID=ECNT,Number=1,Type=Integer,Description="Number of events in this haplotype">
##INFO=<ID=IN_PON,Number=0,Type=Flag,Description="site found in panel of normals">
##INFO=<ID=NLOD,Number=A,Type=Float,Description="Normal LOD score">
##INFO=<ID=N_ART_LOD,Number=A,Type=Float,Description="log odds of artifact in normal with same allele fraction as tumor">
##INFO=<ID=POP_AF,Number=A,Type=Float,Description="population allele frequencies of alt alleles">
##INFO=<ID=P_GERMLINE,Number=A,Type=Float,Description="Posterior probability for alt allele to be germline variants">
##INFO=<ID=RPA,Number=.,Type=Integer,Description="Number of times tandem repeat unit is repeated, for each allele (including reference)">
##INFO=<ID=RU,Number=1,Type=String,Description="Tandem repeat unit (bases)">
##INFO=<ID=STR,Number=0,Type=Flag,Description="Variant is a short tandem repeat">
##INFO=<ID=TLOD,Number=A,Type=Float,Description="Tumor LOD score">
##Mutect Version=2.1-beta
##contig=<ID=1,length=249250621>
##contig=<ID=2,length=243199373>
##contig=<ID=3,length=198022430>
##contig=<ID=4,length=191154276>
##contig=<ID=5,length=180915260>
##contig=<ID=6,length=171115067>
##contig=<ID=7,length=159138663>
##contig=<ID=8,length=146364022>
##contig=<ID=9,length=141213431>
##contig=<ID=10,length=135534747>
##contig=<ID=11,length=135006516>
##contig=<ID=12,length=133851895>
##contig=<ID=13,length=115169878>
##contig=<ID=14,length=107349540>
##contig=<ID=15,length=102531392>
##contig=<ID=16,length=90354753>
##contig=<ID=17,length=81195210>
##contig=<ID=18,length=78077248>
##contig=<ID=19,length=59128983>
##contig=<ID=20,length=63025520>
##contig=<ID=21,length=48129895>
##contig=<ID=22,length=51304566>
##contig=<ID=X,length=155270560>
##contig=<ID=Y,length=59373566>
##contig=<ID=MT,length=16569>
##contig=<ID=GL000207.1,length=4262>
##contig=<ID=GL000226.1,length=15008>
##contig=<ID=GL000229.1,length=19913>
##contig=<ID=GL000231.1,length=27386>
##contig=<ID=GL000210.1,length=27682>
##contig=<ID=GL000239.1,length=33824>
##contig=<ID=GL000235.1,length=34474>
##contig=<ID=GL000201.1,length=36148>
##contig=<ID=GL000247.1,length=36422>
##contig=<ID=GL000245.1,length=36651>
##contig=<ID=GL000197.1,length=37175>
##contig=<ID=GL000203.1,length=37498>
##contig=<ID=GL000246.1,length=38154>
##contig=<ID=GL000249.1,length=38502>
##contig=<ID=GL000196.1,length=38914>
##contig=<ID=GL000248.1,length=39786>
##contig=<ID=GL000244.1,length=39929>
##contig=<ID=GL000238.1,length=39939>
##contig=<ID=GL000202.1,length=40103>
##contig=<ID=GL000234.1,length=40531>
##contig=<ID=GL000232.1,length=40652>
##contig=<ID=GL000206.1,length=41001>
##contig=<ID=GL000240.1,length=41933>
##contig=<ID=GL000236.1,length=41934>
##contig=<ID=GL000241.1,length=42152>
##contig=<ID=GL000243.1,length=43341>
##contig=<ID=GL000242.1,length=43523>
##contig=<ID=GL000230.1,length=43691>
##contig=<ID=GL000237.1,length=45867>
##contig=<ID=GL000233.1,length=45941>
##contig=<ID=GL000204.1,length=81310>
##contig=<ID=GL000198.1,length=90085>
##contig=<ID=GL000208.1,length=92689>
##contig=<ID=GL000191.1,length=106433>
##contig=<ID=GL000227.1,length=128374>
##contig=<ID=GL000228.1,length=129120>
##contig=<ID=GL000214.1,length=137718>
##contig=<ID=GL000221.1,length=155397>
##contig=<ID=GL000209.1,length=159169>
##contig=<ID=GL000218.1,length=161147>
##contig=<ID=GL000220.1,length=161802>
##contig=<ID=GL000213.1,length=164239>
##contig=<ID=GL000211.1,length=166566>
##contig=<ID=GL000199.1,length=169874>
##contig=<ID=GL000217.1,length=172149>
##contig=<ID=GL000216.1,length=172294>
##contig=<ID=GL000215.1,length=172545>
##contig=<ID=GL000205.1,length=174588>
##contig=<ID=GL000219.1,length=179198>
##contig=<ID=GL000224.1,length=179693>
##contig=<ID=GL000223.1,length=180455>
##contig=<ID=GL000195.1,length=182896>
##contig=<ID=GL000212.1,length=186858>
##contig=<ID=GL000222.1,length=186861>
##contig=<ID=GL000200.1,length=187035>
##contig=<ID=GL000193.1,length=189789>
##contig=<ID=GL000194.1,length=191469>
##contig=<ID=GL000225.1,length=211173>
##contig=<ID=GL000192.1,length=547496>
##filtering_status=Warning: unfiltered Mutect 2 calls.  Please run FilterMutectCalls to remove false positives.
##normal_sample=bez235
##source=Mutect2
##tumor_sample=dmso
#CHROM	POS	ID	REF	ALT	QUAL	FILTER	INFO	FORMAT	bez235	dmso
1	715708	.	C	T	.	.	DP=14;ECNT=2;NLOD=2.71;N_ART_LOD=-1.000e+00;POP_AF=1.000e-03;P_GERMLINE=-1.041e-01;TLOD=7.22	GT:AD:AF:F1R2:F2R1:MBQ:MFRL:MMQ:MPOS:PGT:PID:SA_MAP_AF:SA_POST_PROB	0/0:9,0:9.878e-05:3,0:6,0:0:208,0:0:0:0|1:715708_C_T	0/1:3,2:0.400:2,2:1,0:38:195,132:25:11:0|1:715708_C_T:0.00,0.404,0.400:0.031,0.021,0.947
1	715722	.	G	T	.	.	DP=15;ECNT=2;NLOD=3.01;N_ART_LOD=-1.041e+00;POP_AF=1.000e-03;P_GERMLINE=-1.879e-01;TLOD=7.22	GT:AD:AF:F1R2:F2R1:MBQ:MFRL:MMQ:MPOS:PGT:PID:SA_MAP_AF:SA_POST_PROB	0/0:10,0:1.585e-04:3,0:7,0:0:206,0:0:0:0|1:715708_C_T	0/1:3,2:0.400:2,2:1,0:40:195,132:25:25:0|1:715708_C_T:0.00,0.404,0.400:0.031,0.021,0.947
1	915066	.	A	G	.	.	DP=445;ECNT=1;NLOD=64.02;N_ART_LOD=-2.335e+00;POP_AF=1.000e-03;P_GERMLINE=-6.188e+01;TLOD=4.87	GT:AD:AF:F1R2:F2R1:MBQ:MFRL:MMQ:MPOS:SA_MAP_AF:SA_POST_PROB	0/0:213,0:0.015:77,0:136,0:0:182,0:0:0	0/1:213,3:0.036:83,1:130,2:40:190,145:60:20:0.010,0.010,0.014:3.211e-03,3.244e-03,0.994
1	1027511	.	G	A	.	.	DP=148;ECNT=2;NLOD=20.77;N_ART_LOD=-1.856e+00;POP_AF=1.000e-03;P_GERMLINE=-1.971e+01;TLOD=3.76	GT:AD:AF:F1R2:F2R1:MBQ:MFRL:MMQ:MPOS:PGT:PID:SA_MAP_AF:SA_POST_PROB	0/0:69,0:0.027:29,0:40,0:0:179,0:0:0:0|1:1027511_G_A	0/1:65,2:0.081:22,0:43,2:40:188,188:60:20:0|1:1027511_G_A:0.030,0.00,0.030:0.017,6.511e-03,0.976
1	1027515	.	T	C	.	.	DP=136;ECNT=2;NLOD=18.92;N_ART_LOD=-1.817e+00;POP_AF=1.000e-03;P_GERMLINE=-1.849e+01;TLOD=3.12	GT:AD:AF:F1R2:F2R1:MBQ:MFRL:MMQ:MPOS:PGT:PID:SA_MAP_AF:SA_POST_PROB	0/0:63,0:0.031:27,0:36,0:0:181,0:0:0:1|0:1027511_G_A	0/1:62,2:0.067:19,1:43,1:37:191,187:60:12:1|0:1027511_G_A:0.030,0.00,0.031:0.017,6.796e-03,0.976
1	1196421	.	A	G	.	.	DP=609;ECNT=1;NLOD=80.51;N_ART_LOD=-2.439e+00;POP_AF=1.000e-03;P_GERMLINE=-7.728e+01;TLOD=6.80	GT:AD:AF:F1R2:F2R1:MBQ:MFRL:MMQ:MPOS:SA_MAP_AF:SA_POST_PROB	0/0:269,0:0.026:79,0:190,0:0:182,0:0:0	0/1:310,4:0.034:121,1:189,3:40:180,147:60:20:0.010,0.010,0.013:5.159e-03,1.543e-03,0.993
1	1219475	.	C	CG	.	.	DP=68;ECNT=2;NLOD=6.17;N_ART_LOD=-1.439e+00;POP_AF=1.000e-03;P_GERMLINE=-2.901e+00;RPA=1,2;RU=G;STR;TLOD=7.16	GT:AD:AF:F1R2:F2R1:MBQ:MFRL:MMQ:MPOS:PGT:PID:SA_MAP_AF:SA_POST_PROB	0/0:21,0:0.218:6,0:15,0:0:148,0:0:0:0|1:1219475_C_CG	0/1:19,5:0.288:7,3:12,2:27:136,130:60:16:0|1:1219475_C_CG:0.212,0.00,0.208:0.015,0.035,0.950
1	1219477	.	T	G	.	.	DP=55;ECNT=2;NLOD=6.46;N_ART_LOD=-1.395e+00;POP_AF=1.000e-03;P_GERMLINE=-3.190e+00;TLOD=7.19	GT:AD:AF:F1R2:F2R1:MBQ:MFRL:MMQ:MPOS:PGT:PID:SA_MAP_AF:SA_POST_PROB	0/0:22,0:0.105:7,0:15,0:0:148,0:0:0:0|1:1219475_C_CG	0/1:19,5:0.258:7,3:12,2:39:136,130:60:14:0|1:1219475_C_CG:0.212,0.00,0.208:0.015,0.035,0.950
1	1247096	.	C	T	.	.	DP=137;ECNT=1;NLOD=18.32;N_ART_LOD=-1.804e+00;POP_AF=1.000e-03;P_GERMLINE=-1.741e+01;TLOD=3.60	GT:AD:AF:F1R2:F2R1:MBQ:MFRL:MMQ:MPOS:SA_MAP_AF:SA_POST_PROB	0/0:61,0:0.032:21,0:40,0:0:195,0:0:0	0/1:69,2:0.036:27,0:42,2:40:184,347:60:20:0.030,0.00,0.028:9.698e-03,7.602e-03,0.983
1	1249420	.	T	A	.	.	DP=66;ECNT=1;NLOD=8.38;N_ART_LOD=-1.461e+00;POP_AF=1.000e-03;P_GERMLINE=-7.134e+00;TLOD=3.95	GT:AD:AF:F1R2:F2R1:MBQ:MFRL:MMQ:MPOS:SA_MAP_AF:SA_POST_PROB	0/0:28,0:3.677e-03:9,0:19,0:0:298,0:0:0	0/1:35,2:0.069:13,0:22,2:37:283,249:60:12:0.051,0.00,0.054:9.608e-03,0.017,0.974
1	1335196	.	T	C	.	.	DP=99;ECNT=1;NLOD=12.60;N_ART_LOD=-1.641e+00;POP_AF=1.000e-03;P_GERMLINE=-1.131e+01;TLOD=3.99	GT:AD:AF:F1R2:F2R1:MBQ:MFRL:MMQ:MPOS:SA_MAP_AF:SA_POST_PROB	0/0:42,0:0.025:10,0:32,0:0:255,0:0:0	0/1:51,2:0.064:17,2:34,0:40:242,192:60:13:0.040,0.00,0.038:0.025,7.240e-03,0.967
1	1454046	.	T	TAC	.	.	DP=96;ECNT=1;NLOD=10.21;N_ART_LOD=-1.034e+00;POP_AF=1.000e-03;P_GERMLINE=-6.917e+00;RPA=12,13;RU=AC;STR;TLOD=7.85	GT:AD:AF:F1R2:F2R1:MBQ:MFRL:MMQ:MPOS:SA_MAP_AF:SA_POST_PROB	0/0:35,0:0.135:9,0:19,0:0:181,0:0:0	0/1:34,4:0.207:7,0:20,4:35:153,157:60:5:0.081,0.091,0.103:0.011,0.022,0.968
1	1459755	.	T	C	.	.	DP=96;ECNT=1;NLOD=16.20;N_ART_LOD=-1.743e+00;POP_AF=1.000e-03;P_GERMLINE=-1.500e+01;TLOD=3.91	GT:AD:AF:F1R2:F2R1:MBQ:MFRL:MMQ:MPOS:SA_MAP_AF:SA_POST_PROB	0/0:54,0:0.011:23,0:31,0:0:196,0:0:0	0/1:36,2:0.088:13,2:23,0:37:180,203:40:20:0.051,0.00,0.053:0.025,9.447e-03,0.965
1	1460793	.	CTT	C	.	.	DP=162;ECNT=1;NLOD=3.77;N_ART_LOD=0.243;POP_AF=1.000e-03;P_GERMLINE=-6.191e-01;RPA=19,17;RU=T;STR;TLOD=7.15	GT:AD:AF:F1R2:F2R1:MBQ:MFRL:MMQ:MPOS:SA_MAP_AF:SA_POST_PROB	0/0:23,1:0.353:5,1:5,0:15:189,319:60:34	0/1:30,5:0.362:9,2:8,3:39:177,169:60:21:0.131,0.081,0.139:8.737e-03,0.039,0.952
1	1561913	.	C	A	.	.	DP=54;ECNT=1;NLOD=9.89;N_ART_LOD=-1.531e+00;POP_AF=1.000e-03;P_GERMLINE=-8.057e+00;TLOD=4.54	GT:AD:AF:F1R2:F2R1:MBQ:MFRL:MMQ:MPOS:SA_MAP_AF:SA_POST_PROB	0/0:33,0:3.113e-03:16,0:17,0:0:228,0:0:0	0/1:18,2:0.119:8,0:10,2:36:248,218:60:12:0.00,0.101,0.100:0.019,0.017,0.964
1	1580724	.	G	GT	.	.	DP=1161;ECNT=1;NLOD=73.33;N_ART_LOD=15.50;POP_AF=1.000e-03;P_GERMLINE=-7.003e+01;RPA=9,10;RU=T;STR;TLOD=12.40	GT:AD:AF:F1R2:F2R1:MBQ:MFRL:MMQ:MPOS:SA_MAP_AF:SA_POST_PROB	0/0:380,16:0.150:131,5:247,11:40:176,176:27:25	0/1:485,15:0.136:188,5:296,10:40:178,179:27:27:0.030,0.00,0.030:3.897e-03,8.792e-03,0.987
1	1586977	.	G	GT	.	.	DP=289;ECNT=1;NLOD=16.95;N_ART_LOD=4.59;POP_AF=1.000e-03;P_GERMLINE=-1.651e+01;RPA=9,10;RU=T;STR;TLOD=3.14	GT:AD:AF:F1R2:F2R1:MBQ:MFRL:MMQ:MPOS:SA_MAP_AF:SA_POST_PROB	0/0:99,5:0.168:41,2:57,3:39:200,235:40:18	0/1:103,5:0.170:45,1:56,4:39:190,222:40:39:0.040,0.030,0.046:0.018,5.175e-03,0.977
1	1590392	.	TGCC	T	.	.	DP=101;ECNT=1;NLOD=8.97;N_ART_LOD=-1.561e+00;POP_AF=1.000e-03;P_GERMLINE=-5.665e+00;RPA=6,5;RU=GCC;STR;TLOD=10.79	GT:AD:AF:F1R2:F2R1:MBQ:MFRL:MMQ:MPOS:SA_MAP_AF:SA_POST_PROB	0/0:30,0:0.161:16,0:14,0:0:164,0:0:0	0/1:49,4:0.106:24,1:25,3:40:160,195:60:43:0.061,0.061,0.075:8.090e-03,0.017,0.975
1	1669748	.	A	T	.	.	DP=196;ECNT=1;NLOD=21.93;N_ART_LOD=-1.871e+00;POP_AF=1.000e-03;P_GERMLINE=-2.162e+01;TLOD=3.01	GT:AD:AF:F1R2:F2R1:MBQ:MFRL:MMQ:MPOS:SA_MAP_AF:SA_POST_PROB	0/0:73,0:8.182e-03:19,0:54,0:0:183,0:0:0	0/1:119,2:0.022:43,1:76,1:40:178,211:45:17:0.00,0.020,0.017:6.407e-03,4.222e-03,0.989
1	1684347	.	CCCT	C	.	.	DP=552;ECNT=1;NLOD=3.80;N_ART_LOD=28.89;POP_AF=1.000e-03;P_GERMLINE=-6.172e-01;RPA=9,8;RU=CCT;STR;TLOD=52.22	GT:AD:AF:F1R2:F2R1:MBQ:MFRL:MMQ:MPOS:SA_MAP_AF:SA_POST_PROB	0/0:161,11:0.176:76,4:85,7:38:156,218:60:24	0/1:230,22:0.178:89,4:140,18:39:164,169:60:15:0.071,0.081,0.087:8.993e-03,5.544e-03,0.985
1	1798074	.	TAA	T	.	.	DP=22;ECNT=1;NLOD=3.26;N_ART_LOD=-6.016e-01;POP_AF=1.000e-03;P_GERMLINE=-1.536e+00;RPA=14,12;RU=A;STR;TLOD=4.44	GT:AD:AF:F1R2:F2R1:MBQ:MFRL:MMQ:MPOS:SA_MAP_AF:SA_POST_PROB	0/0:11,0:0.053:1,0:0,0:0:127,0:0:0	0/1:8,2:0.204:1,2:1,0:38:111,163:60:23:0.222,0.212,0.250:0.020,0.026,0.954
1	1870253	.	C	T	.	.	DP=181;ECNT=1;NLOD=21.88;N_ART_LOD=-1.886e+00;POP_AF=1.000e-03;P_GERMLINE=-2.127e+01;TLOD=3.31	GT:AD:AF:F1R2:F2R1:MBQ:MFRL:MMQ:MPOS:SA_MAP_AF:SA_POST_PROB	0/0:73,0:0.046:27,0:46,0:0:210,0:0:0	0/1:93,2:0.051:42,1:51,1:40:206,242:60:20:0.00,0.020,0.021:4.784e-03,0.015,0.980
1	1886603	.	G	A	.	.	DP=212;ECNT=1;NLOD=33.06;N_ART_LOD=-2.055e+00;POP_AF=1.000e-03;P_GERMLINE=-3.268e+01;TLOD=3.08	GT:AD:AF:F1R2:F2R1:MBQ:MFRL:MMQ:MPOS:SA_MAP_AF:SA_POST_PROB	0/0:110,0:0.027:39,0:71,0:0:172,0:0:0	0/1:88,2:0.053:23,1:65,1:39:172,125:60:11:0.020,0.00,0.022:2.324e-03,0.041,0.957
1	1919724	.	G	A	.	.	DP=94;ECNT=1;NLOD=11.74;N_ART_LOD=-1.616e+00;POP_AF=1.000e-03;P_GERMLINE=-1.043e+01;TLOD=4.01	GT:AD:AF:F1R2:F2R1:MBQ:MFRL:MMQ:MPOS:SA_MAP_AF:SA_POST_PROB	0/0:39,0:0.036:13,0:26,0:0:216,0:0:0	0/1:49,2:0.050:17,0:32,2:40:235,250:60:4:0.040,0.00,0.039:0.022,7.766e-03,0.970
1	1988242	.	A	C	.	.	DP=15;ECNT=3;NLOD=2.41;N_ART_LOD=-9.542e-01;POP_AF=1.000e-03;P_GERMLINE=-6.044e-02;TLOD=6.77	GT:AD:AF:F1R2:F2R1:MBQ:MFRL:MMQ:MPOS:PGT:PID:SA_MAP_AF:SA_POST_PROB	0/0:8,0:3.162e-05:4,0:4,0:0:169,0:0:0:0|1:1988242_A_C	0/1:5,2:0.286:3,0:2,2:40:207,109:49:49:0|1:1988242_A_C:0.00,0.283,0.286:0.049,0.015,0.936
1	1988255	.	C	T	.	.	DP=16;ECNT=3;NLOD=3.01;N_ART_LOD=-1.041e+00;POP_AF=1.000e-03;P_GERMLINE=-1.945e-01;TLOD=6.98	GT:AD:AF:F1R2:F2R1:MBQ:MFRL:MMQ:MPOS:PGT:PID:SA_MAP_AF:SA_POST_PROB	0/0:10,0:3.374e-05:5,0:5,0:0:156,0:0:0:0|1:1988242_A_C	0/1:4,2:0.333:2,0:2,2:40:225,109:49:36:0|1:1988242_A_C:0.00,0.333,0.333:0.043,0.016,0.940
1	1988257	.	T	G	.	.	DP=15;ECNT=3;NLOD=2.71;N_ART_LOD=-1.000e+00;POP_AF=1.000e-03;P_GERMLINE=-1.081e-01;TLOD=6.98	GT:AD:AF:F1R2:F2R1:MBQ:MFRL:MMQ:MPOS:PGT:PID:SA_MAP_AF:SA_POST_PROB	0/0:9,0:3.397e-05:4,0:5,0:0:157,0:0:0:0|1:1988242_A_C	0/1:4,2:0.333:2,0:2,2:40:225,109:49:34:0|1:1988242_A_C:0.00,0.333,0.333:0.043,0.016,0.940
1	2097585	.	C	T	.	.	DP=13;ECNT=1;NLOD=3.01;N_ART_LOD=-1.041e+00;POP_AF=1.000e-03;P_GERMLINE=-2.612e+00;TLOD=3.10	GT:AD:AF:F1R2:F2R1:MBQ:MFRL:MMQ:MPOS:SA_MAP_AF:SA_POST_PROB	0/0:10,0:9.133e-05:8,0:2,0:0:167,0:0:0	0/1:2,1:0.333:0,0:2,1:37:219,125:60:20:0.00,0.333,0.333:0.025,0.025,0.950
1	2118724	.	CT	C	.	.	DP=161;ECNT=2;NLOD=5.92;N_ART_LOD=3.21;POP_AF=1.000e-03;P_GERMLINE=-2.617e+00;RPA=11,10;RU=T;STR;TLOD=22.05	GT:AD:AF:F1R2:F2R1:MBQ:MFRL:MMQ:MPOS:SA_MAP_AF:SA_POST_PROB	0/0:48,4:0.173:24,2:14,2:15:198,227:60:21	0/1:62,13:0.251:21,6:29,7:35:192,199:60:32:0.172,0.00,0.176:0.015,0.028,0.957
1	2118742	.	C	CT	.	.	DP=134;ECNT=2;NLOD=7.39;N_ART_LOD=1.21;POP_AF=1.000e-03;P_GERMLINE=-4.417e+00;RPA=10,11;RU=T;STR;TLOD=5.94	GT:AD:AF:F1R2:F2R1:MBQ:MFRL:MMQ:MPOS:SA_MAP_AF:SA_POST_PROB	0/0:41,2:0.126:19,2:21,0:39:205,188:60:22	0/1:52,5:0.214:22,3:29,2:38:196,191:60:18:0.061,0.081,0.088:0.146,4.414e-03,0.849
1	2206961	.	G	GT	.	.	DP=14;ECNT=1;NLOD=2.36;N_ART_LOD=-9.708e-01;POP_AF=1.000e-03;P_GERMLINE=-5.693e-02;RPA=10,11;RU=T;STR;TLOD=6.67	GT:AD:AF:F1R2:F2R1:MBQ:MFRL:MMQ:MPOS:SA_MAP_AF:SA_POST_PROB	0/0:8,0:0.067:4,0:4,0:0:173,0:0:0	0/1:2,3:0.600:1,2:1,1:39:179,162:60:32:0.00,0.596,0.600:0.029,0.025,0.947
1	2238074	.	C	T	.	.	DP=127;ECNT=1;NLOD=18.27;N_ART_LOD=-1.800e+00;POP_AF=1.000e-03;P_GERMLINE=-1.716e+01;TLOD=3.81	GT:AD:AF:F1R2:F2R1:MBQ:MFRL:MMQ:MPOS:SA_MAP_AF:SA_POST_PROB	0/0:61,0:0.027:19,0:42,0:0:175,0:0:0	0/1:58,2:0.057:17,0:41,2:40:154,183:60:16:0.030,0.020,0.033:6.228e-03,0.011,0.983
1	2530259	.	GGA	G	.	.	DB;DP=213;ECNT=1;NLOD=3.45;N_ART_LOD=10.15;POP_AF=1.000e-03;P_GERMLINE=-1.554e+00;RPA=6,5;RU=GA;STR;TLOD=4.62	GT:AD:AF:F1R2:F2R1:MBQ:MFRL:MMQ:MPOS:SA_MAP_AF:SA_POST_PROB	0/0:71,5:0.177:28,2:43,3:38:176,184:60:21	0/1:88,3:0.118:36,1:52,2:37:175,153:60:29:0.030,0.00,0.033:5.000e-03,0.013,0.982
1	3355835	.	C	T	.	.	DP=19;ECNT=1;NLOD=3.27;N_ART_LOD=-1.119e+00;POP_AF=1.000e-03;P_GERMLINE=-2.948e+00;TLOD=3.02	GT:AD:AF:F1R2:F2R1:MBQ:MFRL:MMQ:MPOS:SA_MAP_AF:SA_POST_PROB	0/0:11,0:0.114:6,0:5,0:0:167,0:0:0	0/1:4,1:0.220:3,0:1,1:40:139,137:60:17:0.202,0.00,0.200:0.019,0.029,0.952
1	3392502	.	C	A	.	.	DP=107;ECNT=1;NLOD=14.75;N_ART_LOD=-1.714e+00;POP_AF=1.000e-03;P_GERMLINE=-1.349e+01;TLOD=3.97	GT:AD:AF:F1R2:F2R1:MBQ:MFRL:MMQ:MPOS:SA_MAP_AF:SA_POST_PROB	0/0:49,0:0.038:13,0:36,0:0:181,0:0:0	0/1:47,2:0.083:18,1:29,1:39:166,150:60:20:0.030,0.030,0.041:5.333e-03,0.026,0.969
1	3415080	.	A	G	.	.	DP=158;ECNT=1;NLOD=19.73;N_ART_LOD=-1.823e+00;POP_AF=1.000e-03;P_GERMLINE=-1.912e+01;TLOD=3.30	GT:AD:AF:F1R2:F2R1:MBQ:MFRL:MMQ:MPOS:SA_MAP_AF:SA_POST_PROB	0/0:68,1:0.041:14,0:54,1:16:172,183:60:20	0/1:80,2:0.042:28,1:52,1:39:161,146:60:12:0.020,0.020,0.024:9.873e-03,4.525e-03,0.986
1	3746497	.	A	G	.	.	DP=269;ECNT=1;NLOD=35.52;N_ART_LOD=-2.076e+00;POP_AF=1.000e-03;P_GERMLINE=-3.332e+01;TLOD=4.94	GT:AD:AF:F1R2:F2R1:MBQ:MFRL:MMQ:MPOS:SA_MAP_AF:SA_POST_PROB	0/0:118,0:5.977e-05:35,0:83,0:0:162,0:0:0	0/1:140,4:0.050:47,0:93,4:39:173,156:60:17:0.030,0.020,0.028:3.761e-03,7.839e-03,0.988
1	3751728	.	GT	G	.	.	DP=115;ECNT=1;NLOD=4.91;N_ART_LOD=3.06;POP_AF=1.000e-03;P_GERMLINE=-2.620e+00;RPA=10,9;RU=T;STR;TLOD=5.04	GT:AD:AF:F1R2:F2R1:MBQ:MFRL:MMQ:MPOS:SA_MAP_AF:SA_POST_PROB	0/0:42,3:0.133:11,1:30,2:39:239,198:60:13	0/1:40,4:0.215:17,1:20,3:40:245,230:60:16:0.081,0.071,0.091:0.060,7.052e-03,0.932
1	5069002	.	A	ATG	.	.	DP=43;ECNT=1;NLOD=4.22;N_ART_LOD=-1.211e+00;POP_AF=1.000e-03;P_GERMLINE=-2.295e+00;RPA=10,11;RU=TG;STR;TLOD=4.65	GT:AD:AF:F1R2:F2R1:MBQ:MFRL:MMQ:MPOS:SA_MAP_AF:SA_POST_PROB	0/0:14,0:0.088:8,0:6,0:0:200,0:0:0	0/1:17,3:0.230:5,2:12,1:33:156,107:60:21:0.121,0.131,0.150:0.015,0.023,0.962
1	5621921	.	ATGG	A	.	.	DP=162;ECNT=1;NLOD=6.29;N_ART_LOD=6.19;POP_AF=1.000e-03;P_GERMLINE=-2.991e+00;RPA=9,8;RU=TGG;STR;TLOD=13.57	GT:AD:AF:F1R2:F2R1:MBQ:MFRL:MMQ:MPOS:SA_MAP_AF:SA_POST_PROB	0/0:59,3:0.112:27,2:32,1:35:172,109:60:25	0/1:71,5:0.134:39,0:32,5:39:162,213:60:35:0.040,0.061,0.065:0.035,4.421e-03,0.961
1	5940091	.	G	GCA	.	.	DP=82;ECNT=2;NLOD=11.40;N_ART_LOD=-1.334e+00;POP_AF=1.000e-03;P_GERMLINE=-1.047e+01;RPA=7,8;RU=CA;STR;TLOD=3.63	GT:AD:AF:F1R2:F2R1:MBQ:MFRL:MMQ:MPOS:SA_MAP_AF:SA_POST_PROB	0/0:39,0:0.082:10,0:27,0:0:257,0:0:0	0/1:29,2:0.149:8,0:20,2:40:230,425:60:23:0.00,0.061,0.065:0.014,0.015,0.971
1	6029086	.	C	CA	.	.	DP=84;ECNT=1;NLOD=6.93;N_ART_LOD=-9.394e-01;POP_AF=1.000e-03;P_GERMLINE=-5.870e+00;RPA=15,16;RU=A;STR;TLOD=3.76	GT:AD:AF:F1R2:F2R1:MBQ:MFRL:MMQ:MPOS:SA_MAP_AF:SA_POST_PROB	0/0:27,1:0.170:2,0:9,0:0:191,0:0:0	0/1:39,3:0.192:2,1:7,2:27:194,130:60:19:0.061,0.030,0.068:4.273e-03,0.113,0.883
1	6156777	.	G	A	.	.	DP=257;ECNT=1;NLOD=34.34;N_ART_LOD=-2.082e+00;POP_AF=1.000e-03;P_GERMLINE=-3.155e+01;TLOD=5.65	GT:AD:AF:F1R2:F2R1:MBQ:MFRL:MMQ:MPOS:SA_MAP_AF:SA_POST_PROB	0/0:116,0:0.052:34,0:82,0:0:185,0:0:0	0/1:113,3:0.085:42,1:71,2:40:177,140:60:5:0.020,0.020,0.026:0.019,3.195e-03,0.978
1	6206656	.	G	A	.	.	DP=131;ECNT=1;NLOD=16.76;N_ART_LOD=-1.765e+00;POP_AF=1.000e-03;P_GERMLINE=-1.586e+01;TLOD=3.60	GT:AD:AF:F1R2:F2R1:MBQ:MFRL:MMQ:MPOS:SA_MAP_AF:SA_POST_PROB	0/0:56,0:0.029:19,0:37,0:0:207,0:0:0	0/1:69,2:0.039:21,0:48,2:40:211,199:60:24:0.00,0.030,0.028:6.535e-03,0.014,0.979
1	6267642	.	G	A	.	.	DP=468;ECNT=1;NLOD=63.58;N_ART_LOD=-2.338e+00;POP_AF=1.000e-03;P_GERMLINE=-6.275e+01;TLOD=3.53	GT:AD:AF:F1R2:F2R1:MBQ:MFRL:MMQ:MPOS:SA_MAP_AF:SA_POST_PROB	0/0:212,0:0.029:69,0:143,0:0:166,0:0:0	0/1:232,3:0.033:73,0:159,3:38:170,97:60:15:0.010,0.010,0.013:3.327e-03,2.662e-03,0.994
1	6269543	.	C	T	.	.	DP=125;ECNT=1;NLOD=15.86;N_ART_LOD=-1.751e+00;POP_AF=1.000e-03;P_GERMLINE=-1.467e+01;TLOD=3.89	GT:AD:AF:F1R2:F2R1:MBQ:MFRL:MMQ:MPOS:SA_MAP_AF:SA_POST_PROB	0/0:53,0:0.054:17,0:36,0:0:205,0:0:0	0/1:59,2:0.071:23,0:36,2:40:193,199:60:16:0.00,0.030,0.033:0.014,5.730e-03,0.980
1	6291918	.	TAA	T	.	.	DP=338;ECNT=1;NLOD=21.82;N_ART_LOD=2.32;POP_AF=1.000e-03;P_GERMLINE=-1.852e+01;RPA=14,12;RU=A;STR;TLOD=10.24	GT:AD:AF:F1R2:F2R1:MBQ:MFRL:MMQ:MPOS:SA_MAP_AF:SA_POST_PROB	0/0:108,4:0.142:29,1:46,2:38:190,203:60:9	0/1:138,11:0.172:43,4:72,4:40:187,237:60:23:0.00,0.051,0.049:9.832e-03,0.010,0.980
1	6518714	.	G	C	.	.	DP=27;ECNT=2;NLOD=3.91;N_ART_LOD=-1.146e+00;POP_AF=1.000e-03;P_GERMLINE=-1.028e+00;TLOD=5.87	GT:AD:AF:F1R2:F2R1:MBQ:MFRL:MMQ:MPOS:PGT:PID:SA_MAP_AF:SA_POST_PROB	0/0:13,0:2.705e-10:10,0:3,0:0:152,0:0:0:0|1:6518714_G_C	0/1:12,2:0.143:6,1:6,1:37:165,97:49:14:0|1:6518714_G_C:0.00,0.141,0.143:0.032,0.014,0.954
1	6525596	.	C	T	.	.	DP=161;ECNT=1;NLOD=19.33;N_ART_LOD=-1.826e+00;POP_AF=1.000e-03;P_GERMLINE=-1.861e+01;TLOD=3.43	GT:AD:AF:F1R2:F2R1:MBQ:MFRL:MMQ:MPOS:SA_MAP_AF:SA_POST_PROB	0/0:65,0:0.030:24,0:41,0:0:172,0:0:0	0/1:85,2:0.056:46,0:39,2:40:170,183:60:17:0.020,0.020,0.023:0.015,3.485e-03,0.981
1	6547421	.	C	A	.	.	DP=13;ECNT=1;NLOD=2.66;N_ART_LOD=-9.971e-01;POP_AF=1.000e-03;P_GERMLINE=-2.288e+00;TLOD=3.08	GT:AD:AF:F1R2:F2R1:MBQ:MFRL:MMQ:MPOS:SA_MAP_AF:SA_POST_PROB	0/0:9,0:0.011:6,0:3,0:0:159,0:0:0	0/1:3,1:0.250:2,0:1,1:39:164,133:60:20:0.253,0.00,0.250:0.019,0.032,0.949
1	6680127	.	A	AG	.	.	DP=308;ECNT=1;NLOD=35.17;N_ART_LOD=-8.683e-01;POP_AF=1.000e-03;P_GERMLINE=-3.452e+01;RPA=7,8;RU=G;STR;TLOD=3.35	GT:AD:AF:F1R2:F2R1:MBQ:MFRL:MMQ:MPOS:SA_MAP_AF:SA_POST_PROB	0/0:126,1:0.089:53,0:72,1:35:177,168:60:35	0/1:126,4:0.110:42,2:82,2:25:189,158:60:28:0.030,0.020,0.031:3.621e-03,0.010,0.986
1	7807980	.	AT	A	.	.	DP=158;ECNT=1;NLOD=4.90;N_ART_LOD=2.72;POP_AF=1.000e-03;P_GERMLINE=-3.862e+00;RPA=10,9;RU=T;STR;TLOD=3.74	GT:AD:AF:F1R2:F2R1:MBQ:MFRL:MMQ:MPOS:SA_MAP_AF:SA_POST_PROB	0/0:42,3:0.210:21,3:21,0:40:189,230:60:13	0/1:63,4:0.182:32,3:31,1:40:177,276:60:13:0.061,0.00,0.060:0.010,0.014,0.976
1	7831307	.	G	A	.	.	DP=114;ECNT=1;NLOD=12.06;N_ART_LOD=-1.355e+00;POP_AF=1.000e-03;P_GERMLINE=-1.075e+01;TLOD=4.02	GT:AD:AF:F1R2:F2R1:MBQ:MFRL:MMQ:MPOS:SA_MAP_AF:SA_POST_PROB	0/0:41,0:0.058:13,0:28,0:0:175,0:0:0	0/1:62,2:0.071:20,1:42,1:40:178,111:60:9:0.00,0.030,0.031:8.277e-03,0.010,0.981
1	7913184	.	CAA	C	.	.	DP=96;ECNT=1;NLOD=2.76;N_ART_LOD=0.639;POP_AF=1.000e-03;P_GERMLINE=-1.115e-01;RPA=16,14;RU=A;STR;TLOD=7.84	GT:AD:AF:F1R2:F2R1:MBQ:MFRL:MMQ:MPOS:SA_MAP_AF:SA_POST_PROB	0/0:20,1:0.243:8,0:10,1:14:225,153:60:29	0/1:22,6:0.371:7,2:10,4:34:243,172:60:29:0.192,0.00,0.188:0.011,0.054,0.935
1	7980708	.	CA	C	.	.	DP=79;ECNT=1;NLOD=3.73;N_ART_LOD=0.821;POP_AF=1.000e-03;P_GERMLINE=-1.533e+00;RPA=15,14;RU=A;STR;TLOD=4.95	GT:AD:AF:F1R2:F2R1:MBQ:MFRL:MMQ:MPOS:SA_MAP_AF:SA_POST_PROB	0/0:30,4:0.142:10,1:11,1:40:288,319:60:32	0/1:33,5:0.202:10,2:12,2:39:249,216:60:18:0.00,0.111,0.114:0.019,0.017,0.964
1	7980911	.	CCTT	C	.	.	DB;DP=841;ECNT=1;NLOD=94.99;N_ART_LOD=1.66;POP_AF=1.000e-03;P_GERMLINE=-9.181e+01;RPA=4,3;RU=CTT;STR;TLOD=6.47	GT:AD:AF:F1R2:F2R1:MBQ:MFRL:MMQ:MPOS:SA_MAP_AF:SA_POST_PROB	0/0:344,2:0.068:146,1:198,1:40:176,155:60:34	0/1:375,4:0.085:153,1:222,3:39:173,173:60:33:0.010,0.010,0.011:1.843e-03,2.433e-03,0.996
1	8036986	.	T	C	.	.	DP=13;ECNT=2;NLOD=2.71;N_ART_LOD=-9.999e-01;POP_AF=1.000e-03;P_GERMLINE=-2.234e+00;TLOD=3.18	GT:AD:AF:F1R2:F2R1:MBQ:MFRL:MMQ:MPOS:SA_MAP_AF:SA_POST_PROB	0/0:9,0:2.803e-04:3,0:6,0:0:163,0:0:0	0/1:3,1:0.250:2,0:1,1:40:145,97:60:8:0.253,0.00,0.250:0.019,0.032,0.949
1	8037024	.	G	A	.	.	DP=16;ECNT=2;NLOD=3.31;N_ART_LOD=-1.079e+00;POP_AF=1.000e-03;P_GERMLINE=-2.988e+00;TLOD=3.02	GT:AD:AF:F1R2:F2R1:MBQ:MFRL:MMQ:MPOS:SA_MAP_AF:SA_POST_PROB	0/0:11,0:2.818e-05:3,0:8,0:0:163,0:0:0	0/1:4,1:0.200:2,1:2,0:40:145,133:48:11:0.00,0.202,0.200:0.025,0.022,0.953
1	8258391	.	C	T	.	.	DP=11;ECNT=1;NLOD=2.41;N_ART_LOD=-9.542e-01;POP_AF=1.000e-03;P_GERMLINE=-1.718e+00;TLOD=3.40	GT:AD:AF:F1R2:F2R1:MBQ:MFRL:MMQ:MPOS:SA_MAP_AF:SA_POST_PROB	0/0:8,0:4.695e-05:6,0:2,0:0:141,0:0:0	0/1:2,1:0.333:1,1:1,0:40:201,119:60:20:0.00,0.333,0.333:0.036,0.019,0.946
1	9006101	.	C	CT	.	.	DP=86;ECNT=1;NLOD=4.92;N_ART_LOD=-8.390e-01;POP_AF=1.000e-03;P_GERMLINE=-2.407e+00;RPA=14,15;RU=T;STR;TLOD=5.29	GT:AD:AF:F1R2:F2R1:MBQ:MFRL:MMQ:MPOS:SA_MAP_AF:SA_POST_PROB	0/0:21,2:0.254:7,0:7,1:34:255,175:60:16	0/1:25,6:0.320:7,4:10,1:25:228,205:60:15:0.162,0.00,0.161:0.019,0.022,0.959
1	9073653	.	C	A	.	.	DP=104;ECNT=1;NLOD=14.96;N_ART_LOD=-1.710e+00;POP_AF=1.000e-03;P_GERMLINE=-1.353e+01;TLOD=4.13	GT:AD:AF:F1R2:F2R1:MBQ:MFRL:MMQ:MPOS:SA_MAP_AF:SA_POST_PROB	0/0:50,0:0.014:16,0:34,0:0:159,0:0:0	0/1:49,2:0.060:17,0:32,2:40:170,188:60:20:0.00,0.040,0.039:0.025,5.107e-03,0.970
1	9307186	.	G	A	.	.	DP=141;ECNT=1;NLOD=20.72;N_ART_LOD=-1.855e+00;POP_AF=1.000e-03;P_GERMLINE=-2.027e+01;TLOD=3.15	GT:AD:AF:F1R2:F2R1:MBQ:MFRL:MMQ:MPOS:SA_MAP_AF:SA_POST_PROB	0/0:69,0:0.029:20,0:49,0:0:208,0:0:0	0/1:61,2:0.071:27,1:34,1:37:196,166:60:15:0.030,0.00,0.032:0.017,6.897e-03,0.976
1	9322066	.	A	T	.	.	DP=180;ECNT=1;NLOD=26.49;N_ART_LOD=-1.962e+00;POP_AF=1.000e-03;P_GERMLINE=-2.588e+01;TLOD=3.31	GT:AD:AF:F1R2:F2R1:MBQ:MFRL:MMQ:MPOS:SA_MAP_AF:SA_POST_PROB	0/0:88,0:0.032:37,0:51,0:0:152,0:0:0	0/1:80,2:0.049:41,2:39,0:39:170,189:60:31:0.00,0.020,0.024:9.223e-03,5.556e-03,0.985
1	9671257	.	C	CT	.	.	DP=275;ECNT=1;NLOD=10.83;N_ART_LOD=2.32;POP_AF=1.000e-03;P_GERMLINE=-8.571e+00;RPA=15,16;RU=T;STR;TLOD=5.00	GT:AD:AF:F1R2:F2R1:MBQ:MFRL:MMQ:MPOS:SA_MAP_AF:SA_POST_PROB	0/0:68,5:0.301:16,1:14,2:39:174,297:60:21	0/1:73,7:0.285:18,0:15,5:39:184,181:60:26:0.040,0.061,0.063:0.079,3.451e-03,0.917
1	9931830	.	G	A	.	.	DP=15;ECNT=1;NLOD=2.71;N_ART_LOD=-1.000e+00;POP_AF=1.000e-03;P_GERMLINE=-2.400e+00;TLOD=3.01	GT:AD:AF:F1R2:F2R1:MBQ:MFRL:MMQ:MPOS:SA_MAP_AF:SA_POST_PROB	0/0:9,0:4.858e-05:3,0:6,0:0:295,0:0:0	0/1:3,1:0.333:0,1:3,0:39:338,103:60:9:0.253,0.00,0.250:0.017,0.039,0.944
1	10000473	.	G	A	.	.	DP=17;ECNT=2;NLOD=2.71;N_ART_LOD=-1.000e+00;POP_AF=1.000e-03;P_GERMLINE=-1.206e-01;TLOD=6.60	GT:AD:AF:F1R2:F2R1:MBQ:MFRL:MMQ:MPOS:PGT:PID:SA_MAP_AF:SA_POST_PROB	0/0:9,0:3.192e-09:5,0:4,0:0:177,0:0:0:0|1:10000473_G_A	0/1:6,2:0.250:3,1:3,1:39:186,95:39:20:0|1:10000473_G_A:0.00,0.253,0.250:0.031,0.019,0.950
1	10000475	.	G	A	.	.	DP=19;ECNT=2;NLOD=2.71;N_ART_LOD=-1.000e+00;POP_AF=1.000e-03;P_GERMLINE=-1.227e-01;TLOD=6.56	GT:AD:AF:F1R2:F2R1:MBQ:MFRL:MMQ:MPOS:PGT:PID:SA_MAP_AF:SA_POST_PROB	0/0:9,0:3.192e-09:5,0:4,0:0:177,0:0:0:0|1:10000473_G_A	0/1:6,2:0.300:3,1:3,1:39:186,95:39:20:0|1:10000473_G_A:0.00,0.253,0.250:0.031,0.019,0.950
1	10041298	.	A	AT	.	.	DP=375;ECNT=1;NLOD=14.04;N_ART_LOD=7.01;POP_AF=1.000e-03;P_GERMLINE=-1.073e+01;RPA=13,14;RU=T;STR;TLOD=9.28	GT:AD:AF:F1R2:F2R1:MBQ:MFRL:MMQ:MPOS:SA_MAP_AF:SA_POST_PROB	0/0:111,9:0.235:32,0:46,7:34:172,204:60:16	0/1:135,11:0.204:37,4:61,5:39:183,164:60:23:0.051,0.051,0.062:0.017,4.069e-03,0.979
1	10205469	.	C	T	.	.	DP=12;ECNT=1;NLOD=2.41;N_ART_LOD=-9.542e-01;POP_AF=1.000e-03;P_GERMLINE=-1.913e+00;TLOD=3.20	GT:AD:AF:F1R2:F2R1:MBQ:MFRL:MMQ:MPOS:SA_MAP_AF:SA_POST_PROB	0/0:8,0:1.111e-04:6,0:2,0:0:188,0:0:0	0/1:3,1:0.250:1,0:2,1:39:156,101:27:16:0.253,0.00,0.250:0.019,0.032,0.949
1	10211756	.	G	A	.	.	DP=71;ECNT=1;NLOD=7.43;N_ART_LOD=-1.434e+00;POP_AF=1.000e-03;P_GERMLINE=-5.832e+00;TLOD=4.31	GT:AD:AF:F1R2:F2R1:MBQ:MFRL:MMQ:MPOS:SA_MAP_AF:SA_POST_PROB	0/0:25,0:0.061:12,0:13,0:0:249,0:0:0	0/1:39,2:0.070:12,1:27,1:40:222,233:60:20:0.051,0.00,0.049:0.022,9.321e-03,0.969
1	10384711	.	CT	C	.	.	DP=55;ECNT=1;NLOD=4.31;N_ART_LOD=0.415;POP_AF=1.000e-03;P_GERMLINE=-3.150e+00;RPA=13,12;RU=T;STR;TLOD=3.86	GT:AD:AF:F1R2:F2R1:MBQ:MFRL:MMQ:MPOS:SA_MAP_AF:SA_POST_PROB	0/0:23,1:0.128:8,1:9,0:39:224,254:60:36	0/1:21,3:0.178:7,3:8,0:35:179,220:60:3:0.00,0.141,0.143:0.018,0.025,0.957
1	10452223	.	C	CA	.	.	DP=26;ECNT=1;NLOD=3.83;N_ART_LOD=-8.976e-01;POP_AF=1.000e-03;P_GERMLINE=-3.390e+00;RPA=11,12;RU=A;STR;TLOD=3.14	GT:AD:AF:F1R2:F2R1:MBQ:MFRL:MMQ:MPOS:SA_MAP_AF:SA_POST_PROB	0/0:13,0:0.080:5,0:6,0:0:171,0:0:0	0/1:7,2:0.281:4,1:2,1:37:155,143:60:17:0.192,0.192,0.222:0.023,0.021,0.956
1	10468005	.	CAAA	C	.	.	DP=249;ECNT=1;NLOD=6.42;N_ART_LOD=6.05;POP_AF=1.000e-03;P_GERMLINE=-3.293e+00;RPA=15,12;RU=A;STR;TLOD=6.32	GT:AD:AF:F1R2:F2R1:MBQ:MFRL:MMQ:MPOS:SA_MAP_AF:SA_POST_PROB	0/0:100,12:0.154:11,1:53,3:37:155,164:60:3	0/1:102,11:0.141:17,2:41,2:37:143,168:60:23:0.020,0.040,0.041:9.202e-03,5.938e-03,0.985
1	11026381	.	T	TA	.	.	DP=362;ECNT=1;NLOD=2.53;N_ART_LOD=17.40;POP_AF=1.000e-03;P_GERMLINE=-6.834e-02;RPA=13,14;RU=A;STR;TLOD=38.55	GT:AD:AF:F1R2:F2R1:MBQ:MFRL:MMQ:MPOS:SA_MAP_AF:SA_POST_PROB	0/0:121,14:0.181:29,7:69,6:39:179,154:60:14	0/1:152,30:0.209:36,8:92,21:39:162,184:60:20:0.121,0.152,0.158:0.044,4.308e-03,0.952
1	11189170	.	C	T	.	.	DP=79;ECNT=1;NLOD=12.34;N_ART_LOD=-1.632e+00;POP_AF=1.000e-03;P_GERMLINE=-1.123e+01;TLOD=3.81	GT:AD:AF:F1R2:F2R1:MBQ:MFRL:MMQ:MPOS:SA_MAP_AF:SA_POST_PROB	0/0:41,0:0.023:12,0:29,0:0:207,0:0:0	0/1:33,2:0.069:13,1:20,1:36:220,153:60:4:0.030,0.051,0.057:0.082,5.264e-03,0.912
1	11835432	.	C	T	.	.	DP=96;ECNT=1;NLOD=10.49;N_ART_LOD=-1.561e+00;POP_AF=1.000e-03;P_GERMLINE=-9.176e+00;TLOD=4.02	GT:AD:AF:F1R2:F2R1:MBQ:MFRL:MMQ:MPOS:SA_MAP_AF:SA_POST_PROB	0/0:35,0:0.017:10,0:25,0:0:163,0:0:0	0/1:53,2:0.075:17,2:36,0:40:181,187:60:7:0.00,0.040,0.036:0.011,9.104e-03,0.980
1	11886124	.	C	CT	.	.	DP=187;ECNT=1;NLOD=4.48;N_ART_LOD=4.12;POP_AF=1.000e-03;P_GERMLINE=-1.327e+00;RPA=12,13;RU=T;STR;TLOD=6.47	GT:AD:AF:F1R2:F2R1:MBQ:MFRL:MMQ:MPOS:SA_MAP_AF:SA_POST_PROB	0/0:68,8:0.171:25,1:33,3:39:203,255:60:20	0/1:86,9:0.126:36,4:35,2:40:212,185:60:16:0.00,0.061,0.064:9.851e-03,0.022,0.968
1	11985396	.	A	G	.	.	DP=108;ECNT=1;NLOD=4.62;N_ART_LOD=3.64;POP_AF=1.000e-03;P_GERMLINE=-2.575e+00;TLOD=4.77	GT:AD:AF:F1R2:F2R1:MBQ:MFRL:MMQ:MPOS:SA_MAP_AF:SA_POST_PROB	0/0:44,3:0.090:13,0:31,3:40:168,136:27:20	0/1:53,4:0.079:15,2:38,2:39:180,150:27:20:0.00,0.071,0.070:0.054,4.951e-03,0.941
1	12082037	.	C	A	.	.	DP=129;ECNT=1;NLOD=17.62;N_ART_LOD=-1.789e+00;POP_AF=1.000e-03;P_GERMLINE=-1.683e+01;TLOD=3.49	GT:AD:AF:F1R2:F2R1:MBQ:MFRL:MMQ:MPOS:SA_MAP_AF:SA_POST_PROB	0/0:59,0:0.037:26,0:33,0:0:222,0:0:0	0/1:59,2:0.076:22,0:37,2:38:204,174:60:22:0.020,0.020,0.033:7.233e-03,8.862e-03,0.984
1	12175814	.	C	A	.	.	DP=178;ECNT=1;NLOD=25.45;N_ART_LOD=-1.942e+00;POP_AF=1.000e-03;P_GERMLINE=-2.496e+01;TLOD=3.20	GT:AD:AF:F1R2:F2R1:MBQ:MFRL:MMQ:MPOS:SA_MAP_AF:SA_POST_PROB	0/0:85,0:0.026:37,0:48,0:0:180,0:0:0	0/1:81,2:0.063:30,0:51,2:39:180,134:60:19:0.020,0.00,0.024:5.017e-03,0.010,0.985
1	12192662	.	AGCCT	A	.	.	DP=13;ECNT=2;NLOD=2.41;N_ART_LOD=-9.542e-01;POP_AF=1.000e-03;P_GERMLINE=-1.949e+00;TLOD=3.16	GT:AD:AF:F1R2:F2R1:MBQ:MFRL:MMQ:MPOS:PGT:PID:SA_MAP_AF:SA_POST_PROB	0/0:8,0:1.976e-05:7,0:1,0:0:155,0:0:0:0|1:12192662_AGCCT_A	0/1:3,1:0.300:2,0:1,1:40:178,102:60:11:0|1:12192662_AGCCT_A:0.00,0.253,0.250:0.027,0.021,0.951
1	12192670	.	A	AGGGG	.	.	DP=13;ECNT=2;NLOD=2.71;N_ART_LOD=-1.000e+00;POP_AF=1.000e-03;P_GERMLINE=-2.212e+00;RPA=1,5;RU=G;STR;TLOD=3.20	GT:AD:AF:F1R2:F2R1:MBQ:MFRL:MMQ:MPOS:PGT:PID:SA_MAP_AF:SA_POST_PROB	0/0:9,0:2.108e-05:7,0:2,0:0:142,0:0:0:0|1:12192662_AGCCT_A	0/1:3,1:0.250:2,0:1,1:0:178,102:60:0:0|1:12192662_AGCCT_A:0.00,0.253,0.250:0.027,0.021,0.951
1	12409468	.	C	CT	.	.	DB;DP=191;ECNT=1;NLOD=9.12;N_ART_LOD=5.13;POP_AF=1.000e-03;P_GERMLINE=-8.006e+00;RPA=10,11;RU=T;STR;TLOD=3.81	GT:AD:AF:F1R2:F2R1:MBQ:MFRL:MMQ:MPOS:SA_MAP_AF:SA_POST_PROB	0/0:72,5:0.142:31,2:40,3:39:180,138:60:29	0/1:71,5:0.165:32,0:37,5:35:179,131:60:30:0.061,0.040,0.066:0.011,9.829e-03,0.979
1	12464108	.	TTG	T	.	.	DP=62;ECNT=1;NLOD=7.21;N_ART_LOD=-1.426e+00;POP_AF=1.000e-03;P_GERMLINE=-5.988e+00;RPA=7,6;RU=TG;STR;TLOD=3.93	GT:AD:AF:F1R2:F2R1:MBQ:MFRL:MMQ:MPOS:SA_MAP_AF:SA_POST_PROB	0/0:24,0:0.072:7,0:17,0:0:205,0:0:0	0/1:20,2:0.237:6,0:14,2:40:224,166:60:30:0.091,0.00,0.091:0.025,0.014,0.961
1	12815308	.	T	C	.	.	DP=45;ECNT=2;NLOD=4.82;N_ART_LOD=-1.230e+00;POP_AF=1.000e-03;P_GERMLINE=-2.600e+00;TLOD=4.95	GT:AD:AF:F1R2:F2R1:MBQ:MFRL:MMQ:MPOS:PGT:PID:SA_MAP_AF:SA_POST_PROB	0/0:16,0:3.162e-05:3,0:13,0:0:218,0:0:0:0|1:12815308_T_C	0/1:26,2:0.086:11,2:15,0:40:189,133962333:26:16:0|1:12815308_T_C:0.00,0.071,0.071:0.013,0.019,0.967
1	12815311	.	G	A	.	.	DP=47;ECNT=2;NLOD=4.82;N_ART_LOD=-1.241e+00;POP_AF=1.000e-03;P_GERMLINE=-2.676e+00;TLOD=4.87	GT:AD:AF:F1R2:F2R1:MBQ:MFRL:MMQ:MPOS:PGT:PID:SA_MAP_AF:SA_POST_PROB	0/0:16,0:0.029:3,0:13,0:0:218,0:0:0:0|1:12815308_T_C	0/1:28,2:0.067:11,2:17,0:40:189,133962333:26:13:0|1:12815308_T_C:0.00,0.071,0.067:0.013,0.017,0.970
1	12888476	.	C	T	.	.	DP=82;ECNT=1;NLOD=12.34;N_ART_LOD=-1.628e+00;POP_AF=1.000e-03;P_GERMLINE=-1.059e+01;TLOD=4.46	GT:AD:AF:F1R2:F2R1:MBQ:MFRL:MMQ:MPOS:SA_MAP_AF:SA_POST_PROB	0/0:41,0:0.012:24,0:17,0:0:173,0:0:0	0/1:38,2:0.055:25,1:13,1:40:169,370:40:20:0.00,0.051,0.050:0.015,9.624e-03,0.975
1	12907465	.	A	G	.	.	DP=717;ECNT=16;NLOD=68.14;N_ART_LOD=15.07;POP_AF=1.000e-03;P_GERMLINE=-6.483e+01;TLOD=26.13	GT:AD:AF:F1R2:F2R1:MBQ:MFRL:MMQ:MPOS:PGT:PID:SA_MAP_AF:SA_POST_PROB	0/0:324,7:0.021:110,2:214,5:40:179,256:41:41:0|1:12907438_A_G	0/1:375,11:0.029:159,5:216,6:40:174,254:37:41:0|1:12907438_A_G:0.030,0.010,0.028:8.580e-04,0.139,0.860
1	14057425	.	GA	G	.	.	DP=233;ECNT=1;NLOD=17.57;N_ART_LOD=4.40;POP_AF=1.000e-03;P_GERMLINE=-1.427e+01;RPA=13,12;RU=A;STR;TLOD=12.45	GT:AD:AF:F1R2:F2R1:MBQ:MFRL:MMQ:MPOS:SA_MAP_AF:SA_POST_PROB	0/0:101,5:0.097:30,1:40,4:35:173,138:60:22	0/1:98,12:0.156:31,2:40,10:39:185,194:60:17:0.091,0.101,0.111:8.263e-03,0.014,0.978
1	14220126	.	G	A	.	.	DP=73;ECNT=1;NLOD=8.98;N_ART_LOD=-1.508e+00;POP_AF=1.000e-03;P_GERMLINE=-7.339e+00;TLOD=4.35	GT:AD:AF:F1R2:F2R1:MBQ:MFRL:MMQ:MPOS:SA_MAP_AF:SA_POST_PROB	0/0:30,0:0.049:8,0:22,0:0:194,0:0:0	0/1:38,2:0.053:16,0:22,2:40:182,243:60:20:0.040,0.030,0.050:5.770e-03,0.036,0.958
1	14559715	.	T	C	.	.	DP=13;ECNT=1;NLOD=3.01;N_ART_LOD=-1.041e+00;POP_AF=1.000e-03;P_GERMLINE=-2.413e+00;TLOD=3.30	GT:AD:AF:F1R2:F2R1:MBQ:MFRL:MMQ:MPOS:SA_MAP_AF:SA_POST_PROB	0/0:10,0:4.997e-05:3,0:7,0:0:157,0:0:0	0/1:2,1:0.333:1,1:1,0:39:107,106:60:7:0.00,0.333,0.333:0.029,0.021,0.949
1	15623000	.	T	C	.	.	DP=111;ECNT=1;NLOD=16.25;N_ART_LOD=-1.747e+00;POP_AF=1.000e-03;P_GERMLINE=-1.580e+01;TLOD=3.15	GT:AD:AF:F1R2:F2R1:MBQ:MFRL:MMQ:MPOS:SA_MAP_AF:SA_POST_PROB	0/0:54,0:0.018:20,0:34,0:0:213,0:0:0	0/1:52,2:0.045:22,2:30,0:36:215,231:60:5:0.00,0.040,0.037:7.395e-03,0.022,0.971
1	15829670	.	C	T	.	.	DP=12;ECNT=2;NLOD=2.41;N_ART_LOD=-9.542e-01;POP_AF=1.000e-03;P_GERMLINE=-1.914e+00;TLOD=3.20	GT:AD:AF:F1R2:F2R1:MBQ:MFRL:MMQ:MPOS:PGT:PID:SA_MAP_AF:SA_POST_PROB	0/0:8,0:8.122e-06:5,0:3,0:0:182,0:0:0:0|1:15829670_C_T	0/1:3,1:0.250:2,0:1,1:40:255,125:40:29:0|1:15829670_C_T:0.00,0.253,0.250:0.027,0.021,0.951
1	15829680	.	A	G	.	.	DP=12;ECNT=2;NLOD=2.41;N_ART_LOD=-9.542e-01;POP_AF=1.000e-03;P_GERMLINE=-1.914e+00;TLOD=3.20	GT:AD:AF:F1R2:F2R1:MBQ:MFRL:MMQ:MPOS:PGT:PID:SA_MAP_AF:SA_POST_PROB	0/0:8,0:8.122e-06:5,0:3,0:0:182,0:0:0:0|1:15829670_C_T	0/1:3,1:0.250:2,0:1,1:40:255,125:40:19:0|1:15829670_C_T:0.00,0.253,0.250:0.027,0.021,0.951
1	15860947	.	G	A	.	.	DP=140;ECNT=1;NLOD=15.21;N_ART_LOD=-1.708e+00;POP_AF=1.000e-03;P_GERMLINE=-1.463e+01;TLOD=3.27	GT:AD:AF:F1R2:F2R1:MBQ:MFRL:MMQ:MPOS:SA_MAP_AF:SA_POST_PROB	0/0:53,1:0.043:20,0:33,1:15:210,201:60:3	0/1:76,2:0.056:29,1:47,1:39:200,224:60:13:0.030,0.00,0.026:0.011,6.457e-03,0.982
1	16200729	.	A	AT	.	.	DP=238;ECNT=1;NLOD=18.41;N_ART_LOD=3.20;POP_AF=1.000e-03;P_GERMLINE=-1.512e+01;RPA=10,11;RU=T;STR;TLOD=7.66	GT:AD:AF:F1R2:F2R1:MBQ:MFRL:MMQ:MPOS:SA_MAP_AF:SA_POST_PROB	0/0:97,5:0.120:36,1:60,3:39:180,181:60:19	0/1:104,8:0.093:39,4:63,3:39:167,188:60:11:0.040,0.061,0.063:0.016,4.943e-03,0.979
1	16306407	.	T	C	.	.	DP=12;ECNT=1;NLOD=2.36;N_ART_LOD=-9.510e-01;POP_AF=1.000e-03;P_GERMLINE=-1.891e+00;TLOD=3.18	GT:AD:AF:F1R2:F2R1:MBQ:MFRL:MMQ:MPOS:SA_MAP_AF:SA_POST_PROB	0/0:8,0:0.013:4,0:4,0:0:137,0:0:0	0/1:3,1:0.250:3,0:0,1:40:130,114:60:20:0.253,0.00,0.250:0.019,0.032,0.949
1	16360092	.	T	C	.	.	DP=232;ECNT=2;NLOD=29.65;N_ART_LOD=-1.719e+00;POP_AF=1.000e-03;P_GERMLINE=-2.722e+01;TLOD=5.20	GT:AD:AF:F1R2:F2R1:MBQ:MFRL:MMQ:MPOS:SA_MAP_AF:SA_POST_PROB	0/0:105,1:0.021:32,1:73,0:0:157,189:60:0	0/1:109,5:0.083:27,0:82,5:14:147,199:60:6:0.020,0.040,0.044:0.024,3.344e-03,0.973
1	16431152	.	G	A	.	.	DP=85;ECNT=5;NLOD=7.75;N_ART_LOD=1.27;POP_AF=1.000e-03;P_GERMLINE=-6.062e+00;TLOD=4.40	GT:AD:AF:F1R2:F2R1:MBQ:MFRL:MMQ:MPOS:PGT:PID:SA_MAP_AF:SA_POST_PROB	0/0:40,1:0.029:25,1:15,0:38:167,283:20:7:0|1:16431152_G_A	0/1:41,2:0.057:23,2:18,0:40:162,240:20:21:0|1:16431152_G_A:0.040,0.030,0.047:7.562e-03,0.015,0.977
1	16431171	.	A	G	.	.	DP=87;ECNT=5;NLOD=7.84;N_ART_LOD=1.26;POP_AF=1.000e-03;P_GERMLINE=-4.550e+00;TLOD=7.65	GT:AD:AF:F1R2:F2R1:MBQ:MFRL:MMQ:MPOS:PGT:PID:SA_MAP_AF:SA_POST_PROB	0/0:40,1:0.024:26,1:14,0:40:169,283:20:26:0|1:16431152_G_A	0/1:43,3:0.065:24,3:19,0:40:162,193:20:20:0|1:16431152_G_A:0.040,0.061,0.065:0.014,9.152e-03,0.977
1	16431186	.	G	T	.	.	DP=83;ECNT=5;NLOD=6.94;N_ART_LOD=1.33;POP_AF=1.000e-03;P_GERMLINE=-3.646e+00;TLOD=7.69	GT:AD:AF:F1R2:F2R1:MBQ:MFRL:MMQ:MPOS:PGT:PID:SA_MAP_AF:SA_POST_PROB	0/0:37,1:0.026:23,1:14,0:39:169,283:20:41:0|1:16431152_G_A	0/1:42,3:0.067:25,3:17,0:40:162,193:20:27:0|1:16431152_G_A:0.040,0.061,0.067:0.020,7.486e-03,0.973
1	16531333	.	G	T	.	.	DP=129;ECNT=1;NLOD=17.16;N_ART_LOD=-1.767e+00;POP_AF=1.000e-03;P_GERMLINE=-1.642e+01;TLOD=3.44	GT:AD:AF:F1R2:F2R1:MBQ:MFRL:MMQ:MPOS:SA_MAP_AF:SA_POST_PROB	0/0:57,0:8.672e-03:19,0:38,0:0:167,0:0:0	0/1:68,2:0.035:29,0:39,2:16:152,157:60:20:0.020,0.020,0.029:8.352e-03,6.247e-03,0.985
1	16893000	.	T	G	.	.	DP=49;ECNT=2;NLOD=4.21;N_ART_LOD=-1.210e+00;POP_AF=1.000e-03;P_GERMLINE=-3.081e+00;TLOD=3.83	GT:AD:AF:F1R2:F2R1:MBQ:MFRL:MMQ:MPOS:SA_MAP_AF:SA_POST_PROB	0/0:14,0:0.089:6,0:8,0:0:248,0:0:0	0/1:25,2:0.144:12,2:13,0:40:223,291:35:22:0.071,0.00,0.074:0.010,0.024,0.966
1	16893011	.	C	G	.	.	DP=44;ECNT=2;NLOD=3.91;N_ART_LOD=-1.159e+00;POP_AF=1.000e-03;P_GERMLINE=-2.850e+00;TLOD=3.76	GT:AD:AF:F1R2:F2R1:MBQ:MFRL:MMQ:MPOS:SA_MAP_AF:SA_POST_PROB	0/0:13,0:0.036:7,0:6,0:0:232,0:0:0	0/1:27,2:0.083:14,2:13,0:38:214,291:35:15:0.071,0.00,0.069:8.451e-03,0.028,0.963
1	16903814	.	G	A	.	.	DP=103;ECNT=2;NLOD=8.95;N_ART_LOD=-6.620e-01;POP_AF=1.000e-03;P_GERMLINE=-5.645e+00;TLOD=9.35	GT:AD:AF:F1R2:F2R1:MBQ:MFRL:MMQ:MPOS:SA_MAP_AF:SA_POST_PROB	0/0:37,1:0.027:14,0:23,1:39:201,124:20:32	0/1:54,9:0.156:25,2:29,7:39:192,147:21:9:0.141,0.071,0.143:5.110e-03,0.096,0.899
1	16903848	.	T	A	.	.	DP=118;ECNT=2;NLOD=9.80;N_ART_LOD=-7.322e-01;POP_AF=1.000e-03;P_GERMLINE=-6.503e+00;TLOD=8.69	GT:AD:AF:F1R2:F2R1:MBQ:MFRL:MMQ:MPOS:SA_MAP_AF:SA_POST_PROB	0/0:40,1:0.050:14,0:26,1:37:189,124:20:32	0/1:59,8:0.161:28,2:31,6:40:188,143:21:40:0.111,0.091,0.119:0.013,0.013,0.974
1	16936407	.	T	C	.	.	DP=31;ECNT=1;NLOD=4.17;N_ART_LOD=-1.186e+00;POP_AF=1.000e-03;P_GERMLINE=-9.221e-01;TLOD=9.37	GT:AD:AF:F1R2:F2R1:MBQ:MFRL:MMQ:MPOS:SA_MAP_AF:SA_POST_PROB	0/0:14,0:0.040:9,0:5,0:0:176,0:0:0	0/1:12,3:0.225:6,2:6,1:39:170,122:60:20:0.172,0.172,0.200:0.033,0.015,0.952
1	16965863	.	ACAG	A	.	.	DP=38;ECNT=1;NLOD=2.37;N_ART_LOD=-7.170e-01;POP_AF=1.000e-03;P_GERMLINE=-4.802e-02;RPA=7,6;RU=CAG;STR;TLOD=9.25	GT:AD:AF:F1R2:F2R1:MBQ:MFRL:MMQ:MPOS:SA_MAP_AF:SA_POST_PROB	0/0:8,0:0.220:0,0:6,0:0:182,0:0:0	0/1:14,3:0.279:4,1:7,2:40:198,183:49:23:0.131,0.111,0.150:0.019,0.018,0.964
1	16973604	.	C	T	.	.	DP=628;ECNT=2;NLOD=56.81;N_ART_LOD=8.25;POP_AF=1.000e-03;P_GERMLINE=-5.350e+01;TLOD=36.79	GT:AD:AF:F1R2:F2R1:MBQ:MFRL:MMQ:MPOS:SA_MAP_AF:SA_POST_PROB	0/0:268,9:0.059:175,5:93,4:39:176,156:27:15	0/1:301,21:0.084:201,14:100,7:39:174,145:27:18:0.061,0.061,0.065:0.012,3.045e-03,0.985
1	17013871	.	C	T	.	.	DP=158;ECNT=1;NLOD=20.47;N_ART_LOD=-1.847e+00;POP_AF=1.000e-03;P_GERMLINE=-2.016e+01;TLOD=3.00	GT:AD:AF:F1R2:F2R1:MBQ:MFRL:MMQ:MPOS:SA_MAP_AF:SA_POST_PROB	0/0:68,0:0.021:34,0:34,0:0:176,0:0:0	0/1:80,2:0.053:33,1:47,1:38:169,154:44:20:0.020,0.020,0.024:3.188e-03,0.027,0.970
1	17029341	.	G	A	.	.	DP=119;ECNT=1;NLOD=17.71;N_ART_LOD=-1.790e+00;POP_AF=1.000e-03;P_GERMLINE=-1.732e+01;TLOD=3.10	GT:AD:AF:F1R2:F2R1:MBQ:MFRL:MMQ:MPOS:SA_MAP_AF:SA_POST_PROB	0/0:59,0:0.033:29,0:30,0:0:190,0:0:0	0/1:50,2:0.073:29,0:21,2:35:180,200:60:25:0.00,0.040,0.038:7.638e-03,0.022,0.970
1	17231578	.	T	G	.	.	DP=31;ECNT=1;NLOD=3.01;N_ART_LOD=-1.073e+00;POP_AF=1.000e-03;P_GERMLINE=-1.830e-01;TLOD=7.50	GT:AD:AF:F1R2:F2R1:MBQ:MFRL:MMQ:MPOS:SA_MAP_AF:SA_POST_PROB	0/0:10,0:0.084:8,0:2,0:0:171,0:0:0	0/1:15,3:0.184:9,2:6,1:37:177,131009556:34:6:0.152,0.131,0.167:0.023,0.017,0.961
1	17268005	.	T	C	.	.	DP=28;ECNT=2;NLOD=2.71;N_ART_LOD=-1.000e+00;POP_AF=1.000e-03;P_GERMLINE=-1.137e+00;TLOD=4.31	GT:AD:AF:F1R2:F2R1:MBQ:MFRL:MMQ:MPOS:SA_MAP_AF:SA_POST_PROB	0/0:9,0:6.957e-05:6,0:3,0:0:153,0:0:0	0/1:14,2:0.184:5,0:9,2:40:140,70:35:11:0.121,0.00,0.125:0.013,0.032,0.955
1	17272606	.	A	AT	.	.	DP=271;ECNT=1;NLOD=25.33;N_ART_LOD=1.12;POP_AF=1.000e-03;P_GERMLINE=-2.203e+01;RPA=11,12;RU=T;STR;TLOD=12.16	GT:AD:AF:F1R2:F2R1:MBQ:MFRL:MMQ:MPOS:SA_MAP_AF:SA_POST_PROB	0/0:110,3:0.096:35,1:60,2:38:185,164:60:14	0/1:115,12:0.146:32,2:70,10:36:181,181:60:22:0.071,0.091,0.094:8.295e-03,0.025,0.967
1	17328837	.	C	T	.	.	DP=156;ECNT=1;NLOD=20.72;N_ART_LOD=-1.860e+00;POP_AF=1.000e-03;P_GERMLINE=-1.986e+01;TLOD=3.56	GT:AD:AF:F1R2:F2R1:MBQ:MFRL:MMQ:MPOS:SA_MAP_AF:SA_POST_PROB	0/0:69,0:0.041:23,0:46,0:0:190,0:0:0	0/1:70,2:0.083:22,2:48,0:40:171,159:60:10:0.020,0.020,0.028:0.016,4.274e-03,0.980
1	18809196	.	C	A	.	.	DP=357;ECNT=1;NLOD=46.08;N_ART_LOD=-2.208e+00;POP_AF=1.000e-03;P_GERMLINE=-4.507e+01;TLOD=3.71	GT:AD:AF:F1R2:F2R1:MBQ:MFRL:MMQ:MPOS:SA_MAP_AF:SA_POST_PROB	0/0:154,0:0.051:86,0:68,0:0:187,0:0:0	0/1:176,3:0.038:85,0:91,3:38:176,128:60:9:0.010,0.010,0.017:4.142e-03,3.509e-03,0.992
1	19494742	.	G	GA	.	.	DP=134;ECNT=1;NLOD=13.62;N_ART_LOD=-3.618e-01;POP_AF=1.000e-03;P_GERMLINE=-1.183e+01;RPA=9,10;RU=A;STR;TLOD=4.51	GT:AD:AF:F1R2:F2R1:MBQ:MFRL:MMQ:MPOS:SA_MAP_AF:SA_POST_PROB	0/0:54,1:0.119:12,0:40,1:40:155,215:60:29	0/1:49,4:0.154:18,3:31,1:38:188,180:60:32:0.071,0.00,0.075:0.012,0.017,0.972
1	19683355	.	CTT	C	.	.	DP=58;ECNT=1;NLOD=4.92;N_ART_LOD=-9.182e-01;POP_AF=1.000e-03;P_GERMLINE=-4.528e+00;RPA=12,10;RU=T;STR;TLOD=3.09	GT:AD:AF:F1R2:F2R1:MBQ:MFRL:MMQ:MPOS:SA_MAP_AF:SA_POST_PROB	0/0:18,1:0.155:5,0:9,0:0:184,0:0:0	0/1:18,2:0.257:8,0:7,2:39:215,128:60:13:0.091,0.00,0.087:0.017,0.017,0.966
1	19992895	.	A	G	.	.	DP=182;ECNT=1;NLOD=26.40;N_ART_LOD=-1.955e+00;POP_AF=1.000e-03;P_GERMLINE=-2.358e+01;TLOD=5.68	GT:AD:AF:F1R2:F2R1:MBQ:MFRL:MMQ:MPOS:SA_MAP_AF:SA_POST_PROB	0/0:88,0:0.019:28,0:60,0:0:147,0:0:0	0/1:83,3:0.062:33,1:50,2:40:163,121:60:20:0.030,0.020,0.035:9.404e-03,5.870e-03,0.985
1	20446233	.	C	CAT	.	.	DP=81;ECNT=1;NLOD=6.84;N_ART_LOD=-1.212e+00;POP_AF=1.000e-03;P_GERMLINE=-5.553e+00;RPA=8,9;RU=AT;STR;TLOD=3.99	GT:AD:AF:F1R2:F2R1:MBQ:MFRL:MMQ:MPOS:SA_MAP_AF:SA_POST_PROB	0/0:23,0:0.238:8,0:13,0:0:249,0:0:0	0/1:17,2:0.305:5,0:11,2:39:223,245:60:29:0.101,0.00,0.105:0.025,0.015,0.959
1	20860978	.	G	A	.	.	DP=32;ECNT=1;NLOD=4.82;N_ART_LOD=-1.241e+00;POP_AF=1.000e-03;P_GERMLINE=-2.083e+00;TLOD=5.57	GT:AD:AF:F1R2:F2R1:MBQ:MFRL:MMQ:MPOS:SA_MAP_AF:SA_POST_PROB	0/0:16,0:0.030:6,0:10,0:0:186,0:0:0	0/1:10,2:0.233:3,2:7,0:40:190,86:60:10:0.131,0.141,0.167:0.036,0.013,0.950
1	21063009	.	CA	C	.	.	DP=23;ECNT=1;NLOD=3.19;N_ART_LOD=-8.255e-01;POP_AF=1.000e-03;P_GERMLINE=-5.187e-01;RPA=11,10;RU=A;STR;TLOD=5.70	GT:AD:AF:F1R2:F2R1:MBQ:MFRL:MMQ:MPOS:SA_MAP_AF:SA_POST_PROB	0/0:11,0:0.064:6,0:2,0:0:174,0:0:0	0/1:8,3:0.289:2,3:4,0:40:140,177:60:9:0.00,0.273,0.273:0.032,0.019,0.949
1	21074151	.	G	GA	.	.	DP=323;ECNT=1;NLOD=12.46;N_ART_LOD=9.05;POP_AF=1.000e-03;P_GERMLINE=-9.977e+00;RPA=10,11;RU=A;STR;TLOD=5.25	GT:AD:AF:F1R2:F2R1:MBQ:MFRL:MMQ:MPOS:SA_MAP_AF:SA_POST_PROB	0/0:109,8:0.158:49,5:56,3:38:175,194:60:31	0/1:134,7:0.142:47,2:84,5:39:172,217:60:17:0.030,0.051,0.050:0.088,2.252e-03,0.910
1	21083763	.	CA	C	.	.	DB;DP=212;ECNT=1;NLOD=21.66;N_ART_LOD=-4.999e-01;POP_AF=1.000e-03;P_GERMLINE=-2.080e+01;RPA=10,9;RU=A;STR;TLOD=3.56	GT:AD:AF:F1R2:F2R1:MBQ:MFRL:MMQ:MPOS:SA_MAP_AF:SA_POST_PROB	0/0:81,1:0.107:27,1:48,0:34:196,236:60:12	0/1:87,4:0.128:37,1:48,3:37:198,190:60:22:0.040,0.00,0.044:7.032e-03,0.013,0.980
1	21102502	.	CAAA	C	.	.	DP=101;ECNT=1;NLOD=5.29;N_ART_LOD=-8.151e-01;POP_AF=1.000e-03;P_GERMLINE=-2.650e+00;RPA=19,16;RU=A;STR;TLOD=5.45	GT:AD:AF:F1R2:F2R1:MBQ:MFRL:MMQ:MPOS:SA_MAP_AF:SA_POST_PROB	0/0:21,1:0.302:2,0:7,0:0:168,0:0:0	0/1:32,3:0.239:2,1:12,2:34:201,221:60:41:0.071,0.071,0.091:0.026,9.625e-03,0.965
1	21143732	.	T	TA	.	.	DP=23;ECNT=1;NLOD=3.00;N_ART_LOD=-1.041e+00;POP_AF=1.000e-03;P_GERMLINE=-2.577e-01;TLOD=6.21	GT:AD:AF:F1R2:F2R1:MBQ:MFRL:MMQ:MPOS:SA_MAP_AF:SA_POST_PROB	0/0:10,0:1.637e-03:2,0:8,0:0:259,0:0:0	0/1:9,4:0.314:3,1:6,3:33:218,240:40:22:0.00,0.303,0.308:0.029,0.021,0.950
1	21175885	.	G	GT	.	.	DP=140;ECNT=1;NLOD=3.00;N_ART_LOD=5.94;POP_AF=1.000e-03;P_GERMLINE=-1.769e-01;RPA=10,11;RU=T;STR;TLOD=13.27	GT:AD:AF:F1R2:F2R1:MBQ:MFRL:MMQ:MPOS:SA_MAP_AF:SA_POST_PROB	0/0:52,5:0.122:19,3:30,2:39:200,191:60:15	0/1:63,10:0.167:35,7:26,3:39:196,171:60:17:0.101,0.131,0.137:0.012,0.024,0.964
1	21276467	.	A	G	.	.	DP=147;ECNT=1;NLOD=18.62;N_ART_LOD=-1.805e+00;POP_AF=1.000e-03;P_GERMLINE=-1.786e+01;TLOD=3.46	GT:AD:AF:F1R2:F2R1:MBQ:MFRL:MMQ:MPOS:SA_MAP_AF:SA_POST_PROB	0/0:62,0:0.017:29,0:33,0:0:181,0:0:0	0/1:77,2:0.051:29,2:48,0:40:173,249:60:17:0.00,0.030,0.025:9.446e-03,5.759e-03,0.985
1	21287719	.	C	T	.	.	DP=18;ECNT=1;NLOD=3.61;N_ART_LOD=-1.114e+00;POP_AF=1.000e-03;P_GERMLINE=-1.344e+00;TLOD=5.03	GT:AD:AF:F1R2:F2R1:MBQ:MFRL:MMQ:MPOS:SA_MAP_AF:SA_POST_PROB	0/0:12,0:5.878e-05:6,0:6,0:0:206,0:0:0	0/1:4,2:0.333:2,0:2,2:39:183,189:41:12:0.333,0.00,0.333:0.025,0.025,0.950
1	21307743	.	A	T	.	.	DP=118;ECNT=1;NLOD=14.17;N_ART_LOD=-1.123e+00;POP_AF=1.000e-03;P_GERMLINE=-1.282e+01;TLOD=4.05	GT:AD:AF:F1R2:F2R1:MBQ:MFRL:MMQ:MPOS:SA_MAP_AF:SA_POST_PROB	0/0:49,0:0.042:5,0:13,0:0:177,0:0:0	0/1:57,6:0.128:9,2:17,2:38:203,197:60:11:0.051,0.091,0.100:0.067,5.859e-03,0.927
1	21314672	.	C	A	.	.	DP=65;ECNT=1;NLOD=6.18;N_ART_LOD=-1.347e+00;POP_AF=1.000e-03;P_GERMLINE=-4.609e+00;TLOD=4.28	GT:AD:AF:F1R2:F2R1:MBQ:MFRL:MMQ:MPOS:SA_MAP_AF:SA_POST_PROB	0/0:21,0:0.036:6,0:15,0:0:196,0:0:0	0/1:40,2:0.058:17,0:23,2:40:180,234:60:10:0.00,0.051,0.048:0.010,0.015,0.974
1	21414776	.	G	C	.	.	DP=15;ECNT=2;NLOD=2.41;N_ART_LOD=-9.542e-01;POP_AF=1.000e-03;P_GERMLINE=-6.089e-02;TLOD=6.75	GT:AD:AF:F1R2:F2R1:MBQ:MFRL:MMQ:MPOS:PGT:PID:SA_MAP_AF:SA_POST_PROB	0/0:8,0:1.010e-09:4,0:4,0:0:193,0:0:0:0|1:21414776_G_C	0/1:5,2:0.286:3,0:2,2:16:200,164:60:20:0|1:21414776_G_C:0.242,0.263,0.286:0.036,0.017,0.947
1	21503356	.	G	A	.	.	DP=716;ECNT=1;NLOD=98.08;N_ART_LOD=-2.524e+00;POP_AF=1.000e-03;P_GERMLINE=-9.685e+01;TLOD=3.93	GT:AD:AF:F1R2:F2R1:MBQ:MFRL:MMQ:MPOS:SA_MAP_AF:SA_POST_PROB	0/0:326,0:0.025:112,0:214,0:0:176,0:0:0	0/1:347,4:0.041:121,1:226,3:40:174,151:60:26:0.010,0.010,0.011:7.552e-03,1.114e-03,0.991
1	21511769	.	C	T	.	.	DP=11;ECNT=1;NLOD=2.41;N_ART_LOD=-9.542e-01;POP_AF=1.000e-03;P_GERMLINE=-2.083e+00;TLOD=3.03	GT:AD:AF:F1R2:F2R1:MBQ:MFRL:MMQ:MPOS:SA_MAP_AF:SA_POST_PROB	0/0:8,0:8.654e-05:4,0:4,0:0:163,0:0:0	0/1:2,1:0.367:0,1:2,0:36:221,126:60:14:0.00,0.333,0.333:0.029,0.021,0.949
1	21583885	.	G	A	.	.	DP=132;ECNT=1;NLOD=14.45;N_ART_LOD=-1.698e+00;POP_AF=1.000e-03;P_GERMLINE=-1.376e+01;TLOD=3.38	GT:AD:AF:F1R2:F2R1:MBQ:MFRL:MMQ:MPOS:SA_MAP_AF:SA_POST_PROB	0/0:48,0:0.020:19,0:29,0:0:232,0:0:0	0/1:75,2:0.055:27,0:48,2:39:212,233:60:14:0.00,0.030,0.026:6.368e-03,0.012,0.982
1	21689790	.	ACCCAGC	A	.	.	DP=136;ECNT=1;NLOD=16.46;N_ART_LOD=-1.781e+00;POP_AF=1.000e-03;P_GERMLINE=-1.524e+01;RPA=3,2;RU=CCCAGC;STR;TLOD=3.92	GT:AD:AF:F1R2:F2R1:MBQ:MFRL:MMQ:MPOS:SA_MAP_AF:SA_POST_PROB	0/0:55,0:0.085:24,0:31,0:0:175,0:0:0	0/1:59,2:0.094:21,0:38,2:40:170,173:60:18:0.00,0.030,0.033:0.019,4.818e-03,0.976
1	21909242	.	C	A	.	.	DP=23;ECNT=1;NLOD=2.71;N_ART_LOD=-1.000e+00;POP_AF=1.000e-03;P_GERMLINE=-8.006e-01;TLOD=4.70	GT:AD:AF:F1R2:F2R1:MBQ:MFRL:MMQ:MPOS:SA_MAP_AF:SA_POST_PROB	0/0:9,0:5.191e-05:3,0:6,0:0:202,0:0:0	0/1:10,2:0.222:5,1:5,1:39:180,118:39:31:0.00,0.172,0.167:0.022,0.022,0.957
1	21924927	.	G	A	.	.	DP=549;ECNT=1;NLOD=70.72;N_ART_LOD=-2.389e+00;POP_AF=1.000e-03;P_GERMLINE=-6.911e+01;TLOD=4.31	GT:AD:AF:F1R2:F2R1:MBQ:MFRL:MMQ:MPOS:SA_MAP_AF:SA_POST_PROB	0/0:236,0:0.040:84,0:152,0:0:161,0:0:0	0/1:278,3:0.034:94,1:184,2:40:162,136:60:10:0.010,0.00,0.011:1.129e-03,0.012,0.986
1	21930430	.	CAG	C	.	.	DP=609;ECNT=1;NLOD=38.78;N_ART_LOD=17.29;POP_AF=1.000e-03;P_GERMLINE=-3.548e+01;RPA=6,5;RU=AG;STR;TLOD=21.95	GT:AD:AF:F1R2:F2R1:MBQ:MFRL:MMQ:MPOS:SA_MAP_AF:SA_POST_PROB	0/0:237,9:0.110:74,2:155,7:39:176,185:60:32	0/1:253,11:0.119:80,3:171,8:39:171,209:60:37:0.040,0.030,0.042:5.106e-03,4.864e-03,0.990
1	21938435	.	G	T	.	.	DP=130;ECNT=1;NLOD=15.77;N_ART_LOD=-1.741e+00;POP_AF=1.000e-03;P_GERMLINE=-1.505e+01;TLOD=3.42	GT:AD:AF:F1R2:F2R1:MBQ:MFRL:MMQ:MPOS:SA_MAP_AF:SA_POST_PROB	0/0:53,0:0.034:14,0:39,0:0:211,0:0:0	0/1:68,2:0.060:20,1:48,1:39:219,161:60:12:0.020,0.020,0.029:4.671e-03,0.014,0.982
1	21978086	.	AAC	A	.	.	DB;DP=2052;ECNT=2;NLOD=179.94;N_ART_LOD=32.57;POP_AF=1.000e-03;P_GERMLINE=-1.766e+02;RPA=6,5;RU=AC;STR;TLOD=57.59	GT:AD:AF:F1R2:F2R1:MBQ:MFRL:MMQ:MPOS:SA_MAP_AF:SA_POST_PROB	0/0:824,19:0.092:270,4:544,15:39:166,201:60:32	0/1:894,31:0.096:308,13:568,18:39:165,173:60:29:0.030,0.030,0.034:9.185e-03,1.082e-03,0.990
1	22027858	.	CAAAA	C	.	.	DP=135;ECNT=1;NLOD=3.91;N_ART_LOD=4.41;POP_AF=1.000e-03;P_GERMLINE=-3.592e+00;RPA=16,12;RU=A;STR;TLOD=3.02	GT:AD:AF:F1R2:F2R1:MBQ:MFRL:MMQ:MPOS:SA_MAP_AF:SA_POST_PROB	0/0:49,4:0.161:4,1:18,1:39:206,162:60:16	0/1:57,2:0.103:4,1:21,1:39:212,167:60:25:0.00,0.040,0.042:0.010,0.013,0.977
1	22140923	.	C	T	.	.	DP=582;ECNT=1;NLOD=75.37;N_ART_LOD=-2.410e+00;POP_AF=1.000e-03;P_GERMLINE=-7.500e+01;TLOD=3.07	GT:AD:AF:F1R2:F2R1:MBQ:MFRL:MMQ:MPOS:SA_MAP_AF:SA_POST_PROB	0/0:251,0:0.024:90,0:161,0:0:179,0:0:0	0/1:304,3:0.029:137,3:167,0:38:171,197:60:10:0.010,0.010,9.772e-03:1.497e-03,3.986e-03,0.995
1	22174653	.	G	A	.	.	DP=128;ECNT=1;NLOD=13.85;N_ART_LOD=-1.691e+00;POP_AF=1.000e-03;P_GERMLINE=-1.296e+01;TLOD=3.58	GT:AD:AF:F1R2:F2R1:MBQ:MFRL:MMQ:MPOS:SA_MAP_AF:SA_POST_PROB	0/0:46,0:0.049:17,0:29,0:0:189,0:0:0	0/1:67,2:0.078:25,2:42,0:40:171,181:60:12:0.020,0.020,0.029:0.035,3.537e-03,0.961
1	22195540	.	T	C	.	.	DP=13;ECNT=1;NLOD=2.36;N_ART_LOD=-9.510e-01;POP_AF=1.000e-03;P_GERMLINE=-2.065e+00;TLOD=3.00	GT:AD:AF:F1R2:F2R1:MBQ:MFRL:MMQ:MPOS:SA_MAP_AF:SA_POST_PROB	0/0:8,0:0.013:2,0:6,0:0:118,0:0:0	0/1:4,1:0.200:3,0:1,1:40:160,123:60:20:0.00,0.202,0.200:0.035,0.017,0.949
1	22195995	.	AGAG	A	.	.	DP=94;ECNT=1;NLOD=3.66;N_ART_LOD=4.13;POP_AF=1.000e-03;P_GERMLINE=-5.137e-01;RPA=5,4;RU=GAG;STR;TLOD=9.91	GT:AD:AF:F1R2:F2R1:MBQ:MFRL:MMQ:MPOS:SA_MAP_AF:SA_POST_PROB	0/0:39,2:0.070:13,1:26,1:40:158,140:60:20	0/1:45,4:0.098:21,2:24,2:38:155,153:60:27:0.081,0.051,0.082:6.976e-03,0.026,0.967
1	22329065	.	G	C	.	.	DP=534;ECNT=3;NLOD=44.94;N_ART_LOD=13.23;POP_AF=1.000e-03;P_GERMLINE=-4.164e+01;TLOD=12.82	GT:AD:AF:F1R2:F2R1:MBQ:MFRL:MMQ:MPOS:PGT:PID:SA_MAP_AF:SA_POST_PROB	0/0:233,6:0.042:85,3:148,3:40:180,280:27:21:0|1:22329062_C_G	0/1:267,6:0.044:105,5:162,1:39:174,274:27:23:0|1:22329062_C_G:0.00,0.020,0.022:5.846e-03,4.595e-03,0.990
1	22902609	.	CT	C	.	.	DP=233;ECNT=1;NLOD=26.40;N_ART_LOD=0.545;POP_AF=1.000e-03;P_GERMLINE=-2.568e+01;RPA=9,8;RU=T;STR;TLOD=3.42	GT:AD:AF:F1R2:F2R1:MBQ:MFRL:MMQ:MPOS:SA_MAP_AF:SA_POST_PROB	0/0:106,2:0.034:35,1:68,1:39:217,431:60:34	0/1:114,4:0.052:34,1:73,3:40:219,247:60:19:0.00,0.040,0.035:6.713e-03,0.015,0.978
1	23408923	.	ATT	A	.	.	DP=70;ECNT=1;NLOD=2.52;N_ART_LOD=0.840;POP_AF=1.000e-03;P_GERMLINE=-2.360e-01;RPA=16,14;RU=T;STR;TLOD=5.47	GT:AD:AF:F1R2:F2R1:MBQ:MFRL:MMQ:MPOS:SA_MAP_AF:SA_POST_PROB	0/0:20,1:0.216:6,0:8,1:27:214,176:60:22	0/1:15,3:0.344:3,3:9,0:39:231,191:60:25:0.162,0.00,0.158:0.019,0.023,0.958
1	23519508	.	T	TAA	.	.	DP=302;ECNT=1;NLOD=11.25;N_ART_LOD=0.012;POP_AF=1.000e-03;P_GERMLINE=-7.953e+00;RPA=12,14;RU=A;STR;TLOD=9.74	GT:AD:AF:F1R2:F2R1:MBQ:MFRL:MMQ:MPOS:SA_MAP_AF:SA_POST_PROB	0/0:89,8:0.179:26,1:45,1:34:188,148:60:9	0/1:111,12:0.224:45,3:52,5:40:187,188:60:24:0.030,0.051,0.053:0.010,5.988e-03,0.984
1	23553064	.	T	C	.	.	DP=12;ECNT=1;NLOD=2.36;N_ART_LOD=-9.510e-01;POP_AF=1.000e-03;P_GERMLINE=-1.890e+00;TLOD=3.18	GT:AD:AF:F1R2:F2R1:MBQ:MFRL:MMQ:MPOS:SA_MAP_AF:SA_POST_PROB	0/0:8,0:0.013:5,0:3,0:0:188,0:0:0	0/1:3,1:0.250:1,1:2,0:40:176,121:60:19:0.00,0.253,0.250:0.039,0.017,0.944
1	23689786	.	A	AT	.	.	DP=137;ECNT=1;NLOD=2.62;N_ART_LOD=1.28;POP_AF=1.000e-03;P_GERMLINE=-1.084e+00;RPA=14,15;RU=T;STR;TLOD=4.28	GT:AD:AF:F1R2:F2R1:MBQ:MFRL:MMQ:MPOS:SA_MAP_AF:SA_POST_PROB	0/0:31,5:0.311:8,1:19,2:37:252,280:60:10	0/1:33,5:0.309:6,0:17,4:38:238,239:60:21:0.101,0.00,0.105:0.025,0.014,0.960
1	23694492	.	C	T	.	.	DP=273;ECNT=1;NLOD=38.18;N_ART_LOD=-2.119e+00;POP_AF=1.000e-03;P_GERMLINE=-3.556e+01;TLOD=5.42	GT:AD:AF:F1R2:F2R1:MBQ:MFRL:MMQ:MPOS:SA_MAP_AF:SA_POST_PROB	0/0:127,0:0.030:41,0:86,0:0:175,0:0:0	0/1:129,3:0.044:51,1:78,2:39:159,131:60:27:0.020,0.010,0.023:4.563e-03,5.449e-03,0.990
1	23954126	.	TAC	T	.	.	DP=111;ECNT=1;NLOD=7.23;N_ART_LOD=1.08;POP_AF=1.000e-03;P_GERMLINE=-6.409e+00;RPA=8,7;RU=AC;STR;TLOD=3.53	GT:AD:AF:F1R2:F2R1:MBQ:MFRL:MMQ:MPOS:SA_MAP_AF:SA_POST_PROB	0/0:39,1:0.119:11,0:5,1:40:247,226:60:34	0/1:52,2:0.180:14,1:4,1:40:220,237:60:22:0.00,0.040,0.038:0.011,9.099e-03,0.980
1	24033427	.	CA	C	.	.	DP=18;ECNT=1;NLOD=2.28;N_ART_LOD=-7.147e-01;POP_AF=1.000e-03;P_GERMLINE=-1.631e+00;RPA=14,13;RU=A;STR;TLOD=3.36	GT:AD:AF:F1R2:F2R1:MBQ:MFRL:MMQ:MPOS:SA_MAP_AF:SA_POST_PROB	0/0:8,0:0.087:2,0:3,0:0:193,0:0:0	0/1:5,2:0.344:3,1:1,1:37:180,117:60:22:0.283,0.00,0.286:0.017,0.040,0.944
1	24086171	.	T	C	.	.	DP=180;ECNT=1;NLOD=25.54;N_ART_LOD=-1.947e+00;POP_AF=1.000e-03;P_GERMLINE=-2.474e+01;TLOD=3.50	GT:AD:AF:F1R2:F2R1:MBQ:MFRL:MMQ:MPOS:SA_MAP_AF:SA_POST_PROB	0/0:85,0:0.034:35,0:50,0:0:219,0:0:0	0/1:80,2:0.064:33,1:47,1:40:209,257:60:20:0.020,0.00,0.024:0.017,5.382e-03,0.977
1	24120471	.	A	G	.	.	DP=589;ECNT=1;NLOD=79.30;N_ART_LOD=-2.435e+00;POP_AF=1.000e-03;P_GERMLINE=-7.820e+01;TLOD=3.81	GT:AD:AF:F1R2:F2R1:MBQ:MFRL:MMQ:MPOS:SA_MAP_AF:SA_POST_PROB	0/0:265,0:0.032:106,0:159,0:0:155,0:0:0	0/1:297,3:0.025:115,3:182,0:39:152,184:60:32:0.010,0.010,0.010:3.311e-03,1.753e-03,0.995
1	24124492	.	G	A	.	.	DP=178;ECNT=1;NLOD=25.59;N_ART_LOD=-1.943e+00;POP_AF=1.000e-03;P_GERMLINE=-2.486e+01;TLOD=3.42	GT:AD:AF:F1R2:F2R1:MBQ:MFRL:MMQ:MPOS:SA_MAP_AF:SA_POST_PROB	0/0:85,0:0.023:24,0:61,0:0:216,0:0:0	0/1:86,2:0.029:27,0:59,2:40:209,153:60:13:0.020,0.00,0.023:4.090e-03,0.012,0.984
1	24156285	.	A	AT	.	.	DP=23;ECNT=1;NLOD=2.32;N_ART_LOD=-5.634e-01;POP_AF=1.000e-03;P_GERMLINE=-8.898e-01;RPA=16,17;RU=T;STR;TLOD=4.19	GT:AD:AF:F1R2:F2R1:MBQ:MFRL:MMQ:MPOS:SA_MAP_AF:SA_POST_PROB	0/0:8,0:0.026:0,0:6,0:0:140,0:0:0	0/1:8,3:0.340:3,0:4,3:39:143,224:60:28:0.222,0.253,0.273:0.023,0.022,0.955
1	24186460	.	A	AT	.	.	DP=274;ECNT=1;NLOD=12.60;N_ART_LOD=4.84;POP_AF=1.000e-03;P_GERMLINE=-9.335e+00;RPA=11,12;RU=T;STR;TLOD=7.02	GT:AD:AF:F1R2:F2R1:MBQ:MFRL:MMQ:MPOS:SA_MAP_AF:SA_POST_PROB	0/0:90,7:0.181:25,2:54,4:35:204,202:60:18	0/1:99,9:0.199:33,3:56,4:37:191,159:60:17:0.061,0.00,0.065:0.015,0.011,0.973
1	24484186	.	C	T	.	.	DP=515;ECNT=1;NLOD=69.77;N_ART_LOD=-2.376e+00;POP_AF=1.000e-03;P_GERMLINE=-6.793e+01;TLOD=4.55	GT:AD:AF:F1R2:F2R1:MBQ:MFRL:MMQ:MPOS:SA_MAP_AF:SA_POST_PROB	0/0:232,0:0.023:86,0:146,0:0:175,0:0:0	0/1:257,3:0.034:99,0:158,3:40:160,156:60:29:0.00,0.010,0.012:0.010,1.357e-03,0.989
1	24780521	.	CTT	C	.	.	DP=272;ECNT=1;NLOD=5.13;N_ART_LOD=7.45;POP_AF=1.000e-03;P_GERMLINE=-2.468e+00;RPA=15,13;RU=T;STR;TLOD=5.47	GT:AD:AF:F1R2:F2R1:MBQ:MFRL:MMQ:MPOS:SA_MAP_AF:SA_POST_PROB	0/0:77,8:0.244:24,2:29,3:39:175,138:60:33	0/1:72,8:0.265:27,2:21,3:39:178,156:60:24:0.061,0.030,0.060:5.537e-03,0.018,0.977
1	25135005	.	G	C	.	.	DP=24;ECNT=3;NLOD=4.17;N_ART_LOD=-1.174e+00;POP_AF=1.000e-03;P_GERMLINE=-3.820e+00;TLOD=3.05	GT:AD:AF:F1R2:F2R1:MBQ:MFRL:MMQ:MPOS:PGT:PID:SA_MAP_AF:SA_POST_PROB	0/0:14,0:7.246e-03:4,0:10,0:0:183,0:0:0:0|1:25135005_G_C	0/1:8,2:0.220:8,2:0,0:14:120,217:60:20:0|1:25135005_G_C:0.00,0.202,0.200:0.045,0.014,0.942
1	25135025	.	G	T	.	.	DP=25;ECNT=3;NLOD=3.52;N_ART_LOD=-1.055e+00;POP_AF=1.000e-03;P_GERMLINE=-3.184e+00;TLOD=3.03	GT:AD:AF:F1R2:F2R1:MBQ:MFRL:MMQ:MPOS:PGT:PID:SA_MAP_AF:SA_POST_PROB	0/0:14,1:0.060:5,1:9,0:0:162,153:60:0:0|1:25135005_G_C	0/1:8,2:0.210:7,2:1,0:14:125,217:60:16:0|1:25135005_G_C:0.00,0.202,0.200:0.070,0.011,0.919
1	25135026	.	A	T	.	.	DP=25;ECNT=3;NLOD=3.52;N_ART_LOD=-1.055e+00;POP_AF=1.000e-03;P_GERMLINE=-3.184e+00;TLOD=3.03	GT:AD:AF:F1R2:F2R1:MBQ:MFRL:MMQ:MPOS:PGT:PID:SA_MAP_AF:SA_POST_PROB	0/0:14,1:0.060:5,1:9,0:0:162,153:60:0:0|1:25135005_G_C	0/1:8,2:0.210:7,2:1,0:14:125,217:60:15:0|1:25135005_G_C:0.00,0.202,0.200:0.070,0.011,0.919
1	25178051	.	T	TAGTAGTGA	.	.	DP=21;ECNT=1;NLOD=2.41;N_ART_LOD=-9.542e-01;POP_AF=1.000e-03;P_GERMLINE=-9.426e-02;TLOD=6.05	GT:AD:AF:F1R2:F2R1:MBQ:MFRL:MMQ:MPOS:SA_MAP_AF:SA_POST_PROB	0/0:8,0:8.205e-05:4,0:4,0:0:150,0:0:0	0/1:10,2:0.191:5,0:5,2:36:164,185:60:1:0.172,0.00,0.167:0.012,0.045,0.943
1	26227608	.	CAAAAAA	C	.	.	DP=337;ECNT=1;NLOD=6.70;N_ART_LOD=-1.025e+00;POP_AF=1.000e-03;P_GERMLINE=-3.451e+00;RPA=22,16;RU=A;STR;TLOD=6.92	GT:AD:AF:F1R2:F2R1:MBQ:MFRL:MMQ:MPOS:SA_MAP_AF:SA_POST_PROB	0/0:53,5:0.344:5,0:12,0:0:205,0:0:0	0/1:76,11:0.333:2,0:9,4:25:197,174:60:22:0.071,0.00,0.071:0.014,0.014,0.972
1	26478699	.	A	G	.	.	DP=15;ECNT=1;NLOD=3.31;N_ART_LOD=-1.079e+00;POP_AF=1.000e-03;P_GERMLINE=-2.657e+00;TLOD=3.35	GT:AD:AF:F1R2:F2R1:MBQ:MFRL:MMQ:MPOS:SA_MAP_AF:SA_POST_PROB	0/0:11,0:4.804e-05:3,0:8,0:0:145,0:0:0	0/1:2,1:0.375:1,0:1,1:40:222,117:60:20:0.333,0.00,0.333:0.019,0.036,0.946
1	26496482	.	G	A	.	.	DP=219;ECNT=1;NLOD=29.75;N_ART_LOD=-2.007e+00;POP_AF=1.000e-03;P_GERMLINE=-2.936e+01;TLOD=3.09	GT:AD:AF:F1R2:F2R1:MBQ:MFRL:MMQ:MPOS:SA_MAP_AF:SA_POST_PROB	0/0:99,0:0.020:39,0:60,0:0:180,0:0:0	0/1:110,2:0.036:37,1:73,1:40:183,205:60:7:0.010,0.010,0.018:3.067e-03,9.937e-03,0.987
1	26646634	.	T	C	.	.	DP=629;ECNT=2;NLOD=66.84;N_ART_LOD=1.21;POP_AF=1.000e-03;P_GERMLINE=-6.517e+01;TLOD=4.38	GT:AD:AF:F1R2:F2R1:MBQ:MFRL:MMQ:MPOS:SA_MAP_AF:SA_POST_PROB	0/0:253,3:0.063:80,1:171,2:27:157,196:60:1	0/1:310,6:0.064:90,3:219,3:27:158,196:60:7:0.010,0.020,0.019:3.376e-03,2.789e-03,0.994
1	26654722	.	C	T	.	.	DP=474;ECNT=1;NLOD=66.27;N_ART_LOD=-2.346e+00;POP_AF=1.000e-03;P_GERMLINE=-6.444e+01;TLOD=4.54	GT:AD:AF:F1R2:F2R1:MBQ:MFRL:MMQ:MPOS:SA_MAP_AF:SA_POST_PROB	0/0:224,1:0.015:67,0:157,1:16:195,157:60:36	0/1:230,3:0.039:76,1:154,2:39:186,210:60:37:0.00,0.010,0.013:6.763e-03,2.007e-03,0.991
1	26654867	.	CACAG	C	.	.	DB;DP=730;ECNT=1;NLOD=82.42;N_ART_LOD=-2.478e+00;POP_AF=1.000e-03;P_GERMLINE=-8.102e+01;RPA=4,3;RU=ACAG;STR;TLOD=4.10	GT:AD:AF:F1R2:F2R1:MBQ:MFRL:MMQ:MPOS:SA_MAP_AF:SA_POST_PROB	0/0:275,0:0.092:87,0:188,0:0:176,0:0:0	0/1:344,3:0.068:121,1:223,2:36:162,213:60:28:0.010,0.010,8.646e-03:1.920e-03,2.231e-03,0.996
1	26762484	.	A	G	.	.	DP=29;ECNT=1;NLOD=2.71;N_ART_LOD=-1.000e+00;POP_AF=1.000e-03;P_GERMLINE=-3.422e-01;TLOD=5.43	GT:AD:AF:F1R2:F2R1:MBQ:MFRL:MMQ:MPOS:SA_MAP_AF:SA_POST_PROB	0/0:9,0:2.877e-05:6,0:3,0:0:134,0:0:0	0/1:17,2:0.125:5,0:12,2:37:211,116:60:16:0.081,0.081,0.105:0.017,0.016,0.967
1	26880636	.	G	A	.	.	DP=236;ECNT=1;NLOD=35.52;N_ART_LOD=-2.083e+00;POP_AF=1.000e-03;P_GERMLINE=-3.519e+01;TLOD=3.03	GT:AD:AF:F1R2:F2R1:MBQ:MFRL:MMQ:MPOS:SA_MAP_AF:SA_POST_PROB	0/0:118,0:0.020:33,0:85,0:0:178,0:0:0	0/1:108,2:0.031:35,1:73,1:40:174,131:60:18:0.010,0.010,0.018:2.942e-03,0.012,0.985
1	27022939	.	CCCG	C	.	.	DB;DP=87;ECNT=1;NLOD=10.51;N_ART_LOD=-1.589e+00;POP_AF=1.000e-03;P_GERMLINE=-8.824e+00;RPA=5,4;RU=CCG;STR;TLOD=4.39	GT:AD:AF:F1R2:F2R1:MBQ:MFRL:MMQ:MPOS:SA_MAP_AF:SA_POST_PROB	0/0:35,0:0.084:17,0:18,0:0:168,0:0:0	0/1:41,2:0.067:18,1:23,1:38:190,116:60:42:0.040,0.030,0.047:9.521e-03,0.011,0.979
1	27023450	.	AGCG	A	.	.	DB;DP=886;ECNT=1;NLOD=97.58;N_ART_LOD=6.45;POP_AF=1.000e-03;P_GERMLINE=-9.428e+01;RPA=4,3;RU=GCG;STR;TLOD=17.45	GT:AD:AF:F1R2:F2R1:MBQ:MFRL:MMQ:MPOS:SA_MAP_AF:SA_POST_PROB	0/0:381,4:0.064:165,2:216,2:40:171,194:60:32	0/1:367,8:0.107:151,1:216,7:40:173,198:60:34:0.020,0.020,0.021:2.850e-03,3.608e-03,0.994
1	27087188	.	A	AT	.	.	DP=31;ECNT=1;NLOD=5.03;N_ART_LOD=-9.757e-01;POP_AF=1.000e-03;P_GERMLINE=-3.013e+00;RPA=11,12;RU=T;STR;TLOD=4.73	GT:AD:AF:F1R2:F2R1:MBQ:MFRL:MMQ:MPOS:SA_MAP_AF:SA_POST_PROB	0/0:17,0:0.012:7,0:8,0:0:323,0:0:0	0/1:10,3:0.250:3,1:7,2:40:270,232:60:27:0.00,0.232,0.231:0.025,0.022,0.953
1	27143359	.	CAA	C	.	.	DP=39;ECNT=1;NLOD=4.52;N_ART_LOD=-8.185e-01;POP_AF=1.000e-03;P_GERMLINE=-3.836e+00;RPA=13,11;RU=A;STR;TLOD=3.38	GT:AD:AF:F1R2:F2R1:MBQ:MFRL:MMQ:MPOS:SA_MAP_AF:SA_POST_PROB	0/0:15,0:0.084:6,0:6,0:0:178,0:0:0	0/1:14,2:0.229:5,2:3,0:35:135,171:60:25:0.091,0.091,0.111:0.016,0.019,0.966
1	27248511	.	C	T	.	.	DP=172;ECNT=1;NLOD=22.27;N_ART_LOD=-1.880e+00;POP_AF=1.000e-03;P_GERMLINE=-2.170e+01;TLOD=3.27	GT:AD:AF:F1R2:F2R1:MBQ:MFRL:MMQ:MPOS:SA_MAP_AF:SA_POST_PROB	0/0:74,0:0.013:22,0:52,0:0:165,0:0:0	0/1:89,2:0.048:26,0:63,2:40:159,163:60:11:0.020,0.00,0.022:4.093e-03,0.011,0.985
1	27630312	.	C	T	.	.	DP=480;ECNT=1;NLOD=57.09;N_ART_LOD=-1.552e-01;POP_AF=1.000e-03;P_GERMLINE=-5.550e+01;TLOD=4.30	GT:AD:AF:F1R2:F2R1:MBQ:MFRL:MMQ:MPOS:SA_MAP_AF:SA_POST_PROB	0/0:204,1:0.029:67,1:137,0:40:170,248:60:41	0/1:249,3:0.037:75,2:174,1:39:185,237:60:32:0.010,0.010,0.012:2.924e-03,2.671e-03,0.994
1	27676287	.	CG	C	.	.	DB;DP=342;ECNT=1;NLOD=33.74;N_ART_LOD=0.616;POP_AF=1.000e-03;P_GERMLINE=-3.321e+01;RPA=6,5;RU=G;STR;TLOD=3.23	GT:AD:AF:F1R2:F2R1:MBQ:MFRL:MMQ:MPOS:SA_MAP_AF:SA_POST_PROB	0/0:132,2:0.058:41,1:84,1:40:175,201:60:20	0/1:172,4:0.072:69,0:97,4:39:173,179:60:19:0.020,0.010,0.024:4.719e-03,4.652e-03,0.991
1	27745368	.	GT	G	.	.	DP=26;ECNT=1;NLOD=2.86;N_ART_LOD=-7.725e-01;POP_AF=1.000e-03;P_GERMLINE=-4.621e-01;RPA=13,12;RU=T;STR;TLOD=5.37	GT:AD:AF:F1R2:F2R1:MBQ:MFRL:MMQ:MPOS:SA_MAP_AF:SA_POST_PROB	0/0:10,0:0.033:3,0:4,0:0:223,0:0:0	0/1:11,4:0.293:6,4:2,0:39:260,243:60:13:0.00,0.263,0.267:0.027,0.021,0.952
1	27950387	.	G	A	.	.	DP=138;ECNT=1;NLOD=15.95;N_ART_LOD=0.799;POP_AF=1.000e-03;P_GERMLINE=-1.492e+01;TLOD=3.73	GT:AD:AF:F1R2:F2R1:MBQ:MFRL:MMQ:MPOS:SA_MAP_AF:SA_POST_PROB	0/0:67,1:0.037:21,1:46,0:40:251,192:60:41	0/1:62,2:0.054:28,1:34,1:40:227,198:60:22:0.030,0.00,0.031:0.014,7.245e-03,0.979
1	27995822	.	G	A	.	.	DP=632;ECNT=1;NLOD=78.16;N_ART_LOD=-4.142e-01;POP_AF=1.000e-03;P_GERMLINE=-7.673e+01;TLOD=4.14	GT:AD:AF:F1R2:F2R1:MBQ:MFRL:MMQ:MPOS:SA_MAP_AF:SA_POST_PROB	0/0:274,1:0.038:107,1:167,0:40:183,233:60:6	0/1:307,3:0.051:131,2:176,1:40:178,186:60:28:0.010,0.00,9.677e-03:3.735e-03,2.658e-03,0.994
1	28033744	.	G	A	.	.	DP=12;ECNT=1;NLOD=2.41;N_ART_LOD=-9.738e-01;POP_AF=1.000e-03;P_GERMLINE=-1.733e+00;TLOD=3.38	GT:AD:AF:F1R2:F2R1:MBQ:MFRL:MMQ:MPOS:SA_MAP_AF:SA_POST_PROB	0/0:8,0:0.056:4,0:4,0:0:175,0:0:0	0/1:2,1:0.333:2,0:0,1:40:135,149:60:2:0.00,0.333,0.333:0.036,0.019,0.946
1	28086989	.	A	AT	.	.	DP=277;ECNT=1;NLOD=15.70;N_ART_LOD=6.24;POP_AF=1.000e-03;P_GERMLINE=-1.240e+01;RPA=10,11;RU=T;STR;TLOD=8.72	GT:AD:AF:F1R2:F2R1:MBQ:MFRL:MMQ:MPOS:SA_MAP_AF:SA_POST_PROB	0/0:103,6:0.116:42,1:58,5:39:174,169:60:25	0/1:128,8:0.108:41,3:84,5:40:178,156:60:26:0.00,0.061,0.058:0.079,2.901e-03,0.918
1	28159447	.	A	AT	.	.	DP=158;ECNT=1;NLOD=5.70;N_ART_LOD=4.07;POP_AF=1.000e-03;P_GERMLINE=-4.620e+00;RPA=10,11;RU=T;STR;TLOD=3.78	GT:AD:AF:F1R2:F2R1:MBQ:MFRL:MMQ:MPOS:SA_MAP_AF:SA_POST_PROB	0/0:52,4:0.170:24,2:26,2:37:223,216:60:35	0/1:66,4:0.144:23,2:40,2:33:217,186:60:15:0.061,0.00,0.057:0.025,9.003e-03,0.966
1	28197979	.	A	G	.	.	DP=35;ECNT=1;NLOD=6.02;N_ART_LOD=-1.322e+00;POP_AF=1.000e-03;P_GERMLINE=-3.575e+00;TLOD=5.21	GT:AD:AF:F1R2:F2R1:MBQ:MFRL:MMQ:MPOS:SA_MAP_AF:SA_POST_PROB	0/0:20,0:8.652e-06:10,0:10,0:0:154,0:0:0	0/1:12,2:0.167:5,0:7,2:39:188,134:60:20:0.111,0.121,0.143:0.039,0.012,0.949
1	28218895	.	C	T	.	.	DP=144;ECNT=1;NLOD=21.88;N_ART_LOD=-1.876e+00;POP_AF=1.000e-03;P_GERMLINE=-2.112e+01;TLOD=3.46	GT:AD:AF:F1R2:F2R1:MBQ:MFRL:MMQ:MPOS:SA_MAP_AF:SA_POST_PROB	0/0:73,0:0.022:29,0:44,0:0:216,0:0:0	0/1:66,2:0.031:20,1:46,1:39:214,193:60:20:0.030,0.00,0.029:0.025,5.865e-03,0.969
1	28252737	.	G	A	.	.	DP=12;ECNT=3;NLOD=2.41;N_ART_LOD=-9.542e-01;POP_AF=1.000e-03;P_GERMLINE=-1.914e+00;TLOD=3.20	GT:AD:AF:F1R2:F2R1:MBQ:MFRL:MMQ:MPOS:PGT:PID:SA_MAP_AF:SA_POST_PROB	0/0:8,0:3.162e-05:4,0:4,0:0:161,0:0:0:0|1:28252737_G_A	0/1:3,1:0.250:2,0:1,1:38:185,128:60:11:0|1:28252737_G_A:0.00,0.253,0.250:0.032,0.019,0.949
1	28252741	.	T	C	.	.	DP=13;ECNT=3;NLOD=2.71;N_ART_LOD=-1.000e+00;POP_AF=1.000e-03;P_GERMLINE=-2.120e+00;TLOD=3.29	GT:AD:AF:F1R2:F2R1:MBQ:MFRL:MMQ:MPOS:PGT:PID:SA_MAP_AF:SA_POST_PROB	0/0:9,0:4.398e-05:4,0:5,0:0:184,0:0:0:0|1:28252737_G_A	0/1:3,1:0.333:2,0:1,1:40:185,128:60:7:0|1:28252737_G_A:0.00,0.253,0.250:0.027,0.021,0.951
1	28252742	.	G	A	.	.	DP=16;ECNT=3;NLOD=2.71;N_ART_LOD=-1.018e+00;POP_AF=1.000e-03;P_GERMLINE=-2.345e+00;TLOD=3.06	GT:AD:AF:F1R2:F2R1:MBQ:MFRL:MMQ:MPOS:PGT:PID:SA_MAP_AF:SA_POST_PROB	0/0:9,0:0.050:4,0:5,0:0:184,0:0:0:0|1:28252737_G_A	0/1:4,1:0.306:3,0:1,1:40:185,128:60:6:0|1:28252737_G_A:0.00,0.202,0.200:0.029,0.019,0.952
1	28293144	.	CCTG	C	.	.	DP=265;ECNT=1;NLOD=34.56;N_ART_LOD=-2.084e+00;POP_AF=1.000e-03;P_GERMLINE=-3.166e+01;RPA=4,3;RU=CTG;STR;TLOD=5.81	GT:AD:AF:F1R2:F2R1:MBQ:MFRL:MMQ:MPOS:SA_MAP_AF:SA_POST_PROB	0/0:115,0:0.051:37,0:78,0:0:166,0:0:0	0/1:128,3:0.044:35,1:93,2:40:159,187:60:32:0.010,0.020,0.023:0.010,2.982e-03,0.987
1	28793239	.	T	C	.	.	DP=846;ECNT=1;NLOD=103.02;N_ART_LOD=0.454;POP_AF=1.000e-03;P_GERMLINE=-1.005e+02;TLOD=5.24	GT:AD:AF:F1R2:F2R1:MBQ:MFRL:MMQ:MPOS:SA_MAP_AF:SA_POST_PROB	0/0:370,2:0.036:133,2:237,0:35:182,199:60:35	0/1:430,5:0.039:155,2:275,3:39:171,191:60:38:0.010,0.010,0.011:3.489e-03,1.439e-03,0.995
1	28801787	.	A	AT	.	.	DP=28;ECNT=1;NLOD=2.66;N_ART_LOD=-7.398e-01;POP_AF=1.000e-03;P_GERMLINE=-8.951e-02;RPA=12,13;RU=T;STR;TLOD=8.86	GT:AD:AF:F1R2:F2R1:MBQ:MFRL:MMQ:MPOS:SA_MAP_AF:SA_POST_PROB	0/0:9,0:0.012:1,0:7,0:0:176,0:0:0	0/1:11,5:0.352:4,4:5,1:39:151,174:60:33:0.303,0.253,0.313:0.018,0.029,0.953
1	28807088	.	C	T	.	.	DP=898;ECNT=1;NLOD=119.24;N_ART_LOD=-1.742e+00;POP_AF=1.000e-03;P_GERMLINE=-1.184e+02;TLOD=3.53	GT:AD:AF:F1R2:F2R1:MBQ:MFRL:MMQ:MPOS:SA_MAP_AF:SA_POST_PROB	0/0:408,1:0.031:138,1:270,0:40:162,94:60:3	0/1:439,3:0.033:170,1:269,2:40:163,119:60:26:0.010,0.010,6.787e-03:2.058e-03,1.323e-03,0.997
1	28817355	.	CA	C	.	.	DP=141;ECNT=1;NLOD=9.01;N_ART_LOD=1.41;POP_AF=1.000e-03;P_GERMLINE=-7.816e+00;RPA=12,11;RU=A;STR;TLOD=3.89	GT:AD:AF:F1R2:F2R1:MBQ:MFRL:MMQ:MPOS:SA_MAP_AF:SA_POST_PROB	0/0:48,2:0.101:13,1:25,1:37:202,252:60:6	0/1:76,4:0.101:22,3:37,1:35:219,195:60:20:0.00,0.051,0.051:8.800e-03,0.019,0.972
1	28832713	.	C	CT	.	.	DP=197;ECNT=1;NLOD=2.45;N_ART_LOD=4.45;POP_AF=1.000e-03;P_GERMLINE=-5.863e-02;RPA=15,16;RU=T;STR;TLOD=7.81	GT:AD:AF:F1R2:F2R1:MBQ:MFRL:MMQ:MPOS:SA_MAP_AF:SA_POST_PROB	0/0:45,6:0.301:18,3:13,2:39:183,225:60:38	0/1:53,9:0.302:27,4:14,3:15:204,198:60:24:0.111,0.061,0.111:8.012e-03,0.026,0.966
1	28835178	.	G	A	.	.	DP=186;ECNT=3;NLOD=14.48;N_ART_LOD=3.63;POP_AF=1.000e-03;P_GERMLINE=-1.141e+01;TLOD=6.15	GT:AD:AF:F1R2:F2R1:MBQ:MFRL:MMQ:MPOS:PGT:PID:SA_MAP_AF:SA_POST_PROB	0/0:76,2:0.026:20,0:56,2:40:176,220:40:16:0|1:28835176_A_G	0/1:105,3:0.028:38,0:67,3:40:175,231:40:12:0|1:28835176_A_G:0.00,0.030,0.028:0.036,2.449e-03,0.961
1	28843271	.	C	CAG	.	.	DP=186;ECNT=1;NLOD=18.31;N_ART_LOD=0.173;POP_AF=1.000e-03;P_GERMLINE=-1.682e+01;RPA=8,9;RU=AG;STR;TLOD=4.20	GT:AD:AF:F1R2:F2R1:MBQ:MFRL:MMQ:MPOS:SA_MAP_AF:SA_POST_PROB	0/0:73,1:0.081:29,0:38,1:40:185,133:60:5	0/1:87,3:0.102:26,1:52,2:40:167,169:60:17:0.030,0.020,0.033:3.146e-03,0.028,0.969
1	28912442	.	C	CA	.	.	DP=25;ECNT=1;NLOD=3.13;N_ART_LOD=-1.070e+00;POP_AF=1.000e-03;P_GERMLINE=-2.729e+00;RPA=3,4;RU=A;STR;TLOD=3.10	GT:AD:AF:F1R2:F2R1:MBQ:MFRL:MMQ:MPOS:SA_MAP_AF:SA_POST_PROB	0/0:11,0:0.037:7,0:4,0:0:160,0:0:0	0/1:12,2:0.156:8,1:4,1:14:172,208:60:44:0.141,0.00,0.143:0.014,0.032,0.954
1	28932902	.	C	G	.	.	DP=17;ECNT=1;NLOD=3.91;N_ART_LOD=-1.146e+00;POP_AF=1.000e-03;P_GERMLINE=-3.436e+00;TLOD=3.18	GT:AD:AF:F1R2:F2R1:MBQ:MFRL:MMQ:MPOS:SA_MAP_AF:SA_POST_PROB	0/0:13,0:4.399e-05:4,0:9,0:0:172,0:0:0	0/1:3,1:0.250:2,0:1,1:40:235,154:60:6:0.00,0.253,0.250:0.023,0.025,0.952
1	29019731	.	A	AT	.	.	DP=75;ECNT=1;NLOD=2.74;N_ART_LOD=0.333;POP_AF=1.000e-03;P_GERMLINE=-1.256e-01;RPA=15,16;RU=T;STR;TLOD=6.65	GT:AD:AF:F1R2:F2R1:MBQ:MFRL:MMQ:MPOS:SA_MAP_AF:SA_POST_PROB	0/0:19,2:0.230:7,1:10,1:34:211,226:60:19	0/1:22,5:0.321:6,2:10,3:37:237,201:60:18:0.182,0.00,0.185:0.022,0.022,0.956
1	29365877	.	C	T	.	.	DP=187;ECNT=1;NLOD=26.79;N_ART_LOD=-1.963e+00;POP_AF=1.000e-03;P_GERMLINE=-2.632e+01;TLOD=3.16	GT:AD:AF:F1R2:F2R1:MBQ:MFRL:MMQ:MPOS:SA_MAP_AF:SA_POST_PROB	0/0:89,0:0.022:44,0:45,0:0:169,0:0:0	0/1:90,2:0.035:40,0:50,2:39:170,115:60:13:0.020,0.00,0.022:4.324e-03,9.895e-03,0.986
1	29391775	.	T	C	.	.	DP=93;ECNT=1;NLOD=12.29;N_ART_LOD=-1.623e+00;POP_AF=1.000e-03;P_GERMLINE=-1.129e+01;TLOD=3.71	GT:AD:AF:F1R2:F2R1:MBQ:MFRL:MMQ:MPOS:SA_MAP_AF:SA_POST_PROB	0/0:41,0:2.521e-03:18,0:23,0:0:214,0:0:0	0/1:50,2:0.039:22,2:28,0:38:212,302:60:20:0.040,0.00,0.038:0.019,7.932e-03,0.973
1	29475218	.	CCTT	C	.	.	DB;DP=589;ECNT=1;NLOD=54.04;N_ART_LOD=7.46;POP_AF=1.000e-03;P_GERMLINE=-5.074e+01;RPA=5,4;RU=CTT;STR;TLOD=8.68	GT:AD:AF:F1R2:F2R1:MBQ:MFRL:MMQ:MPOS:SA_MAP_AF:SA_POST_PROB	0/0:236,4:0.095:86,1:150,3:40:184,200:60:19	0/1:248,5:0.100:90,4:158,1:39:186,196:60:25:0.020,0.00,0.020:2.105e-03,0.011,0.986
1	29641871	.	G	A	.	.	DP=107;ECNT=1;NLOD=14.15;N_ART_LOD=-1.693e+00;POP_AF=1.000e-03;P_GERMLINE=-1.283e+01;TLOD=4.02	GT:AD:AF:F1R2:F2R1:MBQ:MFRL:MMQ:MPOS:SA_MAP_AF:SA_POST_PROB	0/0:47,0:0.030:18,0:29,0:0:204,0:0:0	0/1:52,2:0.065:18,0:34,2:40:202,198:60:12:0.030,0.020,0.037:4.095e-03,0.051,0.945
1	31191562	.	G	A	.	.	DP=124;ECNT=1;NLOD=16.62;N_ART_LOD=-1.770e+00;POP_AF=1.000e-03;P_GERMLINE=-1.614e+01;TLOD=3.18	GT:AD:AF:F1R2:F2R1:MBQ:MFRL:MMQ:MPOS:SA_MAP_AF:SA_POST_PROB	0/0:57,0:0.050:26,0:31,0:0:164,0:0:0	0/1:55,2:0.087:26,0:29,2:36:157,224:60:14:0.030,0.020,0.035:6.300e-03,0.012,0.982
1	31415038	.	TTATATATATATATATA	T	.	.	DP=189;ECNT=1;NLOD=4.11;N_ART_LOD=1.29;POP_AF=1.000e-03;P_GERMLINE=-8.801e-01;RPA=22,14;RU=TA;STR;TLOD=7.73	GT:AD:AF:F1R2:F2R1:MBQ:MFRL:MMQ:MPOS:SA_MAP_AF:SA_POST_PROB	0/0:42,3:0.313:9,1:14,0:16:172,229:60:45	0/1:45,10:0.391:8,1:19,3:40:178,190:60:31:0.071,0.00,0.071:8.510e-03,0.021,0.970
1	31487340	.	TA	T	.	.	DP=18;ECNT=1;NLOD=2.70;N_ART_LOD=-1.017e+00;POP_AF=1.000e-03;P_GERMLINE=-1.751e+00;RPA=10,9;RU=A;STR;TLOD=3.66	GT:AD:AF:F1R2:F2R1:MBQ:MFRL:MMQ:MPOS:SA_MAP_AF:SA_POST_PROB	0/0:9,0:0.051:3,0:6,0:0:255,0:0:0	0/1:4,2:0.376:2,1:2,1:40:193,183:60:23:0.293,0.303,0.333:0.028,0.021,0.951
1	31760847	.	C	T	.	.	DP=11;ECNT=3;NLOD=2.41;N_ART_LOD=-9.542e-01;POP_AF=1.000e-03;P_GERMLINE=-1.696e+00;TLOD=3.42	GT:AD:AF:F1R2:F2R1:MBQ:MFRL:MMQ:MPOS:PGT:PID:SA_MAP_AF:SA_POST_PROB	0/0:8,0:7.347e-15:3,0:5,0:0:188,0:0:0:0|1:31760847_C_T	0/1:2,1:0.333:1,0:1,1:39:130,75:49:13:0|1:31760847_C_T:0.333,0.00,0.333:0.019,0.036,0.946
1	31760853	.	T	C	.	.	DP=11;ECNT=3;NLOD=2.41;N_ART_LOD=-9.542e-01;POP_AF=1.000e-03;P_GERMLINE=-1.696e+00;TLOD=3.42	GT:AD:AF:F1R2:F2R1:MBQ:MFRL:MMQ:MPOS:PGT:PID:SA_MAP_AF:SA_POST_PROB	0/0:8,0:7.347e-15:3,0:5,0:0:188,0:0:0:0|1:31760847_C_T	0/1:2,1:0.333:1,0:1,1:34:130,75:49:7:0|1:31760847_C_T:0.333,0.00,0.333:0.019,0.036,0.946
1	31760855	.	G	C	.	.	DP=11;ECNT=3;NLOD=2.41;N_ART_LOD=-9.542e-01;POP_AF=1.000e-03;P_GERMLINE=-1.696e+00;TLOD=3.42	GT:AD:AF:F1R2:F2R1:MBQ:MFRL:MMQ:MPOS:PGT:PID:SA_MAP_AF:SA_POST_PROB	0/0:8,0:7.347e-15:3,0:5,0:0:188,0:0:0:0|1:31760847_C_T	0/1:2,1:0.333:1,0:1,1:39:130,75:49:5:0|1:31760847_C_T:0.333,0.00,0.333:0.019,0.036,0.946
1	31984463	.	T	TTA	.	.	DP=18;ECNT=1;NLOD=3.24;N_ART_LOD=-8.264e-01;POP_AF=1.000e-03;P_GERMLINE=-4.735e-01;RPA=8,9;RU=TA;STR;TLOD=5.89	GT:AD:AF:F1R2:F2R1:MBQ:MFRL:MMQ:MPOS:SA_MAP_AF:SA_POST_PROB	0/0:11,0:0.055:4,0:6,0:0:181,0:0:0	0/1:2,2:0.499:2,1:0,1:40:175,183:60:37:0.495,0.00,0.500:0.019,0.041,0.941
1	32044679	.	T	A	.	.	DP=90;ECNT=1;NLOD=10.19;N_ART_LOD=-1.560e+00;POP_AF=1.000e-03;P_GERMLINE=-9.428e+00;TLOD=3.46	GT:AD:AF:F1R2:F2R1:MBQ:MFRL:MMQ:MPOS:SA_MAP_AF:SA_POST_PROB	0/0:34,0:0.045:12,0:22,0:0:186,0:0:0	0/1:47,2:0.074:24,0:23,2:38:198,188:60:23:0.00,0.040,0.041:0.011,0.010,0.978
1	32201168	.	GC	G	.	.	DB;DP=1008;ECNT=1;NLOD=104.91;N_ART_LOD=4.58;POP_AF=1.000e-03;P_GERMLINE=-1.037e+02;RPA=8,7;RU=C;STR;TLOD=3.87	GT:AD:AF:F1R2:F2R1:MBQ:MFRL:MMQ:MPOS:SA_MAP_AF:SA_POST_PROB	0/0:415,9:0.055:132,4:271,5:39:166,231:60:19	0/1:496,8:0.059:174,2:302,6:40:178,213:60:16:0.020,0.010,0.016:9.410e-04,0.013,0.986
1	32208472	.	G	A	.	.	DP=98;ECNT=1;NLOD=15.35;N_ART_LOD=-1.720e+00;POP_AF=1.000e-03;P_GERMLINE=-1.384e+01;TLOD=4.22	GT:AD:AF:F1R2:F2R1:MBQ:MFRL:MMQ:MPOS:SA_MAP_AF:SA_POST_PROB	0/0:51,0:9.661e-03:17,0:34,0:0:151,0:0:0	0/1:42,2:0.067:14,1:28,1:40:171,136:60:10:0.051,0.00,0.045:5.239e-03,0.033,0.962
1	32313471	.	A	G	.	.	DP=12;ECNT=1;NLOD=2.41;N_ART_LOD=-9.542e-01;POP_AF=1.000e-03;P_GERMLINE=-2.035e+00;TLOD=3.08	GT:AD:AF:F1R2:F2R1:MBQ:MFRL:MMQ:MPOS:SA_MAP_AF:SA_POST_PROB	0/0:8,0:5.441e-05:5,0:3,0:0:184,0:0:0	0/1:3,1:0.250:3,1:0,0:39:169,128:60:17:0.253,0.00,0.250:0.021,0.027,0.951
1	32444487	.	A	T	.	.	DP=25;ECNT=5;NLOD=3.91;N_ART_LOD=-1.146e+00;POP_AF=1.000e-03;P_GERMLINE=-8.624e-01;TLOD=6.27	GT:AD:AF:F1R2:F2R1:MBQ:MFRL:MMQ:MPOS:PGT:PID:SA_MAP_AF:SA_POST_PROB	0/0:13,0:2.198e-13:6,0:7,0:0:149,0:0:0:0|1:32444487_A_T	0/1:8,2:0.250:4,2:4,0:40:158,49:33:20:0|1:32444487_A_T:0.00,0.202,0.200:0.032,0.017,0.952
1	32444491	.	C	T	.	.	DP=23;ECNT=5;NLOD=3.91;N_ART_LOD=-1.146e+00;POP_AF=1.000e-03;P_GERMLINE=-8.523e-01;TLOD=6.31	GT:AD:AF:F1R2:F2R1:MBQ:MFRL:MMQ:MPOS:PGT:PID:SA_MAP_AF:SA_POST_PROB	0/0:13,0:2.198e-13:6,0:7,0:0:149,0:0:0:0|1:32444487_A_T	0/1:8,2:0.200:4,2:4,0:40:158,49:33:24:0|1:32444487_A_T:0.00,0.202,0.200:0.032,0.017,0.952
1	32444493	.	A	G	.	.	DP=23;ECNT=5;NLOD=3.91;N_ART_LOD=-1.146e+00;POP_AF=1.000e-03;P_GERMLINE=-8.523e-01;TLOD=6.31	GT:AD:AF:F1R2:F2R1:MBQ:MFRL:MMQ:MPOS:PGT:PID:SA_MAP_AF:SA_POST_PROB	0/0:13,0:2.198e-13:6,0:7,0:0:149,0:0:0:0|1:32444487_A_T	0/1:8,2:0.200:4,2:4,0:39:158,49:33:26:0|1:32444487_A_T:0.00,0.202,0.200:0.032,0.017,0.952
1	32444498	.	C	A	.	.	DP=22;ECNT=5;NLOD=3.91;N_ART_LOD=-1.146e+00;POP_AF=1.000e-03;P_GERMLINE=-8.172e-01;TLOD=6.44	GT:AD:AF:F1R2:F2R1:MBQ:MFRL:MMQ:MPOS:PGT:PID:SA_MAP_AF:SA_POST_PROB	0/0:13,0:2.198e-13:6,0:7,0:0:149,0:0:0:0|1:32444487_A_T	0/1:7,2:0.222:4,2:3,0:40:132,49:33:26:0|1:32444487_A_T:0.00,0.222,0.222:0.029,0.019,0.952
1	32444508	.	G	A	.	.	DP=22;ECNT=5;NLOD=3.61;N_ART_LOD=-1.114e+00;POP_AF=1.000e-03;P_GERMLINE=-5.816e-01;TLOD=6.42	GT:AD:AF:F1R2:F2R1:MBQ:MFRL:MMQ:MPOS:PGT:PID:SA_MAP_AF:SA_POST_PROB	0/0:12,0:3.507e-06:6,0:6,0:0:150,0:0:0:0|1:32444487_A_T	0/1:7,2:0.250:4,2:3,0:40:132,49:33:16:0|1:32444487_A_T:0.00,0.222,0.222:0.029,0.019,0.952
1	32495911	.	T	A	.	.	DP=105;ECNT=1;NLOD=10.84;N_ART_LOD=-1.583e+00;POP_AF=1.000e-03;P_GERMLINE=-9.971e+00;TLOD=3.57	GT:AD:AF:F1R2:F2R1:MBQ:MFRL:MMQ:MPOS:SA_MAP_AF:SA_POST_PROB	0/0:36,0:0.039:19,0:17,0:0:222,0:0:0	0/1:60,2:0.061:25,0:35,2:39:198,197:60:20:0.00,0.030,0.032:7.234e-03,0.015,0.977
1	32541440	.	G	GGT	.	.	DP=157;ECNT=1;NLOD=5.65;N_ART_LOD=0.564;POP_AF=1.000e-03;P_GERMLINE=-2.913e+00;RPA=12,13;RU=GT;STR;TLOD=5.58	GT:AD:AF:F1R2:F2R1:MBQ:MFRL:MMQ:MPOS:SA_MAP_AF:SA_POST_PROB	0/0:29,1:0.290:8,0:17,1:40:213,290:60:40	0/1:42,4:0.299:10,2:25,2:32:206,189:60:31:0.091,0.00,0.087:0.025,0.012,0.962
1	32677345	.	C	T	.	.	DP=170;ECNT=1;NLOD=22.27;N_ART_LOD=-1.883e+00;POP_AF=1.000e-03;P_GERMLINE=-2.175e+01;TLOD=3.23	GT:AD:AF:F1R2:F2R1:MBQ:MFRL:MMQ:MPOS:SA_MAP_AF:SA_POST_PROB	0/0:74,0:0.020:22,0:52,0:0:180,0:0:0	0/1:86,2:0.048:34,1:52,1:40:184,130:60:1:0.020,0.00,0.023:2.142e-03,0.062,0.936
1	32680654	.	G	GA	.	.	DP=55;ECNT=1;NLOD=4.90;N_ART_LOD=-9.331e-01;POP_AF=1.000e-03;P_GERMLINE=-1.756e+00;RPA=14,15;RU=A;STR;TLOD=6.38	GT:AD:AF:F1R2:F2R1:MBQ:MFRL:MMQ:MPOS:SA_MAP_AF:SA_POST_PROB	0/0:17,0:0.258:7,0:5,0:0:289,0:0:0	0/1:11,4:0.353:3,0:5,4:39:300,292:60:23:0.263,0.00,0.267:0.025,0.024,0.951
1	32692168	.	A	AT	.	.	DP=79;ECNT=1;NLOD=7.48;N_ART_LOD=-9.773e-01;POP_AF=1.000e-03;P_GERMLINE=-5.773e+00;RPA=17,18;RU=T;STR;TLOD=4.42	GT:AD:AF:F1R2:F2R1:MBQ:MFRL:MMQ:MPOS:SA_MAP_AF:SA_POST_PROB	0/0:29,1:0.219:9,1:7,0:39:208,236:60:34	0/1:16,4:0.327:5,3:8,1:36:217,179:60:30:0.202,0.00,0.200:0.019,0.026,0.955
1	33100581	.	CTT	C	.	.	DP=61;ECNT=1;NLOD=3.31;N_ART_LOD=-8.046e-01;POP_AF=1.000e-03;P_GERMLINE=-2.461e+00;RPA=11,9;RU=T;STR;TLOD=3.55	GT:AD:AF:F1R2:F2R1:MBQ:MFRL:MMQ:MPOS:SA_MAP_AF:SA_POST_PROB	0/0:11,0:0.251:3,0:6,0:0:239,0:0:0	0/1:20,2:0.270:6,2:10,0:40:234,180:60:27:0.091,0.00,0.091:0.025,0.014,0.961
1	33153673	.	T	C	.	.	DP=22;ECNT=1;NLOD=2.71;N_ART_LOD=-1.000e+00;POP_AF=1.000e-03;P_GERMLINE=-1.861e-01;TLOD=5.96	GT:AD:AF:F1R2:F2R1:MBQ:MFRL:MMQ:MPOS:SA_MAP_AF:SA_POST_PROB	0/0:9,0:2.469e-05:5,0:4,0:0:133,0:0:0	0/1:11,2:0.154:5,0:6,2:39:140,84:32:15:0.121,0.131,0.154:0.021,0.018,0.961
1	33794741	.	C	A	.	.	DP=110;ECNT=1;NLOD=15.91;N_ART_LOD=-1.739e+00;POP_AF=1.000e-03;P_GERMLINE=-1.447e+01;TLOD=4.14	GT:AD:AF:F1R2:F2R1:MBQ:MFRL:MMQ:MPOS:SA_MAP_AF:SA_POST_PROB	0/0:53,0:0.020:20,0:33,0:0:180,0:0:0	0/1:48,2:0.086:22,1:26,1:40:187,124:60:15:0.040,0.00,0.040:0.014,9.256e-03,0.977
1	33838020	.	G	T	.	.	DP=74;ECNT=1;NLOD=8.33;N_ART_LOD=-1.439e+00;POP_AF=1.000e-03;P_GERMLINE=-7.934e+00;TLOD=3.10	GT:AD:AF:F1R2:F2R1:MBQ:MFRL:MMQ:MPOS:SA_MAP_AF:SA_POST_PROB	0/0:30,1:0.044:7,0:23,1:16:157,128:60:20	0/1:36,2:0.095:12,1:24,1:33:156,159:60:18:0.040,0.040,0.053:0.012,0.011,0.978
1	34033078	.	C	CAT	.	.	DP=42;ECNT=1;NLOD=6.19;N_ART_LOD=-1.076e+00;POP_AF=1.000e-03;P_GERMLINE=-4.710e+00;RPA=9,10;RU=AT;STR;TLOD=4.18	GT:AD:AF:F1R2:F2R1:MBQ:MFRL:MMQ:MPOS:SA_MAP_AF:SA_POST_PROB	0/0:21,0:0.056:9,0:10,0:0:282,0:0:0	0/1:15,2:0.181:9,2:3,0:33:333,288:60:40:0.00,0.121,0.118:0.016,0.025,0.958
1	34257982	.	C	T	.	.	DP=457;ECNT=1;NLOD=50.43;N_ART_LOD=-1.945e+00;POP_AF=1.000e-03;P_GERMLINE=-4.870e+01;TLOD=4.44	GT:AD:AF:F1R2:F2R1:MBQ:MFRL:MMQ:MPOS:SA_MAP_AF:SA_POST_PROB	0/0:168,0:0.043:55,0:113,0:0:173,0:0:0	0/1:253,4:0.048:95,2:158,2:39:173,139:60:8:0.010,0.010,0.016:1.231e-03,0.032,0.967
1	35562887	.	A	AT	.	.	DB;DP=419;ECNT=1;NLOD=37.80;N_ART_LOD=4.35;POP_AF=1.000e-03;P_GERMLINE=-3.541e+01;RPA=9,10;RU=T;STR;TLOD=5.15	GT:AD:AF:F1R2:F2R1:MBQ:MFRL:MMQ:MPOS:SA_MAP_AF:SA_POST_PROB	0/0:177,6:0.056:80,4:97,2:39:193,210:60:15	0/1:208,7:0.059:94,4:114,3:40:187,163:60:29:0.030,0.030,0.033:3.108e-03,0.010,0.987
1	36026585	.	G	A	.	.	DP=597;ECNT=1;NLOD=70.48;N_ART_LOD=-7.207e-01;POP_AF=1.000e-03;P_GERMLINE=-6.826e+01;TLOD=4.95	GT:AD:AF:F1R2:F2R1:MBQ:MFRL:MMQ:MPOS:SA_MAP_AF:SA_POST_PROB	0/0:247,1:0.037:70,0:177,1:36:179,213:60:38	0/1:299,4:0.058:99,0:200,4:37:179,178:60:10:0.010,0.010,0.013:2.161e-03,3.202e-03,0.995
1	36203717	.	AT	A	.	.	DP=213;ECNT=2;NLOD=5.29;N_ART_LOD=4.21;POP_AF=1.000e-03;P_GERMLINE=-3.247e+00;RPA=1,-1;RU=TATAT;STR;TLOD=4.76	GT:AD:AF:F1R2:F2R1:MBQ:MFRL:MMQ:MPOS:SA_MAP_AF:SA_POST_PROB	0/0:69,9:0.226:12,1:43,6:40:182,217:60:33	0/1:68,8:0.236:12,0:41,8:40:194,219:60:37:0.101,0.00,0.104:0.010,0.025,0.965
1	36296951	.	C	CA	.	.	DP=169;ECNT=1;NLOD=8.52;N_ART_LOD=4.16;POP_AF=1.000e-03;P_GERMLINE=-7.603e+00;RPA=9,10;RU=A;STR;TLOD=3.62	GT:AD:AF:F1R2:F2R1:MBQ:MFRL:MMQ:MPOS:SA_MAP_AF:SA_POST_PROB	0/0:63,4:0.116:23,1:37,3:39:234,214:60:27	0/1:80,4:0.093:29,1:50,3:35:212,227:60:34:0.00,0.051,0.048:8.328e-03,0.019,0.972
1	36316381	.	CAA	C	.	.	DP=99;ECNT=1;NLOD=3.57;N_ART_LOD=1.46;POP_AF=1.000e-03;P_GERMLINE=-2.336e+00;RPA=19,17;RU=A;STR;TLOD=3.94	GT:AD:AF:F1R2:F2R1:MBQ:MFRL:MMQ:MPOS:SA_MAP_AF:SA_POST_PROB	0/0:32,4:0.246:1,0:12,2:39:198,208:60:29	0/1:30,4:0.218:1,1:10,3:22:194,189:60:14:0.101,0.121,0.133:0.012,0.028,0.960
1	36448391	.	G	GA	.	.	DP=181;ECNT=1;NLOD=8.94;N_ART_LOD=2.69;POP_AF=1.000e-03;P_GERMLINE=-6.079e+00;RPA=10,11;RU=A;STR;TLOD=5.76	GT:AD:AF:F1R2:F2R1:MBQ:MFRL:MMQ:MPOS:SA_MAP_AF:SA_POST_PROB	0/0:58,4:0.150:17,0:38,3:37:212,207:60:37	0/1:71,9:0.205:29,1:39,4:27:220,195:60:36:0.061,0.00,0.063:0.017,0.011,0.972
1	36479764	.	A	AT	.	.	DP=79;ECNT=1;NLOD=4.18;N_ART_LOD=0.153;POP_AF=1.000e-03;P_GERMLINE=-1.895e+00;RPA=13,14;RU=T;STR;TLOD=5.04	GT:AD:AF:F1R2:F2R1:MBQ:MFRL:MMQ:MPOS:SA_MAP_AF:SA_POST_PROB	0/0:22,1:0.191:6,0:13,1:39:281,241:60:44	0/1:24,5:0.290:11,2:12,3:39:270,254:60:26:0.162,0.131,0.172:0.029,0.014,0.957
1	36480165	.	G	C	.	.	DP=15;ECNT=2;NLOD=2.71;N_ART_LOD=-1.000e+00;POP_AF=1.000e-03;P_GERMLINE=-2.278e+00;TLOD=3.13	GT:AD:AF:F1R2:F2R1:MBQ:MFRL:MMQ:MPOS:PGT:PID:SA_MAP_AF:SA_POST_PROB	0/0:9,0:4.267e-05:4,0:5,0:0:137,0:0:0:0|1:36480165_G_C	0/1:3,1:0.333:2,0:1,1:39:166,95:52:19:0|1:36480165_G_C:0.253,0.00,0.250:0.017,0.039,0.944
1	36480169	.	G	C	.	.	DP=12;ECNT=2;NLOD=2.41;N_ART_LOD=-9.542e-01;POP_AF=1.000e-03;P_GERMLINE=-1.914e+00;TLOD=3.20	GT:AD:AF:F1R2:F2R1:MBQ:MFRL:MMQ:MPOS:PGT:PID:SA_MAP_AF:SA_POST_PROB	0/0:8,0:3.058e-05:4,0:4,0:0:138,0:0:0:0|1:36480165_G_C	0/1:3,1:0.250:2,0:1,1:40:166,95:52:23:0|1:36480165_G_C:0.253,0.00,0.250:0.019,0.032,0.949
1	36645197	.	ATCC	A	.	.	DB;DP=726;ECNT=1;NLOD=68.55;N_ART_LOD=6.19;POP_AF=1.000e-03;P_GERMLINE=-6.538e+01;RPA=5,4;RU=TCC;STR;TLOD=6.47	GT:AD:AF:F1R2:F2R1:MBQ:MFRL:MMQ:MPOS:SA_MAP_AF:SA_POST_PROB	0/0:281,4:0.054:92,0:189,4:40:147,174:60:12	0/1:377,4:0.052:128,2:249,2:38:148,127:60:22:0.010,0.010,0.010:2.082e-03,2.102e-03,0.996
1	36809698	.	A	C	.	.	DP=343;ECNT=1;NLOD=20.60;N_ART_LOD=10.34;POP_AF=1.000e-03;P_GERMLINE=-1.816e+01;TLOD=5.21	GT:AD:AF:F1R2:F2R1:MBQ:MFRL:MMQ:MPOS:SA_MAP_AF:SA_POST_PROB	0/0:143,8:0.105:42,5:88,3:21:191,200:60:21	0/1:146,8:0.111:48,2:91,6:14:168,228:60:19:0.010,0.051,0.053:0.988,1.698e-05,0.012
1	36859399	.	C	T	.	.	DP=234;ECNT=1;NLOD=31.17;N_ART_LOD=-2.038e+00;POP_AF=1.000e-03;P_GERMLINE=-3.080e+01;TLOD=3.06	GT:AD:AF:F1R2:F2R1:MBQ:MFRL:MMQ:MPOS:SA_MAP_AF:SA_POST_PROB	0/0:104,0:0.047:35,0:69,0:0:192,0:0:0	0/1:114,2:0.037:38,1:76,1:40:196,182:60:19:0.00,0.020,0.017:5.250e-03,6.243e-03,0.989
1	36881871	.	CTT	C	.	.	DP=108;ECNT=1;NLOD=3.28;N_ART_LOD=0.680;POP_AF=1.000e-03;P_GERMLINE=-3.911e-01;RPA=14,12;RU=T;STR;TLOD=6.27	GT:AD:AF:F1R2:F2R1:MBQ:MFRL:MMQ:MPOS:SA_MAP_AF:SA_POST_PROB	0/0:22,1:0.277:10,0:11,1:37:207,208:60:25	0/1:27,5:0.318:9,1:17,3:28:229,227:60:28:0.101,0.00,0.100:0.019,0.016,0.965
1	37961307	.	A	AAC	.	.	DP=83;ECNT=1;NLOD=5.90;N_ART_LOD=0.346;POP_AF=1.000e-03;P_GERMLINE=-4.013e+00;TLOD=4.60	GT:AD:AF:F1R2:F2R1:MBQ:MFRL:MMQ:MPOS:SA_MAP_AF:SA_POST_PROB	0/0:33,2:0.144:10,1:23,1:0:191,129:60:0	0/1:33,4:0.148:11,1:22,3:35:203,177:60:0:0.00,0.111,0.108:0.018,0.017,0.965
1	38059286	.	G	A	.	.	DP=169;ECNT=1;NLOD=22.18;N_ART_LOD=-1.882e+00;POP_AF=1.000e-03;P_GERMLINE=-2.146e+01;TLOD=3.43	GT:AD:AF:F1R2:F2R1:MBQ:MFRL:MMQ:MPOS:SA_MAP_AF:SA_POST_PROB	0/0:74,0:0.022:27,0:47,0:0:171,0:0:0	0/1:85,2:0.049:27,2:58,0:40:176,171:60:18:0.00,0.020,0.023:0.011,4.443e-03,0.985
1	38301478	.	C	CT	.	.	DP=192;ECNT=1;NLOD=6.10;N_ART_LOD=5.08;POP_AF=1.000e-03;P_GERMLINE=-2.836e+00;RPA=12,13;RU=T;STR;TLOD=7.02	GT:AD:AF:F1R2:F2R1:MBQ:MFRL:MMQ:MPOS:SA_MAP_AF:SA_POST_PROB	0/0:65,7:0.194:22,3:33,3:28:201,168:60:31	0/1:59,7:0.248:27,5:23,2:37:192,218:60:22:0.111,0.00,0.106:0.014,0.019,0.967
1	38332072	.	TCTCTCTCACA	T	.	.	DP=286;ECNT=1;NLOD=14.14;N_ART_LOD=5.98;POP_AF=1.000e-03;P_GERMLINE=-1.099e+01;RPA=1,-1;RU=CTCTCTCACACACA;STR;TLOD=6.37	GT:AD:AF:F1R2:F2R1:MBQ:MFRL:MMQ:MPOS:SA_MAP_AF:SA_POST_PROB	0/0:89,4:0.188:32,1:49,3:40:203,178:60:19	0/1:110,5:0.148:40,4:64,0:39:191,211:60:29:0.00,0.040,0.036:9.002e-03,8.168e-03,0.983
1	38408583	.	AAG	A	.	.	DP=37;ECNT=1;NLOD=2.78;N_ART_LOD=-8.549e-01;POP_AF=1.000e-03;P_GERMLINE=-1.291e-01;RPA=10,9;RU=AG;STR;TLOD=6.83	GT:AD:AF:F1R2:F2R1:MBQ:MFRL:MMQ:MPOS:SA_MAP_AF:SA_POST_PROB	0/0:11,1:0.104:2,0:9,0:0:168,0:0:0	0/1:15,4:0.265:4,1:11,2:39:194,150:60:28:0.141,0.111,0.158:0.012,0.036,0.953
1	38434009	.	C	T	.	.	DP=111;ECNT=1;NLOD=14.70;N_ART_LOD=-1.698e+00;POP_AF=1.000e-03;P_GERMLINE=-1.382e+01;TLOD=3.58	GT:AD:AF:F1R2:F2R1:MBQ:MFRL:MMQ:MPOS:SA_MAP_AF:SA_POST_PROB	0/0:49,0:2.129e-03:20,0:29,0:0:248,0:0:0	0/1:60,2:0.034:20,0:40,2:39:245,235:60:16:0.030,0.00,0.032:0.025,6.348e-03,0.968
1	38454982	.	GA	G	.	.	DP=44;ECNT=1;NLOD=3.32;N_ART_LOD=-1.017e+00;POP_AF=1.000e-03;P_GERMLINE=-1.700e+00;RPA=11,10;RU=A;STR;TLOD=4.34	GT:AD:AF:F1R2:F2R1:MBQ:MFRL:MMQ:MPOS:SA_MAP_AF:SA_POST_PROB	0/0:16,2:0.142:5,0:11,0:0:250,0:0:0	0/1:17,4:0.226:6,1:11,2:36:248,256:60:17:0.131,0.081,0.143:9.053e-03,0.056,0.935
1	38485115	.	G	GT	.	.	DP=144;ECNT=1;NLOD=2.93;N_ART_LOD=3.12;POP_AF=1.000e-03;P_GERMLINE=-1.721e-01;RPA=13,14;RU=T;STR;TLOD=6.82	GT:AD:AF:F1R2:F2R1:MBQ:MFRL:MMQ:MPOS:SA_MAP_AF:SA_POST_PROB	0/0:47,6:0.239:19,2:14,1:35:233,268:60:18	0/1:41,6:0.268:17,4:13,1:28:224,216:60:27:0.111,0.00,0.109:0.022,0.015,0.963
1	39494666	.	CTT	C	.	.	DP=353;ECNT=1;NLOD=15.11;N_ART_LOD=2.77;POP_AF=1.000e-03;P_GERMLINE=-1.254e+01;RPA=15,13;RU=T;STR;TLOD=5.36	GT:AD:AF:F1R2:F2R1:MBQ:MFRL:MMQ:MPOS:SA_MAP_AF:SA_POST_PROB	0/0:86,4:0.262:4,1:11,2:15:191,174:60:29	0/1:104,4:0.245:8,3:7,1:27:211,227:60:19:0.040,0.00,0.038:5.341e-03,0.014,0.981
1	39850843	.	A	G	.	.	DP=12;ECNT=2;NLOD=2.41;N_ART_LOD=-9.542e-01;POP_AF=1.000e-03;P_GERMLINE=-1.914e+00;TLOD=3.20	GT:AD:AF:F1R2:F2R1:MBQ:MFRL:MMQ:MPOS:PGT:PID:SA_MAP_AF:SA_POST_PROB	0/0:8,0:1.594e-14:3,0:5,0:0:194,0:0:0:0|1:39850842_C_T	0/1:3,1:0.250:2,1:1,0:40:232,124:60:15:0|1:39850842_C_T:0.00,0.253,0.250:0.027,0.021,0.951
1	39900058	.	CTTTTT	C	.	.	DP=292;ECNT=1;NLOD=7.00;N_ART_LOD=5.12;POP_AF=1.000e-03;P_GERMLINE=-3.705e+00;RPA=17,12;RU=T;STR;TLOD=8.09	GT:AD:AF:F1R2:F2R1:MBQ:MFRL:MMQ:MPOS:SA_MAP_AF:SA_POST_PROB	0/0:106,11:0.155:28,3:14,1:40:183,214:60:17	0/1:127,14:0.135:40,2:24,3:39:183,160:60:29:0.030,0.030,0.039:4.949e-03,0.012,0.983
1	39927500	.	G	C	.	.	DP=176;ECNT=1;NLOD=16.20;N_ART_LOD=0.439;POP_AF=1.000e-03;P_GERMLINE=-1.497e+01;TLOD=3.93	GT:AD:AF:F1R2:F2R1:MBQ:MFRL:MMQ:MPOS:SA_MAP_AF:SA_POST_PROB	0/0:67,1:0.065:37,0:30,1:27:186,306:57:12	0/1:83,5:0.117:39,0:44,5:22:189,210:60:13:0.00,0.061,0.057:0.017,7.337e-03,0.976
1	40853889	.	C	A	.	.	DP=13;ECNT=1;NLOD=2.36;N_ART_LOD=-9.706e-01;POP_AF=1.000e-03;P_GERMLINE=-1.891e+00;TLOD=3.18	GT:AD:AF:F1R2:F2R1:MBQ:MFRL:MMQ:MPOS:SA_MAP_AF:SA_POST_PROB	0/0:8,0:0.067:4,0:4,0:0:177,0:0:0	0/1:3,1:0.250:1,1:2,0:40:150,125:60:20:0.00,0.253,0.250:0.027,0.021,0.951
1	41449291	.	CTT	C	.	.	DP=86;ECNT=1;NLOD=6.22;N_ART_LOD=-1.055e+00;POP_AF=1.000e-03;P_GERMLINE=-5.711e+00;RPA=17,15;RU=T;STR;TLOD=3.21	GT:AD:AF:F1R2:F2R1:MBQ:MFRL:MMQ:MPOS:SA_MAP_AF:SA_POST_PROB	0/0:21,0:0.255:7,0:5,0:0:255,0:0:0	0/1:14,4:0.387:4,0:3,4:39:235,228:60:27:0.202,0.00,0.200:0.025,0.021,0.954
1	41482935	.	C	T	.	.	DP=73;ECNT=1;NLOD=8.73;N_ART_LOD=-1.477e+00;POP_AF=1.000e-03;P_GERMLINE=-7.181e+00;TLOD=4.25	GT:AD:AF:F1R2:F2R1:MBQ:MFRL:MMQ:MPOS:SA_MAP_AF:SA_POST_PROB	0/0:29,0:7.290e-05:13,0:16,0:0:157,0:0:0	0/1:41,2:0.059:11,1:30,1:40:168,181:60:19:0.00,0.051,0.047:0.016,8.106e-03,0.975
1	41483241	.	A	G	.	.	DP=77;ECNT=1;NLOD=10.19;N_ART_LOD=-1.559e+00;POP_AF=1.000e-03;P_GERMLINE=-9.675e+00;TLOD=3.21	GT:AD:AF:F1R2:F2R1:MBQ:MFRL:MMQ:MPOS:SA_MAP_AF:SA_POST_PROB	0/0:34,0:0.043:10,0:24,0:0:222,0:0:0	0/1:36,2:0.078:14,0:22,2:34:235,240:60:18:0.00,0.051,0.053:0.011,0.017,0.972
1	41483805	.	GTCC	G	.	.	DB;DP=337;ECNT=1;NLOD=21.67;N_ART_LOD=11.59;POP_AF=1.000e-03;P_GERMLINE=-1.837e+01;RPA=6,5;RU=TCC;STR;TLOD=14.37	GT:AD:AF:F1R2:F2R1:MBQ:MFRL:MMQ:MPOS:SA_MAP_AF:SA_POST_PROB	0/0:142,5:0.085:45,2:97,3:40:166,185:60:28	0/1:148,6:0.088:70,0:78,6:40:178,203:60:21:0.020,0.040,0.039:0.014,3.130e-03,0.983
1	41583087	.	G	T	.	.	DP=177;ECNT=1;NLOD=11.25;N_ART_LOD=3.18;POP_AF=1.000e-03;P_GERMLINE=-1.002e+01;TLOD=3.93	GT:AD:AF:F1R2:F2R1:MBQ:MFRL:MMQ:MPOS:SA_MAP_AF:SA_POST_PROB	0/0:61,2:0.131:30,2:31,0:38:188,133:40:3	0/1:71,5:0.144:38,3:33,2:32:206,160:40:5:0.061,0.040,0.066:7.545e-03,0.014,0.979
1	41979111	.	G	A	.	.	DP=202;ECNT=1;NLOD=24.24;N_ART_LOD=-1.935e+00;POP_AF=1.000e-03;P_GERMLINE=-2.392e+01;TLOD=3.02	GT:AD:AF:F1R2:F2R1:MBQ:MFRL:MMQ:MPOS:SA_MAP_AF:SA_POST_PROB	0/0:81,0:0.058:29,0:52,0:0:209,0:0:0	0/1:100,2:0.063:34,1:66,1:39:201,243:60:17:0.020,0.00,0.020:4.874e-03,7.404e-03,0.988
1	42047728	.	G	A	.	.	DP=715;ECNT=1;NLOD=98.22;N_ART_LOD=-2.522e+00;POP_AF=1.000e-03;P_GERMLINE=-9.735e+01;TLOD=3.57	GT:AD:AF:F1R2:F2R1:MBQ:MFRL:MMQ:MPOS:SA_MAP_AF:SA_POST_PROB	0/0:328,0:0.018:108,0:220,0:0:169,0:0:0	0/1:362,3:0.026:137,0:225,3:38:173,130:60:26:0.00,0.010,8.219e-03:0.017,7.457e-04,0.982
1	42208293	.	A	G	.	.	DP=41;ECNT=1;NLOD=6.92;N_ART_LOD=-1.403e+00;POP_AF=1.000e-03;P_GERMLINE=-4.031e+00;TLOD=5.81	GT:AD:AF:F1R2:F2R1:MBQ:MFRL:MMQ:MPOS:SA_MAP_AF:SA_POST_PROB	0/0:23,0:0.058:16,0:7,0:0:142,0:0:0	0/1:12,2:0.167:8,1:4,1:40:161,232:60:20:0.121,0.111,0.143:0.014,0.028,0.958
1	42948562	.	G	GA	.	.	DP=336;ECNT=1;NLOD=16.45;N_ART_LOD=5.69;POP_AF=1.000e-03;P_GERMLINE=-1.315e+01;RPA=12,13;RU=A;STR;TLOD=14.40	GT:AD:AF:F1R2:F2R1:MBQ:MFRL:MMQ:MPOS:SA_MAP_AF:SA_POST_PROB	0/0:98,5:0.209:11,4:22,1:36:208,225:60:29	0/1:121,11:0.223:19,3:25,8:16:198,228:60:32:0.081,0.00,0.085:0.017,0.013,0.970
1	43463780	.	A	G	.	.	DP=14;ECNT=1;NLOD=2.71;N_ART_LOD=-1.000e+00;POP_AF=1.000e-03;P_GERMLINE=-2.387e+00;TLOD=3.02	GT:AD:AF:F1R2:F2R1:MBQ:MFRL:MMQ:MPOS:SA_MAP_AF:SA_POST_PROB	0/0:9,0:2.812e-05:5,0:4,0:0:195,0:0:0	0/1:4,1:0.200:1,0:3,1:40:165,198:49:31:0.00,0.202,0.200:0.029,0.019,0.952
1	43892254	.	T	C	.	.	DP=647;ECNT=1;NLOD=95.44;N_ART_LOD=-2.511e+00;POP_AF=1.000e-03;P_GERMLINE=-9.512e+01;TLOD=3.02	GT:AD:AF:F1R2:F2R1:MBQ:MFRL:MMQ:MPOS:SA_MAP_AF:SA_POST_PROB	0/0:318,0:0.022:102,0:216,0:0:190,0:0:0	0/1:297,3:0.036:105,2:192,1:40:185,144:60:28:0.010,0.00,0.010:2.706e-03,3.271e-03,0.994
1	43896859	.	A	G	.	.	DP=115;ECNT=1;NLOD=17.46;N_ART_LOD=-1.780e+00;POP_AF=1.000e-03;P_GERMLINE=-1.678e+01;TLOD=3.38	GT:AD:AF:F1R2:F2R1:MBQ:MFRL:MMQ:MPOS:SA_MAP_AF:SA_POST_PROB	0/0:58,0:0.025:21,0:37,0:0:264,0:0:0	0/1:51,2:0.046:23,2:28,0:37:239,400:60:13:0.00,0.040,0.038:0.050,3.734e-03,0.946
1	43916306	.	C	T	.	.	DP=101;ECNT=1;NLOD=14.10;N_ART_LOD=-1.696e+00;POP_AF=1.000e-03;P_GERMLINE=-1.270e+01;TLOD=4.11	GT:AD:AF:F1R2:F2R1:MBQ:MFRL:MMQ:MPOS:SA_MAP_AF:SA_POST_PROB	0/0:47,0:0.041:17,0:30,0:0:261,0:0:0	0/1:46,2:0.062:17,1:29,1:40:255,295:60:6:0.040,0.00,0.042:0.012,0.011,0.978
1	44316170	.	CT	C	.	.	DP=36;ECNT=1;NLOD=4.21;N_ART_LOD=-1.172e+00;POP_AF=1.000e-03;P_GERMLINE=-3.687e+00;RPA=5,4;RU=T;STR;TLOD=3.22	GT:AD:AF:F1R2:F2R1:MBQ:MFRL:MMQ:MPOS:SA_MAP_AF:SA_POST_PROB	0/0:16,1:0.099:6,1:10,0:39:227,241:60:48	0/1:14,2:0.148:8,2:6,0:40:194,171:60:28:0.00,0.121,0.125:0.025,0.015,0.960
1	44616594	.	G	C	.	.	DP=45;ECNT=1;NLOD=6.58;N_ART_LOD=-1.376e+00;POP_AF=1.000e-03;P_GERMLINE=-6.113e+00;TLOD=3.16	GT:AD:AF:F1R2:F2R1:MBQ:MFRL:MMQ:MPOS:SA_MAP_AF:SA_POST_PROB	0/0:22,0:0.046:12,0:10,0:0:168,0:0:0	0/1:16,2:0.167:10,0:6,2:29:184,207:60:15:0.111,0.00,0.111:0.017,0.021,0.962
1	44778706	.	C	A	.	.	DP=72;ECNT=1;NLOD=10.54;N_ART_LOD=-1.556e+00;POP_AF=1.000e-03;P_GERMLINE=-8.791e+00;TLOD=4.46	GT:AD:AF:F1R2:F2R1:MBQ:MFRL:MMQ:MPOS:SA_MAP_AF:SA_POST_PROB	0/0:35,0:1.042e-05:14,0:21,0:0:167,0:0:0	0/1:35,2:0.054:13,0:22,2:16:189,156:60:20:0.040,0.040,0.054:6.518e-03,0.030,0.963
1	44871072	.	TGCC	T	.	.	DP=201;ECNT=2;NLOD=15.58;N_ART_LOD=3.81;POP_AF=1.000e-03;P_GERMLINE=-1.228e+01;RPA=6,5;RU=GCC;STR;TLOD=10.88	GT:AD:AF:F1R2:F2R1:MBQ:MFRL:MMQ:MPOS:SA_MAP_AF:SA_POST_PROB	0/0:80,2:0.100:45,0:35,2:40:175,136:60:35	0/1:87,5:0.106:49,3:38,2:40:162,259:60:30:0.030,0.051,0.054:0.023,4.350e-03,0.973
1	44871090	.	C	T	.	.	DP=225;ECNT=2;NLOD=13.91;N_ART_LOD=6.75;POP_AF=1.000e-03;P_GERMLINE=-1.062e+01;TLOD=7.66	GT:AD:AF:F1R2:F2R1:MBQ:MFRL:MMQ:MPOS:SA_MAP_AF:SA_POST_PROB	0/0:93,4:0.103:49,4:44,0:34:174,163:60:26	0/1:99,4:0.079:56,4:43,0:36:163,163:60:36:0.030,0.030,0.039:7.582e-03,6.053e-03,0.986
1	45050672	.	A	G	.	.	DP=36;ECNT=1;NLOD=4.82;N_ART_LOD=-1.230e+00;POP_AF=1.000e-03;P_GERMLINE=-2.335e+00;TLOD=5.25	GT:AD:AF:F1R2:F2R1:MBQ:MFRL:MMQ:MPOS:SA_MAP_AF:SA_POST_PROB	0/0:16,0:6.678e-05:7,0:9,0:0:143,0:0:0	0/1:18,2:0.100:4,1:14,1:40:164,139:60:20:0.00,0.101,0.100:0.023,0.014,0.963
1	45271630	.	C	T	.	.	DP=570;ECNT=1;NLOD=77.99;N_ART_LOD=-2.420e+00;POP_AF=1.000e-03;P_GERMLINE=-7.704e+01;TLOD=3.65	GT:AD:AF:F1R2:F2R1:MBQ:MFRL:MMQ:MPOS:SA_MAP_AF:SA_POST_PROB	0/0:260,0:0.012:112,0:148,0:0:170,0:0:0	0/1:290,3:0.031:119,0:171,3:39:170,195:60:34:0.00,0.010,0.010:6.997e-03,1.386e-03,0.992
1	45297557	.	G	A	.	.	DP=426;ECNT=1;NLOD=52.35;N_ART_LOD=-2.259e+00;POP_AF=1.000e-03;P_GERMLINE=-5.148e+01;TLOD=3.57	GT:AD:AF:F1R2:F2R1:MBQ:MFRL:MMQ:MPOS:SA_MAP_AF:SA_POST_PROB	0/0:175,0:0.041:72,0:103,0:0:194,0:0:0	0/1:226,3:0.031:78,1:148,2:40:201,279:60:14:0.010,0.010,0.013:4.790e-03,2.076e-03,0.993
1	45407181	.	C	CT	.	.	DP=606;ECNT=1;NLOD=72.11;N_ART_LOD=-8.358e-01;POP_AF=1.000e-03;P_GERMLINE=-7.147e+01;RPA=9,10;RU=T;STR;TLOD=3.34	GT:AD:AF:F1R2:F2R1:MBQ:MFRL:MMQ:MPOS:SA_MAP_AF:SA_POST_PROB	0/0:257,2:0.052:80,1:176,1:28:186,278:60:15	0/1:279,7:0.080:101,1:173,6:39:189,217:60:27:0.020,0.020,0.024:3.692e-03,5.280e-03,0.991
1	45424796	.	C	T	.	.	DP=130;ECNT=1;NLOD=14.01;N_ART_LOD=-1.698e+00;POP_AF=1.000e-03;P_GERMLINE=-1.304e+01;TLOD=3.67	GT:AD:AF:F1R2:F2R1:MBQ:MFRL:MMQ:MPOS:SA_MAP_AF:SA_POST_PROB	0/0:47,0:0.054:29,0:18,0:0:171,0:0:0	0/1:70,2:0.065:43,1:27,1:40:194,210:60:26:0.020,0.020,0.028:8.136e-03,6.128e-03,0.986
1	45479481	.	A	G	.	.	DP=508;ECNT=1;NLOD=73.26;N_ART_LOD=-2.396e+00;POP_AF=1.000e-03;P_GERMLINE=-7.263e+01;TLOD=3.32	GT:AD:AF:F1R2:F2R1:MBQ:MFRL:MMQ:MPOS:SA_MAP_AF:SA_POST_PROB	0/0:244,0:0.019:78,0:166,0:0:197,0:0:0	0/1:224,3:0.070:71,1:153,2:39:182,183:60:20:0.010,0.010,0.013:6.903e-03,1.729e-03,0.991
1	45479966	.	A	AT	.	.	DP=172;ECNT=1;NLOD=3.27;N_ART_LOD=4.09;POP_AF=1.000e-03;P_GERMLINE=-2.858e-01;RPA=13,14;RU=T;STR;TLOD=13.30	GT:AD:AF:F1R2:F2R1:MBQ:MFRL:MMQ:MPOS:SA_MAP_AF:SA_POST_PROB	0/0:54,7:0.152:20,0:28,4:39:206,190:60:47	0/1:81,11:0.179:26,4:46,6:38:194,249:60:18:0.071,0.111,0.110:0.016,0.011,0.973
1	45996964	.	A	C	.	.	DP=22;ECNT=1;NLOD=3.31;N_ART_LOD=-1.079e+00;POP_AF=1.000e-03;P_GERMLINE=-4.310e-01;TLOD=6.18	GT:AD:AF:F1R2:F2R1:MBQ:MFRL:MMQ:MPOS:SA_MAP_AF:SA_POST_PROB	0/0:11,0:5.031e-09:6,0:5,0:0:164,0:0:0	0/1:9,2:0.182:2,0:7,2:38:214,139:47:20:0.162,0.141,0.182:0.014,0.035,0.951
1	46347863	.	C	CA	.	.	DP=122;ECNT=2;NLOD=13.01;N_ART_LOD=-6.920e-01;POP_AF=1.000e-03;P_GERMLINE=-9.985e+00;RPA=15,16;RU=A;STR;TLOD=6.05	GT:AD:AF:F1R2:F2R1:MBQ:MFRL:MMQ:MPOS:SA_MAP_AF:SA_POST_PROB	0/0:55,2:0.052:24,1:31,1:32:201,167:60:20	0/1:48,9:0.188:10,3:38,6:37:206,180:60:28:0.00,0.162,0.158:0.018,0.025,0.957
1	46597285	.	C	T	.	.	DP=45;ECNT=4;NLOD=4.88;N_ART_LOD=-1.152e+00;POP_AF=1.000e-03;P_GERMLINE=-2.721e+00;TLOD=4.89	GT:AD:AF:F1R2:F2R1:MBQ:MFRL:MMQ:MPOS:PGT:PID:SA_MAP_AF:SA_POST_PROB	0/0:21,2:0.100:9,0:12,2:16:254,307:60:14:0|1:46597285_C_T	0/1:19,2:0.115:8,1:11,1:16:249,291:60:8:0|1:46597285_C_T:0.00,0.091,0.095:0.022,0.014,0.964
1	46597313	.	A	C	.	.	DP=118;ECNT=4;NLOD=3.44;N_ART_LOD=5.38;POP_AF=1.000e-03;P_GERMLINE=-5.839e-01;TLOD=5.97	GT:AD:AF:F1R2:F2R1:MBQ:MFRL:MMQ:MPOS:SA_MAP_AF:SA_POST_PROB	0/0:49,4:0.121:15,2:34,2:31:194,247:60:14	0/1:46,6:0.172:18,1:28,5:14:184,225:60:14:0.00,0.111,0.115:0.033,9.449e-03,0.957
1	46678255	.	A	AT	.	.	DP=17;ECNT=1;NLOD=2.66;N_ART_LOD=-7.388e-01;POP_AF=1.000e-03;P_GERMLINE=-1.642e-01;RPA=11,12;RU=T;STR;TLOD=6.00	GT:AD:AF:F1R2:F2R1:MBQ:MFRL:MMQ:MPOS:SA_MAP_AF:SA_POST_PROB	0/0:9,0:0.012:2,0:6,0:0:172,0:0:0	0/1:5,3:0.398:1,1:2,2:39:173,136:60:21:0.374,0.00,0.375:0.019,0.037,0.944
1	46783583	.	CA	C	.	.	DP=28;ECNT=1;NLOD=2.70;N_ART_LOD=-1.017e+00;POP_AF=1.000e-03;P_GERMLINE=-1.029e+00;RPA=10,9;RU=A;STR;TLOD=4.42	GT:AD:AF:F1R2:F2R1:MBQ:MFRL:MMQ:MPOS:SA_MAP_AF:SA_POST_PROB	0/0:9,0:0.052:6,0:3,0:0:164,0:0:0	0/1:15,3:0.172:10,2:5,1:40:136,145:60:32:0.00,0.172,0.167:0.034,0.014,0.952
1	47046858	.	T	TA	.	.	DP=49;ECNT=1;NLOD=6.31;N_ART_LOD=-1.090e+00;POP_AF=1.000e-03;P_GERMLINE=-4.583e+00;RPA=10,11;RU=A;STR;TLOD=4.44	GT:AD:AF:F1R2:F2R1:MBQ:MFRL:MMQ:MPOS:SA_MAP_AF:SA_POST_PROB	0/0:21,0:0.081:11,0:10,0:0:144,0:0:0	0/1:17,3:0.216:9,0:6,3:30:152,133:60:16:0.111,0.131,0.150:0.018,0.019,0.964
1	47139254	.	G	GA	.	.	DP=58;ECNT=1;NLOD=3.00;N_ART_LOD=0.304;POP_AF=1.000e-03;P_GERMLINE=-1.509e+00;RPA=12,13;RU=A;STR;TLOD=4.21	GT:AD:AF:F1R2:F2R1:MBQ:MFRL:MMQ:MPOS:SA_MAP_AF:SA_POST_PROB	0/0:18,1:0.223:6,0:10,1:38:292,270:60:15	0/1:13,3:0.325:3,0:9,3:38:257,331:60:25:0.192,0.00,0.188:0.025,0.020,0.955
1	47533391	.	T	TA	.	.	DP=137;ECNT=1;NLOD=17.14;N_ART_LOD=-1.505e+00;POP_AF=1.000e-03;P_GERMLINE=-1.540e+01;RPA=9,10;RU=A;STR;TLOD=4.46	GT:AD:AF:F1R2:F2R1:MBQ:MFRL:MMQ:MPOS:SA_MAP_AF:SA_POST_PROB	0/0:57,0:0.088:18,0:39,0:0:197,0:0:0	0/1:51,4:0.156:15,2:35,2:39:192,207:60:28:0.071,0.00,0.073:0.011,0.017,0.972
1	47685563	.	C	A	.	.	DP=133;ECNT=4;NLOD=16.21;N_ART_LOD=-1.747e+00;POP_AF=1.000e-03;P_GERMLINE=-1.557e+01;TLOD=3.34	GT:AD:AF:F1R2:F2R1:MBQ:MFRL:MMQ:MPOS:SA_MAP_AF:SA_POST_PROB	0/0:54,0:0.020:18,0:36,0:0:214,0:0:0	0/1:69,2:0.068:24,0:45,2:39:202,95:60:8:0.020,0.020,0.028:9.150e-03,5.723e-03,0.985
1	48365358	.	AGTG	A	.	.	DP=213;ECNT=1;NLOD=5.48;N_ART_LOD=8.02;POP_AF=1.000e-03;P_GERMLINE=-2.179e+00;RPA=6,5;RU=GTG;STR;TLOD=20.33	GT:AD:AF:F1R2:F2R1:MBQ:MFRL:MMQ:MPOS:SA_MAP_AF:SA_POST_PROB	0/0:67,4:0.086:41,3:26,1:37:166,190:60:19	0/1:124,9:0.080:80,6:44,3:39:165,135:60:21:0.061,0.051,0.068:4.309e-03,0.018,0.978
1	48475633	.	G	GA	.	.	DP=26;ECNT=1;NLOD=3.92;N_ART_LOD=-9.186e-01;POP_AF=1.000e-03;P_GERMLINE=-2.998e+00;RPA=12,13;RU=A;STR;TLOD=3.62	GT:AD:AF:F1R2:F2R1:MBQ:MFRL:MMQ:MPOS:SA_MAP_AF:SA_POST_PROB	0/0:13,0:0.118:7,0:6,0:0:198,0:0:0	0/1:4,2:0.390:3,1:0,1:33:197,151:60:28:0.293,0.303,0.333:0.028,0.021,0.951
1	49056730	.	TAC	T	.	.	DP=260;ECNT=2;NLOD=19.14;N_ART_LOD=2.48;POP_AF=1.000e-03;P_GERMLINE=-1.598e+01;RPA=6,5;RU=AC;STR;TLOD=6.42	GT:AD:AF:F1R2:F2R1:MBQ:MFRL:MMQ:MPOS:SA_MAP_AF:SA_POST_PROB	0/0:91,3:0.152:35,0:56,2:38:176,251:60:28	0/1:97,4:0.154:33,1:64,3:40:179,194:60:28:0.040,0.00,0.040:8.159e-03,0.010,0.982
1	49056762	.	AC	A	.	.	DP=133;ECNT=2;NLOD=10.02;N_ART_LOD=1.00;POP_AF=1.000e-03;P_GERMLINE=-7.782e+00;RPA=9,8;RU=C;STR;TLOD=4.97	GT:AD:AF:F1R2:F2R1:MBQ:MFRL:MMQ:MPOS:SA_MAP_AF:SA_POST_PROB	0/0:53,3:0.133:14,1:39,2:14:187,178:60:9	0/1:48,5:0.170:15,1:33,4:35:194,169:60:27:0.091,0.00,0.094:0.019,0.015,0.966
1	49698108	.	A	C	.	.	DP=32;ECNT=1;NLOD=2.71;N_ART_LOD=-1.018e+00;POP_AF=1.000e-03;P_GERMLINE=-5.618e-01;TLOD=5.03	GT:AD:AF:F1R2:F2R1:MBQ:MFRL:MMQ:MPOS:SA_MAP_AF:SA_POST_PROB	0/0:9,0:0.050:6,0:3,0:0:140,0:0:0	0/1:20,2:0.091:15,1:5,1:39:177,103:60:12:0.091,0.00,0.091:0.010,0.031,0.959
1	49754687	.	CAG	C	.	.	DP=28;ECNT=1;NLOD=2.71;N_ART_LOD=-1.050e+00;POP_AF=1.000e-03;P_GERMLINE=-1.118e+00;RPA=8,7;RU=AG;STR;TLOD=4.34	GT:AD:AF:F1R2:F2R1:MBQ:MFRL:MMQ:MPOS:SA_MAP_AF:SA_POST_PROB	0/0:9,0:0.125:4,0:5,0:0:201,0:0:0	0/1:12,2:0.188:5,2:7,0:40:203,203:60:28:0.141,0.00,0.143:0.011,0.044,0.944
1	50307471	.	TAA	T	.	.	DP=81;ECNT=1;NLOD=4.84;N_ART_LOD=0.466;POP_AF=1.000e-03;P_GERMLINE=-3.145e+00;RPA=15,13;RU=A;STR;TLOD=4.41	GT:AD:AF:F1R2:F2R1:MBQ:MFRL:MMQ:MPOS:SA_MAP_AF:SA_POST_PROB	0/0:27,1:0.140:5,0:19,1:39:204,307:60:41	0/1:25,4:0.266:4,0:16,4:40:197,165:60:24:0.00,0.101,0.105:0.016,0.019,0.965
1	50477606	.	T	C	.	.	DP=24;ECNT=1;NLOD=2.71;N_ART_LOD=-1.000e+00;POP_AF=1.000e-03;P_GERMLINE=-1.012e+00;TLOD=4.45	GT:AD:AF:F1R2:F2R1:MBQ:MFRL:MMQ:MPOS:SA_MAP_AF:SA_POST_PROB	0/0:9,0:7.071e-06:6,0:3,0:0:187,0:0:0	0/1:13,2:0.133:10,0:3,2:39:200,138:45:28:0.101,0.111,0.133:0.025,0.015,0.961
1	50609981	.	T	C	.	.	DP=149;ECNT=2;NLOD=19.87;N_ART_LOD=-1.837e+00;POP_AF=1.000e-03;P_GERMLINE=-1.940e+01;TLOD=3.16	GT:AD:AF:F1R2:F2R1:MBQ:MFRL:MMQ:MPOS:SA_MAP_AF:SA_POST_PROB	0/0:66,0:0.029:22,0:44,0:0:219,0:0:0	0/1:70,2:0.070:27,0:43,2:38:227,303:60:28:0.00,0.030,0.028:5.915e-03,0.019,0.975
1	50610037	.	T	TA	.	.	DP=372;ECNT=2;NLOD=16.54;N_ART_LOD=9.35;POP_AF=1.000e-03;P_GERMLINE=-1.324e+01;RPA=11,12;RU=A;STR;TLOD=14.06	GT:AD:AF:F1R2:F2R1:MBQ:MFRL:MMQ:MPOS:SA_MAP_AF:SA_POST_PROB	0/0:131,10:0.141:42,4:73,6:40:190,202:60:26	0/1:180,14:0.110:59,3:100,11:39:192,211:60:29:0.061,0.061,0.072:3.798e-03,0.040,0.956
1	50666911	.	G	A	.	.	DP=240;ECNT=1;NLOD=35.37;N_ART_LOD=-2.093e+00;POP_AF=1.000e-03;P_GERMLINE=-3.338e+01;TLOD=4.71	GT:AD:AF:F1R2:F2R1:MBQ:MFRL:MMQ:MPOS:SA_MAP_AF:SA_POST_PROB	0/0:118,0:0.049:57,0:61,0:0:202,0:0:0	0/1:98,3:0.077:49,2:49,1:38:189,151:60:14:0.030,0.00,0.030:5.979e-03,9.423e-03,0.985
1	50732211	.	TTGC	T	.	.	DP=226;ECNT=1;NLOD=6.01;N_ART_LOD=12.94;POP_AF=1.000e-03;P_GERMLINE=-2.714e+00;RPA=8,7;RU=TGC;STR;TLOD=9.61	GT:AD:AF:F1R2:F2R1:MBQ:MFRL:MMQ:MPOS:SA_MAP_AF:SA_POST_PROB	0/0:90,5:0.125:60,4:30,1:39:173,109:60:15	0/1:99,4:0.080:64,2:35,2:40:173,134:60:33:0.030,0.030,0.039:6.433e-03,7.083e-03,0.986
1	51090061	.	T	C	.	.	DP=28;ECNT=1;NLOD=3.13;N_ART_LOD=-1.068e+00;POP_AF=1.000e-03;P_GERMLINE=-5.583e-01;TLOD=5.55	GT:AD:AF:F1R2:F2R1:MBQ:MFRL:MMQ:MPOS:SA_MAP_AF:SA_POST_PROB	0/0:11,0:0.030:5,0:6,0:0:173,0:0:0	0/1:14,2:0.145:4,2:10,0:40:143,157:50:20:0.101,0.101,0.125:0.018,0.018,0.964
1	51115638	.	AAG	A	.	.	DP=32;ECNT=1;NLOD=4.51;N_ART_LOD=-1.226e+00;POP_AF=1.000e-03;P_GERMLINE=-1.242e+00;RPA=7,6;RU=AG;STR;TLOD=7.63	GT:AD:AF:F1R2:F2R1:MBQ:MFRL:MMQ:MPOS:SA_MAP_AF:SA_POST_PROB	0/0:15,0:0.059:9,0:6,0:0:176,0:0:0	0/1:12,3:0.200:7,2:5,1:40:169,235:60:20:0.202,0.00,0.200:0.012,0.049,0.938
1	51388109	.	T	C	.	.	DP=13;ECNT=1;NLOD=2.36;N_ART_LOD=-9.510e-01;POP_AF=1.000e-03;P_GERMLINE=-1.926e+00;TLOD=3.14	GT:AD:AF:F1R2:F2R1:MBQ:MFRL:MMQ:MPOS:SA_MAP_AF:SA_POST_PROB	0/0:8,0:0.013:1,0:7,0:0:177,0:0:0	0/1:3,1:0.300:0,0:3,1:40:243,55:43:5:0.253,0.00,0.250:0.019,0.032,0.949
1	51425293	.	C	CCA	.	.	DP=369;ECNT=1;NLOD=38.77;N_ART_LOD=-1.704e+00;POP_AF=1.000e-03;P_GERMLINE=-3.823e+01;RPA=8,9;RU=CA;STR;TLOD=3.23	GT:AD:AF:F1R2:F2R1:MBQ:MFRL:MMQ:MPOS:SA_MAP_AF:SA_POST_PROB	0/0:131,0:0.119:44,0:76,0:0:188,0:0:0	0/1:155,3:0.130:41,1:104,2:39:196,225:60:12:0.00,0.020,0.019:4.048e-03,0.012,0.984
1	51425567	.	G	A	.	.	DP=159;ECNT=1;NLOD=21.92;N_ART_LOD=-1.889e+00;POP_AF=1.000e-03;P_GERMLINE=-1.869e+01;TLOD=6.70	GT:AD:AF:F1R2:F2R1:MBQ:MFRL:MMQ:MPOS:SA_MAP_AF:SA_POST_PROB	0/0:73,0:0.051:21,0:52,0:0:214,0:0:0	0/1:69,3:0.078:30,1:39,2:40:196,177:60:30:0.040,0.00,0.042:0.022,7.498e-03,0.971
1	51481466	.	C	CA	.	.	DP=41;ECNT=1;NLOD=2.64;N_ART_LOD=0.607;POP_AF=1.000e-03;P_GERMLINE=-1.280e+00;RPA=11,12;RU=A;STR;TLOD=4.09	GT:AD:AF:F1R2:F2R1:MBQ:MFRL:MMQ:MPOS:SA_MAP_AF:SA_POST_PROB	0/0:17,1:0.090:7,0:9,1:40:133,187:60:14	0/1:18,3:0.164:9,1:7,2:40:168,154:60:38:0.00,0.141,0.143:0.061,9.177e-03,0.930
1	51685871	.	C	CA	.	.	DP=21;ECNT=1;NLOD=2.70;N_ART_LOD=-7.687e-01;POP_AF=1.000e-03;P_GERMLINE=-1.073e-01;RPA=13,14;RU=A;STR;TLOD=6.95	GT:AD:AF:F1R2:F2R1:MBQ:MFRL:MMQ:MPOS:SA_MAP_AF:SA_POST_PROB	0/0:9,0:0.093:4,0:5,0:0:145,0:0:0	0/1:3,4:0.549:0,3:2,1:34:151,192:60:23:0.545,0.545,0.571:0.028,0.024,0.949
1	51831744	.	A	AT	.	.	DB;DP=550;ECNT=1;NLOD=9.77;N_ART_LOD=14.98;POP_AF=1.000e-03;P_GERMLINE=-6.473e+00;RPA=12,13;RU=T;STR;TLOD=38.03	GT:AD:AF:F1R2:F2R1:MBQ:MFRL:MMQ:MPOS:SA_MAP_AF:SA_POST_PROB	0/0:142,15:0.257:49,4:72,9:39:190,193:60:26	0/1:165,28:0.276:67,8:77,19:39:186,173:60:27:0.141,0.091,0.141:9.307e-03,0.023,0.967
1	51875320	.	G	A	.	.	DP=406;ECNT=1;NLOD=50.74;N_ART_LOD=-2.239e+00;POP_AF=1.000e-03;P_GERMLINE=-4.937e+01;TLOD=4.08	GT:AD:AF:F1R2:F2R1:MBQ:MFRL:MMQ:MPOS:SA_MAP_AF:SA_POST_PROB	0/0:169,0:0.024:60,0:109,0:0:187,0:0:0	0/1:212,3:0.045:76,0:136,3:38:178,197:60:8:0.010,0.010,0.014:4.296e-03,2.654e-03,0.993
1	51937328	.	C	CA	.	.	DB;DP=139;ECNT=1;NLOD=13.56;N_ART_LOD=-3.611e-01;POP_AF=1.000e-03;P_GERMLINE=-1.082e+01;RPA=10,11;RU=A;STR;TLOD=5.58	GT:AD:AF:F1R2:F2R1:MBQ:MFRL:MMQ:MPOS:SA_MAP_AF:SA_POST_PROB	0/0:54,1:0.099:20,0:30,1:40:171,170:60:41	0/1:62,5:0.117:28,0:33,5:39:169,137:60:14:0.061,0.061,0.075:7.345e-03,0.017,0.976
1	52097218	.	G	GA	.	.	DP=22;ECNT=1;NLOD=2.70;N_ART_LOD=-7.400e-01;POP_AF=1.000e-03;P_GERMLINE=-2.270e+00;RPA=10,11;RU=A;STR;TLOD=3.13	GT:AD:AF:F1R2:F2R1:MBQ:MFRL:MMQ:MPOS:SA_MAP_AF:SA_POST_PROB	0/0:9,0:1.527e-03:4,0:5,0:0:166,0:0:0	0/1:9,2:0.238:3,1:5,1:34:145,165:60:25:0.182,0.00,0.182:0.015,0.035,0.950
1	52242432	.	C	CT	.	.	DP=91;ECNT=1;NLOD=3.59;N_ART_LOD=2.24;POP_AF=1.000e-03;P_GERMLINE=-4.773e-01;RPA=14,15;RU=T;STR;TLOD=7.57	GT:AD:AF:F1R2:F2R1:MBQ:MFRL:MMQ:MPOS:SA_MAP_AF:SA_POST_PROB	0/0:32,3:0.152:11,3:7,0:39:172,229:60:40	0/1:40,7:0.210:19,5:9,1:40:200,177:60:20:0.091,0.121,0.128:0.013,0.020,0.967
1	52403174	.	AT	A	.	.	DP=108;ECNT=1;NLOD=4.04;N_ART_LOD=3.23;POP_AF=1.000e-03;P_GERMLINE=-1.453e+00;RPA=12,11;RU=T;STR;TLOD=5.40	GT:AD:AF:F1R2:F2R1:MBQ:MFRL:MMQ:MPOS:SA_MAP_AF:SA_POST_PROB	0/0:39,3:0.182:11,0:21,3:31:204,189:60:23	0/1:30,6:0.278:7,3:16,1:40:202,275:60:23:0.121,0.00,0.121:0.014,0.024,0.962
1	52507010	.	GA	G	.	.	DP=122;ECNT=1;NLOD=2.83;N_ART_LOD=5.80;POP_AF=1.000e-03;P_GERMLINE=-1.298e-01;RPA=13,12;RU=A;STR;TLOD=7.66	GT:AD:AF:F1R2:F2R1:MBQ:MFRL:MMQ:MPOS:SA_MAP_AF:SA_POST_PROB	0/0:50,5:0.136:10,3:30,2:40:246,248:60:13	0/1:48,8:0.193:9,3:29,3:39:241,288:60:21:0.00,0.111,0.111:0.015,0.022,0.963
1	52527615	.	CT	C	.	.	DP=23;ECNT=1;NLOD=2.96;N_ART_LOD=-7.918e-01;POP_AF=1.000e-03;P_GERMLINE=-2.478e+00;RPA=11,10;RU=T;STR;TLOD=3.19	GT:AD:AF:F1R2:F2R1:MBQ:MFRL:MMQ:MPOS:SA_MAP_AF:SA_POST_PROB	0/0:10,0:0.055:4,0:5,0:0:145,0:0:0	0/1:8,2:0.251:1,1:7,1:40:160,195:60:21:0.172,0.162,0.200:0.017,0.028,0.955
1	52654910	.	A	AT	.	.	DP=23;ECNT=1;NLOD=2.96;N_ART_LOD=-8.053e-01;POP_AF=1.000e-03;P_GERMLINE=-2.533e+00;RPA=13,14;RU=T;STR;TLOD=3.13	GT:AD:AF:F1R2:F2R1:MBQ:MFRL:MMQ:MPOS:SA_MAP_AF:SA_POST_PROB	0/0:10,0:0.093:3,0:6,0:0:186,0:0:0	0/1:7,2:0.299:1,1:4,1:38:196,188:60:40:0.00,0.222,0.222:0.041,0.015,0.944
1	52927295	.	T	TA	.	.	DB;DP=179;ECNT=1;NLOD=15.36;N_ART_LOD=-9.603e-01;POP_AF=1.000e-03;P_GERMLINE=-1.311e+01;RPA=10,11;RU=A;STR;TLOD=4.98	GT:AD:AF:F1R2:F2R1:MBQ:MFRL:MMQ:MPOS:SA_MAP_AF:SA_POST_PROB	0/0:58,1:0.148:22,0:33,1:39:182,171:60:17	0/1:78,5:0.134:35,2:41,3:37:174,224:60:15:0.051,0.051,0.060:9.465e-03,8.264e-03,0.982
1	52991779	.	AT	A	.	.	DP=589;ECNT=1;NLOD=61.40;N_ART_LOD=-3.736e-01;POP_AF=1.000e-03;P_GERMLINE=-5.934e+01;RPA=8,7;RU=T;STR;TLOD=4.78	GT:AD:AF:F1R2:F2R1:MBQ:MFRL:MMQ:MPOS:SA_MAP_AF:SA_POST_PROB	0/0:223,2:0.109:83,1:130,1:39:203,140:60:19	0/1:252,6:0.102:91,3:151,3:40:198,268:60:29:0.020,0.010,0.024:4.566e-03,4.106e-03,0.991
1	53156787	.	CA	C	.	.	DP=35;ECNT=1;NLOD=3.22;N_ART_LOD=-1.090e+00;POP_AF=1.000e-03;P_GERMLINE=-1.941e+00;RPA=11,10;RU=A;STR;TLOD=3.99	GT:AD:AF:F1R2:F2R1:MBQ:MFRL:MMQ:MPOS:SA_MAP_AF:SA_POST_PROB	0/0:11,0:0.058:8,0:3,0:0:157,0:0:0	0/1:18,3:0.175:10,2:8,1:39:164,140:60:48:0.101,0.131,0.143:0.026,0.013,0.961
1	53329698	.	C	T	.	.	DP=137;ECNT=1;NLOD=18.36;N_ART_LOD=-1.798e+00;POP_AF=1.000e-03;P_GERMLINE=-1.786e+01;TLOD=3.20	GT:AD:AF:F1R2:F2R1:MBQ:MFRL:MMQ:MPOS:SA_MAP_AF:SA_POST_PROB	0/0:61,0:0.016:20,0:41,0:0:173,0:0:0	0/1:69,2:0.050:28,1:41,1:38:193,145:60:6:0.00,0.030,0.028:0.012,5.542e-03,0.983
1	53543541	.	TCCAGC	T	.	.	DP=184;ECNT=1;NLOD=15.77;N_ART_LOD=-1.814e+00;POP_AF=1.000e-03;P_GERMLINE=-1.486e+01;RPA=3,2;RU=CCAGC;STR;TLOD=3.61	GT:AD:AF:F1R2:F2R1:MBQ:MFRL:MMQ:MPOS:SA_MAP_AF:SA_POST_PROB	0/0:53,0:0.183:22,0:31,0:0:225,0:0:0	0/1:74,2:0.145:32,1:42,1:40:204,191:60:44:0.030,0.00,0.026:0.017,5.783e-03,0.977
1	54284760	.	GA	G	.	.	DP=317;ECNT=1;NLOD=12.74;N_ART_LOD=12.44;POP_AF=1.000e-03;P_GERMLINE=-9.443e+00;RPA=10,9;RU=A;STR;TLOD=10.86	GT:AD:AF:F1R2:F2R1:MBQ:MFRL:MMQ:MPOS:SA_MAP_AF:SA_POST_PROB	0/0:131,11:0.131:64,6:60,4:40:181,180:60:28	0/1:127,11:0.129:59,4:61,6:40:178,157:60:17:0.071,0.051,0.074:4.475e-03,0.018,0.978
1	54331877	.	C	T	.	.	DP=560;ECNT=1;NLOD=65.64;N_ART_LOD=2.79;POP_AF=1.000e-03;P_GERMLINE=-6.407e+01;TLOD=4.28	GT:AD:AF:F1R2:F2R1:MBQ:MFRL:MMQ:MPOS:SA_MAP_AF:SA_POST_PROB	0/0:254,3:0.025:95,1:159,2:35:160,183:60:24	0/1:285,3:0.025:116,0:169,3:40:173,89:60:27:0.010,0.00,0.010:7.073e-04,0.072,0.927
1	54502395	.	GA	G	.	.	DB;DP=518;ECNT=1;NLOD=33.46;N_ART_LOD=5.03;POP_AF=1.000e-03;P_GERMLINE=-3.016e+01;RPA=10,9;RU=A;STR;TLOD=8.09	GT:AD:AF:F1R2:F2R1:MBQ:MFRL:MMQ:MPOS:SA_MAP_AF:SA_POST_PROB	0/0:163,6:0.125:60,1:98,5:40:186,223:60:29	0/1:238,9:0.133:81,3:148,6:39:177,195:60:40:0.030,0.030,0.037:5.440e-03,4.749e-03,0.990
1	54661276	.	C	A	.	.	DP=132;ECNT=1;NLOD=17.46;N_ART_LOD=-1.777e+00;POP_AF=1.000e-03;P_GERMLINE=-1.669e+01;TLOD=3.46	GT:AD:AF:F1R2:F2R1:MBQ:MFRL:MMQ:MPOS:SA_MAP_AF:SA_POST_PROB	0/0:58,0:0.017:18,0:40,0:0:190,0:0:0	0/1:65,2:0.064:23,0:42,2:39:185,215:60:14:0.030,0.00,0.030:7.054e-03,0.010,0.983
1	54692854	.	AG	A	.	.	DP=151;ECNT=1;NLOD=2.28;N_ART_LOD=5.07;POP_AF=1.000e-03;P_GERMLINE=-3.976e-02;RPA=10,9;RU=G;STR;TLOD=12.42	GT:AD:AF:F1R2:F2R1:MBQ:MFRL:MMQ:MPOS:SA_MAP_AF:SA_POST_PROB	0/0:48,6:0.199:16,1:17,3:34:159,166:60:14	0/1:55,8:0.231:17,2:29,6:37:163,170:60:20:0.101,0.101,0.121:6.459e-03,0.046,0.948
1	55082044	.	G	GT	.	.	DP=17;ECNT=1;NLOD=2.70;N_ART_LOD=-9.996e-01;POP_AF=1.000e-03;P_GERMLINE=-1.458e-01;RPA=10,11;RU=T;STR;TLOD=6.24	GT:AD:AF:F1R2:F2R1:MBQ:MFRL:MMQ:MPOS:SA_MAP_AF:SA_POST_PROB	0/0:9,0:1.521e-03:3,0:6,0:0:302,0:0:0	0/1:3,3:0.499:1,1:2,2:35:229,330:60:27:0.495,0.00,0.500:0.021,0.033,0.945
1	55130689	.	CA	C	.	.	DP=67;ECNT=1;NLOD=7.82;N_ART_LOD=-1.438e+00;POP_AF=1.000e-03;P_GERMLINE=-6.952e+00;RPA=8,7;RU=A;STR;TLOD=3.56	GT:AD:AF:F1R2:F2R1:MBQ:MFRL:MMQ:MPOS:SA_MAP_AF:SA_POST_PROB	0/0:26,0:0.019:13,0:13,0:0:193,0:0:0	0/1:37,3:0.078:19,0:18,3:40:194,234:60:10:0.00,0.071,0.075:0.013,0.019,0.968
1	55136341	.	C	A	.	.	DP=523;ECNT=2;NLOD=41.31;N_ART_LOD=10.26;POP_AF=1.000e-03;P_GERMLINE=-4.077e+01;TLOD=3.24	GT:AD:AF:F1R2:F2R1:MBQ:MFRL:MMQ:MPOS:PGT:PID:SA_MAP_AF:SA_POST_PROB	0/0:206,5:0.048:73,1:133,4:16:190,208:60:23:0|1:55136341_C_A	0/1:278,5:0.046:91,3:187,2:16:176,195:60:15:0|1:55136341_C_A:0.00,0.020,0.018:0.999,6.583e-07,1.109e-03
1	55136344	.	G	C	.	.	DP=490;ECNT=2;NLOD=40.14;N_ART_LOD=10.61;POP_AF=1.000e-03;P_GERMLINE=-3.961e+01;TLOD=3.23	GT:AD:AF:F1R2:F2R1:MBQ:MFRL:MMQ:MPOS:PGT:PID:SA_MAP_AF:SA_POST_PROB	0/0:202,5:0.025:57,1:112,4:27:199,208:60:13:0|1:55136341_C_A	0/1:278,4:0.016:74,3:156,1:27:186,217:60:16:0|1:55136341_C_A:0.00,0.020,0.017:0.969,2.243e-05,0.031
1	55538666	.	T	A	.	.	DP=103;ECNT=1;NLOD=12.30;N_ART_LOD=-1.636e+00;POP_AF=1.000e-03;P_GERMLINE=-1.197e+01;TLOD=3.02	GT:AD:AF:F1R2:F2R1:MBQ:MFRL:MMQ:MPOS:SA_MAP_AF:SA_POST_PROB	0/0:41,0:0.036:14,0:27,0:0:222,0:0:0	0/1:53,2:0.070:13,1:40,1:35:218,239:60:20:0.040,0.00,0.036:0.022,7.279e-03,0.971
1	55604692	.	TA	T	.	.	DP=158;ECNT=1;NLOD=10.22;N_ART_LOD=2.58;POP_AF=1.000e-03;P_GERMLINE=-6.922e+00;RPA=11,10;RU=A;STR;TLOD=11.85	GT:AD:AF:F1R2:F2R1:MBQ:MFRL:MMQ:MPOS:SA_MAP_AF:SA_POST_PROB	0/0:60,3:0.146:18,0:38,3:39:183,148:60:16	0/1:53,9:0.225:12,3:36,5:40:187,167:60:21:0.131,0.071,0.133:8.413e-03,0.031,0.960
1	56544198	.	A	G	.	.	DP=15;ECNT=1;NLOD=3.01;N_ART_LOD=-1.041e+00;POP_AF=1.000e-03;P_GERMLINE=-2.687e+00;TLOD=3.02	GT:AD:AF:F1R2:F2R1:MBQ:MFRL:MMQ:MPOS:SA_MAP_AF:SA_POST_PROB	0/0:10,0:3.266e-05:2,0:8,0:0:183,0:0:0	0/1:4,1:0.200:3,0:1,1:40:140,89:31:18:0.00,0.202,0.200:0.025,0.022,0.953
1	57111199	.	C	T	.	.	DP=144;ECNT=1;NLOD=20.47;N_ART_LOD=-1.852e+00;POP_AF=1.000e-03;P_GERMLINE=-1.975e+01;TLOD=3.42	GT:AD:AF:F1R2:F2R1:MBQ:MFRL:MMQ:MPOS:SA_MAP_AF:SA_POST_PROB	0/0:68,0:0.034:26,0:42,0:0:168,0:0:0	0/1:68,2:0.035:29,0:39,2:39:169,114:60:14:0.020,0.020,0.029:0.040,3.397e-03,0.956
1	57192198	.	C	CT	.	.	DP=775;ECNT=1;NLOD=81.41;N_ART_LOD=-2.164e+00;POP_AF=1.000e-03;P_GERMLINE=-7.953e+01;RPA=8,9;RU=T;STR;TLOD=4.59	GT:AD:AF:F1R2:F2R1:MBQ:MFRL:MMQ:MPOS:SA_MAP_AF:SA_POST_PROB	0/0:271,0:0.073:110,0:159,0:0:169,0:0:0	0/1:400,8:0.074:142,2:256,6:40:171,185:60:26:0.010,0.020,0.020:0.020,1.023e-03,0.979
1	57233358	.	G	GA	.	.	DP=130;ECNT=1;NLOD=5.49;N_ART_LOD=4.30;POP_AF=1.000e-03;P_GERMLINE=-2.188e+00;RPA=10,11;RU=A;STR;TLOD=9.48	GT:AD:AF:F1R2:F2R1:MBQ:MFRL:MMQ:MPOS:SA_MAP_AF:SA_POST_PROB	0/0:52,4:0.117:19,2:31,2:40:239,266:60:12	0/1:58,7:0.130:23,3:32,4:40:254,265:60:20:0.00,0.111,0.108:0.020,0.014,0.967
1	57233740	.	A	G	.	.	DP=47;ECNT=1;NLOD=5.12;N_ART_LOD=-1.265e+00;POP_AF=1.000e-03;P_GERMLINE=-3.607e+00;TLOD=4.22	GT:AD:AF:F1R2:F2R1:MBQ:MFRL:MMQ:MPOS:SA_MAP_AF:SA_POST_PROB	0/0:17,0:0.028:7,0:10,0:0:290,0:0:0	0/1:26,2:0.091:3,2:23,0:37:264,238:60:6:0.071,0.00,0.071:0.025,0.012,0.963
1	58811534	.	C	T	.	.	DP=13;ECNT=1;NLOD=2.71;N_ART_LOD=-1.000e+00;POP_AF=1.000e-03;P_GERMLINE=-2.334e+00;TLOD=3.08	GT:AD:AF:F1R2:F2R1:MBQ:MFRL:MMQ:MPOS:SA_MAP_AF:SA_POST_PROB	0/0:9,0:4.769e-05:5,0:4,0:0:164,0:0:0	0/1:3,1:0.250:2,1:1,0:39:110,109:60:20:0.00,0.253,0.250:0.032,0.019,0.949
1	59041962	.	G	A	.	.	DP=884;ECNT=1;NLOD=98.35;N_ART_LOD=5.47;POP_AF=1.000e-03;P_GERMLINE=-9.505e+01;TLOD=7.88	GT:AD:AF:F1R2:F2R1:MBQ:MFRL:MMQ:MPOS:SA_MAP_AF:SA_POST_PROB	0/0:380,4:0.047:142,0:238,4:39:174,199:60:32	0/1:438,5:0.041:165,3:273,2:39:176,165:60:20:0.010,0.010,0.011:1.358e-03,3.283e-03,0.995
1	59248123	.	GGCT	G	.	.	DP=321;ECNT=1;NLOD=24.19;N_ART_LOD=3.39;POP_AF=1.000e-03;P_GERMLINE=-2.088e+01;RPA=5,4;RU=GCT;STR;TLOD=12.32	GT:AD:AF:F1R2:F2R1:MBQ:MFRL:MMQ:MPOS:SA_MAP_AF:SA_POST_PROB	0/0:109,2:0.171:38,0:71,2:39:208,285:60:24	0/1:117,5:0.149:35,2:82,3:40:204,210:60:39:0.040,0.030,0.041:7.690e-03,6.591e-03,0.986
1	59672255	.	GTT	G	.	.	DP=27;ECNT=1;NLOD=2.58;N_ART_LOD=-8.489e-01;POP_AF=1.000e-03;P_GERMLINE=-2.519e-01;RPA=14,12;RU=T;STR;TLOD=5.50	GT:AD:AF:F1R2:F2R1:MBQ:MFRL:MMQ:MPOS:SA_MAP_AF:SA_POST_PROB	0/0:9,0:0.198:3,0:5,0:0:205,0:0:0	0/1:4,3:0.458:3,1:1,2:39:154,143:60:14:0.253,0.222,0.273:0.022,0.023,0.955
1	60228158	.	T	C	.	.	DP=155;ECNT=1;NLOD=18.57;N_ART_LOD=-1.816e+00;POP_AF=1.000e-03;P_GERMLINE=-1.778e+01;TLOD=3.49	GT:AD:AF:F1R2:F2R1:MBQ:MFRL:MMQ:MPOS:SA_MAP_AF:SA_POST_PROB	0/0:62,0:0.047:30,0:32,0:0:179,0:0:0	0/1:81,2:0.046:35,1:46,1:40:183,185:60:20:0.020,0.020,0.024:3.208e-03,0.025,0.972
1	60338452	.	G	GT	.	.	DB;DP=52;ECNT=1;NLOD=4.73;N_ART_LOD=0.182;POP_AF=1.000e-03;P_GERMLINE=-1.445e+00;RPA=11,12;RU=T;STR;TLOD=12.77	GT:AD:AF:F1R2:F2R1:MBQ:MFRL:MMQ:MPOS:SA_MAP_AF:SA_POST_PROB	0/0:24,1:0.126:7,1:14,0:37:202,146:60:28	0/1:13,7:0.364:9,3:4,4:39:217,191:60:10:0.00,0.354,0.350:0.030,0.021,0.948
1	61330929	.	A	AT	.	.	DP=83;ECNT=1;NLOD=6.63;N_ART_LOD=0.177;POP_AF=1.000e-03;P_GERMLINE=-3.385e+00;RPA=11,12;RU=T;STR;TLOD=6.87	GT:AD:AF:F1R2:F2R1:MBQ:MFRL:MMQ:MPOS:SA_MAP_AF:SA_POST_PROB	0/0:31,1:0.091:7,0:19,1:40:209,151:60:12	0/1:39,6:0.171:13,3:20,3:38:199,192:60:10:0.00,0.131,0.133:0.016,0.025,0.959
1	61699853	.	C	A	.	.	DP=24;ECNT=2;NLOD=2.27;N_ART_LOD=-7.781e-01;POP_AF=1.000e-03;P_GERMLINE=-3.889e-02;TLOD=14.09	GT:AD:AF:F1R2:F2R1:MBQ:MFRL:MMQ:MPOS:PGT:PID:SA_MAP_AF:SA_POST_PROB	0/0:8,0:0.129:4,0:2,0:0:159,0:0:0:0|1:61699853_C_A	0/1:8,4:0.404:1,0:4,4:39:159,108:40:13:0|1:61699853_C_A:0.303,0.00,0.308:0.019,0.034,0.948
1	61699857	.	T	G	.	.	DP=23;ECNT=2;NLOD=2.71;N_ART_LOD=-1.000e+00;POP_AF=1.000e-03;P_GERMLINE=-9.890e-02;TLOD=13.88	GT:AD:AF:F1R2:F2R1:MBQ:MFRL:MMQ:MPOS:PGT:PID:SA_MAP_AF:SA_POST_PROB	0/0:9,0:1.160e-05:6,0:3,0:0:167,0:0:0:0|1:61699853_C_A	0/1:10,4:0.304:4,0:6,4:39:164,108:40:9:0|1:61699853_C_A:0.283,0.00,0.286:0.021,0.028,0.951
1	62237396	.	C	CTT	.	.	DP=97;ECNT=1;NLOD=8.39;N_ART_LOD=-1.144e+00;POP_AF=1.000e-03;P_GERMLINE=-6.383e+00;RPA=12,14;RU=T;STR;TLOD=4.73	GT:AD:AF:F1R2:F2R1:MBQ:MFRL:MMQ:MPOS:SA_MAP_AF:SA_POST_PROB	0/0:28,0:0.210:13,0:13,0:0:262,0:0:0	0/1:24,4:0.296:12,2:11,1:39:221,166:60:25:0.051,0.081,0.094:0.039,7.567e-03,0.953
1	62587014	.	TA	T	.	.	DP=543;ECNT=1;NLOD=41.85;N_ART_LOD=2.34;POP_AF=1.000e-03;P_GERMLINE=-3.857e+01;RPA=12,11;RU=A;STR;TLOD=7.17	GT:AD:AF:F1R2:F2R1:MBQ:MFRL:MMQ:MPOS:SA_MAP_AF:SA_POST_PROB	0/0:186,3:0.196:10,0:19,3:39:176,204:60:35	0/1:222,6:0.186:14,1:22,5:38:164,181:60:35:0.020,0.020,0.027:0.010,2.563e-03,0.987
1	62941103	.	G	GA	.	.	DP=152;ECNT=1;NLOD=12.28;N_ART_LOD=0.932;POP_AF=1.000e-03;P_GERMLINE=-8.988e+00;RPA=10,11;RU=A;STR;TLOD=7.56	GT:AD:AF:F1R2:F2R1:MBQ:MFRL:MMQ:MPOS:SA_MAP_AF:SA_POST_PROB	0/0:58,2:0.105:21,2:34,0:38:217,220:60:15	0/1:59,6:0.181:22,1:34,5:34:223,273:60:32:0.091,0.00,0.092:0.015,0.016,0.969
1	62996414	.	G	A	.	.	DP=61;ECNT=1;NLOD=9.33;N_ART_LOD=-1.505e+00;POP_AF=1.000e-03;P_GERMLINE=-7.327e+00;TLOD=4.72	GT:AD:AF:F1R2:F2R1:MBQ:MFRL:MMQ:MPOS:SA_MAP_AF:SA_POST_PROB	0/0:31,0:6.405e-05:9,0:22,0:0:148,0:0:0	0/1:28,2:0.067:10,2:18,0:40:158,232:60:20:0.051,0.051,0.067:0.011,0.016,0.973
1	63024584	.	G	GT	.	.	DP=89;ECNT=1;NLOD=8.26;N_ART_LOD=-1.485e-01;POP_AF=1.000e-03;P_GERMLINE=-5.101e+00;RPA=12,13;RU=T;STR;TLOD=6.40	GT:AD:AF:F1R2:F2R1:MBQ:MFRL:MMQ:MPOS:SA_MAP_AF:SA_POST_PROB	0/0:36,1:0.076:11,1:20,0:39:207,147:60:5	0/1:37,5:0.189:16,3:13,2:39:222,225:60:20:0.00,0.121,0.119:0.015,0.025,0.960
1	63096520	.	G	A	.	.	DP=13;ECNT=1;NLOD=2.66;N_ART_LOD=-1.015e+00;POP_AF=1.000e-03;P_GERMLINE=-1.969e+00;TLOD=3.40	GT:AD:AF:F1R2:F2R1:MBQ:MFRL:MMQ:MPOS:SA_MAP_AF:SA_POST_PROB	0/0:9,0:0.060:6,0:3,0:0:159,0:0:0	0/1:2,1:0.333:0,1:2,0:40:157,105:60:20:0.00,0.333,0.333:0.025,0.025,0.950
1	63123810	.	GA	G	.	.	DP=21;ECNT=1;NLOD=2.32;N_ART_LOD=-5.913e-01;POP_AF=1.000e-03;P_GERMLINE=-1.689e+00;RPA=12,11;RU=A;STR;TLOD=3.34	GT:AD:AF:F1R2:F2R1:MBQ:MFRL:MMQ:MPOS:SA_MAP_AF:SA_POST_PROB	0/0:8,0:0.119:1,0:4,0:0:187,0:0:0	0/1:7,3:0.319:4,2:2,0:28:153,166:60:34:0.172,0.172,0.200:0.019,0.024,0.957
1	63128836	.	GA	G	.	.	DB;DP=230;ECNT=1;NLOD=12.83;N_ART_LOD=2.02;POP_AF=1.000e-03;P_GERMLINE=-9.527e+00;RPA=13,12;RU=A;STR;TLOD=11.67	GT:AD:AF:F1R2:F2R1:MBQ:MFRL:MMQ:MPOS:SA_MAP_AF:SA_POST_PROB	0/0:73,5:0.172:17,0:38,3:39:184,194:60:21	0/1:85,9:0.227:18,6:38,3:38:198,203:60:42:0.101,0.00,0.099:0.010,0.023,0.967
1	63270823	.	CTT	C	.	.	DP=142;ECNT=1;NLOD=2.76;N_ART_LOD=3.71;POP_AF=1.000e-03;P_GERMLINE=-1.103e-01;RPA=14,12;RU=T;STR;TLOD=10.13	GT:AD:AF:F1R2:F2R1:MBQ:MFRL:MMQ:MPOS:SA_MAP_AF:SA_POST_PROB	0/0:47,4:0.165:22,1:12,2:39:168,145:60:24	0/1:58,8:0.186:22,3:24,3:39:180,181:60:16:0.051,0.081,0.085:0.013,0.010,0.976
1	63312785	.	G	A	.	.	DP=12;ECNT=1;NLOD=2.41;N_ART_LOD=-9.542e-01;POP_AF=1.000e-03;P_GERMLINE=-2.036e+00;TLOD=3.07	GT:AD:AF:F1R2:F2R1:MBQ:MFRL:MMQ:MPOS:SA_MAP_AF:SA_POST_PROB	0/0:8,0:4.794e-05:4,0:4,0:0:180,0:0:0	0/1:3,1:0.250:1,1:2,0:39:136,89:60:5:0.00,0.253,0.250:0.027,0.021,0.951
1	63453536	.	GAA	G	.	.	DP=46;ECNT=1;NLOD=3.60;N_ART_LOD=-8.687e-01;POP_AF=1.000e-03;P_GERMLINE=-3.103e+00;RPA=12,10;RU=A;STR;TLOD=3.20	GT:AD:AF:F1R2:F2R1:MBQ:MFRL:MMQ:MPOS:SA_MAP_AF:SA_POST_PROB	0/0:12,0:0.073:6,0:6,0:0:160,0:0:0	0/1:25,2:0.140:16,1:7,1:38:133,172:60:25:0.061,0.051,0.074:0.010,0.020,0.969
1	63836750	.	T	TA	.	.	DP=184;ECNT=1;NLOD=14.10;N_ART_LOD=1.22;POP_AF=1.000e-03;P_GERMLINE=-1.152e+01;RPA=10,11;RU=A;STR;TLOD=5.36	GT:AD:AF:F1R2:F2R1:MBQ:MFRL:MMQ:MPOS:SA_MAP_AF:SA_POST_PROB	0/0:69,3:0.133:25,1:41,2:39:219,131:60:10	0/1:68,5:0.171:21,1:45,4:39:214,233:60:33:0.071,0.00,0.068:0.017,0.012,0.971
1	63910696	.	C	A	.	.	DP=28;ECNT=1;NLOD=3.61;N_ART_LOD=-1.114e+00;POP_AF=1.000e-03;P_GERMLINE=-9.484e-01;TLOD=5.54	GT:AD:AF:F1R2:F2R1:MBQ:MFRL:MMQ:MPOS:SA_MAP_AF:SA_POST_PROB	0/0:12,0:4.919e-05:9,0:3,0:0:172,0:0:0	0/1:14,2:0.125:10,1:4,1:40:156,182:60:17:0.101,0.101,0.125:0.018,0.018,0.964
1	64909760	.	T	TA	.	.	DP=20;ECNT=1;NLOD=2.36;N_ART_LOD=-9.510e-01;POP_AF=1.000e-03;P_GERMLINE=-5.074e-01;RPA=11,12;RU=A;STR;TLOD=4.74	GT:AD:AF:F1R2:F2R1:MBQ:MFRL:MMQ:MPOS:SA_MAP_AF:SA_POST_PROB	0/0:8,0:0.013:4,0:4,0:0:119,0:0:0	0/1:8,3:0.292:4,3:4,0:34:177,190:60:33:0.202,0.253,0.273:0.046,0.014,0.940
1	65234216	.	A	AT	.	.	DP=182;ECNT=2;NLOD=5.39;N_ART_LOD=6.70;POP_AF=1.000e-03;P_GERMLINE=-2.090e+00;RPA=12,13;RU=T;STR;TLOD=10.73	GT:AD:AF:F1R2:F2R1:MBQ:MFRL:MMQ:MPOS:SA_MAP_AF:SA_POST_PROB	0/0:66,6:0.144:24,3:31,3:40:170,217:60:13	0/1:82,11:0.154:28,2:48,7:39:179,186:60:14:0.091,0.071,0.097:4.640e-03,0.049,0.946
1	65234250	.	ATGG	A	.	.	DP=294;ECNT=2;NLOD=34.58;N_ART_LOD=-2.080e+00;POP_AF=1.000e-03;P_GERMLINE=-3.192e+01;RPA=5,4;RU=TGG;STR;TLOD=5.47	GT:AD:AF:F1R2:F2R1:MBQ:MFRL:MMQ:MPOS:SA_MAP_AF:SA_POST_PROB	0/0:115,0:0.040:45,0:70,0:0:156,0:0:0	0/1:156,3:0.048:63,1:93,2:39:162,193:60:37:0.010,0.020,0.019:4.361e-03,4.135e-03,0.992
1	65245225	.	A	AT	.	.	DP=26;ECNT=1;NLOD=2.42;N_ART_LOD=-6.497e-01;POP_AF=1.000e-03;P_GERMLINE=-1.746e+00;RPA=15,16;RU=T;STR;TLOD=3.38	GT:AD:AF:F1R2:F2R1:MBQ:MFRL:MMQ:MPOS:SA_MAP_AF:SA_POST_PROB	0/0:9,0:0.203:2,0:0,0:0:316,0:0:0	0/1:6,2:0.374:0,1:2,1:32:214,163:60:24:0.192,0.192,0.222:0.021,0.023,0.956
1	65311365	.	G	A	.	.	DP=135;ECNT=1;NLOD=22.48;N_ART_LOD=-1.883e+00;POP_AF=1.000e-03;P_GERMLINE=-2.121e+01;TLOD=3.98	GT:AD:AF:F1R2:F2R1:MBQ:MFRL:MMQ:MPOS:SA_MAP_AF:SA_POST_PROB	0/0:75,0:9.282e-03:25,0:50,0:0:185,0:0:0	0/1:50,2:0.094:22,0:28,2:40:192,281:60:32:0.040,0.00,0.038:0.015,8.562e-03,0.976
1	65503151	.	G	A	.	.	DP=11;ECNT=1;NLOD=2.41;N_ART_LOD=-9.542e-01;POP_AF=1.000e-03;P_GERMLINE=-1.718e+00;TLOD=3.40	GT:AD:AF:F1R2:F2R1:MBQ:MFRL:MMQ:MPOS:SA_MAP_AF:SA_POST_PROB	0/0:8,0:8.752e-05:1,0:7,0:0:176,0:0:0	0/1:2,1:0.333:1,1:1,0:40:148,134:60:20:0.00,0.333,0.333:0.036,0.019,0.946
1	65662543	.	A	G	.	.	DP=36;ECNT=1;NLOD=3.31;N_ART_LOD=-1.094e+00;POP_AF=1.000e-03;P_GERMLINE=-9.616e-01;TLOD=5.16	GT:AD:AF:F1R2:F2R1:MBQ:MFRL:MMQ:MPOS:SA_MAP_AF:SA_POST_PROB	0/0:11,0:0.042:7,0:4,0:0:210,0:0:0	0/1:21,2:0.104:13,1:8,1:40:180,225:60:13:0.061,0.071,0.087:0.023,0.011,0.966
1	67154761	.	C	T	.	.	DP=626;ECNT=2;NLOD=82.41;N_ART_LOD=-2.453e+00;POP_AF=1.000e-03;P_GERMLINE=-8.167e+01;TLOD=3.44	GT:AD:AF:F1R2:F2R1:MBQ:MFRL:MMQ:MPOS:SA_MAP_AF:SA_POST_PROB	0/0:277,0:0.035:96,0:181,0:0:165,0:0:0	0/1:312,3:0.042:149,1:163,2:37:166,203:60:21:0.010,0.010,9.524e-03:1.207e-03,5.797e-03,0.993
1	67160938	.	TA	T	.	.	DP=160;ECNT=1;NLOD=4.21;N_ART_LOD=2.62;POP_AF=1.000e-03;P_GERMLINE=-2.056e+00;RPA=16,15;RU=A;STR;TLOD=4.88	GT:AD:AF:F1R2:F2R1:MBQ:MFRL:MMQ:MPOS:SA_MAP_AF:SA_POST_PROB	0/0:45,4:0.322:2,1:1,1:39:234,171:60:33	0/1:42,5:0.347:1,1:0,2:40:191,235:60:12:0.040,0.040,0.052:8.958e-03,0.011,0.980
1	67206943	.	G	GT	.	.	DP=276;ECNT=1;NLOD=24.39;N_ART_LOD=0.394;POP_AF=1.000e-03;P_GERMLINE=-2.175e+01;RPA=9,10;RU=T;STR;TLOD=5.44	GT:AD:AF:F1R2:F2R1:MBQ:MFRL:MMQ:MPOS:SA_MAP_AF:SA_POST_PROB	0/0:106,5:0.076:43,0:61,2:34:192,145:60:3	0/1:137,8:0.089:40,1:97,5:40:186,210:60:7:0.030,0.040,0.041:6.224e-03,7.954e-03,0.986
1	67303492	.	A	G	.	.	DP=530;ECNT=1;NLOD=68.05;N_ART_LOD=-2.368e+00;POP_AF=1.000e-03;P_GERMLINE=-6.771e+01;TLOD=3.04	GT:AD:AF:F1R2:F2R1:MBQ:MFRL:MMQ:MPOS:SA_MAP_AF:SA_POST_PROB	0/0:227,0:0.030:86,0:141,0:0:186,0:0:0	0/1:276,3:0.030:113,0:163,3:40:178,147:60:1:0.010,0.010,0.011:0.041,8.858e-04,0.958
1	67591611	.	GAAAAA	G	.	.	DP=318;ECNT=1;NLOD=3.42;N_ART_LOD=-1.166e+00;POP_AF=1.000e-03;P_GERMLINE=-4.042e-01;RPA=19,14;RU=A;STR;TLOD=6.80	GT:AD:AF:F1R2:F2R1:MBQ:MFRL:MMQ:MPOS:SA_MAP_AF:SA_POST_PROB	0/0:63,13:0.303:4,0:9,0:0:203,0:0:0	0/1:89,14:0.301:4,1:16,3:37:182,170:60:18:0.040,0.030,0.043:0.022,4.791e-03,0.973
1	68523894	.	G	T	.	.	DP=141;ECNT=2;NLOD=4.86;N_ART_LOD=6.00;POP_AF=1.000e-03;P_GERMLINE=-1.568e+00;TLOD=12.61	GT:AD:AF:F1R2:F2R1:MBQ:MFRL:MMQ:MPOS:SA_MAP_AF:SA_POST_PROB	0/0:57,4:0.092:34,4:23,0:40:175,173:27:20	0/1:63,7:0.132:39,4:24,3:40:172,159:31:20:0.101,0.00,0.100:5.652e-03,0.064,0.931
1	68784364	.	C	CT	.	.	DP=32;ECNT=1;NLOD=2.70;N_ART_LOD=-9.994e-01;POP_AF=1.000e-03;P_GERMLINE=-1.966e+00;RPA=13,14;RU=T;STR;TLOD=3.44	GT:AD:AF:F1R2:F2R1:MBQ:MFRL:MMQ:MPOS:SA_MAP_AF:SA_POST_PROB	0/0:9,0:2.430e-03:3,0:6,0:0:177,0:0:0	0/1:17,3:0.197:9,0:8,3:38:144,129:60:32:0.00,0.152,0.150:0.056,9.835e-03,0.934
1	68905367	.	A	AT	.	.	DP=402;ECNT=1;NLOD=20.57;N_ART_LOD=7.21;POP_AF=1.000e-03;P_GERMLINE=-1.836e+01;RPA=10,11;RU=T;STR;TLOD=4.95	GT:AD:AF:F1R2:F2R1:MBQ:MFRL:MMQ:MPOS:SA_MAP_AF:SA_POST_PROB	0/0:131,8:0.177:49,5:73,3:39:187,196:60:23	0/1:156,7:0.156:72,4:79,3:39:186,149:60:21:0.040,0.00,0.043:8.161e-03,9.798e-03,0.982
1	68914194	.	C	A	.	.	DP=40;ECNT=1;NLOD=5.12;N_ART_LOD=-1.265e+00;POP_AF=1.000e-03;P_GERMLINE=-2.568e+00;TLOD=5.33	GT:AD:AF:F1R2:F2R1:MBQ:MFRL:MMQ:MPOS:SA_MAP_AF:SA_POST_PROB	0/0:17,0:0.028:6,0:11,0:0:254,0:0:0	0/1:18,2:0.136:7,1:11,1:40:206,309:60:20:0.00,0.101,0.100:0.015,0.025,0.960
1	69238188	.	ATT	A	.	.	DP=52;ECNT=1;NLOD=3.33;N_ART_LOD=-8.339e-01;POP_AF=1.000e-03;P_GERMLINE=-1.252e+00;RPA=16,14;RU=T;STR;TLOD=4.83	GT:AD:AF:F1R2:F2R1:MBQ:MFRL:MMQ:MPOS:SA_MAP_AF:SA_POST_PROB	0/0:11,0:0.225:4,0:2,0:0:200,0:0:0	0/1:22,3:0.202:14,2:5,1:36:196,166:60:10:0.00,0.111,0.111:0.016,0.022,0.962
1	70504282	.	T	C	.	.	DP=881;ECNT=1;NLOD=105.45;N_ART_LOD=-3.599e-01;POP_AF=1.000e-03;P_GERMLINE=-1.049e+02;TLOD=3.27	GT:AD:AF:F1R2:F2R1:MBQ:MFRL:MMQ:MPOS:SA_MAP_AF:SA_POST_PROB	0/0:365,1:0.025:126,0:238,1:40:181,102:60:13	0/1:481,3:0.023:174,0:307,3:39:179,196:60:25:0.010,0.010,6.186e-03:1.675e-03,1.349e-03,0.997
1	70655004	.	ATG	A	.	.	DP=207;ECNT=1;NLOD=12.10;N_ART_LOD=5.09;POP_AF=1.000e-03;P_GERMLINE=-1.036e+01;TLOD=4.45	GT:AD:AF:F1R2:F2R1:MBQ:MFRL:MMQ:MPOS:SA_MAP_AF:SA_POST_PROB	0/0:90,8:0.102:3,0:87,8:14:194,138:60:4	0/1:94,8:0.085:9,0:85,8:16:198,170:60:1:0.00,0.081,0.078:1.000,3.255e-08,1.958e-05
1	70710586	.	C	T	.	.	DP=159;ECNT=1;NLOD=18.87;N_ART_LOD=-1.820e+00;POP_AF=1.000e-03;P_GERMLINE=-1.833e+01;TLOD=3.24	GT:AD:AF:F1R2:F2R1:MBQ:MFRL:MMQ:MPOS:SA_MAP_AF:SA_POST_PROB	0/0:63,0:0.040:22,0:41,0:0:188,0:0:0	0/1:84,2:0.051:30,2:54,0:39:201,131:60:14:0.020,0.00,0.023:0.017,5.144e-03,0.978
1	70778051	.	GTT	G	.	.	DP=21;ECNT=1;NLOD=3.67;N_ART_LOD=-8.635e-01;POP_AF=1.000e-03;P_GERMLINE=-8.681e-01;RPA=15,13;RU=T;STR;TLOD=5.76	GT:AD:AF:F1R2:F2R1:MBQ:MFRL:MMQ:MPOS:SA_MAP_AF:SA_POST_PROB	0/0:12,0:0.034:2,0:5,0:0:195,0:0:0	0/1:4,2:0.376:0,1:2,1:37:144,212:60:7:0.00,0.333,0.333:0.030,0.021,0.949
1	70805791	.	C	A	.	.	DP=10;ECNT=1;NLOD=2.36;N_ART_LOD=-9.510e-01;POP_AF=1.000e-03;P_GERMLINE=-1.382e+00;TLOD=3.70	GT:AD:AF:F1R2:F2R1:MBQ:MFRL:MMQ:MPOS:SA_MAP_AF:SA_POST_PROB	0/0:8,0:0.013:3,0:5,0:0:182,0:0:0	0/1:1,1:0.500:0,0:1,1:40:200,95:60:20:0.495,0.00,0.500:0.025,0.027,0.948
1	70883508	.	C	A	.	.	DP=71;ECNT=1;NLOD=7.73;N_ART_LOD=-1.419e+00;POP_AF=1.000e-03;P_GERMLINE=-6.030e+00;TLOD=4.41	GT:AD:AF:F1R2:F2R1:MBQ:MFRL:MMQ:MPOS:SA_MAP_AF:SA_POST_PROB	0/0:28,1:0.075:12,0:16,1:16:237,334:60:7	0/1:36,2:0.064:16,0:20,2:40:215,226:60:20:0.00,0.051,0.053:0.012,0.015,0.973
1	70996074	.	TAA	T	.	.	DP=91;ECNT=1;NLOD=8.05;N_ART_LOD=-1.027e+00;POP_AF=1.000e-03;P_GERMLINE=-7.176e+00;RPA=11,9;RU=A;STR;TLOD=3.57	GT:AD:AF:F1R2:F2R1:MBQ:MFRL:MMQ:MPOS:SA_MAP_AF:SA_POST_PROB	0/0:27,0:0.083:10,0:7,0:0:219,0:0:0	0/1:52,2:0.081:21,2:9,0:40:218,240:60:16:0.00,0.040,0.037:7.670e-03,0.019,0.973
1	73856327	.	CTCT	C	.	.	DP=34;ECNT=1;NLOD=4.51;N_ART_LOD=-1.226e+00;POP_AF=1.000e-03;P_GERMLINE=-1.519e+00;RPA=5,4;RU=TCT;STR;TLOD=6.01	GT:AD:AF:F1R2:F2R1:MBQ:MFRL:MMQ:MPOS:SA_MAP_AF:SA_POST_PROB	0/0:15,0:0.059:11,0:4,0:0:179,0:0:0	0/1:10,2:0.266:6,1:4,1:40:185,143:60:35:0.172,0.00,0.167:0.017,0.028,0.955
1	74549888	.	A	AT	.	.	DP=312;ECNT=1;NLOD=23.86;N_ART_LOD=1.53;POP_AF=1.000e-03;P_GERMLINE=-2.134e+01;RPA=9,10;RU=T;STR;TLOD=5.29	GT:AD:AF:F1R2:F2R1:MBQ:MFRL:MMQ:MPOS:SA_MAP_AF:SA_POST_PROB	0/0:105,3:0.113:35,1:68,2:39:176,211:60:18	0/1:139,6:0.135:54,1:82,5:40:182,155:60:26:0.030,0.030,0.041:0.020,3.451e-03,0.977
1	74818936	.	G	GT	.	.	DB;DP=136;ECNT=1;NLOD=5.71;N_ART_LOD=5.65;POP_AF=1.000e-03;P_GERMLINE=-4.351e+00;RPA=10,11;RU=T;STR;TLOD=4.06	GT:AD:AF:F1R2:F2R1:MBQ:MFRL:MMQ:MPOS:SA_MAP_AF:SA_POST_PROB	0/0:61,5:0.109:28,5:31,0:40:183,168:60:23	0/1:59,4:0.082:26,1:30,3:40:194,173:60:13:0.00,0.061,0.063:0.012,0.014,0.974
1	74834806	.	AAAAT	A	.	.	DP=221;ECNT=1;NLOD=23.64;N_ART_LOD=-1.950e+00;POP_AF=1.000e-03;P_GERMLINE=-2.306e+01;RPA=4,3;RU=AAAT;STR;TLOD=3.28	GT:AD:AF:F1R2:F2R1:MBQ:MFRL:MMQ:MPOS:SA_MAP_AF:SA_POST_PROB	0/0:79,0:0.114:29,0:50,0:0:182,0:0:0	0/1:97,2:0.102:36,0:61,2:40:189,176:60:24:0.020,0.00,0.020:2.318e-03,0.029,0.969
1	75172756	.	TAA	T	.	.	DP=278;ECNT=1;NLOD=15.37;N_ART_LOD=3.47;POP_AF=1.000e-03;P_GERMLINE=-1.207e+01;RPA=14,12;RU=A;STR;TLOD=11.85	GT:AD:AF:F1R2:F2R1:MBQ:MFRL:MMQ:MPOS:SA_MAP_AF:SA_POST_PROB	0/0:91,5:0.163:19,0:47,4:35:180,151:60:23	0/1:92,11:0.228:26,2:46,6:36:186,167:60:19:0.061,0.051,0.067:9.850e-03,7.659e-03,0.982
1	75614380	.	C	CT	.	.	DP=599;ECNT=1;NLOD=43.82;N_ART_LOD=4.23;POP_AF=1.000e-03;P_GERMLINE=-4.053e+01;RPA=14,15;RU=T;STR;TLOD=7.49	GT:AD:AF:F1R2:F2R1:MBQ:MFRL:MMQ:MPOS:SA_MAP_AF:SA_POST_PROB	0/0:207,5:0.228:14,4:18,1:39:180,202:60:31	0/1:179,7:0.253:13,2:13,5:36:190,181:60:24:0.040,0.020,0.038:9.035e-03,4.988e-03,0.986
1	75688156	.	GA	G	.	.	DB;DP=397;ECNT=1;NLOD=31.73;N_ART_LOD=1.38;POP_AF=1.000e-03;P_GERMLINE=-3.101e+01;RPA=10,9;RU=A;STR;TLOD=3.42	GT:AD:AF:F1R2:F2R1:MBQ:MFRL:MMQ:MPOS:SA_MAP_AF:SA_POST_PROB	0/0:132,3:0.127:46,2:81,1:38:199,245:60:28	0/1:179,6:0.119:59,5:112,1:39:187,219:60:32:0.030,0.020,0.033:8.795e-03,4.451e-03,0.987
1	76212474	.	G	T	.	.	DP=26;ECNT=1;NLOD=3.01;N_ART_LOD=-1.041e+00;POP_AF=1.000e-03;P_GERMLINE=-4.496e-01;TLOD=5.59	GT:AD:AF:F1R2:F2R1:MBQ:MFRL:MMQ:MPOS:SA_MAP_AF:SA_POST_PROB	0/0:10,0:7.322e-05:3,0:7,0:0:174,0:0:0	0/1:12,2:0.188:5,2:7,0:39:183,217:60:20:0.141,0.00,0.143:8.987e-03,0.080,0.911
1	76378359	.	AT	A	.	.	DP=238;ECNT=2;NLOD=4.81;N_ART_LOD=5.55;POP_AF=1.000e-03;P_GERMLINE=-1.809e+00;RPA=12,11;RU=T;STR;TLOD=6.02	GT:AD:AF:F1R2:F2R1:MBQ:MFRL:MMQ:MPOS:SA_MAP_AF:SA_POST_PROB	0/0:66,9:0.232:30,2:36,3:40:191,264:60:22	0/1:77,7:0.229:46,1:31,5:40:193,146:60:24:0.061,0.061,0.071:4.554e-03,0.056,0.940
1	78105067	.	C	CA	.	.	DP=262;ECNT=1;NLOD=9.79;N_ART_LOD=5.12;POP_AF=1.000e-03;P_GERMLINE=-6.487e+00;RPA=12,13;RU=A;STR;TLOD=23.93	GT:AD:AF:F1R2:F2R1:MBQ:MFRL:MMQ:MPOS:SA_MAP_AF:SA_POST_PROB	0/0:83,8:0.162:23,1:48,5:40:177,145:60:13	0/1:112,23:0.220:33,5:63,14:35:169,178:60:19:0.131,0.121,0.142:7.520e-03,0.015,0.977
1	78216088	.	C	T	.	.	DP=18;ECNT=1;NLOD=2.41;N_ART_LOD=-9.542e-01;POP_AF=1.000e-03;P_GERMLINE=-1.702e-01;TLOD=5.56	GT:AD:AF:F1R2:F2R1:MBQ:MFRL:MMQ:MPOS:SA_MAP_AF:SA_POST_PROB	0/0:8,0:6.590e-05:2,0:6,0:0:177,0:0:0	0/1:8,2:0.200:2,2:6,0:37:205,127:60:14:0.00,0.202,0.200:0.037,0.015,0.948
1	78408055	.	T	TA	.	.	DP=87;ECNT=1;NLOD=2.21;N_ART_LOD=3.20;POP_AF=1.000e-03;P_GERMLINE=-3.435e-02;RPA=11,12;RU=A;STR;TLOD=8.07	GT:AD:AF:F1R2:F2R1:MBQ:MFRL:MMQ:MPOS:SA_MAP_AF:SA_POST_PROB	0/0:32,3:0.141:14,1:13,2:40:243,182:60:21	0/1:38,6:0.171:13,2:23,4:40:207,247:60:37:0.101,0.131,0.136:0.011,0.033,0.957
1	78413053	.	C	T	.	.	DP=81;ECNT=1;NLOD=7.18;N_ART_LOD=-1.411e+00;POP_AF=1.000e-03;P_GERMLINE=-5.785e+00;TLOD=4.10	GT:AD:AF:F1R2:F2R1:MBQ:MFRL:MMQ:MPOS:SA_MAP_AF:SA_POST_PROB	0/0:24,0:0.042:7,0:17,0:0:222,0:0:0	0/1:50,2:0.064:20,0:30,2:40:231,222:60:13:0.00,0.040,0.038:7.355e-03,0.025,0.967
1	78432506	.	T	TA	.	.	DP=296;ECNT=1;NLOD=9.51;N_ART_LOD=7.89;POP_AF=1.000e-03;P_GERMLINE=-6.208e+00;RPA=14,15;RU=A;STR;TLOD=20.72	GT:AD:AF:F1R2:F2R1:MBQ:MFRL:MMQ:MPOS:SA_MAP_AF:SA_POST_PROB	0/0:93,8:0.183:29,3:42,5:36:182,202:60:27	0/1:121,17:0.207:39,8:56,9:39:178,170:60:22:0.101,0.111,0.122:0.014,7.448e-03,0.979
1	78447079	.	T	C	.	.	DP=11;ECNT=1;NLOD=2.41;N_ART_LOD=-9.542e-01;POP_AF=1.000e-03;P_GERMLINE=-1.696e+00;TLOD=3.42	GT:AD:AF:F1R2:F2R1:MBQ:MFRL:MMQ:MPOS:SA_MAP_AF:SA_POST_PROB	0/0:8,0:3.399e-05:3,0:5,0:0:178,0:0:0	0/1:2,1:0.333:2,0:0,1:16:220,108:60:0:0.00,0.333,0.333:0.036,0.019,0.946
1	78516411	.	T	C	.	.	DP=13;ECNT=2;NLOD=2.41;N_ART_LOD=-9.542e-01;POP_AF=1.000e-03;P_GERMLINE=-2.087e+00;TLOD=3.02	GT:AD:AF:F1R2:F2R1:MBQ:MFRL:MMQ:MPOS:PGT:PID:SA_MAP_AF:SA_POST_PROB	0/0:8,0:1.745e-04:5,0:3,0:0:110,0:0:0:0|1:78516405_G_A	0/1:4,1:0.200:2,1:2,0:39:191,90:60:4:0|1:78516405_G_A:0.202,0.00,0.200:0.017,0.035,0.949
1	78537158	.	G	GT	.	.	DP=71;ECNT=1;NLOD=5.63;N_ART_LOD=1.32;POP_AF=1.000e-03;P_GERMLINE=-5.064e+00;RPA=11,12;RU=T;STR;TLOD=3.27	GT:AD:AF:F1R2:F2R1:MBQ:MFRL:MMQ:MPOS:SA_MAP_AF:SA_POST_PROB	0/0:35,2:0.085:22,1:10,1:34:174,234:60:11	0/1:26,3:0.142:20,0:6,3:39:162,233:60:29:0.00,0.101,0.103:0.040,8.839e-03,0.952
1	79383748	.	GAA	G	.	.	DP=336;ECNT=1;NLOD=18.22;N_ART_LOD=1.60;POP_AF=1.000e-03;P_GERMLINE=-1.728e+01;RPA=13,11;RU=A;STR;TLOD=3.64	GT:AD:AF:F1R2:F2R1:MBQ:MFRL:MMQ:MPOS:SA_MAP_AF:SA_POST_PROB	0/0:93,4:0.217:20,1:40,1:39:185,233:60:44	0/1:112,3:0.199:23,0:54,3:39:176,151:60:24:0.020,0.020,0.025:0.019,3.099e-03,0.978
1	81674933	.	CA	C	.	.	DP=94;ECNT=1;NLOD=3.08;N_ART_LOD=3.01;POP_AF=1.000e-03;P_GERMLINE=-2.033e-01;RPA=10,9;RU=A;STR;TLOD=8.85	GT:AD:AF:F1R2:F2R1:MBQ:MFRL:MMQ:MPOS:SA_MAP_AF:SA_POST_PROB	0/0:36,3:0.152:13,0:23,3:39:163,152:60:39	0/1:36,6:0.184:13,2:23,4:40:178,186:60:16:0.121,0.121,0.143:0.024,0.011,0.965
1	82229273	.	CAA	C	.	.	DP=19;ECNT=1;NLOD=2.38;N_ART_LOD=-5.912e-01;POP_AF=1.000e-03;P_GERMLINE=-1.987e+00;RPA=13,11;RU=A;STR;TLOD=3.10	GT:AD:AF:F1R2:F2R1:MBQ:MFRL:MMQ:MPOS:SA_MAP_AF:SA_POST_PROB	0/0:8,0:0.106:2,0:2,0:0:145,0:0:0	0/1:6,2:0.281:1,2:1,0:37:198,229:60:23:0.283,0.00,0.286:0.021,0.028,0.951
1	84543781	.	TCGC	T	.	.	DP=181;ECNT=1;NLOD=18.91;N_ART_LOD=0.689;POP_AF=1.000e-03;P_GERMLINE=-1.568e+01;RPA=8,7;RU=CGC;STR;TLOD=6.71	GT:AD:AF:F1R2:F2R1:MBQ:MFRL:MMQ:MPOS:SA_MAP_AF:SA_POST_PROB	0/0:77,1:0.069:42,0:35,1:40:179,293:60:48	0/1:74,3:0.121:43,3:31,0:40:185,171:60:43:0.030,0.020,0.039:3.251e-03,0.045,0.952
1	84971860	.	C	T	.	.	DP=558;ECNT=1;NLOD=76.27;N_ART_LOD=-2.412e+00;POP_AF=1.000e-03;P_GERMLINE=-7.468e+01;TLOD=4.30	GT:AD:AF:F1R2:F2R1:MBQ:MFRL:MMQ:MPOS:SA_MAP_AF:SA_POST_PROB	0/0:254,0:0.017:84,0:170,0:0:165,0:0:0	0/1:281,3:0.033:115,2:166,1:40:154,149:60:28:0.010,0.010,0.011:4.429e-03,1.581e-03,0.994
1	85018771	.	GA	G	.	.	DB;DP=137;ECNT=1;NLOD=10.04;N_ART_LOD=1.42;POP_AF=1.000e-03;P_GERMLINE=-8.555e+00;RPA=10,9;RU=A;STR;TLOD=4.19	GT:AD:AF:F1R2:F2R1:MBQ:MFRL:MMQ:MPOS:SA_MAP_AF:SA_POST_PROB	0/0:51,2:0.060:15,0:30,2:40:170,145:60:20	0/1:69,4:0.111:23,3:42,1:40:174,172:60:19:0.051,0.040,0.055:8.873e-03,9.785e-03,0.981
1	85113040	.	T	G	.	.	DP=78;ECNT=1;NLOD=9.03;N_ART_LOD=-1.503e+00;POP_AF=1.000e-03;P_GERMLINE=-8.306e+00;TLOD=3.42	GT:AD:AF:F1R2:F2R1:MBQ:MFRL:MMQ:MPOS:SA_MAP_AF:SA_POST_PROB	0/0:30,0:0.031:17,0:13,0:0:236,0:0:0	0/1:42,2:0.070:11,1:31,1:36:241,275:60:20:0.00,0.051,0.045:8.421e-03,0.025,0.966
1	85118557	.	CA	C	.	.	DP=19;ECNT=1;NLOD=3.31;N_ART_LOD=-1.079e+00;POP_AF=1.000e-03;P_GERMLINE=-2.145e+00;RPA=8,7;RU=A;STR;TLOD=3.87	GT:AD:AF:F1R2:F2R1:MBQ:MFRL:MMQ:MPOS:SA_MAP_AF:SA_POST_PROB	0/0:11,0:8.969e-04:8,0:3,0:0:207,0:0:0	0/1:5,2:0.313:3,2:2,0:40:168,206:60:33:0.253,0.253,0.286:0.025,0.022,0.953
1	85403832	.	T	A	.	.	DP=178;ECNT=1;NLOD=24.36;N_ART_LOD=-1.932e+00;POP_AF=1.000e-03;P_GERMLINE=-2.370e+01;TLOD=3.36	GT:AD:AF:F1R2:F2R1:MBQ:MFRL:MMQ:MPOS:SA_MAP_AF:SA_POST_PROB	0/0:81,0:0.047:33,0:48,0:0:228,0:0:0	0/1:83,2:0.049:29,1:54,1:40:195,182:60:16:0.020,0.00,0.024:0.026,4.826e-03,0.970
1	85418389	.	G	A	.	.	DP=49;ECNT=1;NLOD=7.18;N_ART_LOD=-1.404e+00;POP_AF=1.000e-03;P_GERMLINE=-5.379e+00;TLOD=4.51	GT:AD:AF:F1R2:F2R1:MBQ:MFRL:MMQ:MPOS:SA_MAP_AF:SA_POST_PROB	0/0:24,0:0.024:7,0:17,0:0:259,0:0:0	0/1:20,2:0.125:6,1:14,1:37:269,241:60:17:0.091,0.00,0.091:0.025,0.014,0.961
1	86355414	.	C	CT	.	.	DP=271;ECNT=1;NLOD=6.04;N_ART_LOD=6.70;POP_AF=1.000e-03;P_GERMLINE=-2.737e+00;RPA=13,14;RU=T;STR;TLOD=11.14	GT:AD:AF:F1R2:F2R1:MBQ:MFRL:MMQ:MPOS:SA_MAP_AF:SA_POST_PROB	0/0:73,8:0.247:21,2:33,5:15:199,208:60:27	0/1:92,11:0.250:25,6:39,4:34:201,177:60:20:0.091,0.081,0.096:0.022,7.320e-03,0.971
1	86377124	.	G	GA	.	.	DB;DP=651;ECNT=1;NLOD=46.90;N_ART_LOD=9.35;POP_AF=1.000e-03;P_GERMLINE=-4.360e+01;RPA=9,10;RU=A;STR;TLOD=12.57	GT:AD:AF:F1R2:F2R1:MBQ:MFRL:MMQ:MPOS:SA_MAP_AF:SA_POST_PROB	0/0:244,11:0.107:108,5:132,6:38:172,173:60:35	0/1:295,13:0.105:121,5:172,8:39:166,152:60:20:0.040,0.030,0.042:3.137e-03,6.398e-03,0.990
1	86453265	.	CTCT	C	.	.	DB;DP=156;ECNT=1;NLOD=20.43;N_ART_LOD=-1.859e+00;POP_AF=1.000e-03;P_GERMLINE=-1.713e+01;RPA=5,4;RU=TCT;STR;TLOD=13.37	GT:AD:AF:F1R2:F2R1:MBQ:MFRL:MMQ:MPOS:SA_MAP_AF:SA_POST_PROB	0/0:68,0:0.053:26,0:42,0:0:162,0:0:0	0/1:70,5:0.094:36,1:34,4:39:176,132:60:41:0.051,0.061,0.067:7.970e-03,0.012,0.980
1	86472920	.	CCCA	C	.	.	DP=153;ECNT=1;NLOD=14.43;N_ART_LOD=-5.320e-01;POP_AF=1.000e-03;P_GERMLINE=-1.359e+01;RPA=8,7;RU=CCA;STR;TLOD=3.53	GT:AD:AF:F1R2:F2R1:MBQ:MFRL:MMQ:MPOS:SA_MAP_AF:SA_POST_PROB	0/0:57,1:0.063:18,1:39,0:40:185,148:60:33	0/1:81,2:0.057:35,1:46,1:40:164,132:60:31:0.020,0.020,0.024:4.663e-03,9.119e-03,0.986
1	86842103	.	T	TA	.	.	DB;DP=198;ECNT=1;NLOD=16.63;N_ART_LOD=-4.625e-01;POP_AF=1.000e-03;P_GERMLINE=-1.345e+01;RPA=10,11;RU=A;STR;TLOD=6.52	GT:AD:AF:F1R2:F2R1:MBQ:MFRL:MMQ:MPOS:SA_MAP_AF:SA_POST_PROB	0/0:67,2:0.145:28,0:33,2:40:198,171:60:30	0/1:74,6:0.188:28,3:43,3:40:183,221:60:25:0.071,0.051,0.075:0.018,8.119e-03,0.974
1	89236260	.	C	CT	.	.	DP=136;ECNT=1;NLOD=4.77;N_ART_LOD=1.51;POP_AF=1.000e-03;P_GERMLINE=-4.333e+00;RPA=14,15;RU=T;STR;TLOD=3.14	GT:AD:AF:F1R2:F2R1:MBQ:MFRL:MMQ:MPOS:SA_MAP_AF:SA_POST_PROB	0/0:31,2:0.246:8,2:11,0:22:255,278:60:39	0/1:39,5:0.293:13,3:15,0:31:245,294:60:41:0.071,0.00,0.075:0.025,0.012,0.963
1	89298290	.	ATTG	A	.	.	DP=102;ECNT=1;NLOD=11.38;N_ART_LOD=-1.617e+00;POP_AF=1.000e-03;P_GERMLINE=-8.096e+00;RPA=8,7;RU=TTG;STR;TLOD=7.48	GT:AD:AF:F1R2:F2R1:MBQ:MFRL:MMQ:MPOS:SA_MAP_AF:SA_POST_PROB	0/0:38,0:0.070:13,0:25,0:0:212,0:0:0	0/1:47,3:0.123:20,2:27,1:38:197,174:60:40:0.00,0.061,0.060:0.012,0.015,0.973
1	89401805	.	G	A	.	.	DP=223;ECNT=1;NLOD=32.02;N_ART_LOD=-2.039e+00;POP_AF=1.000e-03;P_GERMLINE=-3.157e+01;TLOD=3.15	GT:AD:AF:F1R2:F2R1:MBQ:MFRL:MMQ:MPOS:SA_MAP_AF:SA_POST_PROB	0/0:107,0:0.022:42,0:65,0:0:175,0:0:0	0/1:106,2:0.037:32,1:74,1:40:164,152:60:24:0.010,0.010,0.019:3.293e-03,9.344e-03,0.987
1	89449508	.	A	AT	.	.	DP=299;ECNT=1;NLOD=18.67;N_ART_LOD=4.16;POP_AF=1.000e-03;P_GERMLINE=-1.537e+01;RPA=11,12;RU=T;STR;TLOD=11.55	GT:AD:AF:F1R2:F2R1:MBQ:MFRL:MMQ:MPOS:SA_MAP_AF:SA_POST_PROB	0/0:107,7:0.141:37,2:55,3:34:165,183:60:28	0/1:140,12:0.123:41,3:73,7:40:164,210:60:28:0.020,0.061,0.066:0.139,2.179e-03,0.859
1	89614950	.	GA	G	.	.	DB;DP=67;ECNT=1;NLOD=3.25;N_ART_LOD=1.86;POP_AF=1.000e-03;P_GERMLINE=-9.051e-01;RPA=11,10;RU=A;STR;TLOD=5.16	GT:AD:AF:F1R2:F2R1:MBQ:MFRL:MMQ:MPOS:SA_MAP_AF:SA_POST_PROB	0/0:28,2:0.115:8,0:17,2:38:267,318:60:18	0/1:29,4:0.146:12,1:12,3:35:234,202:60:9:0.101,0.101,0.121:8.993e-03,0.051,0.940
1	89618472	.	G	GA	.	.	DP=158;ECNT=1;NLOD=11.81;N_ART_LOD=0.023;POP_AF=1.000e-03;P_GERMLINE=-1.058e+01;RPA=16,17;RU=A;STR;TLOD=3.93	GT:AD:AF:F1R2:F2R1:MBQ:MFRL:MMQ:MPOS:SA_MAP_AF:SA_POST_PROB	0/0:51,1:0.195:5,0:7,1:40:168,185:60:29	0/1:66,4:0.189:3,2:16,2:16:187,163:60:26:0.051,0.030,0.057:4.490e-03,0.031,0.964
1	89637583	.	G	A	.	.	DP=657;ECNT=1;NLOD=83.50;N_ART_LOD=-5.605e-01;POP_AF=1.000e-03;P_GERMLINE=-8.249e+01;TLOD=3.71	GT:AD:AF:F1R2:F2R1:MBQ:MFRL:MMQ:MPOS:SA_MAP_AF:SA_POST_PROB	0/0:292,1:0.024:115,0:177,1:39:171,159:60:21	0/1:333,3:0.035:118,3:215,0:40:163,178:60:33:0.010,0.010,8.929e-03:6.063e-03,1.091e-03,0.993
1	90058242	.	GT	G	.	.	DP=171;ECNT=1;NLOD=8.16;N_ART_LOD=5.27;POP_AF=1.000e-03;P_GERMLINE=-4.861e+00;RPA=13,12;RU=T;STR;TLOD=9.82	GT:AD:AF:F1R2:F2R1:MBQ:MFRL:MMQ:MPOS:SA_MAP_AF:SA_POST_PROB	0/0:66,5:0.182:6,2:11,3:39:170,151:60:30	0/1:79,7:0.136:13,2:16,5:40:177,214:60:29:0.00,0.081,0.084:0.014,0.015,0.970
1	90446795	.	T	C	.	.	DP=19;ECNT=1;NLOD=2.41;N_ART_LOD=-9.542e-01;POP_AF=1.000e-03;P_GERMLINE=-5.129e-01;TLOD=4.78	GT:AD:AF:F1R2:F2R1:MBQ:MFRL:MMQ:MPOS:SA_MAP_AF:SA_POST_PROB	0/0:8,0:4.656e-05:5,0:3,0:0:156,0:0:0	0/1:8,2:0.227:5,1:3,1:39:140,125:60:8:0.172,0.162,0.200:0.015,0.034,0.951
1	90459625	.	A	G	.	.	DP=194;ECNT=1;NLOD=24.94;N_ART_LOD=-1.935e+00;POP_AF=1.000e-03;P_GERMLINE=-2.446e+01;TLOD=3.18	GT:AD:AF:F1R2:F2R1:MBQ:MFRL:MMQ:MPOS:SA_MAP_AF:SA_POST_PROB	0/0:83,0:0.030:31,0:52,0:0:191,0:0:0	0/1:95,2:0.063:26,1:69,1:40:181,134:60:9:0.00,0.020,0.021:0.040,2.160e-03,0.958
1	91182116	.	G	A	.	.	DP=120;ECNT=1;NLOD=17.92;N_ART_LOD=-1.796e+00;POP_AF=1.000e-03;P_GERMLINE=-1.715e+01;TLOD=3.47	GT:AD:AF:F1R2:F2R1:MBQ:MFRL:MMQ:MPOS:SA_MAP_AF:SA_POST_PROB	0/0:60,0:0.036:27,0:33,0:0:189,0:0:0	0/1:51,2:0.063:21,1:30,1:37:179,199:60:18:0.00,0.040,0.038:0.011,9.099e-03,0.980
1	91182381	.	GGGC	G	.	.	DB;DP=190;ECNT=2;NLOD=21.34;N_ART_LOD=0.606;POP_AF=1.000e-03;P_GERMLINE=-2.037e+01;RPA=5,4;RU=GGC;STR;TLOD=3.66	GT:AD:AF:F1R2:F2R1:MBQ:MFRL:MMQ:MPOS:SA_MAP_AF:SA_POST_PROB	0/0:85,1:0.063:27,0:58,1:40:195,230:60:26	0/1:71,2:0.135:25,0:46,2:40:184,132:60:37:0.00,0.030,0.027:0.014,4.697e-03,0.982
1	91182461	.	CCGG	C	.	.	DB;DP=320;ECNT=2;NLOD=38.41;N_ART_LOD=-2.135e+00;POP_AF=1.000e-03;P_GERMLINE=-3.641e+01;RPA=4,3;RU=CGG;STR;TLOD=4.71	GT:AD:AF:F1R2:F2R1:MBQ:MFRL:MMQ:MPOS:SA_MAP_AF:SA_POST_PROB	0/0:128,0:0.063:46,0:82,0:0:167,0:0:0	0/1:152,3:0.073:59,0:93,3:40:167,187:60:19:0.020,0.010,0.019:2.793e-03,7.469e-03,0.990
1	91201816	.	G	GA	.	.	DP=20;ECNT=1;NLOD=2.70;N_ART_LOD=-9.997e-01;POP_AF=1.000e-03;P_GERMLINE=-2.294e+00;RPA=9,10;RU=A;STR;TLOD=3.11	GT:AD:AF:F1R2:F2R1:MBQ:MFRL:MMQ:MPOS:SA_MAP_AF:SA_POST_PROB	0/0:9,0:1.362e-03:3,0:6,0:0:214,0:0:0	0/1:7,2:0.273:3,2:4,0:40:136,186:60:34:0.00,0.222,0.222:0.041,0.015,0.944
1	91850794	.	G	GA	.	.	DB;DP=230;ECNT=1;NLOD=21.45;N_ART_LOD=-6.737e-01;POP_AF=1.000e-03;P_GERMLINE=-1.975e+01;RPA=9,10;RU=A;STR;TLOD=4.41	GT:AD:AF:F1R2:F2R1:MBQ:MFRL:MMQ:MPOS:SA_MAP_AF:SA_POST_PROB	0/0:80,1:0.099:32,0:48,1:39:165,144:60:13	0/1:106,5:0.120:41,1:63,4:35:176,148:60:19:0.040,0.020,0.045:4.518e-03,0.014,0.982
1	92467716	.	A	AT	.	.	DP=453;ECNT=1;NLOD=19.79;N_ART_LOD=12.35;POP_AF=1.000e-03;P_GERMLINE=-1.649e+01;RPA=10,11;RU=T;STR;TLOD=15.30	GT:AD:AF:F1R2:F2R1:MBQ:MFRL:MMQ:MPOS:SA_MAP_AF:SA_POST_PROB	0/0:158,11:0.165:64,6:91,5:39:180,168:60:15	0/1:167,13:0.173:69,4:97,9:39:183,143:60:14:0.071,0.040,0.072:3.895e-03,0.022,0.974
1	92642740	.	ACAG	A	.	.	DB;DP=636;ECNT=1;NLOD=68.88;N_ART_LOD=4.16;POP_AF=1.000e-03;P_GERMLINE=-6.562e+01;RPA=5,4;RU=CAG;STR;TLOD=7.04	GT:AD:AF:F1R2:F2R1:MBQ:MFRL:MMQ:MPOS:SA_MAP_AF:SA_POST_PROB	0/0:270,3:0.066:121,2:149,1:39:182,230:60:36	0/1:277,4:0.086:118,1:159,3:40:183,197:60:32:0.010,0.010,0.014:1.716e-03,5.809e-03,0.992
1	92941515	.	A	G	.	.	DP=70;ECNT=1;NLOD=9.84;N_ART_LOD=-1.535e+00;POP_AF=1.000e-03;P_GERMLINE=-9.188e+00;TLOD=3.35	GT:AD:AF:F1R2:F2R1:MBQ:MFRL:MMQ:MPOS:SA_MAP_AF:SA_POST_PROB	0/0:33,0:0.021:13,0:20,0:0:239,0:0:0	0/1:32,2:0.083:17,1:15,1:34:210,252:60:20:0.00,0.061,0.059:0.010,0.025,0.964
1	93198613	.	T	TA	.	.	DP=77;ECNT=1;NLOD=6.66;N_ART_LOD=0.062;POP_AF=1.000e-03;P_GERMLINE=-3.875e+00;RPA=12,13;RU=A;STR;TLOD=5.64	GT:AD:AF:F1R2:F2R1:MBQ:MFRL:MMQ:MPOS:SA_MAP_AF:SA_POST_PROB	0/0:33,2:0.130:19,2:10,0:36:192,127:60:14	0/1:27,5:0.209:10,4:11,1:39:220,243:60:13:0.00,0.152,0.156:0.027,0.015,0.958
1	93306206	.	C	CT	.	.	DP=341;ECNT=1;NLOD=38.50;N_ART_LOD=-1.088e+00;POP_AF=1.000e-03;P_GERMLINE=-3.786e+01;RPA=9,10;RU=T;STR;TLOD=3.34	GT:AD:AF:F1R2:F2R1:MBQ:MFRL:MMQ:MPOS:SA_MAP_AF:SA_POST_PROB	0/0:137,1:0.061:35,0:99,1:38:171,191:60:46	0/1:166,5:0.073:52,2:110,3:40:179,167:60:22:0.00,0.030,0.029:0.020,2.661e-03,0.978
1	93583422	.	TA	T	.	.	DP=17;ECNT=1;NLOD=2.70;N_ART_LOD=-1.017e+00;POP_AF=1.000e-03;P_GERMLINE=-1.527e+00;RPA=10,9;RU=A;STR;TLOD=3.89	GT:AD:AF:F1R2:F2R1:MBQ:MFRL:MMQ:MPOS:SA_MAP_AF:SA_POST_PROB	0/0:9,0:0.051:6,0:3,0:0:156,0:0:0	0/1:3,2:0.429:1,2:2,0:40:169,185:60:20:0.364,0.374,0.400:0.032,0.020,0.948
1	93583818	.	C	CT	.	.	DP=42;ECNT=2;NLOD=4.10;N_ART_LOD=-7.694e-01;POP_AF=1.000e-03;P_GERMLINE=-3.583e+00;RPA=19,20;RU=T;STR;TLOD=3.22	GT:AD:AF:F1R2:F2R1:MBQ:MFRL:MMQ:MPOS:SA_MAP_AF:SA_POST_PROB	0/0:14,0:0.078:1,0:3,0:0:244,0:0:0	0/1:22,3:0.158:4,2:1,1:40:237,226:60:23:0.00,0.121,0.125:0.016,0.025,0.958
1	94009524	.	C	CT	.	.	DP=156;ECNT=1;NLOD=2.98;N_ART_LOD=7.37;POP_AF=1.000e-03;P_GERMLINE=-1.697e-01;RPA=10,11;RU=T;STR;TLOD=14.66	GT:AD:AF:F1R2:F2R1:MBQ:MFRL:MMQ:MPOS:SA_MAP_AF:SA_POST_PROB	0/0:60,6:0.126:18,2:38,4:40:194,213:60:26	0/1:66,10:0.174:28,3:36,7:38:189,195:60:27:0.051,0.131,0.132:0.050,6.285e-03,0.944
1	94037057	.	G	GA	.	.	DP=143;ECNT=1;NLOD=7.68;N_ART_LOD=2.65;POP_AF=1.000e-03;P_GERMLINE=-5.273e+00;RPA=10,11;RU=A;STR;TLOD=5.17	GT:AD:AF:F1R2:F2R1:MBQ:MFRL:MMQ:MPOS:SA_MAP_AF:SA_POST_PROB	0/0:51,3:0.092:23,1:25,2:40:203,174:60:13	0/1:74,5:0.096:38,2:35,3:39:184,174:60:9:0.00,0.061,0.063:0.020,7.315e-03,0.973
1	95368574	.	TAA	T	.	.	DP=159;ECNT=1;NLOD=3.33;N_ART_LOD=4.38;POP_AF=1.000e-03;P_GERMLINE=-3.156e-01;RPA=14,12;RU=A;STR;TLOD=9.42	GT:AD:AF:F1R2:F2R1:MBQ:MFRL:MMQ:MPOS:SA_MAP_AF:SA_POST_PROB	0/0:50,4:0.161:6,0:36,4:32:174,186:60:37	0/1:70,6:0.147:11,2:48,4:38:172,187:60:13:0.061,0.061,0.074:6.004e-03,0.023,0.971
1	97279079	.	C	CT	.	.	DP=266;ECNT=1;NLOD=12.89;N_ART_LOD=2.02;POP_AF=1.000e-03;P_GERMLINE=-9.877e+00;RPA=10,11;RU=T;STR;TLOD=6.02	GT:AD:AF:F1R2:F2R1:MBQ:MFRL:MMQ:MPOS:SA_MAP_AF:SA_POST_PROB	0/0:70,4:0.210:24,3:43,1:15:196,172:60:31	0/1:96,6:0.209:32,0:60,6:35:183,176:60:23:0.061,0.00,0.059:0.015,0.010,0.974
1	98932441	.	AAAG	A	.	.	DP=64;ECNT=1;NLOD=3.91;N_ART_LOD=1.55;POP_AF=1.000e-03;P_GERMLINE=-1.671e+00;RPA=5,4;RU=AAG;STR;TLOD=4.99	GT:AD:AF:F1R2:F2R1:MBQ:MFRL:MMQ:MPOS:SA_MAP_AF:SA_POST_PROB	0/0:27,1:0.118:6,1:21,0:39:162,172:60:31	0/1:25,2:0.117:9,0:16,2:27:178,181:60:29:0.061,0.061,0.074:0.016,0.012,0.972
1	99156755	.	A	AT	.	.	DP=259;ECNT=1;NLOD=17.10;N_ART_LOD=1.84;POP_AF=1.000e-03;P_GERMLINE=-1.613e+01;RPA=10,11;RU=T;STR;TLOD=3.67	GT:AD:AF:F1R2:F2R1:MBQ:MFRL:MMQ:MPOS:SA_MAP_AF:SA_POST_PROB	0/0:82,3:0.085:32,0:50,3:39:174,126:60:20	0/1:133,5:0.112:51,2:80,3:39:165,171:60:19:0.00,0.040,0.036:0.262,1.292e-03,0.736
1	100133438	.	C	CT	.	.	DP=86;ECNT=1;NLOD=2.70;N_ART_LOD=0.455;POP_AF=1.000e-03;P_GERMLINE=-4.476e-01;RPA=14,15;RU=T;STR;TLOD=5.21	GT:AD:AF:F1R2:F2R1:MBQ:MFRL:MMQ:MPOS:SA_MAP_AF:SA_POST_PROB	0/0:19,2:0.319:5,0:11,2:37:258,173:60:15	0/1:17,5:0.354:6,0:8,4:34:257,203:60:33:0.131,0.162,0.182:0.083,8.824e-03,0.908
1	100318111	.	TTG	T	.	.	DP=95;ECNT=1;NLOD=9.92;N_ART_LOD=-1.562e+00;POP_AF=1.000e-03;P_GERMLINE=-9.606e+00;TLOD=3.02	GT:AD:AF:F1R2:F2R1:MBQ:MFRL:MMQ:MPOS:SA_MAP_AF:SA_POST_PROB	0/0:33,0:0.077:12,0:21,0:0:234,0:0:0	0/1:44,4:0.146:16,3:28,1:14:209,239:60:19:0.00,0.081,0.083:0.012,0.025,0.963
1	100336192	.	C	T	.	.	DP=197;ECNT=1;NLOD=26.49;N_ART_LOD=-1.956e+00;POP_AF=1.000e-03;P_GERMLINE=-2.606e+01;TLOD=3.12	GT:AD:AF:F1R2:F2R1:MBQ:MFRL:MMQ:MPOS:SA_MAP_AF:SA_POST_PROB	0/0:88,0:0.017:26,0:62,0:0:223,0:0:0	0/1:100,2:0.039:26,0:74,2:40:226,230:60:19:0.020,0.00,0.020:0.010,4.957e-03,0.985
1	100661987	.	GAAAAAAA	G	.	.	DP=289;ECNT=1;NLOD=3.95;N_ART_LOD=0.379;POP_AF=1.000e-03;P_GERMLINE=-7.631e-01;RPA=28,21;RU=A;STR;TLOD=7.15	GT:AD:AF:F1R2:F2R1:MBQ:MFRL:MMQ:MPOS:SA_MAP_AF:SA_POST_PROB	0/0:32,4:0.402:0,0:19,3:16:221,218:60:26	0/1:25,8:0.452:1,0:15,4:16:241,182:60:22:0.121,0.00,0.121:0.013,0.026,0.961
1	100671865	.	T	TA	.	.	DP=274;ECNT=3;NLOD=15.32;N_ART_LOD=1.40;POP_AF=1.000e-03;P_GERMLINE=-1.268e+01;TLOD=5.44	GT:AD:AF:F1R2:F2R1:MBQ:MFRL:MMQ:MPOS:SA_MAP_AF:SA_POST_PROB	0/0:78,6:0.180:27,0:48,5:35:188,179:60:35	0/1:120,11:0.157:40,3:77,7:38:168,170:60:27:0.071,0.061,0.077:0.012,6.014e-03,0.982
1	100733207	.	GT	G	.	.	DP=711;ECNT=1;NLOD=36.69;N_ART_LOD=9.21;POP_AF=1.000e-03;P_GERMLINE=-3.341e+01;RPA=14,13;RU=T;STR;TLOD=7.14	GT:AD:AF:F1R2:F2R1:MBQ:MFRL:MMQ:MPOS:SA_MAP_AF:SA_POST_PROB	0/0:202,8:0.230:10,3:14,4:37:160,169:60:24	0/1:272,8:0.230:16,2:14,5:39:163,151:60:37:0.020,0.020,0.026:1.954e-03,0.010,0.988
1	100740327	.	T	C	.	.	DP=189;ECNT=1;NLOD=23.78;N_ART_LOD=-1.921e+00;POP_AF=1.000e-03;P_GERMLINE=-2.330e+01;TLOD=3.18	GT:AD:AF:F1R2:F2R1:MBQ:MFRL:MMQ:MPOS:SA_MAP_AF:SA_POST_PROB	0/0:79,0:0.046:36,0:43,0:0:211,0:0:0	0/1:96,2:0.041:47,0:49,2:40:198,219:60:13:0.00,0.020,0.020:5.799e-03,7.787e-03,0.986
1	100817553	.	TGTGTGTGC	T	.	.	DP=27;ECNT=1;NLOD=3.39;N_ART_LOD=-1.128e+00;POP_AF=1.000e-03;P_GERMLINE=-1.289e+00;TLOD=4.85	GT:AD:AF:F1R2:F2R1:MBQ:MFRL:MMQ:MPOS:SA_MAP_AF:SA_POST_PROB	0/0:11,0:0.101:4,0:7,0:0:282,0:0:0	0/1:9,2:0.224:1,0:8,2:40:223,288:60:26:0.182,0.00,0.182:0.025,0.020,0.954
1	100819424	.	G	GT	.	.	DB;DP=366;ECNT=1;NLOD=28.67;N_ART_LOD=2.51;POP_AF=1.000e-03;P_GERMLINE=-2.538e+01;RPA=9,10;RU=T;STR;TLOD=7.51	GT:AD:AF:F1R2:F2R1:MBQ:MFRL:MMQ:MPOS:SA_MAP_AF:SA_POST_PROB	0/0:132,5:0.093:54,2:78,2:37:172,189:60:24	0/1:179,9:0.095:69,3:110,5:40:176,150:60:18:0.00,0.040,0.043:0.063,2.236e-03,0.935
1	101108155	.	CA	C	.	.	DP=17;ECNT=1;NLOD=2.40;N_ART_LOD=-9.735e-01;POP_AF=1.000e-03;P_GERMLINE=-1.293e+00;RPA=7,6;RU=A;STR;TLOD=3.83	GT:AD:AF:F1R2:F2R1:MBQ:MFRL:MMQ:MPOS:SA_MAP_AF:SA_POST_PROB	0/0:8,0:0.056:2,0:6,0:0:160,0:0:0	0/1:6,2:0.250:2,1:4,1:40:185,189:54:30:0.00,0.253,0.250:0.037,0.017,0.947
1	103364484	.	AT	A	.	.	DB;DP=111;ECNT=1;NLOD=8.65;N_ART_LOD=1.31;POP_AF=1.000e-03;P_GERMLINE=-8.130e+00;RPA=10,9;RU=T;STR;TLOD=3.22	GT:AD:AF:F1R2:F2R1:MBQ:MFRL:MMQ:MPOS:SA_MAP_AF:SA_POST_PROB	0/0:47,3:0.074:22,2:23,1:39:197,174:60:5	0/1:44,4:0.162:20,1:23,3:36:172,176:60:20:0.051,0.081,0.083:0.014,0.011,0.975
1	103468855	.	T	TA	.	.	DB;DP=293;ECNT=1;NLOD=16.66;N_ART_LOD=5.46;POP_AF=1.000e-03;P_GERMLINE=-1.336e+01;RPA=12,13;RU=A;STR;TLOD=10.82	GT:AD:AF:F1R2:F2R1:MBQ:MFRL:MMQ:MPOS:SA_MAP_AF:SA_POST_PROB	0/0:107,7:0.127:29,1:64,6:39:185,210:60:16	0/1:125,10:0.159:44,5:62,5:38:160,186:60:31:0.071,0.061,0.074:7.299e-03,9.182e-03,0.984
1	103473925	.	C	CA	.	.	DP=297;ECNT=1;NLOD=23.86;N_ART_LOD=1.38;POP_AF=1.000e-03;P_GERMLINE=-2.297e+01;RPA=10,11;RU=A;STR;TLOD=3.59	GT:AD:AF:F1R2:F2R1:MBQ:MFRL:MMQ:MPOS:SA_MAP_AF:SA_POST_PROB	0/0:106,4:0.113:36,2:66,2:39:186,158:60:11	0/1:150,6:0.069:53,1:93,5:39:188,166:60:23:0.020,0.040,0.038:6.421e-03,6.511e-03,0.987
1	103496805	.	GAAA	G	.	.	DP=314;ECNT=1;NLOD=9.99;N_ART_LOD=0.137;POP_AF=1.000e-03;P_GERMLINE=-7.784e+00;RPA=13,10;RU=A;STR;TLOD=4.94	GT:AD:AF:F1R2:F2R1:MBQ:MFRL:MMQ:MPOS:SA_MAP_AF:SA_POST_PROB	0/0:80,11:0.269:1,0:6,1:40:162,152:60:34	0/1:116,26:0.291:2,1:12,3:32:184,201:60:28:0.030,0.00,0.029:4.576e-03,0.010,0.985
1	103588415	.	C	CT	.	.	DP=13;ECNT=1;NLOD=2.33;N_ART_LOD=-9.489e-01;POP_AF=1.000e-03;P_GERMLINE=-1.211e+00;RPA=11,12;RU=T;STR;TLOD=3.85	GT:AD:AF:F1R2:F2R1:MBQ:MFRL:MMQ:MPOS:SA_MAP_AF:SA_POST_PROB	0/0:8,0:0.020:5,0:3,0:0:185,0:0:0	0/1:2,2:0.500:1,2:1,0:39:49320521,126:60:38:0.00,0.495,0.500:0.041,0.019,0.941
1	107866801	.	A	AT	.	.	DP=39;ECNT=1;NLOD=5.85;N_ART_LOD=-1.052e+00;POP_AF=1.000e-03;P_GERMLINE=-3.766e+00;RPA=10,11;RU=T;STR;TLOD=4.81	GT:AD:AF:F1R2:F2R1:MBQ:MFRL:MMQ:MPOS:SA_MAP_AF:SA_POST_PROB	0/0:20,0:0.063:7,0:9,0:0:253,0:0:0	0/1:12,3:0.236:4,1:8,2:39:238,265:60:38:0.00,0.202,0.200:0.024,0.022,0.955
1	107946324	.	CAAA	C	.	.	DP=590;ECNT=1;NLOD=29.61;N_ART_LOD=4.64;POP_AF=1.000e-03;P_GERMLINE=-2.631e+01;RPA=16,13;RU=A;STR;TLOD=8.36	GT:AD:AF:F1R2:F2R1:MBQ:MFRL:MMQ:MPOS:SA_MAP_AF:SA_POST_PROB	0/0:220,25:0.164:16,1:30,4:39:169,135:60:19	0/1:259,30:0.169:15,1:29,7:39:167,153:60:33:0.020,0.030,0.030:3.966e-03,4.155e-03,0.992
1	108728580	.	T	TA	.	.	DP=169;ECNT=1;NLOD=15.12;N_ART_LOD=-4.387e-01;POP_AF=1.000e-03;P_GERMLINE=-1.380e+01;RPA=9,10;RU=A;STR;TLOD=4.02	GT:AD:AF:F1R2:F2R1:MBQ:MFRL:MMQ:MPOS:SA_MAP_AF:SA_POST_PROB	0/0:59,1:0.149:22,1:35,0:40:198,246:60:40	0/1:63,4:0.165:30,0:31,4:40:186,204:60:37:0.061,0.00,0.060:0.010,0.014,0.976
1	109193089	.	G	A	.	.	DP=171;ECNT=1;NLOD=21.97;N_ART_LOD=-1.886e+00;POP_AF=1.000e-03;P_GERMLINE=-2.132e+01;TLOD=3.36	GT:AD:AF:F1R2:F2R1:MBQ:MFRL:MMQ:MPOS:SA_MAP_AF:SA_POST_PROB	0/0:73,0:0.044:30,0:43,0:0:206,0:0:0	0/1:83,2:0.056:33,1:50,1:40:199,224:60:17:0.010,0.020,0.024:0.030,2.998e-03,0.967
1	109200268	.	CA	C	.	.	DP=238;ECNT=1;NLOD=10.98;N_ART_LOD=4.67;POP_AF=1.000e-03;P_GERMLINE=-7.680e+00;RPA=13,12;RU=A;STR;TLOD=8.28	GT:AD:AF:F1R2:F2R1:MBQ:MFRL:MMQ:MPOS:SA_MAP_AF:SA_POST_PROB	0/0:83,7:0.205:32,1:32,4:39:222,206:60:41	0/1:73,9:0.231:25,3:30,4:35:206,203:60:28:0.081,0.061,0.088:0.026,8.031e-03,0.966
1	109255687	.	CT	C	.	.	DB;DP=227;ECNT=1;NLOD=17.18;N_ART_LOD=-3.370e-01;POP_AF=1.000e-03;P_GERMLINE=-1.388e+01;RPA=10,9;RU=T;STR;TLOD=8.88	GT:AD:AF:F1R2:F2R1:MBQ:MFRL:MMQ:MPOS:SA_MAP_AF:SA_POST_PROB	0/0:67,1:0.172:19,1:38,0:40:179,168:60:13	0/1:86,7:0.202:26,0:50,7:39:191,207:60:20:0.071,0.00,0.075:8.068e-03,0.021,0.971
1	109349996	.	CT	C	.	.	DP=305;ECNT=1;NLOD=2.55;N_ART_LOD=13.52;POP_AF=1.000e-03;P_GERMLINE=-7.072e-02;RPA=12,11;RU=T;STR;TLOD=16.92	GT:AD:AF:F1R2:F2R1:MBQ:MFRL:MMQ:MPOS:SA_MAP_AF:SA_POST_PROB	0/0:100,13:0.170:35,7:44,5:39:189,196:60:18	0/1:136,16:0.167:66,4:49,10:39:174,192:60:21:0.071,0.091,0.097:0.011,0.014,0.975
1	109350198	.	G	GT	.	.	DP=209;ECNT=1;NLOD=5.60;N_ART_LOD=0.710;POP_AF=1.000e-03;P_GERMLINE=-2.809e+00;RPA=17,18;RU=T;STR;TLOD=5.66	GT:AD:AF:F1R2:F2R1:MBQ:MFRL:MMQ:MPOS:SA_MAP_AF:SA_POST_PROB	0/0:35,3:0.364:13,2:8,1:15:217,275:60:46	0/1:38,6:0.345:19,4:8,2:15:209,221:60:27:0.131,0.00,0.133:0.025,0.016,0.959
1	109604263	.	CTT	C	.	.	DP=24;ECNT=1;NLOD=3.00;N_ART_LOD=-6.909e-01;POP_AF=1.000e-03;P_GERMLINE=-9.402e-01;RPA=13,11;RU=T;STR;TLOD=4.84	GT:AD:AF:F1R2:F2R1:MBQ:MFRL:MMQ:MPOS:SA_MAP_AF:SA_POST_PROB	0/0:10,0:0.117:5,0:1,0:0:139,0:0:0	0/1:5,2:0.367:1,1:2,1:35:236,240:60:13:0.00,0.283,0.286:0.028,0.021,0.951
1	109617401	.	C	CA	.	.	DP=20;ECNT=1;NLOD=3.39;N_ART_LOD=-8.439e-01;POP_AF=1.000e-03;P_GERMLINE=-2.892e+00;RPA=15,16;RU=A;STR;TLOD=3.20	GT:AD:AF:F1R2:F2R1:MBQ:MFRL:MMQ:MPOS:SA_MAP_AF:SA_POST_PROB	0/0:12,0:0.040:2,0:5,0:0:335,0:0:0	0/1:5,2:0.335:2,1:1,1:39:244,248:60:27:0.00,0.283,0.286:0.028,0.021,0.951
1	109661821	.	ATT	A	.	.	DP=22;ECNT=1;NLOD=2.39;N_ART_LOD=-1.036e+00;POP_AF=1.000e-03;P_GERMLINE=-3.041e-01;RPA=15,13;RU=T;STR;TLOD=5.14	GT:AD:AF:F1R2:F2R1:MBQ:MFRL:MMQ:MPOS:SA_MAP_AF:SA_POST_PROB	0/0:8,0:0.195:5,0:3,0:0:211,0:0:0	0/1:4,2:0.388:3,2:1,0:38:150,156:60:39:0.00,0.333,0.333:0.043,0.016,0.940
1	109707469	.	C	A	.	.	DP=11;ECNT=1;NLOD=2.41;N_ART_LOD=-9.542e-01;POP_AF=1.000e-03;P_GERMLINE=-1.718e+00;TLOD=3.40	GT:AD:AF:F1R2:F2R1:MBQ:MFRL:MMQ:MPOS:SA_MAP_AF:SA_POST_PROB	0/0:8,0:4.536e-05:3,0:5,0:0:301,0:0:0	0/1:2,1:0.333:1,0:1,1:40:392,70:60:15:0.333,0.00,0.333:0.025,0.025,0.950
1	109742505	.	G	A	.	.	DP=103;ECNT=1;NLOD=14.70;N_ART_LOD=-1.702e+00;POP_AF=1.000e-03;P_GERMLINE=-1.383e+01;TLOD=3.57	GT:AD:AF:F1R2:F2R1:MBQ:MFRL:MMQ:MPOS:SA_MAP_AF:SA_POST_PROB	0/0:49,0:0.012:20,0:29,0:0:228,0:0:0	0/1:47,2:0.079:16,0:31,2:37:206,163:60:23:0.030,0.020,0.041:4.202e-03,0.067,0.929
1	109814739	.	C	T	.	.	DP=106;ECNT=1;NLOD=13.54;N_ART_LOD=-1.679e+00;POP_AF=1.000e-03;P_GERMLINE=-1.238e+01;TLOD=3.87	GT:AD:AF:F1R2:F2R1:MBQ:MFRL:MMQ:MPOS:SA_MAP_AF:SA_POST_PROB	0/0:45,0:0.041:13,0:32,0:0:221,0:0:0	0/1:51,2:0.072:23,0:28,2:39:230,229:60:21:0.00,0.040,0.038:7.240e-03,0.025,0.967
1	110050623	.	TGGTGTCACCCACACCTTGGTCATCCCTTGCTGCTTGGTGTCACACTTGATGATCAA	T	.	.	DP=1123;ECNT=1;NLOD=106.85;N_ART_LOD=3.87;POP_AF=1.000e-03;P_GERMLINE=-1.036e+02;TLOD=8.19	GT:AD:AF:F1R2:F2R1:MBQ:MFRL:MMQ:MPOS:SA_MAP_AF:SA_POST_PROB	0/0:414,3:0.089:145,3:269,0:30:180,179:60:36	0/1:556,5:0.076:194,3:362,2:16:181,244:60:29:0.010,0.00,8.913e-03:5.657e-04,0.025,0.974
1	110158090	.	TTA	T	.	.	DP=20;ECNT=1;NLOD=2.41;N_ART_LOD=-9.542e-01;POP_AF=1.000e-03;P_GERMLINE=-9.251e-02;TLOD=6.07	GT:AD:AF:F1R2:F2R1:MBQ:MFRL:MMQ:MPOS:SA_MAP_AF:SA_POST_PROB	0/0:8,0:7.975e-05:5,0:3,0:0:190,0:0:0	0/1:10,2:0.167:6,1:4,1:34:188,164:36:20:0.131,0.141,0.167:0.023,0.018,0.959
1	110169083	.	T	C	.	.	DP=225;ECNT=1;NLOD=35.03;N_ART_LOD=-2.076e+00;POP_AF=1.000e-03;P_GERMLINE=-3.456e+01;TLOD=3.17	GT:AD:AF:F1R2:F2R1:MBQ:MFRL:MMQ:MPOS:SA_MAP_AF:SA_POST_PROB	0/0:117,0:0.016:33,0:84,0:0:171,0:0:0	0/1:96,2:0.054:31,2:65,0:40:191,177:60:12:0.00,0.020,0.020:0.125,1.622e-03,0.873
1	110340053	.	C	T	.	.	DP=27;ECNT=1;NLOD=2.96;N_ART_LOD=-1.055e+00;POP_AF=1.000e-03;P_GERMLINE=-1.373e+00;TLOD=4.32	GT:AD:AF:F1R2:F2R1:MBQ:MFRL:MMQ:MPOS:SA_MAP_AF:SA_POST_PROB	0/0:10,0:0.055:4,0:6,0:0:180,0:0:0	0/1:13,2:0.156:7,1:6,1:33:166,156:60:20:0.111,0.111,0.133:0.019,0.018,0.963
1	110551590	.	T	TA	.	.	DP=172;ECNT=1;NLOD=4.36;N_ART_LOD=6.84;POP_AF=1.000e-03;P_GERMLINE=-1.098e+00;RPA=11,12;RU=A;STR;TLOD=10.89	GT:AD:AF:F1R2:F2R1:MBQ:MFRL:MMQ:MPOS:SA_MAP_AF:SA_POST_PROB	0/0:63,6:0.134:25,3:32,3:39:204,226:60:38	0/1:78,11:0.151:34,6:43,3:40:209,168:60:9:0.00,0.101,0.101:0.014,0.022,0.964
1	110906426	.	CA	C	.	.	DB;DP=472;ECNT=1;NLOD=41.60;N_ART_LOD=5.41;POP_AF=1.000e-03;P_GERMLINE=-4.100e+01;RPA=9,8;RU=A;STR;TLOD=3.30	GT:AD:AF:F1R2:F2R1:MBQ:MFRL:MMQ:MPOS:SA_MAP_AF:SA_POST_PROB	0/0:193,6:0.055:66,2:121,4:39:171,216:60:24	0/1:246,5:0.044:99,0:136,5:35:169,138:60:18:0.020,0.020,0.021:2.209e-03,7.746e-03,0.990
1	111390624	.	A	ATT	.	.	DP=281;ECNT=1;NLOD=6.96;N_ART_LOD=0.375;POP_AF=1.000e-03;P_GERMLINE=-3.663e+00;RPA=17,19;RU=T;STR;TLOD=8.35	GT:AD:AF:F1R2:F2R1:MBQ:MFRL:MMQ:MPOS:SA_MAP_AF:SA_POST_PROB	0/0:66,5:0.260:11,2:4,0:39:190,177:60:23	0/1:101,12:0.266:12,5:2,3:39:173,185:60:33:0.030,0.061,0.062:0.013,6.301e-03,0.981
1	111860347	.	G	A	.	.	DP=125;ECNT=1;NLOD=16.25;N_ART_LOD=-1.750e+00;POP_AF=1.000e-03;P_GERMLINE=-1.570e+01;TLOD=3.25	GT:AD:AF:F1R2:F2R1:MBQ:MFRL:MMQ:MPOS:SA_MAP_AF:SA_POST_PROB	0/0:54,0:0.026:17,0:37,0:0:179,0:0:0	0/1:61,2:0.071:23,1:38,1:37:197,150:60:11:0.020,0.020,0.032:0.014,5.118e-03,0.980
1	111863970	.	CTT	C	.	.	DP=24;ECNT=1;NLOD=2.67;N_ART_LOD=-3.590e-01;POP_AF=1.000e-03;P_GERMLINE=-7.480e-01;RPA=16,14;RU=T;STR;TLOD=4.72	GT:AD:AF:F1R2:F2R1:MBQ:MFRL:MMQ:MPOS:SA_MAP_AF:SA_POST_PROB	0/0:9,0:0.011:5,0:2,0:0:172,0:0:0	0/1:9,2:0.268:7,1:2,1:39:166,189:60:35:0.152,0.152,0.182:0.025,0.017,0.957
1	111890244	.	CT	C	.	.	DP=91;ECNT=1;NLOD=3.60;N_ART_LOD=0.550;POP_AF=1.000e-03;P_GERMLINE=-3.201e+00;RPA=15,14;RU=T;STR;TLOD=3.10	GT:AD:AF:F1R2:F2R1:MBQ:MFRL:MMQ:MPOS:SA_MAP_AF:SA_POST_PROB	0/0:27,5:0.209:4,0:5,1:39:212,169:60:38	0/1:45,4:0.123:17,2:5,1:40:217,144:60:22:0.00,0.071,0.070:0.014,0.015,0.971
1	111893788	.	G	GT	.	.	DP=133;ECNT=1;NLOD=4.64;N_ART_LOD=2.36;POP_AF=1.000e-03;P_GERMLINE=-2.183e+00;RPA=20,21;RU=T;STR;TLOD=5.22	GT:AD:AF:F1R2:F2R1:MBQ:MFRL:MMQ:MPOS:SA_MAP_AF:SA_POST_PROB	0/0:36,3:0.276:1,2:4,1:40:210,246:60:20	0/1:44,5:0.298:7,1:5,4:36:223,206:60:36:0.061,0.061,0.077:5.110e-03,0.052,0.943
1	111992408	.	G	A	.	.	DP=265;ECNT=1;NLOD=32.37;N_ART_LOD=-2.049e+00;POP_AF=1.000e-03;P_GERMLINE=-3.057e+01;TLOD=4.51	GT:AD:AF:F1R2:F2R1:MBQ:MFRL:MMQ:MPOS:SA_MAP_AF:SA_POST_PROB	0/0:108,0:0.033:36,0:72,0:0:187,0:0:0	0/1:138,3:0.051:53,1:85,2:39:190,144:60:12:0.020,0.020,0.021:3.289e-03,8.634e-03,0.988
1	112895467	.	TTCC	T	.	.	DP=114;ECNT=1;NLOD=16.24;N_ART_LOD=-1.750e+00;POP_AF=1.000e-03;P_GERMLINE=-1.481e+01;RPA=4,3;RU=TCC;STR;TLOD=4.14	GT:AD:AF:F1R2:F2R1:MBQ:MFRL:MMQ:MPOS:SA_MAP_AF:SA_POST_PROB	0/0:54,0:0.027:30,0:24,0:0:151,0:0:0	0/1:50,2:0.079:28,0:22,2:39:158,166:60:44:0.030,0.030,0.038:8.589e-03,9.420e-03,0.982
1	113159371	.	G	GA	.	.	DP=153;ECNT=1;NLOD=2.46;N_ART_LOD=6.86;POP_AF=1.000e-03;P_GERMLINE=-8.343e-02;RPA=12,13;RU=A;STR;TLOD=6.32	GT:AD:AF:F1R2:F2R1:MBQ:MFRL:MMQ:MPOS:SA_MAP_AF:SA_POST_PROB	0/0:58,7:0.165:12,3:33,4:40:180,155:60:17	0/1:70,7:0.120:23,1:39,5:38:175,209:60:31:0.061,0.071,0.078:8.162e-03,0.020,0.972
1	113196179	.	C	CTT	.	.	DP=77;ECNT=2;NLOD=6.29;N_ART_LOD=-9.845e-01;POP_AF=1.000e-03;P_GERMLINE=-5.927e+00;RPA=17,19;RU=T;STR;TLOD=3.06	GT:AD:AF:F1R2:F2R1:MBQ:MFRL:MMQ:MPOS:SA_MAP_AF:SA_POST_PROB	0/0:21,0:0.139:9,0:10,0:0:203,0:0:0	0/1:32,3:0.200:13,2:13,1:40:183,247:60:23:0.00,0.081,0.083:0.014,0.019,0.967
1	113212123	.	T	TA	.	.	DB;DP=232;ECNT=1;NLOD=22.47;N_ART_LOD=0.422;POP_AF=1.000e-03;P_GERMLINE=-1.917e+01;RPA=9,10;RU=A;STR;TLOD=8.03	GT:AD:AF:F1R2:F2R1:MBQ:MFRL:MMQ:MPOS:SA_MAP_AF:SA_POST_PROB	0/0:92,2:0.093:38,2:52,0:38:177,127:60:26	0/1:96,7:0.137:37,3:58,4:40:174,181:60:34:0.051,0.061,0.068:0.022,4.547e-03,0.973
1	113301074	.	TGAGA	T	.	.	DP=71;ECNT=1;NLOD=4.17;N_ART_LOD=-7.986e-01;POP_AF=1.000e-03;P_GERMLINE=-2.183e+00;RPA=13,11;RU=GA;STR;TLOD=4.71	GT:AD:AF:F1R2:F2R1:MBQ:MFRL:MMQ:MPOS:SA_MAP_AF:SA_POST_PROB	0/0:14,0:0.283:7,0:6,0:0:152,0:0:0	0/1:21,3:0.270:11,2:8,0:38:179,206:60:42:0.061,0.061,0.080:0.018,0.012,0.970
1	113633876	.	C	CT	.	.	DP=106;ECNT=1;NLOD=12.62;N_ART_LOD=-1.650e+00;POP_AF=1.000e-03;P_GERMLINE=-9.618e+00;RPA=9,10;RU=T;STR;TLOD=6.01	GT:AD:AF:F1R2:F2R1:MBQ:MFRL:MMQ:MPOS:SA_MAP_AF:SA_POST_PROB	0/0:42,0:0.045:13,0:29,0:0:187,0:0:0	0/1:50,5:0.126:21,1:29,4:39:178,156:60:18:0.061,0.081,0.091:0.013,0.012,0.975
1	113635952	.	AT	A	.	.	DB;DP=202;ECNT=1;NLOD=14.10;N_ART_LOD=1.87;POP_AF=1.000e-03;P_GERMLINE=-1.194e+01;RPA=10,9;RU=T;STR;TLOD=4.89	GT:AD:AF:F1R2:F2R1:MBQ:MFRL:MMQ:MPOS:SA_MAP_AF:SA_POST_PROB	0/0:73,3:0.128:29,3:44,0:34:211,176:60:4	0/1:88,6:0.125:40,4:48,2:40:220,211:60:35:0.00,0.061,0.064:0.057,3.902e-03,0.939
1	113657018	.	AT	A	.	.	DB;DP=235;ECNT=1;NLOD=4.29;N_ART_LOD=9.11;POP_AF=1.000e-03;P_GERMLINE=-1.033e+00;RPA=14,13;RU=T;STR;TLOD=35.84	GT:AD:AF:F1R2:F2R1:MBQ:MFRL:MMQ:MPOS:SA_MAP_AF:SA_POST_PROB	0/0:85,11:0.158:41,1:30,8:40:206,184:60:34	0/1:96,26:0.242:27,11:47,12:39:192,167:60:15:0.172,0.182,0.195:0.010,0.024,0.966
1	113993368	.	A	G	.	.	DP=319;ECNT=1;NLOD=38.74;N_ART_LOD=-2.124e+00;POP_AF=1.000e-03;P_GERMLINE=-3.645e+01;TLOD=5.03	GT:AD:AF:F1R2:F2R1:MBQ:MFRL:MMQ:MPOS:SA_MAP_AF:SA_POST_PROB	0/0:129,0:0.027:41,0:88,0:0:150,0:0:0	0/1:172,3:0.039:56,1:116,2:39:169,122:60:24:0.010,0.010,0.017:4.618e-03,3.436e-03,0.992
1	114123141	.	CT	C	.	.	DB;DP=208;ECNT=1;NLOD=25.60;N_ART_LOD=-1.653e+00;POP_AF=1.000e-03;P_GERMLINE=-2.251e+01;RPA=10,9;RU=T;STR;TLOD=6.18	GT:AD:AF:F1R2:F2R1:MBQ:MFRL:MMQ:MPOS:SA_MAP_AF:SA_POST_PROB	0/0:86,0:0.035:30,0:48,0:0:172,0:0:0	0/1:105,6:0.080:42,2:58,4:40:179,195:60:16:0.00,0.051,0.055:0.015,7.349e-03,0.977
1	114192033	.	G	GT	.	.	DP=463;ECNT=1;NLOD=36.16;N_ART_LOD=3.47;POP_AF=1.000e-03;P_GERMLINE=-3.580e+01;RPA=9,10;RU=T;STR;TLOD=3.06	GT:AD:AF:F1R2:F2R1:MBQ:MFRL:MMQ:MPOS:SA_MAP_AF:SA_POST_PROB	0/0:163,5:0.108:59,1:104,4:36:187,169:60:26	0/1:191,5:0.146:75,2:115,3:40:181,145:60:30:0.030,0.00,0.026:5.378e-03,6.902e-03,0.988
1	114224782	.	ATT	A	.	.	DP=701;ECNT=1;NLOD=37.66;N_ART_LOD=11.66;POP_AF=1.000e-03;P_GERMLINE=-3.436e+01;RPA=16,14;RU=T;STR;TLOD=19.19	GT:AD:AF:F1R2:F2R1:MBQ:MFRL:MMQ:MPOS:SA_MAP_AF:SA_POST_PROB	0/0:237,11:0.167:43,3:53,6:39:172,189:60:21	0/1:271,16:0.163:40,7:70,6:39:177,139:60:8:0.030,0.040,0.042:5.427e-03,5.181e-03,0.989
1	114268429	.	C	CA	.	.	DP=42;ECNT=1;NLOD=2.94;N_ART_LOD=0.425;POP_AF=1.000e-03;P_GERMLINE=-1.454e+00;RPA=11,12;RU=A;STR;TLOD=4.21	GT:AD:AF:F1R2:F2R1:MBQ:MFRL:MMQ:MPOS:SA_MAP_AF:SA_POST_PROB	0/0:18,1:0.085:6,0:10,1:39:193,169:60:41	0/1:16,3:0.217:4,0:9,3:39:185,125:60:25:0.00,0.162,0.158:0.033,0.014,0.954
1	114301501	.	C	CA	.	.	DP=56;ECNT=1;NLOD=6.92;N_ART_LOD=-1.137e+00;POP_AF=1.000e-03;P_GERMLINE=-5.302e+00;RPA=9,10;RU=A;STR;TLOD=4.33	GT:AD:AF:F1R2:F2R1:MBQ:MFRL:MMQ:MPOS:SA_MAP_AF:SA_POST_PROB	0/0:23,0:0.104:8,0:15,0:0:247,0:0:0	0/1:19,3:0.207:7,1:11,2:35:257,238:60:16:0.131,0.00,0.130:0.025,0.017,0.958
1	114427877	.	C	CA	.	.	DP=22;ECNT=1;NLOD=2.28;N_ART_LOD=-7.154e-01;POP_AF=1.000e-03;P_GERMLINE=-1.876e+00;RPA=11,12;RU=A;STR;TLOD=3.11	GT:AD:AF:F1R2:F2R1:MBQ:MFRL:MMQ:MPOS:SA_MAP_AF:SA_POST_PROB	0/0:8,0:0.087:4,0:1,0:0:176,0:0:0	0/1:8,2:0.283:2,0:4,2:35:152,122:60:24:0.172,0.172,0.200:0.019,0.024,0.957
1	114441525	.	T	TA	.	.	DP=146;ECNT=1;NLOD=6.36;N_ART_LOD=2.01;POP_AF=1.000e-03;P_GERMLINE=-3.062e+00;RPA=14,15;RU=A;STR;TLOD=11.56	GT:AD:AF:F1R2:F2R1:MBQ:MFRL:MMQ:MPOS:SA_MAP_AF:SA_POST_PROB	0/0:44,3:0.240:12,1:24,2:27:246,288:60:36	0/1:34,9:0.327:8,2:22,7:29:241,215:60:23:0.202,0.172,0.209:0.039,0.013,0.948
1	114495348	.	GT	G	.	.	DB;DP=257;ECNT=1;NLOD=15.85;N_ART_LOD=4.09;POP_AF=1.000e-03;P_GERMLINE=-1.255e+01;RPA=13,12;RU=T;STR;TLOD=14.13	GT:AD:AF:F1R2:F2R1:MBQ:MFRL:MMQ:MPOS:SA_MAP_AF:SA_POST_PROB	0/0:94,5:0.095:35,2:42,3:39:177,206:60:25	0/1:127,13:0.132:52,8:55,5:39:185,176:60:31:0.081,0.081,0.096:4.993e-03,0.041,0.954
1	114940229	.	G	GTT	.	.	DP=54;ECNT=1;NLOD=7.13;N_ART_LOD=-9.970e-01;POP_AF=1.000e-03;P_GERMLINE=-4.957e+00;RPA=13,15;RU=T;STR;TLOD=4.91	GT:AD:AF:F1R2:F2R1:MBQ:MFRL:MMQ:MPOS:SA_MAP_AF:SA_POST_PROB	0/0:24,0:0.078:12,0:5,0:0:208,0:0:0	0/1:21,3:0.166:10,3:5,0:27:189,156:60:14:0.091,0.101,0.120:0.011,0.035,0.955
1	114940632	.	C	CA	.	.	DP=168;ECNT=1;NLOD=15.86;N_ART_LOD=-1.881e-01;POP_AF=1.000e-03;P_GERMLINE=-1.523e+01;RPA=12,13;RU=A;STR;TLOD=3.33	GT:AD:AF:F1R2:F2R1:MBQ:MFRL:MMQ:MPOS:SA_MAP_AF:SA_POST_PROB	0/0:67,1:0.154:11,0:12,1:35:210,149:60:43	0/1:66,3:0.194:5,0:9,3:34:203,206:60:25:0.040,0.00,0.043:0.014,9.010e-03,0.977
1	114945310	.	G	GA	.	.	DP=484;ECNT=1;NLOD=49.06;N_ART_LOD=0.613;POP_AF=1.000e-03;P_GERMLINE=-4.576e+01;RPA=9,10;RU=A;STR;TLOD=7.85	GT:AD:AF:F1R2:F2R1:MBQ:MFRL:MMQ:MPOS:SA_MAP_AF:SA_POST_PROB	0/0:189,3:0.059:78,2:109,1:40:188,236:60:39	0/1:234,9:0.091:112,2:120,7:40:187,163:60:22:0.030,0.030,0.037:3.020e-03,0.015,0.982
1	115110988	.	A	C	.	.	DP=38;ECNT=1;NLOD=2.27;N_ART_LOD=-1.256e-01;POP_AF=1.000e-03;P_GERMLINE=-1.092e+00;TLOD=3.92	GT:AD:AF:F1R2:F2R1:MBQ:MFRL:MMQ:MPOS:SA_MAP_AF:SA_POST_PROB	0/0:14,1:0.093:3,1:11,0:16:168,175:60:25	0/1:15,2:0.203:7,2:8,0:15:184,285:60:29:0.121,0.00,0.118:0.022,0.018,0.961
1	115262366	.	G	GA	.	.	DP=473;ECNT=1;NLOD=44.16;N_ART_LOD=-1.075e+00;POP_AF=1.000e-03;P_GERMLINE=-4.167e+01;RPA=10,11;RU=A;STR;TLOD=5.27	GT:AD:AF:F1R2:F2R1:MBQ:MFRL:MMQ:MPOS:SA_MAP_AF:SA_POST_PROB	0/0:156,1:0.099:64,0:88,1:40:175,89:60:12	0/1:216,7:0.131:93,2:117,5:34:167,165:60:26:0.030,0.020,0.031:4.292e-03,4.486e-03,0.991
1	115267916	.	T	C	.	.	DP=1213;ECNT=1;NLOD=159.24;N_ART_LOD=-2.433e+00;POP_AF=1.000e-03;P_GERMLINE=-1.587e+02;TLOD=3.21	GT:AD:AF:F1R2:F2R1:MBQ:MFRL:MMQ:MPOS:SA_MAP_AF:SA_POST_PROB	0/0:531,0:0.023:180,0:319,0:0:165,0:0:0	0/1:629,3:0.027:215,0:389,3:40:170,246:60:22:0.010,0.010,4.942e-03:1.213e-03,1.220e-03,0.998
1	115280193	.	C	CA	.	.	DP=590;ECNT=1;NLOD=19.32;N_ART_LOD=20.04;POP_AF=1.000e-03;P_GERMLINE=-1.602e+01;RPA=13,14;RU=A;STR;TLOD=18.98	GT:AD:AF:F1R2:F2R1:MBQ:MFRL:MMQ:MPOS:SA_MAP_AF:SA_POST_PROB	0/0:210,19:0.176:68,6:104,12:35:175,169:60:34	0/1:212,19:0.193:66,6:111,11:38:180,161:60:30:0.051,0.071,0.076:0.105,1.993e-03,0.893
1	115437969	.	T	C	.	.	DP=269;ECNT=2;NLOD=34.57;N_ART_LOD=-2.071e+00;POP_AF=1.000e-03;P_GERMLINE=-3.297e+01;TLOD=4.31	GT:AD:AF:F1R2:F2R1:MBQ:MFRL:MMQ:MPOS:SA_MAP_AF:SA_POST_PROB	0/0:115,0:0.018:51,0:64,0:0:178,0:0:0	0/1:139,3:0.049:69,3:70,0:39:173,199:60:33:0.010,0.020,0.021:4.591e-03,4.830e-03,0.991
1	115438047	.	A	AT	.	.	DP=270;ECNT=2;NLOD=9.74;N_ART_LOD=6.70;POP_AF=1.000e-03;P_GERMLINE=-6.873e+00;RPA=10,11;RU=T;STR;TLOD=5.77	GT:AD:AF:F1R2:F2R1:MBQ:MFRL:MMQ:MPOS:SA_MAP_AF:SA_POST_PROB	0/0:83,6:0.182:39,3:41,3:37:179,194:60:20	0/1:114,7:0.145:53,5:58,1:40:172,180:60:25:0.040,0.040,0.050:7.253e-03,7.057e-03,0.986
1	115469133	.	G	GA	.	.	DP=181;ECNT=1;NLOD=13.64;N_ART_LOD=0.907;POP_AF=1.000e-03;P_GERMLINE=-1.304e+01;RPA=9,10;RU=A;STR;TLOD=3.30	GT:AD:AF:F1R2:F2R1:MBQ:MFRL:MMQ:MPOS:SA_MAP_AF:SA_POST_PROB	0/0:63,2:0.105:28,0:32,2:37:178,93:60:8	0/1:89,4:0.097:45,2:43,2:36:167,181:60:40:0.040,0.020,0.043:4.026e-03,0.019,0.977
1	116080458	.	A	G	.	.	DP=14;ECNT=1;NLOD=2.71;N_ART_LOD=-1.000e+00;POP_AF=1.000e-03;P_GERMLINE=-2.409e+00;TLOD=3.00	GT:AD:AF:F1R2:F2R1:MBQ:MFRL:MMQ:MPOS:SA_MAP_AF:SA_POST_PROB	0/0:9,0:1.347e-04:5,0:4,0:0:168,0:0:0	0/1:4,1:0.200:2,0:2,1:40:155,136:60:10:0.202,0.00,0.200:0.017,0.035,0.949
1	116933115	.	C	CT	.	.	DP=117;ECNT=1;NLOD=5.36;N_ART_LOD=1.45;POP_AF=1.000e-03;P_GERMLINE=-4.082e+00;RPA=12,13;RU=T;STR;TLOD=3.98	GT:AD:AF:F1R2:F2R1:MBQ:MFRL:MMQ:MPOS:SA_MAP_AF:SA_POST_PROB	0/0:34,2:0.175:7,1:21,1:25:209,212:60:27	0/1:52,4:0.161:11,3:29,1:21:201,178:60:37:0.061,0.051,0.071:0.029,7.048e-03,0.964
1	117075585	.	G	A	.	.	DP=73;ECNT=1;NLOD=9.24;N_ART_LOD=-1.509e+00;POP_AF=1.000e-03;P_GERMLINE=-7.486e+00;TLOD=4.46	GT:AD:AF:F1R2:F2R1:MBQ:MFRL:MMQ:MPOS:SA_MAP_AF:SA_POST_PROB	0/0:31,0:0.022:14,0:17,0:0:212,0:0:0	0/1:34,2:0.112:11,0:23,2:40:206,213:60:20:0.061,0.00,0.056:8.522e-03,0.020,0.971
1	117630917	.	T	C	.	.	DP=27;ECNT=1;NLOD=3.31;N_ART_LOD=-1.094e+00;POP_AF=1.000e-03;P_GERMLINE=-1.891e+00;TLOD=4.13	GT:AD:AF:F1R2:F2R1:MBQ:MFRL:MMQ:MPOS:SA_MAP_AF:SA_POST_PROB	0/0:11,0:0.042:4,0:7,0:0:184,0:0:0	0/1:13,2:0.133:8,0:5,2:39:170,105:39:20:0.111,0.111,0.133:0.019,0.018,0.963
1	117633133	.	CT	C	.	.	DB;DP=344;ECNT=1;NLOD=19.41;N_ART_LOD=5.95;POP_AF=1.000e-03;P_GERMLINE=-1.611e+01;RPA=10,9;RU=T;STR;TLOD=12.25	GT:AD:AF:F1R2:F2R1:MBQ:MFRL:MMQ:MPOS:SA_MAP_AF:SA_POST_PROB	0/0:117,6:0.128:48,3:58,3:40:179,209:60:22	0/1:160,11:0.124:68,6:81,5:40:161,172:60:22:0.051,0.061,0.067:0.011,4.909e-03,0.984
1	117664431	.	C	T	.	.	DP=688;ECNT=1;NLOD=86.10;N_ART_LOD=-4.961e-01;POP_AF=1.000e-03;P_GERMLINE=-8.490e+01;TLOD=3.90	GT:AD:AF:F1R2:F2R1:MBQ:MFRL:MMQ:MPOS:SA_MAP_AF:SA_POST_PROB	0/0:301,1:0.043:95,1:206,0:40:169,133:60:7	0/1:333,4:0.046:106,2:227,2:39:169,163:60:19:0.00,0.010,0.012:7.139e-03,1.463e-03,0.991
1	117753467	.	A	G	.	.	DP=179;ECNT=1;NLOD=25.45;N_ART_LOD=-1.938e+00;POP_AF=1.000e-03;P_GERMLINE=-2.478e+01;TLOD=3.36	GT:AD:AF:F1R2:F2R1:MBQ:MFRL:MMQ:MPOS:SA_MAP_AF:SA_POST_PROB	0/0:85,0:0.015:30,0:55,0:0:166,0:0:0	0/1:82,2:0.065:27,0:55,2:40:175,202:60:17:0.020,0.00,0.024:3.979e-03,0.013,0.983
1	117842083	.	CGTGTGT	C	.	.	DP=26;ECNT=1;NLOD=2.47;N_ART_LOD=-7.551e-01;POP_AF=1.000e-03;P_GERMLINE=-2.676e-01;RPA=18,15;RU=GT;STR;TLOD=5.32	GT:AD:AF:F1R2:F2R1:MBQ:MFRL:MMQ:MPOS:SA_MAP_AF:SA_POST_PROB	0/0:12,1:0.165:2,0:6,0:0:175,0:0:0	0/1:5,3:0.405:1,1:2,1:31:114,192:60:25:0.212,0.212,0.250:0.023,0.023,0.955
1	118454707	.	G	A	.	.	DP=458;ECNT=1;NLOD=63.67;N_ART_LOD=-2.335e+00;POP_AF=1.000e-03;P_GERMLINE=-6.062e+01;TLOD=6.12	GT:AD:AF:F1R2:F2R1:MBQ:MFRL:MMQ:MPOS:SA_MAP_AF:SA_POST_PROB	0/0:212,0:0.020:81,0:131,0:0:162,0:0:0	0/1:224,4:0.038:91,1:133,3:40:167,190:60:16:0.020,0.00,0.018:1.614e-03,0.017,0.981
1	118501390	.	CTTTT	C	.	.	DP=141;ECNT=1;NLOD=7.89;N_ART_LOD=-1.004e+00;POP_AF=1.000e-03;P_GERMLINE=-7.327e+00;RPA=16,12;RU=T;STR;TLOD=3.26	GT:AD:AF:F1R2:F2R1:MBQ:MFRL:MMQ:MPOS:SA_MAP_AF:SA_POST_PROB	0/0:44,4:0.151:11,0:4,0:0:205,0:0:0	0/1:65,8:0.163:9,3:9,0:39:227,143:60:13:0.00,0.040,0.040:6.993e-03,0.025,0.968
1	118514723	.	T	TA	.	.	DP=220;ECNT=1;NLOD=12.23;N_ART_LOD=3.25;POP_AF=1.000e-03;P_GERMLINE=-8.925e+00;RPA=12,13;RU=A;STR;TLOD=11.86	GT:AD:AF:F1R2:F2R1:MBQ:MFRL:MMQ:MPOS:SA_MAP_AF:SA_POST_PROB	0/0:74,4:0.198:18,3:43,1:39:216,203:60:31	0/1:69,9:0.238:12,4:42,5:37:214,219:60:32:0.111,0.00,0.115:0.025,0.015,0.960
1	118524060	.	T	C	.	.	DP=136;ECNT=1;NLOD=18.92;N_ART_LOD=-1.820e+00;POP_AF=1.000e-03;P_GERMLINE=-1.786e+01;TLOD=3.76	GT:AD:AF:F1R2:F2R1:MBQ:MFRL:MMQ:MPOS:SA_MAP_AF:SA_POST_PROB	0/0:63,0:0.038:27,0:36,0:0:170,0:0:0	0/1:60,2:0.074:30,0:30,2:40:179,272:60:20:0.030,0.00,0.032:8.160e-03,9.954e-03,0.982
1	119926285	.	CAAT	C	.	.	DP=165;ECNT=2;NLOD=12.60;N_ART_LOD=1.22;POP_AF=1.000e-03;P_GERMLINE=-9.328e+00;RPA=7,6;RU=AAT;STR;TLOD=7.22	GT:AD:AF:F1R2:F2R1:MBQ:MFRL:MMQ:MPOS:SA_MAP_AF:SA_POST_PROB	0/0:56,1:0.129:27,0:29,1:40:173,301:60:34	0/1:64,3:0.168:22,1:42,2:40:164,144:60:37:0.030,0.040,0.045:0.016,5.362e-03,0.978
1	120147923	.	G	A	.	.	DP=312;ECNT=1;NLOD=37.13;N_ART_LOD=-2.106e-01;POP_AF=1.000e-03;P_GERMLINE=-3.389e+01;TLOD=6.83	GT:AD:AF:F1R2:F2R1:MBQ:MFRL:MMQ:MPOS:SA_MAP_AF:SA_POST_PROB	0/0:137,1:0.044:51,0:86,1:36:191,93:60:20	0/1:139,4:0.090:54,0:85,4:39:190,158:60:10:0.020,0.020,0.028:2.981e-03,0.012,0.985
1	120293586	.	A	G	.	.	DP=114;ECNT=1;NLOD=14.94;N_ART_LOD=-1.713e+00;POP_AF=1.000e-03;P_GERMLINE=-1.380e+01;TLOD=3.84	GT:AD:AF:F1R2:F2R1:MBQ:MFRL:MMQ:MPOS:SA_MAP_AF:SA_POST_PROB	0/0:50,0:0.023:17,0:33,0:0:180,0:0:0	0/1:57,2:0.058:15,0:42,2:40:210,176:60:19:0.020,0.030,0.034:0.026,4.440e-03,0.970
1	120439055	.	G	A	.	.	DP=20;ECNT=1;NLOD=3.01;N_ART_LOD=-1.058e+00;POP_AF=1.000e-03;P_GERMLINE=-2.830e-01;TLOD=6.10	GT:AD:AF:F1R2:F2R1:MBQ:MFRL:MMQ:MPOS:SA_MAP_AF:SA_POST_PROB	0/0:10,0:0.046:7,0:3,0:0:275,0:0:0	0/1:7,2:0.222:1,1:6,1:39:203,492:60:17:0.222,0.00,0.222:0.025,0.022,0.953
1	120542540	.	GAGAAAGAA	G	.	.	DP=85;ECNT=1;NLOD=2.33;N_ART_LOD=-1.250e+00;POP_AF=1.000e-03;P_GERMLINE=-6.226e-01;RPA=15,13;RU=AGAA;STR;TLOD=4.54	GT:AD:AF:F1R2:F2R1:MBQ:MFRL:MMQ:MPOS:SA_MAP_AF:SA_POST_PROB	0/0:6,0:0.406:2,0:4,0:0:132,0:0:0	0/1:12,2:0.408:5,1:7,1:38:129,207:54:32:0.111,0.121,0.143:0.024,0.016,0.960
1	121306721	.	C	CT	.	.	DP=366;ECNT=1;NLOD=9.98;N_ART_LOD=13.61;POP_AF=1.000e-03;P_GERMLINE=-6.675e+00;RPA=10,11;RU=T;STR;TLOD=9.52	GT:AD:AF:F1R2:F2R1:MBQ:MFRL:MMQ:MPOS:SA_MAP_AF:SA_POST_PROB	0/0:126,11:0.173:48,5:69,6:39:190,178:51:22	0/1:147,9:0.145:66,3:78,6:39:204,187:49:23:0.040,0.051,0.058:0.036,3.009e-03,0.961
1	121351967	.	G	C	.	.	DP=36;ECNT=1;NLOD=6.02;N_ART_LOD=-1.331e+00;POP_AF=1.000e-03;P_GERMLINE=-4.890e+00;TLOD=3.83	GT:AD:AF:F1R2:F2R1:MBQ:MFRL:MMQ:MPOS:SA_MAP_AF:SA_POST_PROB	0/0:20,0:0.024:11,0:9,0:0:138,0:0:0	0/1:13,2:0.133:9,1:4,1:40:143,119:31:22:0.111,0.101,0.133:0.016,0.022,0.962
1	121354379	.	A	T	.	.	DP=57;ECNT=1;NLOD=6.10;N_ART_LOD=0.775;POP_AF=1.000e-03;P_GERMLINE=-2.802e+00;TLOD=8.51	GT:AD:AF:F1R2:F2R1:MBQ:MFRL:MMQ:MPOS:SA_MAP_AF:SA_POST_PROB	0/0:32,1:0.044:18,0:14,1:35:181,152:40:0	0/1:20,3:0.135:11,2:9,1:39:189,144:60:40:0.091,0.121,0.130:0.020,0.015,0.965
1	121356249	.	C	G	.	.	DP=18;ECNT=2;NLOD=2.41;N_ART_LOD=-9.738e-01;POP_AF=1.000e-03;P_GERMLINE=-7.056e-02;TLOD=6.42	GT:AD:AF:F1R2:F2R1:MBQ:MFRL:MMQ:MPOS:PGT:PID:SA_MAP_AF:SA_POST_PROB	0/0:8,0:0.056:3,0:5,0:0:153,0:0:0:0|1:121356238_T_C	0/1:7,2:0.222:1,0:6,2:40:162,152:34:32:0|1:121356238_T_C:0.00,0.222,0.222:0.041,0.015,0.944
1	121483127	.	A	T	.	.	DP=74;ECNT=2;NLOD=7.84;N_ART_LOD=1.25;POP_AF=1.000e-03;P_GERMLINE=-5.700e+00;TLOD=4.87	GT:AD:AF:F1R2:F2R1:MBQ:MFRL:MMQ:MPOS:PGT:PID:SA_MAP_AF:SA_POST_PROB	0/0:40,1:0.057:24,0:16,1:40:142,142:23:6:0|1:121483121_T_G	0/1:28,2:0.067:14,2:14,0:39:165,252:33:36:0|1:121483121_T_G:0.00,0.071,0.067:0.032,7.580e-03,0.960
1	121483367	.	G	C	.	.	DP=122;ECNT=4;NLOD=13.39;N_ART_LOD=0.436;POP_AF=1.000e-03;P_GERMLINE=-1.235e+01;TLOD=3.74	GT:AD:AF:F1R2:F2R1:MBQ:MFRL:MMQ:MPOS:SA_MAP_AF:SA_POST_PROB	0/0:57,1:0.044:32,1:25,0:35:153,143:53:3	0/1:57,2:0.049:32,0:25,2:40:155,167:41:18:0.020,0.030,0.034:0.012,5.980e-03,0.982
1	121483377	.	G	C	.	.	DP=111;ECNT=4;NLOD=8.48;N_ART_LOD=3.16;POP_AF=1.000e-03;P_GERMLINE=-7.246e+00;TLOD=3.93	GT:AD:AF:F1R2:F2R1:MBQ:MFRL:MMQ:MPOS:SA_MAP_AF:SA_POST_PROB	0/0:53,2:0.036:27,1:26,1:40:146,165:35:20	0/1:54,2:0.036:30,2:24,0:27:155,116:46:16:0.030,0.030,0.036:0.012,6.473e-03,0.981
1	121483405	.	T	C	.	.	DP=87;ECNT=4;NLOD=12.90;N_ART_LOD=-1.667e+00;POP_AF=1.000e-03;P_GERMLINE=-1.152e+01;TLOD=4.08	GT:AD:AF:F1R2:F2R1:MBQ:MFRL:MMQ:MPOS:SA_MAP_AF:SA_POST_PROB	0/0:43,0:0.063:23,0:20,0:0:146,0:0:0	0/1:34,2:0.082:22,2:12,0:38:159,132:45:46:0.061,0.00,0.056:8.522e-03,0.020,0.971
1	121484430	.	G	C	.	.	DP=798;ECNT=5;NLOD=100.80;N_ART_LOD=5.89;POP_AF=1.000e-03;P_GERMLINE=-9.874e+01;TLOD=4.78	GT:AD:AF:F1R2:F2R1:MBQ:MFRL:MMQ:MPOS:SA_MAP_AF:SA_POST_PROB	0/0:389,4:0.039:194,1:195,3:39:156,201:60:21	0/1:363,4:0.031:183,3:179,1:39:159,161:60:26:0.00,0.010,0.011:0.011,1.054e-03,0.988
1	121484433	.	T	C	.	.	DP=846;ECNT=5;NLOD=125.35;N_ART_LOD=-2.629e+00;POP_AF=1.000e-03;P_GERMLINE=-1.226e+02;TLOD=5.63	GT:AD:AF:F1R2:F2R1:MBQ:MFRL:MMQ:MPOS:SA_MAP_AF:SA_POST_PROB	0/0:420,1:0.028:202,1:218,0:16:156,85:60:23	0/1:382,4:0.034:194,1:188,3:39:159,146:60:9:0.010,0.010,0.010:3.008e-03,1.608e-03,0.995
1	121484463	.	T	A	.	.	DP=968;ECNT=30;NLOD=112.81;N_ART_LOD=17.51;POP_AF=1.000e-03;P_GERMLINE=-1.095e+02;TLOD=14.65	GT:AD:AF:F1R2:F2R1:MBQ:MFRL:MMQ:MPOS:SA_MAP_AF:SA_POST_PROB	0/0:498,10:0.028:264,2:234,8:40:160,113:60:23	0/1:436,8:0.029:227,5:209,3:40:158,183:60:20:0.020,0.010,0.018:1.667e-03,4.087e-03,0.994
1	121484466	.	A	T	.	.	DP=999;ECNT=30;NLOD=143.30;N_ART_LOD=5.28;POP_AF=1.000e-03;P_GERMLINE=-1.400e+02;TLOD=9.39	GT:AD:AF:F1R2:F2R1:MBQ:MFRL:MMQ:MPOS:SA_MAP_AF:SA_POST_PROB	0/0:531,4:0.014:279,4:252,0:40:159,129:52:14	0/1:449,6:0.016:238,3:211,3:39:158,171:60:23:0.010,0.010,0.013:2.506e-03,1.806e-03,0.996
1	121484527	.	G	A	.	.	DP=1620;ECNT=30;NLOD=248.13;N_ART_LOD=4.47;POP_AF=1.000e-03;P_GERMLINE=-2.449e+02;TLOD=6.96	GT:AD:AF:F1R2:F2R1:MBQ:MFRL:MMQ:MPOS:SA_MAP_AF:SA_POST_PROB	0/0:880,4:0.013:452,3:428,1:40:161,146:60:18	0/1:707,5:0.014:363,4:344,1:40:158,145:60:22:0.010,0.010,7.022e-03:5.903e-04,5.152e-03,0.994
1	121484542	.	G	A	.	.	DP=1784;ECNT=30;NLOD=266.21;N_ART_LOD=5.97;POP_AF=1.000e-03;P_GERMLINE=-2.643e+02;TLOD=4.66	GT:AD:AF:F1R2:F2R1:MBQ:MFRL:MMQ:MPOS:SA_MAP_AF:SA_POST_PROB	0/0:952,5:0.017:512,2:440,3:40:160,171:40:19	0/1:777,4:0.020:406,2:371,2:40:158,128:48:8:0.010,0.010,5.122e-03:2.632e-03,5.824e-04,0.997
1	121484558	.	C	T	.	.	DP=1922;ECNT=30;NLOD=129.48;N_ART_LOD=110.47;POP_AF=1.000e-03;P_GERMLINE=-1.262e+02;TLOD=70.40	GT:AD:AF:F1R2:F2R1:MBQ:MFRL:MMQ:MPOS:PGT:PID:SA_MAP_AF:SA_POST_PROB	0/0:1016,42:0.040:541,16:475,26:40:160,137:40:35:0|1:121484541_G_A	0/1:836,28:0.032:442,11:394,17:40:157,131:40:37:0|1:121484541_G_A:0.030,0.030,0.032:5.142e-03,1.370e-03,0.993
1	121484563	.	T	A	.	.	DP=1949;ECNT=30;NLOD=293.65;N_ART_LOD=8.15;POP_AF=1.000e-03;P_GERMLINE=-2.903e+02;TLOD=13.44	GT:AD:AF:F1R2:F2R1:MBQ:MFRL:MMQ:MPOS:SA_MAP_AF:SA_POST_PROB	0/0:1064,7:0.012:563,2:501,5:39:159,201:45:39	0/1:848,9:0.016:435,6:413,3:40:155,168:47:37:0.010,0.010,0.011:9.305e-04,2.301e-03,0.997
1	121484570	.	A	C	.	.	DP=1976;ECNT=30;NLOD=274.03;N_ART_LOD=15.25;POP_AF=1.000e-03;P_GERMLINE=-2.716e+02;TLOD=5.19	GT:AD:AF:F1R2:F2R1:MBQ:MFRL:MMQ:MPOS:SA_MAP_AF:SA_POST_PROB	0/0:1043,12:0.028:547,7:496,5:39:159,138:60:21	0/1:844,5:0.027:427,3:417,2:38:155,119:60:26:0.010,0.010,5.889e-03:1.195e-03,9.724e-04,0.998
1	121484572	.	T	C	.	.	DP=1995;ECNT=30;NLOD=172.53;N_ART_LOD=88.30;POP_AF=1.000e-03;P_GERMLINE=-1.692e+02;TLOD=64.81	GT:AD:AF:F1R2:F2R1:MBQ:MFRL:MMQ:MPOS:SA_MAP_AF:SA_POST_PROB	0/0:1063,35:0.037:558,21:505,14:40:160,127:41:32	0/1:854,27:0.035:426,17:428,10:39:155,136:31:36:0.020,0.030,0.031:0.012,9.655e-04,0.987
1	121484573	.	A	C	.	.	DP=2011;ECNT=30;NLOD=56.40;N_ART_LOD=166.87;POP_AF=1.000e-03;P_GERMLINE=-5.310e+01;TLOD=116.16	GT:AD:AF:F1R2:F2R1:MBQ:MFRL:MMQ:MPOS:SA_MAP_AF:SA_POST_PROB	0/0:1040,65:0.063:546,35:494,30:40:160,132:41:33	0/1:844,49:0.058:429,24:415,25:40:155,136:37:37:0.040,0.051,0.055:0.020,1.200e-03,0.979
1	121484594	.	C	G	.	.	DP=2250;ECNT=30;NLOD=329.15;N_ART_LOD=15.19;POP_AF=1.000e-03;P_GERMLINE=-3.263e+02;TLOD=5.77	GT:AD:AF:F1R2:F2R1:MBQ:MFRL:MMQ:MPOS:SA_MAP_AF:SA_POST_PROB	0/0:1221,9:0.013:644,5:577,4:39:153,196:60:39	0/1:993,5:0.010:506,3:487,2:40:150,125:60:34:0.010,0.010,5.010e-03:5.845e-04,1.659e-03,0.998
1	121484596	.	GCT	G	.	.	DP=2367;ECNT=30;NLOD=359.64;N_ART_LOD=7.14;POP_AF=1.000e-03;P_GERMLINE=-3.576e+02;RPA=2,1;RU=CT;STR;TLOD=4.74	GT:AD:AF:F1R2:F2R1:MBQ:MFRL:MMQ:MPOS:PGT:PID:SA_MAP_AF:SA_POST_PROB	0/0:1276,6:0.013:669,4:607,2:40:152,176:47:21:0|1:121484596_GCT_G	0/1:1036,5:0.016:526,2:510,3:39:148,206:47:7:0|1:121484596_GCT_G:0.010,0.00,4.803e-03:2.714e-04,0.027,0.973
1	121484601	.	G	GCA	.	.	DP=2330;ECNT=30;NLOD=354.24;N_ART_LOD=7.19;POP_AF=1.000e-03;P_GERMLINE=-3.522e+02;TLOD=4.78	GT:AD:AF:F1R2:F2R1:MBQ:MFRL:MMQ:MPOS:PGT:PID:SA_MAP_AF:SA_POST_PROB	0/0:1258,6:0.012:661,4:597,2:0:152,176:47:0:0|1:121484596_GCT_G	0/1:1021,5:0.015:518,2:503,3:0:148,206:47:0:0|1:121484596_GCT_G:0.010,0.00,4.873e-03:2.810e-04,0.024,0.975
1	121484626	.	G	T	.	.	DP=2631;ECNT=30;NLOD=412.10;N_ART_LOD=3.62;POP_AF=1.000e-03;P_GERMLINE=-4.088e+02;TLOD=12.39	GT:AD:AF:F1R2:F2R1:MBQ:MFRL:MMQ:MPOS:PGT:PID:SA_MAP_AF:SA_POST_PROB	0/0:1425,4:5.672e-03:734,3:691,1:40:151,189:60:21:0|1:121484626_G_T	0/1:1176,8:0.011:593,5:583,3:39:145,194:60:15:0|1:121484626_G_T:0.010,0.010,6.757e-03:6.567e-04,1.556e-03,0.998
1	121484661	.	A	C	.	.	DP=2321;ECNT=10;NLOD=143.40;N_ART_LOD=125.77;POP_AF=1.000e-03;P_GERMLINE=-1.401e+02;TLOD=139.54	GT:AD:AF:F1R2:F2R1:MBQ:MFRL:MMQ:MPOS:SA_MAP_AF:SA_POST_PROB	0/0:1175,53:0.068:594,25:581,28:39:156,146:60:21	0/1:962,55:0.075:468,23:494,32:39:149,151:60:29:0.051,0.051,0.054:5.486e-03,1.703e-03,0.993
1	121484722	.	G	GGA	.	.	DP=2116;ECNT=10;NLOD=288.76;N_ART_LOD=25.33;POP_AF=1.000e-03;P_GERMLINE=-2.855e+02;TLOD=42.77	GT:AD:AF:F1R2:F2R1:MBQ:MFRL:MMQ:MPOS:SA_MAP_AF:SA_POST_PROB	0/0:1160,17:0.025:551,9:609,8:39:168,196:60:29	0/1:872,22:0.039:435,12:437,10:40:163,159:60:27:0.020,0.020,0.025:1.180e-03,4.401e-03,0.994
1	121484727	.	TTC	T	.	.	DP=2162;ECNT=10;NLOD=287.49;N_ART_LOD=18.05;POP_AF=1.000e-03;P_GERMLINE=-2.842e+02;RPA=2,1;RU=TC;STR;TLOD=25.37	GT:AD:AF:F1R2:F2R1:MBQ:MFRL:MMQ:MPOS:SA_MAP_AF:SA_POST_PROB	0/0:1107,12:0.059:493,7:537,5:40:168,190:60:25	0/1:814,14:0.073:372,6:382,8:40:166,151:60:34:0.020,0.010,0.016:9.781e-04,3.930e-03,0.995
1	121484728	.	T	C	.	.	DP=2134;ECNT=10;NLOD=305.75;N_ART_LOD=16.29;POP_AF=1.000e-03;P_GERMLINE=-3.024e+02;TLOD=14.28	GT:AD:AF:F1R2:F2R1:MBQ:MFRL:MMQ:MPOS:SA_MAP_AF:SA_POST_PROB	0/0:1161,13:0.030:561,5:589,8:39:169,157:60:21	0/1:876,9:0.028:423,4:446,5:39:164,182:60:33:0.010,0.010,0.010:0.011,5.139e-04,0.988
1	121484731	.	CA	C	.	.	DP=2155;ECNT=10;NLOD=327.74;N_ART_LOD=1.44;POP_AF=1.000e-03;P_GERMLINE=-3.245e+02;TLOD=6.98	GT:AD:AF:F1R2:F2R1:MBQ:MFRL:MMQ:MPOS:SA_MAP_AF:SA_POST_PROB	0/0:1138,4:0.038:541,2:597,2:40:169,211:44:30	0/1:870,7:0.038:419,5:451,2:39:164,193:60:23:0.010,0.010,7.982e-03:1.790e-03,8.708e-04,0.997
1	121484771	.	T	C	.	.	DP=2437;ECNT=3;NLOD=207.87;N_ART_LOD=106.80;POP_AF=1.000e-03;P_GERMLINE=-2.046e+02;TLOD=101.77	GT:AD:AF:F1R2:F2R1:MBQ:MFRL:MMQ:MPOS:PGT:PID:SA_MAP_AF:SA_POST_PROB	0/0:1293,47:0.051:654,21:639,26:39:158,138:60:20:0|1:121484771_T_C	0/1:977,41:0.055:467,24:510,17:39:157,173:58:20:0|1:121484771_T_C:0.040,0.040,0.040:1.830e-03,3.364e-03,0.995
1	121484801	.	C	G	.	.	DP=2417;ECNT=3;NLOD=193.44;N_ART_LOD=118.37;POP_AF=1.000e-03;P_GERMLINE=-1.901e+02;TLOD=84.20	GT:AD:AF:F1R2:F2R1:MBQ:MFRL:MMQ:MPOS:PGT:PID:SA_MAP_AF:SA_POST_PROB	0/0:1290,48:0.050:669,17:621,31:40:156,140:60:20:0|1:121484771_T_C	0/1:973,36:0.049:471,21:502,15:40:157,172:60:23:0|1:121484771_T_C:0.030,0.030,0.036:1.285e-03,5.309e-03,0.993
1	121484856	.	A	T	.	.	DP=2259;ECNT=3;NLOD=286.99;N_ART_LOD=39.44;POP_AF=1.000e-03;P_GERMLINE=-2.837e+02;TLOD=8.49	GT:AD:AF:F1R2:F2R1:MBQ:MFRL:MMQ:MPOS:SA_MAP_AF:SA_POST_PROB	0/0:1230,24:0.023:627,14:603,10:39:159,141:60:4	0/1:978,7:0.012:499,3:479,4:39:155,123:60:4:0.010,0.010,7.107e-03:1.628e-03,7.683e-04,0.998
1	121484942	.	T	A	.	.	DP=2555;ECNT=28;NLOD=358.50;N_ART_LOD=23.88;POP_AF=1.000e-03;P_GERMLINE=-3.552e+02;TLOD=14.37	GT:AD:AF:F1R2:F2R1:MBQ:MFRL:MMQ:MPOS:SA_MAP_AF:SA_POST_PROB	0/0:1383,15:0.026:691,5:692,10:39:155,189:60:28	0/1:1065,11:0.027:518,7:547,4:39:155,115:60:29:0.010,0.010,0.010:1.193e-03,1.247e-03,0.998
1	121484966	.	G	C	.	.	DP=2539;ECNT=28;NLOD=286.20;N_ART_LOD=66.96;POP_AF=1.000e-03;P_GERMLINE=-2.829e+02;TLOD=20.73	GT:AD:AF:F1R2:F2R1:MBQ:MFRL:MMQ:MPOS:SA_MAP_AF:SA_POST_PROB	0/0:1360,30:0.029:671,10:689,20:39:157,172:60:22	0/1:1095,12:0.020:538,5:557,7:40:157,163:49:18:0.010,0.010,0.011:7.532e-04,2.443e-03,0.997
1	121484982	.	C	G	.	.	DP=2421;ECNT=28;NLOD=379.75;N_ART_LOD=5.54;POP_AF=1.000e-03;P_GERMLINE=-3.782e+02;TLOD=4.21	GT:AD:AF:F1R2:F2R1:MBQ:MFRL:MMQ:MPOS:SA_MAP_AF:SA_POST_PROB	0/0:1333,6:0.012:660,5:673,1:40:160,144:60:32	0/1:1034,5:0.016:501,3:533,2:40:160,194:58:33:0.010,0.010,4.812e-03:6.180e-04,1.359e-03,0.998
1	121484992	.	T	G	.	.	DP=2341;ECNT=28;NLOD=382.18;N_ART_LOD=1.67;POP_AF=1.000e-03;P_GERMLINE=-3.805e+02;TLOD=4.41	GT:AD:AF:F1R2:F2R1:MBQ:MFRL:MMQ:MPOS:SA_MAP_AF:SA_POST_PROB	0/0:1311,3:9.439e-03:645,1:666,2:39:160,149:60:12	0/1:989,4:0.011:476,1:513,3:40:160,121:60:35:0.010,0.010,4.028e-03:4.681e-04,2.013e-03,0.998
1	121485007	.	T	C	.	.	DP=2253;ECNT=28;NLOD=361.55;N_ART_LOD=1.74;POP_AF=1.000e-03;P_GERMLINE=-3.612e+02;TLOD=3.09	GT:AD:AF:F1R2:F2R1:MBQ:MFRL:MMQ:MPOS:SA_MAP_AF:SA_POST_PROB	0/0:1243,3:6.688e-03:605,1:638,2:40:162,145:60:30	0/1:981,4:0.010:474,3:507,1:40:161,181:52:24:0.010,0.010,4.061e-03:4.731e-04,2.018e-03,0.998
1	121485010	.	G	T	.	.	DP=2262;ECNT=28;NLOD=336.71;N_ART_LOD=10.47;POP_AF=1.000e-03;P_GERMLINE=-3.350e+02;TLOD=4.45	GT:AD:AF:F1R2:F2R1:MBQ:MFRL:MMQ:MPOS:SA_MAP_AF:SA_POST_PROB	0/0:1216,7:0.019:586,5:630,2:40:162,166:60:28	0/1:969,4:0.020:470,1:499,3:40:161,121:60:43:0.010,0.010,4.111e-03:4.855e-04,1.986e-03,0.998
1	121485090	.	A	G	.	.	DP=1547;ECNT=28;NLOD=172.47;N_ART_LOD=32.69;POP_AF=1.000e-03;P_GERMLINE=-1.692e+02;TLOD=31.72	GT:AD:AF:F1R2:F2R1:MBQ:MFRL:MMQ:MPOS:SA_MAP_AF:SA_POST_PROB	0/0:804,18:0.054:392,9:412,9:40:160,154:60:33	0/1:636,16:0.055:309,6:327,10:39:159,145:60:27:0.020,0.020,0.025:1.498e-03,4.360e-03,0.994
1	121485431	.	A	ATTCTCAGTAAC	.	.	DP=426;ECNT=9;NLOD=41.80;N_ART_LOD=9.92;POP_AF=1.000e-03;P_GERMLINE=-3.851e+01;TLOD=7.49	GT:AD:AF:F1R2:F2R1:MBQ:MFRL:MMQ:MPOS:PGT:PID:SA_MAP_AF:SA_POST_PROB	0/0:206,5:0.063:114,3:92,2:40:127,111:60:1:0|1:121485400_G_A	0/1:179,4:0.053:84,2:95,2:40:137,131:60:2:0|1:121485400_G_A:0.020,0.00,0.022:3.716e-03,7.773e-03,0.989
1	142537297	.	G	A	.	.	DP=47;ECNT=8;NLOD=5.98;N_ART_LOD=-1.321e+00;POP_AF=1.000e-03;P_GERMLINE=-3.709e+00;TLOD=5.01	GT:AD:AF:F1R2:F2R1:MBQ:MFRL:MMQ:MPOS:PGT:PID:SA_MAP_AF:SA_POST_PROB	0/0:20,0:4.907e-03:10,0:10,0:0:191,0:0:0:0|1:142537297_G_A	0/1:25,2:0.074:10,2:15,0:40:182,150:36:4:0|1:142537297_G_A:0.071,0.00,0.074:8.420e-03,0.032,0.960
1	142537329	.	T	C	.	.	DP=32;ECNT=8;NLOD=3.61;N_ART_LOD=-1.114e+00;POP_AF=1.000e-03;P_GERMLINE=-4.842e-01;TLOD=8.68	GT:AD:AF:F1R2:F2R1:MBQ:MFRL:MMQ:MPOS:PGT:PID:SA_MAP_AF:SA_POST_PROB	0/0:12,0:3.162e-05:6,0:6,0:0:191,0:0:0:0|1:142537297_G_A	0/1:17,3:0.150:5,3:12,0:40:210,145:36:36:0|1:142537297_G_A:0.131,0.111,0.150:0.015,0.022,0.963
1	142537354	.	T	A	.	.	DP=27;ECNT=8;NLOD=3.61;N_ART_LOD=-1.114e+00;POP_AF=1.000e-03;P_GERMLINE=-8.116e-01;TLOD=5.77	GT:AD:AF:F1R2:F2R1:MBQ:MFRL:MMQ:MPOS:PGT:PID:SA_MAP_AF:SA_POST_PROB	0/0:12,0:3.162e-05:6,0:6,0:0:184,0:0:0:0|1:142537297_G_A	0/1:13,2:0.133:5,2:8,0:40:219,150:36:32:0|1:142537297_G_A:0.131,0.00,0.133:0.017,0.024,0.959
1	142537371	.	G	GAGTAA	.	.	DP=28;ECNT=8;NLOD=3.61;N_ART_LOD=-1.114e+00;POP_AF=1.000e-03;P_GERMLINE=-8.583e-01;TLOD=5.69	GT:AD:AF:F1R2:F2R1:MBQ:MFRL:MMQ:MPOS:PGT:PID:SA_MAP_AF:SA_POST_PROB	0/0:12,0:3.162e-05:4,0:8,0:0:184,0:0:0:0|1:142537297_G_A	0/1:14,2:0.125:4,2:10,0:40:197,150:36:15:0|1:142537297_G_A:0.121,0.00,0.125:0.017,0.023,0.961
1	142537886	.	G	T	.	.	DP=16;ECNT=2;NLOD=3.14;N_ART_LOD=-1.068e+00;POP_AF=1.000e-03;P_GERMLINE=-2.812e+00;TLOD=3.02	GT:AD:AF:F1R2:F2R1:MBQ:MFRL:MMQ:MPOS:PGT:PID:SA_MAP_AF:SA_POST_PROB	0/0:11,0:0.030:7,0:4,0:0:125,0:0:0:0|1:142537886_G_T	0/1:4,1:0.200:2,0:2,1:40:238,125:40:27:0|1:142537886_G_T:0.202,0.00,0.200:0.022,0.025,0.953
1	142537890	.	T	A	.	.	DP=17;ECNT=2;NLOD=3.74;N_ART_LOD=-1.137e+00;POP_AF=1.000e-03;P_GERMLINE=-3.238e+00;TLOD=3.20	GT:AD:AF:F1R2:F2R1:MBQ:MFRL:MMQ:MPOS:PGT:PID:SA_MAP_AF:SA_POST_PROB	0/0:13,0:0.026:8,0:5,0:0:126,0:0:0:0|1:142537886_G_T	0/1:3,1:0.250:2,0:1,1:40:236,125:40:31:0|1:142537886_G_T:0.253,0.00,0.250:0.021,0.027,0.951
1	142538699	.	GGAATGGAAAA	G	.	.	DP=52;ECNT=4;NLOD=4.23;N_ART_LOD=1.56;POP_AF=1.000e-03;P_GERMLINE=-1.703e+00;TLOD=5.31	GT:AD:AF:F1R2:F2R1:MBQ:MFRL:MMQ:MPOS:PGT:PID:SA_MAP_AF:SA_POST_PROB	0/0:28,1:0.035:11,0:17,1:35:158,133:60:1:0|1:142538699_GGAATGGAAAA_G	0/1:20,3:0.116:9,2:11,1:36:149,109:60:22:0|1:142538699_GGAATGGAAAA_G:0.00,0.131,0.130:0.030,0.013,0.957
1	142538724	.	A	C	.	.	DP=54;ECNT=4;NLOD=3.93;N_ART_LOD=1.59;POP_AF=1.000e-03;P_GERMLINE=-1.627e+00;TLOD=5.06	GT:AD:AF:F1R2:F2R1:MBQ:MFRL:MMQ:MPOS:PGT:PID:SA_MAP_AF:SA_POST_PROB	0/0:27,1:0.036:11,0:16,1:39:156,133:60:26:0|1:142538699_GGAATGGAAAA_G	0/1:24,2:0.077:10,1:14,1:40:149,140:60:19:0|1:142538699_GGAATGGAAAA_G:0.00,0.081,0.077:0.018,0.014,0.968
1	142538727	.	A	C	.	.	DP=56;ECNT=4;NLOD=3.93;N_ART_LOD=1.81;POP_AF=1.000e-03;P_GERMLINE=-1.403e+00;TLOD=5.32	GT:AD:AF:F1R2:F2R1:MBQ:MFRL:MMQ:MPOS:PGT:PID:SA_MAP_AF:SA_POST_PROB	0/0:27,1:0.067:11,0:15,1:40:159,133:60:29:0|1:142538699_GGAATGGAAAA_G	0/1:23,2:0.096:9,1:12,1:39:151,140:60:19:0|1:142538699_GGAATGGAAAA_G:0.00,0.081,0.083:0.023,0.012,0.966
1	142538755	.	A	C	.	.	DP=74;ECNT=4;NLOD=7.49;N_ART_LOD=1.29;POP_AF=1.000e-03;P_GERMLINE=-5.476e+00;TLOD=4.74	GT:AD:AF:F1R2:F2R1:MBQ:MFRL:MMQ:MPOS:PGT:PID:SA_MAP_AF:SA_POST_PROB	0/0:39,1:0.028:17,0:22,1:40:148,133:60:40:0|1:142538699_GGAATGGAAAA_G	0/1:31,2:0.073:13,1:18,1:40:151,140:60:19:0|1:142538699_GGAATGGAAAA_G:0.00,0.061,0.061:0.030,7.241e-03,0.963
1	142598167	.	C	G	.	.	DP=67;ECNT=4;NLOD=8.43;N_ART_LOD=-1.462e+00;POP_AF=1.000e-03;P_GERMLINE=-6.613e+00;TLOD=4.53	GT:AD:AF:F1R2:F2R1:MBQ:MFRL:MMQ:MPOS:PGT:PID:SA_MAP_AF:SA_POST_PROB	0/0:28,0:3.162e-05:12,0:16,0:0:174,0:0:0:0|1:142598167_C_G	0/1:37,2:0.051:15,1:22,1:36:155,211:24:22:0|1:142598167_C_G:0.051,0.00,0.051:4.780e-03,0.057,0.938
1	142598176	.	G	A	.	.	DP=67;ECNT=4;NLOD=8.73;N_ART_LOD=-1.477e+00;POP_AF=1.000e-03;P_GERMLINE=-6.833e+00;TLOD=4.61	GT:AD:AF:F1R2:F2R1:MBQ:MFRL:MMQ:MPOS:PGT:PID:SA_MAP_AF:SA_POST_PROB	0/0:29,0:3.235e-05:13,0:16,0:0:174,0:0:0:0|1:142598167_C_G	0/1:34,2:0.076:13,1:21,1:39:157,211:24:22:0|1:142598167_C_G:0.061,0.00,0.056:4.891e-03,0.066,0.929
1	142598188	.	G	A	.	.	DP=64;ECNT=4;NLOD=8.43;N_ART_LOD=-1.469e+00;POP_AF=1.000e-03;P_GERMLINE=-6.446e+00;TLOD=4.70	GT:AD:AF:F1R2:F2R1:MBQ:MFRL:MMQ:MPOS:PGT:PID:SA_MAP_AF:SA_POST_PROB	0/0:28,0:0.017:12,0:16,0:0:174,0:0:0:0|1:142598167_C_G	0/1:32,2:0.072:12,1:20,1:36:154,211:24:22:0|1:142598167_C_G:0.061,0.00,0.059:6.906e-03,0.031,0.962
1	142602979	.	G	A	.	.	DP=19;ECNT=3;NLOD=2.41;N_ART_LOD=-9.542e-01;POP_AF=1.000e-03;P_GERMLINE=-2.328e-01;TLOD=5.34	GT:AD:AF:F1R2:F2R1:MBQ:MFRL:MMQ:MPOS:SA_MAP_AF:SA_POST_PROB	0/0:8,0:2.340e-04:8,0:0,0:0:156,0:0:0	0/1:8,2:0.227:6,2:2,0:36:176,115:47:20:0.00,0.202,0.200:0.037,0.015,0.948
1	142603090	.	G	A	.	.	DP=18;ECNT=1;NLOD=2.41;N_ART_LOD=-9.738e-01;POP_AF=1.000e-03;P_GERMLINE=-8.219e-02;TLOD=6.20	GT:AD:AF:F1R2:F2R1:MBQ:MFRL:MMQ:MPOS:SA_MAP_AF:SA_POST_PROB	0/0:8,0:0.056:5,0:3,0:0:190,0:0:0	0/1:7,2:0.222:4,1:3,1:39:194,127:46:11:0.192,0.192,0.222:0.021,0.023,0.956
1	142613056	.	G	A	.	.	DP=50;ECNT=3;NLOD=3.33;N_ART_LOD=1.65;POP_AF=1.000e-03;P_GERMLINE=-9.709e-01;TLOD=5.16	GT:AD:AF:F1R2:F2R1:MBQ:MFRL:MMQ:MPOS:PGT:PID:SA_MAP_AF:SA_POST_PROB	0/0:25,1:0.038:13,0:12,1:40:179,218:48:28:0|1:142613040_G_A	0/1:22,2:0.084:8,1:14,1:39:201,201:33:20:0|1:142613040_G_A:0.081,0.00,0.083:8.884e-03,0.035,0.957
1	142613065	.	A	G	.	.	DP=46;ECNT=3;NLOD=2.72;N_ART_LOD=1.72;POP_AF=1.000e-03;P_GERMLINE=-3.773e-01;TLOD=5.37	GT:AD:AF:F1R2:F2R1:MBQ:MFRL:MMQ:MPOS:PGT:PID:SA_MAP_AF:SA_POST_PROB	0/0:23,1:0.042:12,0:11,1:40:184,218:48:19:0|1:142613040_G_A	0/1:19,3:0.121:8,1:11,2:35:161,142:40:3:0|1:142613040_G_A:0.141,0.00,0.136:9.919e-03,0.048,0.942
1	142633063	.	C	A	.	.	DP=24;ECNT=4;NLOD=2.71;N_ART_LOD=-7.781e-01;POP_AF=1.000e-03;P_GERMLINE=-1.633e-01;TLOD=6.10	GT:AD:AF:F1R2:F2R1:MBQ:MFRL:MMQ:MPOS:PGT:PID:SA_MAP_AF:SA_POST_PROB	0/0:9,0:0.050:4,0:5,0:0:186,0:0:0:0|1:142633041_T_C	0/1:11,2:0.178:5,1:6,1:40:136,201:40:45:0|1:142633041_T_C:0.141,0.00,0.143:0.017,0.025,0.958
1	142633075	.	C	A	.	.	DP=21;ECNT=4;NLOD=2.71;N_ART_LOD=-1.000e+00;POP_AF=1.000e-03;P_GERMLINE=-1.688e-01;TLOD=6.07	GT:AD:AF:F1R2:F2R1:MBQ:MFRL:MMQ:MPOS:PGT:PID:SA_MAP_AF:SA_POST_PROB	0/0:9,0:4.798e-05:4,0:5,0:0:183,0:0:0:0|1:142633041_T_C	0/1:10,2:0.167:2,1:8,1:33:179,201:40:33:0|1:142633041_T_C:0.172,0.00,0.167:0.015,0.032,0.953
1	142644823	.	C	CTG	.	.	DP=62;ECNT=5;NLOD=4.83;N_ART_LOD=1.49;POP_AF=1.000e-03;P_GERMLINE=-2.644e+00;TLOD=4.92	GT:AD:AF:F1R2:F2R1:MBQ:MFRL:MMQ:MPOS:SA_MAP_AF:SA_POST_PROB	0/0:30,1:0.061:9,0:21,1:38:186,112:46:33	0/1:26,2:0.086:12,1:14,1:40:136,147:42:38:0.051,0.061,0.071:0.015,0.013,0.973
1	142644852	.	A	G	.	.	DP=57;ECNT=5;NLOD=3.04;N_ART_LOD=1.56;POP_AF=1.000e-03;P_GERMLINE=-1.916e-01;TLOD=8.41	GT:AD:AF:F1R2:F2R1:MBQ:MFRL:MMQ:MPOS:SA_MAP_AF:SA_POST_PROB	0/0:24,1:0.066:7,0:17,1:39:195,112:46:4	0/1:24,3:0.162:11,1:13,2:39:143,198:40:24:0.091,0.081,0.111:0.023,0.012,0.965
1	142644873	.	A	T	.	.	DP=38;ECNT=5;NLOD=5.72;N_ART_LOD=-1.301e+00;POP_AF=1.000e-03;P_GERMLINE=-3.063e+00;TLOD=5.47	GT:AD:AF:F1R2:F2R1:MBQ:MFRL:MMQ:MPOS:PGT:PID:SA_MAP_AF:SA_POST_PROB	0/0:19,0:3.561e-05:7,0:12,0:0:194,0:0:0:0|1:142644873_A_T	0/1:17,2:0.105:5,0:12,2:40:147,199:40:47:0|1:142644873_A_T:0.101,0.00,0.105:0.017,0.020,0.963
1	142644877	.	G	T	.	.	DP=40;ECNT=5;NLOD=6.02;N_ART_LOD=-1.322e+00;POP_AF=1.000e-03;P_GERMLINE=-3.416e+00;TLOD=5.40	GT:AD:AF:F1R2:F2R1:MBQ:MFRL:MMQ:MPOS:PGT:PID:SA_MAP_AF:SA_POST_PROB	0/0:20,0:1.440e-04:7,0:13,0:0:194,0:0:0:0|1:142644873_A_T	0/1:18,2:0.100:6,0:12,2:40:146,199:40:47:0|1:142644873_A_T:0.101,0.00,0.100:0.015,0.021,0.964
1	142655262	.	C	T	.	.	DP=90;ECNT=1;NLOD=11.44;N_ART_LOD=-1.601e+00;POP_AF=1.000e-03;P_GERMLINE=-8.705e+00;TLOD=5.57	GT:AD:AF:F1R2:F2R1:MBQ:MFRL:MMQ:MPOS:SA_MAP_AF:SA_POST_PROB	0/0:38,0:0.025:20,0:18,0:0:163,0:0:0	0/1:47,3:0.072:22,1:25,2:40:165,178:40:12:0.051,0.040,0.060:9.462e-03,0.012,0.978
1	142671495	.	C	A	.	.	DP=12;ECNT=1;NLOD=2.71;N_ART_LOD=-9.999e-01;POP_AF=1.000e-03;P_GERMLINE=-5.988e-01;TLOD=4.97	GT:AD:AF:F1R2:F2R1:MBQ:MFRL:MMQ:MPOS:SA_MAP_AF:SA_POST_PROB	0/0:9,0:2.640e-04:4,0:5,0:0:155,0:0:0	0/1:1,2:0.666:0,1:1,1:39:126,190:26:43:0.646,0.646,0.667:0.024,0.028,0.947
1	142782246	.	G	A	.	.	DP=69;ECNT=1;NLOD=5.26;N_ART_LOD=0.803;POP_AF=1.000e-03;P_GERMLINE=-3.787e+00;TLOD=4.18	GT:AD:AF:F1R2:F2R1:MBQ:MFRL:MMQ:MPOS:SA_MAP_AF:SA_POST_PROB	0/0:29,1:0.048:13,1:16,0:34:155,166:33:49	0/1:34,2:0.079:17,2:17,0:40:166,120:42:11:0.040,0.040,0.056:0.019,8.008e-03,0.973
1	142876049	.	C	G	.	.	DP=86;ECNT=1;NLOD=9.02;N_ART_LOD=-1.509e+00;POP_AF=1.000e-03;P_GERMLINE=-5.719e+00;TLOD=12.16	GT:AD:AF:F1R2:F2R1:MBQ:MFRL:MMQ:MPOS:SA_MAP_AF:SA_POST_PROB	0/0:30,0:0.046:13,0:17,0:0:167,0:0:0	0/1:45,6:0.133:13,1:32,5:40:148,151:27:22:0.071,0.111,0.118:0.049,6.284e-03,0.945
1	143185434	.	T	C	.	.	DP=88;ECNT=1;NLOD=11.38;N_ART_LOD=-1.590e+00;POP_AF=1.000e-03;P_GERMLINE=-1.026e+01;TLOD=3.82	GT:AD:AF:F1R2:F2R1:MBQ:MFRL:MMQ:MPOS:SA_MAP_AF:SA_POST_PROB	0/0:38,0:3.208e-03:10,0:28,0:0:181,0:0:0	0/1:44,4:0.102:20,2:24,2:40:175,300:22:19:0.081,0.051,0.083:7.242e-03,0.025,0.967
1	143274007	.	G	A	.	.	DP=27;ECNT=2;NLOD=3.31;N_ART_LOD=-1.108e+00;POP_AF=1.000e-03;P_GERMLINE=-3.082e-01;TLOD=7.79	GT:AD:AF:F1R2:F2R1:MBQ:MFRL:MMQ:MPOS:SA_MAP_AF:SA_POST_PROB	0/0:11,0:0.077:5,0:6,0:0:151,0:0:0	0/1:11,3:0.214:6,1:5,2:40:169,118:60:12:0.172,0.192,0.214:0.024,0.018,0.958
1	143283264	.	G	T	.	.	DP=195;ECNT=1;NLOD=15.09;N_ART_LOD=5.62;POP_AF=1.000e-03;P_GERMLINE=-1.179e+01;TLOD=11.64	GT:AD:AF:F1R2:F2R1:MBQ:MFRL:MMQ:MPOS:SA_MAP_AF:SA_POST_PROB	0/0:93,4:0.041:38,3:55,1:40:165,183:31:40	0/1:89,5:0.071:40,3:49,2:40:166,186:40:8:0.040,0.040,0.053:5.894e-03,0.012,0.982
1	143405517	.	ATGTGGAAGGGAAAAAGGGGTGGGT	A	.	.	DP=19;ECNT=1;NLOD=2.41;N_ART_LOD=-9.542e-01;POP_AF=1.000e-03;P_GERMLINE=-7.634e-02;TLOD=6.30	GT:AD:AF:F1R2:F2R1:MBQ:MFRL:MMQ:MPOS:SA_MAP_AF:SA_POST_PROB	0/0:8,0:5.091e-05:4,0:4,0:0:177,0:0:0	0/1:8,2:0.230:1,0:7,2:0:183,248:40:0:0.00,0.202,0.200:0.021,0.025,0.954
1	143419411	.	G	C	.	.	DP=34;ECNT=1;NLOD=3.31;N_ART_LOD=-1.079e+00;POP_AF=1.000e-03;P_GERMLINE=-2.385e+00;TLOD=3.62	GT:AD:AF:F1R2:F2R1:MBQ:MFRL:MMQ:MPOS:SA_MAP_AF:SA_POST_PROB	0/0:11,0:9.009e-04:3,0:8,0:0:183,0:0:0	0/1:20,2:0.109:10,2:10,0:40:173,194:36:41:0.071,0.071,0.091:0.023,0.011,0.966
1	143479565	.	G	C	.	.	DP=20;ECNT=3;NLOD=2.41;N_ART_LOD=-9.542e-01;POP_AF=1.000e-03;P_GERMLINE=-5.225e-02;TLOD=10.19	GT:AD:AF:F1R2:F2R1:MBQ:MFRL:MMQ:MPOS:PGT:PID:SA_MAP_AF:SA_POST_PROB	0/0:8,0:2.391e-05:3,0:5,0:0:166,0:0:0:0|1:143479565_G_C	0/1:8,3:0.292:2,2:6,1:39:153,98:42:20:0|1:143479565_G_C:0.273,0.00,0.273:0.013,0.057,0.930
1	143479566	.	T	A	.	.	DP=20;ECNT=3;NLOD=2.41;N_ART_LOD=-9.542e-01;POP_AF=1.000e-03;P_GERMLINE=-5.225e-02;TLOD=10.19	GT:AD:AF:F1R2:F2R1:MBQ:MFRL:MMQ:MPOS:PGT:PID:SA_MAP_AF:SA_POST_PROB	0/0:8,0:2.391e-05:3,0:5,0:0:166,0:0:0:0|1:143479565_G_C	0/1:8,3:0.292:2,2:6,1:40:153,98:42:21:0|1:143479565_G_C:0.273,0.00,0.273:0.013,0.057,0.930
1	143479592	.	C	T	.	.	DP=19;ECNT=3;NLOD=2.41;N_ART_LOD=-9.541e-01;POP_AF=1.000e-03;P_GERMLINE=-5.207e-02;TLOD=8.63	GT:AD:AF:F1R2:F2R1:MBQ:MFRL:MMQ:MPOS:SA_MAP_AF:SA_POST_PROB	0/0:8,0:7.722e-04:3,0:5,0:0:166,0:0:0	0/1:8,3:0.273:2,2:6,1:40:153,98:42:13:0.273,0.00,0.273:0.017,0.038,0.946
1	144596088	.	G	A	.	.	DP=163;ECNT=2;NLOD=14.94;N_ART_LOD=0.352;POP_AF=1.000e-03;P_GERMLINE=-1.164e+01;TLOD=7.94	GT:AD:AF:F1R2:F2R1:MBQ:MFRL:MMQ:MPOS:SA_MAP_AF:SA_POST_PROB	0/0:62,1:0.066:28,0:34,1:35:160,120:40:3	0/1:80,4:0.094:28,2:52,2:36:168,136:40:11:0.00,0.051,0.048:0.078,2.962e-03,0.919
1	144620856	.	T	C	.	.	DP=21;ECNT=1;NLOD=2.71;N_ART_LOD=-1.018e+00;POP_AF=1.000e-03;P_GERMLINE=-1.468e-01;TLOD=6.24	GT:AD:AF:F1R2:F2R1:MBQ:MFRL:MMQ:MPOS:SA_MAP_AF:SA_POST_PROB	0/0:9,0:0.050:5,0:4,0:0:139,0:0:0	0/1:8,2:0.227:1,1:7,1:40:166,156:43:11:0.202,0.00,0.200:0.019,0.027,0.954
1	144905992	.	T	TA	.	.	DP=125;ECNT=1;NLOD=2.69;N_ART_LOD=4.19;POP_AF=1.000e-03;P_GERMLINE=-9.682e-02;RPA=14,15;RU=A;STR;TLOD=7.72	GT:AD:AF:F1R2:F2R1:MBQ:MFRL:MMQ:MPOS:SA_MAP_AF:SA_POST_PROB	0/0:42,5:0.140:10,0:21,5:35:223,241:60:10	0/1:53,9:0.214:15,2:25,7:39:220,180:60:15:0.00,0.141,0.145:0.020,0.019,0.961
1	144918011	.	T	TA	.	.	DP=258;ECNT=1;NLOD=13.55;N_ART_LOD=4.76;POP_AF=1.000e-03;P_GERMLINE=-1.025e+01;RPA=10,11;RU=A;STR;TLOD=11.73	GT:AD:AF:F1R2:F2R1:MBQ:MFRL:MMQ:MPOS:SA_MAP_AF:SA_POST_PROB	0/0:87,5:0.146:38,1:47,4:35:190,232:60:14	0/1:90,10:0.220:43,6:45,4:36:196,208:60:25:0.091,0.081,0.100:0.057,7.099e-03,0.936
1	144923886	.	AT	A	.	.	DP=628;ECNT=1;NLOD=49.31;N_ART_LOD=6.59;POP_AF=1.000e-03;P_GERMLINE=-4.752e+01;RPA=10,9;RU=T;STR;TLOD=4.50	GT:AD:AF:F1R2:F2R1:MBQ:MFRL:MMQ:MPOS:SA_MAP_AF:SA_POST_PROB	0/0:234,8:0.134:93,1:128,7:39:211,228:60:11	0/1:249,7:0.129:83,5:152,2:38:209,174:60:9:0.020,0.020,0.028:0.088,1.424e-03,0.910
1	144969917	.	C	T	.	.	DP=32;ECNT=2;NLOD=2.71;N_ART_LOD=-1.000e+00;POP_AF=1.000e-03;P_GERMLINE=-1.722e+00;TLOD=3.70	GT:AD:AF:F1R2:F2R1:MBQ:MFRL:MMQ:MPOS:PGT:PID:SA_MAP_AF:SA_POST_PROB	0/0:9,0:2.338e-05:4,0:5,0:0:173,0:0:0:0|1:144969917_C_T	0/1:21,2:0.087:9,0:12,2:40:225,122:25:20:0|1:144969917_C_T:0.071,0.071,0.087:0.013,0.017,0.969
1	144969918	.	A	G	.	.	DP=32;ECNT=2;NLOD=2.71;N_ART_LOD=-1.000e+00;POP_AF=1.000e-03;P_GERMLINE=-1.722e+00;TLOD=3.70	GT:AD:AF:F1R2:F2R1:MBQ:MFRL:MMQ:MPOS:PGT:PID:SA_MAP_AF:SA_POST_PROB	0/0:9,0:2.338e-05:4,0:5,0:0:173,0:0:0:0|1:144969917_C_T	0/1:21,2:0.087:9,0:12,2:37:225,122:25:21:0|1:144969917_C_T:0.071,0.071,0.087:0.013,0.017,0.969
1	145014186	.	G	GAA	.	.	DP=2196;ECNT=2;NLOD=167.62;N_ART_LOD=2.41;POP_AF=1.000e-03;P_GERMLINE=-1.643e+02;RPA=12,14;RU=A;STR;TLOD=9.90	GT:AD:AF:F1R2:F2R1:MBQ:MFRL:MMQ:MPOS:SA_MAP_AF:SA_POST_PROB	0/0:657,14:0.198:175,0:374,7:39:184,168:60:17	0/1:698,22:0.213:200,4:404,8:36:183,152:60:16:0.010,0.010,0.013:6.654e-04,8.256e-03,0.991
1	145017835	.	T	C	.	.	DP=250;ECNT=1;NLOD=21.32;N_ART_LOD=4.37;POP_AF=1.000e-03;P_GERMLINE=-1.850e+01;TLOD=5.69	GT:AD:AF:F1R2:F2R1:MBQ:MFRL:MMQ:MPOS:SA_MAP_AF:SA_POST_PROB	0/0:105,3:0.046:31,2:71,1:34:148,95:60:1	0/1:130,3:0.041:36,3:89,0:39:147,168:60:5:0.020,0.00,0.023:5.915e-04,0.569,0.431
1	145067369	.	GA	G	.	.	DP=51;ECNT=1;NLOD=6.88;N_ART_LOD=-1.127e+00;POP_AF=1.000e-03;P_GERMLINE=-4.400e+00;RPA=12,11;RU=A;STR;TLOD=5.25	GT:AD:AF:F1R2:F2R1:MBQ:MFRL:MMQ:MPOS:SA_MAP_AF:SA_POST_PROB	0/0:24,0:0.067:7,0:9,0:0:188,0:0:0	0/1:18,4:0.247:3,2:7,2:39:214,139:60:19:0.152,0.162,0.182:0.026,0.014,0.960
1	145109293	.	GA	G	.	.	DP=84;ECNT=1;NLOD=8.26;N_ART_LOD=9.777e-03;POP_AF=1.000e-03;P_GERMLINE=-5.817e+00;RPA=11,10;RU=A;STR;TLOD=5.21	GT:AD:AF:F1R2:F2R1:MBQ:MFRL:MMQ:MPOS:SA_MAP_AF:SA_POST_PROB	0/0:38,2:0.111:22,2:13,0:26:292,248:60:13	0/1:34,4:0.110:17,3:15,1:37:287,321:60:15:0.081,0.091,0.105:0.012,0.019,0.969
1	145139581	.	CCTG	C	.	.	DP=106;ECNT=1;NLOD=4.61;N_ART_LOD=1.33;POP_AF=1.000e-03;P_GERMLINE=-3.426e+00;RPA=6,5;RU=CTG;STR;TLOD=3.88	GT:AD:AF:F1R2:F2R1:MBQ:MFRL:MMQ:MPOS:SA_MAP_AF:SA_POST_PROB	0/0:28,1:0.220:20,1:8,0:39:204,148:40:23	0/1:37,2:0.198:21,0:16,2:39:179,522:49:46:0.040,0.040,0.050:0.014,8.780e-03,0.977
1	145145504	.	CA	C	.	.	DP=54;ECNT=1;NLOD=2.24;N_ART_LOD=0.356;POP_AF=1.000e-03;P_GERMLINE=-1.460e+00;RPA=10,9;RU=A;STR;TLOD=3.49	GT:AD:AF:F1R2:F2R1:MBQ:MFRL:MMQ:MPOS:SA_MAP_AF:SA_POST_PROB	0/0:16,1:0.126:8,0:8,1:40:188,294:49:45	0/1:27,3:0.151:12,1:15,2:40:185,217:47:24:0.091,0.071,0.100:0.015,0.015,0.970
1	145204552	.	A	G	.	.	DP=117;ECNT=1;NLOD=14.66;N_ART_LOD=-1.702e+00;POP_AF=1.000e-03;P_GERMLINE=-1.396e+01;TLOD=3.39	GT:AD:AF:F1R2:F2R1:MBQ:MFRL:MMQ:MPOS:SA_MAP_AF:SA_POST_PROB	0/0:49,0:0.014:20,0:29,0:0:152,0:0:0	0/1:64,2:0.037:23,1:41,1:38:138,153:60:20:0.020,0.020,0.030:7.503e-03,7.503e-03,0.985
1	145255628	.	T	C	.	.	DP=125;ECNT=2;NLOD=13.85;N_ART_LOD=-1.672e+00;POP_AF=1.000e-03;P_GERMLINE=-1.331e+01;TLOD=3.24	GT:AD:AF:F1R2:F2R1:MBQ:MFRL:MMQ:MPOS:PGT:PID:SA_MAP_AF:SA_POST_PROB	0/0:46,0:5.167e-05:13,0:33,0:0:161,0:0:0:0|1:145255621_G_A	0/1:77,2:0.025:34,2:43,0:38:167,256:27:5:0|1:145255621_G_A:0.030,0.00,0.025:4.706e-03,0.012,0.984
1	145298892	.	CA	C	.	.	DP=22;ECNT=1;NLOD=2.35;N_ART_LOD=-5.677e-01;POP_AF=1.000e-03;P_GERMLINE=-4.678e-02;RPA=17,16;RU=A;STR;TLOD=8.03	GT:AD:AF:F1R2:F2R1:MBQ:MFRL:MMQ:MPOS:SA_MAP_AF:SA_POST_PROB	0/0:8,0:0.069:5,0:0,0:0:157,0:0:0	0/1:2,7:0.683:0,2:1,3:14:215,159:49:23:0.535,0.525,0.556:0.028,0.023,0.949
1	145323668	.	G	C	.	.	DP=1376;ECNT=2;NLOD=94.58;N_ART_LOD=36.36;POP_AF=1.000e-03;P_GERMLINE=-9.128e+01;TLOD=51.29	GT:AD:AF:F1R2:F2R1:MBQ:MFRL:MMQ:MPOS:SA_MAP_AF:SA_POST_PROB	0/0:530,16:0.040:225,7:305,9:40:149,105:54:9	0/1:782,23:0.038:347,12:435,11:39:148,104:54:10:0.020,0.030,0.029:5.838e-03,1.290e-03,0.993
1	145323755	.	C	A	.	.	DP=611;ECNT=2;NLOD=11.13;N_ART_LOD=38.13;POP_AF=1.000e-03;P_GERMLINE=-7.832e+00;TLOD=42.16	GT:AD:AF:F1R2:F2R1:MBQ:MFRL:MMQ:MPOS:SA_MAP_AF:SA_POST_PROB	0/0:236,15:0.100:101,6:135,9:40:142,105:54:7	0/1:287,19:0.102:128,11:159,8:40:142,104:55:8:0.030,0.061,0.062:1.000,5.636e-09,5.566e-06
1	145354065	.	CTCTCTGTCTCTG	C	.	.	DP=167;ECNT=1;NLOD=6.12;N_ART_LOD=4.30;POP_AF=1.000e-03;P_GERMLINE=-5.654e+00;RPA=6,4;RU=TCTCTG;STR;TLOD=3.16	GT:AD:AF:F1R2:F2R1:MBQ:MFRL:MMQ:MPOS:SA_MAP_AF:SA_POST_PROB	0/0:51,3:0.158:22,2:8,1:35:171,111:46:3	0/1:72,2:0.150:24,2:15,0:37:196,112:42:4:0.00,0.040,0.038:0.025,4.940e-03,0.970
1	145374886	.	CA	C	.	.	DP=36;ECNT=2;NLOD=2.36;N_ART_LOD=-8.761e-01;POP_AF=1.000e-03;P_GERMLINE=-1.084e+00;RPA=15,14;RU=A;STR;TLOD=4.01	GT:AD:AF:F1R2:F2R1:MBQ:MFRL:MMQ:MPOS:SA_MAP_AF:SA_POST_PROB	0/0:8,0:0.241:2,0:6,0:0:184,0:0:0	0/1:6,4:0.445:2,2:4,2:37:180,228:40:26:0.253,0.222,0.267:0.025,0.020,0.955
1	145415368	.	CGAG	C	.	.	DB;DP=843;ECNT=1;NLOD=59.57;N_ART_LOD=15.34;POP_AF=1.000e-03;P_GERMLINE=-5.636e+01;RPA=6,5;RU=GAG;STR;TLOD=6.65	GT:AD:AF:F1R2:F2R1:MBQ:MFRL:MMQ:MPOS:SA_MAP_AF:SA_POST_PROB	0/0:297,7:0.138:101,3:196,4:38:198,184:60:35	0/1:343,4:0.120:119,1:224,3:38:194,226:60:43:0.010,0.010,0.012:1.809e-03,3.025e-03,0.995
1	145443135	.	CGT	C	.	.	DP=274;ECNT=1;NLOD=24.09;N_ART_LOD=2.24;POP_AF=1.000e-03;P_GERMLINE=-2.078e+01;RPA=7,6;RU=GT;STR;TLOD=21.74	GT:AD:AF:F1R2:F2R1:MBQ:MFRL:MMQ:MPOS:SA_MAP_AF:SA_POST_PROB	0/0:104,2:0.058:71,1:28,1:39:153,219:60:34	0/1:138,10:0.099:100,6:35,4:39:162,175:60:20:0.061,0.061,0.068:7.721e-03,7.102e-03,0.985
1	145458154	.	CTTT	C	.	.	DP=50;ECNT=1;NLOD=2.29;N_ART_LOD=-7.244e-01;POP_AF=1.000e-03;P_GERMLINE=-1.532e+00;RPA=20,17;RU=T;STR;TLOD=3.47	GT:AD:AF:F1R2:F2R1:MBQ:MFRL:MMQ:MPOS:SA_MAP_AF:SA_POST_PROB	0/0:8,0:0.347:2,0:3,0:0:248,0:0:0	0/1:10,2:0.350:3,0:0,2:38:270,302:60:31:0.202,0.00,0.200:0.025,0.021,0.954
1	145459992	.	A	G	.	.	DP=155;ECNT=1;NLOD=22.39;N_ART_LOD=-1.869e+00;POP_AF=1.000e-03;P_GERMLINE=-2.174e+01;TLOD=3.35	GT:AD:AF:F1R2:F2R1:MBQ:MFRL:MMQ:MPOS:SA_MAP_AF:SA_POST_PROB	0/0:77,1:0.014:24,0:53,1:14:215,284:60:20	0/1:72,2:0.051:36,1:36,1:39:228,201:60:15:0.00,0.030,0.027:8.211e-03,7.769e-03,0.984
1	145503818	.	G	A	.	.	DP=47;ECNT=1;NLOD=5.72;N_ART_LOD=-1.301e+00;POP_AF=1.000e-03;P_GERMLINE=-3.692e+00;TLOD=4.75	GT:AD:AF:F1R2:F2R1:MBQ:MFRL:MMQ:MPOS:SA_MAP_AF:SA_POST_PROB	0/0:19,0:1.660e-09:11,0:8,0:0:200,0:0:0	0/1:26,2:0.071:13,2:13,0:40:176,123:60:22:0.051,0.061,0.071:0.017,0.011,0.972
1	145538364	.	C	A	.	.	DP=615;ECNT=1;NLOD=79.84;N_ART_LOD=-2.439e+00;POP_AF=1.000e-03;P_GERMLINE=-7.892e+01;TLOD=3.62	GT:AD:AF:F1R2:F2R1:MBQ:MFRL:MMQ:MPOS:SA_MAP_AF:SA_POST_PROB	0/0:266,0:0.035:98,0:168,0:0:176,0:0:0	0/1:303,3:0.046:126,1:177,2:40:174,118:60:25:0.010,0.00,9.804e-03:1.600e-03,5.087e-03,0.993
1	145559865	.	C	T	.	.	DP=61;ECNT=2;NLOD=7.22;N_ART_LOD=-1.419e+00;POP_AF=1.000e-03;P_GERMLINE=-5.213e+00;TLOD=4.73	GT:AD:AF:F1R2:F2R1:MBQ:MFRL:MMQ:MPOS:SA_MAP_AF:SA_POST_PROB	0/0:24,0:0.056:10,0:14,0:0:228,0:0:0	0/1:30,2:0.091:17,1:13,1:40:254,326:60:15:0.00,0.061,0.063:0.018,0.011,0.971
1	145559918	.	CA	C	.	.	DP=150;ECNT=2;NLOD=3.03;N_ART_LOD=4.23;POP_AF=1.000e-03;P_GERMLINE=-1.873e-01;RPA=13,12;RU=A;STR;TLOD=12.99	GT:AD:AF:F1R2:F2R1:MBQ:MFRL:MMQ:MPOS:SA_MAP_AF:SA_POST_PROB	0/0:50,7:0.196:11,0:31,4:34:210,298:60:15	0/1:58,12:0.229:15,4:27,5:39:213,222:60:15:0.00,0.131,0.132:0.019,0.019,0.962
1	145561742	.	G	A	.	.	DP=1785;ECNT=1;NLOD=230.37;N_ART_LOD=-1.141e+00;POP_AF=1.000e-03;P_GERMLINE=-2.287e+02;TLOD=4.40	GT:AD:AF:F1R2:F2R1:MBQ:MFRL:MMQ:MPOS:SA_MAP_AF:SA_POST_PROB	0/0:789,2:0.032:246,1:543,1:34:191,251:60:10	0/1:905,4:0.026:297,1:608,3:40:189,230:60:39:0.010,0.010,4.400e-03:2.182e-03,5.264e-04,0.997
1	145563641	.	C	A	.	.	DP=57;ECNT=1;NLOD=4.82;N_ART_LOD=-1.241e+00;POP_AF=1.000e-03;P_GERMLINE=-3.641e+00;TLOD=3.88	GT:AD:AF:F1R2:F2R1:MBQ:MFRL:MMQ:MPOS:SA_MAP_AF:SA_POST_PROB	0/0:16,0:0.030:10,0:6,0:0:181,0:0:0	0/1:37,2:0.065:19,1:18,1:37:131,113:60:12:0.040,0.040,0.051:0.012,0.010,0.978
1	145604302	.	CT	C	.	.	DP=32;ECNT=1;NLOD=3.24;N_ART_LOD=-7.295e-01;POP_AF=1.000e-03;P_GERMLINE=-3.599e-01;RPA=12,11;RU=T;STR;TLOD=6.31	GT:AD:AF:F1R2:F2R1:MBQ:MFRL:MMQ:MPOS:SA_MAP_AF:SA_POST_PROB	0/0:12,0:0.154:1,0:2,0:0:148,0:0:0	0/1:13,3:0.267:1,1:1,2:39:126,218:60:28:0.192,0.00,0.188:0.011,0.055,0.934
1	145650500	.	G	A	.	.	DP=1203;ECNT=1;NLOD=156.06;N_ART_LOD=-2.721e+00;POP_AF=1.000e-03;P_GERMLINE=-1.542e+02;TLOD=4.56	GT:AD:AF:F1R2:F2R1:MBQ:MFRL:MMQ:MPOS:SA_MAP_AF:SA_POST_PROB	0/0:520,0:0.014:199,0:321,0:0:162,0:0:0	0/1:639,4:0.028:267,3:372,1:40:166,190:60:11:0.010,0.00,6.221e-03:5.469e-04,8.749e-03,0.991
1	145679824	.	C	CT	.	.	DP=28;ECNT=1;NLOD=2.97;N_ART_LOD=-8.056e-01;POP_AF=1.000e-03;P_GERMLINE=-1.881e-01;RPA=11,12;RU=T;STR;TLOD=6.76	GT:AD:AF:F1R2:F2R1:MBQ:MFRL:MMQ:MPOS:SA_MAP_AF:SA_POST_PROB	0/0:10,0:0.092:4,0:5,0:0:146,0:0:0	0/1:11,4:0.287:5,2:5,2:39:141,189:60:26:0.232,0.232,0.267:0.020,0.023,0.957
1	145706559	.	T	C	.	.	DP=173;ECNT=1;NLOD=11.23;N_ART_LOD=1.35;POP_AF=1.000e-03;P_GERMLINE=-7.936e+00;TLOD=7.77	GT:AD:AF:F1R2:F2R1:MBQ:MFRL:MMQ:MPOS:SA_MAP_AF:SA_POST_PROB	0/0:76,9:0.131:14,2:62,7:14:196,141:60:11	0/1:67,10:0.191:13,2:54,8:14:188,138:60:8:0.131,0.00,0.130:8.792e-06,0.997,3.230e-03
1	145722369	.	C	CT	.	.	DP=22;ECNT=1;NLOD=2.67;N_ART_LOD=-7.836e-01;POP_AF=1.000e-03;P_GERMLINE=-1.781e+00;RPA=10,11;RU=T;STR;TLOD=3.59	GT:AD:AF:F1R2:F2R1:MBQ:MFRL:MMQ:MPOS:SA_MAP_AF:SA_POST_PROB	0/0:9,0:0.133:2,0:6,0:0:240,0:0:0	0/1:5,2:0.350:1,0:4,2:27:120,161:60:25:0.283,0.00,0.286:0.019,0.033,0.948
1	145787348	.	C	A	.	.	DP=19;ECNT=1;NLOD=3.91;N_ART_LOD=-1.159e+00;POP_AF=1.000e-03;P_GERMLINE=-3.595e+00;TLOD=3.02	GT:AD:AF:F1R2:F2R1:MBQ:MFRL:MMQ:MPOS:SA_MAP_AF:SA_POST_PROB	0/0:13,0:0.036:6,0:7,0:0:180,0:0:0	0/1:4,1:0.220:0,0:4,1:40:91,76:60:20:0.202,0.00,0.200:0.017,0.035,0.949
1	145832728	.	CA	C	.	.	DP=26;ECNT=1;NLOD=2.37;N_ART_LOD=-6.264e-01;POP_AF=1.000e-03;P_GERMLINE=-1.832e+00;RPA=16,15;RU=A;STR;TLOD=3.25	GT:AD:AF:F1R2:F2R1:MBQ:MFRL:MMQ:MPOS:SA_MAP_AF:SA_POST_PROB	0/0:9,0:0.158:0,0:1,0:0:264,0:0:0	0/1:11,2:0.255:1,1:1,1:35:105,153:60:17:0.141,0.131,0.167:0.013,0.036,0.950
1	146680465	.	T	C	.	.	DP=913;ECNT=1;NLOD=112.22;N_ART_LOD=-1.101e+00;POP_AF=1.000e-03;P_GERMLINE=-1.115e+02;TLOD=3.39	GT:AD:AF:F1R2:F2R1:MBQ:MFRL:MMQ:MPOS:SA_MAP_AF:SA_POST_PROB	0/0:386,1:0.029:152,1:234,0:36:176,108:60:31	0/1:475,3:0.035:204,1:271,2:40:177,215:60:31:0.010,0.010,6.276e-03:8.495e-04,3.492e-03,0.996
1	146723438	.	A	G	.	.	DP=25;ECNT=1;NLOD=3.31;N_ART_LOD=-1.079e+00;POP_AF=1.000e-03;P_GERMLINE=-1.424e+00;TLOD=4.62	GT:AD:AF:F1R2:F2R1:MBQ:MFRL:MMQ:MPOS:SA_MAP_AF:SA_POST_PROB	0/0:11,0:4.932e-05:3,0:8,0:0:169,0:0:0	0/1:12,2:0.143:5,1:7,1:34:169,193:60:14:0.121,0.111,0.143:0.016,0.024,0.960
1	146737572	.	A	AT	.	.	DB;DP=816;ECNT=1;NLOD=69.09;N_ART_LOD=9.33;POP_AF=1.000e-03;P_GERMLINE=-6.579e+01;RPA=9,10;RU=T;STR;TLOD=12.44	GT:AD:AF:F1R2:F2R1:MBQ:MFRL:MMQ:MPOS:SA_MAP_AF:SA_POST_PROB	0/0:324,11:0.073:135,4:185,7:40:169,206:60:40	0/1:399,15:0.077:152,2:241,13:39:174,171:60:21:0.030,0.030,0.036:3.115e-03,4.445e-03,0.992
1	146750196	.	AT	A	.	.	DP=23;ECNT=1;NLOD=2.72;N_ART_LOD=-8.040e-01;POP_AF=1.000e-03;P_GERMLINE=-1.495e-01;RPA=15,14;RU=T;STR;TLOD=6.23	GT:AD:AF:F1R2:F2R1:MBQ:MFRL:MMQ:MPOS:SA_MAP_AF:SA_POST_PROB	0/0:10,0:0.137:2,0:1,0:0:194,0:0:0	0/1:6,3:0.404:1,2:0,1:35:180,199:60:38:0.283,0.313,0.333:0.024,0.024,0.953
1	147038226	.	A	T	.	.	DP=37;ECNT=1;NLOD=3.91;N_ART_LOD=-1.146e+00;POP_AF=1.000e-03;P_GERMLINE=-1.562e+00;TLOD=5.11	GT:AD:AF:F1R2:F2R1:MBQ:MFRL:MMQ:MPOS:SA_MAP_AF:SA_POST_PROB	0/0:13,0:5.068e-05:8,0:5,0:0:165,0:0:0	0/1:22,2:0.083:10,1:12,1:40:156,179:60:12:0.081,0.00,0.083:6.624e-03,0.070,0.923
1	147091500	.	AC	A	.	.	DB;DP=1044;ECNT=1;NLOD=114.17;N_ART_LOD=5.53;POP_AF=1.000e-03;P_GERMLINE=-1.127e+02;RPA=8,7;RU=C;STR;TLOD=4.15	GT:AD:AF:F1R2:F2R1:MBQ:MFRL:MMQ:MPOS:SA_MAP_AF:SA_POST_PROB	0/0:454,8:0.068:161,3:279,5:39:196,206:60:29	0/1:471,7:0.064:158,0:298,7:39:192,157:60:32:0.010,0.010,0.015:7.247e-04,0.037,0.962
1	147125250	.	G	GT	.	.	DP=71;ECNT=1;NLOD=6.16;N_ART_LOD=0.061;POP_AF=1.000e-03;P_GERMLINE=-5.811e+00;RPA=11,12;RU=T;STR;TLOD=3.05	GT:AD:AF:F1R2:F2R1:MBQ:MFRL:MMQ:MPOS:SA_MAP_AF:SA_POST_PROB	0/0:29,1:0.075:14,1:11,0:40:174,195:47:16	0/1:29,3:0.167:14,1:15,2:39:162,155:47:13:0.00,0.091,0.094:0.037,8.371e-03,0.954
1	147127328	.	C	G	.	.	DP=707;ECNT=1;NLOD=77.21;N_ART_LOD=8.67;POP_AF=1.000e-03;P_GERMLINE=-7.391e+01;TLOD=41.96	GT:AD:AF:F1R2:F2R1:MBQ:MFRL:MMQ:MPOS:SA_MAP_AF:SA_POST_PROB	0/0:324,5:0.037:105,1:219,4:40:167,196:60:23	0/1:329,17:0.072:114,6:215,11:39:161,181:60:27:0.040,0.040,0.049:2.770e-03,8.069e-03,0.989
1	147150210	.	G	A	.	.	DP=99;ECNT=1;NLOD=14.10;N_ART_LOD=-1.685e+00;POP_AF=1.000e-03;P_GERMLINE=-1.265e+01;TLOD=4.15	GT:AD:AF:F1R2:F2R1:MBQ:MFRL:MMQ:MPOS:SA_MAP_AF:SA_POST_PROB	0/0:47,0:0.013:26,0:21,0:0:157,0:0:0	0/1:48,2:0.049:23,2:25,0:40:170,181:60:20:0.030,0.030,0.040:0.014,6.875e-03,0.980
1	147231046	.	G	A	.	.	DP=2088;ECNT=1;NLOD=261.39;N_ART_LOD=1.97;POP_AF=1.000e-03;P_GERMLINE=-2.600e+02;TLOD=4.10	GT:AD:AF:F1R2:F2R1:MBQ:MFRL:MMQ:MPOS:SA_MAP_AF:SA_POST_PROB	0/0:913,3:0.039:326,1:587,2:39:182,192:60:11	0/1:1040,4:0.034:407,2:633,2:40:185,170:60:29:0.010,0.010,3.831e-03:1.932e-03,4.440e-04,0.998
1	147360933	.	A	AT	.	.	DP=75;ECNT=1;NLOD=10.95;N_ART_LOD=-1.298e+00;POP_AF=1.000e-03;P_GERMLINE=-8.452e+00;RPA=10,11;RU=T;STR;TLOD=5.28	GT:AD:AF:F1R2:F2R1:MBQ:MFRL:MMQ:MPOS:SA_MAP_AF:SA_POST_PROB	0/0:37,0:0.036:17,0:16,0:0:178,0:0:0	0/1:28,4:0.167:17,3:11,1:37:174,215:60:22:0.111,0.101,0.125:0.012,0.020,0.968
1	147381397	.	GA	G	.	.	DP=917;ECNT=1;NLOD=43.28;N_ART_LOD=16.90;POP_AF=1.000e-03;P_GERMLINE=-4.007e+01;RPA=13,12;RU=A;STR;TLOD=6.64	GT:AD:AF:F1R2:F2R1:MBQ:MFRL:MMQ:MPOS:SA_MAP_AF:SA_POST_PROB	0/0:274,14:0.238:13,3:29,9:34:182,170:60:30	0/1:336,11:0.221:25,4:41,3:34:191,155:60:21:0.020,0.010,0.021:0.012,2.296e-03,0.986
1	147394868	.	AT	A	.	.	DP=30;ECNT=1;NLOD=2.76;N_ART_LOD=-6.596e-01;POP_AF=1.000e-03;P_GERMLINE=-1.800e+00;RPA=15,14;RU=T;STR;TLOD=3.66	GT:AD:AF:F1R2:F2R1:MBQ:MFRL:MMQ:MPOS:SA_MAP_AF:SA_POST_PROB	0/0:10,0:0.130:1,0:2,0:0:200,0:0:0	0/1:13,2:0.255:0,1:1,1:35:268,186:60:23:0.131,0.00,0.133:9.091e-03,0.070,0.921
1	148533569	.	AT	A	.	.	DP=51;ECNT=1;NLOD=3.39;N_ART_LOD=0.417;POP_AF=1.000e-03;P_GERMLINE=-1.954e+00;RPA=11,10;RU=T;STR;TLOD=4.14	GT:AD:AF:F1R2:F2R1:MBQ:MFRL:MMQ:MPOS:SA_MAP_AF:SA_POST_PROB	0/0:20,1:0.144:7,1:11,0:40:177,185:46:36	0/1:21,3:0.148:8,1:9,2:39:187,115:46:19:0.121,0.101,0.136:0.014,0.021,0.964
1	148554419	.	C	CTTT	.	.	DP=36;ECNT=2;NLOD=4.82;N_ART_LOD=-8.016e-01;POP_AF=1.000e-03;P_GERMLINE=-1.740e+00;RPA=4,7;RU=T;STR;TLOD=6.19	GT:AD:AF:F1R2:F2R1:MBQ:MFRL:MMQ:MPOS:SA_MAP_AF:SA_POST_PROB	0/0:16,0:1.733e-04:5,0:11,0:0:167,0:0:0	0/1:12,3:0.274:5,1:7,2:38:171,155:25:19:0.202,0.00,0.200:0.025,0.021,0.954
1	148559548	.	A	AT	.	.	DP=37;ECNT=1;NLOD=3.57;N_ART_LOD=-4.902e-01;POP_AF=1.000e-03;P_GERMLINE=-2.253e+00;RPA=14,15;RU=T;STR;TLOD=4.02	GT:AD:AF:F1R2:F2R1:MBQ:MFRL:MMQ:MPOS:SA_MAP_AF:SA_POST_PROB	0/0:16,1:0.076:6,0:3,1:39:181,293:55:19	0/1:16,3:0.198:4,1:4,2:40:188,137:60:21:0.121,0.141,0.158:0.017,0.020,0.962
1	148683373	.	G	A	.	.	DP=74;ECNT=5;NLOD=5.43;N_ART_LOD=1.45;POP_AF=1.000e-03;P_GERMLINE=-3.681e+00;TLOD=4.46	GT:AD:AF:F1R2:F2R1:MBQ:MFRL:MMQ:MPOS:PGT:PID:SA_MAP_AF:SA_POST_PROB	0/0:32,1:0.030:11,1:21,0:30:171,106:46:29:0|1:148683373_G_A	0/1:39,2:0.049:17,1:22,1:39:183,115:30:19:0|1:148683373_G_A:0.040,0.030,0.049:7.735e-03,0.016,0.976
1	148683379	.	G	T	.	.	DP=80;ECNT=5;NLOD=5.73;N_ART_LOD=1.42;POP_AF=1.000e-03;P_GERMLINE=-4.081e+00;TLOD=4.36	GT:AD:AF:F1R2:F2R1:MBQ:MFRL:MMQ:MPOS:PGT:PID:SA_MAP_AF:SA_POST_PROB	0/0:33,1:0.029:12,1:21,0:40:166,106:46:35:0|1:148683373_G_A	0/1:42,2:0.065:18,1:24,1:39:182,115:30:25:0|1:148683373_G_A:0.040,0.030,0.045:7.034e-03,0.017,0.976
1	148683464	.	AC	A	.	.	DP=55;ECNT=5;NLOD=7.22;N_ART_LOD=-1.121e+00;POP_AF=1.000e-03;P_GERMLINE=-6.543e+00;RPA=3,2;RU=C;STR;TLOD=3.38	GT:AD:AF:F1R2:F2R1:MBQ:MFRL:MMQ:MPOS:SA_MAP_AF:SA_POST_PROB	0/0:24,0:0.020:9,0:15,0:0:180,0:0:0	0/1:25,2:0.117:7,0:18,2:40:171,165:43:15:0.071,0.00,0.071:0.011,0.021,0.968
1	148853783	.	G	A	.	.	DP=15;ECNT=3;NLOD=2.41;N_ART_LOD=-9.542e-01;POP_AF=1.000e-03;P_GERMLINE=-6.044e-02;TLOD=6.77	GT:AD:AF:F1R2:F2R1:MBQ:MFRL:MMQ:MPOS:PGT:PID:SA_MAP_AF:SA_POST_PROB	0/0:8,0:3.162e-05:6,0:2,0:0:226,0:0:0:0|1:148853783_G_A	0/1:5,2:0.286:3,0:2,2:39:153,122:52:21:0|1:148853783_G_A:0.253,0.242,0.286:0.019,0.030,0.951
1	148871034	.	CA	C	.	.	DP=98;ECNT=1;NLOD=6.86;N_ART_LOD=-6.175e-02;POP_AF=1.000e-03;P_GERMLINE=-6.521e+00;RPA=9,8;RU=A;STR;TLOD=3.04	GT:AD:AF:F1R2:F2R1:MBQ:MFRL:MMQ:MPOS:SA_MAP_AF:SA_POST_PROB	0/0:32,1:0.106:18,0:14,1:34:144,144:60:44	0/1:47,3:0.131:28,2:19,1:38:161,164:60:33:0.040,0.051,0.060:9.898e-03,0.012,0.978
1	148875994	.	G	A	.	.	DP=34;ECNT=1;NLOD=3.91;N_ART_LOD=-1.146e+00;POP_AF=1.000e-03;P_GERMLINE=-1.327e+00;TLOD=5.40	GT:AD:AF:F1R2:F2R1:MBQ:MFRL:MMQ:MPOS:SA_MAP_AF:SA_POST_PROB	0/0:13,0:4.310e-04:10,0:3,0:0:201,0:0:0	0/1:17,2:0.143:10,1:7,1:40:208,273:45:11:0.00,0.101,0.105:0.017,0.022,0.962
1	148902350	.	G	A	.	.	DP=697;ECNT=2;NLOD=94.40;N_ART_LOD=-2.505e+00;POP_AF=1.000e-03;P_GERMLINE=-9.362e+01;TLOD=3.48	GT:AD:AF:F1R2:F2R1:MBQ:MFRL:MMQ:MPOS:SA_MAP_AF:SA_POST_PROB	0/0:314,0:0.019:119,0:195,0:0:170,0:0:0	0/1:358,3:0.023:135,0:223,3:40:165,125:57:7:0.010,0.010,8.310e-03:1.280e-03,3.443e-03,0.995
1	148933510	.	G	A	.	.	DP=90;ECNT=1;NLOD=10.83;N_ART_LOD=-1.583e+00;POP_AF=1.000e-03;P_GERMLINE=-8.449e+00;TLOD=5.14	GT:AD:AF:F1R2:F2R1:MBQ:MFRL:MMQ:MPOS:SA_MAP_AF:SA_POST_PROB	0/0:36,0:0.039:16,0:20,0:0:165,0:0:0	0/1:44,4:0.112:20,3:24,1:37:179,141:27:4:0.081,0.051,0.083:9.823e-03,0.016,0.974
1	148944673	.	A	G	.	.	DP=79;ECNT=1;NLOD=10.23;N_ART_LOD=-1.549e+00;POP_AF=1.000e-03;P_GERMLINE=-8.664e+00;TLOD=4.28	GT:AD:AF:F1R2:F2R1:MBQ:MFRL:MMQ:MPOS:SA_MAP_AF:SA_POST_PROB	0/0:34,0:0.014:16,0:18,0:0:167,0:0:0	0/1:40,2:0.068:11,1:29,1:40:163,190:40:25:0.040,0.030,0.048:5.486e-03,0.037,0.957
1	148948175	.	GGA	G	.	.	DP=126;ECNT=1;NLOD=5.02;N_ART_LOD=2.64;POP_AF=1.000e-03;P_GERMLINE=-1.782e+00;RPA=10,9;RU=GA;STR;TLOD=6.84	GT:AD:AF:F1R2:F2R1:MBQ:MFRL:MMQ:MPOS:SA_MAP_AF:SA_POST_PROB	0/0:39,2:0.144:11,0:22,2:38:172,149:34:37	0/1:52,4:0.189:20,3:27,1:39:182,188:45:22:0.030,0.061,0.060:0.031,4.689e-03,0.964
1	149037516	.	G	T	.	.	DP=36;ECNT=1;NLOD=5.12;N_ART_LOD=-1.255e+00;POP_AF=1.000e-03;P_GERMLINE=-2.493e+00;TLOD=5.43	GT:AD:AF:F1R2:F2R1:MBQ:MFRL:MMQ:MPOS:SA_MAP_AF:SA_POST_PROB	0/0:17,0:4.277e-05:10,0:7,0:0:246,0:0:0	0/1:17,2:0.111:10,2:7,0:40:240,238:57:13:0.00,0.101,0.105:0.015,0.025,0.959
1	149171663	.	T	C	.	.	DP=25;ECNT=1;NLOD=3.01;N_ART_LOD=-1.041e+00;POP_AF=1.000e-03;P_GERMLINE=-2.280e+00;TLOD=3.43	GT:AD:AF:F1R2:F2R1:MBQ:MFRL:MMQ:MPOS:SA_MAP_AF:SA_POST_PROB	0/0:10,0:6.082e-05:5,0:5,0:0:169,0:0:0	0/1:13,2:0.133:6,1:7,1:40:149,122:29:20:0.111,0.101,0.133:0.015,0.025,0.961
1	149203770	.	ATTT	A	.	.	DP=29;ECNT=5;NLOD=3.92;N_ART_LOD=-1.183e+00;POP_AF=1.000e-03;P_GERMLINE=-9.482e-01;RPA=4,1;RU=T;STR;TLOD=6.05	GT:AD:AF:F1R2:F2R1:MBQ:MFRL:MMQ:MPOS:PGT:PID:SA_MAP_AF:SA_POST_PROB	0/0:13,0:0.093:7,0:6,0:0:161,0:0:0:0|1:149203770_ATTT_A	0/1:10,2:0.192:2,0:8,2:40:186,123:54:17:0|1:149203770_ATTT_A:0.172,0.00,0.167:0.025,0.020,0.955
1	149203773	.	T	TAGCCCC	.	.	DP=26;ECNT=5;NLOD=4.21;N_ART_LOD=-1.176e+00;POP_AF=1.000e-03;P_GERMLINE=-1.209e+00;TLOD=6.07	GT:AD:AF:F1R2:F2R1:MBQ:MFRL:MMQ:MPOS:PGT:PID:SA_MAP_AF:SA_POST_PROB	0/0:14,0:3.162e-05:8,0:6,0:0:161,0:0:0:0|1:149203770_ATTT_A	0/1:10,2:0.167:2,0:8,2:40:186,123:54:13:0|1:149203770_ATTT_A:0.172,0.00,0.167:0.025,0.020,0.955
1	149224224	.	G	A	.	.	DP=14;ECNT=2;NLOD=2.71;N_ART_LOD=-1.000e+00;POP_AF=1.000e-03;P_GERMLINE=-2.387e+00;TLOD=3.02	GT:AD:AF:F1R2:F2R1:MBQ:MFRL:MMQ:MPOS:PGT:PID:SA_MAP_AF:SA_POST_PROB	0/0:9,0:3.162e-05:2,0:7,0:0:195,0:0:0:0|1:149224224_G_A	0/1:4,1:0.200:3,0:1,1:38:177,112:40:25:0|1:149224224_G_A:0.202,0.00,0.200:0.019,0.029,0.952
1	149224233	.	C	CT	.	.	DP=14;ECNT=2;NLOD=2.71;N_ART_LOD=-1.000e+00;POP_AF=1.000e-03;P_GERMLINE=-2.387e+00;TLOD=3.02	GT:AD:AF:F1R2:F2R1:MBQ:MFRL:MMQ:MPOS:PGT:PID:SA_MAP_AF:SA_POST_PROB	0/0:9,0:3.162e-05:2,0:7,0:0:195,0:0:0:0|1:149224224_G_A	0/1:4,1:0.200:3,0:1,1:40:177,112:40:34:0|1:149224224_G_A:0.202,0.00,0.200:0.019,0.029,0.952
1	149285032	.	G	C	.	.	DP=28;ECNT=1;NLOD=2.41;N_ART_LOD=-9.542e-01;POP_AF=1.000e-03;P_GERMLINE=-5.222e-02;TLOD=13.67	GT:AD:AF:F1R2:F2R1:MBQ:MFRL:MMQ:MPOS:SA_MAP_AF:SA_POST_PROB	0/0:8,0:1.198e-04:5,0:3,0:0:148,0:0:0	0/1:15,5:0.250:4,3:11,2:40:159,232:40:26:0.212,0.232,0.250:0.023,0.018,0.959
1	149793988	.	A	G	.	.	DP=36;ECNT=1;NLOD=5.12;N_ART_LOD=-1.255e+00;POP_AF=1.000e-03;P_GERMLINE=-3.677e+00;TLOD=4.14	GT:AD:AF:F1R2:F2R1:MBQ:MFRL:MMQ:MPOS:SA_MAP_AF:SA_POST_PROB	0/0:17,0:7.923e-05:5,0:12,0:0:165,0:0:0	0/1:17,2:0.105:6,0:11,2:30:150,130:27:20:0.091,0.081,0.105:0.011,0.032,0.957
1	149858461	.	C	A	.	.	DP=752;ECNT=1;NLOD=99.61;N_ART_LOD=-2.529e+00;POP_AF=1.000e-03;P_GERMLINE=-9.883e+01;TLOD=3.48	GT:AD:AF:F1R2:F2R1:MBQ:MFRL:MMQ:MPOS:SA_MAP_AF:SA_POST_PROB	0/0:334,1:0.028:129,0:205,1:16:181,444:60:30	0/1:378,3:0.032:165,1:213,2:40:169,143:60:22:0.010,0.010,7.874e-03:6.832e-04,0.026,0.974
1	149868015	.	TCCA	T	.	.	DP=134;ECNT=1;NLOD=7.35;N_ART_LOD=3.69;POP_AF=1.000e-03;P_GERMLINE=-4.069e+00;RPA=6,5;RU=CCA;STR;TLOD=7.25	GT:AD:AF:F1R2:F2R1:MBQ:MFRL:MMQ:MPOS:SA_MAP_AF:SA_POST_PROB	0/0:50,2:0.100:15,1:35,1:38:169,107:60:26	0/1:64,3:0.088:19,1:45,2:39:180,208:60:31:0.030,0.040,0.045:6.453e-03,0.014,0.980
1	149883405	.	A	G	.	.	DP=1105;ECNT=1;NLOD=155.90;N_ART_LOD=-2.724e+00;POP_AF=1.000e-03;P_GERMLINE=-1.553e+02;TLOD=3.27	GT:AD:AF:F1R2:F2R1:MBQ:MFRL:MMQ:MPOS:SA_MAP_AF:SA_POST_PROB	0/0:519,0:0.023:155,0:364,0:0:171,0:0:0	0/1:541,3:0.024:206,1:335,2:40:161,175:60:16:0.010,0.00,5.515e-03:5.508e-04,8.766e-03,0.991
1	149908374	.	CCCT	C	.	.	DP=2093;ECNT=1;NLOD=249.33;N_ART_LOD=10.49;POP_AF=1.000e-03;P_GERMLINE=-2.460e+02;RPA=5,4;RU=CCT;STR;TLOD=49.77	GT:AD:AF:F1R2:F2R1:MBQ:MFRL:MMQ:MPOS:SA_MAP_AF:SA_POST_PROB	0/0:932,10:0.045:355,3:507,7:36:151,125:60:7	0/1:977,25:0.059:340,9:574,16:39:154,152:60:28:0.030,0.020,0.027:5.523e-04,0.080,0.919
1	149942144	.	G	GA	.	.	DP=29;ECNT=1;NLOD=2.63;N_ART_LOD=-8.201e-01;POP_AF=1.000e-03;P_GERMLINE=-2.284e+00;RPA=12,13;RU=A;STR;TLOD=3.05	GT:AD:AF:F1R2:F2R1:MBQ:MFRL:MMQ:MPOS:SA_MAP_AF:SA_POST_PROB	0/0:9,0:0.212:5,0:2,0:0:165,0:0:0	0/1:6,2:0.357:4,1:2,1:26:189,125:60:35:0.253,0.00,0.250:0.021,0.027,0.952
1	149946795	.	C	CT	.	.	DP=49;ECNT=1;NLOD=4.97;N_ART_LOD=-9.867e-01;POP_AF=1.000e-03;P_GERMLINE=-3.872e+00;RPA=11,12;RU=T;STR;TLOD=3.80	GT:AD:AF:F1R2:F2R1:MBQ:MFRL:MMQ:MPOS:SA_MAP_AF:SA_POST_PROB	0/0:17,0:0.046:7,0:7,0:0:173,0:0:0	0/1:20,3:0.235:8,1:9,2:40:159,155:60:24:0.091,0.121,0.130:0.022,0.013,0.964
1	150004678	.	GGAA	G	.	.	DP=149;ECNT=1;NLOD=10.64;N_ART_LOD=0.078;POP_AF=1.000e-03;P_GERMLINE=-1.027e+01;RPA=6,5;RU=GAA;STR;TLOD=3.07	GT:AD:AF:F1R2:F2R1:MBQ:MFRL:MMQ:MPOS:SA_MAP_AF:SA_POST_PROB	0/0:46,1:0.143:21,0:25,1:40:165,163:60:21	0/1:69,2:0.111:26,0:43,2:37:161,195:60:34:0.00,0.030,0.028:0.019,3.954e-03,0.977
1	150019928	.	T	A	.	.	DP=38;ECNT=1;NLOD=4.77;N_ART_LOD=-1.250e+00;POP_AF=1.000e-03;P_GERMLINE=-2.751e+00;TLOD=4.74	GT:AD:AF:F1R2:F2R1:MBQ:MFRL:MMQ:MPOS:SA_MAP_AF:SA_POST_PROB	0/0:16,0:0.061:5,0:11,0:0:192,0:0:0	0/1:18,2:0.100:7,1:11,1:37:172,128:60:20:0.081,0.081,0.100:0.015,0.018,0.967
1	150031369	.	C	CT	.	.	DP=44;ECNT=1;NLOD=4.11;N_ART_LOD=0.023;POP_AF=1.000e-03;P_GERMLINE=-2.208e+00;RPA=13,14;RU=T;STR;TLOD=4.62	GT:AD:AF:F1R2:F2R1:MBQ:MFRL:MMQ:MPOS:SA_MAP_AF:SA_POST_PROB	0/0:22,1:0.081:8,0:11,1:15:156,162:60:1	0/1:17,3:0.197:4,0:5,3:37:204,153:60:10:0.152,0.00,0.150:9.835e-03,0.056,0.934
1	150139878	.	CAA	C	.	.	DP=39;ECNT=1;NLOD=4.23;N_ART_LOD=-8.602e-01;POP_AF=1.000e-03;P_GERMLINE=-1.884e+00;RPA=15,13;RU=A;STR;TLOD=5.10	GT:AD:AF:F1R2:F2R1:MBQ:MFRL:MMQ:MPOS:SA_MAP_AF:SA_POST_PROB	0/0:14,0:0.150:5,0:3,0:0:191,0:0:0	0/1:10,3:0.313:3,1:7,2:27:156,152:60:29:0.152,0.121,0.167:0.013,0.029,0.957
1	150194914	.	T	TA	.	.	DP=29;ECNT=1;NLOD=3.30;N_ART_LOD=-1.079e+00;POP_AF=1.000e-03;P_GERMLINE=-1.592e+00;RPA=10,11;RU=A;STR;TLOD=4.43	GT:AD:AF:F1R2:F2R1:MBQ:MFRL:MMQ:MPOS:SA_MAP_AF:SA_POST_PROB	0/0:11,0:1.504e-03:7,0:4,0:0:152,0:0:0	0/1:13,3:0.223:8,2:5,1:34:148,150:60:18:0.172,0.141,0.188:0.016,0.027,0.958
1	150208411	.	TAC	T	.	.	DP=102;ECNT=1;NLOD=11.65;N_ART_LOD=-1.700e+00;POP_AF=1.000e-03;P_GERMLINE=-1.022e+01;RPA=6,5;RU=AC;STR;TLOD=4.13	GT:AD:AF:F1R2:F2R1:MBQ:MFRL:MMQ:MPOS:SA_MAP_AF:SA_POST_PROB	0/0:39,0:0.206:14,0:25,0:0:282,0:0:0	0/1:19,2:0.268:7,1:12,1:36:292,286:60:20:0.091,0.00,0.095:0.022,0.015,0.963
1	150226161	.	C	CA	.	.	DP=64;ECNT=1;NLOD=8.12;N_ART_LOD=-1.179e+00;POP_AF=1.000e-03;P_GERMLINE=-6.999e+00;RPA=9,10;RU=A;STR;TLOD=3.82	GT:AD:AF:F1R2:F2R1:MBQ:MFRL:MMQ:MPOS:SA_MAP_AF:SA_POST_PROB	0/0:27,0:0.051:13,0:14,0:0:168,0:0:0	0/1:27,3:0.150:17,2:9,1:39:137,169:60:40:0.101,0.00,0.100:8.330e-03,0.042,0.950
1	150226628	.	C	CA	.	.	DP=66;ECNT=1;NLOD=6.91;N_ART_LOD=-9.375e-01;POP_AF=1.000e-03;P_GERMLINE=-3.608e+00;RPA=10,11;RU=A;STR;TLOD=8.65	GT:AD:AF:F1R2:F2R1:MBQ:MFRL:MMQ:MPOS:SA_MAP_AF:SA_POST_PROB	0/0:23,0:1.532e-03:10,0:11,0:0:177,0:0:0	0/1:25,5:0.269:9,0:15,5:35:171,109:60:12:0.152,0.131,0.167:0.013,0.025,0.963
1	150236314	.	CTT	C	.	.	DP=164;ECNT=1;NLOD=4.85;N_ART_LOD=-9.018e-01;POP_AF=1.000e-03;P_GERMLINE=-1.948e+00;RPA=18,16;RU=T;STR;TLOD=5.83	GT:AD:AF:F1R2:F2R1:MBQ:MFRL:MMQ:MPOS:SA_MAP_AF:SA_POST_PROB	0/0:17,0:0.377:5,0:3,0:0:217,0:0:0	0/1:25,5:0.404:8,1:6,3:31:203,189:60:17:0.131,0.00,0.133:0.015,0.024,0.961
1	150262018	.	C	CA	.	.	DP=43;ECNT=1;NLOD=4.29;N_ART_LOD=-9.599e-01;POP_AF=1.000e-03;P_GERMLINE=-2.370e+00;RPA=15,16;RU=A;STR;TLOD=4.64	GT:AD:AF:F1R2:F2R1:MBQ:MFRL:MMQ:MPOS:SA_MAP_AF:SA_POST_PROB	0/0:15,0:0.132:7,0:4,0:0:199,0:0:0	0/1:14,4:0.312:5,2:3,2:38:156,211:60:38:0.00,0.222,0.222:0.028,0.019,0.953
1	150267040	.	C	T	.	.	DP=146;ECNT=1;NLOD=15.95;N_ART_LOD=-1.743e+00;POP_AF=1.000e-03;P_GERMLINE=-1.531e+01;TLOD=3.34	GT:AD:AF:F1R2:F2R1:MBQ:MFRL:MMQ:MPOS:SA_MAP_AF:SA_POST_PROB	0/0:53,0:0.027:21,0:32,0:0:187,0:0:0	0/1:84,2:0.045:35,1:49,1:40:194,228:60:20:0.020,0.020,0.023:0.017,3.398e-03,0.979
1	150281737	.	AT	A	.	.	DP=38;ECNT=1;NLOD=2.32;N_ART_LOD=0.420;POP_AF=1.000e-03;P_GERMLINE=-6.740e-02;RPA=16,15;RU=T;STR;TLOD=6.22	GT:AD:AF:F1R2:F2R1:MBQ:MFRL:MMQ:MPOS:SA_MAP_AF:SA_POST_PROB	0/0:15,1:0.185:5,1:9,0:40:177,502:60:27	0/1:7,5:0.442:1,0:4,4:29:296,189:60:14:0.323,0.253,0.333:0.014,0.046,0.939
1	150284013	.	C	T	.	.	DP=204;ECNT=1;NLOD=27.25;N_ART_LOD=-1.969e+00;POP_AF=1.000e-03;P_GERMLINE=-2.683e+01;TLOD=3.12	GT:AD:AF:F1R2:F2R1:MBQ:MFRL:MMQ:MPOS:SA_MAP_AF:SA_POST_PROB	0/0:91,0:0.019:35,0:56,0:0:224,0:0:0	0/1:100,2:0.056:33,2:67,0:40:232,197:60:20:0.00,0.020,0.020:5.288e-03,8.650e-03,0.986
1	150303191	.	CT	C	.	.	DP=30;ECNT=1;NLOD=2.35;N_ART_LOD=-7.931e-01;POP_AF=1.000e-03;P_GERMLINE=-1.647e+00;RPA=13,12;RU=T;STR;TLOD=3.41	GT:AD:AF:F1R2:F2R1:MBQ:MFRL:MMQ:MPOS:SA_MAP_AF:SA_POST_PROB	0/0:8,0:0.241:4,0:2,0:0:189,0:0:0	0/1:8,3:0.334:5,1:2,2:39:177,228:60:13:0.253,0.232,0.273:0.030,0.018,0.952
1	150310549	.	CAA	C	.	.	DP=132;ECNT=1;NLOD=6.20;N_ART_LOD=1.76;POP_AF=1.000e-03;P_GERMLINE=-2.899e+00;RPA=16,14;RU=A;STR;TLOD=10.31	GT:AD:AF:F1R2:F2R1:MBQ:MFRL:MMQ:MPOS:SA_MAP_AF:SA_POST_PROB	0/0:41,2:0.170:11,0:22,2:34:233,196:60:0	0/1:55,6:0.167:11,2:28,4:40:242,237:60:17:0.00,0.091,0.091:0.015,0.017,0.968
1	150337131	.	CCCG	C	.	.	DP=170;ECNT=1;NLOD=14.08;N_ART_LOD=1.15;POP_AF=1.000e-03;P_GERMLINE=-1.078e+01;RPA=8,7;RU=CCG;STR;TLOD=7.77	GT:AD:AF:F1R2:F2R1:MBQ:MFRL:MMQ:MPOS:SA_MAP_AF:SA_POST_PROB	0/0:61,1:0.131:32,0:29,1:34:206,211:60:34	0/1:71,4:0.124:36,1:35,2:39:210,217:60:47:0.030,0.040,0.041:0.012,5.755e-03,0.982
1	150464268	.	AT	A	.	.	DP=444;ECNT=1;NLOD=20.56;N_ART_LOD=9.50;POP_AF=1.000e-03;P_GERMLINE=-1.726e+01;RPA=12,11;RU=T;STR;TLOD=24.42	GT:AD:AF:F1R2:F2R1:MBQ:MFRL:MMQ:MPOS:SA_MAP_AF:SA_POST_PROB	0/0:149,11:0.186:43,3:80,6:39:223,240:60:30	0/1:135,20:0.259:37,5:72,12:39:231,233:60:22:0.111,0.00,0.115:0.017,0.017,0.966
1	150518671	.	C	CT	.	.	DP=39;ECNT=1;NLOD=2.32;N_ART_LOD=-5.920e-01;POP_AF=1.000e-03;P_GERMLINE=-4.329e-02;RPA=13,14;RU=T;STR;TLOD=11.49	GT:AD:AF:F1R2:F2R1:MBQ:MFRL:MMQ:MPOS:SA_MAP_AF:SA_POST_PROB	0/0:8,0:0.119:3,0:3,0:0:154,0:0:0	0/1:18,6:0.326:6,3:5,3:39:214,177:60:19:0.182,0.242,0.250:0.029,0.016,0.955
1	150520511	.	C	CA	.	.	DP=59;ECNT=1;NLOD=3.07;N_ART_LOD=0.345;POP_AF=1.000e-03;P_GERMLINE=-1.245e+00;RPA=11,12;RU=A;STR;TLOD=4.57	GT:AD:AF:F1R2:F2R1:MBQ:MFRL:MMQ:MPOS:SA_MAP_AF:SA_POST_PROB	0/0:18,1:0.173:10,1:7,0:36:147,375:60:21	0/1:23,4:0.217:8,4:14,0:24:184,157:60:23:0.131,0.121,0.148:0.012,0.027,0.961
1	150551491	.	GTCC	G	.	.	DB;DP=2840;ECNT=1;NLOD=250.97;N_ART_LOD=41.38;POP_AF=1.000e-03;P_GERMLINE=-2.477e+02;RPA=4,3;RU=TCC;STR;TLOD=36.40	GT:AD:AF:F1R2:F2R1:MBQ:MFRL:MMQ:MPOS:SA_MAP_AF:SA_POST_PROB	0/0:1102,19:0.093:388,4:666,15:39:179,152:60:27	0/1:1287,18:0.082:450,5:772,13:39:175,175:60:31:0.010,0.010,0.014:6.019e-04,5.790e-03,0.994
1	150554464	.	CAAA	C	.	.	DP=63;ECNT=1;NLOD=7.51;N_ART_LOD=-1.442e+00;POP_AF=1.000e-03;P_GERMLINE=-5.359e+00;RPA=8,5;RU=A;STR;TLOD=4.89	GT:AD:AF:F1R2:F2R1:MBQ:MFRL:MMQ:MPOS:SA_MAP_AF:SA_POST_PROB	0/0:25,0:0.069:8,0:17,0:0:186,0:0:0	0/1:27,2:0.133:11,2:16,0:40:164,303:60:29:0.071,0.00,0.069:7.986e-03,0.031,0.961
1	150555903	.	C	CA	.	.	DP=56;ECNT=1;NLOD=2.90;N_ART_LOD=-8.536e-01;POP_AF=1.000e-03;P_GERMLINE=-2.039e+00;RPA=13,14;RU=A;STR;TLOD=3.57	GT:AD:AF:F1R2:F2R1:MBQ:MFRL:MMQ:MPOS:SA_MAP_AF:SA_POST_PROB	0/0:15,2:0.195:5,0:8,0:0:161,0:0:0	0/1:27,3:0.179:10,0:9,3:39:187,176:60:33:0.071,0.081,0.100:0.012,0.020,0.968
1	150560692	.	C	CAA	.	.	DP=42;ECNT=1;NLOD=2.81;N_ART_LOD=-4.475e-01;POP_AF=1.000e-03;P_GERMLINE=-1.979e+00;RPA=19,21;RU=A;STR;TLOD=3.53	GT:AD:AF:F1R2:F2R1:MBQ:MFRL:MMQ:MPOS:SA_MAP_AF:SA_POST_PROB	0/0:10,1:0.225:2,0:4,0:0:165,0:0:0	0/1:7,4:0.445:0,1:2,3:14:157,128:60:6:0.253,0.202,0.267:0.015,0.034,0.950
1	150575647	.	G	GT	.	.	DP=36;ECNT=1;NLOD=3.22;N_ART_LOD=-1.044e+00;POP_AF=1.000e-03;P_GERMLINE=-1.375e+00;RPA=10,11;RU=T;STR;TLOD=4.58	GT:AD:AF:F1R2:F2R1:MBQ:MFRL:MMQ:MPOS:SA_MAP_AF:SA_POST_PROB	0/0:13,1:0.120:6,1:7,0:40:171,146:60:13	0/1:12,3:0.275:4,2:8,1:39:237,168:60:19:0.202,0.00,0.200:0.015,0.035,0.950
1	150583473	.	A	T	.	.	DP=52;ECNT=1;NLOD=5.72;N_ART_LOD=-1.319e+00;POP_AF=1.000e-03;P_GERMLINE=-2.837e+00;TLOD=5.80	GT:AD:AF:F1R2:F2R1:MBQ:MFRL:MMQ:MPOS:SA_MAP_AF:SA_POST_PROB	0/0:19,0:0.047:12,0:7,0:0:166,0:0:0	0/1:23,3:0.177:17,3:6,0:39:148,156:60:25:0.081,0.101,0.115:0.022,0.012,0.966
1	150595354	.	G	GAA	.	.	DP=485;ECNT=1;NLOD=31.52;N_ART_LOD=0.346;POP_AF=1.000e-03;P_GERMLINE=-2.822e+01;RPA=14,16;RU=A;STR;TLOD=8.90	GT:AD:AF:F1R2:F2R1:MBQ:MFRL:MMQ:MPOS:SA_MAP_AF:SA_POST_PROB	0/0:136,5:0.219:20,2:81,2:33:182,175:60:34	0/1:156,11:0.226:34,2:83,7:16:173,207:60:33:0.040,0.040,0.047:6.896e-03,4.614e-03,0.988
1	150692541	.	C	CAT	.	.	DP=48;ECNT=1;NLOD=3.19;N_ART_LOD=0.982;POP_AF=1.000e-03;P_GERMLINE=-1.894e+00;RPA=6,7;RU=AT;STR;TLOD=4.01	GT:AD:AF:F1R2:F2R1:MBQ:MFRL:MMQ:MPOS:SA_MAP_AF:SA_POST_PROB	0/0:22,1:0.062:13,1:9,0:39:163,292:60:36	0/1:17,2:0.187:6,2:11,0:27:140,221:60:11:0.101,0.00,0.105:0.011,0.034,0.955
1	150760658	.	TGA	T	.	.	DP=23;ECNT=1;NLOD=3.30;N_ART_LOD=-8.488e-01;POP_AF=1.000e-03;P_GERMLINE=-9.040e-01;RPA=10,9;RU=GA;STR;TLOD=5.22	GT:AD:AF:F1R2:F2R1:MBQ:MFRL:MMQ:MPOS:SA_MAP_AF:SA_POST_PROB	0/0:11,0:0.108:7,0:4,0:0:158,0:0:0	0/1:5,2:0.334:2,0:3,2:38:202,177:60:39:0.00,0.283,0.286:0.033,0.019,0.948
1	150785496	.	G	A	.	.	DP=32;ECNT=1;NLOD=3.26;N_ART_LOD=-1.106e+00;POP_AF=1.000e-03;P_GERMLINE=-4.633e-01;TLOD=5.97	GT:AD:AF:F1R2:F2R1:MBQ:MFRL:MMQ:MPOS:SA_MAP_AF:SA_POST_PROB	0/0:11,0:0.085:4,0:7,0:0:326,0:0:0	0/1:14,3:0.205:7,2:7,1:40:289,299:60:15:0.00,0.172,0.176:0.020,0.025,0.955
1	150799125	.	C	CT	.	.	DP=146;ECNT=1;NLOD=3.53;N_ART_LOD=3.14;POP_AF=1.000e-03;P_GERMLINE=-4.286e-01;RPA=12,13;RU=T;STR;TLOD=8.62	GT:AD:AF:F1R2:F2R1:MBQ:MFRL:MMQ:MPOS:SA_MAP_AF:SA_POST_PROB	0/0:41,5:0.209:14,2:20,3:40:188,224:60:26	0/1:61,8:0.200:29,3:25,5:37:183,192:60:39:0.111,0.071,0.116:0.010,0.018,0.971
1	150801842	.	G	GA	.	.	DP=285;ECNT=1;NLOD=29.71;N_ART_LOD=0.141;POP_AF=1.000e-03;P_GERMLINE=-2.703e+01;RPA=9,10;RU=A;STR;TLOD=5.50	GT:AD:AF:F1R2:F2R1:MBQ:MFRL:MMQ:MPOS:SA_MAP_AF:SA_POST_PROB	0/0:116,2:0.063:43,2:72,0:40:211,251:60:42	0/1:129,6:0.105:45,2:83,4:39:206,188:60:9:0.040,0.020,0.044:2.222e-03,0.070,0.927
1	150839724	.	A	C	.	.	DP=21;ECNT=1;NLOD=3.01;N_ART_LOD=-1.041e+00;POP_AF=1.000e-03;P_GERMLINE=-1.583e+00;TLOD=4.14	GT:AD:AF:F1R2:F2R1:MBQ:MFRL:MMQ:MPOS:SA_MAP_AF:SA_POST_PROB	0/0:10,0:1.097e-05:5,0:5,0:0:204,0:0:0	0/1:9,2:0.182:4,2:5,0:14:190,132:60:29:0.152,0.152,0.182:0.019,0.022,0.958
1	150893691	.	C	CA	.	.	DP=34;ECNT=1;NLOD=3.57;N_ART_LOD=-1.139e+00;POP_AF=1.000e-03;P_GERMLINE=-2.105e+00;RPA=10,11;RU=A;STR;TLOD=4.17	GT:AD:AF:F1R2:F2R1:MBQ:MFRL:MMQ:MPOS:SA_MAP_AF:SA_POST_PROB	0/0:12,0:0.079:3,0:9,0:0:167,0:0:0	0/1:16,3:0.180:6,2:10,1:39:174,158:60:24:0.141,0.111,0.158:0.013,0.031,0.957
1	150914922	.	CAA	C	.	.	DP=549;ECNT=1;NLOD=21.39;N_ART_LOD=9.41;POP_AF=1.000e-03;P_GERMLINE=-1.809e+01;RPA=16,14;RU=A;STR;TLOD=16.05	GT:AD:AF:F1R2:F2R1:MBQ:MFRL:MMQ:MPOS:SA_MAP_AF:SA_POST_PROB	0/0:180,12:0.183:36,0:85,8:39:196,226:60:27	0/1:190,17:0.196:38,1:94,11:40:207,202:60:35:0.00,0.051,0.052:0.012,8.146e-03,0.980
1	150915291	.	C	T	.	.	DP=803;ECNT=1;NLOD=107.18;N_ART_LOD=-2.267e+00;POP_AF=1.000e-03;P_GERMLINE=-1.066e+02;TLOD=3.33	GT:AD:AF:F1R2:F2R1:MBQ:MFRL:MMQ:MPOS:SA_MAP_AF:SA_POST_PROB	0/0:357,0:0.036:130,0:227,0:0:190,0:0:0	0/1:390,3:0.041:153,0:237,3:39:193,147:60:25:0.00,0.010,7.614e-03:4.253e-03,1.208e-03,0.995
1	150960203	.	C	CA	.	.	DP=52;ECNT=1;NLOD=4.34;N_ART_LOD=-1.000e-01;POP_AF=1.000e-03;P_GERMLINE=-2.145e+00;RPA=17,18;RU=A;STR;TLOD=4.93	GT:AD:AF:F1R2:F2R1:MBQ:MFRL:MMQ:MPOS:SA_MAP_AF:SA_POST_PROB	0/0:22,1:0.154:8,0:6,1:34:300,247:60:38	0/1:14,4:0.311:4,2:4,2:37:257,238:60:15:0.202,0.182,0.222:0.014,0.035,0.951
1	150974464	.	CT	C	.	.	DP=115;ECNT=1;NLOD=3.16;N_ART_LOD=4.41;POP_AF=1.000e-03;P_GERMLINE=-2.098e+00;RPA=12,11;RU=T;STR;TLOD=3.77	GT:AD:AF:F1R2:F2R1:MBQ:MFRL:MMQ:MPOS:SA_MAP_AF:SA_POST_PROB	0/0:43,4:0.201:15,1:20,3:37:286,253:60:31	0/1:26,3:0.284:6,1:17,2:40:256,259:60:35:0.091,0.081,0.103:0.019,0.013,0.968
1	151001615	.	C	CT	.	.	DP=96;ECNT=1;NLOD=3.17;N_ART_LOD=1.77;POP_AF=1.000e-03;P_GERMLINE=-2.691e-01;RPA=13,14;RU=T;STR;TLOD=6.77	GT:AD:AF:F1R2:F2R1:MBQ:MFRL:MMQ:MPOS:SA_MAP_AF:SA_POST_PROB	0/0:27,2:0.221:14,0:5,2:33:263,305:60:30	0/1:31,5:0.274:14,0:10,5:36:277,334:60:17:0.141,0.00,0.139:0.025,0.017,0.958
1	151005564	.	CT	C	.	.	DP=45;ECNT=1;NLOD=3.14;N_ART_LOD=-6.031e-01;POP_AF=1.000e-03;P_GERMLINE=-2.282e+00;RPA=14,13;RU=T;STR;TLOD=3.56	GT:AD:AF:F1R2:F2R1:MBQ:MFRL:MMQ:MPOS:SA_MAP_AF:SA_POST_PROB	0/0:11,0:0.134:4,0:3,0:0:182,0:0:0	0/1:27,3:0.132:11,3:8,0:40:191,167:60:15:0.111,0.00,0.111:6.429e-03,0.098,0.896
1	151005867	.	CTTT	C	.	.	DP=29;ECNT=1;NLOD=2.69;N_ART_LOD=-6.710e-01;POP_AF=1.000e-03;P_GERMLINE=-4.345e-01;RPA=17,14;RU=T;STR;TLOD=5.22	GT:AD:AF:F1R2:F2R1:MBQ:MFRL:MMQ:MPOS:SA_MAP_AF:SA_POST_PROB	0/0:9,0:0.202:4,0:3,0:0:199,0:0:0	0/1:7,3:0.357:4,1:1,1:40:159,222:60:23:0.00,0.222,0.222:0.029,0.019,0.952
1	151044238	.	G	A	.	.	DP=17;ECNT=1;NLOD=3.21;N_ART_LOD=-1.098e+00;POP_AF=1.000e-03;P_GERMLINE=-2.838e+00;TLOD=3.08	GT:AD:AF:F1R2:F2R1:MBQ:MFRL:MMQ:MPOS:SA_MAP_AF:SA_POST_PROB	0/0:11,0:0.085:5,0:6,0:0:117,0:0:0	0/1:3,1:0.250:2,0:1,1:39:150,129:60:20:0.253,0.00,0.250:0.019,0.032,0.949
1	151070252	.	CAAAA	C	.	.	DP=693;ECNT=1;NLOD=58.90;N_ART_LOD=-1.428e-01;POP_AF=1.000e-03;P_GERMLINE=-5.806e+01;RPA=14,10;RU=A;STR;TLOD=3.54	GT:AD:AF:F1R2:F2R1:MBQ:MFRL:MMQ:MPOS:SA_MAP_AF:SA_POST_PROB	0/0:252,13:0.133:9,2:30,0:32:194,159:60:13	0/1:280,10:0.138:17,1:27,2:40:195,195:60:12:0.010,0.010,9.615e-03:1.120e-03,0.020,0.979
1	151140888	.	CTT	C	.	.	DP=433;ECNT=1;NLOD=18.11;N_ART_LOD=2.94;POP_AF=1.000e-03;P_GERMLINE=-1.481e+01;RPA=13,11;RU=T;STR;TLOD=12.27	GT:AD:AF:F1R2:F2R1:MBQ:MFRL:MMQ:MPOS:SA_MAP_AF:SA_POST_PROB	0/0:108,6:0.245:37,1:45,2:39:202,141:60:23	0/1:137,9:0.228:38,2:64,6:39:188,189:60:22:0.051,0.030,0.052:7.561e-03,8.114e-03,0.984
1	151149218	.	G	A	.	.	DP=538;ECNT=1;NLOD=74.76;N_ART_LOD=-2.405e+00;POP_AF=1.000e-03;P_GERMLINE=-7.295e+01;TLOD=4.53	GT:AD:AF:F1R2:F2R1:MBQ:MFRL:MMQ:MPOS:SA_MAP_AF:SA_POST_PROB	0/0:249,0:0.021:97,0:152,0:0:166,0:0:0	0/1:257,3:0.046:94,1:163,2:40:174,235:60:25:0.010,0.010,0.012:3.580e-03,2.090e-03,0.994
1	151150318	.	C	CA	.	.	DP=76;ECNT=1;NLOD=7.43;N_ART_LOD=0.043;POP_AF=1.000e-03;P_GERMLINE=-4.128e+00;RPA=13,14;RU=A;STR;TLOD=11.18	GT:AD:AF:F1R2:F2R1:MBQ:MFRL:MMQ:MPOS:SA_MAP_AF:SA_POST_PROB	0/0:33,1:0.079:6,0:23,1:39:264,187:60:17	0/1:26,7:0.275:5,1:15,6:39:252,199:60:12:0.162,0.202,0.212:0.021,0.018,0.961
1	151164155	.	GA	G	.	.	DP=35;ECNT=1;NLOD=4.98;N_ART_LOD=-9.767e-01;POP_AF=1.000e-03;P_GERMLINE=-1.703e+00;RPA=12,11;RU=A;STR;TLOD=7.59	GT:AD:AF:F1R2:F2R1:MBQ:MFRL:MMQ:MPOS:SA_MAP_AF:SA_POST_PROB	0/0:17,0:0.017:4,0:9,0:0:222,0:0:0	0/1:10,4:0.349:4,3:3,1:39:164,228:60:28:0.253,0.253,0.286:0.022,0.022,0.956
1	151164461	.	G	GA	.	.	DP=27;ECNT=1;NLOD=4.46;N_ART_LOD=-7.871e-01;POP_AF=1.000e-03;P_GERMLINE=-4.085e+00;RPA=12,13;RU=A;STR;TLOD=3.08	GT:AD:AF:F1R2:F2R1:MBQ:MFRL:MMQ:MPOS:SA_MAP_AF:SA_POST_PROB	0/0:15,0:0.039:5,0:9,0:0:165,0:0:0	0/1:8,2:0.238:4,1:3,1:40:214,137:60:16:0.00,0.202,0.200:0.045,0.014,0.942
1	151184288	.	G	GA	.	.	DP=70;ECNT=1;NLOD=8.07;N_ART_LOD=-1.459e+00;POP_AF=1.000e-03;P_GERMLINE=-7.442e+00;RPA=9,10;RU=A;STR;TLOD=3.33	GT:AD:AF:F1R2:F2R1:MBQ:MFRL:MMQ:MPOS:SA_MAP_AF:SA_POST_PROB	0/0:27,0:0.039:19,0:8,0:0:183,0:0:0	0/1:35,4:0.121:19,2:16,2:38:150,225:60:24:0.091,0.081,0.103:9.699e-03,0.022,0.969
1	151196712	.	C	T	.	.	DP=1974;ECNT=2;NLOD=207.95;N_ART_LOD=12.56;POP_AF=1.000e-03;P_GERMLINE=-2.046e+02;TLOD=22.50	GT:AD:AF:F1R2:F2R1:MBQ:MFRL:MMQ:MPOS:SA_MAP_AF:SA_POST_PROB	0/0:828,15:0.046:325,7:503,8:36:170,154:60:25	0/1:998,22:0.053:392,14:606,8:40:163,181:60:18:0.020,0.020,0.022:3.122e-03,1.189e-03,0.996
1	151198259	.	CT	C	.	.	DP=69;ECNT=1;NLOD=3.43;N_ART_LOD=0.413;POP_AF=1.000e-03;P_GERMLINE=-2.837e+00;RPA=11,10;RU=T;STR;TLOD=3.30	GT:AD:AF:F1R2:F2R1:MBQ:MFRL:MMQ:MPOS:SA_MAP_AF:SA_POST_PROB	0/0:20,1:0.140:7,1:11,0:37:161,130:60:39	0/1:34,3:0.143:15,1:17,2:39:161,128:60:6:0.071,0.061,0.083:0.012,0.015,0.973
1	151211752	.	C	CT	.	.	DP=105;ECNT=1;NLOD=3.77;N_ART_LOD=0.280;POP_AF=1.000e-03;P_GERMLINE=-1.731e+00;RPA=14,15;RU=T;STR;TLOD=4.77	GT:AD:AF:F1R2:F2R1:MBQ:MFRL:MMQ:MPOS:SA_MAP_AF:SA_POST_PROB	0/0:21,1:0.301:5,1:8,0:31:249,256:60:35	0/1:25,4:0.333:11,1:8,3:33:224,199:60:25:0.141,0.00,0.138:0.017,0.022,0.961
1	151213608	.	C	T	.	.	DP=22;ECNT=1;NLOD=2.36;N_ART_LOD=-9.510e-01;POP_AF=1.000e-03;P_GERMLINE=-1.001e-01;TLOD=5.90	GT:AD:AF:F1R2:F2R1:MBQ:MFRL:MMQ:MPOS:SA_MAP_AF:SA_POST_PROB	0/0:8,0:0.013:6,0:2,0:0:263,0:0:0	0/1:11,2:0.179:7,1:4,1:40:154,153:60:19:0.131,0.121,0.154:0.017,0.023,0.960
1	151236140	.	TA	T	.	.	DP=30;ECNT=1;NLOD=3.91;N_ART_LOD=-1.146e+00;POP_AF=1.000e-03;P_GERMLINE=-2.625e+00;RPA=8,7;RU=A;STR;TLOD=3.99	GT:AD:AF:F1R2:F2R1:MBQ:MFRL:MMQ:MPOS:SA_MAP_AF:SA_POST_PROB	0/0:13,0:8.934e-04:6,0:7,0:0:184,0:0:0	0/1:11,2:0.238:6,0:5,2:28:213,328:57:31:0.121,0.131,0.154:0.031,0.014,0.955
1	151237086	.	C	CA	.	.	DP=81;ECNT=1;NLOD=5.79;N_ART_LOD=0.077;POP_AF=1.000e-03;P_GERMLINE=-3.903e+00;RPA=13,14;RU=A;STR;TLOD=4.61	GT:AD:AF:F1R2:F2R1:MBQ:MFRL:MMQ:MPOS:SA_MAP_AF:SA_POST_PROB	0/0:28,1:0.111:8,0:13,1:39:207,191:60:16	0/1:41,5:0.145:13,2:19,3:40:247,223:60:9:0.00,0.111,0.111:0.019,0.015,0.965
1	151247496	.	CA	C	.	.	DP=56;ECNT=1;NLOD=4.57;N_ART_LOD=0.348;POP_AF=1.000e-03;P_GERMLINE=-2.873e+00;RPA=11,10;RU=A;STR;TLOD=4.40	GT:AD:AF:F1R2:F2R1:MBQ:MFRL:MMQ:MPOS:SA_MAP_AF:SA_POST_PROB	0/0:24,1:0.069:16,1:4,0:35:178,107:60:41	0/1:18,4:0.262:4,3:12,1:39:181,171:60:18:0.121,0.172,0.182:0.041,0.011,0.948
1	151252905	.	C	T	.	.	DP=58;ECNT=1;NLOD=8.08;N_ART_LOD=-1.453e+00;POP_AF=1.000e-03;P_GERMLINE=-6.557e+00;TLOD=4.23	GT:AD:AF:F1R2:F2R1:MBQ:MFRL:MMQ:MPOS:SA_MAP_AF:SA_POST_PROB	0/0:27,0:0.022:16,0:11,0:0:205,0:0:0	0/1:28,2:0.070:10,0:18,2:37:190,138:55:12:0.00,0.071,0.067:0.080,5.348e-03,0.915
1	151380503	.	AAAAAG	A	.	.	DP=267;ECNT=1;NLOD=6.10;N_ART_LOD=2.83;POP_AF=1.000e-03;P_GERMLINE=-2.849e+00;RPA=1,-1;RU=AAAAGAAG;STR;TLOD=6.88	GT:AD:AF:F1R2:F2R1:MBQ:MFRL:MMQ:MPOS:SA_MAP_AF:SA_POST_PROB	0/0:53,6:0.320:11,0:41,6:40:223,257:60:26	0/1:48,11:0.363:11,1:34,10:40:233,205:60:20:0.152,0.182,0.190:0.013,0.033,0.954
1	151438155	.	A	AT	.	.	DP=28;ECNT=1;NLOD=4.17;N_ART_LOD=-9.227e-01;POP_AF=1.000e-03;P_GERMLINE=-2.040e+00;RPA=11,12;RU=T;STR;TLOD=4.86	GT:AD:AF:F1R2:F2R1:MBQ:MFRL:MMQ:MPOS:SA_MAP_AF:SA_POST_PROB	0/0:14,0:0.069:7,0:6,0:0:161,0:0:0	0/1:9,3:0.251:7,1:2,2:40:164,237:60:36:0.202,0.232,0.250:0.025,0.020,0.956
1	151492610	.	C	CT	.	.	DB;DP=268;ECNT=1;NLOD=21.09;N_ART_LOD=3.54;POP_AF=1.000e-03;P_GERMLINE=-1.781e+01;RPA=10,11;RU=T;STR;TLOD=7.36	GT:AD:AF:F1R2:F2R1:MBQ:MFRL:MMQ:MPOS:SA_MAP_AF:SA_POST_PROB	0/0:112,6:0.086:47,4:60,1:39:171,141:60:29	0/1:117,7:0.113:53,5:61,2:37:182,193:60:28:0.030,0.051,0.056:9.393e-03,7.644e-03,0.983
1	151506644	.	A	G	.	.	DP=605;ECNT=1;NLOD=76.08;N_ART_LOD=1.11;POP_AF=1.000e-03;P_GERMLINE=-7.461e+01;TLOD=4.18	GT:AD:AF:F1R2:F2R1:MBQ:MFRL:MMQ:MPOS:SA_MAP_AF:SA_POST_PROB	0/0:278,2:0.033:87,1:191,1:36:166,158:60:15	0/1:301,3:0.021:116,2:185,1:40:166,173:60:20:0.010,0.010,9.868e-03:6.658e-03,1.199e-03,0.992
1	151568416	.	A	G	.	.	DP=18;ECNT=1;NLOD=2.71;N_ART_LOD=-1.017e+00;POP_AF=1.000e-03;P_GERMLINE=-6.466e-01;TLOD=4.90	GT:AD:AF:F1R2:F2R1:MBQ:MFRL:MMQ:MPOS:SA_MAP_AF:SA_POST_PROB	0/0:9,0:0.051:4,0:5,0:0:196,0:0:0	0/1:6,2:0.251:1,2:5,0:40:160,190:60:16:0.212,0.222,0.250:0.026,0.020,0.954
1	151666826	.	C	CT	.	.	DP=786;ECNT=1;NLOD=30.32;N_ART_LOD=23.59;POP_AF=1.000e-03;P_GERMLINE=-2.702e+01;RPA=11,12;RU=T;STR;TLOD=41.62	GT:AD:AF:F1R2:F2R1:MBQ:MFRL:MMQ:MPOS:SA_MAP_AF:SA_POST_PROB	0/0:283,24:0.138:91,6:150,15:39:181,165:60:30	0/1:361,37:0.142:126,10:190,25:39:179,185:60:24:0.061,0.091,0.088:0.020,3.495e-03,0.977
1	151753841	.	TAC	T	.	.	DP=556;ECNT=1;NLOD=48.49;N_ART_LOD=8.74;POP_AF=1.000e-03;P_GERMLINE=-4.519e+01;RPA=6,5;RU=AC;STR;TLOD=9.30	GT:AD:AF:F1R2:F2R1:MBQ:MFRL:MMQ:MPOS:SA_MAP_AF:SA_POST_PROB	0/0:233,7:0.071:110,3:123,4:35:185,219:60:26	0/1:262,6:0.066:111,5:151,1:39:183,194:60:12:0.00,0.020,0.022:5.307e-03,5.783e-03,0.989
1	151789613	.	C	T	.	.	DP=221;ECNT=1;NLOD=23.46;N_ART_LOD=-7.454e-01;POP_AF=1.000e-03;P_GERMLINE=-2.035e+01;TLOD=6.24	GT:AD:AF:F1R2:F2R1:MBQ:MFRL:MMQ:MPOS:SA_MAP_AF:SA_POST_PROB	0/0:88,1:0.094:39,0:49,1:27:202,182:40:44	0/1:97,4:0.099:42,4:55,0:35:195,188:60:31:0.00,0.040,0.040:7.489e-03,0.015,0.977
1	151808314	.	T	TA	.	.	DP=22;ECNT=1;NLOD=2.33;N_ART_LOD=-7.457e-01;POP_AF=1.000e-03;P_GERMLINE=-1.869e+00;RPA=11,12;RU=A;STR;TLOD=3.16	GT:AD:AF:F1R2:F2R1:MBQ:MFRL:MMQ:MPOS:SA_MAP_AF:SA_POST_PROB	0/0:8,0:0.153:4,0:2,0:0:140,0:0:0	0/1:6,2:0.318:3,2:3,0:38:175,128:60:16:0.212,0.222,0.250:0.031,0.018,0.952
1	151827133	.	G	A	.	.	DP=63;ECNT=1;NLOD=5.97;N_ART_LOD=-1.362e+00;POP_AF=1.000e-03;P_GERMLINE=-4.969e+00;TLOD=3.71	GT:AD:AF:F1R2:F2R1:MBQ:MFRL:MMQ:MPOS:SA_MAP_AF:SA_POST_PROB	0/0:20,0:0.104:11,0:9,0:0:160,0:0:0	0/1:33,2:0.092:17,2:16,0:36:156,137:60:5:0.00,0.061,0.057:0.029,6.918e-03,0.964
1	151855805	.	G	T	.	.	DP=31;ECNT=1;NLOD=4.21;N_ART_LOD=-1.188e+00;POP_AF=1.000e-03;P_GERMLINE=-2.194e+00;TLOD=4.74	GT:AD:AF:F1R2:F2R1:MBQ:MFRL:MMQ:MPOS:SA_MAP_AF:SA_POST_PROB	0/0:14,0:0.033:6,0:8,0:0:151,0:0:0	0/1:14,2:0.125:7,2:7,0:36:183,121:60:20:0.121,0.00,0.125:9.885e-03,0.051,0.939
1	152021391	.	TA	T	.	.	DP=66;ECNT=1;NLOD=4.37;N_ART_LOD=1.72;POP_AF=1.000e-03;P_GERMLINE=-1.871e+00;RPA=11,10;RU=A;STR;TLOD=5.28	GT:AD:AF:F1R2:F2R1:MBQ:MFRL:MMQ:MPOS:SA_MAP_AF:SA_POST_PROB	0/0:32,2:0.110:14,1:10,1:37:149,139:60:11	0/1:23,4:0.176:15,2:5,2:40:142,176:60:26:0.00,0.152,0.148:0.057,9.218e-03,0.934
1	152080924	.	C	T	.	.	DP=1768;ECNT=1;NLOD=236.39;N_ART_LOD=-2.433e+00;POP_AF=1.000e-03;P_GERMLINE=-2.348e+02;TLOD=4.34	GT:AD:AF:F1R2:F2R1:MBQ:MFRL:MMQ:MPOS:SA_MAP_AF:SA_POST_PROB	0/0:787,0:0.032:261,0:526,0:0:181,0:0:0	0/1:882,4:0.030:329,2:553,2:40:182,212:60:26:0.010,0.00,4.510e-03:5.260e-04,3.353e-03,0.996
1	152127844	.	TTGTC	T	.	.	DP=2472;ECNT=3;NLOD=292.81;N_ART_LOD=-3.015e+00;POP_AF=1.000e-03;P_GERMLINE=-2.895e+02;RPA=3,2;RU=TGTC;STR;TLOD=7.42	GT:AD:AF:F1R2:F2R1:MBQ:MFRL:MMQ:MPOS:SA_MAP_AF:SA_POST_PROB	0/0:974,0:0.064:347,0:627,0:0:181,0:0:0	0/1:1223,6:0.052:460,0:763,6:40:175,131:60:37:0.010,0.010,4.882e-03:4.802e-04,1.787e-03,0.998
1	152127916	.	TTGTC	T	.	.	DP=3223;ECNT=3;NLOD=384.86;N_ART_LOD=-1.725e+00;POP_AF=1.000e-03;P_GERMLINE=-3.841e+02;RPA=3,2;RU=TGTC;STR;TLOD=3.45	GT:AD:AF:F1R2:F2R1:MBQ:MFRL:MMQ:MPOS:SA_MAP_AF:SA_POST_PROB	0/0:1300,2:0.062:481,0:819,2:38:171,344:60:32	0/1:1533,5:0.063:594,4:939,1:38:170,159:60:27:0.010,0.010,3.251e-03:3.825e-04,1.084e-03,0.999
1	152186708	.	C	T	.	.	DP=1408;ECNT=1;NLOD=65.21;N_ART_LOD=48.87;POP_AF=1.000e-03;P_GERMLINE=-6.191e+01;TLOD=44.56	GT:AD:AF:F1R2:F2R1:MBQ:MFRL:MMQ:MPOS:SA_MAP_AF:SA_POST_PROB	0/0:554,40:0.077:221,17:333,23:39:182,294:24:25	0/1:737,40:0.068:308,18:429,22:40:181,194:24:33:0.051,0.020,0.051:1.063e-08,1.000,2.277e-05
1	152187437	.	A	G	.	.	DP=307;ECNT=2;NLOD=21.92;N_ART_LOD=4.12;POP_AF=1.000e-03;P_GERMLINE=-1.861e+01;TLOD=14.91	GT:AD:AF:F1R2:F2R1:MBQ:MFRL:MMQ:MPOS:SA_MAP_AF:SA_POST_PROB	0/0:119,6:0.083:39,1:80,5:38:263,319:24:22	0/1:151,13:0.105:53,7:98,6:39:260,301:24:16:0.00,0.081,0.079:0.014,0.013,0.973
1	152191448	.	C	G	.	.	DP=988;ECNT=1;NLOD=15.15;N_ART_LOD=71.63;POP_AF=1.000e-03;P_GERMLINE=-1.185e+01;TLOD=90.21	GT:AD:AF:F1R2:F2R1:MBQ:MFRL:MMQ:MPOS:SA_MAP_AF:SA_POST_PROB	0/0:419,29:0.080:146,7:273,22:39:201,201:60:21	0/1:467,33:0.088:190,11:277,22:40:204,225:60:23:0.061,0.061,0.066:3.626e-03,5.033e-03,0.991
1	152324557	.	CTG	C	.	.	DP=2422;ECNT=1;NLOD=263.09;N_ART_LOD=2.81;POP_AF=1.000e-03;P_GERMLINE=-2.621e+02;RPA=5,4;RU=TG;STR;TLOD=3.66	GT:AD:AF:F1R2:F2R1:MBQ:MFRL:MMQ:MPOS:SA_MAP_AF:SA_POST_PROB	0/0:927,5:0.073:316,4:589,1:39:189,146:60:25	0/1:1151,5:0.075:405,1:716,4:39:182,159:60:22:0.010,0.010,4.440e-03:8.226e-04,8.161e-04,0.998
1	152353108	.	G	C	.	.	DP=91;ECNT=11;NLOD=10.84;N_ART_LOD=-1.568e+00;POP_AF=1.000e-03;P_GERMLINE=-7.535e+00;TLOD=10.72	GT:AD:AF:F1R2:F2R1:MBQ:MFRL:MMQ:MPOS:PGT:PID:SA_MAP_AF:SA_POST_PROB	0/0:36,0:2.547e-05:22,0:14,0:0:174,0:0:0:0|1:152353084_A_G	0/1:51,4:0.073:32,3:19,1:40:186,96:43:42:0|1:152353084_A_G:0.071,0.020,0.073:2.633e-03,0.301,0.696
1	152353109	.	A	G	.	.	DP=91;ECNT=11;NLOD=10.84;N_ART_LOD=-1.568e+00;POP_AF=1.000e-03;P_GERMLINE=-7.535e+00;TLOD=10.72	GT:AD:AF:F1R2:F2R1:MBQ:MFRL:MMQ:MPOS:PGT:PID:SA_MAP_AF:SA_POST_PROB	0/0:36,0:2.547e-05:22,0:14,0:0:174,0:0:0:0|1:152353084_A_G	0/1:51,4:0.073:31,3:20,1:40:186,96:43:43:0|1:152353084_A_G:0.071,0.030,0.073:2.898e-03,0.248,0.749
1	152353117	.	G	A	.	.	DP=101;ECNT=11;NLOD=10.84;N_ART_LOD=-1.568e+00;POP_AF=1.000e-03;P_GERMLINE=-7.535e+00;TLOD=10.35	GT:AD:AF:F1R2:F2R1:MBQ:MFRL:MMQ:MPOS:PGT:PID:SA_MAP_AF:SA_POST_PROB	0/0:36,0:2.635e-05:22,0:14,0:0:167,0:0:0:0|1:152353084_A_G	0/1:61,4:0.062:37,3:24,1:40:185,96:43:46:0|1:152353084_A_G:0.061,0.020,0.062:2.563e-03,0.236,0.761
1	152353120	.	A	G	.	.	DP=105;ECNT=11;NLOD=11.44;N_ART_LOD=-1.591e+00;POP_AF=1.000e-03;P_GERMLINE=-8.137e+00;TLOD=10.28	GT:AD:AF:F1R2:F2R1:MBQ:MFRL:MMQ:MPOS:PGT:PID:SA_MAP_AF:SA_POST_PROB	0/0:38,0:4.004e-05:24,0:14,0:0:167,0:0:0:0|1:152353084_A_G	0/1:63,4:0.060:38,3:25,1:40:185,96:43:45:0|1:152353084_A_G:0.061,0.020,0.060:2.768e-03,0.181,0.817
1	152353121	.	G	A	.	.	DP=107;ECNT=11;NLOD=11.44;N_ART_LOD=-1.601e+00;POP_AF=1.000e-03;P_GERMLINE=-8.137e+00;TLOD=10.28	GT:AD:AF:F1R2:F2R1:MBQ:MFRL:MMQ:MPOS:PGT:PID:SA_MAP_AF:SA_POST_PROB	0/0:38,0:0.025:24,0:14,0:0:167,0:0:0:0|1:152353084_A_G	0/1:63,4:0.060:37,3:26,1:40:185,96:43:44:0|1:152353084_A_G:0.061,0.020,0.060:2.915e-03,0.155,0.842
1	152353132	.	T	A	.	.	DP=124;ECNT=11;NLOD=13.50;N_ART_LOD=-1.670e+00;POP_AF=1.000e-03;P_GERMLINE=-1.020e+01;TLOD=8.50	GT:AD:AF:F1R2:F2R1:MBQ:MFRL:MMQ:MPOS:SA_MAP_AF:SA_POST_PROB	0/0:45,0:0.024:28,0:17,0:0:162,0:0:0	0/1:69,4:0.081:43,3:26,1:39:182,96:43:33:0.051,0.020,0.055:3.229e-03,0.082,0.915
1	152648525	.	C	T	.	.	DP=2554;ECNT=1;NLOD=325.05;N_ART_LOD=3.71;POP_AF=1.000e-03;P_GERMLINE=-3.242e+02;TLOD=3.54	GT:AD:AF:F1R2:F2R1:MBQ:MFRL:MMQ:MPOS:SA_MAP_AF:SA_POST_PROB	0/0:1138,4:0.026:406,2:732,2:40:168,170:60:11	0/1:1293,4:0.030:492,1:801,3:40:164,187:60:11:0.010,0.010,3.084e-03:5.249e-04,1.074e-03,0.998
1	152760167	.	C	T	.	.	DP=151;ECNT=1;NLOD=21.88;N_ART_LOD=-1.874e+00;POP_AF=1.000e-03;P_GERMLINE=-2.154e+01;TLOD=3.04	GT:AD:AF:F1R2:F2R1:MBQ:MFRL:MMQ:MPOS:SA_MAP_AF:SA_POST_PROB	0/0:73,0:0.016:19,0:54,0:0:182,0:0:0	0/1:72,2:0.041:27,1:45,1:37:178,204:60:8:0.020,0.020,0.027:0.011,4.786e-03,0.984
1	152944389	.	GGCA	G	.	.	DP=633;ECNT=1;NLOD=85.03;N_ART_LOD=-2.475e+00;POP_AF=1.000e-03;P_GERMLINE=-8.176e+01;RPA=4,3;RU=GCA;STR;TLOD=7.09	GT:AD:AF:F1R2:F2R1:MBQ:MFRL:MMQ:MPOS:SA_MAP_AF:SA_POST_PROB	0/0:283,0:0.056:87,0:196,0:0:192,0:0:0	0/1:282,4:0.059:105,1:177,3:39:197,229:60:35:0.010,0.010,0.014:1.114e-03,0.030,0.969
1	153177106	.	G	A	.	.	DP=162;ECNT=1;NLOD=19.82;N_ART_LOD=-1.839e+00;POP_AF=1.000e-03;P_GERMLINE=-1.928e+01;TLOD=3.24	GT:AD:AF:F1R2:F2R1:MBQ:MFRL:MMQ:MPOS:SA_MAP_AF:SA_POST_PROB	0/0:66,0:0.037:33,0:33,0:0:247,0:0:0	0/1:84,2:0.050:43,2:41,0:39:247,196:60:15:0.00,0.020,0.023:5.144e-03,0.017,0.978
1	153391989	.	G	A	.	.	DP=79;ECNT=1;NLOD=9.33;N_ART_LOD=-1.528e+00;POP_AF=1.000e-03;P_GERMLINE=-7.884e+00;TLOD=4.15	GT:AD:AF:F1R2:F2R1:MBQ:MFRL:MMQ:MPOS:SA_MAP_AF:SA_POST_PROB	0/0:31,0:0.057:15,0:16,0:0:262,0:0:0	0/1:41,2:0.057:18,2:23,0:39:266,284:55:20:0.051,0.00,0.047:0.017,9.798e-03,0.973
1	153455841	.	G	A	.	.	DP=39;ECNT=1;NLOD=4.51;N_ART_LOD=-1.215e+00;POP_AF=1.000e-03;P_GERMLINE=-3.594e+00;TLOD=3.62	GT:AD:AF:F1R2:F2R1:MBQ:MFRL:MMQ:MPOS:SA_MAP_AF:SA_POST_PROB	0/0:15,0:0.031:5,0:10,0:0:192,0:0:0	0/1:20,2:0.109:12,2:8,0:32:196,138:60:8:0.00,0.091,0.091:0.063,7.339e-03,0.930
1	153507651	.	A	G	.	.	DP=659;ECNT=1;NLOD=82.84;N_ART_LOD=-2.457e+00;POP_AF=1.000e-03;P_GERMLINE=-7.967e+01;TLOD=6.44	GT:AD:AF:F1R2:F2R1:MBQ:MFRL:MMQ:MPOS:SA_MAP_AF:SA_POST_PROB	0/0:276,0:0.039:108,0:168,0:0:176,0:0:0	0/1:334,4:0.045:150,2:184,2:40:165,232:60:29:0.010,0.010,0.012:8.706e-04,0.022,0.977
1	153516162	.	G	GA	.	.	DP=84;ECNT=1;NLOD=5.79;N_ART_LOD=1.48;POP_AF=1.000e-03;P_GERMLINE=-2.511e+00;RPA=10,11;RU=A;STR;TLOD=7.26	GT:AD:AF:F1R2:F2R1:MBQ:MFRL:MMQ:MPOS:SA_MAP_AF:SA_POST_PROB	0/0:36,2:0.115:8,1:28,1:37:231,388:60:44	0/1:31,5:0.182:10,1:20,4:39:233,228:60:18:0.00,0.141,0.139:0.018,0.022,0.960
1	153552900	.	G	GA	.	.	DP=30;ECNT=1;NLOD=2.33;N_ART_LOD=-7.312e-01;POP_AF=1.000e-03;P_GERMLINE=-5.032e-01;RPA=10,11;RU=A;STR;TLOD=4.71	GT:AD:AF:F1R2:F2R1:MBQ:MFRL:MMQ:MPOS:SA_MAP_AF:SA_POST_PROB	0/0:8,0:0.119:4,0:2,0:0:160,0:0:0	0/1:13,3:0.250:5,2:8,1:39:166,174:60:35:0.172,0.152,0.188:0.022,0.019,0.960
1	153560490	.	CA	C	.	.	DP=67;ECNT=1;NLOD=4.35;N_ART_LOD=1.74;POP_AF=1.000e-03;P_GERMLINE=-3.039e+00;RPA=11,10;RU=A;STR;TLOD=4.01	GT:AD:AF:F1R2:F2R1:MBQ:MFRL:MMQ:MPOS:SA_MAP_AF:SA_POST_PROB	0/0:33,3:0.117:13,0:15,2:40:182,179:60:17	0/1:23,3:0.147:9,0:12,3:35:152,153:60:38:0.111,0.081,0.120:0.010,0.030,0.959
1	153617510	.	C	CT	.	.	DP=68;ECNT=1;NLOD=3.94;N_ART_LOD=1.51;POP_AF=1.000e-03;P_GERMLINE=-7.278e-01;RPA=15,16;RU=T;STR;TLOD=12.12	GT:AD:AF:F1R2:F2R1:MBQ:MFRL:MMQ:MPOS:SA_MAP_AF:SA_POST_PROB	0/0:29,2:0.134:6,1:13,1:38:246,199:60:28	0/1:22,8:0.306:12,4:5,4:37:218,226:60:35:0.00,0.263,0.267:0.024,0.025,0.951
1	153645185	.	AT	A	.	.	DP=24;ECNT=1;NLOD=3.26;N_ART_LOD=-1.092e+00;POP_AF=1.000e-03;P_GERMLINE=-1.483e+00;RPA=13,12;RU=T;STR;TLOD=4.50	GT:AD:AF:F1R2:F2R1:MBQ:MFRL:MMQ:MPOS:SA_MAP_AF:SA_POST_PROB	0/0:11,0:0.051:4,0:7,0:0:152,0:0:0	0/1:9,3:0.251:1,1:8,2:40:196,154:60:15:0.212,0.222,0.250:0.015,0.037,0.948
1	153733986	.	CA	C	.	.	DP=1086;ECNT=1;NLOD=112.20;N_ART_LOD=9.05;POP_AF=1.000e-03;P_GERMLINE=-1.089e+02;RPA=9,8;RU=A;STR;TLOD=7.32	GT:AD:AF:F1R2:F2R1:MBQ:MFRL:MMQ:MPOS:SA_MAP_AF:SA_POST_PROB	0/0:474,11:0.063:151,5:298,6:39:175,186:60:12	0/1:507,10:0.058:176,3:306,7:40:178,162:60:23:0.010,0.020,0.020:5.351e-03,1.960e-03,0.993
1	153742142	.	A	AT	.	.	DP=84;ECNT=1;NLOD=3.49;N_ART_LOD=1.63;POP_AF=1.000e-03;P_GERMLINE=-6.125e-01;RPA=11,12;RU=T;STR;TLOD=5.99	GT:AD:AF:F1R2:F2R1:MBQ:MFRL:MMQ:MPOS:SA_MAP_AF:SA_POST_PROB	0/0:28,2:0.129:8,2:16,0:40:213,177:60:46	0/1:43,5:0.134:13,3:23,2:38:206,267:60:22:0.00,0.101,0.104:0.017,0.017,0.966
1	153748613	.	GGC	G	.	.	DB;DP=85;ECNT=1;NLOD=8.40;N_ART_LOD=-1.518e+00;POP_AF=1.000e-03;P_GERMLINE=-5.247e+00;RPA=6,5;RU=GC;STR;TLOD=6.38	GT:AD:AF:F1R2:F2R1:MBQ:MFRL:MMQ:MPOS:SA_MAP_AF:SA_POST_PROB	0/0:28,0:0.133:13,0:15,0:0:210,0:0:0	0/1:33,3:0.189:11,1:22,2:38:188,159:60:23:0.081,0.00,0.083:0.019,0.014,0.967
1	153791120	.	TA	T	.	.	DP=281;ECNT=1;NLOD=14.59;N_ART_LOD=6.29;POP_AF=1.000e-03;P_GERMLINE=-1.346e+01;RPA=10,9;RU=A;STR;TLOD=3.83	GT:AD:AF:F1R2:F2R1:MBQ:MFRL:MMQ:MPOS:SA_MAP_AF:SA_POST_PROB	0/0:100,6:0.091:29,1:62,5:39:211,271:60:16	0/1:150,6:0.072:40,4:99,2:39:208,215:60:12:0.030,0.040,0.040:4.292e-03,0.018,0.978
1	153867039	.	TA	T	.	.	DP=42;ECNT=1;NLOD=2.24;N_ART_LOD=0.366;POP_AF=1.000e-03;P_GERMLINE=-8.866e-01;RPA=10,9;RU=A;STR;TLOD=4.12	GT:AD:AF:F1R2:F2R1:MBQ:MFRL:MMQ:MPOS:SA_MAP_AF:SA_POST_PROB	0/0:16,1:0.107:6,1:10,0:40:175,169:60:35	0/1:18,3:0.175:9,1:9,2:37:153,138:60:25:0.111,0.131,0.143:0.019,0.017,0.964
1	153904282	.	C	CT	.	.	DP=71;ECNT=1;NLOD=7.13;N_ART_LOD=-1.134e+00;POP_AF=1.000e-03;P_GERMLINE=-3.828e+00;RPA=11,12;RU=T;STR;TLOD=10.82	GT:AD:AF:F1R2:F2R1:MBQ:MFRL:MMQ:MPOS:SA_MAP_AF:SA_POST_PROB	0/0:24,0:0.064:10,0:12,0:0:161,0:0:0	0/1:27,7:0.277:11,5:14,2:38:159,151:60:17:0.172,0.182,0.206:0.018,0.017,0.965
1	153907295	.	TGCTGCTGC	T	.	.	DP=778;ECNT=1;NLOD=94.58;N_ART_LOD=-2.230e+00;POP_AF=1.000e-03;P_GERMLINE=-9.322e+01;RPA=1,-1;RU=GCTGCTGCTGTTGC;STR;TLOD=4.07	GT:AD:AF:F1R2:F2R1:MBQ:MFRL:MMQ:MPOS:SA_MAP_AF:SA_POST_PROB	0/0:314,0:0.075:142,0:167,0:0:190,0:0:0	0/1:340,4:0.088:156,1:180,3:40:191,193:60:17:0.010,0.010,0.012:9.873e-04,0.020,0.979
1	153909200	.	C	T	.	.	DP=919;ECNT=1;NLOD=127.47;N_ART_LOD=-2.634e+00;POP_AF=1.000e-03;P_GERMLINE=-1.243e+02;TLOD=6.52	GT:AD:AF:F1R2:F2R1:MBQ:MFRL:MMQ:MPOS:SA_MAP_AF:SA_POST_PROB	0/0:425,0:0.016:154,0:271,0:0:169,0:0:0	0/1:460,5:0.029:164,3:296,2:40:167,154:60:12:0.010,0.010,0.011:3.820e-03,1.243e-03,0.995
1	153910127	.	G	A	.	.	DP=1070;ECNT=1;NLOD=151.64;N_ART_LOD=-2.710e+00;POP_AF=1.000e-03;P_GERMLINE=-1.512e+02;TLOD=3.11	GT:AD:AF:F1R2:F2R1:MBQ:MFRL:MMQ:MPOS:SA_MAP_AF:SA_POST_PROB	0/0:505,0:0.018:175,0:330,0:0:173,0:0:0	0/1:530,3:0.021:187,2:343,1:39:174,161:60:5:0.00,0.010,5.629e-03:4.720e-03,7.171e-04,0.995
1	153925431	.	A	G	.	.	DP=180;ECNT=8;NLOD=24.68;N_ART_LOD=-1.924e+00;POP_AF=1.000e-03;P_GERMLINE=-2.292e+01;TLOD=4.48	GT:AD:AF:F1R2:F2R1:MBQ:MFRL:MMQ:MPOS:SA_MAP_AF:SA_POST_PROB	0/0:82,0:0.012:25,0:57,0:0:216,0:0:0	0/1:89,3:0.053:37,2:52,1:40:209,137:40:7:0.010,0.030,0.033:0.156,2.050e-03,0.842
1	153925517	.	GGC	G	.	.	DP=53;ECNT=8;NLOD=6.62;N_ART_LOD=-1.370e+00;POP_AF=1.000e-03;P_GERMLINE=-4.411e+00;TLOD=4.95	GT:AD:AF:F1R2:F2R1:MBQ:MFRL:MMQ:MPOS:PGT:PID:SA_MAP_AF:SA_POST_PROB	0/0:22,0:0.022:8,0:14,0:0:257,0:0:0:0|1:153925517_GGC_G	0/1:26,2:0.100:12,2:14,0:39:272,140:31:40:0|1:153925517_GGC_G:0.071,0.00,0.071:0.010,0.022,0.967
1	153925520	.	A	ATG	.	.	DP=50;ECNT=8;NLOD=6.62;N_ART_LOD=-1.362e+00;POP_AF=1.000e-03;P_GERMLINE=-4.398e+00;TLOD=4.96	GT:AD:AF:F1R2:F2R1:MBQ:MFRL:MMQ:MPOS:PGT:PID:SA_MAP_AF:SA_POST_PROB	0/0:22,0:2.444e-05:8,0:14,0:0:257,0:0:0:0|1:153925517_GGC_G	0/1:26,2:0.071:12,2:14,0:40:272,140:31:37:0|1:153925517_GGC_G:0.071,0.00,0.071:0.010,0.022,0.967
1	153925522	.	A	G	.	.	DP=49;ECNT=8;NLOD=6.62;N_ART_LOD=-1.362e+00;POP_AF=1.000e-03;P_GERMLINE=-4.355e+00;TLOD=5.01	GT:AD:AF:F1R2:F2R1:MBQ:MFRL:MMQ:MPOS:PGT:PID:SA_MAP_AF:SA_POST_PROB	0/0:22,0:2.444e-05:8,0:14,0:0:257,0:0:0:0|1:153925517_GGC_G	0/1:25,2:0.074:12,2:13,0:40:275,140:31:35:0|1:153925517_GGC_G:0.071,0.00,0.074:0.010,0.024,0.966
1	153925545	.	G	A	.	.	DP=42;ECNT=8;NLOD=5.12;N_ART_LOD=-1.255e+00;POP_AF=1.000e-03;P_GERMLINE=-2.761e+00;TLOD=5.11	GT:AD:AF:F1R2:F2R1:MBQ:MFRL:MMQ:MPOS:PGT:PID:SA_MAP_AF:SA_POST_PROB	0/0:17,0:3.162e-05:7,0:10,0:0:203,0:0:0:0|1:153925517_GGC_G	0/1:23,2:0.080:10,2:13,0:39:259,140:31:12:0|1:153925517_GGC_G:0.081,0.00,0.080:8.905e-03,0.032,0.959
1	153925549	.	C	A	.	.	DP=40;ECNT=8;NLOD=4.82;N_ART_LOD=-1.230e+00;POP_AF=1.000e-03;P_GERMLINE=-2.414e+00;TLOD=5.16	GT:AD:AF:F1R2:F2R1:MBQ:MFRL:MMQ:MPOS:PGT:PID:SA_MAP_AF:SA_POST_PROB	0/0:16,0:3.162e-05:6,0:10,0:0:206,0:0:0:0|1:153925517_GGC_G	0/1:22,2:0.083:9,2:13,0:40:283,140:31:8:0|1:153925517_GGC_G:0.081,0.00,0.083:0.010,0.028,0.962
1	153925551	.	C	T	.	.	DP=39;ECNT=8;NLOD=4.82;N_ART_LOD=-1.230e+00;POP_AF=1.000e-03;P_GERMLINE=-2.366e+00;TLOD=5.22	GT:AD:AF:F1R2:F2R1:MBQ:MFRL:MMQ:MPOS:PGT:PID:SA_MAP_AF:SA_POST_PROB	0/0:16,0:3.162e-05:6,0:10,0:0:206,0:0:0:0|1:153925517_GGC_G	0/1:21,2:0.087:8,2:13,0:39:287,140:31:6:0|1:153925517_GGC_G:0.091,0.00,0.087:0.010,0.029,0.960
1	153925552	.	A	G	.	.	DP=41;ECNT=8;NLOD=4.82;N_ART_LOD=-1.241e+00;POP_AF=1.000e-03;P_GERMLINE=-2.373e+00;TLOD=5.21	GT:AD:AF:F1R2:F2R1:MBQ:MFRL:MMQ:MPOS:PGT:PID:SA_MAP_AF:SA_POST_PROB	0/0:16,0:0.029:6,0:10,0:0:206,0:0:0:0|1:153925517_GGC_G	0/1:21,2:0.104:8,2:13,0:39:287,140:31:5:0|1:153925517_GGC_G:0.091,0.00,0.087:0.010,0.029,0.960
1	153932608	.	G	A	.	.	DP=212;ECNT=1;NLOD=28.36;N_ART_LOD=-1.998e+00;POP_AF=1.000e-03;P_GERMLINE=-2.784e+01;TLOD=3.22	GT:AD:AF:F1R2:F2R1:MBQ:MFRL:MMQ:MPOS:SA_MAP_AF:SA_POST_PROB	0/0:95,0:0.048:29,0:66,0:0:207,0:0:0	0/1:100,2:0.048:41,1:59,1:40:208,163:60:20:0.00,0.020,0.020:5.064e-03,9.723e-03,0.985
1	153961530	.	G	T	.	.	DP=13;ECNT=6;NLOD=2.71;N_ART_LOD=-1.000e+00;POP_AF=1.000e-03;P_GERMLINE=-2.212e+00;TLOD=3.20	GT:AD:AF:F1R2:F2R1:MBQ:MFRL:MMQ:MPOS:PGT:PID:SA_MAP_AF:SA_POST_PROB	0/0:9,0:3.296e-19:5,0:4,0:0:186,0:0:0:0|1:153961530_G_T	0/1:3,1:0.250:1,1:2,0:39:221,101:40:20:0|1:153961530_G_T:0.253,0.00,0.250:0.021,0.027,0.951
1	153961533	.	T	C	.	.	DP=13;ECNT=6;NLOD=2.71;N_ART_LOD=-1.000e+00;POP_AF=1.000e-03;P_GERMLINE=-2.212e+00;TLOD=3.20	GT:AD:AF:F1R2:F2R1:MBQ:MFRL:MMQ:MPOS:PGT:PID:SA_MAP_AF:SA_POST_PROB	0/0:9,0:3.296e-19:5,0:4,0:0:186,0:0:0:0|1:153961530_G_T	0/1:3,1:0.250:1,1:2,0:38:221,101:40:23:0|1:153961530_G_T:0.253,0.00,0.250:0.021,0.027,0.951
1	153961542	.	C	T	.	.	DP=13;ECNT=6;NLOD=2.71;N_ART_LOD=-1.000e+00;POP_AF=1.000e-03;P_GERMLINE=-2.212e+00;TLOD=3.20	GT:AD:AF:F1R2:F2R1:MBQ:MFRL:MMQ:MPOS:PGT:PID:SA_MAP_AF:SA_POST_PROB	0/0:9,0:3.296e-19:5,0:4,0:0:186,0:0:0:0|1:153961530_G_T	0/1:3,1:0.250:1,1:2,0:27:221,101:40:18:0|1:153961530_G_T:0.253,0.00,0.250:0.021,0.027,0.951
1	153961543	.	C	G	.	.	DP=13;ECNT=6;NLOD=2.71;N_ART_LOD=-1.000e+00;POP_AF=1.000e-03;P_GERMLINE=-2.212e+00;TLOD=3.20	GT:AD:AF:F1R2:F2R1:MBQ:MFRL:MMQ:MPOS:PGT:PID:SA_MAP_AF:SA_POST_PROB	0/0:9,0:3.296e-19:5,0:4,0:0:186,0:0:0:0|1:153961530_G_T	0/1:3,1:0.250:1,1:2,0:38:221,101:40:17:0|1:153961530_G_T:0.253,0.00,0.250:0.021,0.027,0.951
1	153961550	.	G	C	.	.	DP=12;ECNT=6;NLOD=2.41;N_ART_LOD=-9.542e-01;POP_AF=1.000e-03;P_GERMLINE=-1.914e+00;TLOD=3.20	GT:AD:AF:F1R2:F2R1:MBQ:MFRL:MMQ:MPOS:PGT:PID:SA_MAP_AF:SA_POST_PROB	0/0:8,0:0.00:5,0:3,0:0:161,0:0:0:0|1:153961530_G_T	0/1:3,1:0.250:1,1:2,0:34:221,101:40:10:0|1:153961530_G_T:0.253,0.00,0.250:0.021,0.027,0.951
1	153961557	.	A	G	.	.	DP=12;ECNT=6;NLOD=2.41;N_ART_LOD=-9.542e-01;POP_AF=1.000e-03;P_GERMLINE=-1.738e+00;TLOD=3.38	GT:AD:AF:F1R2:F2R1:MBQ:MFRL:MMQ:MPOS:PGT:PID:SA_MAP_AF:SA_POST_PROB	0/0:8,0:0.00:5,0:3,0:0:161,0:0:0:0|1:153961530_G_T	0/1:2,1:0.375:1,1:1,0:33:216,101:40:3:0|1:153961530_G_T:0.333,0.00,0.333:0.021,0.029,0.949
1	153997164	.	AT	A	.	.	DP=47;ECNT=1;NLOD=3.28;N_ART_LOD=-6.936e-01;POP_AF=1.000e-03;P_GERMLINE=-1.744e+00;RPA=15,14;RU=T;STR;TLOD=4.25	GT:AD:AF:F1R2:F2R1:MBQ:MFRL:MMQ:MPOS:SA_MAP_AF:SA_POST_PROB	0/0:14,0:0.232:0,0:0,0:0:0,0:0:0	0/1:20,3:0.274:2,2:0,1:39:153,179:60:37:0.131,0.111,0.150:0.017,0.020,0.964
1	154014565	.	CCT	C	.	.	DP=35;ECNT=2;NLOD=3.30;N_ART_LOD=-1.133e+00;POP_AF=1.000e-03;P_GERMLINE=-3.118e-01;RPA=8,7;RU=CT;STR;TLOD=7.26	GT:AD:AF:F1R2:F2R1:MBQ:MFRL:MMQ:MPOS:SA_MAP_AF:SA_POST_PROB	0/0:11,0:0.135:8,0:3,0:0:187,0:0:0	0/1:14,3:0.244:6,2:8,1:34:181,196:60:30:0.141,0.152,0.176:0.016,0.025,0.959
1	154014580	.	C	CT	.	.	DP=40;ECNT=2;NLOD=4.07;N_ART_LOD=-9.243e-01;POP_AF=1.000e-03;P_GERMLINE=-2.894e+00;RPA=11,12;RU=T;STR;TLOD=3.88	GT:AD:AF:F1R2:F2R1:MBQ:MFRL:MMQ:MPOS:SA_MAP_AF:SA_POST_PROB	0/0:14,0:0.082:6,0:6,0:0:155,0:0:0	0/1:17,3:0.208:7,1:10,2:39:176,141:60:27:0.121,0.131,0.150:0.015,0.023,0.962
1	154088903	.	GAA	G	.	.	DP=76;ECNT=1;NLOD=3.69;N_ART_LOD=0.971;POP_AF=1.000e-03;P_GERMLINE=-2.455e+00;RPA=16,14;RU=A;STR;TLOD=3.94	GT:AD:AF:F1R2:F2R1:MBQ:MFRL:MMQ:MPOS:SA_MAP_AF:SA_POST_PROB	0/0:23,1:0.105:14,1:6,0:39:146,142:60:12	0/1:29,4:0.239:9,2:7,1:36:169,167:60:28:0.081,0.00,0.079:7.569e-03,0.034,0.959
1	154090060	.	C	CA	.	.	DP=84;ECNT=1;NLOD=11.04;N_ART_LOD=-1.316e+00;POP_AF=1.000e-03;P_GERMLINE=-1.057e+01;RPA=10,11;RU=A;STR;TLOD=3.18	GT:AD:AF:F1R2:F2R1:MBQ:MFRL:MMQ:MPOS:SA_MAP_AF:SA_POST_PROB	0/0:37,0:0.075:12,0:23,0:0:275,0:0:0	0/1:37,3:0.089:11,0:25,3:40:281,219:60:14:0.061,0.061,0.075:6.202e-03,0.068,0.925
1	154096355	.	TA	T	.	.	DP=50;ECNT=1;NLOD=4.46;N_ART_LOD=-9.672e-01;POP_AF=1.000e-03;P_GERMLINE=-1.763e+00;RPA=12,11;RU=A;STR;TLOD=5.53	GT:AD:AF:F1R2:F2R1:MBQ:MFRL:MMQ:MPOS:SA_MAP_AF:SA_POST_PROB	0/0:15,0:0.112:9,0:5,0:0:150,0:0:0	0/1:27,4:0.142:8,1:15,3:33:159,152:60:19:0.121,0.081,0.129:0.012,0.024,0.965
1	154193476	.	TGGC	T	.	.	DP=169;ECNT=1;NLOD=18.05;N_ART_LOD=0.730;POP_AF=1.000e-03;P_GERMLINE=-1.716e+01;RPA=6,5;RU=GGC;STR;TLOD=3.59	GT:AD:AF:F1R2:F2R1:MBQ:MFRL:MMQ:MPOS:SA_MAP_AF:SA_POST_PROB	0/0:74,1:0.050:34,1:40,0:39:155,132:60:4	0/1:77,2:0.074:23,0:54,2:38:163,174:60:37:0.030,0.00,0.025:5.360e-03,0.010,0.985
1	154245863	.	GGAA	G	.	.	DB;DP=487;ECNT=1;NLOD=30.04;N_ART_LOD=13.92;POP_AF=1.000e-03;P_GERMLINE=-2.674e+01;RPA=5,4;RU=GAA;STR;TLOD=9.85	GT:AD:AF:F1R2:F2R1:MBQ:MFRL:MMQ:MPOS:SA_MAP_AF:SA_POST_PROB	0/0:184,6:0.089:69,4:115,2:39:195,200:60:35	0/1:231,5:0.084:79,2:152,3:40:186,198:60:18:0.020,0.010,0.021:1.649e-03,0.015,0.983
1	154342359	.	A	AT	.	.	DP=46;ECNT=1;NLOD=3.97;N_ART_LOD=-9.860e-01;POP_AF=1.000e-03;P_GERMLINE=-2.404e+00;RPA=15,16;RU=T;STR;TLOD=4.28	GT:AD:AF:F1R2:F2R1:MBQ:MFRL:MMQ:MPOS:SA_MAP_AF:SA_POST_PROB	0/0:14,0:0.231:6,0:3,0:0:177,0:0:0	0/1:10,3:0.353:3,2:4,1:36:208,203:60:21:0.232,0.00,0.231:0.017,0.034,0.950
1	154350593	.	CT	C	.	.	DP=145;ECNT=1;NLOD=3.53;N_ART_LOD=3.15;POP_AF=1.000e-03;P_GERMLINE=-4.279e-01;RPA=12,11;RU=T;STR;TLOD=11.67	GT:AD:AF:F1R2:F2R1:MBQ:MFRL:MMQ:MPOS:SA_MAP_AF:SA_POST_PROB	0/0:42,5:0.193:12,3:20,1:37:189,174:60:27	0/1:57,9:0.229:20,3:30,6:31:190,185:60:28:0.131,0.121,0.143:0.011,0.017,0.972
1	154362728	.	ATTT	A	.	.	DP=34;ECNT=1;NLOD=2.52;N_ART_LOD=-6.273e-01;POP_AF=1.000e-03;P_GERMLINE=-1.669e+00;RPA=16,13;RU=T;STR;TLOD=3.56	GT:AD:AF:F1R2:F2R1:MBQ:MFRL:MMQ:MPOS:SA_MAP_AF:SA_POST_PROB	0/0:9,0:0.128:2,0:1,0:0:164,0:0:0	0/1:14,6:0.332:3,2:0,1:39:174,161:60:13:0.00,0.152,0.150:0.031,0.014,0.955
1	154426946	.	A	AT	.	.	DP=466;ECNT=1;NLOD=37.13;N_ART_LOD=8.43;POP_AF=1.000e-03;P_GERMLINE=-3.587e+01;RPA=10,11;RU=T;STR;TLOD=3.96	GT:AD:AF:F1R2:F2R1:MBQ:MFRL:MMQ:MPOS:SA_MAP_AF:SA_POST_PROB	0/0:203,10:0.090:76,5:116,4:39:171,151:60:20	0/1:215,7:0.058:90,4:122,2:37:173,179:60:32:0.020,0.020,0.027:1.956e-03,0.015,0.983
1	154470871	.	CT	C	.	.	DP=42;ECNT=1;NLOD=2.72;N_ART_LOD=-6.294e-01;POP_AF=1.000e-03;P_GERMLINE=-1.011e-01;RPA=13,12;RU=T;STR;TLOD=10.45	GT:AD:AF:F1R2:F2R1:MBQ:MFRL:MMQ:MPOS:SA_MAP_AF:SA_POST_PROB	0/0:11,1:0.174:5,0:3,0:0:147,0:0:0	0/1:14,6:0.360:5,5:7,1:40:166,171:60:28:0.263,0.283,0.300:0.020,0.024,0.957
1	154580287	.	CCA	C	.	.	DP=1378;ECNT=2;NLOD=115.13;N_ART_LOD=31.15;POP_AF=1.000e-03;P_GERMLINE=-1.118e+02;RPA=6,5;RU=CA;STR;TLOD=24.46	GT:AD:AF:F1R2:F2R1:MBQ:MFRL:MMQ:MPOS:SA_MAP_AF:SA_POST_PROB	0/0:587,17:0.072:197,11:337,6:39:196,195:60:34	0/1:612,16:0.084:224,4:341,12:38:191,202:60:30:0.00,0.030,0.027:0.015,2.016e-03,0.983
1	154663751	.	C	CT	.	.	DP=20;ECNT=1;NLOD=2.66;N_ART_LOD=-7.400e-01;POP_AF=1.000e-03;P_GERMLINE=-2.354e+00;RPA=11,12;RU=T;STR;TLOD=3.01	GT:AD:AF:F1R2:F2R1:MBQ:MFRL:MMQ:MPOS:SA_MAP_AF:SA_POST_PROB	0/0:9,0:0.012:5,0:3,0:0:133,0:0:0	0/1:8,2:0.236:4,1:3,1:39:179,231:60:37:0.00,0.202,0.200:0.032,0.017,0.952
1	154728276	.	GGAA	G	.	.	DP=127;ECNT=1;NLOD=9.28;N_ART_LOD=-1.573e+00;POP_AF=1.000e-03;P_GERMLINE=-5.991e+00;RPA=4,3;RU=GAA;STR;TLOD=7.39	GT:AD:AF:F1R2:F2R1:MBQ:MFRL:MMQ:MPOS:SA_MAP_AF:SA_POST_PROB	0/0:31,0:0.157:17,0:14,0:0:163,0:0:0	0/1:42,3:0.264:22,1:20,2:39:157,198:60:17:0.040,0.061,0.067:0.017,8.213e-03,0.975
1	154728489	.	AAAG	A	.	.	DP=150;ECNT=1;NLOD=14.70;N_ART_LOD=-1.742e+00;POP_AF=1.000e-03;P_GERMLINE=-1.145e+01;RPA=4,3;RU=AAG;STR;TLOD=6.83	GT:AD:AF:F1R2:F2R1:MBQ:MFRL:MMQ:MPOS:SA_MAP_AF:SA_POST_PROB	0/0:49,0:0.106:20,0:29,0:0:165,0:0:0	0/1:69,3:0.126:19,2:50,1:40:166,163:60:37:0.030,0.030,0.042:6.031e-03,0.013,0.981
1	154873669	.	G	GA	.	.	DP=16;ECNT=1;NLOD=2.66;N_ART_LOD=-9.971e-01;POP_AF=1.000e-03;P_GERMLINE=-2.306e+00;RPA=11,12;RU=A;STR;TLOD=3.06	GT:AD:AF:F1R2:F2R1:MBQ:MFRL:MMQ:MPOS:SA_MAP_AF:SA_POST_PROB	0/0:9,0:0.012:4,0:5,0:0:199,0:0:0	0/1:5,2:0.286:1,1:4,1:28:184,161:60:7:0.242,0.253,0.286:0.030,0.019,0.951
1	155014877	.	A	G	.	.	DP=31;ECNT=1;NLOD=3.01;N_ART_LOD=-1.041e+00;POP_AF=1.000e-03;P_GERMLINE=-7.876e-01;TLOD=5.04	GT:AD:AF:F1R2:F2R1:MBQ:MFRL:MMQ:MPOS:SA_MAP_AF:SA_POST_PROB	0/0:10,0:6.634e-05:4,0:6,0:0:148,0:0:0	0/1:18,2:0.119:4,0:14,2:39:170,427:60:20:0.101,0.00,0.100:0.013,0.025,0.962
1	155051431	.	CGCT	C	.	.	DB;DP=318;ECNT=1;NLOD=23.09;N_ART_LOD=5.90;POP_AF=1.000e-03;P_GERMLINE=-2.024e+01;RPA=7,6;RU=GCT;STR;TLOD=5.73	GT:AD:AF:F1R2:F2R1:MBQ:MFRL:MMQ:MPOS:SA_MAP_AF:SA_POST_PROB	0/0:119,3:0.117:38,1:81,2:39:187,150:60:30	0/1:132,3:0.115:56,1:76,2:40:185,194:60:42:0.020,0.020,0.022:3.332e-03,9.517e-03,0.987
1	155106415	.	C	T	.	.	DP=862;ECNT=1;NLOD=115.01;N_ART_LOD=-2.595e+00;POP_AF=1.000e-03;P_GERMLINE=-1.135e+02;TLOD=4.26	GT:AD:AF:F1R2:F2R1:MBQ:MFRL:MMQ:MPOS:SA_MAP_AF:SA_POST_PROB	0/0:383,0:0.030:146,0:237,0:0:176,0:0:0	0/1:432,4:0.033:169,3:263,1:40:173,148:60:28:0.010,0.010,9.174e-03:3.280e-03,1.234e-03,0.995
1	155109218	.	CAA	C	.	.	DP=240;ECNT=1;NLOD=16.45;N_ART_LOD=1.92;POP_AF=1.000e-03;P_GERMLINE=-1.554e+01;RPA=13,11;RU=A;STR;TLOD=3.61	GT:AD:AF:F1R2:F2R1:MBQ:MFRL:MMQ:MPOS:SA_MAP_AF:SA_POST_PROB	0/0:85,5:0.137:20,1:47,2:39:175,201:60:24	0/1:105,3:0.106:29,1:55,2:40:172,123:60:36:0.00,0.030,0.027:9.965e-03,4.714e-03,0.985
1	155168129	.	C	A	.	.	DP=188;ECNT=1;NLOD=27.69;N_ART_LOD=-1.975e+00;POP_AF=1.000e-03;P_GERMLINE=-2.730e+01;TLOD=3.09	GT:AD:AF:F1R2:F2R1:MBQ:MFRL:MMQ:MPOS:SA_MAP_AF:SA_POST_PROB	0/0:92,0:0.016:31,0:61,0:0:258,0:0:0	0/1:88,2:0.038:39,0:49,2:39:233,232:60:31:0.00,0.020,0.022:0.016,3.225e-03,0.980
1	155181808	.	T	C	.	.	DP=110;ECNT=1;NLOD=14.15;N_ART_LOD=-1.711e+00;POP_AF=1.000e-03;P_GERMLINE=-1.382e+01;TLOD=3.02	GT:AD:AF:F1R2:F2R1:MBQ:MFRL:MMQ:MPOS:SA_MAP_AF:SA_POST_PROB	0/0:47,0:0.073:17,0:30,0:0:211,0:0:0	0/1:49,2:0.076:20,1:29,1:35:204,250:45:29:0.00,0.040,0.039:8.069e-03,0.019,0.973
1	155209857	.	A	G	.	.	DP=1023;ECNT=1;NLOD=139.55;N_ART_LOD=-2.675e+00;POP_AF=1.000e-03;P_GERMLINE=-1.389e+02;TLOD=3.35	GT:AD:AF:F1R2:F2R1:MBQ:MFRL:MMQ:MPOS:SA_MAP_AF:SA_POST_PROB	0/0:465,0:0.021:153,0:312,0:0:173,0:0:0	0/1:516,3:0.027:173,0:343,3:40:169,138:60:15:0.010,0.010,5.780e-03:1.722e-03,1.223e-03,0.997
1	155220138	.	G	A	.	.	DP=128;ECNT=1;NLOD=16.25;N_ART_LOD=-1.747e+00;POP_AF=1.000e-03;P_GERMLINE=-1.526e+01;TLOD=3.70	GT:AD:AF:F1R2:F2R1:MBQ:MFRL:MMQ:MPOS:SA_MAP_AF:SA_POST_PROB	0/0:54,0:0.018:17,0:37,0:0:169,0:0:0	0/1:63,2:0.078:23,0:40,2:40:154,249:60:18:0.020,0.020,0.031:9.143e-03,6.455e-03,0.984
1	155262194	.	A	G	.	.	DP=34;ECNT=1;NLOD=3.91;N_ART_LOD=-1.159e+00;POP_AF=1.000e-03;P_GERMLINE=-2.165e+00;TLOD=4.46	GT:AD:AF:F1R2:F2R1:MBQ:MFRL:MMQ:MPOS:SA_MAP_AF:SA_POST_PROB	0/0:13,0:0.036:9,0:4,0:0:153,0:0:0	0/1:18,2:0.100:9,1:9,1:35:148,85:41:10:0.081,0.081,0.100:0.018,0.015,0.967
1	155264843	.	G	A	.	.	DP=90;ECNT=1;NLOD=10.74;N_ART_LOD=-1.572e+00;POP_AF=1.000e-03;P_GERMLINE=-9.699e+00;TLOD=3.75	GT:AD:AF:F1R2:F2R1:MBQ:MFRL:MMQ:MPOS:SA_MAP_AF:SA_POST_PROB	0/0:36,0:0.019:12,0:24,0:0:271,0:0:0	0/1:48,2:0.068:15,1:33,1:39:268,251:60:11:0.00,0.040,0.040:8.888e-03,0.015,0.976
1	155268124	.	CTT	C	.	.	DP=51;ECNT=1;NLOD=4.53;N_ART_LOD=-7.433e-01;POP_AF=1.000e-03;P_GERMLINE=-4.092e+00;RPA=12,10;RU=T;STR;TLOD=3.13	GT:AD:AF:F1R2:F2R1:MBQ:MFRL:MMQ:MPOS:SA_MAP_AF:SA_POST_PROB	0/0:15,0:0.159:7,0:3,0:0:200,0:0:0	0/1:15,3:0.289:8,2:4,0:37:163,172:60:32:0.061,0.071,0.083:0.021,0.011,0.968
1	155280104	.	CTT	C	.	.	DP=276;ECNT=1;NLOD=8.37;N_ART_LOD=1.69;POP_AF=1.000e-03;P_GERMLINE=-7.396e+00;RPA=15,13;RU=T;STR;TLOD=3.67	GT:AD:AF:F1R2:F2R1:MBQ:MFRL:MMQ:MPOS:SA_MAP_AF:SA_POST_PROB	0/0:58,3:0.278:18,1:26,1:26:183,229:60:21	0/1:70,5:0.291:21,2:28,3:36:193,195:60:39:0.051,0.00,0.054:0.015,9.824e-03,0.975
1	155285658	.	C	CA	.	.	DP=28;ECNT=1;NLOD=3.51;N_ART_LOD=-8.523e-01;POP_AF=1.000e-03;P_GERMLINE=-3.180e+00;RPA=13,14;RU=A;STR;TLOD=3.03	GT:AD:AF:F1R2:F2R1:MBQ:MFRL:MMQ:MPOS:SA_MAP_AF:SA_POST_PROB	0/0:12,0:0.055:5,0:5,0:0:216,0:0:0	0/1:8,2:0.329:3,1:2,1:24:161,134:60:17:0.202,0.00,0.200:0.017,0.032,0.952
1	155307999	.	G	GT	.	.	DP=746;ECNT=1;NLOD=57.99;N_ART_LOD=7.51;POP_AF=1.000e-03;P_GERMLINE=-5.538e+01;RPA=9,10;RU=T;STR;TLOD=5.41	GT:AD:AF:F1R2:F2R1:MBQ:MFRL:MMQ:MPOS:SA_MAP_AF:SA_POST_PROB	0/0:270,9:0.112:118,2:149,7:36:167,210:60:21	0/1:340,6:0.096:137,0:199,6:39:167,204:60:45:0.010,0.020,0.017:0.023,1.039e-03,0.976
1	155330237	.	A	ATT	.	.	DP=322;ECNT=1;NLOD=16.89;N_ART_LOD=-3.118e-01;POP_AF=1.000e-03;P_GERMLINE=-1.461e+01;RPA=15,17;RU=T;STR;TLOD=5.02	GT:AD:AF:F1R2:F2R1:MBQ:MFRL:MMQ:MPOS:SA_MAP_AF:SA_POST_PROB	0/0:79,3:0.248:23,1:45,1:33:189,157:60:25	0/1:95,5:0.241:31,1:47,4:34:202,188:60:22:0.040,0.00,0.043:9.679e-03,9.518e-03,0.981
1	155390348	.	T	TA	.	.	DP=46;ECNT=1;NLOD=3.59;N_ART_LOD=0.469;POP_AF=1.000e-03;P_GERMLINE=-2.231e+00;RPA=11,12;RU=A;STR;TLOD=4.06	GT:AD:AF:F1R2:F2R1:MBQ:MFRL:MMQ:MPOS:SA_MAP_AF:SA_POST_PROB	0/0:20,1:0.092:14,0:5,1:37:166,255:60:13	0/1:19,3:0.165:13,2:4,1:39:157,143:60:28:0.121,0.101,0.136:0.014,0.021,0.964
1	155416402	.	CT	C	.	.	DP=20;ECNT=1;NLOD=2.22;N_ART_LOD=-5.908e-01;POP_AF=1.000e-03;P_GERMLINE=-1.637e-01;RPA=14,13;RU=T;STR;TLOD=5.34	GT:AD:AF:F1R2:F2R1:MBQ:MFRL:MMQ:MPOS:SA_MAP_AF:SA_POST_PROB	0/0:8,0:0.140:4,0:0,0:0:185,0:0:0	0/1:6,4:0.409:3,3:1,0:40:184,131:60:25:0.253,0.283,0.300:0.025,0.021,0.954
1	155450526	.	C	CT	.	.	DP=2237;ECNT=1;NLOD=200.39;N_ART_LOD=8.90;POP_AF=1.000e-03;P_GERMLINE=-1.998e+02;RPA=8,9;RU=T;STR;TLOD=3.30	GT:AD:AF:F1R2:F2R1:MBQ:MFRL:MMQ:MPOS:SA_MAP_AF:SA_POST_PROB	0/0:801,17:0.097:312,3:486,10:40:180,203:60:28	0/1:1050,12:0.091:410,4:633,7:39:169,196:60:14:0.010,0.010,0.010:1.121e-03,1.582e-03,0.997
1	155532216	.	AGCG	A	.	.	DP=680;ECNT=1;NLOD=28.10;N_ART_LOD=22.04;POP_AF=1.000e-03;P_GERMLINE=-2.479e+01;RPA=6,5;RU=GCG;STR;TLOD=19.09	GT:AD:AF:F1R2:F2R1:MBQ:MFRL:MMQ:MPOS:SA_MAP_AF:SA_POST_PROB	0/0:218,9:0.184:86,4:132,5:39:182,198:60:24	0/1:239,8:0.173:93,4:146,4:39:180,182:60:36:0.030,0.020,0.032:3.616e-03,5.093e-03,0.991
1	155556426	.	CT	C	.	.	DP=242;ECNT=1;NLOD=18.38;N_ART_LOD=2.07;POP_AF=1.000e-03;P_GERMLINE=-1.508e+01;RPA=11,10;RU=T;STR;TLOD=9.00	GT:AD:AF:F1R2:F2R1:MBQ:MFRL:MMQ:MPOS:SA_MAP_AF:SA_POST_PROB	0/0:88,3:0.095:36,1:37,2:39:174,255:60:9	0/1:121,9:0.107:46,3:64,5:40:173,186:60:23:0.040,0.061,0.063:6.885e-03,0.015,0.978
1	155571869	.	C	A	.	.	DP=109;ECNT=1;NLOD=12.34;N_ART_LOD=-1.636e+00;POP_AF=1.000e-03;P_GERMLINE=-1.160e+01;TLOD=3.44	GT:AD:AF:F1R2:F2R1:MBQ:MFRL:MMQ:MPOS:SA_MAP_AF:SA_POST_PROB	0/0:41,0:0.034:12,0:29,0:0:171,0:0:0	0/1:62,2:0.040:19,0:43,2:38:186,207:60:15:0.00,0.030,0.031:9.208e-03,8.616e-03,0.982
1	155679225	.	G	T	.	.	DP=13;ECNT=1;NLOD=2.66;N_ART_LOD=-9.971e-01;POP_AF=1.000e-03;P_GERMLINE=-2.012e+00;TLOD=3.35	GT:AD:AF:F1R2:F2R1:MBQ:MFRL:MMQ:MPOS:SA_MAP_AF:SA_POST_PROB	0/0:9,0:0.011:6,0:3,0:0:221,0:0:0	0/1:2,1:0.375:0,0:2,1:40:136,106:60:11:0.00,0.333,0.333:0.029,0.021,0.949
1	155679543	.	CTT	C	.	.	DP=670;ECNT=1;NLOD=50.26;N_ART_LOD=5.58;POP_AF=1.000e-03;P_GERMLINE=-4.696e+01;RPA=13,11;RU=T;STR;TLOD=15.12	GT:AD:AF:F1R2:F2R1:MBQ:MFRL:MMQ:MPOS:SA_MAP_AF:SA_POST_PROB	0/0:239,8:0.147:70,1:104,4:38:176,189:60:34	0/1:274,12:0.123:83,4:123,6:39:181,195:60:28:0.030,0.030,0.035:1.756e-03,0.034,0.964
1	155695904	.	CTTTTT	C	.	.	DP=268;ECNT=1;NLOD=6.38;N_ART_LOD=-1.090e+00;POP_AF=1.000e-03;P_GERMLINE=-5.598e+00;RPA=17,12;RU=T;STR;TLOD=3.48	GT:AD:AF:F1R2:F2R1:MBQ:MFRL:MMQ:MPOS:SA_MAP_AF:SA_POST_PROB	0/0:48,6:0.344:10,0:10,0:0:213,0:0:0	0/1:49,4:0.341:7,0:9,2:38:218,237:60:20:0.051,0.00,0.053:0.019,0.010,0.970
1	155701071	.	T	A	.	.	DP=784;ECNT=2;NLOD=101.60;N_ART_LOD=-2.534e+00;POP_AF=1.000e-03;P_GERMLINE=-9.931e+01;TLOD=5.03	GT:AD:AF:F1R2:F2R1:MBQ:MFRL:MMQ:MPOS:SA_MAP_AF:SA_POST_PROB	0/0:343,1:0.034:121,0:222,1:35:179,385:60:36	0/1:384,5:0.053:148,3:236,2:39:178,195:60:22:0.010,0.010,0.013:1.296e-03,6.626e-03,0.992
1	155785776	.	GA	G	.	.	DP=181;ECNT=1;NLOD=3.11;N_ART_LOD=5.82;POP_AF=1.000e-03;P_GERMLINE=-2.156e-01;RPA=12,11;RU=A;STR;TLOD=21.92	GT:AD:AF:F1R2:F2R1:MBQ:MFRL:MMQ:MPOS:SA_MAP_AF:SA_POST_PROB	0/0:60,8:0.200:22,1:28,4:34:223,247:60:33	0/1:58,14:0.280:14,1:29,12:36:221,207:60:36:0.182,0.162,0.191:0.027,0.012,0.961
1	155790360	.	T	TA	.	.	DB;DP=375;ECNT=1;NLOD=39.81;N_ART_LOD=-1.118e+00;POP_AF=1.000e-03;P_GERMLINE=-3.946e+01;RPA=9,10;RU=A;STR;TLOD=3.06	GT:AD:AF:F1R2:F2R1:MBQ:MFRL:MMQ:MPOS:SA_MAP_AF:SA_POST_PROB	0/0:142,1:0.075:61,1:77,0:40:171,109:60:15	0/1:188,5:0.069:76,1:107,4:37:166,132:60:25:0.020,0.010,0.026:1.220e-03,0.116,0.882
1	155791056	.	CA	C	.	.	DP=125;ECNT=1;NLOD=11.08;N_ART_LOD=-3.674e-01;POP_AF=1.000e-03;P_GERMLINE=-9.537e+00;RPA=9,8;RU=A;STR;TLOD=4.25	GT:AD:AF:F1R2:F2R1:MBQ:MFRL:MMQ:MPOS:SA_MAP_AF:SA_POST_PROB	0/0:46,1:0.078:15,1:31,0:35:233,395:60:1	0/1:64,4:0.086:23,2:41,2:37:220,356:60:13:0.00,0.061,0.059:0.010,0.019,0.971
1	155838434	.	A	G	.	.	DP=1376;ECNT=1;NLOD=186.15;N_ART_LOD=-2.799e+00;POP_AF=1.000e-03;P_GERMLINE=-1.838e+02;TLOD=5.09	GT:AD:AF:F1R2:F2R1:MBQ:MFRL:MMQ:MPOS:SA_MAP_AF:SA_POST_PROB	0/0:623,1:0.023:217,0:406,1:14:177,92:60:5	0/1:689,4:0.030:273,2:416,2:40:171,195:60:7:0.010,0.010,5.772e-03:1.856e-03,8.359e-04,0.997
1	155864036	.	C	A	.	.	DP=27;ECNT=1;NLOD=2.71;N_ART_LOD=-1.018e+00;POP_AF=1.000e-03;P_GERMLINE=-7.524e-01;TLOD=4.76	GT:AD:AF:F1R2:F2R1:MBQ:MFRL:MMQ:MPOS:SA_MAP_AF:SA_POST_PROB	0/0:9,0:0.050:5,0:4,0:0:180,0:0:0	0/1:13,2:0.177:6,0:7,2:40:166,118:60:8:0.00,0.131,0.133:0.070,9.091e-03,0.921
1	155884155	.	G	GA	.	.	DP=194;ECNT=1;NLOD=7.19;N_ART_LOD=3.75;POP_AF=1.000e-03;P_GERMLINE=-4.415e+00;RPA=11,12;RU=A;STR;TLOD=5.62	GT:AD:AF:F1R2:F2R1:MBQ:MFRL:MMQ:MPOS:SA_MAP_AF:SA_POST_PROB	0/0:65,5:0.220:18,3:35,1:36:215,217:60:30	0/1:53,5:0.243:15,1:31,4:36:220,205:60:22:0.091,0.00,0.086:0.022,0.013,0.965
1	155886421	.	CCT	C	.	.	DP=954;ECNT=1;NLOD=68.57;N_ART_LOD=24.54;POP_AF=1.000e-03;P_GERMLINE=-6.527e+01;RPA=6,5;RU=CT;STR;TLOD=14.79	GT:AD:AF:F1R2:F2R1:MBQ:MFRL:MMQ:MPOS:SA_MAP_AF:SA_POST_PROB	0/0:384,13:0.075:126,3:258,10:39:167,190:60:9	0/1:449,10:0.078:154,3:295,6:40:170,207:60:17:0.020,0.010,0.020:1.175e-03,0.012,0.986
1	155934683	.	C	CA	.	.	DP=130;ECNT=1;NLOD=2.61;N_ART_LOD=2.34;POP_AF=1.000e-03;P_GERMLINE=-8.076e-02;RPA=17,18;RU=A;STR;TLOD=16.39	GT:AD:AF:F1R2:F2R1:MBQ:MFRL:MMQ:MPOS:SA_MAP_AF:SA_POST_PROB	0/0:31,4:0.243:1,1:19,2:33:184,208:60:22	0/1:47,15:0.315:2,2:30,10:32:184,161:60:9:0.162,0.192,0.200:0.015,0.017,0.968
1	156046686	.	AGAG	A	.	.	DB;DP=408;ECNT=1;NLOD=23.13;N_ART_LOD=17.16;POP_AF=1.000e-03;P_GERMLINE=-1.983e+01;RPA=6,5;RU=GAG;STR;TLOD=16.54	GT:AD:AF:F1R2:F2R1:MBQ:MFRL:MMQ:MPOS:SA_MAP_AF:SA_POST_PROB	0/0:175,7:0.085:63,1:112,6:39:186,200:60:25	0/1:177,7:0.089:71,5:106,2:35:177,181:60:13:0.020,0.040,0.038:0.015,3.010e-03,0.982
1	156162099	.	C	A	.	.	DP=45;ECNT=1;NLOD=3.45;N_ART_LOD=0.118;POP_AF=1.000e-03;P_GERMLINE=-6.883e-01;TLOD=5.76	GT:AD:AF:F1R2:F2R1:MBQ:MFRL:MMQ:MPOS:SA_MAP_AF:SA_POST_PROB	0/0:20,1:0.077:10,1:10,0:35:217,123:23:1	0/1:19,3:0.156:15,1:4,2:35:237,228:34:1:0.111,0.111,0.136:0.011,0.039,0.950
1	156173801	.	CT	C	.	.	DP=43;ECNT=1;NLOD=3.57;N_ART_LOD=-8.414e-01;POP_AF=1.000e-03;P_GERMLINE=-2.169e+00;RPA=14,13;RU=T;STR;TLOD=4.11	GT:AD:AF:F1R2:F2R1:MBQ:MFRL:MMQ:MPOS:SA_MAP_AF:SA_POST_PROB	0/0:15,1:0.184:6,0:5,0:0:166,0:0:0	0/1:15,3:0.233:6,2:8,1:36:171,162:60:45:0.131,0.141,0.167:0.015,0.026,0.959
1	156229053	.	G	A	.	.	DP=164;ECNT=1;NLOD=21.02;N_ART_LOD=-1.866e+00;POP_AF=1.000e-03;P_GERMLINE=-2.036e+01;TLOD=3.36	GT:AD:AF:F1R2:F2R1:MBQ:MFRL:MMQ:MPOS:SA_MAP_AF:SA_POST_PROB	0/0:70,0:0.041:23,0:47,0:0:246,0:0:0	0/1:83,2:0.042:32,1:51,1:40:227,257:60:20:0.020,0.00,0.024:0.022,4.950e-03,0.973
1	156236240	.	C	A	.	.	DP=197;ECNT=1;NLOD=25.58;N_ART_LOD=-1.657e+00;POP_AF=1.000e-03;P_GERMLINE=-2.483e+01;TLOD=3.46	GT:AD:AF:F1R2:F2R1:MBQ:MFRL:MMQ:MPOS:SA_MAP_AF:SA_POST_PROB	0/0:85,0:0.048:26,0:59,0:0:239,0:0:0	0/1:97,2:0.042:41,0:56,2:40:231,287:60:15:0.020,0.00,0.020:4.724e-03,7.975e-03,0.987
1	156242369	.	CT	C	.	.	DP=46;ECNT=1;NLOD=4.12;N_ART_LOD=-1.217e+00;POP_AF=1.000e-03;P_GERMLINE=-8.847e-01;RPA=11,10;RU=T;STR;TLOD=7.98	GT:AD:AF:F1R2:F2R1:MBQ:MFRL:MMQ:MPOS:SA_MAP_AF:SA_POST_PROB	0/0:14,0:0.122:5,0:9,0:0:275,0:0:0	0/1:20,5:0.236:13,1:7,4:40:205,320:60:23:0.202,0.00,0.200:0.012,0.045,0.943
1	156279225	.	A	AT	.	.	DP=210;ECNT=1;NLOD=19.53;N_ART_LOD=-1.592e+00;POP_AF=1.000e-03;P_GERMLINE=-1.874e+01;RPA=9,10;RU=T;STR;TLOD=3.49	GT:AD:AF:F1R2:F2R1:MBQ:MFRL:MMQ:MPOS:SA_MAP_AF:SA_POST_PROB	0/0:65,0:0.152:20,0:44,0:0:221,0:0:0	0/1:82,4:0.169:27,4:52,0:39:217,230:60:20:0.051,0.00,0.047:0.017,8.447e-03,0.974
1	156288906	.	GT	G	.	.	DP=146;ECNT=1;NLOD=8.48;N_ART_LOD=0.474;POP_AF=1.000e-03;P_GERMLINE=-6.918e+00;RPA=15,14;RU=T;STR;TLOD=4.27	GT:AD:AF:F1R2:F2R1:MBQ:MFRL:MMQ:MPOS:SA_MAP_AF:SA_POST_PROB	0/0:41,1:0.265:5,0:3,1:40:217,218:60:22	0/1:39,4:0.310:4,3:2,0:35:237,205:60:34:0.061,0.061,0.075:0.068,6.202e-03,0.925
1	156444608	.	G	GA	.	.	DP=23;ECNT=1;NLOD=2.41;N_ART_LOD=-9.918e-01;POP_AF=1.000e-03;P_GERMLINE=-2.271e-01;RPA=10,11;RU=A;STR;TLOD=5.36	GT:AD:AF:F1R2:F2R1:MBQ:MFRL:MMQ:MPOS:SA_MAP_AF:SA_POST_PROB	0/0:8,0:0.101:1,0:7,0:0:189,0:0:0	0/1:6,3:0.385:4,0:2,3:31:244,132:60:21:0.333,0.00,0.333:0.019,0.035,0.946
1	156500884	.	C	T	.	.	DP=194;ECNT=1;NLOD=24.03;N_ART_LOD=-1.917e+00;POP_AF=1.000e-03;P_GERMLINE=-2.362e+01;TLOD=3.11	GT:AD:AF:F1R2:F2R1:MBQ:MFRL:MMQ:MPOS:SA_MAP_AF:SA_POST_PROB	0/0:80,0:0.025:32,0:48,0:0:223,0:0:0	0/1:101,2:0.054:42,0:59,2:40:211,243:60:28:0.00,0.020,0.019:4.514e-03,0.014,0.981
1	156502960	.	TAC	T	.	.	DP=329;ECNT=1;NLOD=17.08;N_ART_LOD=6.79;POP_AF=1.000e-03;P_GERMLINE=-1.379e+01;RPA=6,5;RU=AC;STR;TLOD=7.64	GT:AD:AF:F1R2:F2R1:MBQ:MFRL:MMQ:MPOS:SA_MAP_AF:SA_POST_PROB	0/0:105,4:0.143:39,1:66,3:37:210,182:60:34	0/1:150,5:0.115:66,3:84,2:39:209,234:60:21:0.030,0.00,0.032:0.019,5.628e-03,0.975
1	156510531	.	C	T	.	.	DP=236;ECNT=1;NLOD=33.06;N_ART_LOD=-2.052e+00;POP_AF=1.000e-03;P_GERMLINE=-3.273e+01;TLOD=3.04	GT:AD:AF:F1R2:F2R1:MBQ:MFRL:MMQ:MPOS:SA_MAP_AF:SA_POST_PROB	0/0:110,0:0.018:37,0:73,0:0:172,0:0:0	0/1:116,2:0.036:33,2:83,0:40:180,140:60:12:0.020,0.00,0.017:1.687e-03,0.048,0.951
1	156598195	.	G	A	.	.	DP=38;ECNT=1;NLOD=3.87;N_ART_LOD=-1.181e+00;POP_AF=1.000e-03;P_GERMLINE=-2.752e+00;TLOD=3.82	GT:AD:AF:F1R2:F2R1:MBQ:MFRL:MMQ:MPOS:SA_MAP_AF:SA_POST_PROB	0/0:13,0:0.100:10,0:3,0:0:164,0:0:0	0/1:18,2:0.136:6,1:12,1:36:149,120:47:11:0.101,0.00,0.100:0.013,0.025,0.962
1	156699225	.	C	CT	.	.	DP=91;ECNT=1;NLOD=3.64;N_ART_LOD=-1.083e+00;POP_AF=1.000e-03;P_GERMLINE=-2.634e+00;RPA=11,12;RU=T;STR;TLOD=3.71	GT:AD:AF:F1R2:F2R1:MBQ:MFRL:MMQ:MPOS:SA_MAP_AF:SA_POST_PROB	0/0:12,0:0.337:5,0:6,0:0:281,0:0:0	0/1:25,4:0.311:14,1:8,2:34:255,266:60:23:0.111,0.00,0.111:0.019,0.018,0.963
1	156704328	.	C	CT	.	.	DB;DP=297;ECNT=1;NLOD=3.03;N_ART_LOD=9.14;POP_AF=1.000e-03;P_GERMLINE=-1.961e-01;RPA=13,14;RU=T;STR;TLOD=7.21	GT:AD:AF:F1R2:F2R1:MBQ:MFRL:MMQ:MPOS:SA_MAP_AF:SA_POST_PROB	0/0:72,8:0.283:23,4:37,4:31:189,216:60:24	0/1:84,9:0.269:28,5:43,3:15:191,223:60:23:0.091,0.00,0.086:0.011,0.018,0.971
1	156761664	.	AAC	A	.	.	DP=739;ECNT=1;NLOD=86.76;N_ART_LOD=-2.016e+00;POP_AF=1.000e-03;P_GERMLINE=-8.354e+01;RPA=6,5;RU=AC;STR;TLOD=6.73	GT:AD:AF:F1R2:F2R1:MBQ:MFRL:MMQ:MPOS:SA_MAP_AF:SA_POST_PROB	0/0:289,0:0.071:102,0:167,0:0:175,0:0:0	0/1:344,5:0.080:129,0:196,5:40:172,210:60:19:0.010,0.010,0.015:3.971e-03,2.000e-03,0.994
1	156860880	.	T	C	.	.	DP=29;ECNT=1;NLOD=2.71;N_ART_LOD=-1.000e+00;POP_AF=1.000e-03;P_GERMLINE=-1.569e+00;TLOD=3.85	GT:AD:AF:F1R2:F2R1:MBQ:MFRL:MMQ:MPOS:SA_MAP_AF:SA_POST_PROB	0/0:9,0:4.907e-05:3,0:6,0:0:173,0:0:0	0/1:18,2:0.100:7,0:11,2:33:165,199:60:19:0.00,0.101,0.100:0.023,0.014,0.963
1	156902574	.	A	AT	.	.	DP=264;ECNT=1;NLOD=11.91;N_ART_LOD=6.26;POP_AF=1.000e-03;P_GERMLINE=-8.604e+00;RPA=11,12;RU=T;STR;TLOD=21.47	GT:AD:AF:F1R2:F2R1:MBQ:MFRL:MMQ:MPOS:SA_MAP_AF:SA_POST_PROB	0/0:94,8:0.136:28,3:55,5:38:189,209:60:31	0/1:108,19:0.204:31,9:70,10:38:175,188:60:24:0.131,0.131,0.150:7.572e-03,0.017,0.975
1	157067893	.	AT	A	.	.	DP=85;ECNT=1;NLOD=3.33;N_ART_LOD=0.453;POP_AF=1.000e-03;P_GERMLINE=-3.205e-01;RPA=13,12;RU=T;STR;TLOD=7.79	GT:AD:AF:F1R2:F2R1:MBQ:MFRL:MMQ:MPOS:SA_MAP_AF:SA_POST_PROB	0/0:22,2:0.231:8,2:8,0:39:183,177:60:31	0/1:24,6:0.327:4,1:13,5:40:173,177:60:20:0.212,0.00,0.214:0.012,0.047,0.940
1	157140514	.	G	GT	.	.	DP=18;ECNT=1;NLOD=2.70;N_ART_LOD=-7.400e-01;POP_AF=1.000e-03;P_GERMLINE=-3.009e-01;RPA=11,12;RU=T;STR;TLOD=5.53	GT:AD:AF:F1R2:F2R1:MBQ:MFRL:MMQ:MPOS:SA_MAP_AF:SA_POST_PROB	0/0:9,0:1.654e-03:7,0:2,0:0:182,0:0:0	0/1:6,3:0.344:5,3:0,0:40:179,200:60:29:0.293,0.303,0.333:0.018,0.033,0.948
1	157942818	.	T	C	.	.	DP=12;ECNT=1;NLOD=2.41;N_ART_LOD=-9.542e-01;POP_AF=1.000e-03;P_GERMLINE=-1.761e+00;TLOD=3.35	GT:AD:AF:F1R2:F2R1:MBQ:MFRL:MMQ:MPOS:SA_MAP_AF:SA_POST_PROB	0/0:8,0:4.811e-05:3,0:5,0:0:168,0:0:0	0/1:2,1:0.375:1,1:1,0:40:133,101:60:2:0.333,0.00,0.333:0.025,0.025,0.950
1	157967258	.	GGT	G	.	.	DP=50;ECNT=1;NLOD=4.79;N_ART_LOD=-1.053e+00;POP_AF=1.000e-03;P_GERMLINE=-3.818e+00;RPA=11,10;RU=GT;STR;TLOD=3.67	GT:AD:AF:F1R2:F2R1:MBQ:MFRL:MMQ:MPOS:SA_MAP_AF:SA_POST_PROB	0/0:18,1:0.126:15,0:3,0:0:151,0:0:0	0/1:18,3:0.219:18,1:0,1:40:156,192:60:22:0.091,0.00,0.095:9.400e-03,0.038,0.953
1	158227643	.	C	A	.	.	DP=311;ECNT=1;NLOD=36.59;N_ART_LOD=-6.496e-01;POP_AF=1.000e-03;P_GERMLINE=-3.609e+01;TLOD=3.20	GT:AD:AF:F1R2:F2R1:MBQ:MFRL:MMQ:MPOS:SA_MAP_AF:SA_POST_PROB	0/0:136,6:0.051:35,1:101,5:35:194,105:60:1	0/1:148,8:0.062:50,4:98,4:35:195,139:60:1:0.030,0.051,0.051:0.389,1.271e-03,0.610
1	158583674	.	G	GA	.	.	DP=151;ECNT=1;NLOD=9.64;N_ART_LOD=1.11;POP_AF=1.000e-03;P_GERMLINE=-8.285e+00;RPA=9,10;RU=A;STR;TLOD=4.06	GT:AD:AF:F1R2:F2R1:MBQ:MFRL:MMQ:MPOS:SA_MAP_AF:SA_POST_PROB	0/0:49,2:0.118:15,1:32,1:28:185,104:60:10	0/1:66,6:0.165:25,3:41,3:37:185,222:60:27:0.081,0.00,0.083:0.010,0.020,0.970
1	158613926	.	CAA	C	.	.	DP=89;ECNT=1;NLOD=8.17;N_ART_LOD=-1.074e+00;POP_AF=1.000e-03;P_GERMLINE=-5.991e+00;RPA=13,11;RU=A;STR;TLOD=4.91	GT:AD:AF:F1R2:F2R1:MBQ:MFRL:MMQ:MPOS:SA_MAP_AF:SA_POST_PROB	0/0:27,0:0.114:11,0:10,0:0:235,0:0:0	0/1:43,3:0.130:9,1:27,2:39:231,258:60:23:0.051,0.051,0.061:5.654e-03,0.051,0.943
1	158670073	.	C	T	.	.	DP=658;ECNT=1;NLOD=90.97;N_ART_LOD=-2.489e+00;POP_AF=1.000e-03;P_GERMLINE=-8.950e+01;TLOD=4.17	GT:AD:AF:F1R2:F2R1:MBQ:MFRL:MMQ:MPOS:SA_MAP_AF:SA_POST_PROB	0/0:303,0:0.019:116,0:187,0:0:195,0:0:0	0/1:319,3:0.043:105,1:214,2:40:184,269:60:39:0.010,0.010,9.317e-03:2.406e-03,2.097e-03,0.995
1	158686910	.	AAAAAC	A	.	.	DB;DP=475;ECNT=1;NLOD=51.70;N_ART_LOD=-5.547e-02;POP_AF=1.000e-03;P_GERMLINE=-4.970e+01;RPA=3,2;RU=AAAAC;STR;TLOD=4.72	GT:AD:AF:F1R2:F2R1:MBQ:MFRL:MMQ:MPOS:SA_MAP_AF:SA_POST_PROB	0/0:188,2:0.057:50,0:138,2:40:173,130:60:13	0/1:242,3:0.050:79,0:163,3:40:165,207:60:22:0.010,0.010,0.012:1.168e-03,0.019,0.980
1	158813939	.	AT	A	.	.	DB;DP=899;ECNT=1;NLOD=56.96;N_ART_LOD=15.79;POP_AF=1.000e-03;P_GERMLINE=-5.366e+01;RPA=9,8;RU=T;STR;TLOD=25.85	GT:AD:AF:F1R2:F2R1:MBQ:MFRL:MMQ:MPOS:SA_MAP_AF:SA_POST_PROB	0/0:318,15:0.126:105,8:204,7:40:175,162:60:32	0/1:399,21:0.121:141,8:244,13:39:169,183:60:28:0.051,0.040,0.051:7.407e-03,3.134e-03,0.989
1	159166235	.	G	A	.	.	DP=382;ECNT=1;NLOD=46.21;N_ART_LOD=0.014;POP_AF=1.000e-03;P_GERMLINE=-4.404e+01;TLOD=4.90	GT:AD:AF:F1R2:F2R1:MBQ:MFRL:MMQ:MPOS:SA_MAP_AF:SA_POST_PROB	0/0:168,1:0.028:69,0:99,1:40:176,202:60:20	0/1:198,3:0.028:77,1:121,2:40:172,118:60:20:0.010,0.010,0.015:3.060e-03,3.851e-03,0.993
1	159249451	.	TA	T	.	.	DP=538;ECNT=1;NLOD=66.60;N_ART_LOD=-2.076e+00;POP_AF=1.000e-03;P_GERMLINE=-6.598e+01;RPA=8,7;RU=A;STR;TLOD=3.32	GT:AD:AF:F1R2:F2R1:MBQ:MFRL:MMQ:MPOS:SA_MAP_AF:SA_POST_PROB	0/0:222,0:0.070:82,0:130,0:0:198,0:0:0	0/1:252,5:0.063:103,2:137,3:36:195,197:60:26:0.020,0.010,0.020:2.495e-03,5.044e-03,0.992
1	159724778	.	G	A	.	.	DP=13;ECNT=2;NLOD=2.41;N_ART_LOD=-9.542e-01;POP_AF=1.000e-03;P_GERMLINE=-2.088e+00;TLOD=3.02	GT:AD:AF:F1R2:F2R1:MBQ:MFRL:MMQ:MPOS:PGT:PID:SA_MAP_AF:SA_POST_PROB	0/0:8,0:6.892e-05:5,0:3,0:0:158,0:0:0:0|1:159724778_G_A	0/1:4,1:0.200:0,0:4,1:40:170,84:60:6:0|1:159724778_G_A:0.202,0.00,0.200:0.019,0.029,0.952
1	159724782	.	A	G	.	.	DP=13;ECNT=2;NLOD=2.41;N_ART_LOD=-9.542e-01;POP_AF=1.000e-03;P_GERMLINE=-2.088e+00;TLOD=3.02	GT:AD:AF:F1R2:F2R1:MBQ:MFRL:MMQ:MPOS:PGT:PID:SA_MAP_AF:SA_POST_PROB	0/0:8,0:7.330e-05:5,0:3,0:0:158,0:0:0:0|1:159724778_G_A	0/1:4,1:0.200:0,0:4,1:35:170,84:60:2:0|1:159724778_G_A:0.202,0.00,0.200:0.019,0.029,0.952
1	159824644	.	AGGC	A	.	.	DB;DP=169;ECNT=2;NLOD=19.22;N_ART_LOD=0.658;POP_AF=1.000e-03;P_GERMLINE=-1.809e+01;RPA=4,3;RU=GGC;STR;TLOD=3.83	GT:AD:AF:F1R2:F2R1:MBQ:MFRL:MMQ:MPOS:SA_MAP_AF:SA_POST_PROB	0/0:78,1:0.108:29,0:49,1:40:188,153:60:34	0/1:64,2:0.065:16,0:48,2:40:186,308:60:21:0.00,0.030,0.030:0.032,3.460e-03,0.964
1	159824656	.	C	T	.	.	DP=177;ECNT=2;NLOD=27.41;N_ART_LOD=-1.974e+00;POP_AF=1.000e-03;P_GERMLINE=-2.411e+01;TLOD=16.20	GT:AD:AF:F1R2:F2R1:MBQ:MFRL:MMQ:MPOS:SA_MAP_AF:SA_POST_PROB	0/0:91,0:0.026:29,0:62,0:0:183,0:0:0	0/1:68,6:0.118:17,0:51,6:40:184,176:60:37:0.071,0.061,0.081:8.693e-03,0.013,0.979
1	159856130	.	T	TA	.	.	DP=54;ECNT=1;NLOD=2.70;N_ART_LOD=0.511;POP_AF=1.000e-03;P_GERMLINE=-9.688e-02;RPA=14,15;RU=A;STR;TLOD=9.60	GT:AD:AF:F1R2:F2R1:MBQ:MFRL:MMQ:MPOS:SA_MAP_AF:SA_POST_PROB	0/0:17,1:0.126:5,0:7,1:30:239,337:60:2	0/1:23,6:0.269:5,0:12,6:40:233,232:60:22:0.00,0.202,0.207:0.023,0.022,0.955
1	159900912	.	G	A	.	.	DP=739;ECNT=1;NLOD=102.06;N_ART_LOD=-2.542e+00;POP_AF=1.000e-03;P_GERMLINE=-1.009e+02;TLOD=3.87	GT:AD:AF:F1R2:F2R1:MBQ:MFRL:MMQ:MPOS:SA_MAP_AF:SA_POST_PROB	0/0:340,0:0.026:116,0:224,0:0:173,0:0:0	0/1:360,3:0.035:130,1:230,2:40:181,207:60:31:0.00,0.010,8.264e-03:2.807e-03,2.182e-03,0.995
1	160122119	.	TAAA	T	.	.	DP=56;ECNT=1;NLOD=2.59;N_ART_LOD=-8.002e-01;POP_AF=1.000e-03;P_GERMLINE=-8.331e-01;RPA=15,12;RU=A;STR;TLOD=4.54	GT:AD:AF:F1R2:F2R1:MBQ:MFRL:MMQ:MPOS:SA_MAP_AF:SA_POST_PROB	0/0:14,2:0.318:3,0:5,0:0:268,0:0:0	0/1:10,2:0.336:5,1:4,1:37:275,217:60:22:0.172,0.00,0.167:0.025,0.020,0.955
1	160146275	.	G	A	.	.	DP=730;ECNT=1;NLOD=103.82;N_ART_LOD=-2.548e+00;POP_AF=1.000e-03;P_GERMLINE=-1.032e+02;TLOD=3.34	GT:AD:AF:F1R2:F2R1:MBQ:MFRL:MMQ:MPOS:SA_MAP_AF:SA_POST_PROB	0/0:346,0:0.023:110,0:236,0:0:166,0:0:0	0/1:347,3:0.036:120,2:227,1:37:162,138:60:20:0.010,0.010,8.571e-03:3.211e-03,1.400e-03,0.995
1	160175210	.	AGCG	A	.	.	DP=85;ECNT=1;NLOD=10.52;N_ART_LOD=-1.594e+00;POP_AF=1.000e-03;P_GERMLINE=-8.629e+00;RPA=6,5;RU=GCG;STR;TLOD=4.60	GT:AD:AF:F1R2:F2R1:MBQ:MFRL:MMQ:MPOS:SA_MAP_AF:SA_POST_PROB	0/0:35,0:0.094:9,0:26,0:0:186,0:0:0	0/1:34,2:0.120:11,1:23,1:37:169,174:60:5:0.040,0.040,0.056:8.395e-03,0.018,0.974
1	160232929	.	A	AT	.	.	DP=367;ECNT=1;NLOD=6.66;N_ART_LOD=15.15;POP_AF=1.000e-03;P_GERMLINE=-3.355e+00;RPA=14,15;RU=T;STR;TLOD=16.71	GT:AD:AF:F1R2:F2R1:MBQ:MFRL:MMQ:MPOS:SA_MAP_AF:SA_POST_PROB	0/0:134,17:0.178:47,9:52,6:38:203,183:60:24	0/1:155,19:0.169:44,8:75,9:39:187,191:60:17:0.00,0.101,0.097:0.016,0.015,0.969
1	160233265	.	C	CA	.	.	DP=31;ECNT=1;NLOD=2.52;N_ART_LOD=-7.830e-01;POP_AF=1.000e-03;P_GERMLINE=-6.786e-02;RPA=15,16;RU=A;STR;TLOD=7.60	GT:AD:AF:F1R2:F2R1:MBQ:MFRL:MMQ:MPOS:SA_MAP_AF:SA_POST_PROB	0/0:9,0:0.160:1,0:4,0:0:176,0:0:0	0/1:11,5:0.352:2,0:7,5:27:300,123:60:15:0.303,0.263,0.313:0.028,0.020,0.953
1	160263286	.	ATTTT	A	.	.	DP=132;ECNT=1;NLOD=8.10;N_ART_LOD=-1.033e+00;POP_AF=1.000e-03;P_GERMLINE=-5.788e+00;RPA=16,12;RU=T;STR;TLOD=5.06	GT:AD:AF:F1R2:F2R1:MBQ:MFRL:MMQ:MPOS:SA_MAP_AF:SA_POST_PROB	0/0:33,1:0.241:5,0:13,0:0:229,0:0:0	0/1:42,3:0.229:13,0:14,2:38:243,345:60:20:0.051,0.00,0.051:0.019,0.010,0.971
1	160557255	.	T	TA	.	.	DP=42;ECNT=1;NLOD=3.57;N_ART_LOD=-8.691e-01;POP_AF=1.000e-03;P_GERMLINE=-2.193e+00;RPA=10,11;RU=A;STR;TLOD=4.08	GT:AD:AF:F1R2:F2R1:MBQ:MFRL:MMQ:MPOS:SA_MAP_AF:SA_POST_PROB	0/0:12,0:0.079:6,0:5,0:0:153,0:0:0	0/1:20,3:0.201:5,0:15,3:38:135,204:60:29:0.091,0.121,0.130:0.028,0.012,0.961
1	160582200	.	TA	T	.	.	DP=250;ECNT=1;NLOD=9.89;N_ART_LOD=5.75;POP_AF=1.000e-03;P_GERMLINE=-6.593e+00;RPA=12,11;RU=A;STR;TLOD=9.20	GT:AD:AF:F1R2:F2R1:MBQ:MFRL:MMQ:MPOS:SA_MAP_AF:SA_POST_PROB	0/0:95,10:0.147:19,3:51,4:40:162,173:60:20	0/1:106,8:0.153:27,1:47,7:39:180,155:60:21:0.061,0.071,0.075:9.199e-03,9.508e-03,0.981
1	160589600	.	C	CT	.	.	DP=848;ECNT=1;NLOD=80.44;N_ART_LOD=4.30;POP_AF=1.000e-03;P_GERMLINE=-7.752e+01;RPA=9,10;RU=T;STR;TLOD=5.85	GT:AD:AF:F1R2:F2R1:MBQ:MFRL:MMQ:MPOS:SA_MAP_AF:SA_POST_PROB	0/0:332,8:0.082:124,2:205,6:39:172,186:60:21	0/1:404,9:0.075:158,1:242,8:37:171,148:60:23:0.010,0.020,0.022:0.029,9.940e-04,0.970
1	160819802	.	CA	C	.	.	DP=20;ECNT=1;NLOD=2.70;N_ART_LOD=-9.997e-01;POP_AF=1.000e-03;P_GERMLINE=-2.249e+00;RPA=10,9;RU=A;STR;TLOD=3.16	GT:AD:AF:F1R2:F2R1:MBQ:MFRL:MMQ:MPOS:SA_MAP_AF:SA_POST_PROB	0/0:9,0:1.394e-03:4,0:5,0:0:169,0:0:0	0/1:7,2:0.281:3,1:4,1:40:152,182:60:31:0.00,0.222,0.222:0.034,0.017,0.949
1	160865362	.	A	G	.	.	DP=167;ECNT=1;NLOD=21.83;N_ART_LOD=-1.878e+00;POP_AF=1.000e-03;P_GERMLINE=-2.116e+01;TLOD=3.37	GT:AD:AF:F1R2:F2R1:MBQ:MFRL:MMQ:MPOS:SA_MAP_AF:SA_POST_PROB	0/0:73,0:0.030:23,0:50,0:0:189,0:0:0	0/1:82,2:0.058:26,1:56,1:40:178,121:55:26:0.020,0.020,0.024:9.575e-03,4.464e-03,0.986
1	160905718	.	C	T	.	.	DP=95;ECNT=1;NLOD=12.76;N_ART_LOD=-1.641e+00;POP_AF=1.000e-03;P_GERMLINE=-1.131e+01;TLOD=4.15	GT:AD:AF:F1R2:F2R1:MBQ:MFRL:MMQ:MPOS:SA_MAP_AF:SA_POST_PROB	0/0:43,0:9.404e-03:27,0:16,0:0:204,0:0:0	0/1:48,2:0.058:32,2:16,0:40:201,197:60:17:0.040,0.00,0.040:6.706e-03,0.016,0.977
1	160905974	.	C	CT	.	.	DP=89;ECNT=1;NLOD=2.63;N_ART_LOD=1.81;POP_AF=1.000e-03;P_GERMLINE=-5.022e-01;RPA=11,12;RU=T;STR;TLOD=5.04	GT:AD:AF:F1R2:F2R1:MBQ:MFRL:MMQ:MPOS:SA_MAP_AF:SA_POST_PROB	0/0:25,2:0.232:15,2:5,0:38:169,178:60:27	0/1:30,4:0.242:16,2:11,2:26:177,152:60:23:0.111,0.00,0.114:0.015,0.021,0.964
1	160925766	.	A	T	.	.	DP=12;ECNT=1;NLOD=2.41;N_ART_LOD=-9.542e-01;POP_AF=1.000e-03;P_GERMLINE=-1.937e+00;TLOD=3.17	GT:AD:AF:F1R2:F2R1:MBQ:MFRL:MMQ:MPOS:SA_MAP_AF:SA_POST_PROB	0/0:8,0:6.759e-05:5,0:3,0:0:186,0:0:0	0/1:3,1:0.250:1,0:2,1:40:109,115:60:21:0.00,0.253,0.250:0.027,0.021,0.951
1	161001703	.	C	CA	.	.	DP=53;ECNT=1;NLOD=5.26;N_ART_LOD=0.158;POP_AF=1.000e-03;P_GERMLINE=-2.407e+00;RPA=11,12;RU=A;STR;TLOD=5.75	GT:AD:AF:F1R2:F2R1:MBQ:MFRL:MMQ:MPOS:SA_MAP_AF:SA_POST_PROB	0/0:26,1:0.068:8,0:14,1:40:158,166:60:6	0/1:19,4:0.205:7,2:11,2:35:165,174:60:32:0.162,0.081,0.167:7.433e-03,0.104,0.888
1	161044103	.	CCCA	C	.	.	DP=1313;ECNT=2;NLOD=149.00;N_ART_LOD=1.22;POP_AF=1.000e-03;P_GERMLINE=-1.457e+02;RPA=4,3;RU=CCA;STR;TLOD=8.04	GT:AD:AF:F1R2:F2R1:MBQ:MFRL:MMQ:MPOS:SA_MAP_AF:SA_POST_PROB	0/0:530,3:0.095:218,1:312,2:39:173,195:60:44	0/1:564,5:0.080:219,1:345,4:39:175,173:60:35:0.010,0.010,8.787e-03:1.012e-03,3.214e-03,0.996
1	161059027	.	TAGC	T	.	.	DP=308;ECNT=1;NLOD=35.12;N_ART_LOD=-2.102e+00;POP_AF=1.000e-03;P_GERMLINE=-3.182e+01;RPA=5,4;RU=AGC;STR;TLOD=8.72	GT:AD:AF:F1R2:F2R1:MBQ:MFRL:MMQ:MPOS:SA_MAP_AF:SA_POST_PROB	0/0:117,0:0.077:51,0:66,0:0:175,0:0:0	0/1:130,4:0.131:52,3:78,1:39:172,204:60:23:0.030,0.020,0.030:3.186e-03,0.012,0.985
1	161068767	.	G	A	.	.	DP=871;ECNT=1;NLOD=123.58;N_ART_LOD=-2.623e+00;POP_AF=1.000e-03;P_GERMLINE=-1.228e+02;TLOD=3.49	GT:AD:AF:F1R2:F2R1:MBQ:MFRL:MMQ:MPOS:SA_MAP_AF:SA_POST_PROB	0/0:412,0:0.021:153,0:259,0:0:186,0:0:0	0/1:423,3:0.027:162,1:261,2:40:188,187:60:11:0.010,0.010,7.042e-03:1.216e-03,2.993e-03,0.996
1	161117707	.	C	A	.	.	DP=15;ECNT=1;NLOD=3.01;N_ART_LOD=-1.058e+00;POP_AF=1.000e-03;P_GERMLINE=-2.635e+00;TLOD=3.07	GT:AD:AF:F1R2:F2R1:MBQ:MFRL:MMQ:MPOS:SA_MAP_AF:SA_POST_PROB	0/0:10,0:0.046:5,0:5,0:0:170,0:0:0	0/1:3,1:0.250:2,0:1,1:39:116,169:60:4:0.00,0.253,0.250:0.032,0.019,0.949
1	161127695	.	G	GA	.	.	DP=85;ECNT=1;NLOD=4.18;N_ART_LOD=0.328;POP_AF=1.000e-03;P_GERMLINE=-1.070e+00;RPA=13,14;RU=A;STR;TLOD=6.37	GT:AD:AF:F1R2:F2R1:MBQ:MFRL:MMQ:MPOS:SA_MAP_AF:SA_POST_PROB	0/0:22,1:0.171:7,0:12,1:40:253,244:60:30	0/1:40,6:0.198:12,2:22,4:35:238,213:60:3:0.00,0.131,0.130:0.029,0.012,0.959
1	161206113	.	C	T	.	.	DP=81;ECNT=1;NLOD=13.20;N_ART_LOD=-1.661e+00;POP_AF=1.000e-03;P_GERMLINE=-1.253e+01;TLOD=3.37	GT:AD:AF:F1R2:F2R1:MBQ:MFRL:MMQ:MPOS:SA_MAP_AF:SA_POST_PROB	0/0:44,0:0.024:15,0:29,0:0:251,0:0:0	0/1:32,2:0.080:12,1:20,1:34:230,251:60:20:0.00,0.061,0.059:0.011,0.019,0.969
1	161276038	.	C	T	.	.	DP=529;ECNT=1;NLOD=65.85;N_ART_LOD=-2.367e+00;POP_AF=1.000e-03;P_GERMLINE=-6.467e+01;TLOD=3.88	GT:AD:AF:F1R2:F2R1:MBQ:MFRL:MMQ:MPOS:SA_MAP_AF:SA_POST_PROB	0/0:217,0:0.060:95,0:122,0:0:214,0:0:0	0/1:248,3:0.063:102,1:146,2:39:215,242:60:18:0.010,0.010,0.012:4.206e-03,2.153e-03,0.994
1	161577761	.	C	G	.	.	DP=471;ECNT=2;NLOD=58.70;N_ART_LOD=0.936;POP_AF=1.000e-03;P_GERMLINE=-5.540e+01;TLOD=10.85	GT:AD:AF:F1R2:F2R1:MBQ:MFRL:MMQ:MPOS:SA_MAP_AF:SA_POST_PROB	0/0:224,3:0.031:76,0:148,3:40:176,155:27:20	0/1:214,10:0.068:77,4:137,6:40:175,172:27:20:0.00,0.040,0.045:0.574,5.995e-04,0.425
1	161577789	.	G	A	.	.	DP=493;ECNT=2;NLOD=49.67;N_ART_LOD=6.92;POP_AF=1.000e-03;P_GERMLINE=-4.637e+01;TLOD=16.25	GT:AD:AF:F1R2:F2R1:MBQ:MFRL:MMQ:MPOS:SA_MAP_AF:SA_POST_PROB	0/0:232,7:0.057:82,2:150,5:39:180,134:27:24	0/1:217,13:0.077:83,6:134,7:39:172,161:27:24:0.020,0.051,0.057:0.343,1.039e-03,0.656
1	161680123	.	G	A	.	.	DP=191;ECNT=1;NLOD=28.85;N_ART_LOD=-1.994e+00;POP_AF=1.000e-03;P_GERMLINE=-2.814e+01;TLOD=3.41	GT:AD:AF:F1R2:F2R1:MBQ:MFRL:MMQ:MPOS:SA_MAP_AF:SA_POST_PROB	0/0:96,0:0.021:34,0:62,0:0:214,0:0:0	0/1:87,2:0.035:39,1:48,1:40:200,270:60:24:0.00,0.020,0.022:6.037e-03,9.147e-03,0.985
1	161680413	.	G	GA	.	.	DP=221;ECNT=1;NLOD=8.76;N_ART_LOD=4.83;POP_AF=1.000e-03;P_GERMLINE=-5.463e+00;RPA=11,12;RU=A;STR;TLOD=8.28	GT:AD:AF:F1R2:F2R1:MBQ:MFRL:MMQ:MPOS:SA_MAP_AF:SA_POST_PROB	0/0:70,5:0.185:24,4:36,1:34:213,212:60:26	0/1:71,8:0.245:31,4:32,4:38:205,188:60:37:0.081,0.091,0.101:0.033,5.639e-03,0.961
1	162335195	.	T	C	.	.	DP=678;ECNT=1;NLOD=90.33;N_ART_LOD=-2.489e+00;POP_AF=1.000e-03;P_GERMLINE=-8.990e+01;TLOD=3.13	GT:AD:AF:F1R2:F2R1:MBQ:MFRL:MMQ:MPOS:SA_MAP_AF:SA_POST_PROB	0/0:301,0:0.027:98,0:203,0:0:162,0:0:0	0/1:350,3:0.021:103,1:247,2:37:167,135:60:22:0.010,0.010,8.499e-03:1.728e-03,2.402e-03,0.996
1	162337281	.	G	A	.	.	DP=187;ECNT=1;NLOD=27.09;N_ART_LOD=-1.967e+00;POP_AF=1.000e-03;P_GERMLINE=-2.635e+01;TLOD=3.44	GT:AD:AF:F1R2:F2R1:MBQ:MFRL:MMQ:MPOS:SA_MAP_AF:SA_POST_PROB	0/0:90,0:0.021:35,0:55,0:0:222,0:0:0	0/1:84,2:0.059:28,1:56,1:40:209,231:60:28:0.020,0.00,0.023:9.712e-03,6.119e-03,0.984
1	162372495	.	GTGT	G	.	.	DB;DP=1373;ECNT=1;NLOD=130.80;N_ART_LOD=8.31;POP_AF=1.000e-03;P_GERMLINE=-1.305e+02;RPA=5,4;RU=TGT;STR;TLOD=3.04	GT:AD:AF:F1R2:F2R1:MBQ:MFRL:MMQ:MPOS:SA_MAP_AF:SA_POST_PROB	0/0:506,5:0.092:183,3:323,2:39:175,129:60:24	0/1:635,3:0.085:234,0:401,3:40:177,210:60:37:0.010,0.00,4.702e-03:5.886e-04,4.172e-03,0.995
1	162372703	.	C	CT	.	.	DP=89;ECNT=1;NLOD=7.98;N_ART_LOD=-1.230e+00;POP_AF=1.000e-03;P_GERMLINE=-7.288e+00;RPA=11,12;RU=T;STR;TLOD=3.39	GT:AD:AF:F1R2:F2R1:MBQ:MFRL:MMQ:MPOS:SA_MAP_AF:SA_POST_PROB	0/0:27,0:0.171:12,0:12,0:0:268,0:0:0	0/1:29,4:0.245:14,2:14,2:38:243,258:60:38:0.121,0.00,0.121:0.015,0.022,0.963
1	162749855	.	TTC	T	.	.	DB;DP=700;ECNT=1;NLOD=12.29;N_ART_LOD=37.79;POP_AF=1.000e-03;P_GERMLINE=-8.990e+00;RPA=8,7;RU=TC;STR;TLOD=41.04	GT:AD:AF:F1R2:F2R1:MBQ:MFRL:MMQ:MPOS:SA_MAP_AF:SA_POST_PROB	0/0:251,20:0.131:80,3:171,15:39:176,163:60:25	0/1:318,20:0.116:119,9:199,11:39:176,168:60:31:0.051,0.051,0.059:3.506e-03,0.011,0.986
1	163738627	.	C	T	.	.	DP=133;ECNT=1;NLOD=18.66;N_ART_LOD=-1.808e+00;POP_AF=1.000e-03;P_GERMLINE=-1.763e+01;TLOD=3.74	GT:AD:AF:F1R2:F2R1:MBQ:MFRL:MMQ:MPOS:SA_MAP_AF:SA_POST_PROB	0/0:62,0:0.023:35,0:27,0:0:185,0:0:0	0/1:61,2:0.068:32,1:29,1:40:187,88:60:4:0.020,0.020,0.032:4.836e-03,0.016,0.979
1	164326574	.	G	A	.	.	DP=146;ECNT=2;NLOD=13.09;N_ART_LOD=0.830;POP_AF=1.000e-03;P_GERMLINE=-9.933e+00;TLOD=6.41	GT:AD:AF:F1R2:F2R1:MBQ:MFRL:MMQ:MPOS:SA_MAP_AF:SA_POST_PROB	0/0:58,1:0.043:22,0:36,1:39:171,131:60:14	0/1:76,3:0.070:25,1:51,2:39:171,298:60:29:0.030,0.030,0.038:0.011,5.955e-03,0.983
1	164326586	.	GGAT	G	.	.	DP=123;ECNT=2;NLOD=7.30;N_ART_LOD=1.32;POP_AF=1.000e-03;P_GERMLINE=-4.064e+00;TLOD=6.77	GT:AD:AF:F1R2:F2R1:MBQ:MFRL:MMQ:MPOS:SA_MAP_AF:SA_POST_PROB	0/0:41,3:0.112:17,1:24,2:38:173,200:60:31	0/1:56,3:0.140:17,1:39,2:40:182,171:60:26:0.020,0.051,0.051:0.098,3.455e-03,0.899
1	164559449	.	GAA	G	.	.	DP=35;ECNT=1;NLOD=2.99;N_ART_LOD=-6.489e-01;POP_AF=1.000e-03;P_GERMLINE=-1.743e-01;RPA=12,10;RU=A;STR;TLOD=8.76	GT:AD:AF:F1R2:F2R1:MBQ:MFRL:MMQ:MPOS:SA_MAP_AF:SA_POST_PROB	0/0:10,0:0.048:5,0:3,0:0:211,0:0:0	0/1:15,4:0.272:4,2:7,2:36:266,202:60:16:0.172,0.162,0.190:0.015,0.025,0.960
1	165156684	.	G	GGT	.	.	DP=39;ECNT=1;NLOD=3.48;N_ART_LOD=-8.729e-01;POP_AF=1.000e-03;P_GERMLINE=-2.567e+00;RPA=13,14;RU=GT;STR;TLOD=3.61	GT:AD:AF:F1R2:F2R1:MBQ:MFRL:MMQ:MPOS:SA_MAP_AF:SA_POST_PROB	0/0:12,0:0.119:8,0:3,0:0:178,0:0:0	0/1:14,2:0.253:10,1:3,1:40:156,147:60:36:0.101,0.101,0.125:0.022,0.015,0.963
1	165589239	.	TTC	T	.	.	DP=34;ECNT=1;NLOD=3.61;N_ART_LOD=-1.153e+00;POP_AF=1.000e-03;P_GERMLINE=-2.053e+00;RPA=8,7;RU=TC;STR;TLOD=4.26	GT:AD:AF:F1R2:F2R1:MBQ:MFRL:MMQ:MPOS:SA_MAP_AF:SA_POST_PROB	0/0:12,0:0.101:6,0:6,0:0:179,0:0:0	0/1:13,2:0.211:8,1:5,1:40:175,188:60:48:0.101,0.111,0.133:0.025,0.015,0.961
1	165652179	.	T	C	.	.	DP=220;ECNT=1;NLOD=32.79;N_ART_LOD=-2.045e+00;POP_AF=1.000e-03;P_GERMLINE=-3.243e+01;TLOD=3.06	GT:AD:AF:F1R2:F2R1:MBQ:MFRL:MMQ:MPOS:SA_MAP_AF:SA_POST_PROB	0/0:110,0:0.011:26,0:84,0:0:228,0:0:0	0/1:106,2:0.027:31,0:75,2:40:213,230:60:27:0.00,0.020,0.019:4.056e-03,0.019,0.977
1	165683900	.	C	CA	.	.	DP=56;ECNT=1;NLOD=2.86;N_ART_LOD=0.450;POP_AF=1.000e-03;P_GERMLINE=-4.877e-01;RPA=11,12;RU=A;STR;TLOD=5.33	GT:AD:AF:F1R2:F2R1:MBQ:MFRL:MMQ:MPOS:SA_MAP_AF:SA_POST_PROB	0/0:18,1:0.131:8,0:6,1:35:124,203:60:5	0/1:25,4:0.200:15,2:7,2:34:154,220:60:31:0.131,0.091,0.138:0.011,0.030,0.959
1	165877194	.	A	AT	.	.	DP=471;ECNT=1;NLOD=29.00;N_ART_LOD=6.55;POP_AF=1.000e-03;P_GERMLINE=-2.628e+01;RPA=10,11;RU=T;STR;TLOD=5.55	GT:AD:AF:F1R2:F2R1:MBQ:MFRL:MMQ:MPOS:SA_MAP_AF:SA_POST_PROB	0/0:160,8:0.147:50,0:106,8:40:204,168:60:25	0/1:188,8:0.152:64,2:117,6:39:190,203:60:33:0.040,0.030,0.041:5.950e-03,5.495e-03,0.989
1	166039813	.	G	A	.	.	DP=959;ECNT=1;NLOD=127.54;N_ART_LOD=-2.636e+00;POP_AF=1.000e-03;P_GERMLINE=-1.258e+02;TLOD=4.47	GT:AD:AF:F1R2:F2R1:MBQ:MFRL:MMQ:MPOS:SA_MAP_AF:SA_POST_PROB	0/0:426,0:0.019:137,0:289,0:0:184,0:0:0	0/1:491,4:0.034:179,0:312,4:40:179,219:60:3:0.010,0.010,8.081e-03:2.388e-03,1.207e-03,0.996
1	166135217	.	G	A	.	.	DP=888;ECNT=1;NLOD=109.51;N_ART_LOD=-1.564e+00;POP_AF=1.000e-03;P_GERMLINE=-1.090e+02;TLOD=3.19	GT:AD:AF:F1R2:F2R1:MBQ:MFRL:MMQ:MPOS:SA_MAP_AF:SA_POST_PROB	0/0:375,1:0.044:129,1:246,0:31:178,135:60:2	0/1:446,3:0.038:176,1:270,2:39:177,159:60:16:0.010,0.010,6.682e-03:1.244e-03,2.442e-03,0.996
1	166962119	.	G	GT	.	.	DB;DP=357;ECNT=1;NLOD=19.14;N_ART_LOD=3.69;POP_AF=1.000e-03;P_GERMLINE=-1.584e+01;RPA=11,12;RU=T;STR;TLOD=21.02	GT:AD:AF:F1R2:F2R1:MBQ:MFRL:MMQ:MPOS:SA_MAP_AF:SA_POST_PROB	0/0:109,7:0.174:45,3:59,2:39:210,236:60:30	0/1:127,19:0.234:50,11:73,4:37:210,224:60:28:0.101,0.00,0.105:0.013,0.019,0.968
1	167893778	.	GA	G	.	.	DP=184;ECNT=1;NLOD=3.50;N_ART_LOD=6.14;POP_AF=1.000e-03;P_GERMLINE=-9.768e-01;RPA=10,9;RU=A;STR;TLOD=5.36	GT:AD:AF:F1R2:F2R1:MBQ:MFRL:MMQ:MPOS:SA_MAP_AF:SA_POST_PROB	0/0:57,6:0.178:21,1:34,4:39:166,175:60:12	0/1:82,7:0.144:28,3:50,2:39:179,173:60:31:0.061,0.00,0.057:3.011e-03,0.101,0.896
1	168014080	.	T	A	.	.	DP=236;ECNT=1;NLOD=33.71;N_ART_LOD=-2.065e+00;POP_AF=1.000e-03;P_GERMLINE=-3.338e+01;TLOD=3.03	GT:AD:AF:F1R2:F2R1:MBQ:MFRL:MMQ:MPOS:SA_MAP_AF:SA_POST_PROB	0/0:112,0:0.029:52,0:60,0:0:221,0:0:0	0/1:107,2:0.052:38,1:69,1:40:197,207:60:19:0.00,0.020,0.018:4.437e-03,0.012,0.984
1	168054494	.	A	AT	.	.	DP=203;ECNT=1;NLOD=21.96;N_ART_LOD=-3.661e-01;POP_AF=1.000e-03;P_GERMLINE=-2.072e+01;RPA=9,10;RU=T;STR;TLOD=3.95	GT:AD:AF:F1R2:F2R1:MBQ:MFRL:MMQ:MPOS:SA_MAP_AF:SA_POST_PROB	0/0:87,2:0.120:45,0:40,2:28:195,283:60:25	0/1:64,4:0.176:26,2:36,2:34:216,128:60:28:0.040,0.051,0.059:0.026,5.166e-03,0.969
1	168262522	.	AGT	A	.	.	DP=272;ECNT=1;NLOD=5.23;N_ART_LOD=0.383;POP_AF=1.000e-03;P_GERMLINE=-2.286e+00;RPA=21,20;RU=GT;STR;TLOD=5.89	GT:AD:AF:F1R2:F2R1:MBQ:MFRL:MMQ:MPOS:SA_MAP_AF:SA_POST_PROB	0/0:33,3:0.376:2,0:11,1:27:204,232:60:12	0/1:42,8:0.393:3,1:15,4:37:208,251:60:28:0.121,0.00,0.119:0.022,0.016,0.962
1	168266914	.	C	A	.	.	DP=709;ECNT=1;NLOD=93.87;N_ART_LOD=-2.503e+00;POP_AF=1.000e-03;P_GERMLINE=-9.329e+01;TLOD=3.28	GT:AD:AF:F1R2:F2R1:MBQ:MFRL:MMQ:MPOS:SA_MAP_AF:SA_POST_PROB	0/0:312,0:0.020:122,0:190,0:0:172,0:0:0	0/1:372,3:0.021:157,1:215,2:39:167,187:60:8:0.010,0.00,8.000e-03:7.397e-04,0.015,0.984
1	168511354	.	G	GA	.	.	DP=150;ECNT=1;NLOD=10.52;N_ART_LOD=1.01;POP_AF=1.000e-03;P_GERMLINE=-7.227e+00;RPA=9,10;RU=A;STR;TLOD=7.71	GT:AD:AF:F1R2:F2R1:MBQ:MFRL:MMQ:MPOS:SA_MAP_AF:SA_POST_PROB	0/0:52,2:0.147:25,1:25,1:37:189,144:60:18	0/1:61,6:0.157:26,2:35,4:39:182,205:60:32:0.091,0.00,0.090:7.211e-03,0.034,0.959
1	169555367	.	TA	T	.	.	DP=87;ECNT=1;NLOD=7.56;N_ART_LOD=-1.119e+00;POP_AF=1.000e-03;P_GERMLINE=-4.258e+00;RPA=13,12;RU=A;STR;TLOD=35.12	GT:AD:AF:F1R2:F2R1:MBQ:MFRL:MMQ:MPOS:SA_MAP_AF:SA_POST_PROB	0/0:33,3:0.117:12,0:17,0:0:181,0:0:0	0/1:21,22:0.505:7,11:13,7:39:187,222:60:13:0.394,0.394,0.419:0.014,0.041,0.945
1	169572553	.	G	C	.	.	DP=149;ECNT=1;NLOD=6.97;N_ART_LOD=-6.474e-02;POP_AF=1.000e-03;P_GERMLINE=-4.022e+00;TLOD=5.91	GT:AD:AF:F1R2:F2R1:MBQ:MFRL:MMQ:MPOS:SA_MAP_AF:SA_POST_PROB	0/0:32,1:0.292:11,0:21,1:0:235,311:60:0	0/1:36,4:0.279:12,1:24,3:0:238,266:60:0:0.101,0.00,0.100:0.017,0.017,0.966
1	169672595	.	G	A	.	.	DP=188;ECNT=1;NLOD=10.62;N_ART_LOD=0.773;POP_AF=1.000e-03;P_GERMLINE=-9.828e+00;TLOD=3.50	GT:AD:AF:F1R2:F2R1:MBQ:MFRL:MMQ:MPOS:SA_MAP_AF:SA_POST_PROB	0/0:71,10:0.180:12,5:18,3:14:182,221:60:30	0/1:80,11:0.186:13,3:25,6:27:206,162:60:29:0.141,0.00,0.136:0.012,0.029,0.959
1	169796782	.	CA	C	.	.	DP=1027;ECNT=1;NLOD=104.29;N_ART_LOD=5.71;POP_AF=1.000e-03;P_GERMLINE=-1.010e+02;RPA=9,8;RU=A;STR;TLOD=10.39	GT:AD:AF:F1R2:F2R1:MBQ:MFRL:MMQ:MPOS:SA_MAP_AF:SA_POST_PROB	0/0:420,8:0.066:157,2:243,6:39:212,223:60:29	0/1:495,12:0.067:163,6:308,6:40:206,216:60:19:0.00,0.020,0.025:4.181e-03,0.014,0.982
1	169801719	.	C	CT	.	.	DP=880;ECNT=1;NLOD=75.88;N_ART_LOD=4.13;POP_AF=1.000e-03;P_GERMLINE=-7.258e+01;RPA=9,10;RU=T;STR;TLOD=14.40	GT:AD:AF:F1R2:F2R1:MBQ:MFRL:MMQ:MPOS:SA_MAP_AF:SA_POST_PROB	0/0:313,7:0.125:114,3:186,4:40:190,209:60:15	0/1:362,15:0.136:134,6:222,9:39:181,179:60:32:0.040,0.030,0.040:4.726e-03,5.152e-03,0.990
1	169819526	.	AT	A	.	.	DP=237;ECNT=1;NLOD=7.37;N_ART_LOD=8.87;POP_AF=1.000e-03;P_GERMLINE=-4.072e+00;RPA=11,10;RU=T;STR;TLOD=8.80	GT:AD:AF:F1R2:F2R1:MBQ:MFRL:MMQ:MPOS:SA_MAP_AF:SA_POST_PROB	0/0:85,7:0.137:26,3:43,4:39:176,157:60:23	0/1:108,9:0.136:38,2:53,6:39:173,143:60:25:0.040,0.071,0.071:0.039,3.626e-03,0.957
1	169823450	.	C	T	.	.	DP=823;ECNT=1;NLOD=103.78;N_ART_LOD=-2.552e+00;POP_AF=1.000e-03;P_GERMLINE=-1.030e+02;TLOD=3.46	GT:AD:AF:F1R2:F2R1:MBQ:MFRL:MMQ:MPOS:SA_MAP_AF:SA_POST_PROB	0/0:346,0:0.033:128,0:218,0:0:162,0:0:0	0/1:430,3:0.031:176,1:254,2:40:180,142:60:8:0.00,0.010,6.928e-03:5.072e-03,9.342e-04,0.994
1	169832331	.	C	T	.	.	DP=40;ECNT=1;NLOD=5.07;N_ART_LOD=-1.254e+00;POP_AF=1.000e-03;P_GERMLINE=-2.617e+00;TLOD=5.22	GT:AD:AF:F1R2:F2R1:MBQ:MFRL:MMQ:MPOS:SA_MAP_AF:SA_POST_PROB	0/0:17,0:5.963e-03:3,0:14,0:0:169,0:0:0	0/1:20,2:0.109:11,1:9,1:40:176,157:50:20:0.00,0.091,0.091:0.046,8.295e-03,0.946
1	169845048	.	C	G	.	.	DP=144;ECNT=1;NLOD=17.37;N_ART_LOD=-1.782e+00;POP_AF=1.000e-03;P_GERMLINE=-1.705e+01;TLOD=3.01	GT:AD:AF:F1R2:F2R1:MBQ:MFRL:MMQ:MPOS:SA_MAP_AF:SA_POST_PROB	0/0:58,0:0.036:22,0:36,0:0:224,0:0:0	0/1:73,2:0.068:25,1:48,1:37:226,227:60:15:0.00,0.030,0.027:5.388e-03,0.026,0.969
1	169930115	.	G	A	.	.	DP=153;ECNT=1;NLOD=19.57;N_ART_LOD=-1.831e+00;POP_AF=1.000e-03;P_GERMLINE=-1.881e+01;TLOD=3.46	GT:AD:AF:F1R2:F2R1:MBQ:MFRL:MMQ:MPOS:SA_MAP_AF:SA_POST_PROB	0/0:65,0:0.029:25,0:40,0:0:256,0:0:0	0/1:77,2:0.057:24,1:53,1:40:234,267:60:11:0.00,0.030,0.025:5.148e-03,0.026,0.969
1	170135968	.	G	A	.	.	DP=92;ECNT=1;NLOD=13.85;N_ART_LOD=-1.676e+00;POP_AF=1.000e-03;P_GERMLINE=-1.225e+01;TLOD=4.30	GT:AD:AF:F1R2:F2R1:MBQ:MFRL:MMQ:MPOS:SA_MAP_AF:SA_POST_PROB	0/0:46,0:0.011:12,0:34,0:0:216,0:0:0	0/1:39,2:0.091:14,2:25,0:40:196,171:60:12:0.051,0.00,0.049:0.022,9.321e-03,0.969
1	170927570	.	CTT	C	.	.	DP=170;ECNT=1;NLOD=3.09;N_ART_LOD=2.32;POP_AF=1.000e-03;P_GERMLINE=-3.640e-01;RPA=17,15;RU=T;STR;TLOD=5.95	GT:AD:AF:F1R2:F2R1:MBQ:MFRL:MMQ:MPOS:SA_MAP_AF:SA_POST_PROB	0/0:48,5:0.219:25,3:9,1:35:177,220:60:17	0/1:53,8:0.262:20,3:17,2:39:186,133:60:9:0.061,0.051,0.069:4.367e-03,0.069,0.927
1	171053299	.	C	T	.	.	DP=125;ECNT=1;NLOD=14.56;N_ART_LOD=-1.704e+00;POP_AF=1.000e-03;P_GERMLINE=-1.398e+01;TLOD=3.28	GT:AD:AF:F1R2:F2R1:MBQ:MFRL:MMQ:MPOS:SA_MAP_AF:SA_POST_PROB	0/0:49,0:0.028:27,0:22,0:0:182,0:0:0	0/1:70,2:0.042:44,1:26,1:38:180,184:60:25:0.020,0.020,0.028:5.589e-03,9.216e-03,0.985
1	172061876	.	A	T	.	.	DP=101;ECNT=1;NLOD=4.50;N_ART_LOD=4.10;POP_AF=1.000e-03;P_GERMLINE=-3.282e+00;TLOD=3.92	GT:AD:AF:F1R2:F2R1:MBQ:MFRL:MMQ:MPOS:SA_MAP_AF:SA_POST_PROB	0/0:42,2:0.083:15,1:27,1:39:227,209:60:18	0/1:49,2:0.062:17,0:32,2:39:198,184:60:29:0.00,0.040,0.039:8.069e-03,0.019,0.973
1	173702454	.	G	A	.	.	DP=32;ECNT=1;NLOD=3.31;N_ART_LOD=-1.079e+00;POP_AF=1.000e-03;P_GERMLINE=-9.359e-01;TLOD=5.19	GT:AD:AF:F1R2:F2R1:MBQ:MFRL:MMQ:MPOS:SA_MAP_AF:SA_POST_PROB	0/0:11,0:3.848e-05:3,0:8,0:0:145,0:0:0	0/1:19,2:0.095:4,0:15,2:40:136,154:60:20:0.00,0.091,0.095:0.038,9.400e-03,0.953
1	173795839	.	G	T	.	.	DP=555;ECNT=2;NLOD=59.58;N_ART_LOD=-2.287e+00;POP_AF=1.000e-03;P_GERMLINE=-5.725e+01;TLOD=5.08	GT:AD:AF:F1R2:F2R1:MBQ:MFRL:MMQ:MPOS:SA_MAP_AF:SA_POST_PROB	0/0:220,7:0.071:120,4:100,3:16:167,204:60:17	0/1:277,17:0.095:130,13:147,4:16:167,202:60:10:0.00,0.061,0.058:0.718,4.148e-04,0.281
1	173873254	.	T	C	.	.	DP=124;ECNT=1;NLOD=17.97;N_ART_LOD=-1.794e+00;POP_AF=1.000e-03;P_GERMLINE=-1.725e+01;TLOD=3.42	GT:AD:AF:F1R2:F2R1:MBQ:MFRL:MMQ:MPOS:SA_MAP_AF:SA_POST_PROB	0/0:60,0:0.027:21,0:39,0:0:171,0:0:0	0/1:58,2:0.043:19,1:39,1:38:197,177:60:20:0.030,0.00,0.033:9.682e-03,9.243e-03,0.981
1	173961807	.	AACAC	A	.	.	DP=85;ECNT=2;NLOD=11.77;N_ART_LOD=-1.209e+00;POP_AF=1.000e-03;P_GERMLINE=-1.135e+01;RPA=15,13;RU=AC;STR;TLOD=3.13	GT:AD:AF:F1R2:F2R1:MBQ:MFRL:MMQ:MPOS:SA_MAP_AF:SA_POST_PROB	0/0:39,0:0.102:5,0:28,0:0:194,0:0:0	0/1:25,3:0.203:9,0:9,2:33:166,387:60:32:0.00,0.081,0.080:0.015,0.019,0.966
1	173961837	.	C	CAG	.	.	DP=130;ECNT=2;NLOD=9.45;N_ART_LOD=1.07;POP_AF=1.000e-03;P_GERMLINE=-8.943e+00;RPA=10,11;RU=AG;STR;TLOD=3.20	GT:AD:AF:F1R2:F2R1:MBQ:MFRL:MMQ:MPOS:SA_MAP_AF:SA_POST_PROB	0/0:53,2:0.151:8,0:31,1:34:168,280:60:35	0/1:47,3:0.130:12,2:24,0:39:162,171:60:41:0.00,0.051,0.049:0.014,0.010,0.976
1	175096292	.	G	A	.	.	DP=183;ECNT=1;NLOD=23.48;N_ART_LOD=-1.902e+00;POP_AF=1.000e-03;P_GERMLINE=-2.289e+01;TLOD=3.28	GT:AD:AF:F1R2:F2R1:MBQ:MFRL:MMQ:MPOS:SA_MAP_AF:SA_POST_PROB	0/0:78,0:0.013:21,0:57,0:0:199,0:0:0	0/1:95,2:0.050:45,1:50,1:40:195,192:60:27:0.020,0.00,0.021:0.013,4.897e-03,0.982
1	175115970	.	GTAAT	G	.	.	DP=173;ECNT=2;NLOD=18.63;N_ART_LOD=-1.827e+00;POP_AF=1.000e-03;P_GERMLINE=-1.793e+01;RPA=5,4;RU=TAAT;STR;TLOD=3.39	GT:AD:AF:F1R2:F2R1:MBQ:MFRL:MMQ:MPOS:SA_MAP_AF:SA_POST_PROB	0/0:62,0:0.070:26,0:36,0:0:185,0:0:0	0/1:90,2:0.065:28,0:62,2:40:176,191:60:28:0.020,0.010,0.022:3.645e-03,0.012,0.985
1	177942024	.	CCT	C	.	.	DP=27;ECNT=1;NLOD=3.01;N_ART_LOD=-1.057e+00;POP_AF=1.000e-03;P_GERMLINE=-1.655e+00;RPA=6,5;RU=CT;STR;TLOD=4.06	GT:AD:AF:F1R2:F2R1:MBQ:MFRL:MMQ:MPOS:SA_MAP_AF:SA_POST_PROB	0/0:10,0:0.046:8,0:2,0:0:172,0:0:0	0/1:13,2:0.157:10,1:3,1:38:189,186:60:16:0.00,0.131,0.133:0.024,0.017,0.959
1	178052966	.	T	C	.	.	DP=21;ECNT=1;NLOD=3.01;N_ART_LOD=-1.041e+00;POP_AF=1.000e-03;P_GERMLINE=-2.744e-01;TLOD=6.14	GT:AD:AF:F1R2:F2R1:MBQ:MFRL:MMQ:MPOS:SA_MAP_AF:SA_POST_PROB	0/0:10,0:5.507e-05:2,0:8,0:0:159,0:0:0	0/1:8,2:0.227:2,1:6,1:40:227,229:60:20:0.202,0.00,0.200:0.017,0.032,0.952
1	178062908	.	TGCC	T	.	.	DP=82;ECNT=1;NLOD=10.22;N_ART_LOD=-1.554e+00;POP_AF=1.000e-03;P_GERMLINE=-8.432e+00;RPA=7,6;RU=GCC;STR;TLOD=4.50	GT:AD:AF:F1R2:F2R1:MBQ:MFRL:MMQ:MPOS:SA_MAP_AF:SA_POST_PROB	0/0:34,0:0.029:16,0:18,0:0:170,0:0:0	0/1:37,2:0.120:26,1:11,1:39:146,191:60:23:0.040,0.040,0.051:0.012,0.010,0.978
1	178252887	.	C	A	.	.	DP=92;ECNT=1;NLOD=11.69;N_ART_LOD=-1.611e+00;POP_AF=1.000e-03;P_GERMLINE=-1.027e+01;TLOD=4.12	GT:AD:AF:F1R2:F2R1:MBQ:MFRL:MMQ:MPOS:SA_MAP_AF:SA_POST_PROB	0/0:39,0:0.027:15,0:24,0:0:207,0:0:0	0/1:45,2:0.078:14,1:31,1:40:218,257:60:16:0.040,0.00,0.043:0.014,9.841e-03,0.976
1	178969810	.	C	CT	.	.	DP=30;ECNT=1;NLOD=2.63;N_ART_LOD=0.530;POP_AF=1.000e-03;P_GERMLINE=-2.094e+00;RPA=13,14;RU=T;STR;TLOD=3.24	GT:AD:AF:F1R2:F2R1:MBQ:MFRL:MMQ:MPOS:SA_MAP_AF:SA_POST_PROB	0/0:17,1:0.112:3,0:9,1:39:139,187:60:42	0/1:7,2:0.296:3,1:2,1:37:170,125:60:27:0.192,0.192,0.222:0.023,0.021,0.956
1	179054557	.	CAA	C	.	.	DP=54;ECNT=1;NLOD=6.61;N_ART_LOD=-9.836e-01;POP_AF=1.000e-03;P_GERMLINE=-4.925e+00;RPA=17,15;RU=A;STR;TLOD=4.40	GT:AD:AF:F1R2:F2R1:MBQ:MFRL:MMQ:MPOS:SA_MAP_AF:SA_POST_PROB	0/0:22,0:0.122:8,0:8,0:0:196,0:0:0	0/1:14,3:0.284:1,0:7,3:39:190,233:60:34:0.111,0.111,0.136:0.011,0.039,0.950
1	179080114	.	GCTTTTT	G	.	.	DP=151;ECNT=1;NLOD=16.19;N_ART_LOD=-1.303e+00;POP_AF=1.000e-03;P_GERMLINE=-1.459e+01;TLOD=4.32	GT:AD:AF:F1R2:F2R1:MBQ:MFRL:MMQ:MPOS:SA_MAP_AF:SA_POST_PROB	0/0:54,0:0.066:24,0:27,0:0:158,0:0:0	0/1:72,4:0.121:22,4:45,0:16:156,204:60:26:0.051,0.00,0.053:7.340e-03,0.016,0.976
1	179081385	.	TCAC	T	.	.	DP=787;ECNT=1;NLOD=97.67;N_ART_LOD=-5.760e-01;POP_AF=1.000e-03;P_GERMLINE=-9.451e+01;RPA=5,4;RU=CAC;STR;TLOD=6.42	GT:AD:AF:F1R2:F2R1:MBQ:MFRL:MMQ:MPOS:SA_MAP_AF:SA_POST_PROB	0/0:339,1:0.041:153,0:186,1:40:168,166:60:38	0/1:387,4:0.043:158,0:229,4:37:173,159:60:34:0.00,0.010,0.010:5.601e-03,1.363e-03,0.993
1	179089239	.	GAA	G	.	.	DP=242;ECNT=1;NLOD=27.90;N_ART_LOD=-1.437e+00;POP_AF=1.000e-03;P_GERMLINE=-2.695e+01;RPA=11,9;RU=A;STR;TLOD=3.65	GT:AD:AF:F1R2:F2R1:MBQ:MFRL:MMQ:MPOS:SA_MAP_AF:SA_POST_PROB	0/0:93,0:0.077:26,0:48,0:0:169,0:0:0	0/1:103,3:0.124:33,2:55,1:39:187,161:60:21:0.00,0.030,0.027:7.484e-03,6.767e-03,0.986
1	179095895	.	TAA	T	.	.	DP=208;ECNT=2;NLOD=16.81;N_ART_LOD=0.107;POP_AF=1.000e-03;P_GERMLINE=-1.551e+01;RPA=12,10;RU=A;STR;TLOD=4.00	GT:AD:AF:F1R2:F2R1:MBQ:MFRL:MMQ:MPOS:SA_MAP_AF:SA_POST_PROB	0/0:67,1:0.164:17,0:36,1:38:234,311:60:0	0/1:66,3:0.214:17,2:40,1:37:189,214:60:20:0.030,0.030,0.039:0.084,3.541e-03,0.912
1	179095930	.	AT	A	.	.	DP=109;ECNT=2;NLOD=7.47;N_ART_LOD=1.36;POP_AF=1.000e-03;P_GERMLINE=-6.364e+00;RPA=10,9;RU=T;STR;TLOD=3.81	GT:AD:AF:F1R2:F2R1:MBQ:MFRL:MMQ:MPOS:SA_MAP_AF:SA_POST_PROB	0/0:42,2:0.150:14,0:27,2:38:244,299:60:34	0/1:34,4:0.215:12,0:19,4:40:217,232:60:35:0.111,0.00,0.108:0.025,0.015,0.960
1	179153707	.	TGAG	T	.	.	DP=39;ECNT=1;NLOD=5.40;N_ART_LOD=-1.314e+00;POP_AF=1.000e-03;P_GERMLINE=-2.589e+00;RPA=6,5;RU=GAG;STR;TLOD=5.68	GT:AD:AF:F1R2:F2R1:MBQ:MFRL:MMQ:MPOS:SA_MAP_AF:SA_POST_PROB	0/0:18,0:0.092:4,0:14,0:0:175,0:0:0	0/1:14,2:0.147:3,0:11,2:35:161,138:60:35:0.00,0.121,0.125:0.043,0.011,0.946
1	179241079	.	A	G	.	.	DP=23;ECNT=4;NLOD=2.71;N_ART_LOD=-1.000e+00;POP_AF=1.000e-03;P_GERMLINE=-9.890e-02;TLOD=9.56	GT:AD:AF:F1R2:F2R1:MBQ:MFRL:MMQ:MPOS:PGT:PID:SA_MAP_AF:SA_POST_PROB	0/0:9,0:4.061e-05:3,0:6,0:0:155,0:0:0:0|1:179241079_A_G	0/1:10,3:0.250:4,2:6,1:39:203,70:33:20:0|1:179241079_A_G:0.212,0.182,0.231:0.018,0.026,0.956
1	179241095	.	C	G	.	.	DP=19;ECNT=4;NLOD=2.41;N_ART_LOD=-9.542e-01;POP_AF=1.000e-03;P_GERMLINE=-8.358e-02;TLOD=6.18	GT:AD:AF:F1R2:F2R1:MBQ:MFRL:MMQ:MPOS:PGT:PID:SA_MAP_AF:SA_POST_PROB	0/0:8,0:4.380e-12:1,0:7,0:0:166,0:0:0:0|1:179241079_A_G	0/1:9,2:0.182:4,2:5,0:40:223,71:27:11:0|1:179241079_A_G:0.152,0.152,0.182:0.025,0.017,0.957
1	179241101	.	G	C	.	.	DP=20;ECNT=4;NLOD=2.41;N_ART_LOD=-9.542e-01;POP_AF=1.000e-03;P_GERMLINE=-9.257e-02;TLOD=6.07	GT:AD:AF:F1R2:F2R1:MBQ:MFRL:MMQ:MPOS:PGT:PID:SA_MAP_AF:SA_POST_PROB	0/0:8,0:4.380e-12:1,0:7,0:0:166,0:0:0:0|1:179241079_A_G	0/1:10,2:0.167:5,2:5,0:40:203,71:27:5:0|1:179241079_A_G:0.131,0.141,0.167:0.023,0.018,0.959
1	179241105	.	C	T	.	.	DP=23;ECNT=4;NLOD=2.41;N_ART_LOD=-9.738e-01;POP_AF=1.000e-03;P_GERMLINE=-5.227e-02;TLOD=9.76	GT:AD:AF:F1R2:F2R1:MBQ:MFRL:MMQ:MPOS:PGT:PID:SA_MAP_AF:SA_POST_PROB	0/0:8,0:0.056:1,0:7,0:0:166,0:0:0:0|1:179241079_A_G	0/1:11,3:0.214:5,3:6,0:37:182,71:33:4:0|1:179241079_A_G:0.192,0.172,0.214:0.021,0.021,0.958
1	179401564	.	C	CT	.	.	DP=570;ECNT=1;NLOD=46.91;N_ART_LOD=-1.528e+00;POP_AF=1.000e-03;P_GERMLINE=-4.557e+01;RPA=12,13;RU=T;STR;TLOD=4.05	GT:AD:AF:F1R2:F2R1:MBQ:MFRL:MMQ:MPOS:SA_MAP_AF:SA_POST_PROB	0/0:185,1:0.214:7,1:9,0:40:191,370:60:14	0/1:229,5:0.206:12,3:12,2:39:160,209:60:31:0.010,0.020,0.021:9.755e-03,1.909e-03,0.988
1	179402037	.	C	CAA	.	.	DP=222;ECNT=1;NLOD=18.09;N_ART_LOD=-2.444e-02;POP_AF=1.000e-03;P_GERMLINE=-1.712e+01;RPA=12,14;RU=A;STR;TLOD=3.67	GT:AD:AF:F1R2:F2R1:MBQ:MFRL:MMQ:MPOS:SA_MAP_AF:SA_POST_PROB	0/0:79,2:0.110:28,0:42,1:40:168,334:60:19	0/1:102,4:0.112:19,3:62,0:39:182,241:60:13:0.020,0.020,0.027:3.779e-03,0.012,0.984
1	179693309	.	C	T	.	.	DP=12;ECNT=2;NLOD=2.41;N_ART_LOD=-9.542e-01;POP_AF=1.000e-03;P_GERMLINE=-1.914e+00;TLOD=3.20	GT:AD:AF:F1R2:F2R1:MBQ:MFRL:MMQ:MPOS:PGT:PID:SA_MAP_AF:SA_POST_PROB	0/0:8,0:4.170e-06:0,0:8,0:0:175,0:0:0:0|1:179693309_C_T	0/1:3,1:0.250:2,1:1,0:40:154,115:40:20:0|1:179693309_C_T:0.00,0.253,0.250:0.032,0.019,0.949
1	179693318	.	T	C	.	.	DP=16;ECNT=2;NLOD=2.71;N_ART_LOD=-1.034e+00;POP_AF=1.000e-03;P_GERMLINE=-2.387e+00;TLOD=3.02	GT:AD:AF:F1R2:F2R1:MBQ:MFRL:MMQ:MPOS:PGT:PID:SA_MAP_AF:SA_POST_PROB	0/0:9,0:0.091:0,0:9,0:0:184,0:0:0:0|1:179693309_C_T	0/1:4,1:0.200:2,1:2,0:39:146,115:40:11:0|1:179693309_C_T:0.00,0.202,0.200:0.029,0.019,0.952
1	180043116	.	TTC	T	.	.	DP=417;ECNT=1;NLOD=25.75;N_ART_LOD=1.78;POP_AF=1.000e-03;P_GERMLINE=-2.246e+01;RPA=7,6;RU=TC;STR;TLOD=7.84	GT:AD:AF:F1R2:F2R1:MBQ:MFRL:MMQ:MPOS:SA_MAP_AF:SA_POST_PROB	0/0:115,5:0.201:36,1:79,4:39:216,200:60:28	0/1:154,5:0.180:48,3:106,2:38:213,214:60:36:0.030,0.00,0.031:0.022,5.365e-03,0.973
1	180471052	.	AAC	A	.	.	DP=132;ECNT=1;NLOD=8.38;N_ART_LOD=0.207;POP_AF=1.000e-03;P_GERMLINE=-6.152e+00;TLOD=4.96	GT:AD:AF:F1R2:F2R1:MBQ:MFRL:MMQ:MPOS:SA_MAP_AF:SA_POST_PROB	0/0:42,2:0.193:9,1:33,1:37:222,263:60:14	0/1:37,6:0.271:5,1:32,5:40:219,195:60:27:0.00,0.141,0.140:0.017,0.025,0.958
1	180793434	.	T	A	.	.	DP=13;ECNT=1;NLOD=2.71;N_ART_LOD=-1.000e+00;POP_AF=1.000e-03;P_GERMLINE=-2.235e+00;TLOD=3.18	GT:AD:AF:F1R2:F2R1:MBQ:MFRL:MMQ:MPOS:SA_MAP_AF:SA_POST_PROB	0/0:9,0:4.168e-05:6,0:3,0:0:131,0:0:0	0/1:3,1:0.250:2,1:1,0:40:175,91:60:20:0.00,0.253,0.250:0.027,0.021,0.951
1	180803992	.	A	AT	.	.	DP=269;ECNT=1;NLOD=22.04;N_ART_LOD=5.39;POP_AF=1.000e-03;P_GERMLINE=-1.876e+01;RPA=10,11;RU=T;STR;TLOD=7.34	GT:AD:AF:F1R2:F2R1:MBQ:MFRL:MMQ:MPOS:SA_MAP_AF:SA_POST_PROB	0/0:124,6:0.079:50,0:70,6:39:183,186:60:23	0/1:115,8:0.089:56,2:59,6:39:182,200:60:28:0.040,0.061,0.065:0.012,6.966e-03,0.981
1	180824523	.	C	T	.	.	DP=13;ECNT=1;NLOD=2.41;N_ART_LOD=-9.738e-01;POP_AF=1.000e-03;P_GERMLINE=-1.936e+00;TLOD=3.18	GT:AD:AF:F1R2:F2R1:MBQ:MFRL:MMQ:MPOS:SA_MAP_AF:SA_POST_PROB	0/0:8,0:0.056:6,0:2,0:0:155,0:0:0	0/1:3,1:0.250:2,0:1,1:40:216,151:60:18:0.253,0.00,0.250:0.021,0.027,0.951
1	181286752	.	T	C	.	.	DP=18;ECNT=7;NLOD=2.41;N_ART_LOD=-9.542e-01;POP_AF=1.000e-03;P_GERMLINE=-7.522e-02;TLOD=6.32	GT:AD:AF:F1R2:F2R1:MBQ:MFRL:MMQ:MPOS:PGT:PID:SA_MAP_AF:SA_POST_PROB	0/0:8,0:1.381e-07:6,0:2,0:0:104,0:0:0:0|1:181286752_T_C	0/1:8,2:0.210:2,2:6,0:14:188,281:60:20:0|1:181286752_T_C:0.00,0.202,0.200:0.045,0.014,0.942
1	181286759	.	G	C	.	.	DP=19;ECNT=7;NLOD=2.41;N_ART_LOD=-9.542e-01;POP_AF=1.000e-03;P_GERMLINE=-8.271e-02;TLOD=6.19	GT:AD:AF:F1R2:F2R1:MBQ:MFRL:MMQ:MPOS:PGT:PID:SA_MAP_AF:SA_POST_PROB	0/0:8,0:1.381e-07:6,0:2,0:0:104,0:0:0:0|1:181286752_T_C	0/1:9,2:0.191:3,2:6,0:21:184,281:60:26:0|1:181286752_T_C:0.00,0.182,0.182:0.049,0.012,0.938
1	181286763	.	G	C	.	.	DP=21;ECNT=7;NLOD=2.71;N_ART_LOD=-1.000e+00;POP_AF=1.000e-03;P_GERMLINE=-1.671e-01;TLOD=6.08	GT:AD:AF:F1R2:F2R1:MBQ:MFRL:MMQ:MPOS:PGT:PID:SA_MAP_AF:SA_POST_PROB	0/0:9,0:1.228e-07:7,0:2,0:0:111,0:0:0:0|1:181286752_T_C	0/1:10,2:0.175:5,2:5,0:14:186,281:60:23:0|1:181286752_T_C:0.00,0.172,0.167:0.067,0.010,0.922
1	181286766	.	G	C	.	.	DP=21;ECNT=7;NLOD=2.71;N_ART_LOD=-1.000e+00;POP_AF=1.000e-03;P_GERMLINE=-1.671e-01;TLOD=6.08	GT:AD:AF:F1R2:F2R1:MBQ:MFRL:MMQ:MPOS:PGT:PID:SA_MAP_AF:SA_POST_PROB	0/0:9,0:1.228e-07:7,0:2,0:0:111,0:0:0:0|1:181286752_T_C	0/1:10,2:0.175:5,2:5,0:14:186,281:60:20:0|1:181286752_T_C:0.00,0.172,0.167:0.067,0.010,0.922
1	181286772	.	A	C	.	.	DP=21;ECNT=7;NLOD=3.01;N_ART_LOD=-1.041e+00;POP_AF=1.000e-03;P_GERMLINE=-2.646e-01;TLOD=6.19	GT:AD:AF:F1R2:F2R1:MBQ:MFRL:MMQ:MPOS:PGT:PID:SA_MAP_AF:SA_POST_PROB	0/0:10,0:1.769e-05:7,0:3,0:0:123,0:0:0:0|1:181286752_T_C	0/1:9,2:0.191:5,2:4,0:21:184,281:60:14:0|1:181286752_T_C:0.00,0.182,0.182:0.061,0.011,0.928
1	181286778	.	G	C	.	.	DP=21;ECNT=7;NLOD=2.71;N_ART_LOD=-1.000e+00;POP_AF=1.000e-03;P_GERMLINE=-1.671e-01;TLOD=6.08	GT:AD:AF:F1R2:F2R1:MBQ:MFRL:MMQ:MPOS:PGT:PID:SA_MAP_AF:SA_POST_PROB	0/0:9,0:1.966e-05:7,0:2,0:0:111,0:0:0:0|1:181286752_T_C	0/1:10,2:0.175:6,2:4,0:14:179,281:60:8:0|1:181286752_T_C:0.00,0.172,0.167:0.067,0.010,0.922
1	181286781	.	T	G	.	.	DP=21;ECNT=7;NLOD=2.71;N_ART_LOD=-1.000e+00;POP_AF=1.000e-03;P_GERMLINE=-1.671e-01;TLOD=6.08	GT:AD:AF:F1R2:F2R1:MBQ:MFRL:MMQ:MPOS:PGT:PID:SA_MAP_AF:SA_POST_PROB	0/0:9,0:1.966e-05:7,0:2,0:0:111,0:0:0:0|1:181286752_T_C	0/1:10,2:0.175:6,2:4,0:14:179,281:60:5:0|1:181286752_T_C:0.00,0.172,0.167:0.067,0.010,0.922
1	181685420	.	C	A	.	.	DP=84;ECNT=1;NLOD=4.67;N_ART_LOD=0.406;POP_AF=1.000e-03;P_GERMLINE=-2.980e+00;TLOD=4.40	GT:AD:AF:F1R2:F2R1:MBQ:MFRL:MMQ:MPOS:SA_MAP_AF:SA_POST_PROB	0/0:28,2:0.077:12,1:16,1:22:190,257:60:39	0/1:41,8:0.200:15,2:26,6:16:198,211:60:19:0.162,0.00,0.163:0.017,0.024,0.959
1	182440433	.	GA	G	.	.	DP=172;ECNT=1;NLOD=23.46;N_ART_LOD=-1.905e+00;POP_AF=1.000e-03;P_GERMLINE=-2.154e+01;RPA=5,4;RU=A;STR;TLOD=4.63	GT:AD:AF:F1R2:F2R1:MBQ:MFRL:MMQ:MPOS:SA_MAP_AF:SA_POST_PROB	0/0:78,0:0.019:24,0:54,0:0:181,0:0:0	0/1:84,4:0.061:26,0:58,4:40:173,177:60:19:0.00,0.051,0.045:0.035,3.796e-03,0.962
1	182571432	.	CATT	C	.	.	DP=141;ECNT=1;NLOD=10.51;N_ART_LOD=1.06;POP_AF=1.000e-03;P_GERMLINE=-7.204e+00;RPA=5,4;RU=ATT;STR;TLOD=9.31	GT:AD:AF:F1R2:F2R1:MBQ:MFRL:MMQ:MPOS:SA_MAP_AF:SA_POST_PROB	0/0:49,1:0.101:22,0:27,1:39:224,139:60:11	0/1:66,4:0.118:24,2:42,2:39:205,232:60:17:0.040,0.051,0.057:5.395e-03,0.038,0.957
1	182798104	.	T	C	.	.	DP=112;ECNT=1;NLOD=12.29;N_ART_LOD=-1.636e+00;POP_AF=1.000e-03;P_GERMLINE=-1.176e+01;TLOD=3.23	GT:AD:AF:F1R2:F2R1:MBQ:MFRL:MMQ:MPOS:SA_MAP_AF:SA_POST_PROB	0/0:41,0:0.036:13,0:28,0:0:197,0:0:0	0/1:63,3:0.059:21,2:42,1:34:195,211:60:19:0.051,0.00,0.045:0.013,9.798e-03,0.977
1	182825551	.	A	AT	.	.	DP=285;ECNT=1;NLOD=17.95;N_ART_LOD=3.33;POP_AF=1.000e-03;P_GERMLINE=-1.602e+01;RPA=10,11;RU=T;STR;TLOD=4.64	GT:AD:AF:F1R2:F2R1:MBQ:MFRL:MMQ:MPOS:SA_MAP_AF:SA_POST_PROB	0/0:107,7:0.089:45,3:58,1:39:175,163:60:34	0/1:141,6:0.090:72,1:68,5:39:179,171:60:32:0.030,0.040,0.041:5.520e-03,9.593e-03,0.985
1	183100563	.	G	GGT	.	.	DP=378;ECNT=1;NLOD=20.53;N_ART_LOD=-1.548e+00;POP_AF=1.000e-03;P_GERMLINE=-1.785e+01;RPA=16,17;RU=GT;STR;TLOD=5.50	GT:AD:AF:F1R2:F2R1:MBQ:MFRL:MMQ:MPOS:SA_MAP_AF:SA_POST_PROB	0/0:69,0:0.275:15,0:39,0:0:217,0:0:0	0/1:104,5:0.290:31,2:40,3:39:203,237:60:29:0.040,0.00,0.044:0.025,7.071e-03,0.967
1	183104340	.	A	AT	.	.	DP=387;ECNT=1;NLOD=32.00;N_ART_LOD=4.36;POP_AF=1.000e-03;P_GERMLINE=-3.097e+01;RPA=11,12;RU=T;STR;TLOD=3.73	GT:AD:AF:F1R2:F2R1:MBQ:MFRL:MMQ:MPOS:SA_MAP_AF:SA_POST_PROB	0/0:157,6:0.120:54,3:83,3:39:185,178:60:32	0/1:149,6:0.137:59,1:80,5:39:185,195:60:25:0.040,0.020,0.039:6.494e-03,6.493e-03,0.987
1	183515266	.	G	GA	.	.	DP=1093;ECNT=1;NLOD=69.98;N_ART_LOD=18.65;POP_AF=1.000e-03;P_GERMLINE=-6.668e+01;RPA=9,10;RU=A;STR;TLOD=23.46	GT:AD:AF:F1R2:F2R1:MBQ:MFRL:MMQ:MPOS:SA_MAP_AF:SA_POST_PROB	0/0:389,19:0.124:135,4:250,15:39:171,162:60:22	0/1:505,23:0.102:190,7:313,16:39:167,174:60:30:0.040,0.030,0.044:1.707e-03,0.011,0.987
1	183694099	.	AAC	A	.	.	DP=35;ECNT=1;NLOD=2.58;N_ART_LOD=1.08;POP_AF=1.000e-03;P_GERMLINE=-1.337e+00;RPA=9,8;RU=AC;STR;TLOD=3.96	GT:AD:AF:F1R2:F2R1:MBQ:MFRL:MMQ:MPOS:SA_MAP_AF:SA_POST_PROB	0/0:20,1:0.048:10,1:10,0:40:142,118:60:9	0/1:11,2:0.180:1,1:10,1:28:156,251:60:16:0.121,0.131,0.154:0.027,0.015,0.958
1	183775704	.	CTT	C	.	.	DP=163;ECNT=1;NLOD=5.34;N_ART_LOD=2.40;POP_AF=1.000e-03;P_GERMLINE=-3.940e+00;RPA=12,10;RU=T;STR;TLOD=4.10	GT:AD:AF:F1R2:F2R1:MBQ:MFRL:MMQ:MPOS:SA_MAP_AF:SA_POST_PROB	0/0:41,2:0.229:13,0:21,2:37:190,277:60:21	0/1:54,3:0.219:16,1:31,2:39:198,168:60:22:0.040,0.00,0.044:0.014,9.142e-03,0.977
1	184041946	.	C	CT	.	.	DB;DP=182;ECNT=1;NLOD=12.89;N_ART_LOD=2.14;POP_AF=1.000e-03;P_GERMLINE=-1.083e+01;RPA=10,11;RU=T;STR;TLOD=4.79	GT:AD:AF:F1R2:F2R1:MBQ:MFRL:MMQ:MPOS:SA_MAP_AF:SA_POST_PROB	0/0:68,3:0.095:31,2:37,1:39:166,159:60:37	0/1:84,5:0.115:34,3:48,2:40:182,171:60:25:0.040,0.051,0.056:0.011,6.666e-03,0.983
1	184681065	.	AT	A	.	.	DP=169;ECNT=1;NLOD=8.40;N_ART_LOD=2.32;POP_AF=1.000e-03;P_GERMLINE=-5.103e+00;RPA=13,12;RU=T;STR;TLOD=11.71	GT:AD:AF:F1R2:F2R1:MBQ:MFRL:MMQ:MPOS:SA_MAP_AF:SA_POST_PROB	0/0:55,4:0.224:16,3:28,1:38:225,210:60:16	0/1:43,9:0.291:18,4:18,5:40:189,199:60:25:0.172,0.141,0.180:0.022,0.016,0.963
1	184692999	.	T	TAA	.	.	DP=182;ECNT=1;NLOD=3.36;N_ART_LOD=-9.237e-01;POP_AF=1.000e-03;P_GERMLINE=-2.067e+00;RPA=20,22;RU=A;STR;TLOD=4.00	GT:AD:AF:F1R2:F2R1:MBQ:MFRL:MMQ:MPOS:SA_MAP_AF:SA_POST_PROB	0/0:15,2:0.406:1,0:5,0:0:242,0:0:0	0/1:23,7:0.432:4,0:7,4:22:176,172:60:33:0.101,0.00,0.098:0.019,0.015,0.966
1	184859120	.	T	C	.	.	DP=112;ECNT=1;NLOD=15.56;N_ART_LOD=-1.727e+00;POP_AF=1.000e-03;P_GERMLINE=-1.422e+01;TLOD=4.04	GT:AD:AF:F1R2:F2R1:MBQ:MFRL:MMQ:MPOS:SA_MAP_AF:SA_POST_PROB	0/0:52,0:0.013:22,0:30,0:0:242,0:0:0	0/1:52,2:0.076:20,2:32,0:40:224,215:60:13:0.00,0.040,0.037:7.395e-03,0.022,0.971
1	185060950	.	CTTT	C	.	.	DP=121;ECNT=1;NLOD=9.86;N_ART_LOD=-9.311e-01;POP_AF=1.000e-03;P_GERMLINE=-6.839e+00;RPA=14,11;RU=T;STR;TLOD=6.04	GT:AD:AF:F1R2:F2R1:MBQ:MFRL:MMQ:MPOS:SA_MAP_AF:SA_POST_PROB	0/0:39,2:0.165:7,0:15,0:0:182,0:0:0	0/1:42,5:0.232:12,2:13,1:40:199,210:60:46:0.071,0.00,0.071:0.022,0.012,0.966
1	185088963	.	CA	C	.	.	DP=89;ECNT=1;NLOD=12.92;N_ART_LOD=-4.411e-01;POP_AF=1.000e-03;P_GERMLINE=-1.006e+01;RPA=9,8;RU=A;STR;TLOD=5.75	GT:AD:AF:F1R2:F2R1:MBQ:MFRL:MMQ:MPOS:SA_MAP_AF:SA_POST_PROB	0/0:52,1:0.029:22,1:30,0:39:241,278:60:45	0/1:31,4:0.115:14,1:17,3:39:238,192:60:7:0.00,0.111,0.114:0.015,0.025,0.960
1	185106848	.	A	G	.	.	DP=1024;ECNT=1;NLOD=138.95;N_ART_LOD=-2.671e+00;POP_AF=1.000e-03;P_GERMLINE=-1.384e+02;TLOD=3.23	GT:AD:AF:F1R2:F2R1:MBQ:MFRL:MMQ:MPOS:SA_MAP_AF:SA_POST_PROB	0/0:463,0:0.016:173,0:290,0:0:158,0:0:0	0/1:523,3:0.029:224,1:299,2:40:167,120:60:33:0.010,0.010,5.703e-03:8.981e-04,2.378e-03,0.997
1	185125751	.	C	T	.	.	DP=367;ECNT=1;NLOD=47.15;N_ART_LOD=-2.218e+00;POP_AF=1.000e-03;P_GERMLINE=-4.584e+01;TLOD=4.02	GT:AD:AF:F1R2:F2R1:MBQ:MFRL:MMQ:MPOS:SA_MAP_AF:SA_POST_PROB	0/0:157,0:0.050:51,0:106,0:0:168,0:0:0	0/1:175,3:0.057:68,1:107,2:36:165,95:60:0:0.010,0.010,0.017:2.964e-03,5.672e-03,0.991
1	185276739	.	C	A	.	.	DP=179;ECNT=1;NLOD=19.52;N_ART_LOD=-1.838e+00;POP_AF=1.000e-03;P_GERMLINE=-1.921e+01;TLOD=3.01	GT:AD:AF:F1R2:F2R1:MBQ:MFRL:MMQ:MPOS:SA_MAP_AF:SA_POST_PROB	0/0:65,0:0.050:25,0:40,0:0:177,0:0:0	0/1:92,2:0.081:28,0:64,2:39:169,166:60:20:0.020,0.020,0.021:5.482e-03,5.798e-03,0.989
1	185953283	.	CT	C	.	.	DB;DP=182;ECNT=1;NLOD=18.57;N_ART_LOD=0.858;POP_AF=1.000e-03;P_GERMLINE=-1.729e+01;RPA=9,8;RU=T;STR;TLOD=3.97	GT:AD:AF:F1R2:F2R1:MBQ:MFRL:MMQ:MPOS:SA_MAP_AF:SA_POST_PROB	0/0:80,2:0.050:30,1:45,1:38:190,208:60:14	0/1:89,5:0.063:39,2:47,3:40:180,212:60:18:0.040,0.051,0.054:5.193e-03,0.030,0.965
1	186040036	.	TA	T	.	.	DP=78;ECNT=1;NLOD=7.09;N_ART_LOD=-1.140e+00;POP_AF=1.000e-03;P_GERMLINE=-6.552e+00;RPA=10,9;RU=A;STR;TLOD=3.23	GT:AD:AF:F1R2:F2R1:MBQ:MFRL:MMQ:MPOS:SA_MAP_AF:SA_POST_PROB	0/0:24,0:0.082:11,0:8,0:0:268,0:0:0	0/1:39,3:0.146:11,1:24,2:40:249,260:60:28:0.071,0.00,0.073:0.025,0.011,0.963
1	186076224	.	CT	C	.	.	DP=395;ECNT=1;NLOD=12.89;N_ART_LOD=14.10;POP_AF=1.000e-03;P_GERMLINE=-9.584e+00;RPA=11,10;RU=T;STR;TLOD=10.95	GT:AD:AF:F1R2:F2R1:MBQ:MFRL:MMQ:MPOS:SA_MAP_AF:SA_POST_PROB	0/0:141,12:0.187:28,0:86,12:40:205,175:60:27	0/1:125,10:0.215:35,3:69,7:40:204,179:60:19:0.071,0.061,0.076:0.058,4.485e-03,0.937
1	186086331	.	CT	C	.	.	DP=200;ECNT=1;NLOD=13.42;N_ART_LOD=-3.711e-01;POP_AF=1.000e-03;P_GERMLINE=-1.017e+01;RPA=11,10;RU=T;STR;TLOD=6.98	GT:AD:AF:F1R2:F2R1:MBQ:MFRL:MMQ:MPOS:SA_MAP_AF:SA_POST_PROB	0/0:54,1:0.164:16,0:31,1:40:219,159:60:20	0/1:73,6:0.233:27,2:38,4:37:221,234:60:19:0.081,0.00,0.078:0.025,0.011,0.964
1	186275404	.	G	GA	.	.	DB;DP=313;ECNT=1;NLOD=32.34;N_ART_LOD=-3.214e-03;POP_AF=1.000e-03;P_GERMLINE=-3.137e+01;RPA=9,10;RU=A;STR;TLOD=3.67	GT:AD:AF:F1R2:F2R1:MBQ:MFRL:MMQ:MPOS:SA_MAP_AF:SA_POST_PROB	0/0:125,2:0.085:61,1:61,1:40:205,197:60:7	0/1:140,5:0.095:51,3:88,2:39:214,251:60:13:0.030,0.030,0.034:3.237e-03,0.040,0.957
1	186315234	.	T	TA	.	.	DB;DP=156;ECNT=1;NLOD=13.00;N_ART_LOD=-3.341e-01;POP_AF=1.000e-03;P_GERMLINE=-9.695e+00;RPA=10,11;RU=A;STR;TLOD=8.62	GT:AD:AF:F1R2:F2R1:MBQ:MFRL:MMQ:MPOS:SA_MAP_AF:SA_POST_PROB	0/0:52,1:0.094:17,1:32,0:40:209,121:60:12	0/1:78,8:0.130:32,3:43,5:39:185,212:60:28:0.071,0.091,0.093:9.650e-03,0.018,0.972
1	186328858	.	G	GA	.	.	DP=239;ECNT=1;NLOD=19.07;N_ART_LOD=1.84;POP_AF=1.000e-03;P_GERMLINE=-1.630e+01;RPA=9,10;RU=A;STR;TLOD=5.62	GT:AD:AF:F1R2:F2R1:MBQ:MFRL:MMQ:MPOS:SA_MAP_AF:SA_POST_PROB	0/0:89,3:0.058:32,1:57,2:40:198,179:60:23	0/1:125,6:0.083:46,1:77,5:40:202,180:60:35:0.00,0.051,0.046:0.012,7.039e-03,0.981
1	189222980	.	T	C	.	.	DP=182;ECNT=1;NLOD=20.98;N_ART_LOD=-1.858e+00;POP_AF=1.000e-03;P_GERMLINE=-2.049e+01;TLOD=3.19	GT:AD:AF:F1R2:F2R1:MBQ:MFRL:MMQ:MPOS:SA_MAP_AF:SA_POST_PROB	0/0:70,0:0.023:40,0:30,0:0:179,0:0:0	0/1:101,2:0.050:60,1:41,1:40:175,158:60:11:0.00,0.020,0.019:0.022,2.406e-03,0.975
1	192769715	.	G	GA	.	.	DP=75;ECNT=1;NLOD=3.53;N_ART_LOD=0.285;POP_AF=1.000e-03;P_GERMLINE=-4.320e-01;RPA=15,16;RU=A;STR;TLOD=15.34	GT:AD:AF:F1R2:F2R1:MBQ:MFRL:MMQ:MPOS:SA_MAP_AF:SA_POST_PROB	0/0:23,2:0.195:8,0:3,1:37:166,149:60:44	0/1:24,11:0.366:11,5:5,4:36:177,202:60:16:0.242,0.232,0.265:0.013,0.032,0.955
1	193020842	.	GTA	G	.	.	DB;DP=132;ECNT=1;NLOD=15.94;N_ART_LOD=-1.749e+00;POP_AF=1.000e-03;P_GERMLINE=-1.352e+01;RPA=6,5;RU=TA;STR;TLOD=5.17	GT:AD:AF:F1R2:F2R1:MBQ:MFRL:MMQ:MPOS:SA_MAP_AF:SA_POST_PROB	0/0:53,0:0.044:20,0:33,0:0:203,0:0:0	0/1:58,3:0.129:27,1:31,2:39:174,152:60:37:0.00,0.051,0.049:0.012,0.010,0.978
1	193051893	.	A	ATT	.	.	DP=118;ECNT=1;NLOD=4.85;N_ART_LOD=-9.045e-01;POP_AF=1.000e-03;P_GERMLINE=-1.715e+00;RPA=18,20;RU=T;STR;TLOD=6.37	GT:AD:AF:F1R2:F2R1:MBQ:MFRL:MMQ:MPOS:SA_MAP_AF:SA_POST_PROB	0/0:16,0:0.329:5,0:5,0:0:201,0:0:0	0/1:27,7:0.362:6,0:9,6:22:190,233:60:29:0.152,0.00,0.154:0.022,0.019,0.959
1	193053996	.	G	GA	.	.	DP=167;ECNT=1;NLOD=11.64;N_ART_LOD=2.19;POP_AF=1.000e-03;P_GERMLINE=-1.048e+01;RPA=12,13;RU=A;STR;TLOD=3.87	GT:AD:AF:F1R2:F2R1:MBQ:MFRL:MMQ:MPOS:SA_MAP_AF:SA_POST_PROB	0/0:65,3:0.174:18,0:30,3:35:206,182:60:3	0/1:57,5:0.173:14,1:37,4:39:210,241:60:18:0.071,0.051,0.081:5.819e-03,0.030,0.965
1	195164485	.	G	GGT	.	.	DP=30;ECNT=1;NLOD=2.37;N_ART_LOD=-7.272e-01;POP_AF=1.000e-03;P_GERMLINE=-1.297e+00;RPA=11,12;RU=GT;STR;TLOD=3.79	GT:AD:AF:F1R2:F2R1:MBQ:MFRL:MMQ:MPOS:SA_MAP_AF:SA_POST_PROB	0/0:8,0:0.110:4,0:3,0:0:134,0:0:0	0/1:14,2:0.210:6,2:5,0:39:143,127:60:11:0.091,0.101,0.125:0.029,0.013,0.958
1	196712517	.	GT	G	.	.	DP=263;ECNT=1;NLOD=2.58;N_ART_LOD=20.86;POP_AF=1.000e-03;P_GERMLINE=-7.586e-02;RPA=2,1;RU=T;STR;TLOD=16.50	GT:AD:AF:F1R2:F2R1:MBQ:MFRL:MMQ:MPOS:SA_MAP_AF:SA_POST_PROB	0/0:117,8:0.081:50,6:67,2:40:197,260:40:22	0/1:123,7:0.065:56,3:67,4:39:190,252:40:20:0.00,0.051,0.054:0.014,7.726e-03,0.979
1	197059221	.	G	GA	.	.	DP=227;ECNT=1;NLOD=12.43;N_ART_LOD=4.76;POP_AF=1.000e-03;P_GERMLINE=-9.130e+00;RPA=10,11;RU=A;STR;TLOD=11.28	GT:AD:AF:F1R2:F2R1:MBQ:MFRL:MMQ:MPOS:SA_MAP_AF:SA_POST_PROB	0/0:83,5:0.161:27,2:52,3:39:182,178:60:16	0/1:89,9:0.147:37,4:51,5:34:187,153:60:27:0.081,0.071,0.092:9.112e-03,0.011,0.980
1	197282151	.	T	A	.	.	DP=39;ECNT=1;NLOD=3.01;N_ART_LOD=-1.073e+00;POP_AF=1.000e-03;P_GERMLINE=-1.700e+00;TLOD=4.02	GT:AD:AF:F1R2:F2R1:MBQ:MFRL:MMQ:MPOS:SA_MAP_AF:SA_POST_PROB	0/0:10,0:0.083:6,0:4,0:0:189,0:0:0	0/1:23,2:0.111:17,1:6,1:39:163,94:60:11:0.061,0.061,0.080:0.020,0.011,0.969
1	197898040	.	G	A	.	.	DP=87;ECNT=4;NLOD=9.02;N_ART_LOD=-1.503e+00;POP_AF=1.000e-03;P_GERMLINE=-6.197e+00;TLOD=5.70	GT:AD:AF:F1R2:F2R1:MBQ:MFRL:MMQ:MPOS:PGT:PID:SA_MAP_AF:SA_POST_PROB	0/0:30,0:0.032:14,0:16,0:0:179,0:0:0:0|1:197898040_G_A	0/1:52,3:0.058:25,1:27,2:30:195,221:60:23:0|1:197898040_G_A:0.00,0.051,0.055:0.011,0.015,0.974
1	197898044	.	G	A	.	.	DP=97;ECNT=4;NLOD=9.93;N_ART_LOD=-1.542e+00;POP_AF=1.000e-03;P_GERMLINE=-7.252e+00;TLOD=5.49	GT:AD:AF:F1R2:F2R1:MBQ:MFRL:MMQ:MPOS:PGT:PID:SA_MAP_AF:SA_POST_PROB	0/0:33,0:0.029:16,0:17,0:0:181,0:0:0:0|1:197898040_G_A	0/1:59,3:0.050:29,1:30,2:14:191,221:60:19:0|1:197898040_G_A:0.00,0.051,0.048:9.622e-03,0.015,0.975
1	197898050	.	G	A	.	.	DP=120;ECNT=4;NLOD=9.44;N_ART_LOD=-1.473e+00;POP_AF=1.000e-03;P_GERMLINE=-6.160e+00;TLOD=7.23	GT:AD:AF:F1R2:F2R1:MBQ:MFRL:MMQ:MPOS:SA_MAP_AF:SA_POST_PROB	0/0:36,2:0.081:19,0:17,2:14:179,263:60:11	0/1:66,5:0.115:38,1:28,4:14:188,221:60:19:0.00,0.071,0.070:0.012,0.017,0.971
1	197898395	.	GT	G	.	.	DP=671;ECNT=1;NLOD=22.02;N_ART_LOD=22.64;POP_AF=1.000e-03;P_GERMLINE=-1.872e+01;RPA=12,11;RU=T;STR;TLOD=20.23	GT:AD:AF:F1R2:F2R1:MBQ:MFRL:MMQ:MPOS:SA_MAP_AF:SA_POST_PROB	0/0:231,19:0.195:65,8:113,10:39:188,188:60:29	0/1:241,20:0.183:65,9:136,8:39:189,183:60:28:0.061,0.051,0.067:8.171e-03,6.157e-03,0.986
1	198233402	.	G	GT	.	.	DB;DP=105;ECNT=1;NLOD=11.65;N_ART_LOD=-1.341e+00;POP_AF=1.000e-03;P_GERMLINE=-8.378e+00;RPA=9,10;RU=T;STR;TLOD=7.09	GT:AD:AF:F1R2:F2R1:MBQ:MFRL:MMQ:MPOS:SA_MAP_AF:SA_POST_PROB	0/0:39,0:0.081:17,0:20,0:0:182,0:0:0	0/1:40,6:0.211:13,3:27,3:38:180,225:60:27:0.121,0.091,0.130:0.016,0.015,0.969
1	198799053	.	C	G	.	.	DP=15;ECNT=11;NLOD=2.41;N_ART_LOD=-9.542e-01;POP_AF=1.000e-03;P_GERMLINE=-6.845e-01;TLOD=4.54	GT:AD:AF:F1R2:F2R1:MBQ:MFRL:MMQ:MPOS:SA_MAP_AF:SA_POST_PROB	0/0:8,0:3.659e-05:5,0:3,0:0:230,0:0:0	0/1:5,2:0.300:3,1:2,1:36:260,118:30:3:0.253,0.242,0.286:0.019,0.030,0.951
1	198799122	.	CAGAG	C	.	.	DP=28;ECNT=11;NLOD=5.12;N_ART_LOD=-1.255e+00;POP_AF=1.000e-03;P_GERMLINE=-2.040e+00;TLOD=6.18	GT:AD:AF:F1R2:F2R1:MBQ:MFRL:MMQ:MPOS:PGT:PID:SA_MAP_AF:SA_POST_PROB	0/0:17,0:2.425e-05:12,0:5,0:0:201,0:0:0:0|1:198799122_CAGAG_C	0/1:9,2:0.182:8,1:1,1:39:197,118:30:23:0|1:198799122_CAGAG_C:0.162,0.141,0.182:0.014,0.035,0.951
1	198799127	.	G	GTGTA	.	.	DP=26;ECNT=11;NLOD=5.12;N_ART_LOD=-1.255e+00;POP_AF=1.000e-03;P_GERMLINE=-1.954e+00;TLOD=6.44	GT:AD:AF:F1R2:F2R1:MBQ:MFRL:MMQ:MPOS:PGT:PID:SA_MAP_AF:SA_POST_PROB	0/0:17,0:2.611e-05:11,0:6,0:0:201,0:0:0:0|1:198799122_CAGAG_C	0/1:7,2:0.222:6,1:1,1:40:197,118:30:18:0|1:198799122_CAGAG_C:0.192,0.182,0.222:0.016,0.032,0.951
1	198799134	.	G	C	.	.	DP=24;ECNT=11;NLOD=4.52;N_ART_LOD=-1.204e+00;POP_AF=1.000e-03;P_GERMLINE=-1.366e+00;TLOD=6.44	GT:AD:AF:F1R2:F2R1:MBQ:MFRL:MMQ:MPOS:PGT:PID:SA_MAP_AF:SA_POST_PROB	0/0:15,0:2.951e-05:10,0:5,0:0:201,0:0:0:0|1:198799122_CAGAG_C	0/1:7,2:0.222:6,1:1,1:40:197,118:30:11:0|1:198799122_CAGAG_C:0.192,0.182,0.222:0.016,0.032,0.951
1	198799138	.	T	C	.	.	DP=23;ECNT=11;NLOD=4.21;N_ART_LOD=-1.176e+00;POP_AF=1.000e-03;P_GERMLINE=-1.084e+00;TLOD=6.44	GT:AD:AF:F1R2:F2R1:MBQ:MFRL:MMQ:MPOS:PGT:PID:SA_MAP_AF:SA_POST_PROB	0/0:14,0:3.162e-05:9,0:5,0:0:197,0:0:0:0|1:198799122_CAGAG_C	0/1:7,2:0.222:6,1:1,1:39:197,118:30:7:0|1:198799122_CAGAG_C:0.192,0.182,0.222:0.016,0.032,0.951
1	198799143	.	G	A	.	.	DP=25;ECNT=11;NLOD=4.82;N_ART_LOD=-1.230e+00;POP_AF=1.000e-03;P_GERMLINE=-1.658e+00;TLOD=6.44	GT:AD:AF:F1R2:F2R1:MBQ:MFRL:MMQ:MPOS:PGT:PID:SA_MAP_AF:SA_POST_PROB	0/0:16,0:2.965e-05:11,0:5,0:0:191,0:0:0:0|1:198799122_CAGAG_C	0/1:7,2:0.222:6,1:1,1:40:197,118:30:2:0|1:198799122_CAGAG_C:0.192,0.182,0.222:0.016,0.032,0.951
1	198799146	.	A	G	.	.	DP=27;ECNT=11;NLOD=5.12;N_ART_LOD=-1.255e+00;POP_AF=1.000e-03;P_GERMLINE=-1.959e+00;TLOD=6.42	GT:AD:AF:F1R2:F2R1:MBQ:MFRL:MMQ:MPOS:PGT:PID:SA_MAP_AF:SA_POST_PROB	0/0:17,0:3.861e-05:12,0:5,0:0:193,0:0:0:0|1:198799122_CAGAG_C	0/1:7,2:0.250:6,1:1,1:38:197,118:30:-1:0|1:198799122_CAGAG_C:0.192,0.182,0.222:0.018,0.027,0.955
1	198799147	.	G	A	.	.	DP=27;ECNT=11;NLOD=4.82;N_ART_LOD=-1.230e+00;POP_AF=1.000e-03;P_GERMLINE=-1.668e+00;TLOD=6.41	GT:AD:AF:F1R2:F2R1:MBQ:MFRL:MMQ:MPOS:PGT:PID:SA_MAP_AF:SA_POST_PROB	0/0:16,0:4.102e-05:11,0:5,0:0:197,0:0:0:0|1:198799122_CAGAG_C	0/1:7,2:0.273:6,1:1,1:37:197,118:30:-2:0|1:198799122_CAGAG_C:0.192,0.182,0.222:0.018,0.027,0.955
1	200461358	.	G	T	.	.	DP=11;ECNT=1;NLOD=2.41;N_ART_LOD=-9.542e-01;POP_AF=1.000e-03;P_GERMLINE=-1.718e+00;TLOD=3.40	GT:AD:AF:F1R2:F2R1:MBQ:MFRL:MMQ:MPOS:SA_MAP_AF:SA_POST_PROB	0/0:8,0:4.181e-05:4,0:4,0:0:186,0:0:0	0/1:2,1:0.333:1,1:1,0:40:113,86:60:10:0.00,0.333,0.333:0.036,0.019,0.946
1	200523518	.	CA	C	.	.	DP=51;ECNT=1;NLOD=6.12;N_ART_LOD=-1.068e+00;POP_AF=1.000e-03;P_GERMLINE=-4.416e+00;RPA=11,10;RU=A;STR;TLOD=4.42	GT:AD:AF:F1R2:F2R1:MBQ:MFRL:MMQ:MPOS:SA_MAP_AF:SA_POST_PROB	0/0:21,0:0.043:3,0:11,0:0:203,0:0:0	0/1:23,4:0.179:8,2:12,2:39:211,232:60:24:0.00,0.152,0.148:0.019,0.022,0.959
1	200544650	.	TACACAC	T	.	.	DP=379;ECNT=1;NLOD=44.51;N_ART_LOD=0.587;POP_AF=1.000e-03;P_GERMLINE=-4.408e+01;RPA=11,8;RU=AC;STR;TLOD=3.13	GT:AD:AF:F1R2:F2R1:MBQ:MFRL:MMQ:MPOS:SA_MAP_AF:SA_POST_PROB	0/0:169,4:0.069:42,0:78,1:40:194,195:60:11	0/1:169,3:0.072:55,2:78,0:40:197,190:60:40:0.00,0.010,0.013:3.079e-03,0.015,0.981
1	200572480	.	G	GA	.	.	DP=201;ECNT=1;NLOD=13.90;N_ART_LOD=0.739;POP_AF=1.000e-03;P_GERMLINE=-1.155e+01;RPA=10,11;RU=A;STR;TLOD=5.10	GT:AD:AF:F1R2:F2R1:MBQ:MFRL:MMQ:MPOS:SA_MAP_AF:SA_POST_PROB	0/0:63,2:0.163:25,0:38,2:39:176,215:60:28	0/1:82,6:0.160:32,1:47,5:39:176,140:60:30:0.040,0.061,0.068:0.032,4.306e-03,0.964
1	200576045	.	G	GA	.	.	DP=92;ECNT=1;NLOD=2.39;N_ART_LOD=3.03;POP_AF=1.000e-03;P_GERMLINE=-5.062e-02;RPA=11,12;RU=A;STR;TLOD=8.63	GT:AD:AF:F1R2:F2R1:MBQ:MFRL:MMQ:MPOS:SA_MAP_AF:SA_POST_PROB	0/0:32,3:0.134:10,2:20,1:39:234,236:60:20	0/1:34,7:0.247:15,2:17,5:35:243,232:60:23:0.172,0.00,0.171:0.022,0.021,0.958
1	200636341	.	G	A	.	.	DP=11;ECNT=1;NLOD=2.66;N_ART_LOD=-9.971e-01;POP_AF=1.000e-03;P_GERMLINE=-1.772e+00;TLOD=3.60	GT:AD:AF:F1R2:F2R1:MBQ:MFRL:MMQ:MPOS:SA_MAP_AF:SA_POST_PROB	0/0:9,0:0.011:4,0:5,0:0:142,0:0:0	0/1:1,1:0.500:0,1:1,0:39:151,163:60:4:0.495,0.00,0.500:0.025,0.027,0.948
1	200957726	.	G	A	.	.	DP=133;ECNT=1;NLOD=14.15;N_ART_LOD=-1.734e+00;POP_AF=1.000e-03;P_GERMLINE=-1.306e+01;TLOD=3.79	GT:AD:AF:F1R2:F2R1:MBQ:MFRL:MMQ:MPOS:SA_MAP_AF:SA_POST_PROB	0/0:47,0:0.121:11,0:36,0:0:215,0:0:0	0/1:58,2:0.107:18,0:40,2:40:219,202:60:17:0.020,0.030,0.033:9.627e-03,6.918e-03,0.983
1	200959283	.	G	A	.	.	DP=344;ECNT=1;NLOD=43.81;N_ART_LOD=-2.174e+00;POP_AF=1.000e-03;P_GERMLINE=-4.169e+01;TLOD=4.84	GT:AD:AF:F1R2:F2R1:MBQ:MFRL:MMQ:MPOS:SA_MAP_AF:SA_POST_PROB	0/0:146,0:0.022:53,0:93,0:0:170,0:0:0	0/1:182,3:0.035:62,3:120,0:40:166,220:60:20:0.010,0.010,0.016:3.248e-03,4.436e-03,0.992
1	201046125	.	T	C	.	.	DP=436;ECNT=1;NLOD=58.42;N_ART_LOD=-2.299e+00;POP_AF=1.000e-03;P_GERMLINE=-5.674e+01;TLOD=4.38	GT:AD:AF:F1R2:F2R1:MBQ:MFRL:MMQ:MPOS:SA_MAP_AF:SA_POST_PROB	0/0:195,0:0.023:54,0:141,0:0:163,0:0:0	0/1:225,3:0.026:75,0:150,3:39:160,180:60:20:0.00,0.010,0.013:0.010,1.625e-03,0.988
1	201598598	.	G	A	.	.	DP=121;ECNT=1;NLOD=16.46;N_ART_LOD=-1.751e+00;POP_AF=1.000e-03;P_GERMLINE=-1.548e+01;TLOD=3.69	GT:AD:AF:F1R2:F2R1:MBQ:MFRL:MMQ:MPOS:SA_MAP_AF:SA_POST_PROB	0/0:55,0:0.013:19,0:36,0:0:188,0:0:0	0/1:59,2:0.062:20,0:39,2:39:174,187:60:34:0.00,0.030,0.033:9.777e-03,8.611e-03,0.982
1	201754410	.	CTT	C	.	.	DP=204;ECNT=3;NLOD=22.43;N_ART_LOD=-1.084e+00;POP_AF=1.000e-03;P_GERMLINE=-1.913e+01;RPA=17,15;RU=T;STR;TLOD=7.76	GT:AD:AF:F1R2:F2R1:MBQ:MFRL:MMQ:MPOS:SA_MAP_AF:SA_POST_PROB	0/0:75,0:0.125:26,0:29,0:0:173,0:0:0	0/1:76,8:0.178:20,1:38,4:40:196,160:60:33:0.051,0.061,0.069:7.961e-03,0.017,0.975
1	201758807	.	T	C	.	.	DP=497;ECNT=1;NLOD=66.85;N_ART_LOD=-2.352e+00;POP_AF=1.000e-03;P_GERMLINE=-6.502e+01;TLOD=4.54	GT:AD:AF:F1R2:F2R1:MBQ:MFRL:MMQ:MPOS:SA_MAP_AF:SA_POST_PROB	0/0:223,0:9.369e-03:81,0:142,0:0:159,0:0:0	0/1:250,4:0.049:89,3:161,1:40:162,175:60:20:0.010,0.010,0.016:4.512e-03,2.347e-03,0.993
1	201773566	.	C	CT	.	.	DP=837;ECNT=1;NLOD=15.87;N_ART_LOD=29.67;POP_AF=1.000e-03;P_GERMLINE=-1.257e+01;RPA=11,12;RU=T;STR;TLOD=17.22	GT:AD:AF:F1R2:F2R1:MBQ:MFRL:MMQ:MPOS:SA_MAP_AF:SA_POST_PROB	0/0:254,26:0.207:90,10:123,14:37:174,168:60:32	0/1:348,20:0.154:117,11:189,7:37:172,191:60:19:0.040,0.040,0.049:3.575e-03,5.067e-03,0.991
1	201821196	.	AT	A	.	.	DB;DP=220;ECNT=1;NLOD=14.21;N_ART_LOD=4.99;POP_AF=1.000e-03;P_GERMLINE=-1.111e+01;RPA=10,9;RU=T;STR;TLOD=6.21	GT:AD:AF:F1R2:F2R1:MBQ:MFRL:MMQ:MPOS:SA_MAP_AF:SA_POST_PROB	0/0:92,6:0.087:32,3:57,3:40:169,156:60:12	0/1:105,6:0.078:47,4:50,2:40:172,184:60:17:0.040,0.051,0.056:8.744e-03,8.788e-03,0.982
1	201888344	.	CT	C	.	.	DP=23;ECNT=1;NLOD=2.36;N_ART_LOD=-1.020e+00;POP_AF=1.000e-03;P_GERMLINE=-1.961e+00;RPA=12,11;RU=T;STR;TLOD=3.10	GT:AD:AF:F1R2:F2R1:MBQ:MFRL:MMQ:MPOS:SA_MAP_AF:SA_POST_PROB	0/0:8,0:0.176:3,0:5,0:0:163,0:0:0	0/1:6,2:0.319:1,0:5,2:40:224,220:60:26:0.253,0.00,0.250:0.021,0.027,0.952
1	202097524	.	ACTG	A	.	.	DB;DP=635;ECNT=1;NLOD=47.14;N_ART_LOD=4.99;POP_AF=1.000e-03;P_GERMLINE=-4.384e+01;RPA=7,6;RU=CTG;STR;TLOD=37.51	GT:AD:AF:F1R2:F2R1:MBQ:MFRL:MMQ:MPOS:SA_MAP_AF:SA_POST_PROB	0/0:200,3:0.164:63,1:137,2:39:197,239:60:35	0/1:260,14:0.144:108,4:152,10:39:195,207:60:26:0.040,0.040,0.051:0.011,2.990e-03,0.986
1	202204988	.	G	A	.	.	DP=609;ECNT=1;NLOD=85.85;N_ART_LOD=-2.469e+00;POP_AF=1.000e-03;P_GERMLINE=-8.520e+01;TLOD=3.36	GT:AD:AF:F1R2:F2R1:MBQ:MFRL:MMQ:MPOS:SA_MAP_AF:SA_POST_PROB	0/0:286,0:0.031:102,0:184,0:0:164,0:0:0	0/1:289,3:0.035:109,1:180,2:39:168,134:60:22:0.010,0.010,0.010:2.085e-03,3.029e-03,0.995
1	202269785	.	GAA	G	.	.	DP=155;ECNT=1;NLOD=5.22;N_ART_LOD=0.594;POP_AF=1.000e-03;P_GERMLINE=-3.281e+00;RPA=16,14;RU=A;STR;TLOD=4.66	GT:AD:AF:F1R2:F2R1:MBQ:MFRL:MMQ:MPOS:SA_MAP_AF:SA_POST_PROB	0/0:30,2:0.222:6,0:13,2:38:220,194:60:19	0/1:69,9:0.213:9,2:42,4:39:212,216:60:29:0.00,0.071,0.071:0.011,0.019,0.970
1	202407189	.	G	GT	.	.	DB;DP=413;ECNT=1;NLOD=24.02;N_ART_LOD=7.13;POP_AF=1.000e-03;P_GERMLINE=-2.072e+01;RPA=10,11;RU=T;STR;TLOD=14.16	GT:AD:AF:F1R2:F2R1:MBQ:MFRL:MMQ:MPOS:SA_MAP_AF:SA_POST_PROB	0/0:150,9:0.119:43,3:100,4:39:171,147:60:25	0/1:178,14:0.146:60,6:114,6:39:176,170:60:27:0.051,0.061,0.063:0.013,3.788e-03,0.983
1	202827393	.	G	GA	.	.	DP=106;ECNT=1;NLOD=5.63;N_ART_LOD=0.305;POP_AF=1.000e-03;P_GERMLINE=-2.867e+00;RPA=10,11;RU=A;STR;TLOD=5.61	GT:AD:AF:F1R2:F2R1:MBQ:MFRL:MMQ:MPOS:SA_MAP_AF:SA_POST_PROB	0/0:27,1:0.139:8,0:17,1:38:171,118:60:11	0/1:51,7:0.186:18,3:32,3:31:188,192:60:21:0.101,0.00,0.103:0.022,0.015,0.964
1	202830609	.	G	A	.	.	DP=563;ECNT=1;NLOD=77.73;N_ART_LOD=-2.426e+00;POP_AF=1.000e-03;P_GERMLINE=-7.606e+01;TLOD=4.38	GT:AD:AF:F1R2:F2R1:MBQ:MFRL:MMQ:MPOS:SA_MAP_AF:SA_POST_PROB	0/0:259,0:0.031:80,0:179,0:0:162,0:0:0	0/1:267,3:0.042:119,2:148,1:40:164,124:60:31:0.010,0.010,0.011:7.474e-03,1.338e-03,0.991
1	202838352	.	C	CT	.	.	DP=25;ECNT=1;NLOD=2.36;N_ART_LOD=-7.547e-01;POP_AF=1.000e-03;P_GERMLINE=-2.245e-01;RPA=11,12;RU=T;STR;TLOD=5.31	GT:AD:AF:F1R2:F2R1:MBQ:MFRL:MMQ:MPOS:SA_MAP_AF:SA_POST_PROB	0/0:8,0:0.176:3,0:4,0:0:163,0:0:0	0/1:6,3:0.384:2,1:4,2:39:143,173:60:26:0.283,0.313,0.333:0.027,0.021,0.952
1	203017670	.	C	A	.	.	DP=152;ECNT=1;NLOD=21.58;N_ART_LOD=-1.870e+00;POP_AF=1.000e-03;P_GERMLINE=-2.061e+01;TLOD=3.67	GT:AD:AF:F1R2:F2R1:MBQ:MFRL:MMQ:MPOS:SA_MAP_AF:SA_POST_PROB	0/0:72,0:0.023:25,0:47,0:0:187,0:0:0	0/1:70,2:0.061:29,1:41,1:40:197,214:60:20:0.00,0.030,0.028:8.795e-03,7.397e-03,0.984
1	203153634	.	C	T	.	.	DP=358;ECNT=1;NLOD=37.71;N_ART_LOD=1.36;POP_AF=1.000e-03;P_GERMLINE=-3.608e+01;TLOD=4.33	GT:AD:AF:F1R2:F2R1:MBQ:MFRL:MMQ:MPOS:SA_MAP_AF:SA_POST_PROB	0/0:149,2:0.062:41,1:108,1:40:165,95:60:2	0/1:178,3:0.044:77,1:101,2:40:175,94:60:6:0.020,0.010,0.017:1.395e-03,0.041,0.958
1	203593377	.	GGAAGGAAA	G	.	.	DP=21;ECNT=1;NLOD=2.41;N_ART_LOD=-9.917e-01;POP_AF=1.000e-03;P_GERMLINE=-1.877e-01;TLOD=5.49	GT:AD:AF:F1R2:F2R1:MBQ:MFRL:MMQ:MPOS:SA_MAP_AF:SA_POST_PROB	0/0:8,0:0.100:4,0:4,0:0:237,0:0:0	0/1:5,2:0.366:4,1:1,1:39:194,171:50:21:0.00,0.283,0.286:0.033,0.019,0.948
1	203667527	.	TCCA	T	.	.	DP=273;ECNT=1;NLOD=13.15;N_ART_LOD=9.27;POP_AF=1.000e-03;P_GERMLINE=-1.256e+01;RPA=5,4;RU=CCA;STR;TLOD=3.29	GT:AD:AF:F1R2:F2R1:MBQ:MFRL:MMQ:MPOS:SA_MAP_AF:SA_POST_PROB	0/0:100,4:0.151:39,1:61,3:40:187,174:60:28	0/1:94,2:0.164:33,1:61,1:39:198,250:60:32:0.010,0.020,0.021:0.033,2.615e-03,0.965
1	203786224	.	A	AT	.	.	DP=281;ECNT=1;NLOD=24.52;N_ART_LOD=2.80;POP_AF=1.000e-03;P_GERMLINE=-2.342e+01;RPA=9,10;RU=T;STR;TLOD=3.80	GT:AD:AF:F1R2:F2R1:MBQ:MFRL:MMQ:MPOS:SA_MAP_AF:SA_POST_PROB	0/0:116,4:0.055:46,1:69,3:39:174,194:60:27	0/1:142,5:0.064:48,2:90,3:40:184,171:60:17:0.020,0.030,0.034:4.380e-03,0.011,0.985
1	203821548	.	T	TA	.	.	DB;DP=260;ECNT=1;NLOD=27.61;N_ART_LOD=-1.733e+00;POP_AF=1.000e-03;P_GERMLINE=-2.432e+01;RPA=10,11;RU=A;STR;TLOD=7.92	GT:AD:AF:F1R2:F2R1:MBQ:MFRL:MMQ:MPOS:SA_MAP_AF:SA_POST_PROB	0/0:92,0:0.140:71,0:19,0:0:192,0:0:0	0/1:89,7:0.192:68,5:21,2:39:185,196:47:24:0.071,0.051,0.073:0.014,8.578e-03,0.977
1	204086256	.	AAGC	A	.	.	DP=626;ECNT=1;NLOD=84.48;N_ART_LOD=-2.466e+00;POP_AF=1.000e-03;P_GERMLINE=-8.122e+01;RPA=5,4;RU=AGC;STR;TLOD=7.04	GT:AD:AF:F1R2:F2R1:MBQ:MFRL:MMQ:MPOS:SA_MAP_AF:SA_POST_PROB	0/0:281,0:0.041:119,0:162,0:0:155,0:0:0	0/1:289,4:0.056:102,1:187,3:40:167,175:60:29:0.010,0.010,0.014:1.395e-03,7.754e-03,0.991
1	204135374	.	GAGC	G	.	.	DP=573;ECNT=1;NLOD=54.54;N_ART_LOD=2.29;POP_AF=1.000e-03;P_GERMLINE=-5.355e+01;RPA=4,3;RU=AGC;STR;TLOD=3.69	GT:AD:AF:F1R2:F2R1:MBQ:MFRL:MMQ:MPOS:SA_MAP_AF:SA_POST_PROB	0/0:210,2:0.101:85,2:125,0:40:162,177:60:28	0/1:267,3:0.079:121,1:146,2:35:176,133:60:16:0.010,0.010,0.011:2.010e-03,3.474e-03,0.995
1	204159779	.	G	A	.	.	DP=249;ECNT=1;NLOD=32.77;N_ART_LOD=-2.053e+00;POP_AF=1.000e-03;P_GERMLINE=-3.244e+01;TLOD=3.03	GT:AD:AF:F1R2:F2R1:MBQ:MFRL:MMQ:MPOS:SA_MAP_AF:SA_POST_PROB	0/0:109,0:0.031:47,0:62,0:0:188,0:0:0	0/1:117,2:0.070:60,0:57,2:39:185,132:60:11:0.010,0.010,0.017:4.008e-03,5.393e-03,0.991
1	204234262	.	T	C	.	.	DP=111;ECNT=2;NLOD=14.75;N_ART_LOD=-1.703e+00;POP_AF=1.000e-03;P_GERMLINE=-1.349e+01;TLOD=3.96	GT:AD:AF:F1R2:F2R1:MBQ:MFRL:MMQ:MPOS:SA_MAP_AF:SA_POST_PROB	0/0:49,0:0.010:15,0:34,0:0:206,0:0:0	0/1:56,2:0.062:26,1:30,1:40:235,200:60:32:0.020,0.030,0.034:0.063,3.684e-03,0.933
1	204243228	.	A	AT	.	.	DP=24;ECNT=1;NLOD=2.89;N_ART_LOD=-8.182e-01;POP_AF=1.000e-03;P_GERMLINE=-5.650e-01;RPA=12,13;RU=T;STR;TLOD=5.23	GT:AD:AF:F1R2:F2R1:MBQ:MFRL:MMQ:MPOS:SA_MAP_AF:SA_POST_PROB	0/0:10,0:0.137:3,0:4,0:0:218,0:0:0	0/1:6,3:0.364:2,1:4,2:36:140,147:60:22:0.283,0.313,0.333:0.027,0.021,0.952
1	204315882	.	CT	C	.	.	DP=109;ECNT=1;NLOD=2.21;N_ART_LOD=4.13;POP_AF=1.000e-03;P_GERMLINE=-3.417e-02;RPA=13,12;RU=T;STR;TLOD=11.91	GT:AD:AF:F1R2:F2R1:MBQ:MFRL:MMQ:MPOS:SA_MAP_AF:SA_POST_PROB	0/0:36,4:0.152:6,3:10,1:40:181,217:60:16	0/1:53,8:0.198:15,3:16,5:38:177,201:60:21:0.101,0.121,0.133:0.010,0.033,0.957
1	204375119	.	TAA	T	.	.	DP=163;ECNT=1;NLOD=21.69;N_ART_LOD=-1.474e+00;POP_AF=1.000e-03;P_GERMLINE=-2.012e+01;RPA=11,9;RU=A;STR;TLOD=4.27	GT:AD:AF:F1R2:F2R1:MBQ:MFRL:MMQ:MPOS:SA_MAP_AF:SA_POST_PROB	0/0:72,1:0.100:21,0:44,0:0:203,0:0:0	0/1:56,3:0.135:18,2:31,1:39:196,190:60:16:0.00,0.051,0.047:8.301e-03,0.022,0.970
1	204475297	.	C	T	.	.	DP=82;ECNT=1;NLOD=10.23;N_ART_LOD=-1.544e+00;POP_AF=1.000e-03;P_GERMLINE=-8.650e+00;TLOD=4.29	GT:AD:AF:F1R2:F2R1:MBQ:MFRL:MMQ:MPOS:SA_MAP_AF:SA_POST_PROB	0/0:34,0:4.972e-05:20,0:14,0:0:178,0:0:0	0/1:43,2:0.079:26,1:17,1:40:158,139:60:13:0.030,0.030,0.044:7.712e-03,0.014,0.979
1	204494756	.	G	GTT	.	.	DP=798;ECNT=1;NLOD=48.32;N_ART_LOD=0.710;POP_AF=1.000e-03;P_GERMLINE=-4.503e+01;RPA=14,16;RU=T;STR;TLOD=7.33	GT:AD:AF:F1R2:F2R1:MBQ:MFRL:MMQ:MPOS:SA_MAP_AF:SA_POST_PROB	0/0:206,6:0.232:86,1:82,2:31:197,221:60:30	0/1:243,13:0.233:99,5:99,3:38:178,191:60:19:0.030,0.00,0.029:4.872e-03,7.711e-03,0.987
1	204498688	.	C	T	.	.	DP=62;ECNT=1;NLOD=8.08;N_ART_LOD=-1.459e+00;POP_AF=1.000e-03;P_GERMLINE=-7.572e+00;TLOD=3.21	GT:AD:AF:F1R2:F2R1:MBQ:MFRL:MMQ:MPOS:SA_MAP_AF:SA_POST_PROB	0/0:27,0:0.038:9,0:18,0:0:200,0:0:0	0/1:28,2:0.106:4,1:24,1:32:196,169:60:26:0.051,0.051,0.067:0.012,0.014,0.974
1	204528058	.	CT	C	.	.	DP=82;ECNT=1;NLOD=6.09;N_ART_LOD=-1.450e-01;POP_AF=1.000e-03;P_GERMLINE=-3.727e+00;RPA=10,9;RU=T;STR;TLOD=5.12	GT:AD:AF:F1R2:F2R1:MBQ:MFRL:MMQ:MPOS:SA_MAP_AF:SA_POST_PROB	0/0:29,1:0.154:20,0:9,1:40:189,153:60:19	0/1:32,4:0.170:17,3:15,1:40:156,142:60:29:0.101,0.081,0.111:0.015,0.015,0.970
1	205527432	.	T	TA	.	.	DP=19;ECNT=1;NLOD=2.36;N_ART_LOD=-6.986e-01;POP_AF=1.000e-03;P_GERMLINE=-1.966e+00;RPA=11,12;RU=A;STR;TLOD=3.10	GT:AD:AF:F1R2:F2R1:MBQ:MFRL:MMQ:MPOS:SA_MAP_AF:SA_POST_PROB	0/0:8,0:0.013:3,0:4,0:0:192,0:0:0	0/1:8,2:0.250:2,0:4,2:36:170,207:60:24:0.172,0.172,0.200:0.021,0.021,0.957
1	205687355	.	CTTTTTTTTTCT	C	.	.	DP=242;ECNT=2;NLOD=4.73;N_ART_LOD=12.91;POP_AF=1.000e-03;P_GERMLINE=-1.450e+00;RPA=1,-1;RU=TTTTTTTTTCTT;STR;TLOD=7.65	GT:AD:AF:F1R2:F2R1:MBQ:MFRL:MMQ:MPOS:SA_MAP_AF:SA_POST_PROB	0/0:100,10:0.129:36,2:64,8:40:156,160:60:22	0/1:100,9:0.124:51,3:49,4:39:161,199:60:8:0.051,0.051,0.064:4.116e-03,0.030,0.966
1	205687356	.	TTTTTTTTTC	T	.	.	DP=241;ECNT=2;NLOD=26.70;N_ART_LOD=-3.378e-01;POP_AF=1.000e-03;P_GERMLINE=-2.347e+01;TLOD=6.80	GT:AD:AF:F1R2:F2R1:MBQ:MFRL:MMQ:MPOS:SA_MAP_AF:SA_POST_PROB	0/0:105,2:0.077:38,1:67,1:39:158,196:60:41	0/1:97,8:0.129:46,6:51,2:40:161,158:60:19:0.040,0.071,0.076:0.014,7.500e-03,0.978
1	205770084	.	A	G	.	.	DP=156;ECNT=1;NLOD=22.09;N_ART_LOD=-1.886e+00;POP_AF=1.000e-03;P_GERMLINE=-2.126e+01;TLOD=3.53	GT:AD:AF:F1R2:F2R1:MBQ:MFRL:MMQ:MPOS:SA_MAP_AF:SA_POST_PROB	0/0:74,0:0.037:32,0:42,0:0:189,0:0:0	0/1:73,2:0.040:30,1:43,1:40:190,169:60:20:0.00,0.030,0.027:7.140e-03,9.702e-03,0.983
1	205822857	.	G	GA	.	.	DP=170;ECNT=1;NLOD=17.73;N_ART_LOD=0.654;POP_AF=1.000e-03;P_GERMLINE=-1.661e+01;RPA=9,10;RU=A;STR;TLOD=3.82	GT:AD:AF:F1R2:F2R1:MBQ:MFRL:MMQ:MPOS:SA_MAP_AF:SA_POST_PROB	0/0:76,2:0.071:52,0:24,2:40:168,160:60:33	0/1:70,4:0.109:43,1:26,3:40:167,209:60:23:0.040,0.040,0.054:6.930e-03,0.012,0.981
1	205886225	.	TAAA	T	.	.	DP=35;ECNT=1;NLOD=3.40;N_ART_LOD=-7.708e-01;POP_AF=1.000e-03;P_GERMLINE=-5.741e-01;RPA=16,13;RU=A;STR;TLOD=5.92	GT:AD:AF:F1R2:F2R1:MBQ:MFRL:MMQ:MPOS:SA_MAP_AF:SA_POST_PROB	0/0:14,1:0.180:0,0:9,0:0:273,0:0:0	0/1:11,2:0.202:2,1:5,1:35:231,269:60:22:0.00,0.182,0.182:0.023,0.022,0.956
1	206566860	.	T	TA	.	.	DP=449;ECNT=1;NLOD=7.74;N_ART_LOD=18.96;POP_AF=1.000e-03;P_GERMLINE=-4.441e+00;RPA=11,12;RU=A;STR;TLOD=15.47	GT:AD:AF:F1R2:F2R1:MBQ:MFRL:MMQ:MPOS:SA_MAP_AF:SA_POST_PROB	0/0:149,15:0.195:25,4:49,10:40:210,222:60:28	0/1:187,16:0.205:39,2:47,10:40:210,242:54:22:0.040,0.061,0.059:6.150e-03,0.016,0.978
1	206626757	.	G	A	.	.	DP=205;ECNT=1;NLOD=25.91;N_ART_LOD=-1.674e-01;POP_AF=1.000e-03;P_GERMLINE=-2.527e+01;TLOD=3.34	GT:AD:AF:F1R2:F2R1:MBQ:MFRL:MMQ:MPOS:SA_MAP_AF:SA_POST_PROB	0/0:98,1:0.052:39,0:59,1:39:173,96:60:1	0/1:91,2:0.042:29,2:62,0:40:166,243:60:17:0.010,0.020,0.022:0.017,3.138e-03,0.980
1	206766857	.	C	CGTGT	.	.	DP=31;ECNT=1;NLOD=2.42;N_ART_LOD=-1.010e+00;POP_AF=1.000e-03;P_GERMLINE=-1.710e-01;RPA=17,19;RU=GT;STR;TLOD=5.57	GT:AD:AF:F1R2:F2R1:MBQ:MFRL:MMQ:MPOS:SA_MAP_AF:SA_POST_PROB	0/0:8,0:0.135:2,0:6,0:0:245,0:0:0	0/1:15,2:0.174:9,1:6,1:40:223,199:60:5:0.00,0.121,0.118:0.016,0.025,0.958
1	206904644	.	C	CGT	.	.	DP=239;ECNT=1;NLOD=9.31;N_ART_LOD=4.11;POP_AF=1.000e-03;P_GERMLINE=-7.076e+00;RPA=10,11;RU=GT;STR;TLOD=4.97	GT:AD:AF:F1R2:F2R1:MBQ:MFRL:MMQ:MPOS:SA_MAP_AF:SA_POST_PROB	0/0:63,3:0.245:26,1:30,2:40:191,166:60:20	0/1:70,4:0.236:25,2:41,2:38:186,181:60:43:0.051,0.00,0.054:0.012,0.011,0.977
1	207222769	.	T	C	.	.	DP=1064;ECNT=1;NLOD=133.29;N_ART_LOD=-1.144e+00;POP_AF=1.000e-03;P_GERMLINE=-1.328e+02;TLOD=3.19	GT:AD:AF:F1R2:F2R1:MBQ:MFRL:MMQ:MPOS:SA_MAP_AF:SA_POST_PROB	0/0:465,3:0.019:148,1:317,2:35:175,192:60:0	0/1:565,3:0.020:188,3:377,0:40:172,161:60:18:0.010,0.010,5.282e-03:9.790e-04,1.741e-03,0.997
1	207225604	.	AT	A	.	.	DB;DP=352;ECNT=1;NLOD=35.37;N_ART_LOD=0.209;POP_AF=1.000e-03;P_GERMLINE=-3.258e+01;RPA=9,8;RU=T;STR;TLOD=5.66	GT:AD:AF:F1R2:F2R1:MBQ:MFRL:MMQ:MPOS:SA_MAP_AF:SA_POST_PROB	0/0:136,2:0.064:47,1:83,1:40:178,139:60:14	0/1:165,6:0.103:56,2:98,4:39:171,192:60:9:0.030,0.030,0.037:5.632e-03,5.105e-03,0.989
1	207520610	.	A	AT	.	.	DP=213;ECNT=1;NLOD=5.71;N_ART_LOD=4.09;POP_AF=1.000e-03;P_GERMLINE=-2.415e+00;RPA=13,14;RU=T;STR;TLOD=28.51	GT:AD:AF:F1R2:F2R1:MBQ:MFRL:MMQ:MPOS:SA_MAP_AF:SA_POST_PROB	0/0:54,5:0.256:18,2:22,3:39:180,188:60:20	0/1:60,18:0.336:19,11:24,7:33:178,196:60:21:0.232,0.00,0.231:0.010,0.064,0.926
1	207532861	.	CT	C	.	.	DP=205;ECNT=1;NLOD=2.51;N_ART_LOD=2.94;POP_AF=1.000e-03;P_GERMLINE=-6.738e-02;RPA=20,19;RU=T;STR;TLOD=7.44	GT:AD:AF:F1R2:F2R1:MBQ:MFRL:MMQ:MPOS:SA_MAP_AF:SA_POST_PROB	0/0:63,14:0.292:15,4:2,0:40:169,192:60:36	0/1:55,16:0.356:10,5:2,2:40:164,186:60:23:0.071,0.101,0.103:0.013,0.013,0.973
1	207753831	.	CTT	C	.	.	DP=411;ECNT=1;NLOD=25.31;N_ART_LOD=1.01;POP_AF=1.000e-03;P_GERMLINE=-2.256e+01;RPA=14,12;RU=T;STR;TLOD=5.59	GT:AD:AF:F1R2:F2R1:MBQ:MFRL:MMQ:MPOS:SA_MAP_AF:SA_POST_PROB	0/0:121,6:0.191:40,1:50,2:36:179,148:60:13	0/1:148,9:0.195:54,1:54,4:36:195,191:60:14:0.030,0.010,0.030:2.781e-03,0.012,0.985
1	207826095	.	CT	C	.	.	DP=515;ECNT=1;NLOD=37.50;N_ART_LOD=2.76;POP_AF=1.000e-03;P_GERMLINE=-3.421e+01;RPA=10,9;RU=T;STR;TLOD=7.78	GT:AD:AF:F1R2:F2R1:MBQ:MFRL:MMQ:MPOS:SA_MAP_AF:SA_POST_PROB	0/0:178,8:0.156:32,0:79,4:38:193,228:60:15	0/1:218,8:0.150:62,3:99,5:40:184,183:60:18:0.030,0.030,0.037:0.011,3.431e-03,0.986
1	207828632	.	C	CTT	.	.	DP=119;ECNT=1;NLOD=7.30;N_ART_LOD=-8.545e-01;POP_AF=1.000e-03;P_GERMLINE=-5.363e+00;RPA=16,18;RU=T;STR;TLOD=4.66	GT:AD:AF:F1R2:F2R1:MBQ:MFRL:MMQ:MPOS:SA_MAP_AF:SA_POST_PROB	0/0:31,1:0.221:6,0:15,0:0:156,0:0:0	0/1:47,5:0.194:8,1:19,2:15:178,161:60:28:0.051,0.040,0.058:9.616e-03,0.011,0.979
1	207856437	.	CT	C	.	.	DP=21;ECNT=1;NLOD=2.41;N_ART_LOD=-9.542e-01;POP_AF=1.000e-03;P_GERMLINE=-1.029e-01;TLOD=5.96	GT:AD:AF:F1R2:F2R1:MBQ:MFRL:MMQ:MPOS:SA_MAP_AF:SA_POST_PROB	0/0:8,0:3.162e-05:5,0:3,0:0:135,0:0:0	0/1:11,2:0.154:5,2:6,0:28:160,93:47:3:0.121,0.131,0.154:0.021,0.018,0.961
1	207888640	.	C	CT	.	.	DP=506;ECNT=1;NLOD=21.31;N_ART_LOD=14.95;POP_AF=1.000e-03;P_GERMLINE=-1.801e+01;RPA=10,11;RU=T;STR;TLOD=28.78	GT:AD:AF:F1R2:F2R1:MBQ:MFRL:MMQ:MPOS:SA_MAP_AF:SA_POST_PROB	0/0:180,13:0.139:68,5:110,8:39:171,176:54:24	0/1:221,22:0.142:77,8:141,14:39:169,160:54:29:0.051,0.091,0.091:0.110,2.118e-03,0.888
1	208072598	.	C	T	.	.	DP=90;ECNT=1;NLOD=12.60;N_ART_LOD=-1.662e+00;POP_AF=1.000e-03;P_GERMLINE=-1.096e+01;TLOD=4.34	GT:AD:AF:F1R2:F2R1:MBQ:MFRL:MMQ:MPOS:SA_MAP_AF:SA_POST_PROB	0/0:42,0:0.074:18,0:24,0:0:203,0:0:0	0/1:38,2:0.061:10,0:28,2:40:197,210:60:15:0.051,0.00,0.050:0.017,0.010,0.972
1	208440810	.	CCAG	C	.	.	DP=91;ECNT=1;NLOD=11.11;N_ART_LOD=-1.611e+00;POP_AF=1.000e-03;P_GERMLINE=-9.235e+00;RPA=9,8;RU=CAG;STR;TLOD=4.59	GT:AD:AF:F1R2:F2R1:MBQ:MFRL:MMQ:MPOS:SA_MAP_AF:SA_POST_PROB	0/0:37,0:0.080:17,0:20,0:0:155,0:0:0	0/1:34,2:0.161:18,0:16,2:40:160,214:60:15:0.040,0.040,0.056:0.013,0.010,0.976
1	209032407	.	G	A	.	.	DP=15;ECNT=1;NLOD=2.71;N_ART_LOD=-1.018e+00;POP_AF=1.000e-03;P_GERMLINE=-2.270e+00;TLOD=3.14	GT:AD:AF:F1R2:F2R1:MBQ:MFRL:MMQ:MPOS:SA_MAP_AF:SA_POST_PROB	0/0:9,0:0.050:6,0:3,0:0:158,0:0:0	0/1:3,1:0.300:1,0:2,1:40:172,119:60:12:0.253,0.00,0.250:0.019,0.032,0.949
1	209374267	.	T	A	.	.	DP=13;ECNT=2;NLOD=2.41;N_ART_LOD=-6.990e-01;POP_AF=1.000e-03;P_GERMLINE=-1.899e+00;TLOD=3.21	GT:AD:AF:F1R2:F2R1:MBQ:MFRL:MMQ:MPOS:PGT:PID:SA_MAP_AF:SA_POST_PROB	0/0:8,0:1.445e-05:3,0:5,0:0:168,0:0:0:0|1:209374267_T_A	0/1:4,1:0.246:2,0:1,1:39:170,82:47:20:0|1:209374267_T_A:0.202,0.00,0.200:0.019,0.029,0.952
1	209374271	.	G	T	.	.	DP=14;ECNT=2;NLOD=2.71;N_ART_LOD=-1.000e+00;POP_AF=1.000e-03;P_GERMLINE=-2.387e+00;TLOD=3.02	GT:AD:AF:F1R2:F2R1:MBQ:MFRL:MMQ:MPOS:PGT:PID:SA_MAP_AF:SA_POST_PROB	0/0:9,0:1.636e-05:3,0:6,0:0:166,0:0:0:0|1:209374267_T_A	0/1:4,1:0.200:3,0:1,1:39:165,82:47:24:0|1:209374267_T_A:0.202,0.00,0.200:0.019,0.029,0.952
1	209789979	.	G	A	.	.	DP=659;ECNT=1;NLOD=76.15;N_ART_LOD=1.80;POP_AF=1.000e-03;P_GERMLINE=-7.334e+01;TLOD=5.67	GT:AD:AF:F1R2:F2R1:MBQ:MFRL:MMQ:MPOS:SA_MAP_AF:SA_POST_PROB	0/0:281,2:0.022:104,1:177,1:40:170,182:60:22	0/1:347,4:0.035:126,1:221,3:39:170,119:60:22:0.010,0.00,0.011:1.221e-03,8.882e-03,0.990
1	209880508	.	G	GA	.	.	DP=249;ECNT=1;NLOD=15.03;N_ART_LOD=3.08;POP_AF=1.000e-03;P_GERMLINE=-1.173e+01;RPA=11,12;RU=A;STR;TLOD=14.78	GT:AD:AF:F1R2:F2R1:MBQ:MFRL:MMQ:MPOS:SA_MAP_AF:SA_POST_PROB	0/0:83,4:0.143:25,1:49,3:32:207,286:60:36	0/1:104,13:0.180:32,6:68,6:29:195,191:60:35:0.101,0.081,0.103:0.012,0.010,0.978
1	210139222	.	CT	C	.	.	DP=84;ECNT=1;NLOD=2.44;N_ART_LOD=1.73;POP_AF=1.000e-03;P_GERMLINE=-5.605e-02;RPA=13,12;RU=T;STR;TLOD=15.83	GT:AD:AF:F1R2:F2R1:MBQ:MFRL:MMQ:MPOS:SA_MAP_AF:SA_POST_PROB	0/0:29,4:0.128:11,0:12,2:28:135,213:60:13	0/1:36,13:0.277:18,3:13,7:22:147,191:60:21:0.202,0.121,0.208:5.933e-03,0.135,0.859
1	210341416	.	G	A	.	.	DP=195;ECNT=1;NLOD=14.74;N_ART_LOD=3.60;POP_AF=1.000e-03;P_GERMLINE=-1.144e+01;TLOD=15.79	GT:AD:AF:F1R2:F2R1:MBQ:MFRL:MMQ:MPOS:SA_MAP_AF:SA_POST_PROB	0/0:77,2:0.044:50,1:27,1:39:163,220:60:47	0/1:98,6:0.094:66,4:32,2:40:155,172:60:37:0.051,0.040,0.058:4.084e-03,0.023,0.973
1	210407275	.	G	A	.	.	DP=179;ECNT=1;NLOD=26.05;N_ART_LOD=-1.952e+00;POP_AF=1.000e-03;P_GERMLINE=-2.537e+01;TLOD=3.38	GT:AD:AF:F1R2:F2R1:MBQ:MFRL:MMQ:MPOS:SA_MAP_AF:SA_POST_PROB	0/0:87,0:0.025:19,0:68,0:0:181,0:0:0	0/1:82,2:0.047:30,1:52,1:40:183,172:60:45:0.020,0.020,0.024:6.000e-03,6.383e-03,0.988
1	210411266	.	GTTTT	G	.	.	DP=182;ECNT=1;NLOD=20.03;N_ART_LOD=-1.341e+00;POP_AF=1.000e-03;P_GERMLINE=-1.969e+01;RPA=14,10;RU=T;STR;TLOD=3.04	GT:AD:AF:F1R2:F2R1:MBQ:MFRL:MMQ:MPOS:SA_MAP_AF:SA_POST_PROB	0/0:72,1:0.093:6,0:2,0:0:174,0:0:0	0/1:72,4:0.154:3,1:13,1:40:175,187:60:14:0.00,0.020,0.024:7.199e-03,7.409e-03,0.985
1	210414879	.	C	CT	.	.	DP=47;ECNT=1;NLOD=2.34;N_ART_LOD=0.365;POP_AF=1.000e-03;P_GERMLINE=-1.168e+00;RPA=14,15;RU=T;STR;TLOD=3.91	GT:AD:AF:F1R2:F2R1:MBQ:MFRL:MMQ:MPOS:SA_MAP_AF:SA_POST_PROB	0/0:16,1:0.137:7,1:5,0:40:237,121:60:6	0/1:21,4:0.219:8,3:6,1:37:201,154:60:39:0.00,0.162,0.160:0.019,0.025,0.956
1	210451863	.	CA	C	.	.	DP=28;ECNT=1;NLOD=2.61;N_ART_LOD=-8.281e-01;POP_AF=1.000e-03;P_GERMLINE=-1.644e+00;RPA=12,11;RU=A;STR;TLOD=3.68	GT:AD:AF:F1R2:F2R1:MBQ:MFRL:MMQ:MPOS:SA_MAP_AF:SA_POST_PROB	0/0:9,0:0.232:7,0:0,0:0:151,0:0:0	0/1:5,2:0.384:2,1:1,1:33:132,103:60:33:0.00,0.333,0.333:0.043,0.016,0.940
1	210502520	.	TA	T	.	.	DP=309;ECNT=1;NLOD=15.94;N_ART_LOD=10.53;POP_AF=1.000e-03;P_GERMLINE=-1.264e+01;RPA=10,9;RU=A;STR;TLOD=12.69	GT:AD:AF:F1R2:F2R1:MBQ:MFRL:MMQ:MPOS:SA_MAP_AF:SA_POST_PROB	0/0:131,9:0.122:42,4:78,5:39:183,153:60:28	0/1:115,10:0.153:31,3:77,7:40:193,174:60:38:0.071,0.071,0.083:0.029,4.505e-03,0.966
1	211381211	.	AAGC	A	.	.	DP=286;ECNT=1;NLOD=32.71;N_ART_LOD=-2.078e+00;POP_AF=1.000e-03;P_GERMLINE=-3.033e+01;RPA=5,4;RU=AGC;STR;TLOD=5.14	GT:AD:AF:F1R2:F2R1:MBQ:MFRL:MMQ:MPOS:SA_MAP_AF:SA_POST_PROB	0/0:109,0:0.091:27,0:82,0:0:183,0:0:0	0/1:120,3:0.119:61,2:59,1:39:180,248:60:14:0.020,0.010,0.024:2.636e-03,0.016,0.981
1	211432798	.	TCTC	T	.	.	DP=182;ECNT=1;NLOD=10.82;N_ART_LOD=3.81;POP_AF=1.000e-03;P_GERMLINE=-7.678e+00;RPA=5,4;RU=CTC;STR;TLOD=6.36	GT:AD:AF:F1R2:F2R1:MBQ:MFRL:MMQ:MPOS:SA_MAP_AF:SA_POST_PROB	0/0:64,2:0.103:25,1:39,1:27:168,195:60:29	0/1:92,3:0.073:48,2:44,1:27:178,144:60:17:0.00,0.030,0.032:0.011,5.545e-03,0.983
1	211464905	.	C	T	.	.	DP=675;ECNT=1;NLOD=89.25;N_ART_LOD=-5.258e-01;POP_AF=1.000e-03;P_GERMLINE=-8.610e+01;TLOD=6.38	GT:AD:AF:F1R2:F2R1:MBQ:MFRL:MMQ:MPOS:SA_MAP_AF:SA_POST_PROB	0/0:311,1:0.041:109,1:202,0:40:161,190:60:4	0/1:312,5:0.047:127,0:185,5:39:161,135:60:18:0.010,0.010,0.016:2.575e-03,3.006e-03,0.994
1	212036086	.	A	G	.	.	DP=31;ECNT=1;NLOD=4.21;N_ART_LOD=-1.176e+00;POP_AF=1.000e-03;P_GERMLINE=-2.303e+00;TLOD=4.63	GT:AD:AF:F1R2:F2R1:MBQ:MFRL:MMQ:MPOS:SA_MAP_AF:SA_POST_PROB	0/0:14,0:4.696e-05:8,0:6,0:0:175,0:0:0	0/1:15,2:0.118:12,2:3,0:36:177,197:60:18:0.00,0.121,0.118:0.022,0.017,0.962
1	212225374	.	G	A	.	.	DP=168;ECNT=1;NLOD=24.89;N_ART_LOD=-1.924e+00;POP_AF=1.000e-03;P_GERMLINE=-2.448e+01;TLOD=3.11	GT:AD:AF:F1R2:F2R1:MBQ:MFRL:MMQ:MPOS:SA_MAP_AF:SA_POST_PROB	0/0:83,0:2.511e-03:28,0:55,0:0:183,0:0:0	0/1:80,2:0.042:32,2:48,0:38:169,173:60:19:0.020,0.00,0.024:4.313e-03,0.012,0.983
1	212475554	.	A	G	.	.	DP=420;ECNT=1;NLOD=54.00;N_ART_LOD=-2.262e+00;POP_AF=1.000e-03;P_GERMLINE=-5.200e+01;TLOD=4.71	GT:AD:AF:F1R2:F2R1:MBQ:MFRL:MMQ:MPOS:SA_MAP_AF:SA_POST_PROB	0/0:180,0:0.016:59,0:121,0:0:186,0:0:0	0/1:220,3:0.040:99,2:121,1:40:171,196:60:20:0.010,0.00,0.013:2.236e-03,6.446e-03,0.991
1	212521715	.	CT	C	.	.	DP=2282;ECNT=1;NLOD=236.63;N_ART_LOD=8.19;POP_AF=1.000e-03;P_GERMLINE=-2.358e+02;RPA=7,6;RU=T;STR;TLOD=3.57	GT:AD:AF:F1R2:F2R1:MBQ:MFRL:MMQ:MPOS:SA_MAP_AF:SA_POST_PROB	0/0:901,13:0.059:335,3:546,10:40:170,145:60:16	0/1:1168,9:0.047:423,5:723,4:40:164,172:60:16:0.010,0.010,7.772e-03:0.019,3.318e-04,0.980
1	212583886	.	C	T	.	.	DP=919;ECNT=1;NLOD=126.01;N_ART_LOD=-2.330e+00;POP_AF=1.000e-03;P_GERMLINE=-1.251e+02;TLOD=3.63	GT:AD:AF:F1R2:F2R1:MBQ:MFRL:MMQ:MPOS:SA_MAP_AF:SA_POST_PROB	0/0:420,0:0.019:166,0:244,0:0:160,0:0:0	0/1:465,3:0.025:201,0:253,3:39:166,178:60:23:0.010,0.00,6.550e-03:8.258e-04,5.507e-03,0.994
1	212606381	.	G	A	.	.	DP=71;ECNT=1;NLOD=9.33;N_ART_LOD=-1.511e+00;POP_AF=1.000e-03;P_GERMLINE=-8.944e+00;TLOD=3.09	GT:AD:AF:F1R2:F2R1:MBQ:MFRL:MMQ:MPOS:SA_MAP_AF:SA_POST_PROB	0/0:31,0:0.016:16,0:15,0:0:144,0:0:0	0/1:37,2:0.051:18,0:19,2:33:140,134:60:20:0.00,0.051,0.051:0.015,0.010,0.975
1	212939147	.	T	A	.	.	DP=47;ECNT=1;NLOD=3.74;N_ART_LOD=-7.426e-01;POP_AF=1.000e-03;P_GERMLINE=-6.028e-01;TLOD=7.07	GT:AD:AF:F1R2:F2R1:MBQ:MFRL:MMQ:MPOS:SA_MAP_AF:SA_POST_PROB	0/0:13,0:0.091:6,0:5,0:0:172,0:0:0	0/1:26,3:0.178:12,2:7,1:39:159,141:60:17:0.081,0.091,0.103:0.014,0.016,0.970
1	213004495	.	T	TAA	.	.	DP=32;ECNT=1;NLOD=2.36;N_ART_LOD=-7.196e-01;POP_AF=1.000e-03;P_GERMLINE=-1.706e+00;RPA=13,15;RU=A;STR;TLOD=3.36	GT:AD:AF:F1R2:F2R1:MBQ:MFRL:MMQ:MPOS:SA_MAP_AF:SA_POST_PROB	0/0:8,0:0.218:3,0:5,0:0:207,0:0:0	0/1:6,4:0.446:1,1:4,3:37:115,194:60:19:0.212,0.222,0.250:0.024,0.019,0.957
1	213057640	.	T	A	.	.	DP=60;ECNT=1;NLOD=5.24;N_ART_LOD=-9.086e-01;POP_AF=1.000e-03;P_GERMLINE=-2.945e+00;TLOD=5.04	GT:AD:AF:F1R2:F2R1:MBQ:MFRL:MMQ:MPOS:SA_MAP_AF:SA_POST_PROB	0/0:26,1:0.077:13,0:9,0:0:155,0:0:0	0/1:26,2:0.113:13,0:11,2:40:175,204:60:41:0.061,0.061,0.077:0.013,0.015,0.972
1	213059871	.	A	T	.	.	DP=24;ECNT=1;NLOD=2.71;N_ART_LOD=-1.000e+00;POP_AF=1.000e-03;P_GERMLINE=-2.363e-01;TLOD=5.74	GT:AD:AF:F1R2:F2R1:MBQ:MFRL:MMQ:MPOS:SA_MAP_AF:SA_POST_PROB	0/0:9,0:1.209e-04:5,0:4,0:0:206,0:0:0	0/1:13,2:0.140:8,2:5,0:40:191,300:60:11:0.131,0.00,0.133:0.013,0.035,0.953
1	213116773	.	G	A	.	.	DP=27;ECNT=1;NLOD=2.96;N_ART_LOD=-1.039e+00;POP_AF=1.000e-03;P_GERMLINE=-4.331e-01;TLOD=5.57	GT:AD:AF:F1R2:F2R1:MBQ:MFRL:MMQ:MPOS:SA_MAP_AF:SA_POST_PROB	0/0:10,0:0.010:8,0:2,0:0:139,0:0:0	0/1:15,2:0.118:9,1:6,1:40:157,99:60:17:0.091,0.091,0.118:0.017,0.018,0.965
1	213180441	.	GAAAA	G	.	.	DP=441;ECNT=1;NLOD=28.52;N_ART_LOD=-1.561e-01;POP_AF=1.000e-03;P_GERMLINE=-2.778e+01;RPA=17,13;RU=A;STR;TLOD=3.44	GT:AD:AF:F1R2:F2R1:MBQ:MFRL:MMQ:MPOS:SA_MAP_AF:SA_POST_PROB	0/0:158,12:0.165:12,0:18,1:37:161,208:60:6	0/1:164,11:0.175:7,1:23,3:37:160,155:60:22:0.010,0.020,0.023:4.733e-03,4.266e-03,0.991
1	213188861	.	G	C	.	.	DP=136;ECNT=6;NLOD=11.26;N_ART_LOD=2.23;POP_AF=1.000e-03;P_GERMLINE=-8.002e+00;TLOD=6.99	GT:AD:AF:F1R2:F2R1:MBQ:MFRL:MMQ:MPOS:PGT:PID:SA_MAP_AF:SA_POST_PROB	0/0:60,2:0.064:33,1:27,1:15:173,214:60:22:0|1:213188861_G_C	0/1:63,4:0.079:38,2:25,2:15:186,202:60:26:0|1:213188861_G_C:0.00,0.061,0.060:0.020,7.316e-03,0.973
1	213188866	.	G	C	.	.	DP=161;ECNT=6;NLOD=16.47;N_ART_LOD=1.93;POP_AF=1.000e-03;P_GERMLINE=-1.328e+01;TLOD=6.54	GT:AD:AF:F1R2:F2R1:MBQ:MFRL:MMQ:MPOS:PGT:PID:SA_MAP_AF:SA_POST_PROB	0/0:77,2:0.031:36,1:41,1:21:173,214:60:17:0|1:213188861_G_C	0/1:75,3:0.057:43,1:32,2:14:182,196:60:36:0|1:213188861_G_C:0.00,0.040,0.038:0.012,6.734e-03,0.981
1	213188876	.	G	C	.	.	DP=216;ECNT=6;NLOD=18.81;N_ART_LOD=3.09;POP_AF=1.000e-03;P_GERMLINE=-1.812e+01;TLOD=3.40	GT:AD:AF:F1R2:F2R1:MBQ:MFRL:MMQ:MPOS:SA_MAP_AF:SA_POST_PROB	0/0:92,3:0.062:35,2:57,1:14:172,206:60:11	0/1:102,4:0.076:49,2:53,2:14:176,193:60:19:0.00,0.040,0.038:0.013,5.535e-03,0.982
1	213188879	.	T	G	.	.	DP=225;ECNT=6;NLOD=25.20;N_ART_LOD=1.53;POP_AF=1.000e-03;P_GERMLINE=-2.479e+01;TLOD=3.12	GT:AD:AF:F1R2:F2R1:MBQ:MFRL:MMQ:MPOS:PGT:PID:SA_MAP_AF:SA_POST_PROB	0/0:106,2:0.019:43,1:63,1:21:172,214:60:4:0|1:213188861_G_C	0/1:113,2:0.027:58,1:55,1:14:174,192:60:29:0|1:213188861_G_C:0.00,0.020,0.017:6.042e-03,5.037e-03,0.989
1	213188889	.	A	G	.	.	DP=289;ECNT=6;NLOD=31.30;N_ART_LOD=0.285;POP_AF=1.000e-03;P_GERMLINE=-2.973e+01;TLOD=4.28	GT:AD:AF:F1R2:F2R1:MBQ:MFRL:MMQ:MPOS:SA_MAP_AF:SA_POST_PROB	0/0:118,1:0.041:46,1:72,0:0:173,222:60:0	0/1:145,3:0.064:74,2:71,1:14:166,196:60:24:0.00,0.020,0.020:6.882e-03,4.337e-03,0.989
1	213223484	.	A	G	.	.	DP=34;ECNT=1;NLOD=3.01;N_ART_LOD=-1.058e+00;POP_AF=1.000e-03;P_GERMLINE=-1.793e-01;TLOD=13.79	GT:AD:AF:F1R2:F2R1:MBQ:MFRL:MMQ:MPOS:SA_MAP_AF:SA_POST_PROB	0/0:10,0:0.046:8,0:2,0:0:131,0:0:0	0/1:17,5:0.239:2,4:15,1:34:174,166:60:15:0.202,0.202,0.227:0.029,0.015,0.956
1	214454774	.	GGGC	G	.	.	DP=407;ECNT=1;NLOD=20.57;N_ART_LOD=10.99;POP_AF=1.000e-03;P_GERMLINE=-1.727e+01;RPA=7,6;RU=GGC;STR;TLOD=23.65	GT:AD:AF:F1R2:F2R1:MBQ:MFRL:MMQ:MPOS:SA_MAP_AF:SA_POST_PROB	0/0:136,5:0.171:45,2:91,3:40:164,170:60:44	0/1:138,9:0.193:60,2:78,7:40:174,183:60:27:0.051,0.051,0.061:0.013,4.613e-03,0.983
1	214497969	.	T	C	.	.	DP=581;ECNT=1;NLOD=72.56;N_ART_LOD=-2.393e+00;POP_AF=1.000e-03;P_GERMLINE=-6.936e+01;TLOD=6.59	GT:AD:AF:F1R2:F2R1:MBQ:MFRL:MMQ:MPOS:SA_MAP_AF:SA_POST_PROB	0/0:242,0:0.024:86,0:156,0:0:170,0:0:0	0/1:311,4:0.033:116,1:195,3:40:172,179:60:22:0.010,0.010,0.013:2.516e-03,2.908e-03,0.995
1	214498106	.	A	AT	.	.	DP=352;ECNT=1;NLOD=18.82;N_ART_LOD=4.45;POP_AF=1.000e-03;P_GERMLINE=-1.567e+01;RPA=9,10;RU=T;STR;TLOD=6.39	GT:AD:AF:F1R2:F2R1:MBQ:MFRL:MMQ:MPOS:SA_MAP_AF:SA_POST_PROB	0/0:105,5:0.156:33,2:72,3:37:195,185:60:29	0/1:158,7:0.137:57,3:99,4:39:197,225:60:22:0.040,0.00,0.042:9.686e-03,8.806e-03,0.982
1	214659363	.	C	G	.	.	DP=60;ECNT=1;NLOD=2.31;N_ART_LOD=1.83;POP_AF=1.000e-03;P_GERMLINE=-4.272e-02;TLOD=7.62	GT:AD:AF:F1R2:F2R1:MBQ:MFRL:MMQ:MPOS:SA_MAP_AF:SA_POST_PROB	0/0:24,2:0.093:13,2:11,0:27:160,213:60:18	0/1:29,3:0.112:11,0:18,3:39:151,173:40:6:0.091,0.00,0.094:7.896e-03,0.042,0.950
1	214779083	.	G	T	.	.	DP=55;ECNT=1;NLOD=4.82;N_ART_LOD=-1.241e+00;POP_AF=1.000e-03;P_GERMLINE=-3.710e+00;TLOD=3.81	GT:AD:AF:F1R2:F2R1:MBQ:MFRL:MMQ:MPOS:SA_MAP_AF:SA_POST_PROB	0/0:16,0:0.029:8,0:8,0:0:199,0:0:0	0/1:33,2:0.092:8,2:25,0:36:172,168:60:12:0.061,0.00,0.057:8.056e-03,0.023,0.969
1	214825289	.	CT	C	.	.	DP=680;ECNT=1;NLOD=15.81;N_ART_LOD=14.78;POP_AF=1.000e-03;P_GERMLINE=-1.251e+01;RPA=12,11;RU=T;STR;TLOD=25.19	GT:AD:AF:F1R2:F2R1:MBQ:MFRL:MMQ:MPOS:SA_MAP_AF:SA_POST_PROB	0/0:169,16:0.268:40,3:42,8:35:200,206:60:39	0/1:216,20:0.276:48,9:50,8:38:190,194:60:27:0.061,0.051,0.069:6.968e-03,6.390e-03,0.987
1	214826810	.	C	CT	.	.	DP=1540;ECNT=1;NLOD=120.90;N_ART_LOD=2.71;POP_AF=1.000e-03;P_GERMLINE=-1.191e+02;RPA=15,16;RU=T;STR;TLOD=4.47	GT:AD:AF:F1R2:F2R1:MBQ:MFRL:MMQ:MPOS:SA_MAP_AF:SA_POST_PROB	0/0:501,8:0.195:15,2:42,4:40:162,119:60:23	0/1:609,8:0.207:22,4:44,4:40:166,166:60:28:0.010,0.010,0.012:2.865e-03,1.168e-03,0.996
1	214828725	.	G	A	.	.	DP=1021;ECNT=1;NLOD=130.41;N_ART_LOD=-2.651e+00;POP_AF=1.000e-03;P_GERMLINE=-1.299e+02;TLOD=3.18	GT:AD:AF:F1R2:F2R1:MBQ:MFRL:MMQ:MPOS:SA_MAP_AF:SA_POST_PROB	0/0:434,0:0.032:174,0:260,0:0:175,0:0:0	0/1:532,3:0.028:248,2:284,1:40:168,194:60:8:0.010,0.010,5.607e-03:2.035e-03,9.653e-04,0.997
1	214830652	.	TA	T	.	.	DP=1297;ECNT=1;NLOD=155.78;N_ART_LOD=-2.239e+00;POP_AF=1.000e-03;P_GERMLINE=-1.552e+02;RPA=7,6;RU=A;STR;TLOD=3.28	GT:AD:AF:F1R2:F2R1:MBQ:MFRL:MMQ:MPOS:SA_MAP_AF:SA_POST_PROB	0/0:528,1:0.045:211,1:317,0:39:168,184:60:46	0/1:636,8:0.065:262,2:374,6:40:172,163:60:26:0.010,0.010,0.012:1.425e-03,2.138e-03,0.996
1	215091621	.	A	G	.	.	DP=35;ECNT=1;NLOD=6.32;N_ART_LOD=-1.342e+00;POP_AF=1.000e-03;P_GERMLINE=-3.484e+00;TLOD=5.72	GT:AD:AF:F1R2:F2R1:MBQ:MFRL:MMQ:MPOS:SA_MAP_AF:SA_POST_PROB	0/0:21,0:4.108e-05:9,0:12,0:0:196,0:0:0	0/1:12,2:0.143:7,1:5,1:40:150,169:60:8:0.141,0.00,0.143:0.012,0.038,0.950
1	215342575	.	G	A	.	.	DP=1143;ECNT=1;NLOD=153.44;N_ART_LOD=-2.714e+00;POP_AF=1.000e-03;P_GERMLINE=-1.502e+02;TLOD=7.39	GT:AD:AF:F1R2:F2R1:MBQ:MFRL:MMQ:MPOS:SA_MAP_AF:SA_POST_PROB	0/0:511,0:0.015:224,0:287,0:0:170,0:0:0	0/1:574,5:0.041:219,4:355,1:39:170,149:60:26:0.010,0.010,8.636e-03:2.289e-03,1.271e-03,0.996
1	215588763	.	G	A	.	.	DP=123;ECNT=1;NLOD=7.27;N_ART_LOD=1.50;POP_AF=1.000e-03;P_GERMLINE=-3.972e+00;TLOD=18.48	GT:AD:AF:F1R2:F2R1:MBQ:MFRL:MMQ:MPOS:SA_MAP_AF:SA_POST_PROB	0/0:46,3:0.089:22,1:24,2:37:178,130:20:1	0/1:53,13:0.220:27,4:26,9:39:185,182:20:20:0.152,0.192,0.197:0.018,0.015,0.966
1	215588865	.	G	C	.	.	DP=96;ECNT=3;NLOD=9.26;N_ART_LOD=-6.889e-01;POP_AF=1.000e-03;P_GERMLINE=-5.961e+00;TLOD=26.99	GT:AD:AF:F1R2:F2R1:MBQ:MFRL:MMQ:MPOS:PGT:PID:SA_MAP_AF:SA_POST_PROB	0/0:38,1:0.038:19,0:19,1:39:196,130:20:7:0|1:215588865_G_C	0/1:42,10:0.214:22,3:20,7:39:188,192:22:20:0|1:215588865_G_C:0.192,0.00,0.192:0.011,0.045,0.944
1	215588880	.	C	G	.	.	DP=77;ECNT=3;NLOD=9.63;N_ART_LOD=-1.519e+00;POP_AF=1.000e-03;P_GERMLINE=-6.331e+00;TLOD=22.18	GT:AD:AF:F1R2:F2R1:MBQ:MFRL:MMQ:MPOS:PGT:PID:SA_MAP_AF:SA_POST_PROB	0/0:32,0:4.857e-06:14,0:18,0:0:199,0:0:0:0|1:215588865_G_C	0/1:38,7:0.156:21,2:17,5:39:197,203:22:22:0|1:215588865_G_C:0.152,0.00,0.156:0.014,0.029,0.958
1	215588882	.	C	T	.	.	DP=80;ECNT=3;NLOD=9.93;N_ART_LOD=-1.537e+00;POP_AF=1.000e-03;P_GERMLINE=-6.632e+00;TLOD=22.10	GT:AD:AF:F1R2:F2R1:MBQ:MFRL:MMQ:MPOS:PGT:PID:SA_MAP_AF:SA_POST_PROB	0/0:33,0:0.015:15,0:18,0:0:198,0:0:0:0|1:215588865_G_C	0/1:39,7:0.152:22,2:17,5:40:194,203:22:20:0|1:215588865_G_C:0.152,0.00,0.152:0.013,0.031,0.956
1	215749406	.	GT	G	.	.	DP=215;ECNT=1;NLOD=8.01;N_ART_LOD=5.96;POP_AF=1.000e-03;P_GERMLINE=-5.135e+00;RPA=11,10;RU=T;STR;TLOD=5.78	GT:AD:AF:F1R2:F2R1:MBQ:MFRL:MMQ:MPOS:SA_MAP_AF:SA_POST_PROB	0/0:70,5:0.199:21,1:33,4:36:195,212:60:33	0/1:70,7:0.220:29,2:28,3:36:197,224:60:24:0.071,0.00,0.068:0.012,0.014,0.974
1	215754189	.	A	AT	.	.	DP=176;ECNT=1;NLOD=15.05;N_ART_LOD=0.734;POP_AF=1.000e-03;P_GERMLINE=-1.465e+01;RPA=10,11;RU=T;STR;TLOD=3.10	GT:AD:AF:F1R2:F2R1:MBQ:MFRL:MMQ:MPOS:SA_MAP_AF:SA_POST_PROB	0/0:67,2:0.058:33,1:33,1:38:208,199:60:46	0/1:92,4:0.077:47,1:42,3:40:184,176:60:27:0.00,0.040,0.042:7.143e-03,0.022,0.971
1	215812346	.	CA	C	.	.	DP=74;ECNT=1;NLOD=6.30;N_ART_LOD=0.352;POP_AF=1.000e-03;P_GERMLINE=-2.994e+00;RPA=11,10;RU=A;STR;TLOD=9.43	GT:AD:AF:F1R2:F2R1:MBQ:MFRL:MMQ:MPOS:SA_MAP_AF:SA_POST_PROB	0/0:30,1:0.048:10,1:13,0:40:256,295:60:37	0/1:35,6:0.174:10,2:19,4:39:264,257:60:33:0.00,0.162,0.158:0.024,0.017,0.959
1	215844714	.	T	TA	.	.	DP=110;ECNT=1;NLOD=5.30;N_ART_LOD=1.60;POP_AF=1.000e-03;P_GERMLINE=-2.011e+00;RPA=10,11;RU=A;STR;TLOD=8.07	GT:AD:AF:F1R2:F2R1:MBQ:MFRL:MMQ:MPOS:SA_MAP_AF:SA_POST_PROB	0/0:35,2:0.128:13,0:17,2:40:195,214:60:31	0/1:47,6:0.195:14,3:33,3:39:213,202:60:24:0.101,0.091,0.113:0.036,9.141e-03,0.955
1	215931922	.	C	CT	.	.	DP=110;ECNT=1;NLOD=11.80;N_ART_LOD=-1.194e+00;POP_AF=1.000e-03;P_GERMLINE=-8.930e+00;RPA=12,13;RU=T;STR;TLOD=5.77	GT:AD:AF:F1R2:F2R1:MBQ:MFRL:MMQ:MPOS:SA_MAP_AF:SA_POST_PROB	0/0:45,0:0.093:7,0:5,0:0:161,0:0:0	0/1:56,4:0.172:2,0:9,4:39:191,213:60:14:0.00,0.071,0.067:0.011,0.022,0.967
1	215953165	.	C	CT	.	.	DB;DP=195;ECNT=1;NLOD=23.36;N_ART_LOD=-1.615e+00;POP_AF=1.000e-03;P_GERMLINE=-2.282e+01;RPA=9,10;RU=T;STR;TLOD=3.24	GT:AD:AF:F1R2:F2R1:MBQ:MFRL:MMQ:MPOS:SA_MAP_AF:SA_POST_PROB	0/0:78,0:0.039:29,0:47,0:0:196,0:0:0	0/1:92,4:0.104:31,2:61,2:40:194,201:60:19:0.00,0.040,0.042:9.959e-03,9.111e-03,0.981
1	216019426	.	G	GA	.	.	DP=491;ECNT=1;NLOD=24.38;N_ART_LOD=12.01;POP_AF=1.000e-03;P_GERMLINE=-2.112e+01;RPA=10,11;RU=A;STR;TLOD=7.01	GT:AD:AF:F1R2:F2R1:MBQ:MFRL:MMQ:MPOS:SA_MAP_AF:SA_POST_PROB	0/0:174,11:0.143:55,3:112,8:38:181,177:60:22	0/1:198,10:0.147:69,5:124,5:36:178,224:60:24:0.051,0.00,0.048:2.676e-03,0.048,0.949
1	216684776	.	AAAC	A	.	.	DP=445;ECNT=1;NLOD=31.99;N_ART_LOD=9.76;POP_AF=1.000e-03;P_GERMLINE=-2.872e+01;RPA=8,7;RU=AAC;STR;TLOD=7.15	GT:AD:AF:F1R2:F2R1:MBQ:MFRL:MMQ:MPOS:SA_MAP_AF:SA_POST_PROB	0/0:171,5:0.084:58,2:113,3:40:149,147:60:37	0/1:215,4:0.072:73,2:142,2:38:143,143:60:15:0.010,0.020,0.018:5.818e-03,2.440e-03,0.992
1	216880576	.	A	AT	.	.	DP=310;ECNT=1;NLOD=37.35;N_ART_LOD=-1.075e+00;POP_AF=1.000e-03;P_GERMLINE=-3.483e+01;RPA=9,10;RU=T;STR;TLOD=5.31	GT:AD:AF:F1R2:F2R1:MBQ:MFRL:MMQ:MPOS:SA_MAP_AF:SA_POST_PROB	0/0:133,1:0.050:56,1:75,0:37:231,177:60:4	0/1:137,6:0.101:66,4:71,2:38:227,238:60:20:0.00,0.040,0.042:6.777e-03,0.022,0.971
1	217004846	.	AAG	A	.	.	DP=49;ECNT=1;NLOD=7.33;N_ART_LOD=-1.410e+00;POP_AF=1.000e-03;P_GERMLINE=-6.021e+00;RPA=6,5;RU=AG;STR;TLOD=4.02	GT:AD:AF:F1R2:F2R1:MBQ:MFRL:MMQ:MPOS:SA_MAP_AF:SA_POST_PROB	0/0:25,0:0.014:10,0:15,0:0:176,0:0:0	0/1:21,2:0.104:6,2:15,0:37:157,194:60:32:0.071,0.061,0.087:0.011,0.023,0.966
1	217527513	.	GCT	G	.	.	DP=39;ECNT=1;NLOD=2.59;N_ART_LOD=-1.081e+00;POP_AF=1.000e-03;P_GERMLINE=-1.199e+00;RPA=7,6;RU=CT;STR;TLOD=4.12	GT:AD:AF:F1R2:F2R1:MBQ:MFRL:MMQ:MPOS:SA_MAP_AF:SA_POST_PROB	0/0:9,0:0.216:7,0:2,0:0:164,0:0:0	0/1:15,2:0.230:11,2:4,0:35:150,193:60:6:0.091,0.091,0.118:0.017,0.018,0.965
1	217804230	.	T	C	.	.	DP=1245;ECNT=1;NLOD=158.82;N_ART_LOD=-6.971e-01;POP_AF=1.000e-03;P_GERMLINE=-1.565e+02;TLOD=5.02	GT:AD:AF:F1R2:F2R1:MBQ:MFRL:MMQ:MPOS:SA_MAP_AF:SA_POST_PROB	0/0:544,1:0.021:175,0:369,1:40:184,148:60:18	0/1:651,4:0.029:204,1:447,3:39:177,180:60:18:0.010,0.010,6.088e-03:7.422e-04,2.787e-03,0.996
1	218129776	.	T	TAAA	.	.	DP=24;ECNT=1;NLOD=2.49;N_ART_LOD=-7.560e-01;POP_AF=1.000e-03;P_GERMLINE=-1.330e+00;RPA=1,4;RU=A;STR;TLOD=3.89	GT:AD:AF:F1R2:F2R1:MBQ:MFRL:MMQ:MPOS:SA_MAP_AF:SA_POST_PROB	0/0:9,0:0.098:2,0:2,0:0:160,0:0:0	0/1:9,3:0.312:3,0:2,2:39:191,190:60:28:0.182,0.00,0.182:0.022,0.023,0.956
1	218379013	.	AAG	A	.	.	DP=75;ECNT=1;NLOD=2.73;N_ART_LOD=3.17;POP_AF=1.000e-03;P_GERMLINE=-1.049e+00;RPA=9,8;RU=AG;STR;TLOD=4.43	GT:AD:AF:F1R2:F2R1:MBQ:MFRL:MMQ:MPOS:SA_MAP_AF:SA_POST_PROB	0/0:31,2:0.114:10,1:15,1:37:178,185:60:10	0/1:31,3:0.134:13,3:15,0:40:159,176:60:26:0.071,0.081,0.097:0.012,0.018,0.970
1	218529566	.	ATT	A	.	.	DP=22;ECNT=1;NLOD=2.70;N_ART_LOD=-1.017e+00;POP_AF=1.000e-03;P_GERMLINE=-5.539e-01;RPA=12,10;RU=T;STR;TLOD=5.04	GT:AD:AF:F1R2:F2R1:MBQ:MFRL:MMQ:MPOS:SA_MAP_AF:SA_POST_PROB	0/0:9,0:0.051:6,0:3,0:0:275,0:0:0	0/1:7,2:0.293:3,1:4,1:39:193,291:60:20:0.00,0.222,0.222:0.029,0.019,0.952
1	218683417	.	CTT	C	.	.	DP=303;ECNT=1;NLOD=20.96;N_ART_LOD=0.029;POP_AF=1.000e-03;P_GERMLINE=-1.805e+01;RPA=14,12;RU=T;STR;TLOD=5.83	GT:AD:AF:F1R2:F2R1:MBQ:MFRL:MMQ:MPOS:SA_MAP_AF:SA_POST_PROB	0/0:86,2:0.120:25,1:40,0:38:173,177:60:33	0/1:131,6:0.180:47,0:55,5:39:171,138:60:20:0.030,0.020,0.033:2.463e-03,0.022,0.975
1	220154659	.	TA	T	.	.	DP=534;ECNT=1;NLOD=14.03;N_ART_LOD=-7.434e-01;POP_AF=1.000e-03;P_GERMLINE=-1.218e+01;RPA=17,16;RU=A;STR;TLOD=4.57	GT:AD:AF:F1R2:F2R1:MBQ:MFRL:MMQ:MPOS:SA_MAP_AF:SA_POST_PROB	0/0:130,56:0.338:1,0:8,1:34:250,218:60:1	0/1:157,68:0.332:4,1:12,5:35:231,187:60:23:0.020,0.020,0.023:2.271e-03,0.025,0.972
1	220205704	.	T	TA	.	.	DP=827;ECNT=2;NLOD=77.71;N_ART_LOD=0.858;POP_AF=1.000e-03;P_GERMLINE=-7.591e+01;RPA=9,10;RU=A;STR;TLOD=4.52	GT:AD:AF:F1R2:F2R1:MBQ:MFRL:MMQ:MPOS:SA_MAP_AF:SA_POST_PROB	0/0:295,5:0.089:123,2:168,3:39:169,185:60:4	0/1:388,8:0.104:162,4:221,4:39:178,191:60:20:0.020,0.010,0.020:8.245e-04,0.113,0.887
1	220208489	.	C	A	.	.	DP=63;ECNT=1;NLOD=10.19;N_ART_LOD=-1.543e+00;POP_AF=1.000e-03;P_GERMLINE=-9.843e+00;TLOD=3.04	GT:AD:AF:F1R2:F2R1:MBQ:MFRL:MMQ:MPOS:SA_MAP_AF:SA_POST_PROB	0/0:34,0:3.017e-03:16,0:18,0:0:261,0:0:0	0/1:25,2:0.103:12,1:13,1:31:258,267:60:11:0.071,0.00,0.074:0.015,0.016,0.969
1	220306358	.	CT	C	.	.	DP=17;ECNT=1;NLOD=2.36;N_ART_LOD=-1.005e+00;POP_AF=1.000e-03;P_GERMLINE=-1.503e+00;RPA=12,11;RU=T;STR;TLOD=3.57	GT:AD:AF:F1R2:F2R1:MBQ:MFRL:MMQ:MPOS:SA_MAP_AF:SA_POST_PROB	0/0:8,0:0.146:5,0:3,0:0:235,0:0:0	0/1:4,2:0.349:1,1:3,1:39:347,248:60:34:0.303,0.303,0.333:0.024,0.024,0.952
1	220307713	.	G	GT	.	.	DB;DP=441;ECNT=1;NLOD=41.32;N_ART_LOD=3.17;POP_AF=1.000e-03;P_GERMLINE=-3.961e+01;RPA=9,10;RU=T;STR;TLOD=4.41	GT:AD:AF:F1R2:F2R1:MBQ:MFRL:MMQ:MPOS:SA_MAP_AF:SA_POST_PROB	0/0:180,5:0.066:86,2:94,3:39:193,208:60:28	0/1:217,7:0.065:92,5:122,2:39:180,149:60:23:0.030,0.020,0.031:1.677e-03,0.062,0.936
1	220379361	.	T	TA	.	.	DP=204;ECNT=1;NLOD=15.49;N_ART_LOD=0.807;POP_AF=1.000e-03;P_GERMLINE=-1.231e+01;RPA=11,12;RU=A;STR;TLOD=6.52	GT:AD:AF:F1R2:F2R1:MBQ:MFRL:MMQ:MPOS:SA_MAP_AF:SA_POST_PROB	0/0:69,2:0.148:18,0:41,2:37:194,139:60:36	0/1:75,6:0.200:27,3:39,3:32:183,235:60:19:0.071,0.051,0.074:0.017,8.320e-03,0.975
1	220384692	.	ATC	A	.	.	DP=1044;ECNT=1;NLOD=97.73;N_ART_LOD=16.15;POP_AF=1.000e-03;P_GERMLINE=-9.443e+01;RPA=7,6;RU=TC;STR;TLOD=25.11	GT:AD:AF:F1R2:F2R1:MBQ:MFRL:MMQ:MPOS:SA_MAP_AF:SA_POST_PROB	0/0:444,11:0.080:167,5:260,5:40:168,186:60:29	0/1:432,14:0.106:159,5:249,9:39:169,178:60:26:0.020,0.030,0.033:9.119e-03,1.802e-03,0.989
1	220442808	.	G	A	.	.	DP=34;ECNT=1;NLOD=3.31;N_ART_LOD=-1.094e+00;POP_AF=1.000e-03;P_GERMLINE=-1.567e+00;TLOD=4.47	GT:AD:AF:F1R2:F2R1:MBQ:MFRL:MMQ:MPOS:SA_MAP_AF:SA_POST_PROB	0/0:11,0:0.042:7,0:4,0:0:123,0:0:0	0/1:18,2:0.136:11,0:7,2:37:151,101:60:10:0.00,0.101,0.100:0.025,0.013,0.962
1	220603308	.	TGTGTGA	T	.	.	DP=421;ECNT=1;NLOD=13.70;N_ART_LOD=13.41;POP_AF=1.000e-03;P_GERMLINE=-1.045e+01;RPA=1,-1;RU=GTGTGAGAGA;STR;TLOD=6.93	GT:AD:AF:F1R2:F2R1:MBQ:MFRL:MMQ:MPOS:SA_MAP_AF:SA_POST_PROB	0/0:134,10:0.199:71,4:58,6:35:199,206:60:33	0/1:148,10:0.185:61,4:80,6:34:211,183:60:29:0.00,0.071,0.066:0.011,0.015,0.974
1	220771630	.	G	GT	.	.	DB;DP=385;ECNT=1;NLOD=30.83;N_ART_LOD=2.44;POP_AF=1.000e-03;P_GERMLINE=-2.754e+01;RPA=9,10;RU=T;STR;TLOD=7.63	GT:AD:AF:F1R2:F2R1:MBQ:MFRL:MMQ:MPOS:SA_MAP_AF:SA_POST_PROB	0/0:137,4:0.102:43,0:92,4:36:184,175:60:34	0/1:179,7:0.109:68,5:109,2:39:180,165:60:21:0.040,0.020,0.038:4.342e-03,8.377e-03,0.987
1	220800161	.	CAA	C	.	.	DP=50;ECNT=1;NLOD=2.91;N_ART_LOD=-5.817e-01;POP_AF=1.000e-03;P_GERMLINE=-2.594e+00;RPA=15,13;RU=A;STR;TLOD=3.02	GT:AD:AF:F1R2:F2R1:MBQ:MFRL:MMQ:MPOS:SA_MAP_AF:SA_POST_PROB	0/0:18,3:0.224:4,1:12,0:39:202,202:60:22	0/1:12,2:0.281:7,0:5,2:40:148,120:60:23:0.00,0.111,0.111:0.021,0.017,0.962
1	220835221	.	C	T	.	.	DP=1290;ECNT=1;NLOD=158.63;N_ART_LOD=-9.996e-01;POP_AF=1.000e-03;P_GERMLINE=-1.570e+02;TLOD=4.33	GT:AD:AF:F1R2:F2R1:MBQ:MFRL:MMQ:MPOS:SA_MAP_AF:SA_POST_PROB	0/0:543,1:0.032:215,0:328,1:40:179,90:60:26	0/1:679,4:0.029:253,1:426,3:39:175,185:60:29:0.010,0.010,5.857e-03:1.989e-03,8.403e-04,0.997
1	220957305	.	G	A	.	.	DP=1263;ECNT=1;NLOD=186.05;N_ART_LOD=-2.799e+00;POP_AF=1.000e-03;P_GERMLINE=-1.840e+02;TLOD=4.73	GT:AD:AF:F1R2:F2R1:MBQ:MFRL:MMQ:MPOS:SA_MAP_AF:SA_POST_PROB	0/0:619,0:0.019:245,0:374,0:0:161,0:0:0	0/1:599,4:0.022:245,1:354,3:40:165,188:60:32:0.010,0.010,6.633e-03:6.550e-04,4.687e-03,0.995
1	221026838	.	C	CCTCCCTCCCTCCCT	.	.	DP=29;ECNT=1;NLOD=2.45;N_ART_LOD=-7.856e-01;POP_AF=1.000e-03;P_GERMLINE=-5.915e-02;TLOD=7.54	GT:AD:AF:F1R2:F2R1:MBQ:MFRL:MMQ:MPOS:SA_MAP_AF:SA_POST_PROB	0/0:8,0:0.211:2,0:6,0:0:141,0:0:0	0/1:6,4:0.430:3,1:2,3:27:166,144:60:6:0.434,0.394,0.444:0.022,0.028,0.950
1	221056278	.	G	A	.	.	DP=12;ECNT=1;NLOD=2.71;N_ART_LOD=-1.000e+00;POP_AF=1.000e-03;P_GERMLINE=-2.114e+00;TLOD=3.30	GT:AD:AF:F1R2:F2R1:MBQ:MFRL:MMQ:MPOS:SA_MAP_AF:SA_POST_PROB	0/0:9,0:1.104e-04:3,0:6,0:0:176,0:0:0	0/1:2,1:0.333:1,0:1,1:39:205,98:60:20:0.333,0.00,0.333:0.021,0.029,0.949
1	221170961	.	ATGG	A	.	.	DP=96;ECNT=1;NLOD=4.24;N_ART_LOD=4.37;POP_AF=1.000e-03;P_GERMLINE=-2.654e+00;RPA=6,5;RU=TGG;STR;TLOD=4.29	GT:AD:AF:F1R2:F2R1:MBQ:MFRL:MMQ:MPOS:SA_MAP_AF:SA_POST_PROB	0/0:42,2:0.056:28,1:14,1:39:151,111:60:14	0/1:44,2:0.089:30,1:14,1:38:139,139:60:26:0.040,0.00,0.043:6.140e-03,0.022,0.972
1	221183412	.	A	AT	.	.	DP=44;ECNT=1;NLOD=4.72;N_ART_LOD=-9.537e-01;POP_AF=1.000e-03;P_GERMLINE=-3.351e+00;RPA=12,13;RU=T;STR;TLOD=4.07	GT:AD:AF:F1R2:F2R1:MBQ:MFRL:MMQ:MPOS:SA_MAP_AF:SA_POST_PROB	0/0:16,0:0.013:9,0:5,0:0:209,0:0:0	0/1:21,4:0.207:7,1:11,3:40:170,199:60:25:0.00,0.162,0.160:0.023,0.019,0.959
1	221438943	.	TTCC	T	.	.	DP=179;ECNT=1;NLOD=20.10;N_ART_LOD=0.654;POP_AF=1.000e-03;P_GERMLINE=-1.679e+01;RPA=5,4;RU=TCC;STR;TLOD=10.03	GT:AD:AF:F1R2:F2R1:MBQ:MFRL:MMQ:MPOS:SA_MAP_AF:SA_POST_PROB	0/0:81,1:0.052:55,0:26,1:40:173,187:60:24	0/1:70,4:0.134:51,3:19,1:40:158,191:60:34:0.051,0.030,0.054:6.864e-03,0.013,0.981
1	221507376	.	G	GT	.	.	DP=1651;ECNT=1;NLOD=137.27;N_ART_LOD=10.85;POP_AF=1.000e-03;P_GERMLINE=-1.340e+02;RPA=8,9;RU=T;STR;TLOD=15.94	GT:AD:AF:F1R2:F2R1:MBQ:MFRL:MMQ:MPOS:SA_MAP_AF:SA_POST_PROB	0/0:577,14:0.125:196,4:377,10:40:174,179:60:30	0/1:713,19:0.116:252,10:458,9:40:176,169:60:24:0.020,0.020,0.026:3.246e-03,2.103e-03,0.995
1	221753055	.	AT	A	.	.	DP=23;ECNT=1;NLOD=2.70;N_ART_LOD=-1.033e+00;POP_AF=1.000e-03;P_GERMLINE=-2.473e-01;RPA=12,11;RU=T;STR;TLOD=5.68	GT:AD:AF:F1R2:F2R1:MBQ:MFRL:MMQ:MPOS:SA_MAP_AF:SA_POST_PROB	0/0:9,0:0.093:6,0:3,0:0:186,0:0:0	0/1:5,3:0.424:4,1:1,2:39:188,172:60:16:0.333,0.354,0.375:0.022,0.027,0.951
1	221831198	.	G	T	.	.	DP=22;ECNT=1;NLOD=2.71;N_ART_LOD=-1.000e+00;POP_AF=1.000e-03;P_GERMLINE=-6.089e-01;TLOD=4.96	GT:AD:AF:F1R2:F2R1:MBQ:MFRL:MMQ:MPOS:SA_MAP_AF:SA_POST_PROB	0/0:9,0:5.643e-05:3,0:6,0:0:172,0:0:0	0/1:10,2:0.192:5,1:5,1:39:144,95:60:11:0.00,0.172,0.167:0.054,0.011,0.935
1	222048635	.	C	CT	.	.	DP=68;ECNT=1;NLOD=8.52;N_ART_LOD=-1.207e+00;POP_AF=1.000e-03;P_GERMLINE=-7.661e+00;RPA=12,13;RU=T;STR;TLOD=3.56	GT:AD:AF:F1R2:F2R1:MBQ:MFRL:MMQ:MPOS:SA_MAP_AF:SA_POST_PROB	0/0:29,0:0.061:11,0:9,0:0:160,0:0:0	0/1:27,4:0.193:12,3:4,1:37:163,189:60:20:0.141,0.152,0.174:0.027,0.013,0.960
1	222297205	.	TA	T	.	.	DP=20;ECNT=1;NLOD=2.69;N_ART_LOD=-9.992e-01;POP_AF=1.000e-03;P_GERMLINE=-2.388e-01;RPA=11,10;RU=A;STR;TLOD=5.71	GT:AD:AF:F1R2:F2R1:MBQ:MFRL:MMQ:MPOS:SA_MAP_AF:SA_POST_PROB	0/0:9,0:3.641e-03:1,0:8,0:0:182,0:0:0	0/1:5,3:0.410:2,0:3,3:38:178,156:60:31:0.323,0.354,0.375:0.030,0.020,0.950
1	222384978	.	G	A	.	.	DP=47;ECNT=1;NLOD=6.32;N_ART_LOD=-1.342e+00;POP_AF=1.000e-03;P_GERMLINE=-4.103e+00;TLOD=4.95	GT:AD:AF:F1R2:F2R1:MBQ:MFRL:MMQ:MPOS:SA_MAP_AF:SA_POST_PROB	0/0:21,0:5.692e-05:15,0:6,0:0:195,0:0:0	0/1:23,2:0.096:10,2:13,0:40:193,194:60:18:0.061,0.061,0.080:9.943e-03,0.024,0.966
1	222435118	.	C	CT	.	.	DP=125;ECNT=1;NLOD=8.74;N_ART_LOD=1.17;POP_AF=1.000e-03;P_GERMLINE=-5.450e+00;RPA=10,11;RU=T;STR;TLOD=7.63	GT:AD:AF:F1R2:F2R1:MBQ:MFRL:MMQ:MPOS:SA_MAP_AF:SA_POST_PROB	0/0:46,2:0.067:26,1:17,1:40:194,273:60:37	0/1:56,6:0.169:38,5:17,1:40:201,163:60:19:0.00,0.091,0.095:0.015,0.019,0.966
1	222435902	.	AT	A	.	.	DP=285;ECNT=1;NLOD=34.47;N_ART_LOD=-1.119e+00;POP_AF=1.000e-03;P_GERMLINE=-3.416e+01;RPA=8,7;RU=T;STR;TLOD=3.01	GT:AD:AF:F1R2:F2R1:MBQ:MFRL:MMQ:MPOS:SA_MAP_AF:SA_POST_PROB	0/0:124,1:0.036:81,1:43,0:39:192,159:60:41	0/1:131,4:0.086:94,2:37,2:40:179,205:60:25:0.020,0.030,0.030:5.407e-03,6.148e-03,0.988
1	222478466	.	C	T	.	.	DP=49;ECNT=1;NLOD=4.82;N_ART_LOD=-1.241e+00;POP_AF=1.000e-03;P_GERMLINE=-3.380e+00;TLOD=4.14	GT:AD:AF:F1R2:F2R1:MBQ:MFRL:MMQ:MPOS:SA_MAP_AF:SA_POST_PROB	0/0:16,0:0.029:5,0:11,0:0:169,0:0:0	0/1:30,2:0.063:17,1:13,1:37:146,79:60:20:0.051,0.051,0.063:9.812e-03,0.017,0.973
1	222644576	.	C	G	.	.	DP=28;ECNT=1;NLOD=2.61;N_ART_LOD=-9.436e-01;POP_AF=1.000e-03;P_GERMLINE=-3.485e-01;TLOD=5.30	GT:AD:AF:F1R2:F2R1:MBQ:MFRL:MMQ:MPOS:SA_MAP_AF:SA_POST_PROB	0/0:11,1:0.108:7,0:4,1:16:193,185:40:20	0/1:12,2:0.167:6,1:6,1:38:178,181:41:12:0.00,0.141,0.143:0.020,0.022,0.958
1	222715715	.	CT	C	.	.	DP=59;ECNT=1;NLOD=5.70;N_ART_LOD=-1.357e+00;POP_AF=1.000e-03;P_GERMLINE=-2.661e+00;RPA=10,9;RU=T;STR;TLOD=6.08	GT:AD:AF:F1R2:F2R1:MBQ:MFRL:MMQ:MPOS:SA_MAP_AF:SA_POST_PROB	0/0:19,0:0.136:6,0:13,0:0:304,0:0:0	0/1:19,4:0.274:6,1:13,3:40:290,315:60:23:0.172,0.00,0.174:0.019,0.024,0.957
1	222717498	.	C	T	.	.	DP=792;ECNT=1;NLOD=111.55;N_ART_LOD=-2.581e+00;POP_AF=1.000e-03;P_GERMLINE=-1.109e+02;TLOD=3.38	GT:AD:AF:F1R2:F2R1:MBQ:MFRL:MMQ:MPOS:SA_MAP_AF:SA_POST_PROB	0/0:372,0:0.028:143,0:229,0:0:174,0:0:0	0/1:379,3:0.032:133,1:246,2:39:172,209:60:9:0.010,0.010,7.853e-03:0.023,6.909e-04,0.976
1	222791621	.	G	A	.	.	DP=733;ECNT=1;NLOD=101.46;N_ART_LOD=-2.544e+00;POP_AF=1.000e-03;P_GERMLINE=-9.903e+01;TLOD=5.19	GT:AD:AF:F1R2:F2R1:MBQ:MFRL:MMQ:MPOS:SA_MAP_AF:SA_POST_PROB	0/0:338,1:0.038:125,1:213,0:39:163,97:60:-1	0/1:328,4:0.061:128,2:200,2:39:158,189:60:24:0.010,0.00,0.012:1.259e-03,9.770e-03,0.989
1	222870358	.	T	C	.	.	DP=32;ECNT=1;NLOD=4.21;N_ART_LOD=-1.188e+00;POP_AF=1.000e-03;P_GERMLINE=-2.430e+00;TLOD=4.50	GT:AD:AF:F1R2:F2R1:MBQ:MFRL:MMQ:MPOS:SA_MAP_AF:SA_POST_PROB	0/0:14,0:0.033:9,0:5,0:0:145,0:0:0	0/1:15,2:0.118:8,2:7,0:35:153,127:60:2:0.00,0.121,0.118:0.066,8.595e-03,0.925
1	222876705	.	C	CAA	.	.	DP=91;ECNT=1;NLOD=7.92;N_ART_LOD=-1.135e+00;POP_AF=1.000e-03;P_GERMLINE=-4.701e+00;RPA=13,15;RU=A;STR;TLOD=6.67	GT:AD:AF:F1R2:F2R1:MBQ:MFRL:MMQ:MPOS:SA_MAP_AF:SA_POST_PROB	0/0:27,1:0.199:13,0:11,0:0:221,0:0:0	0/1:27,4:0.256:12,3:13,1:31:235,242:60:29:0.121,0.00,0.118:0.025,0.015,0.959
1	223113172	.	C	CAA	.	.	DP=43;ECNT=1;NLOD=2.39;N_ART_LOD=-8.272e-01;POP_AF=1.000e-03;P_GERMLINE=-2.085e+00;RPA=13,15;RU=A;STR;TLOD=3.01	GT:AD:AF:F1R2:F2R1:MBQ:MFRL:MMQ:MPOS:SA_MAP_AF:SA_POST_PROB	0/0:9,2:0.281:2,0:4,0:0:182,0:0:0	0/1:14,2:0.256:7,1:1,1:39:164,175:54:25:0.00,0.121,0.118:0.066,8.595e-03,0.925
1	223292174	.	G	A	.	.	DP=60;ECNT=1;NLOD=6.92;N_ART_LOD=-1.388e+00;POP_AF=1.000e-03;P_GERMLINE=-5.128e+00;TLOD=4.51	GT:AD:AF:F1R2:F2R1:MBQ:MFRL:MMQ:MPOS:SA_MAP_AF:SA_POST_PROB	0/0:23,0:0.021:11,0:12,0:0:173,0:0:0	0/1:33,2:0.069:15,1:18,1:40:167,150:60:5:0.00,0.061,0.057:0.021,8.514e-03,0.971
1	223373262	.	C	CT	.	.	DP=138;ECNT=1;NLOD=5.97;N_ART_LOD=2.67;POP_AF=1.000e-03;P_GERMLINE=-2.666e+00;RPA=13,14;RU=T;STR;TLOD=9.07	GT:AD:AF:F1R2:F2R1:MBQ:MFRL:MMQ:MPOS:SA_MAP_AF:SA_POST_PROB	0/0:44,3:0.166:29,3:9,0:38:155,182:60:35	0/1:54,7:0.221:31,6:11,1:31:144,149:60:38:0.091,0.101,0.115:0.022,8.322e-03,0.970
1	223408496	.	G	GA	.	.	DP=303;ECNT=1;NLOD=11.43;N_ART_LOD=9.27;POP_AF=1.000e-03;P_GERMLINE=-8.592e+00;RPA=10,11;RU=A;STR;TLOD=5.72	GT:AD:AF:F1R2:F2R1:MBQ:MFRL:MMQ:MPOS:SA_MAP_AF:SA_POST_PROB	0/0:105,8:0.157:30,2:73,6:35:215,214:60:30	0/1:116,6:0.163:40,3:73,3:37:207,186:60:32:0.051,0.00,0.049:0.017,8.408e-03,0.974
1	223561299	.	TA	T	.	.	DP=57;ECNT=1;NLOD=2.61;N_ART_LOD=0.646;POP_AF=1.000e-03;P_GERMLINE=-1.464e-01;RPA=11,10;RU=A;STR;TLOD=6.02	GT:AD:AF:F1R2:F2R1:MBQ:MFRL:MMQ:MPOS:SA_MAP_AF:SA_POST_PROB	0/0:17,1:0.180:8,1:9,0:40:143,207:60:15	0/1:26,4:0.166:15,1:5,3:40:140,113:60:17:0.152,0.00,0.148:8.010e-03,0.079,0.913
1	223724516	.	G	GT	.	.	DP=418;ECNT=1;NLOD=12.05;N_ART_LOD=12.15;POP_AF=1.000e-03;P_GERMLINE=-9.644e+00;RPA=9,10;RU=T;STR;TLOD=5.16	GT:AD:AF:F1R2:F2R1:MBQ:MFRL:MMQ:MPOS:SA_MAP_AF:SA_POST_PROB	0/0:125,10:0.198:52,4:72,6:39:206,193:60:19	0/1:139,6:0.211:60,1:77,5:40:202,250:60:20:0.040,0.00,0.041:0.013,7.787e-03,0.979
1	223727995	.	T	TA	.	.	DP=203;ECNT=1;NLOD=9.59;N_ART_LOD=2.24;POP_AF=1.000e-03;P_GERMLINE=-6.717e+00;RPA=15,16;RU=A;STR;TLOD=5.77	GT:AD:AF:F1R2:F2R1:MBQ:MFRL:MMQ:MPOS:SA_MAP_AF:SA_POST_PROB	0/0:64,6:0.177:17,2:45,3:35:174,204:39:37	0/1:83,7:0.175:22,1:59,6:38:184,226:33:23:0.061,0.061,0.078:0.038,5.274e-03,0.957
1	223994526	.	CA	C	.	.	DB;DP=178;ECNT=1;NLOD=22.67;N_ART_LOD=-1.605e+00;POP_AF=1.000e-03;P_GERMLINE=-2.140e+01;RPA=9,8;RU=A;STR;TLOD=3.98	GT:AD:AF:F1R2:F2R1:MBQ:MFRL:MMQ:MPOS:SA_MAP_AF:SA_POST_PROB	0/0:76,0:0.042:24,0:46,0:0:202,0:0:0	0/1:87,4:0.072:25,3:54,1:40:206,187:60:22:0.00,0.051,0.047:9.183e-03,0.014,0.977
1	224379893	.	CTT	C	.	.	DP=78;ECNT=1;NLOD=6.07;N_ART_LOD=0.453;POP_AF=1.000e-03;P_GERMLINE=-3.760e+00;RPA=14,12;RU=T;STR;TLOD=5.06	GT:AD:AF:F1R2:F2R1:MBQ:MFRL:MMQ:MPOS:SA_MAP_AF:SA_POST_PROB	0/0:31,1:0.123:11,0:14,1:39:236,311:60:19	0/1:28,3:0.171:11,0:15,3:40:209,166:60:20:0.00,0.091,0.088:0.013,0.025,0.962
1	224444737	.	CT	C	.	.	DB;DP=953;ECNT=1;NLOD=83.84;N_ART_LOD=4.89;POP_AF=1.000e-03;P_GERMLINE=-8.236e+01;RPA=9,8;RU=T;STR;TLOD=4.18	GT:AD:AF:F1R2:F2R1:MBQ:MFRL:MMQ:MPOS:SA_MAP_AF:SA_POST_PROB	0/0:345,8:0.109:119,6:199,2:40:181,187:60:25	0/1:411,8:0.118:145,3:251,5:40:175,147:60:14:0.020,0.010,0.020:2.549e-03,4.205e-03,0.993
1	224461908	.	G	A	.	.	DP=12;ECNT=1;NLOD=2.41;N_ART_LOD=-9.542e-01;POP_AF=1.000e-03;P_GERMLINE=-1.914e+00;TLOD=3.20	GT:AD:AF:F1R2:F2R1:MBQ:MFRL:MMQ:MPOS:SA_MAP_AF:SA_POST_PROB	0/0:8,0:1.980e-05:7,0:1,0:0:142,0:0:0	0/1:3,1:0.250:3,0:0,1:34:160,116:40:20:0.00,0.253,0.250:0.027,0.021,0.951
1	224621760	.	G	A	.	.	DP=103;ECNT=2;NLOD=14.45;N_ART_LOD=-1.705e+00;POP_AF=1.000e-03;P_GERMLINE=-1.350e+01;TLOD=3.65	GT:AD:AF:F1R2:F2R1:MBQ:MFRL:MMQ:MPOS:PGT:PID:SA_MAP_AF:SA_POST_PROB	0/0:48,0:0.039:21,0:27,0:0:174,0:0:0:0|1:224621760_G_A	0/1:44,2:0.088:21,1:23,1:37:171,186:60:20:0|1:224621760_G_A:0.040,0.00,0.043:8.119e-03,0.015,0.977
1	224621775	.	T	A	.	.	DP=91;ECNT=2;NLOD=8.03;N_ART_LOD=1.11;POP_AF=1.000e-03;P_GERMLINE=-7.158e+00;TLOD=3.58	GT:AD:AF:F1R2:F2R1:MBQ:MFRL:MMQ:MPOS:PGT:PID:SA_MAP_AF:SA_POST_PROB	0/0:41,1:0.076:19,0:22,1:39:172,384:60:20:1|0:224621760_G_A	0/1:40,2:0.088:19,1:21,1:37:177,158:60:17:1|0:224621760_G_A:0.051,0.00,0.048:0.011,0.013,0.976
1	225211577	.	T	C	.	.	DP=82;ECNT=1;NLOD=11.39;N_ART_LOD=-1.590e+00;POP_AF=1.000e-03;P_GERMLINE=-9.819e+00;TLOD=4.28	GT:AD:AF:F1R2:F2R1:MBQ:MFRL:MMQ:MPOS:SA_MAP_AF:SA_POST_PROB	0/0:38,0:2.692e-03:11,0:27,0:0:223,0:0:0	0/1:40,2:0.073:17,1:23,1:40:198,171:60:14:0.030,0.040,0.048:0.051,5.083e-03,0.944
1	225267274	.	A	AT	.	.	DB;DP=133;ECNT=1;NLOD=4.54;N_ART_LOD=3.11;POP_AF=1.000e-03;P_GERMLINE=-1.266e+00;RPA=10,11;RU=T;STR;TLOD=9.52	GT:AD:AF:F1R2:F2R1:MBQ:MFRL:MMQ:MPOS:SA_MAP_AF:SA_POST_PROB	0/0:41,3:0.165:16,1:19,2:38:185,288:60:31	0/1:58,7:0.179:21,3:33,4:39:183,168:60:31:0.111,0.00,0.108:0.013,0.021,0.966
1	225461096	.	G	A	.	.	DP=31;ECNT=1;NLOD=2.71;N_ART_LOD=-1.018e+00;POP_AF=1.000e-03;P_GERMLINE=-5.522e-01;TLOD=5.04	GT:AD:AF:F1R2:F2R1:MBQ:MFRL:MMQ:MPOS:SA_MAP_AF:SA_POST_PROB	0/0:9,0:0.050:3,0:6,0:0:213,0:0:0	0/1:18,2:0.119:4,0:14,2:39:186,428:60:20:0.101,0.00,0.100:0.014,0.023,0.963
1	225802008	.	A	G	.	.	DP=24;ECNT=1;NLOD=2.71;N_ART_LOD=-1.018e+00;POP_AF=1.000e-03;P_GERMLINE=-1.601e+00;TLOD=3.82	GT:AD:AF:F1R2:F2R1:MBQ:MFRL:MMQ:MPOS:SA_MAP_AF:SA_POST_PROB	0/0:9,0:0.050:4,0:5,0:0:143,0:0:0	0/1:12,2:0.143:9,0:3,2:40:164,106754117:40:9:0.121,0.111,0.143:0.017,0.021,0.962
1	226180816	.	CT	C	.	.	DP=151;ECNT=1;NLOD=4.53;N_ART_LOD=0.553;POP_AF=1.000e-03;P_GERMLINE=-1.855e+00;RPA=15,14;RU=T;STR;TLOD=5.50	GT:AD:AF:F1R2:F2R1:MBQ:MFRL:MMQ:MPOS:SA_MAP_AF:SA_POST_PROB	0/0:33,3:0.312:1,0:4,1:15:235,297:60:33	0/1:44,6:0.307:6,1:4,3:15:216,206:60:28:0.081,0.00,0.085:0.025,0.012,0.962
1	227171735	.	TG	T	.	.	DP=142;ECNT=1;NLOD=3.25;N_ART_LOD=4.69;POP_AF=1.000e-03;P_GERMLINE=-2.747e-01;RPA=10,9;RU=G;STR;TLOD=9.13	GT:AD:AF:F1R2:F2R1:MBQ:MFRL:MMQ:MPOS:SA_MAP_AF:SA_POST_PROB	0/0:45,4:0.137:14,1:28,3:39:196,194:60:21	0/1:68,7:0.150:34,3:31,4:37:195,186:60:24:0.00,0.101,0.096:0.014,0.022,0.965
1	227246890	.	C	CA	.	.	DP=60;ECNT=1;NLOD=5.22;N_ART_LOD=0.226;POP_AF=1.000e-03;P_GERMLINE=-3.839e+00;RPA=10,11;RU=A;STR;TLOD=4.09	GT:AD:AF:F1R2:F2R1:MBQ:MFRL:MMQ:MPOS:SA_MAP_AF:SA_POST_PROB	0/0:26,1:0.127:8,0:16,1:40:199,250:60:10	0/1:20,3:0.190:8,2:12,1:38:180,250:60:32:0.00,0.131,0.130:0.020,0.019,0.961
1	227327454	.	G	GA	.	.	DP=436;ECNT=1;NLOD=45.75;N_ART_LOD=-2.680e-02;POP_AF=1.000e-03;P_GERMLINE=-4.246e+01;RPA=9,10;RU=A;STR;TLOD=7.57	GT:AD:AF:F1R2:F2R1:MBQ:MFRL:MMQ:MPOS:SA_MAP_AF:SA_POST_PROB	0/0:170,2:0.081:75,2:90,0:37:172,274:60:28	0/1:187,8:0.123:71,4:115,4:38:174,184:60:41:0.040,0.030,0.041:6.155e-03,5.317e-03,0.989
1	227522472	.	CA	C	.	.	DP=31;ECNT=1;NLOD=2.87;N_ART_LOD=-7.994e-01;POP_AF=1.000e-03;P_GERMLINE=-2.667e-01;RPA=16,15;RU=A;STR;TLOD=5.88	GT:AD:AF:F1R2:F2R1:MBQ:MFRL:MMQ:MPOS:SA_MAP_AF:SA_POST_PROB	0/0:10,0:0.109:5,0:3,0:0:173,0:0:0	0/1:11,4:0.322:5,3:5,1:39:187,227:60:31:0.212,0.253,0.267:0.025,0.019,0.956
1	227661554	.	T	C	.	.	DP=45;ECNT=7;NLOD=5.72;N_ART_LOD=-1.301e+00;POP_AF=1.000e-03;P_GERMLINE=-3.408e+00;TLOD=5.06	GT:AD:AF:F1R2:F2R1:MBQ:MFRL:MMQ:MPOS:PGT:PID:SA_MAP_AF:SA_POST_PROB	0/0:19,0:3.330e-06:14,0:5,0:0:161,0:0:0:0|1:227661554_T_C	0/1:24,2:0.077:12,2:12,0:40:152,136:34:32:0|1:227661554_T_C:0.061,0.061,0.077:0.018,0.011,0.970
1	227661559	.	T	C	.	.	DP=44;ECNT=7;NLOD=5.42;N_ART_LOD=-1.279e+00;POP_AF=1.000e-03;P_GERMLINE=-3.107e+00;TLOD=5.06	GT:AD:AF:F1R2:F2R1:MBQ:MFRL:MMQ:MPOS:PGT:PID:SA_MAP_AF:SA_POST_PROB	0/0:18,0:3.515e-06:13,0:5,0:0:166,0:0:0:0|1:227661554_T_C	0/1:24,2:0.077:12,2:12,0:39:152,136:34:32:0|1:227661554_T_C:0.061,0.061,0.077:0.017,0.012,0.971
1	227661568	.	T	C	.	.	DP=45;ECNT=7;NLOD=6.02;N_ART_LOD=-1.322e+00;POP_AF=1.000e-03;P_GERMLINE=-3.663e+00;TLOD=5.11	GT:AD:AF:F1R2:F2R1:MBQ:MFRL:MMQ:MPOS:PGT:PID:SA_MAP_AF:SA_POST_PROB	0/0:20,0:7.907e-06:15,0:5,0:0:166,0:0:0:0|1:227661554_T_C	0/1:23,2:0.080:12,2:11,0:40:152,136:34:32:0|1:227661554_T_C:0.061,0.061,0.080:0.015,0.014,0.971
1	227661573	.	T	A	.	.	DP=45;ECNT=7;NLOD=6.02;N_ART_LOD=-1.322e+00;POP_AF=1.000e-03;P_GERMLINE=-3.663e+00;TLOD=5.11	GT:AD:AF:F1R2:F2R1:MBQ:MFRL:MMQ:MPOS:PGT:PID:SA_MAP_AF:SA_POST_PROB	0/0:20,0:7.907e-06:15,0:5,0:0:166,0:0:0:0|1:227661554_T_C	0/1:23,2:0.080:12,2:11,0:39:152,136:34:32:0|1:227661554_T_C:0.061,0.061,0.080:0.016,0.013,0.971
1	227661586	.	T	C	.	.	DP=49;ECNT=7;NLOD=6.02;N_ART_LOD=-1.322e+00;POP_AF=1.000e-03;P_GERMLINE=-3.839e+00;TLOD=4.91	GT:AD:AF:F1R2:F2R1:MBQ:MFRL:MMQ:MPOS:PGT:PID:SA_MAP_AF:SA_POST_PROB	0/0:20,0:1.423e-05:13,0:7,0:0:157,0:0:0:0|1:227661554_T_C	0/1:27,2:0.069:16,2:11,0:40:152,136:34:30:0|1:227661554_T_C:0.051,0.051,0.069:0.017,0.011,0.972
1	227661591	.	C	A	.	.	DP=50;ECNT=7;NLOD=6.32;N_ART_LOD=-1.342e+00;POP_AF=1.000e-03;P_GERMLINE=-4.140e+00;TLOD=4.91	GT:AD:AF:F1R2:F2R1:MBQ:MFRL:MMQ:MPOS:PGT:PID:SA_MAP_AF:SA_POST_PROB	0/0:21,0:1.555e-05:14,0:7,0:0:153,0:0:0:0|1:227661554_T_C	0/1:27,2:0.069:17,2:10,0:40:152,136:34:25:0|1:227661554_T_C:0.051,0.051,0.069:0.017,0.011,0.972
1	227661600	.	T	C	.	.	DP=48;ECNT=7;NLOD=6.02;N_ART_LOD=-1.322e+00;POP_AF=1.000e-03;P_GERMLINE=-3.760e+00;TLOD=5.00	GT:AD:AF:F1R2:F2R1:MBQ:MFRL:MMQ:MPOS:PGT:PID:SA_MAP_AF:SA_POST_PROB	0/0:20,0:1.633e-05:13,0:7,0:0:152,0:0:0:0|1:227661554_T_C	0/1:25,2:0.089:16,2:9,0:39:152,136:34:16:0|1:227661554_T_C:0.051,0.061,0.074:0.019,0.011,0.971
1	227834304	.	G	A	.	.	DP=1186;ECNT=1;NLOD=151.22;N_ART_LOD=-2.713e+00;POP_AF=1.000e-03;P_GERMLINE=-1.491e+02;TLOD=4.85	GT:AD:AF:F1R2:F2R1:MBQ:MFRL:MMQ:MPOS:SA_MAP_AF:SA_POST_PROB	0/0:503,0:0.027:191,0:312,0:0:177,0:0:0	0/1:610,4:0.039:250,0:360,4:39:171,178:60:14:0.010,0.010,6.515e-03:1.279e-03,1.374e-03,0.997
1	228064880	.	G	A	.	.	DP=64;ECNT=1;NLOD=4.53;N_ART_LOD=1.53;POP_AF=1.000e-03;P_GERMLINE=-1.280e+00;TLOD=7.17	GT:AD:AF:F1R2:F2R1:MBQ:MFRL:MMQ:MPOS:SA_MAP_AF:SA_POST_PROB	0/0:29,1:0.048:18,1:11,0:40:153,206:40:10	0/1:30,3:0.097:20,2:10,1:39:149,123:45:5:0.081,0.061,0.091:0.011,0.019,0.970
1	228065002	.	C	A	.	.	DP=21;ECNT=1;NLOD=2.71;N_ART_LOD=-9.999e-01;POP_AF=1.000e-03;P_GERMLINE=-1.219e-01;TLOD=6.57	GT:AD:AF:F1R2:F2R1:MBQ:MFRL:MMQ:MPOS:SA_MAP_AF:SA_POST_PROB	0/0:9,0:2.900e-04:5,0:4,0:0:179,0:0:0	0/1:9,3:0.242:8,3:1,0:40:224,201:40:20:0.253,0.00,0.250:0.021,0.026,0.952
1	228471122	.	G	A	.	.	DP=125;ECNT=1;NLOD=17.67;N_ART_LOD=-1.792e+00;POP_AF=1.000e-03;P_GERMLINE=-1.653e+01;TLOD=3.84	GT:AD:AF:F1R2:F2R1:MBQ:MFRL:MMQ:MPOS:SA_MAP_AF:SA_POST_PROB	0/0:59,0:0.042:18,0:41,0:0:231,0:0:0	0/1:57,2:0.051:20,0:37,2:40:206,241:60:26:0.00,0.030,0.034:9.801e-03,9.112e-03,0.981
1	228561741	.	C	T	.	.	DP=165;ECNT=1;NLOD=20.25;N_ART_LOD=-1.850e+00;POP_AF=1.000e-03;P_GERMLINE=-1.967e+01;TLOD=3.27	GT:AD:AF:F1R2:F2R1:MBQ:MFRL:MMQ:MPOS:SA_MAP_AF:SA_POST_PROB	0/0:68,0:0.040:27,0:41,0:0:188,0:0:0	0/1:84,2:0.075:32,0:52,2:39:185,216:60:20:0.020,0.020,0.023:0.017,3.398e-03,0.979
1	228596778	.	A	AC	.	.	DB;DP=347;ECNT=1;NLOD=40.60;N_ART_LOD=-8.871e-02;POP_AF=1.000e-03;P_GERMLINE=-3.933e+01;RPA=8,9;RU=C;STR;TLOD=3.97	GT:AD:AF:F1R2:F2R1:MBQ:MFRL:MMQ:MPOS:SA_MAP_AF:SA_POST_PROB	0/0:153,2:0.057:48,0:100,2:33:179,292:60:21	0/1:142,5:0.117:50,2:91,3:39:189,231:60:20:0.00,0.030,0.034:0.033,2.537e-03,0.964
1	228601478	.	G	A	.	.	DP=190;ECNT=1;NLOD=25.59;N_ART_LOD=-1.949e+00;POP_AF=1.000e-03;P_GERMLINE=-2.503e+01;TLOD=3.25	GT:AD:AF:F1R2:F2R1:MBQ:MFRL:MMQ:MPOS:SA_MAP_AF:SA_POST_PROB	0/0:85,0:0.038:32,0:53,0:0:193,0:0:0	0/1:90,2:0.052:23,1:67,1:40:191,260:60:22:0.00,0.020,0.022:4.936e-03,0.015,0.980
1	229456514	.	T	C	.	.	DP=13;ECNT=1;NLOD=2.41;N_ART_LOD=-9.542e-01;POP_AF=1.000e-03;P_GERMLINE=-1.972e+00;TLOD=3.14	GT:AD:AF:F1R2:F2R1:MBQ:MFRL:MMQ:MPOS:SA_MAP_AF:SA_POST_PROB	0/0:8,0:5.336e-05:2,0:6,0:0:172,0:0:0	0/1:3,1:0.300:1,0:2,1:40:100,120:60:13:0.00,0.253,0.250:0.027,0.021,0.951
1	229477725	.	GAA	G	.	.	DP=194;ECNT=1;NLOD=10.01;N_ART_LOD=3.57;POP_AF=1.000e-03;P_GERMLINE=-6.706e+00;RPA=12,10;RU=A;STR;TLOD=10.09	GT:AD:AF:F1R2:F2R1:MBQ:MFRL:MMQ:MPOS:SA_MAP_AF:SA_POST_PROB	0/0:68,3:0.165:9,0:48,3:40:169,220:60:27	0/1:66,6:0.189:16,1:40,5:40:176,149:60:11:0.00,0.071,0.075:0.023,7.652e-03,0.969
1	229768150	.	C	A	.	.	DP=203;ECNT=1;NLOD=22.83;N_ART_LOD=-1.898e+00;POP_AF=1.000e-03;P_GERMLINE=-2.253e+01;TLOD=3.00	GT:AD:AF:F1R2:F2R1:MBQ:MFRL:MMQ:MPOS:SA_MAP_AF:SA_POST_PROB	0/0:76,0:0.032:28,0:48,0:0:191,0:0:0	0/1:109,2:0.063:45,1:64,1:40:175,117:60:11:0.020,0.00,0.018:2.677e-03,0.014,0.983
1	229770585	.	A	AT	.	.	DP=89;ECNT=1;NLOD=11.34;N_ART_LOD=-1.317e+00;POP_AF=1.000e-03;P_GERMLINE=-8.043e+00;RPA=11,12;RU=T;STR;TLOD=7.76	GT:AD:AF:F1R2:F2R1:MBQ:MFRL:MMQ:MPOS:SA_MAP_AF:SA_POST_PROB	0/0:38,0:0.053:18,0:18,0:0:212,0:0:0	0/1:40,6:0.141:22,3:17,3:36:213,211:60:20:0.00,0.131,0.130:0.016,0.025,0.959
1	230556713	.	C	A	.	.	DP=11;ECNT=1;NLOD=2.41;N_ART_LOD=-9.738e-01;POP_AF=1.000e-03;P_GERMLINE=-1.523e+00;TLOD=3.60	GT:AD:AF:F1R2:F2R1:MBQ:MFRL:MMQ:MPOS:SA_MAP_AF:SA_POST_PROB	0/0:8,0:0.056:2,0:6,0:0:158,0:0:0	0/1:1,1:0.500:0,0:1,1:39:195,107:60:7:0.495,0.00,0.500:0.025,0.027,0.948
1	230798864	.	C	CT	.	.	DP=137;ECNT=1;NLOD=4.54;N_ART_LOD=4.30;POP_AF=1.000e-03;P_GERMLINE=-3.815e+00;RPA=11,12;RU=T;STR;TLOD=3.42	GT:AD:AF:F1R2:F2R1:MBQ:MFRL:MMQ:MPOS:SA_MAP_AF:SA_POST_PROB	0/0:50,5:0.133:14,2:26,3:39:157,209:60:13	0/1:67,4:0.108:18,1:40,3:27:174,175:60:43:0.051,0.040,0.056:4.587e-03,0.033,0.963
1	230805070	.	C	CT	.	.	DP=339;ECNT=1;NLOD=35.24;N_ART_LOD=0.570;POP_AF=1.000e-03;P_GERMLINE=-3.399e+01;RPA=9,10;RU=T;STR;TLOD=3.95	GT:AD:AF:F1R2:F2R1:MBQ:MFRL:MMQ:MPOS:SA_MAP_AF:SA_POST_PROB	0/0:143,3:0.068:66,0:74,2:39:182,150:60:25	0/1:160,4:0.064:91,1:66,3:38:183,164:60:21:0.020,0.020,0.024:3.706e-03,7.458e-03,0.989
1	230937294	.	ATC	A	.	.	DP=579;ECNT=1;NLOD=30.32;N_ART_LOD=19.97;POP_AF=1.000e-03;P_GERMLINE=-2.701e+01;RPA=7,6;RU=TC;STR;TLOD=13.37	GT:AD:AF:F1R2:F2R1:MBQ:MFRL:MMQ:MPOS:SA_MAP_AF:SA_POST_PROB	0/0:224,11:0.094:61,7:163,4:39:171,163:60:15	0/1:250,9:0.121:99,3:151,5:38:170,205:60:31:0.020,0.030,0.031:6.498e-03,3.027e-03,0.990
1	231094050	.	GAAAA	G	.	.	DP=547;ECNT=1;NLOD=34.61;N_ART_LOD=-1.526e+00;POP_AF=1.000e-03;P_GERMLINE=-3.395e+01;RPA=16,12;RU=A;STR;TLOD=3.36	GT:AD:AF:F1R2:F2R1:MBQ:MFRL:MMQ:MPOS:SA_MAP_AF:SA_POST_PROB	0/0:168,11:0.207:11,0:14,0:0:172,0:0:0	0/1:151,14:0.261:11,1:15,2:36:196,156:60:15:0.020,0.00,0.016:3.912e-03,4.973e-03,0.991
1	231114480	.	CCAG	C	.	.	DB;DP=57;ECNT=1;NLOD=5.40;N_ART_LOD=-1.314e+00;POP_AF=1.000e-03;P_GERMLINE=-3.285e+00;RPA=6,5;RU=CAG;STR;TLOD=4.84	GT:AD:AF:F1R2:F2R1:MBQ:MFRL:MMQ:MPOS:SA_MAP_AF:SA_POST_PROB	0/0:18,0:0.092:8,0:10,0:0:156,0:0:0	0/1:28,2:0.129:8,1:20,1:34:163,213:60:29:0.051,0.051,0.067:0.010,0.018,0.972
1	231131566	.	C	CA	.	.	DP=319;ECNT=1;NLOD=31.61;N_ART_LOD=2.45;POP_AF=1.000e-03;P_GERMLINE=-3.046e+01;RPA=9,10;RU=A;STR;TLOD=3.85	GT:AD:AF:F1R2:F2R1:MBQ:MFRL:MMQ:MPOS:SA_MAP_AF:SA_POST_PROB	0/0:140,4:0.074:51,1:83,3:39:169,122:60:37	0/1:136,5:0.095:55,3:79,2:36:154,135:60:31:0.030,0.020,0.035:3.819e-03,9.467e-03,0.987
1	231357900	.	C	T	.	.	DP=14;ECNT=3;NLOD=2.71;N_ART_LOD=-1.000e+00;POP_AF=1.000e-03;P_GERMLINE=-2.387e+00;TLOD=3.02	GT:AD:AF:F1R2:F2R1:MBQ:MFRL:MMQ:MPOS:PGT:PID:SA_MAP_AF:SA_POST_PROB	0/0:9,0:2.110e-09:3,0:6,0:0:162,0:0:0:0|1:231357900_C_T	0/1:4,1:0.200:2,0:2,1:38:154,93:60:4:0|1:231357900_C_T:0.00,0.202,0.200:0.029,0.019,0.952
1	231357903	.	GACCA	G	.	.	DP=15;ECNT=3;NLOD=3.01;N_ART_LOD=-1.041e+00;POP_AF=1.000e-03;P_GERMLINE=-2.687e+00;TLOD=3.02	GT:AD:AF:F1R2:F2R1:MBQ:MFRL:MMQ:MPOS:PGT:PID:SA_MAP_AF:SA_POST_PROB	0/0:10,0:2.005e-09:4,0:6,0:0:158,0:0:0:0|1:231357900_C_T	0/1:4,1:0.200:2,0:2,1:34:154,93:60:1:0|1:231357900_C_T:0.00,0.202,0.200:0.029,0.019,0.952
1	231357910	.	C	CAAAA	.	.	DP=15;ECNT=3;NLOD=2.41;N_ART_LOD=-9.740e-01;POP_AF=1.000e-03;P_GERMLINE=-5.759e-02;TLOD=6.98	GT:AD:AF:F1R2:F2R1:MBQ:MFRL:MMQ:MPOS:PGT:PID:SA_MAP_AF:SA_POST_PROB	0/0:8,0:0.055:2,0:6,0:0:178,0:0:0:0|1:231357900_C_T	0/1:4,2:0.333:2,0:2,2:0:154,93:50:0:0|1:231357900_C_T:0.303,0.303,0.333:0.024,0.024,0.952
1	231472713	.	C	T	.	.	DP=841;ECNT=1;NLOD=120.17;N_ART_LOD=-2.613e+00;POP_AF=1.000e-03;P_GERMLINE=-1.197e+02;TLOD=3.13	GT:AD:AF:F1R2:F2R1:MBQ:MFRL:MMQ:MPOS:SA_MAP_AF:SA_POST_PROB	0/0:400,0:0.027:131,0:269,0:0:188,0:0:0	0/1:390,3:0.039:134,0:256,3:39:192,191:60:7:0.010,0.010,7.634e-03:1.673e-03,2.096e-03,0.996
1	231935845	.	T	C	.	.	DP=506;ECNT=1;NLOD=59.67;N_ART_LOD=-2.311e+00;POP_AF=1.000e-03;P_GERMLINE=-5.870e+01;TLOD=3.67	GT:AD:AF:F1R2:F2R1:MBQ:MFRL:MMQ:MPOS:SA_MAP_AF:SA_POST_PROB	0/0:199,0:0.031:91,0:108,0:0:180,0:0:0	0/1:279,3:0.034:109,2:170,1:40:178,160:60:12:0.010,0.010,0.011:1.540e-03,6.782e-03,0.992
1	232038814	.	AT	A	.	.	DP=83;ECNT=1;NLOD=2.50;N_ART_LOD=2.07;POP_AF=1.000e-03;P_GERMLINE=-6.331e-02;RPA=13,12;RU=T;STR;TLOD=8.69	GT:AD:AF:F1R2:F2R1:MBQ:MFRL:MMQ:MPOS:SA_MAP_AF:SA_POST_PROB	0/0:26,3:0.190:18,1:1,1:33:190,126:60:23	0/1:30,6:0.256:13,5:8,1:37:177,142:60:29:0.121,0.162,0.176:0.038,9.803e-03,0.952
1	233923499	.	C	T	.	.	DP=25;ECNT=1;NLOD=4.17;N_ART_LOD=-1.174e+00;POP_AF=1.000e-03;P_GERMLINE=-1.224e+00;TLOD=5.94	GT:AD:AF:F1R2:F2R1:MBQ:MFRL:MMQ:MPOS:SA_MAP_AF:SA_POST_PROB	0/0:14,0:7.272e-03:10,0:4,0:0:141,0:0:0	0/1:8,2:0.227:4,1:4,1:39:172,236:60:11:0.00,0.202,0.200:0.037,0.015,0.948
1	234350234	.	G	A	.	.	DP=250;ECNT=1;NLOD=31.51;N_ART_LOD=-2.034e+00;POP_AF=1.000e-03;P_GERMLINE=-2.873e+01;TLOD=5.63	GT:AD:AF:F1R2:F2R1:MBQ:MFRL:MMQ:MPOS:SA_MAP_AF:SA_POST_PROB	0/0:105,0:0.025:32,0:73,0:0:174,0:0:0	0/1:127,4:0.062:46,0:81,4:39:176,265:60:21:0.030,0.010,0.031:2.115e-03,0.043,0.955
1	234492401	.	CTT	C	.	.	DP=63;ECNT=1;NLOD=4.25;N_ART_LOD=-6.803e-01;POP_AF=1.000e-03;P_GERMLINE=-1.472e+00;RPA=17,15;RU=T;STR;TLOD=5.65	GT:AD:AF:F1R2:F2R1:MBQ:MFRL:MMQ:MPOS:SA_MAP_AF:SA_POST_PROB	0/0:20,1:0.155:9,1:5,0:39:163,261:60:17	0/1:24,5:0.238:16,4:3,1:39:183,194:60:30:0.121,0.152,0.161:0.018,0.018,0.964
1	234528087	.	C	CA	.	.	DP=569;ECNT=1;NLOD=57.31;N_ART_LOD=4.92;POP_AF=1.000e-03;P_GERMLINE=-5.401e+01;RPA=9,10;RU=A;STR;TLOD=15.08	GT:AD:AF:F1R2:F2R1:MBQ:MFRL:MMQ:MPOS:SA_MAP_AF:SA_POST_PROB	0/0:253,8:0.053:81,4:169,4:40:188,241:60:17	0/1:257,14:0.092:73,7:181,7:40:180,204:60:25:0.030,0.051,0.052:8.271e-03,6.245e-03,0.985
1	234730729	.	T	A	.	.	DP=12;ECNT=1;NLOD=2.36;N_ART_LOD=-9.510e-01;POP_AF=1.000e-03;P_GERMLINE=-1.989e+00;TLOD=3.08	GT:AD:AF:F1R2:F2R1:MBQ:MFRL:MMQ:MPOS:SA_MAP_AF:SA_POST_PROB	0/0:8,0:0.013:4,0:4,0:0:171,0:0:0	0/1:3,1:0.250:2,0:1,1:39:137,98:60:35:0.253,0.00,0.250:0.017,0.039,0.944
1	234745231	.	C	A	.	.	DP=107;ECNT=1;NLOD=15.00;N_ART_LOD=-1.707e+00;POP_AF=1.000e-03;P_GERMLINE=-1.370e+01;TLOD=4.01	GT:AD:AF:F1R2:F2R1:MBQ:MFRL:MMQ:MPOS:SA_MAP_AF:SA_POST_PROB	0/0:50,0:2.085e-03:15,0:35,0:0:182,0:0:0	0/1:49,2:0.088:17,1:32,1:40:160,185:60:20:0.030,0.030,0.039:0.026,5.094e-03,0.969
1	234768084	.	CT	C	.	.	DP=22;ECNT=1;NLOD=2.67;N_ART_LOD=-7.401e-01;POP_AF=1.000e-03;P_GERMLINE=-1.935e+00;RPA=8,7;RU=T;STR;TLOD=3.44	GT:AD:AF:F1R2:F2R1:MBQ:MFRL:MMQ:MPOS:SA_MAP_AF:SA_POST_PROB	0/0:9,0:0.010:3,0:5,0:0:216,0:0:0	0/1:10,2:0.193:3,0:7,2:38:143,194:60:30:0.00,0.172,0.167:0.038,0.014,0.949
1	235162636	.	G	GA	.	.	DP=35;ECNT=1;NLOD=3.18;N_ART_LOD=-8.258e-01;POP_AF=1.000e-03;P_GERMLINE=-1.917e+00;RPA=11,12;RU=A;STR;TLOD=3.97	GT:AD:AF:F1R2:F2R1:MBQ:MFRL:MMQ:MPOS:SA_MAP_AF:SA_POST_PROB	0/0:11,0:0.065:2,0:6,0:0:229,0:0:0	0/1:18,3:0.179:4,0:13,3:30:172,112:60:34:0.131,0.101,0.143:0.015,0.021,0.964
1	235275430	.	G	GA	.	.	DB;DP=183;ECNT=1;NLOD=7.14;N_ART_LOD=5.46;POP_AF=1.000e-03;P_GERMLINE=-5.015e+00;RPA=10,11;RU=A;STR;TLOD=4.85	GT:AD:AF:F1R2:F2R1:MBQ:MFRL:MMQ:MPOS:SA_MAP_AF:SA_POST_PROB	0/0:66,5:0.138:25,3:37,2:40:190,183:60:26	0/1:83,5:0.111:37,3:46,2:39:168,167:60:33:0.040,0.051,0.057:8.193e-03,8.670e-03,0.983
[truncated: 4,854,196 more chars]
