# Supplementary material for: Differentiation-state plasticity is a targetable resistance mechanism in basal-like breast cancer
Source: Nat Commun. 2018 Sep 19;9:3815. doi: 10.1038/s41467-018-05729-w (PMC6145927; doi:10.1038/s41467-018-05729-w)
Supplement: Supplementary file 7 — Supplementary Data 4 [file 41467_2018_5729_MOESM7_ESM.zip › Supplementary Data 4/DMSO_Replicate_Libraries.dmsoVbez.vcf]

##fileformat=VCFv4.1
##FILTER=<ID=PASS,Description="Accept as a confident somatic mutation">
##FILTER=<ID=REJECT,Description="Rejected as a confident somatic mutation">
##FORMAT=<ID=AD,Number=.,Type=Integer,Description="Allelic depths for the ref and alt alleles in the order listed">
##FORMAT=<ID=BQ,Number=A,Type=Float,Description="Average base quality for reads supporting alleles">
##FORMAT=<ID=DP,Number=1,Type=Integer,Description="Approximate read depth (reads with MQ=255 or with bad mates are filtered)">
##FORMAT=<ID=FA,Number=A,Type=Float,Description="Allele fraction of the alternate allele with regard to reference">
##FORMAT=<ID=GQ,Number=1,Type=Integer,Description="Genotype Quality">
##FORMAT=<ID=GT,Number=1,Type=String,Description="Genotype">
##FORMAT=<ID=PL,Number=G,Type=Integer,Description="Normalized, Phred-scaled likelihoods for genotypes as defined in the VCF specification">
##FORMAT=<ID=SS,Number=1,Type=Integer,Description="Variant status relative to non-adjacent Normal,0=wildtype,1=germline,2=somatic,3=LOH,4=post-transcriptional modification,5=unknown">
##INFO=<ID=DB,Number=0,Type=Flag,Description="dbSNP Membership">
##INFO=<ID=MQ0,Number=1,Type=Integer,Description="Total Mapping Quality Zero Reads">
##INFO=<ID=SOMATIC,Number=0,Type=Flag,Description="Somatic event">
##INFO=<ID=VT,Number=1,Type=String,Description="Variant type, can be SNP, INS or DEL">
##MuTect="analysis_type=MuTect input_file=[BEZ235_Replicate_Libraries.bam, DMSO_Replicate_Libraries.bam] read_buffer_size=null phone_home=STANDARD gatk_key=null tag=NA read_filter=[] intervals=null excludeIntervals=null interval_set_rule=UNION interval_merging=ALL interval_padding=0 reference_sequence=/home/exacloud/lustre1/SpellmanLab/Boniface/ref_files/human_g1k_v37.fasta nonDeterministicRandomSeed=false disableRandomization=false maxRuntime=-1 maxRuntimeUnits=MINUTES downsampling_type=BY_SAMPLE downsample_to_fraction=null downsample_to_coverage=1000 enable_experimental_downsampling=false baq=OFF baqGapOpenPenalty=40.0 performanceLog=null useOriginalQualities=false BQSR=null quantize_quals=0 disable_indel_quals=false emit_original_quals=false preserve_qscores_less_than=6 defaultBaseQualities=-1 validation_strictness=SILENT remove_program_records=false keep_program_records=false unsafe=null num_threads=1 num_cpu_threads_per_data_thread=1 num_io_threads=0 monitorThreadEfficiency=false num_bam_file_handles=null read_group_black_list=null pedigree=[] pedigreeString=[] pedigreeValidationType=STRICT allow_intervals_with_unindexed_bam=false generateShadowBCF=false logging_level=INFO log_to_file=null help=false noop=false enable_extended_output=true artifact_detection_mode=false tumor_sample_name=default bam_tumor_sample_name=null normal_sample_name=default force_output=false force_alleles=false only_passing_calls=false initial_tumor_lod=4.0 tumor_lod=6.3 fraction_contamination=0.02 minimum_mutation_cell_fraction=0.0 normal_lod=2.2 normal_artifact_lod=1.0 strand_artifact_lod=2.0 strand_artifact_power_threshold=0.9 dbsnp_normal_lod=5.5 somatic_classification_normal_power_threshold=0.95 minimum_normal_allele_fraction=0.0 tumor_f_pretest=0.005 min_qscore=25 gap_events_threshold=3 heavily_clipped_read_fraction=0.3 clipping_bias_pvalue_threshold=0.05 fraction_mapq0_threshold=0.5 pir_median_threshold=10.0 pir_mad_threshold=3.0 required_maximum_alt_allele_mapping_quality_score=20 max_alt_alleles_in_normal_count=2 max_alt_alleles_in_normal_qscore_sum=20 max_alt_allele_in_normal_fraction=0.03 power_constant_qscore=30 absolute_copy_number_data=null power_constant_af=0.30000001192092896 vcf=org.broadinstitute.sting.gatk.io.stubs.VariantContextWriterStub no_cmdline_in_header=org.broadinstitute.sting.gatk.io.stubs.VariantContextWriterStub sites_only=org.broadinstitute.sting.gatk.io.stubs.VariantContextWriterStub bcf=org.broadinstitute.sting.gatk.io.stubs.VariantContextWriterStub dbsnp=[(RodBinding name=dbsnp source=/home/exacloud/tempwork/SpellmanLab/peto/DBSNP_150_uw.vcf)] cosmic=[(RodBinding name=cosmic source=/home/exacloud/lustre1/SpellmanLab/Boniface/ref_files/b37_cosmic_v54_120711.vcf)] normal_panel=[] coverage_file=null coverage_20_q20_file=null power_file=null tumor_depth_file=null normal_depth_file=null filter_mismatching_base_and_quals=false"
##contig=<ID=1,length=249250621,assembly=b37>
##contig=<ID=2,length=243199373,assembly=b37>
##contig=<ID=3,length=198022430,assembly=b37>
##contig=<ID=4,length=191154276,assembly=b37>
##contig=<ID=5,length=180915260,assembly=b37>
##contig=<ID=6,length=171115067,assembly=b37>
##contig=<ID=7,length=159138663,assembly=b37>
##contig=<ID=8,length=146364022,assembly=b37>
##contig=<ID=9,length=141213431,assembly=b37>
##contig=<ID=10,length=135534747,assembly=b37>
##contig=<ID=11,length=135006516,assembly=b37>
##contig=<ID=12,length=133851895,assembly=b37>
##contig=<ID=13,length=115169878,assembly=b37>
##contig=<ID=14,length=107349540,assembly=b37>
##contig=<ID=15,length=102531392,assembly=b37>
##contig=<ID=16,length=90354753,assembly=b37>
##contig=<ID=17,length=81195210,assembly=b37>
##contig=<ID=18,length=78077248,assembly=b37>
##contig=<ID=19,length=59128983,assembly=b37>
##contig=<ID=20,length=63025520,assembly=b37>
##contig=<ID=21,length=48129895,assembly=b37>
##contig=<ID=22,length=51304566,assembly=b37>
##contig=<ID=X,length=155270560,assembly=b37>
##contig=<ID=Y,length=59373566,assembly=b37>
##contig=<ID=MT,length=16569,assembly=b37>
##contig=<ID=GL000207.1,length=4262,assembly=b37>
##contig=<ID=GL000226.1,length=15008,assembly=b37>
##contig=<ID=GL000229.1,length=19913,assembly=b37>
##contig=<ID=GL000231.1,length=27386,assembly=b37>
##contig=<ID=GL000210.1,length=27682,assembly=b37>
##contig=<ID=GL000239.1,length=33824,assembly=b37>
##contig=<ID=GL000235.1,length=34474,assembly=b37>
##contig=<ID=GL000201.1,length=36148,assembly=b37>
##contig=<ID=GL000247.1,length=36422,assembly=b37>
##contig=<ID=GL000245.1,length=36651,assembly=b37>
##contig=<ID=GL000197.1,length=37175,assembly=b37>
##contig=<ID=GL000203.1,length=37498,assembly=b37>
##contig=<ID=GL000246.1,length=38154,assembly=b37>
##contig=<ID=GL000249.1,length=38502,assembly=b37>
##contig=<ID=GL000196.1,length=38914,assembly=b37>
##contig=<ID=GL000248.1,length=39786,assembly=b37>
##contig=<ID=GL000244.1,length=39929,assembly=b37>
##contig=<ID=GL000238.1,length=39939,assembly=b37>
##contig=<ID=GL000202.1,length=40103,assembly=b37>
##contig=<ID=GL000234.1,length=40531,assembly=b37>
##contig=<ID=GL000232.1,length=40652,assembly=b37>
##contig=<ID=GL000206.1,length=41001,assembly=b37>
##contig=<ID=GL000240.1,length=41933,assembly=b37>
##contig=<ID=GL000236.1,length=41934,assembly=b37>
##contig=<ID=GL000241.1,length=42152,assembly=b37>
##contig=<ID=GL000243.1,length=43341,assembly=b37>
##contig=<ID=GL000242.1,length=43523,assembly=b37>
##contig=<ID=GL000230.1,length=43691,assembly=b37>
##contig=<ID=GL000237.1,length=45867,assembly=b37>
##contig=<ID=GL000233.1,length=45941,assembly=b37>
##contig=<ID=GL000204.1,length=81310,assembly=b37>
##contig=<ID=GL000198.1,length=90085,assembly=b37>
##contig=<ID=GL000208.1,length=92689,assembly=b37>
##contig=<ID=GL000191.1,length=106433,assembly=b37>
##contig=<ID=GL000227.1,length=128374,assembly=b37>
##contig=<ID=GL000228.1,length=129120,assembly=b37>
##contig=<ID=GL000214.1,length=137718,assembly=b37>
##contig=<ID=GL000221.1,length=155397,assembly=b37>
##contig=<ID=GL000209.1,length=159169,assembly=b37>
##contig=<ID=GL000218.1,length=161147,assembly=b37>
##contig=<ID=GL000220.1,length=161802,assembly=b37>
##contig=<ID=GL000213.1,length=164239,assembly=b37>
##contig=<ID=GL000211.1,length=166566,assembly=b37>
##contig=<ID=GL000199.1,length=169874,assembly=b37>
##contig=<ID=GL000217.1,length=172149,assembly=b37>
##contig=<ID=GL000216.1,length=172294,assembly=b37>
##contig=<ID=GL000215.1,length=172545,assembly=b37>
##contig=<ID=GL000205.1,length=174588,assembly=b37>
##contig=<ID=GL000219.1,length=179198,assembly=b37>
##contig=<ID=GL000224.1,length=179693,assembly=b37>
##contig=<ID=GL000223.1,length=180455,assembly=b37>
##contig=<ID=GL000195.1,length=182896,assembly=b37>
##contig=<ID=GL000212.1,length=186858,assembly=b37>
##contig=<ID=GL000222.1,length=186861,assembly=b37>
##contig=<ID=GL000200.1,length=187035,assembly=b37>
##contig=<ID=GL000193.1,length=189789,assembly=b37>
##contig=<ID=GL000194.1,length=191469,assembly=b37>
##contig=<ID=GL000225.1,length=211173,assembly=b37>
##contig=<ID=GL000192.1,length=547496,assembly=b37>
##reference=file:///home/exacloud/lustre1/SpellmanLab/Boniface/ref_files/human_g1k_v37.fasta
#CHROM	POS	ID	REF	ALT	QUAL	FILTER	INFO	FORMAT	default
##FILTER=<ID=PASS,Description="Accept as a confident somatic mutation">
1	2390767	.	C	G	.	PASS	SOMATIC;VT=SNP	GT:AD:BQ:DP:FA:SS	0:9,0:.:9:0.00:0
1	2585583	rs1023865825	C	G	.	PASS	DB;SOMATIC;VT=SNP	GT:AD:BQ:DP:FA:SS	0:39,0:.:37:0.00:0
1	2619592	rs796781540	G	A	.	PASS	DB;SOMATIC;VT=SNP	GT:AD:BQ:DP:FA:SS	0:26,0:.:22:0.00:0
1	10000473	.	G	A	.	PASS	SOMATIC;VT=SNP	GT:AD:BQ:DP:FA:SS	0:11,0:.:11:0.00:0
1	16936407	.	T	C	.	PASS	SOMATIC;VT=SNP	GT:AD:BQ:DP:FA:SS	0:14,0:.:13:0.00:0
1	17013249	rs966255572	A	G	.	PASS	DB;SOMATIC;VT=SNP	GT:AD:BQ:DP:FA:SS	0:23,0:.:23:0.00:0
1	21560779	rs28368024	C	T	.	PASS	DB;SOMATIC;VT=SNP	GT:AD:BQ:DP:FA:SS	0:24,0:.:24:0.00:0
1	21909242	.	C	A	.	PASS	SOMATIC;VT=SNP	GT:AD:BQ:DP:FA:SS	0:10,0:.:10:0.00:0
1	24925563	.	C	G	.	PASS	SOMATIC;VT=SNP	GT:AD:BQ:DP:FA:SS	0:9,0:.:9:0.00:0
1	25551817	.	A	G	.	PASS	SOMATIC;VT=SNP	GT:AD:BQ:DP:FA:SS	0:12,0:.:12:0.00:0
1	26925882	.	T	C	.	PASS	SOMATIC;VT=SNP	GT:AD:BQ:DP:FA:SS	0:10,0:.:10:0.00:0
1	29675313	.	C	T	.	PASS	SOMATIC;VT=SNP	GT:AD:BQ:DP:FA:SS	0:10,0:.:10:0.00:0
1	31539814	.	A	C	.	PASS	SOMATIC;VT=SNP	GT:AD:BQ:DP:FA:SS	0:9,0:.:9:0.00:0
1	31634030	.	C	G	.	PASS	SOMATIC;VT=SNP	GT:AD:BQ:DP:FA:SS	0:11,0:.:11:0.00:0
1	32676501	.	G	T	.	PASS	SOMATIC;VT=SNP	GT:AD:BQ:DP:FA:SS	0:8,0:.:8:0.00:0
1	36137451	.	C	A	.	PASS	SOMATIC;VT=SNP	GT:AD:BQ:DP:FA:SS	0:8,0:.:8:0.00:0
1	39031835	.	T	C	.	PASS	SOMATIC;VT=SNP	GT:AD:BQ:DP:FA:SS	0:8,0:.:8:0.00:0
1	42208293	.	A	G	.	PASS	SOMATIC;VT=SNP	GT:AD:BQ:DP:FA:SS	0:24,0:.:24:0.00:0
1	42644412	.	T	C	.	PASS	SOMATIC;VT=SNP	GT:AD:BQ:DP:FA:SS	0:8,0:.:8:0.00:0
1	46130699	.	A	G	.	PASS	SOMATIC;VT=SNP	GT:AD:BQ:DP:FA:SS	0:14,0:.:14:0.00:0
1	51146107	.	A	C	.	PASS	SOMATIC;VT=SNP	GT:AD:BQ:DP:FA:SS	0:9,0:.:9:0.00:0
1	52622660	.	T	A	.	PASS	SOMATIC;VT=SNP	GT:AD:BQ:DP:FA:SS	0:12,0:.:11:0.00:0
1	78216088	.	C	T	.	PASS	SOMATIC;VT=SNP	GT:AD:BQ:DP:FA:SS	0:8,0:.:8:0.00:0
1	110180861	.	C	T	.	PASS	SOMATIC;VT=SNP	GT:AD:BQ:DP:FA:SS	0:9,0:.:8:0.00:0
1	111701657	.	T	G	.	PASS	SOMATIC;VT=SNP	GT:AD:BQ:DP:FA:SS	0:10,0:.:5:0.00:0
1	120439055	.	G	A	.	PASS	SOMATIC;VT=SNP	GT:AD:BQ:DP:FA:SS	0:10,0:.:10:0.00:0
1	121110033	rs10903167	G	A	.	PASS	DB;SOMATIC;VT=SNP	GT:AD:BQ:DP:FA:SS	0:35,0:.:35:0.00:0
1	121483802	rs139936769	G	T	.	PASS	DB;SOMATIC;VT=SNP	GT:AD:BQ:DP:FA:SS	0:125,1:.:108:7.937e-03:0
1	142538034	rs796555849	G	T	.	PASS	DB;SOMATIC;VT=SNP	GT:AD:BQ:DP:FA:SS	0:27,0:.:27:0.00:0
1	142558370	.	T	A	.	PASS	SOMATIC;VT=SNP	GT:AD:BQ:DP:FA:SS	0:9,0:.:4:0.00:0
1	142558418	.	C	A	.	PASS	SOMATIC;VT=SNP	GT:AD:BQ:DP:FA:SS	0:9,0:.:6:0.00:0
1	142655262	.	C	T	.	PASS	SOMATIC;VT=SNP	GT:AD:BQ:DP:FA:SS	0:49,1:.:43:0.020:0
1	142807264	rs4633165	C	A	.	PASS	DB;SOMATIC;VT=SNP	GT:AD:BQ:DP:FA:SS	0:38,1:.:37:0.026:0
1	142876049	.	C	G	.	PASS	SOMATIC;VT=SNP	GT:AD:BQ:DP:FA:SS	0:40,1:.:36:0.024:0
1	143274007	.	G	A	.	PASS	SOMATIC;VT=SNP	GT:AD:BQ:DP:FA:SS	0:15,0:.:15:0.00:0
1	143274083	rs796624470	C	T	.	PASS	DB;SOMATIC;VT=SNP	GT:AD:BQ:DP:FA:SS	0:22,0:.:22:0.00:0
1	143403359	rs879986472	G	T	.	PASS	DB;SOMATIC;VT=SNP	GT:AD:BQ:DP:FA:SS	0:53,1:.:40:0.019:0
1	143431006	rs4066385	C	T	.	PASS	DB;SOMATIC;VT=SNP	GT:AD:BQ:DP:FA:SS	0:19,0:.:17:0.00:0
1	144596206	rs199552490	G	A	.	PASS	DB;SOMATIC;VT=SNP	GT:AD:BQ:DP:FA:SS	0:28,0:.:28:0.00:0
1	145023055	rs199824837	C	T	.	PASS	DB;SOMATIC;VT=SNP	GT:AD:BQ:DP:FA:SS	0:108,1:.:109:9.174e-03:0
1	145323388	.	A	G	.	PASS	SOMATIC;VT=SNP	GT:AD:BQ:DP:FA:SS	0:10,0:.:9:0.00:0
1	145668465	.	C	T	.	PASS	SOMATIC;VT=SNP	GT:AD:BQ:DP:FA:SS	0:9,0:.:8:0.00:0
1	148347738	rs372284717	G	T	.	PASS	DB;SOMATIC;VT=SNP	GT:AD:BQ:DP:FA:SS	0:35,1:.:36:0.028:0
1	148944673	.	A	G	.	PASS	SOMATIC;VT=SNP	GT:AD:BQ:DP:FA:SS	0:52,1:.:36:0.019:0
1	149285032	.	G	C	.	PASS	SOMATIC;VT=SNP	GT:AD:BQ:DP:FA:SS	0:9,0:.:9:0.00:0
1	149311838	.	G	A	.	PASS	SOMATIC;VT=SNP	GT:AD:BQ:DP:FA:SS	0:34,1:.:34:0.029:0
1	150502316	.	G	A	.	PASS	SOMATIC;VT=SNP	GT:AD:BQ:DP:FA:SS	0:33,1:.:34:0.029:0
1	150583473	.	A	T	.	PASS	SOMATIC;VT=SNP	GT:AD:BQ:DP:FA:SS	0:23,0:.:23:0.00:0
1	150785496	.	G	A	.	PASS	SOMATIC;VT=SNP	GT:AD:BQ:DP:FA:SS	0:10,0:.:10:0.00:0
1	151213608	.	C	T	.	PASS	SOMATIC;VT=SNP	GT:AD:BQ:DP:FA:SS	0:8,0:.:8:0.00:0
1	155404574	.	A	G	.	PASS	SOMATIC;VT=SNP	GT:AD:BQ:DP:FA:SS	0:12,0:.:12:0.00:0
1	156174346	.	T	C	.	PASS	SOMATIC;VT=SNP	GT:AD:BQ:DP:FA:SS	0:8,0:.:8:0.00:0
1	159824656	rs530007139	C	T	.	PASS	DB;SOMATIC;VT=SNP	GT:AD:BQ:DP:FA:SS	0:95,0:.:95:0.00:0
1	171431269	.	C	T	.	PASS	SOMATIC;VT=SNP	GT:AD:BQ:DP:FA:SS	0:8,0:.:8:0.00:0
1	178052966	.	T	C	.	PASS	SOMATIC;VT=SNP	GT:AD:BQ:DP:FA:SS	0:10,0:.:10:0.00:0
1	182710819	.	T	C	.	PASS	SOMATIC;VT=SNP	GT:AD:BQ:DP:FA:SS	0:9,0:.:5:0.00:0
1	183548688	.	C	T	.	PASS	SOMATIC;VT=SNP	GT:AD:BQ:DP:FA:SS	0:8,0:.:6:0.00:0
1	196712388	rs397832272	C	A	.	PASS	DB;SOMATIC;VT=SNP	GT:AD:BQ:DP:FA:SS	0:19,0:.:19:0.00:0
1	213059871	.	A	T	.	PASS	SOMATIC;VT=SNP	GT:AD:BQ:DP:FA:SS	0:10,0:.:10:0.00:0
1	213223484	.	A	G	.	PASS	SOMATIC;VT=SNP	GT:AD:BQ:DP:FA:SS	0:11,0:.:11:0.00:0
1	215091621	.	A	G	.	PASS	SOMATIC;VT=SNP	GT:AD:BQ:DP:FA:SS	0:21,0:.:21:0.00:0
1	218729081	.	T	C	.	PASS	SOMATIC;VT=SNP	GT:AD:BQ:DP:FA:SS	0:10,0:.:10:0.00:0
1	220651719	.	C	T	.	PASS	SOMATIC;VT=SNP	GT:AD:BQ:DP:FA:SS	0:8,0:.:8:0.00:0
1	222137811	.	G	A	.	PASS	SOMATIC;VT=SNP	GT:AD:BQ:DP:FA:SS	0:10,0:.:9:0.00:0
1	222137834	.	G	C	.	PASS	SOMATIC;VT=SNP	GT:AD:BQ:DP:FA:SS	0:9,0:.:8:0.00:0
1	222643518	rs747276574	C	G	.	PASS	DB;SOMATIC;VT=SNP	GT:AD:BQ:DP:FA:SS	0:34,1:.:34:0.029:0
1	225802008	.	A	G	.	PASS	SOMATIC;VT=SNP	GT:AD:BQ:DP:FA:SS	0:11,0:.:10:0.00:0
1	232077475	.	C	T	.	PASS	SOMATIC;VT=SNP	GT:AD:BQ:DP:FA:SS	0:13,0:.:11:0.00:0
1	233923499	.	C	T	.	PASS	SOMATIC;VT=SNP	GT:AD:BQ:DP:FA:SS	0:13,0:.:13:0.00:0
1	236039120	.	C	T	.	PASS	SOMATIC;VT=SNP	GT:AD:BQ:DP:FA:SS	0:11,0:.:11:0.00:0
1	239413157	.	G	A	.	PASS	SOMATIC;VT=SNP	GT:AD:BQ:DP:FA:SS	0:9,0:.:9:0.00:0
1	239796397	.	C	A	.	PASS	SOMATIC;VT=SNP	GT:AD:BQ:DP:FA:SS	0:10,0:.:10:0.00:0
1	240630766	.	C	T	.	PASS	SOMATIC;VT=SNP	GT:AD:BQ:DP:FA:SS	0:13,0:.:12:0.00:0
1	243336711	.	A	T	.	PASS	SOMATIC;VT=SNP	GT:AD:BQ:DP:FA:SS	0:10,0:.:10:0.00:0
1	247222525	rs12066895	T	C	.	PASS	DB;SOMATIC;VT=SNP	GT:AD:BQ:DP:FA:SS	0:22,0:.:20:0.00:0
2	1956571	.	C	T	.	PASS	SOMATIC;VT=SNP	GT:AD:BQ:DP:FA:SS	0:10,0:.:10:0.00:0
2	26678152	.	A	G	.	PASS	SOMATIC;VT=SNP	GT:AD:BQ:DP:FA:SS	0:19,0:.:19:0.00:0
2	28353957	.	T	C	.	PASS	SOMATIC;VT=SNP	GT:AD:BQ:DP:FA:SS	0:9,0:.:6:0.00:0
2	40241570	.	A	C	.	PASS	SOMATIC;VT=SNP	GT:AD:BQ:DP:FA:SS	0:11,0:.:7:0.00:0
2	40241578	.	G	A	.	PASS	SOMATIC;VT=SNP	GT:AD:BQ:DP:FA:SS	0:10,0:.:6:0.00:0
2	42745882	.	T	C	.	PASS	SOMATIC;VT=SNP	GT:AD:BQ:DP:FA:SS	0:8,0:.:8:0.00:0
2	57318972	.	C	T	.	PASS	SOMATIC;VT=SNP	GT:AD:BQ:DP:FA:SS	0:10,0:.:6:0.00:0
2	66351552	.	T	C	.	PASS	SOMATIC;VT=SNP	GT:AD:BQ:DP:FA:SS	0:11,0:.:11:0.00:0
2	66542171	.	A	G	.	PASS	SOMATIC;VT=SNP	GT:AD:BQ:DP:FA:SS	0:8,0:.:8:0.00:0
2	68691703	.	A	G	.	PASS	SOMATIC;VT=SNP	GT:AD:BQ:DP:FA:SS	0:16,0:.:16:0.00:0
2	73606431	.	C	A	.	PASS	SOMATIC;VT=SNP	GT:AD:BQ:DP:FA:SS	0:9,0:.:9:0.00:0
2	73851231	rs552046018	T	C	.	PASS	DB;SOMATIC;VT=SNP	GT:AD:BQ:DP:FA:SS	0:27,0:.:27:0.00:0
2	74115119	.	A	G	.	PASS	SOMATIC;VT=SNP	GT:AD:BQ:DP:FA:SS	0:11,0:.:11:0.00:0
2	75246464	.	T	A	.	PASS	SOMATIC;VT=SNP	GT:AD:BQ:DP:FA:SS	0:8,0:.:8:0.00:0
2	80726666	.	G	T	.	PASS	SOMATIC;VT=SNP	GT:AD:BQ:DP:FA:SS	0:8,0:.:8:0.00:0
2	85659775	.	G	A	.	PASS	SOMATIC;VT=SNP	GT:AD:BQ:DP:FA:SS	0:17,0:.:15:0.00:0
2	87145828	.	C	T	.	PASS	SOMATIC;VT=SNP	GT:AD:BQ:DP:FA:SS	0:11,0:.:5:0.00:0
2	87586329	rs7369758	C	T	.	PASS	DB;SOMATIC;VT=SNP	GT:AD:BQ:DP:FA:SS	0:52,0:.:51:0.00:0
2	89869464	rs370668515	T	C	.	PASS	DB;SOMATIC;VT=SNP	GT:AD:BQ:DP:FA:SS	0:22,0:.:11:0.00:0
2	89870416	.	T	C	.	PASS	SOMATIC;VT=SNP	GT:AD:BQ:DP:FA:SS	0:42,0:.:18:0.00:0
2	91777508	rs4422204	G	A	.	PASS	DB;SOMATIC;VT=SNP	GT:AD:BQ:DP:FA:SS	0:24,0:.:24:0.00:0
2	92318048	rs28878185	G	A	.	PASS	DB;SOMATIC;VT=SNP	GT:AD:BQ:DP:FA:SS	0:144,1:.:41:6.897e-03:0
2	92323306	rs548317473	C	A	.	PASS	DB;SOMATIC;VT=SNP	GT:AD:BQ:DP:FA:SS	0:90,1:.:41:0.011:0
2	92325748	.	A	G	.	PASS	SOMATIC;VT=SNP	GT:AD:BQ:DP:FA:SS	0:44,1:.:25:0.022:0
2	95498144	rs200428049	A	C	.	PASS	DB;SOMATIC;VT=SNP	GT:AD:BQ:DP:FA:SS	0:25,0:.:22:0.00:0
2	97792829	rs2443919	G	A	.	PASS	DB;SOMATIC;VT=SNP	GT:AD:BQ:DP:FA:SS	0:67,0:.:67:0.00:0
2	100982840	.	T	C	.	PASS	SOMATIC;VT=SNP	GT:AD:BQ:DP:FA:SS	0:8,0:.:8:0.00:0
2	102180450	rs142770900	G	A	.	PASS	DB;SOMATIC;VT=SNP	GT:AD:BQ:DP:FA:SS	0:28,0:.:28:0.00:0
2	106855833	.	G	A	.	PASS	SOMATIC;VT=SNP	GT:AD:BQ:DP:FA:SS	0:8,0:.:8:0.00:0
2	129075797	rs199993343	A	C	.	PASS	DB;SOMATIC;VT=SNP	GT:AD:BQ:DP:FA:SS	0:48,1:.:25:0.020:0
2	132769532	rs370361122	C	T	.	PASS	DB;SOMATIC;VT=SNP	GT:AD:BQ:DP:FA:SS	0:51,1:.:44:0.019:0
2	132769559	.	T	A	.	PASS	SOMATIC;VT=SNP	GT:AD:BQ:DP:FA:SS	0:35,1:.:33:0.028:0
2	157225312	.	G	C	.	PASS	SOMATIC;VT=SNP	GT:AD:BQ:DP:FA:SS	0:9,0:.:8:0.00:0
2	160601910	.	G	A	.	PASS	SOMATIC;VT=SNP	GT:AD:BQ:DP:FA:SS	0:14,0:.:14:0.00:0
2	162137781	rs75392614	C	A	.	PASS	DB;SOMATIC;VT=SNP	GT:AD:BQ:DP:FA:SS	0:21,0:.:7:0.00:0
2	171486095	rs12616654	C	G	.	PASS	DB;SOMATIC;VT=SNP	GT:AD:BQ:DP:FA:SS	0:21,0:.:21:0.00:0
2	175079503	rs4488627	A	C	.	PASS	DB;SOMATIC;VT=SNP	GT:AD:BQ:DP:FA:SS	0:19,0:.:19:0.00:0
2	175310913	.	T	G	.	PASS	SOMATIC;VT=SNP	GT:AD:BQ:DP:FA:SS	0:9,0:.:9:0.00:0
2	175791554	.	C	T	.	PASS	SOMATIC;VT=SNP	GT:AD:BQ:DP:FA:SS	0:11,0:.:10:0.00:0
2	178383022	.	G	A	.	PASS	SOMATIC;VT=SNP	GT:AD:BQ:DP:FA:SS	0:9,0:.:9:0.00:0
2	178438365	.	G	A	.	PASS	SOMATIC;VT=SNP	GT:AD:BQ:DP:FA:SS	0:8,0:.:8:0.00:0
2	179699384	rs62175451	A	G	.	PASS	DB;SOMATIC;VT=SNP	GT:AD:BQ:DP:FA:SS	0:22,0:.:22:0.00:0
2	180870172	.	C	T	.	PASS	SOMATIC;VT=SNP	GT:AD:BQ:DP:FA:SS	0:9,0:.:9:0.00:0
2	182396751	.	C	A	.	PASS	SOMATIC;VT=SNP	GT:AD:BQ:DP:FA:SS	0:14,0:.:13:0.00:0
2	182396766	.	C	T	.	PASS	SOMATIC;VT=SNP	GT:AD:BQ:DP:FA:SS	0:14,0:.:13:0.00:0
2	186438267	.	C	T	.	PASS	SOMATIC;VT=SNP	GT:AD:BQ:DP:FA:SS	0:11,0:.:11:0.00:0
2	200674093	.	A	C	.	PASS	SOMATIC;VT=SNP	GT:AD:BQ:DP:FA:SS	0:8,0:.:8:0.00:0
2	203444770	.	C	A	.	PASS	SOMATIC;VT=SNP	GT:AD:BQ:DP:FA:SS	0:8,0:.:8:0.00:0
2	204164335	.	T	C	.	PASS	SOMATIC;VT=SNP	GT:AD:BQ:DP:FA:SS	0:14,0:.:14:0.00:0
2	210405148	.	A	G	.	PASS	SOMATIC;VT=SNP	GT:AD:BQ:DP:FA:SS	0:9,0:.:9:0.00:0
2	220469813	.	G	A	.	PASS	SOMATIC;VT=SNP	GT:AD:BQ:DP:FA:SS	0:8,0:.:8:0.00:0
2	230791216	.	T	C	.	PASS	SOMATIC;VT=SNP	GT:AD:BQ:DP:FA:SS	0:9,0:.:9:0.00:0
2	237398331	.	G	A	.	PASS	SOMATIC;VT=SNP	GT:AD:BQ:DP:FA:SS	0:8,0:.:8:0.00:0
3	2119896	.	C	A	.	PASS	SOMATIC;VT=SNP	GT:AD:BQ:DP:FA:SS	0:10,0:.:10:0.00:0
3	9755525	.	A	G	.	PASS	SOMATIC;VT=SNP	GT:AD:BQ:DP:FA:SS	0:23,0:.:23:0.00:0
3	9925134	.	C	T	.	PASS	SOMATIC;VT=SNP	GT:AD:BQ:DP:FA:SS	0:18,0:.:18:0.00:0
3	9933952	rs572425464	G	A	.	PASS	DB;SOMATIC;VT=SNP	GT:AD:BQ:DP:FA:SS	0:33,0:.:32:0.00:0
3	12320624	.	G	T	.	PASS	SOMATIC;VT=SNP	GT:AD:BQ:DP:FA:SS	0:9,0:.:9:0.00:0
3	15179393	.	T	G	.	PASS	SOMATIC;VT=SNP	GT:AD:BQ:DP:FA:SS	0:9,0:.:9:0.00:0
3	15695518	.	T	C	.	PASS	SOMATIC;VT=SNP	GT:AD:BQ:DP:FA:SS	0:9,0:.:9:0.00:0
3	25897736	.	C	T	.	PASS	SOMATIC;VT=SNP	GT:AD:BQ:DP:FA:SS	0:9,0:.:9:0.00:0
3	27461462	.	A	G	.	PASS	SOMATIC;VT=SNP	GT:AD:BQ:DP:FA:SS	0:10,0:.:10:0.00:0
3	32858149	.	G	A	.	PASS	SOMATIC;VT=SNP	GT:AD:BQ:DP:FA:SS	0:30,0:.:30:0.00:0
3	32918803	.	T	C	.	PASS	SOMATIC;VT=SNP	GT:AD:BQ:DP:FA:SS	0:11,0:.:10:0.00:0
3	33383096	.	C	T	.	PASS	SOMATIC;VT=SNP	GT:AD:BQ:DP:FA:SS	0:14,0:.:14:0.00:0
3	37512316	.	G	A	.	PASS	SOMATIC;VT=SNP	GT:AD:BQ:DP:FA:SS	0:16,0:.:16:0.00:0
3	39268965	.	C	G	.	PASS	SOMATIC;VT=SNP	GT:AD:BQ:DP:FA:SS	0:8,0:.:5:0.00:0
3	41488426	.	T	A	.	PASS	SOMATIC;VT=SNP	GT:AD:BQ:DP:FA:SS	0:10,0:.:10:0.00:0
3	41737295	rs974684350	C	T	.	PASS	DB;SOMATIC;VT=SNP	GT:AD:BQ:DP:FA:SS	0:19,0:.:19:0.00:0
3	42068263	.	T	C	.	PASS	SOMATIC;VT=SNP	GT:AD:BQ:DP:FA:SS	0:11,0:.:10:0.00:0
3	44685890	.	A	G	.	PASS	SOMATIC;VT=SNP	GT:AD:BQ:DP:FA:SS	0:16,0:.:16:0.00:0
3	49095590	rs553489607	A	T	.	PASS	DB;SOMATIC;VT=SNP	GT:AD:BQ:DP:FA:SS	0:30,0:.:30:0.00:0
3	49308234	.	A	G	.	PASS	SOMATIC;VT=SNP	GT:AD:BQ:DP:FA:SS	0:8,0:.:7:0.00:0
3	53248281	.	C	T	.	PASS	SOMATIC;VT=SNP	GT:AD:BQ:DP:FA:SS	0:10,0:.:7:0.00:0
3	53248285	.	C	T	.	PASS	SOMATIC;VT=SNP	GT:AD:BQ:DP:FA:SS	0:10,0:.:7:0.00:0
3	65757660	.	A	G	.	PASS	SOMATIC;VT=SNP	GT:AD:BQ:DP:FA:SS	0:8,0:.:8:0.00:0
3	80170401	.	C	T	.	PASS	SOMATIC;VT=SNP	GT:AD:BQ:DP:FA:SS	0:8,0:.:8:0.00:0
3	87449085	.	C	T	.	PASS	SOMATIC;VT=SNP	GT:AD:BQ:DP:FA:SS	0:11,0:.:11:0.00:0
3	108918863	.	C	A	.	PASS	SOMATIC;VT=SNP	GT:AD:BQ:DP:FA:SS	0:9,0:.:4:0.00:0
3	108918886	.	G	A	.	PASS	SOMATIC;VT=SNP	GT:AD:BQ:DP:FA:SS	0:9,0:.:4:0.00:0
3	112218336	rs199669711	G	A	.	PASS	DB;SOMATIC;VT=SNP	GT:AD:BQ:DP:FA:SS	0:25,0:.:25:0.00:0
3	112742660	.	C	T	.	PASS	SOMATIC;VT=SNP	GT:AD:BQ:DP:FA:SS	0:11,0:.:11:0.00:0
3	113421812	.	T	A	.	PASS	SOMATIC;VT=SNP	GT:AD:BQ:DP:FA:SS	0:10,0:.:9:0.00:0
3	120200952	.	C	T	.	PASS	SOMATIC;VT=SNP	GT:AD:BQ:DP:FA:SS	0:13,0:.:11:0.00:0
3	120241554	.	A	G	.	PASS	SOMATIC;VT=SNP	GT:AD:BQ:DP:FA:SS	0:9,0:.:9:0.00:0
3	123288575	.	G	C	.	PASS	SOMATIC;VT=SNP	GT:AD:BQ:DP:FA:SS	0:8,0:.:8:0.00:0
3	123288577	.	A	G	.	PASS	SOMATIC;VT=SNP	GT:AD:BQ:DP:FA:SS	0:10,0:.:10:0.00:0
3	124492005	.	T	C	.	PASS	SOMATIC;VT=SNP	GT:AD:BQ:DP:FA:SS	0:12,0:.:12:0.00:0
3	124891102	.	G	A	.	PASS	SOMATIC;VT=SNP	GT:AD:BQ:DP:FA:SS	0:8,0:.:8:0.00:0
3	125127676	.	A	T	.	PASS	SOMATIC;VT=SNP	GT:AD:BQ:DP:FA:SS	0:10,0:.:10:0.00:0
3	128811612	.	A	G	.	PASS	SOMATIC;VT=SNP	GT:AD:BQ:DP:FA:SS	0:8,0:.:8:0.00:0
3	130516154	.	A	G	.	PASS	SOMATIC;VT=SNP	GT:AD:BQ:DP:FA:SS	0:10,0:.:10:0.00:0
3	134906789	.	T	C	.	PASS	SOMATIC;VT=SNP	GT:AD:BQ:DP:FA:SS	0:9,0:.:9:0.00:0
3	142222525	.	C	T	.	PASS	SOMATIC;VT=SNP	GT:AD:BQ:DP:FA:SS	0:10,0:.:8:0.00:0
3	145169754	.	C	T	.	PASS	SOMATIC;VT=SNP	GT:AD:BQ:DP:FA:SS	0:13,0:.:13:0.00:0
3	151718953	.	A	C	.	PASS	SOMATIC;VT=SNP	GT:AD:BQ:DP:FA:SS	0:8,0:.:7:0.00:0
3	160682805	.	C	T	.	PASS	SOMATIC;VT=SNP	GT:AD:BQ:DP:FA:SS	0:10,0:.:10:0.00:0
3	164649833	.	A	G	.	PASS	SOMATIC;VT=SNP	GT:AD:BQ:DP:FA:SS	0:8,0:.:8:0.00:0
3	168527061	.	G	A	.	PASS	SOMATIC;VT=SNP	GT:AD:BQ:DP:FA:SS	0:8,0:.:8:0.00:0
3	177009423	.	T	C	.	PASS	SOMATIC;VT=SNP	GT:AD:BQ:DP:FA:SS	0:8,0:.:8:0.00:0
3	179136023	.	T	C	.	PASS	SOMATIC;VT=SNP	GT:AD:BQ:DP:FA:SS	0:12,0:.:12:0.00:0
3	180721690	.	G	T	.	PASS	SOMATIC;VT=SNP	GT:AD:BQ:DP:FA:SS	0:8,0:.:7:0.00:0
3	184106217	rs1881972	A	G	.	PASS	DB;SOMATIC;VT=SNP	GT:AD:BQ:DP:FA:SS	0:22,0:.:22:0.00:0
3	186529409	.	C	G	.	PASS	SOMATIC;VT=SNP	GT:AD:BQ:DP:FA:SS	0:8,0:.:4:0.00:0
3	186529412	.	G	A	.	PASS	SOMATIC;VT=SNP	GT:AD:BQ:DP:FA:SS	0:8,0:.:4:0.00:0
3	187855957	.	A	G	.	PASS	SOMATIC;VT=SNP	GT:AD:BQ:DP:FA:SS	0:11,0:.:9:0.00:0
3	191613522	.	G	A	.	PASS	SOMATIC;VT=SNP	GT:AD:BQ:DP:FA:SS	0:9,0:.:9:0.00:0
3	192462930	.	C	T	.	PASS	SOMATIC;VT=SNP	GT:AD:BQ:DP:FA:SS	0:10,0:.:8:0.00:0
4	1422025	.	A	T	.	PASS	SOMATIC;VT=SNP	GT:AD:BQ:DP:FA:SS	0:21,0:.:13:0.00:0
4	6114255	.	C	T	.	PASS	SOMATIC;VT=SNP	GT:AD:BQ:DP:FA:SS	0:13,0:.:13:0.00:0
4	6581016	rs199577229	T	C	.	PASS	DB;SOMATIC;VT=SNP	GT:AD:BQ:DP:FA:SS	0:33,1:.:24:0.029:0
4	38053817	rs774726396	C	T	.	PASS	DB;SOMATIC;VT=SNP	GT:AD:BQ:DP:FA:SS	0:24,0:.:24:0.00:0
4	49096643	.	T	A	.	PASS	SOMATIC;VT=SNP	GT:AD:BQ:DP:FA:SS	0:84,1:.:53:0.012:0
4	49098276	rs370819740	A	G	.	PASS	DB;SOMATIC;VT=SNP	GT:AD:BQ:DP:FA:SS	0:43,0:.:31:0.00:0
4	49100429	rs955328481	C	G	.	PASS	DB;SOMATIC;VT=SNP	GT:AD:BQ:DP:FA:SS	0:56,1:.:35:0.018:0
4	49100686	rs201027469	A	T	.	PASS	DB;SOMATIC;VT=SNP	GT:AD:BQ:DP:FA:SS	0:56,1:.:44:0.018:0
4	49138075	rs369319961	C	T	.	PASS	DB;SOMATIC;VT=SNP	GT:AD:BQ:DP:FA:SS	0:136,1:.:71:7.299e-03:0
4	49148158	rs1012852116	A	G	.	PASS	DB;SOMATIC;VT=SNP	GT:AD:BQ:DP:FA:SS	0:82,0:.:56:0.00:0
4	49557606	.	G	A	.	PASS	SOMATIC;VT=SNP	GT:AD:BQ:DP:FA:SS	0:16,0:.:13:0.00:0
4	54103800	.	C	T	.	PASS	SOMATIC;VT=SNP	GT:AD:BQ:DP:FA:SS	0:11,0:.:7:0.00:0
4	59874859	.	C	G	.	PASS	SOMATIC;VT=SNP	GT:AD:BQ:DP:FA:SS	0:11,0:.:11:0.00:0
4	61289400	.	G	A	.	PASS	SOMATIC;VT=SNP	GT:AD:BQ:DP:FA:SS	0:52,1:.:31:0.019:0
4	72148317	.	A	T	.	PASS	SOMATIC;VT=SNP	GT:AD:BQ:DP:FA:SS	0:11,0:.:11:0.00:0
4	72328260	.	G	A	.	PASS	SOMATIC;VT=SNP	GT:AD:BQ:DP:FA:SS	0:8,0:.:6:0.00:0
4	78029783	.	T	C	.	PASS	SOMATIC;VT=SNP	GT:AD:BQ:DP:FA:SS	0:10,0:.:10:0.00:0
4	84538251	.	G	A	.	PASS	SOMATIC;VT=SNP	GT:AD:BQ:DP:FA:SS	0:8,0:.:8:0.00:0
4	119481812	.	G	A	.	PASS	SOMATIC;VT=SNP	GT:AD:BQ:DP:FA:SS	0:11,0:.:11:0.00:0
5	7301667	rs868406139	C	G	.	PASS	DB;SOMATIC;VT=SNP	GT:AD:BQ:DP:FA:SS	0:29,0:.:28:0.00:0
5	9124848	.	A	G	.	PASS	SOMATIC;VT=SNP	GT:AD:BQ:DP:FA:SS	0:8,0:.:8:0.00:0
5	10452421	rs868478393	G	C	.	PASS	DB;SOMATIC;VT=SNP	GT:AD:BQ:DP:FA:SS	0:21,0:.:21:0.00:0
5	19593844	rs369837574	C	G	.	PASS	DB;SOMATIC;VT=SNP	GT:AD:BQ:DP:FA:SS	0:45,1:.:45:0.022:0
5	20423813	.	T	G	.	PASS	SOMATIC;VT=SNP	GT:AD:BQ:DP:FA:SS	0:18,0:.:18:0.00:0
5	30938487	.	G	A	.	PASS	SOMATIC;VT=SNP	GT:AD:BQ:DP:FA:SS	0:13,0:.:13:0.00:0
5	31191137	.	T	G	.	PASS	SOMATIC;VT=SNP	GT:AD:BQ:DP:FA:SS	0:8,0:.:8:0.00:0
5	31783011	.	G	A	.	PASS	SOMATIC;VT=SNP	GT:AD:BQ:DP:FA:SS	0:11,0:.:11:0.00:0
5	40039084	.	G	A	.	PASS	SOMATIC;VT=SNP	GT:AD:BQ:DP:FA:SS	0:9,0:.:9:0.00:0
5	43311175	.	T	C	.	PASS	SOMATIC;VT=SNP	GT:AD:BQ:DP:FA:SS	0:9,0:.:9:0.00:0
5	49405894	.	G	T	.	PASS	SOMATIC;VT=SNP	GT:AD:BQ:DP:FA:SS	0:19,0:.:14:0.00:0
5	49440135	.	T	C	.	PASS	SOMATIC;VT=SNP	GT:AD:BQ:DP:FA:SS	0:35,1:.:33:0.028:0
5	60934978	.	C	T	.	PASS	SOMATIC;VT=SNP	GT:AD:BQ:DP:FA:SS	0:8,0:.:6:0.00:0
5	105436648	.	C	T	.	PASS	SOMATIC;VT=SNP	GT:AD:BQ:DP:FA:SS	0:8,0:.:7:0.00:0
5	108677560	.	G	A	.	PASS	SOMATIC;VT=SNP	GT:AD:BQ:DP:FA:SS	0:17,0:.:7:0.00:0
5	147057839	.	G	A	.	PASS	SOMATIC;VT=SNP	GT:AD:BQ:DP:FA:SS	0:10,0:.:10:0.00:0
5	162435634	.	G	A	.	PASS	SOMATIC;VT=SNP	GT:AD:BQ:DP:FA:SS	0:10,0:.:6:0.00:0
5	162435635	.	C	T	.	PASS	SOMATIC;VT=SNP	GT:AD:BQ:DP:FA:SS	0:12,0:.:8:0.00:0
5	163213810	.	A	G	.	PASS	SOMATIC;VT=SNP	GT:AD:BQ:DP:FA:SS	0:18,0:.:18:0.00:0
5	174514402	.	C	T	.	PASS	SOMATIC;VT=SNP	GT:AD:BQ:DP:FA:SS	0:12,0:.:12:0.00:0
5	176549072	.	A	G	.	PASS	SOMATIC;VT=SNP	GT:AD:BQ:DP:FA:SS	0:16,0:.:16:0.00:0
5	177537144	.	A	T	.	PASS	SOMATIC;VT=SNP	GT:AD:BQ:DP:FA:SS	0:38,0:.:38:0.00:0
5	177595780	.	G	C	.	PASS	SOMATIC;VT=SNP	GT:AD:BQ:DP:FA:SS	0:11,0:.:11:0.00:0
5	178811702	.	T	C	.	PASS	SOMATIC;VT=SNP	GT:AD:BQ:DP:FA:SS	0:10,0:.:10:0.00:0
6	7954680	.	T	C	.	PASS	SOMATIC;VT=SNP	GT:AD:BQ:DP:FA:SS	0:8,0:.:7:0.00:0
6	13692543	.	G	A	.	PASS	SOMATIC;VT=SNP	GT:AD:BQ:DP:FA:SS	0:9,0:.:9:0.00:0
6	18264096	rs147127829	C	G	.	PASS	DB;SOMATIC;VT=SNP	GT:AD:BQ:DP:FA:SS	0:65,1:.:66:0.015:0
6	28265606	.	T	G	.	PASS	SOMATIC;VT=SNP	GT:AD:BQ:DP:FA:SS	0:20,0:.:20:0.00:0
6	30017215	.	T	A	.	PASS	SOMATIC;VT=SNP	GT:AD:BQ:DP:FA:SS	0:10,0:.:10:0.00:0
6	31575042	.	A	T	.	PASS	SOMATIC;VT=SNP	GT:AD:BQ:DP:FA:SS	0:21,0:.:21:0.00:0
6	31821857	.	C	T	.	PASS	SOMATIC;VT=SNP	GT:AD:BQ:DP:FA:SS	0:10,0:.:5:0.00:0
6	32329116	.	C	A	.	PASS	SOMATIC;VT=SNP	GT:AD:BQ:DP:FA:SS	0:8,0:.:8:0.00:0
6	33293336	.	C	T	.	PASS	SOMATIC;VT=SNP	GT:AD:BQ:DP:FA:SS	0:8,0:.:8:0.00:0
6	35413367	.	A	G	.	PASS	SOMATIC;VT=SNP	GT:AD:BQ:DP:FA:SS	0:11,0:.:11:0.00:0
6	38651523	.	C	T	.	PASS	SOMATIC;VT=SNP	GT:AD:BQ:DP:FA:SS	0:16,0:.:15:0.00:0
6	44429159	.	C	A	.	PASS	SOMATIC;VT=SNP	GT:AD:BQ:DP:FA:SS	0:10,0:.:6:0.00:0
6	46344185	.	A	G	.	PASS	SOMATIC;VT=SNP	GT:AD:BQ:DP:FA:SS	0:12,0:.:12:0.00:0
6	47489664	.	T	C	.	PASS	SOMATIC;VT=SNP	GT:AD:BQ:DP:FA:SS	0:12,0:.:12:0.00:0
6	50205163	.	G	A	.	PASS	SOMATIC;VT=SNP	GT:AD:BQ:DP:FA:SS	0:11,0:.:11:0.00:0
6	51937992	.	G	C	.	PASS	SOMATIC;VT=SNP	GT:AD:BQ:DP:FA:SS	0:9,0:.:9:0.00:0
6	57239248	.	T	C	.	PASS	SOMATIC;VT=SNP	GT:AD:BQ:DP:FA:SS	0:10,0:.:3:0.00:0
6	62849220	.	T	G	.	PASS	SOMATIC;VT=SNP	GT:AD:BQ:DP:FA:SS	0:8,0:.:8:0.00:0
6	69607441	.	A	G	.	PASS	SOMATIC;VT=SNP	GT:AD:BQ:DP:FA:SS	0:8,0:.:8:0.00:0
6	70991017	rs6934633	C	A	.	PASS	DB;SOMATIC;VT=SNP	GT:AD:BQ:DP:FA:SS	0:62,1:.:63:0.016:0
6	89657922	.	G	A	.	PASS	SOMATIC;VT=SNP	GT:AD:BQ:DP:FA:SS	0:9,0:.:5:0.00:0
6	90470651	.	T	G	.	PASS	SOMATIC;VT=SNP	GT:AD:BQ:DP:FA:SS	0:10,0:.:10:0.00:0
6	111020361	.	C	T	.	PASS	SOMATIC;VT=SNP	GT:AD:BQ:DP:FA:SS	0:9,0:.:8:0.00:0
6	113982062	.	G	T	.	PASS	SOMATIC;VT=SNP	GT:AD:BQ:DP:FA:SS	0:8,0:.:8:0.00:0
6	123105752	.	A	G	.	PASS	SOMATIC;VT=SNP	GT:AD:BQ:DP:FA:SS	0:9,0:.:9:0.00:0
6	131853090	.	A	G	.	PASS	SOMATIC;VT=SNP	GT:AD:BQ:DP:FA:SS	0:10,0:.:10:0.00:0
6	135707944	.	A	T	.	PASS	SOMATIC;VT=SNP	GT:AD:BQ:DP:FA:SS	0:9,0:.:9:0.00:0
6	136735241	.	A	T	.	PASS	SOMATIC;VT=SNP	GT:AD:BQ:DP:FA:SS	0:21,0:.:14:0.00:0
6	137282590	.	C	A	.	PASS	SOMATIC;VT=SNP	GT:AD:BQ:DP:FA:SS	0:9,0:.:9:0.00:0
6	138570728	.	C	A	.	PASS	SOMATIC;VT=SNP	GT:AD:BQ:DP:FA:SS	0:11,0:.:11:0.00:0
6	143661834	.	T	C	.	PASS	SOMATIC;VT=SNP	GT:AD:BQ:DP:FA:SS	0:9,0:.:9:0.00:0
6	144617508	.	C	T	.	PASS	SOMATIC;VT=SNP	GT:AD:BQ:DP:FA:SS	0:9,0:.:9:0.00:0
6	147772296	.	A	C	.	PASS	SOMATIC;VT=SNP	GT:AD:BQ:DP:FA:SS	0:8,0:.:8:0.00:0
6	151500241	.	G	T	.	PASS	SOMATIC;VT=SNP	GT:AD:BQ:DP:FA:SS	0:8,0:.:8:0.00:0
6	154507758	.	T	C	.	PASS	SOMATIC;VT=SNP	GT:AD:BQ:DP:FA:SS	0:11,0:.:10:0.00:0
6	155491141	.	T	C	.	PASS	SOMATIC;VT=SNP	GT:AD:BQ:DP:FA:SS	0:8,0:.:8:0.00:0
6	159026546	.	C	T	.	PASS	SOMATIC;VT=SNP	GT:AD:BQ:DP:FA:SS	0:9,0:.:9:0.00:0
6	164015148	.	G	A	.	PASS	SOMATIC;VT=SNP	GT:AD:BQ:DP:FA:SS	0:19,0:.:10:0.00:0
6	164015169	.	G	A	.	PASS	SOMATIC;VT=SNP	GT:AD:BQ:DP:FA:SS	0:17,0:.:9:0.00:0
6	167846597	rs796469517	G	C	.	PASS	DB;SOMATIC;VT=SNP	GT:AD:BQ:DP:FA:SS	0:33,1:.:23:0.029:0
7	7927872	.	G	A	.	PASS	SOMATIC;VT=SNP	GT:AD:BQ:DP:FA:SS	0:10,0:.:10:0.00:0
7	9398623	.	A	G	.	PASS	SOMATIC;VT=SNP	GT:AD:BQ:DP:FA:SS	0:31,0:.:26:0.00:0
7	9398653	.	G	A	.	PASS	SOMATIC;VT=SNP	GT:AD:BQ:DP:FA:SS	0:28,0:.:23:0.00:0
7	35968211	rs6948992	T	C	.	PASS	DB;SOMATIC;VT=SNP	GT:AD:BQ:DP:FA:SS	0:21,0:.:19:0.00:0
7	44672646	.	A	T	.	PASS	SOMATIC;VT=SNP	GT:AD:BQ:DP:FA:SS	0:8,0:.:8:0.00:0
7	47496776	.	G	A	.	PASS	SOMATIC;VT=SNP	GT:AD:BQ:DP:FA:SS	0:13,0:.:13:0.00:0
7	47967932	.	C	G	.	PASS	SOMATIC;VT=SNP	GT:AD:BQ:DP:FA:SS	0:10,0:.:10:0.00:0
7	55708589	.	T	A	.	PASS	SOMATIC;VT=SNP	GT:AD:BQ:DP:FA:SS	0:11,0:.:12:0.00:0
7	57547600	rs11760974	G	C	.	PASS	DB;SOMATIC;VT=SNP	GT:AD:BQ:DP:FA:SS	0:38,0:.:34:0.00:0
7	57745020	rs79003637	C	T	.	PASS	DB;SOMATIC;VT=SNP	GT:AD:BQ:DP:FA:SS	0:26,0:.:25:0.00:0
7	61829838	.	C	T	.	PASS	SOMATIC;VT=SNP	GT:AD:BQ:DP:FA:SS	0:15,0:.:12:0.00:0
7	61845544	.	A	T	.	PASS	SOMATIC;VT=SNP	GT:AD:BQ:DP:FA:SS	0:39,0:.:35:0.00:0
7	61968074	rs560698666	G	A	.	PASS	DB;SOMATIC;VT=SNP	GT:AD:BQ:DP:FA:SS	0:126,0:.:72:0.00:0
7	61969947	rs56051521	G	C	.	PASS	DB;SOMATIC;VT=SNP	GT:AD:BQ:DP:FA:SS	0:21,0:.:15:0.00:0
7	65630388	.	C	T	.	PASS	SOMATIC;VT=SNP	GT:AD:BQ:DP:FA:SS	0:13,0:.:10:0.00:0
7	65630396	.	G	C	.	PASS	SOMATIC;VT=SNP	GT:AD:BQ:DP:FA:SS	0:13,0:.:9:0.00:0
7	83728538	.	T	C	.	PASS	SOMATIC;VT=SNP	GT:AD:BQ:DP:FA:SS	0:8,0:.:8:0.00:0
7	88458449	.	G	A	.	PASS	SOMATIC;VT=SNP	GT:AD:BQ:DP:FA:SS	0:10,0:.:10:0.00:0
7	92700367	.	C	T	.	PASS	SOMATIC;VT=SNP	GT:AD:BQ:DP:FA:SS	0:8,0:.:8:0.00:0
7	103828665	~rs3079580	C	T	.	PASS	DB;SOMATIC;VT=SNP	GT:AD:BQ:DP:FA:SS	0:138,0:.:138:0.00:0
7	104321962	.	A	G	.	PASS	SOMATIC;VT=SNP	GT:AD:BQ:DP:FA:SS	0:8,0:.:8:0.00:0
7	105741902	rs201556055	C	A	.	PASS	DB;SOMATIC;VT=SNP	GT:AD:BQ:DP:FA:SS	0:92,0:.:35:0.00:0
7	105741912	rs58932727	C	A	.	PASS	DB;SOMATIC;VT=SNP	GT:AD:BQ:DP:FA:SS	0:56,1:.:23:0.018:0
7	120596544	.	G	A	.	PASS	SOMATIC;VT=SNP	GT:AD:BQ:DP:FA:SS	0:17,0:.:17:0.00:0
7	127232255	rs72607743	G	A	.	PASS	DB;SOMATIC;VT=SNP	GT:AD:BQ:DP:FA:SS	0:19,0:.:19:0.00:0
7	127468221	.	G	T	.	PASS	SOMATIC;VT=SNP	GT:AD:BQ:DP:FA:SS	0:10,0:.:10:0.00:0
7	128598550	.	T	C	.	PASS	SOMATIC;VT=SNP	GT:AD:BQ:DP:FA:SS	0:12,0:.:12:0.00:0
7	128620478	.	A	G	.	PASS	SOMATIC;VT=SNP	GT:AD:BQ:DP:FA:SS	0:10,0:.:10:0.00:0
7	128765632	.	C	A	.	PASS	SOMATIC;VT=SNP	GT:AD:BQ:DP:FA:SS	0:8,0:.:8:0.00:0
7	130371903	.	C	T	.	PASS	SOMATIC;VT=SNP	GT:AD:BQ:DP:FA:SS	0:9,0:.:9:0.00:0
7	130726137	.	A	T	.	PASS	SOMATIC;VT=SNP	GT:AD:BQ:DP:FA:SS	0:9,0:.:9:0.00:0
7	134901926	.	T	C	.	PASS	SOMATIC;VT=SNP	GT:AD:BQ:DP:FA:SS	0:9,0:.:9:0.00:0
7	138324781	.	C	G	.	PASS	SOMATIC;VT=SNP	GT:AD:BQ:DP:FA:SS	0:8,0:.:8:0.00:0
7	151882735	rs62481492	G	A	.	PASS	DB;SOMATIC;VT=SNP	GT:AD:BQ:DP:FA:SS	0:19,0:.:19:0.00:0
7	152077755	.	C	G	.	PASS	SOMATIC;VT=SNP	GT:AD:BQ:DP:FA:SS	0:8,0:.:7:0.00:0
7	157529233	.	G	A	.	PASS	SOMATIC;VT=SNP	GT:AD:BQ:DP:FA:SS	0:16,0:.:16:0.00:0
7	158678325	.	G	A	.	PASS	SOMATIC;VT=SNP	GT:AD:BQ:DP:FA:SS	0:10,0:.:10:0.00:0
8	180668	.	C	T	.	PASS	SOMATIC;VT=SNP	GT:AD:BQ:DP:FA:SS	0:8,0:.:2:0.00:0
8	38253223	.	A	G	.	PASS	SOMATIC;VT=SNP	GT:AD:BQ:DP:FA:SS	0:8,0:.:8:0.00:0
8	43825831	rs532266775	T	G	.	PASS	DB;SOMATIC;VT=SNP	GT:AD:BQ:DP:FA:SS	0:24,0:.:16:0.00:0
8	52843992	.	G	A	.	PASS	SOMATIC;VT=SNP	GT:AD:BQ:DP:FA:SS	0:9,0:.:9:0.00:0
8	54008495	.	A	G	.	PASS	SOMATIC;VT=SNP	GT:AD:BQ:DP:FA:SS	0:42,0:.:42:0.00:0
8	56420141	.	A	T	.	PASS	SOMATIC;VT=SNP	GT:AD:BQ:DP:FA:SS	0:11,0:.:11:0.00:0
8	56420149	.	C	T	.	PASS	SOMATIC;VT=SNP	GT:AD:BQ:DP:FA:SS	0:11,0:.:11:0.00:0
8	57908549	.	G	A	.	PASS	SOMATIC;VT=SNP	GT:AD:BQ:DP:FA:SS	0:8,0:.:8:0.00:0
8	64082130	rs11785601	C	T	.	PASS	DB;SOMATIC;VT=SNP	GT:AD:BQ:DP:FA:SS	0:22,0:.:22:0.00:0
8	65125986	.	A	C	.	PASS	SOMATIC;VT=SNP	GT:AD:BQ:DP:FA:SS	0:9,0:.:9:0.00:0
8	65126025	.	T	C	.	PASS	SOMATIC;VT=SNP	GT:AD:BQ:DP:FA:SS	0:8,0:.:8:0.00:0
8	67767658	.	G	C	.	PASS	SOMATIC;VT=SNP	GT:AD:BQ:DP:FA:SS	0:11,0:.:11:0.00:0
8	69106745	rs77869416	G	A	.	PASS	DB;SOMATIC;VT=SNP	GT:AD:BQ:DP:FA:SS	0:21,0:.:21:0.00:0
8	74693258	.	C	A	.	PASS	SOMATIC;VT=SNP	GT:AD:BQ:DP:FA:SS	0:10,0:.:10:0.00:0
8	74785396	.	A	G	.	PASS	SOMATIC;VT=SNP	GT:AD:BQ:DP:FA:SS	0:8,0:.:8:0.00:0
8	81156740	.	A	G	.	PASS	SOMATIC;VT=SNP	GT:AD:BQ:DP:FA:SS	0:14,0:.:14:0.00:0
8	86785877	.	T	A	.	PASS	SOMATIC;VT=SNP	GT:AD:BQ:DP:FA:SS	0:13,0:.:4:0.00:0
8	87896143	.	G	A	.	PASS	SOMATIC;VT=SNP	GT:AD:BQ:DP:FA:SS	0:17,0:.:15:0.00:0
8	88515777	rs533612309	G	A	.	PASS	DB;SOMATIC;VT=SNP	GT:AD:BQ:DP:FA:SS	0:34,1:.:35:0.029:0
8	93704747	.	G	A	.	PASS	SOMATIC;VT=SNP	GT:AD:BQ:DP:FA:SS	0:14,0:.:14:0.00:0
8	95634047	.	T	C	.	PASS	SOMATIC;VT=SNP	GT:AD:BQ:DP:FA:SS	0:12,0:.:12:0.00:0
8	95792447	rs12056667	A	C	.	PASS	DB;SOMATIC;VT=SNP	GT:AD:BQ:DP:FA:SS	0:25,0:.:25:0.00:0
8	98755019	rs2438210	A	G	.	PASS	DB;SOMATIC;VT=SNP	GT:AD:BQ:DP:FA:SS	0:21,0:.:21:0.00:0
8	99134406	.	C	G	.	PASS	SOMATIC;VT=SNP	GT:AD:BQ:DP:FA:SS	0:15,0:.:15:0.00:0
8	101051894	rs3133699	G	A	.	PASS	DB;SOMATIC;VT=SNP	GT:AD:BQ:DP:FA:SS	0:21,0:.:21:0.00:0
8	101181053	.	T	C	.	PASS	SOMATIC;VT=SNP	GT:AD:BQ:DP:FA:SS	0:12,0:.:12:0.00:0
8	103547217	rs10104409	G	C	.	PASS	DB;SOMATIC;VT=SNP	GT:AD:BQ:DP:FA:SS	0:19,0:.:19:0.00:0
8	104570898	rs2449910	A	G	.	PASS	DB;SOMATIC;VT=SNP	GT:AD:BQ:DP:FA:SS	0:34,1:.:35:0.029:0
8	105089398	rs4276655	G	A	.	PASS	DB;SOMATIC;VT=SNP	GT:AD:BQ:DP:FA:SS	0:26,0:.:26:0.00:0
8	106457878	.	T	G	.	PASS	SOMATIC;VT=SNP	GT:AD:BQ:DP:FA:SS	0:8,0:.:9:0.00:0
8	107133714	.	T	C	.	PASS	SOMATIC;VT=SNP	GT:AD:BQ:DP:FA:SS	0:10,0:.:5:0.00:0
8	107538908	.	C	T	.	PASS	SOMATIC;VT=SNP	GT:AD:BQ:DP:FA:SS	0:8,0:.:7:0.00:0
8	107685041	.	C	T	.	PASS	SOMATIC;VT=SNP	GT:AD:BQ:DP:FA:SS	0:9,0:.:9:0.00:0
8	113120717	.	T	A	.	PASS	SOMATIC;VT=SNP	GT:AD:BQ:DP:FA:SS	0:11,0:.:11:0.00:0
8	115830476	.	A	G	.	PASS	SOMATIC;VT=SNP	GT:AD:BQ:DP:FA:SS	0:9,0:.:9:0.00:0
8	118958215	.	C	G	.	PASS	SOMATIC;VT=SNP	GT:AD:BQ:DP:FA:SS	0:9,0:.:9:0.00:0
8	120114479	rs909028970	C	T	.	PASS	DB;SOMATIC;VT=SNP	GT:AD:BQ:DP:FA:SS	0:55,0:.:55:0.00:0
8	124237550	.	T	A	.	PASS	SOMATIC;VT=SNP	GT:AD:BQ:DP:FA:SS	0:9,0:.:9:0.00:0
8	124269418	.	A	C	.	PASS	SOMATIC;VT=SNP	GT:AD:BQ:DP:FA:SS	0:13,0:.:13:0.00:0
8	125248783	.	A	G	.	PASS	SOMATIC;VT=SNP	GT:AD:BQ:DP:FA:SS	0:9,0:.:9:0.00:0
8	126657312	rs1026354	A	G	.	PASS	DB;SOMATIC;VT=SNP	GT:AD:BQ:DP:FA:SS	0:29,0:.:29:0.00:0
8	134598790	.	G	T	.	PASS	SOMATIC;VT=SNP	GT:AD:BQ:DP:FA:SS	0:10,0:.:10:0.00:0
8	143407239	.	A	G	.	PASS	SOMATIC;VT=SNP	GT:AD:BQ:DP:FA:SS	0:45,1:.:46:0.022:0
8	144523437	rs2294112	G	C	.	PASS	DB;SOMATIC;VT=SNP	GT:AD:BQ:DP:FA:SS	0:20,0:.:20:0.00:0
8	144748564	.	C	T	.	PASS	SOMATIC;VT=SNP	GT:AD:BQ:DP:FA:SS	0:35,1:.:35:0.028:0
8	145564333	.	G	A	.	PASS	SOMATIC;VT=SNP	GT:AD:BQ:DP:FA:SS	0:15,0:.:14:0.00:0
9	16539440	.	G	T	.	PASS	SOMATIC;VT=SNP	GT:AD:BQ:DP:FA:SS	0:8,0:.:8:0.00:0
9	28189453	.	G	T	.	PASS	SOMATIC;VT=SNP	GT:AD:BQ:DP:FA:SS	0:46,1:.:30:0.021:0
9	30117724	.	A	G	.	PASS	SOMATIC;VT=SNP	GT:AD:BQ:DP:FA:SS	0:10,0:.:10:0.00:0
9	31302590	.	T	A	.	PASS	SOMATIC;VT=SNP	GT:AD:BQ:DP:FA:SS	0:10,0:.:10:0.00:0
9	33426102	.	A	C	.	PASS	SOMATIC;VT=SNP	GT:AD:BQ:DP:FA:SS	0:8,0:.:8:0.00:0
9	34174378	.	A	G	.	PASS	SOMATIC;VT=SNP	GT:AD:BQ:DP:FA:SS	0:8,0:.:8:0.00:0
9	36380509	.	A	T	.	PASS	SOMATIC;VT=SNP	GT:AD:BQ:DP:FA:SS	0:14,0:.:14:0.00:0
9	47199838	rs77195714	G	C	.	PASS	DB;SOMATIC;VT=SNP	GT:AD:BQ:DP:FA:SS	0:27,0:.:25:0.00:0
9	47199863	rs74861697	T	G	.	PASS	DB;SOMATIC;VT=SNP	GT:AD:BQ:DP:FA:SS	0:27,0:.:25:0.00:0
9	66463260	.	C	G	.	PASS	SOMATIC;VT=SNP	GT:AD:BQ:DP:FA:SS	0:13,0:.:13:0.00:0
9	66480945	.	G	A	.	PASS	SOMATIC;VT=SNP	GT:AD:BQ:DP:FA:SS	0:8,0:.:8:0.00:0
9	67708266	.	G	A	.	PASS	SOMATIC;VT=SNP	GT:AD:BQ:DP:FA:SS	0:10,0:.:6:0.00:0
9	68390200	.	A	T	.	PASS	SOMATIC;VT=SNP	GT:AD:BQ:DP:FA:SS	0:11,0:.:10:0.00:0
9	68396375	.	A	C	.	PASS	SOMATIC;VT=SNP	GT:AD:BQ:DP:FA:SS	0:11,0:.:8:0.00:0
9	68405184	rs4302961	G	A	.	PASS	DB;SOMATIC;VT=SNP	GT:AD:BQ:DP:FA:SS	0:27,0:.:33:0.00:0
9	68415379	rs34379288	G	A	.	PASS	DB;SOMATIC;VT=SNP	GT:AD:BQ:DP:FA:SS	0:94,1:.:102:0.011:0
9	68426259	.	A	G	.	PASS	SOMATIC;VT=SNP	GT:AD:BQ:DP:FA:SS	0:10,0:.:9:0.00:0
9	68426278	.	G	C	.	PASS	SOMATIC;VT=SNP	GT:AD:BQ:DP:FA:SS	0:13,0:.:12:0.00:0
9	69002548	rs62555125	G	A	.	PASS	DB;SOMATIC;VT=SNP	GT:AD:BQ:DP:FA:SS	0:25,0:.:25:0.00:0
9	74035703	.	A	G	.	PASS	SOMATIC;VT=SNP	GT:AD:BQ:DP:FA:SS	0:8,0:.:8:0.00:0
9	74293559	.	A	G	.	PASS	SOMATIC;VT=SNP	GT:AD:BQ:DP:FA:SS	0:11,0:.:10:0.00:0
9	81920436	.	T	C	.	PASS	SOMATIC;VT=SNP	GT:AD:BQ:DP:FA:SS	0:8,0:.:7:0.00:0
9	93638287	.	G	A	.	PASS	SOMATIC;VT=SNP	GT:AD:BQ:DP:FA:SS	0:16,0:.:16:0.00:0
9	97414041	.	C	A	.	PASS	SOMATIC;VT=SNP	GT:AD:BQ:DP:FA:SS	0:8,0:.:8:0.00:0
9	104312092	.	T	C	.	PASS	SOMATIC;VT=SNP	GT:AD:BQ:DP:FA:SS	0:109,0:.:85:0.00:0
9	112930527	.	T	C	.	PASS	SOMATIC;VT=SNP	GT:AD:BQ:DP:FA:SS	0:39,0:.:39:0.00:0
9	115446684	.	T	A	.	PASS	SOMATIC;VT=SNP	GT:AD:BQ:DP:FA:SS	0:12,0:.:12:0.00:0
9	115823721	rs28689002	G	A	.	PASS	DB;SOMATIC;VT=SNP	GT:AD:BQ:DP:FA:SS	0:23,0:.:16:0.00:0
9	119633293	.	A	T	.	PASS	SOMATIC;VT=SNP	GT:AD:BQ:DP:FA:SS	0:8,0:.:8:0.00:0
9	124175155	.	T	C	.	PASS	SOMATIC;VT=SNP	GT:AD:BQ:DP:FA:SS	0:9,0:.:9:0.00:0
9	126046939	.	G	C	.	PASS	SOMATIC;VT=SNP	GT:AD:BQ:DP:FA:SS	0:9,0:.:9:0.00:0
9	130206096	.	C	T	.	PASS	SOMATIC;VT=SNP	GT:AD:BQ:DP:FA:SS	0:10,0:.:10:0.00:0
9	131573135	.	T	G	.	PASS	SOMATIC;VT=SNP	GT:AD:BQ:DP:FA:SS	0:11,0:.:11:0.00:0
9	132219788	.	G	A	.	PASS	SOMATIC;VT=SNP	GT:AD:BQ:DP:FA:SS	0:13,0:.:13:0.00:0
9	133282448	.	G	A	.	PASS	SOMATIC;VT=SNP	GT:AD:BQ:DP:FA:SS	0:12,0:.:12:0.00:0
9	133651711	.	G	A	.	PASS	SOMATIC;VT=SNP	GT:AD:BQ:DP:FA:SS	0:17,0:.:17:0.00:0
9	134226223	.	T	C	.	PASS	SOMATIC;VT=SNP	GT:AD:BQ:DP:FA:SS	0:8,0:.:8:0.00:0
9	135177501	.	C	T	.	PASS	SOMATIC;VT=SNP	GT:AD:BQ:DP:FA:SS	0:13,0:.:13:0.00:0
9	135183344	.	C	G	.	PASS	SOMATIC;VT=SNP	GT:AD:BQ:DP:FA:SS	0:9,0:.:9:0.00:0
9	138763807	.	G	A	.	PASS	SOMATIC;VT=SNP	GT:AD:BQ:DP:FA:SS	0:8,0:.:8:0.00:0
9	140346650	rs915845791	A	C	.	PASS	DB;SOMATIC;VT=SNP	GT:AD:BQ:DP:FA:SS	0:21,0:.:21:0.00:0
10	6543555	.	A	G	.	PASS	SOMATIC;VT=SNP	GT:AD:BQ:DP:FA:SS	0:12,0:.:12:0.00:0
10	11704195	.	G	A	.	PASS	SOMATIC;VT=SNP	GT:AD:BQ:DP:FA:SS	0:14,0:.:13:0.00:0
10	15592181	.	C	T	.	PASS	SOMATIC;VT=SNP	GT:AD:BQ:DP:FA:SS	0:10,0:.:10:0.00:0
10	16747643	.	A	T	.	PASS	SOMATIC;VT=SNP	GT:AD:BQ:DP:FA:SS	0:10,0:.:10:0.00:0
10	17542277	.	C	T	.	PASS	SOMATIC;VT=SNP	GT:AD:BQ:DP:FA:SS	0:13,0:.:13:0.00:0
10	17671160	.	C	A	.	PASS	SOMATIC;VT=SNP	GT:AD:BQ:DP:FA:SS	0:9,0:.:4:0.00:0
10	20527301	rs2460570	T	C	.	PASS	DB;SOMATIC;VT=SNP	GT:AD:BQ:DP:FA:SS	0:21,0:.:21:0.00:0
10	21379828	.	T	C	.	PASS	SOMATIC;VT=SNP	GT:AD:BQ:DP:FA:SS	0:13,0:.:13:0.00:0
10	21620853	.	C	A	.	PASS	SOMATIC;VT=SNP	GT:AD:BQ:DP:FA:SS	0:8,0:.:8:0.00:0
10	28338887	.	G	T	.	PASS	SOMATIC;VT=SNP	GT:AD:BQ:DP:FA:SS	0:17,0:.:17:0.00:0
10	38582033	.	C	T	.	PASS	SOMATIC;VT=SNP	GT:AD:BQ:DP:FA:SS	0:14,0:.:14:0.00:0
10	38817671	rs12360286	C	T	.	PASS	DB;SOMATIC;VT=SNP	GT:AD:BQ:DP:FA:SS	0:32,0:.:42:0.00:0
10	38817814	rs111208520	T	A	.	PASS	DB;SOMATIC;VT=SNP	GT:AD:BQ:DP:FA:SS	0:22,0:.:22:0.00:0
10	39140309	rs12414390	G	A	.	PASS	DB;SOMATIC;VT=SNP	GT:AD:BQ:DP:FA:SS	0:102,1:.:47:9.709e-03:0
10	42355753	rs868646236	T	A	.	PASS	DB;SOMATIC;VT=SNP	GT:AD:BQ:DP:FA:SS	0:26,0:.:19:0.00:0
10	42356245	.	T	A	.	PASS	SOMATIC;VT=SNP	GT:AD:BQ:DP:FA:SS	0:33,1:.:25:0.029:0
10	42356640	rs868173201	A	G	.	PASS	DB;SOMATIC;VT=SNP	GT:AD:BQ:DP:FA:SS	0:55,0:.:46:0.00:0
10	42365956	rs998658243	T	C	.	PASS	DB;SOMATIC;VT=SNP	GT:AD:BQ:DP:FA:SS	0:54,0:.:34:0.00:0
10	42366859	rs996156747	G	T	.	PASS	DB;SOMATIC;VT=SNP	GT:AD:BQ:DP:FA:SS	0:44,0:.:38:0.00:0
10	42377605	rs1040064263	C	G	.	PASS	DB;SOMATIC;VT=SNP	GT:AD:BQ:DP:FA:SS	0:42,1:.:43:0.023:0
10	42380214	.	G	T	.	PASS	SOMATIC;VT=SNP	GT:AD:BQ:DP:FA:SS	0:26,0:.:25:0.00:0
10	42698962	rs371818952	G	A	.	PASS	DB;SOMATIC;VT=SNP	GT:AD:BQ:DP:FA:SS	0:20,0:.:15:0.00:0
10	46954061	rs4475863	G	A	.	PASS	DB;SOMATIC;VT=SNP	GT:AD:BQ:DP:FA:SS	0:38,1:.:39:0.026:0
10	47717130	.	C	T	.	PASS	SOMATIC;VT=SNP	GT:AD:BQ:DP:FA:SS	0:8,0:.:7:0.00:0
10	51506413	.	A	C	.	PASS	SOMATIC;VT=SNP	GT:AD:BQ:DP:FA:SS	0:14,0:.:14:0.00:0
10	51774961	.	T	C	.	PASS	SOMATIC;VT=SNP	GT:AD:BQ:DP:FA:SS	0:8,0:.:8:0.00:0
10	55657843	.	C	T	.	PASS	SOMATIC;VT=SNP	GT:AD:BQ:DP:FA:SS	0:11,0:.:11:0.00:0
10	55657852	.	G	A	.	PASS	SOMATIC;VT=SNP	GT:AD:BQ:DP:FA:SS	0:12,0:.:12:0.00:0
10	56563961	.	A	G	.	PASS	SOMATIC;VT=SNP	GT:AD:BQ:DP:FA:SS	0:9,0:.:9:0.00:0
10	59469964	rs78940301	G	A	.	PASS	DB;SOMATIC;VT=SNP	GT:AD:BQ:DP:FA:SS	0:21,0:.:21:0.00:0
10	61471247	.	A	G	.	PASS	SOMATIC;VT=SNP	GT:AD:BQ:DP:FA:SS	0:15,0:.:15:0.00:0
10	65135409	.	T	A	.	PASS	SOMATIC;VT=SNP	GT:AD:BQ:DP:FA:SS	0:12,0:.:12:0.00:0
10	88387821	.	A	G	.	PASS	SOMATIC;VT=SNP	GT:AD:BQ:DP:FA:SS	0:11,0:.:11:0.00:0
10	100911878	.	C	G	.	PASS	SOMATIC;VT=SNP	GT:AD:BQ:DP:FA:SS	0:9,0:.:8:0.00:0
10	104080564	.	A	T	.	PASS	SOMATIC;VT=SNP	GT:AD:BQ:DP:FA:SS	0:8,0:.:8:0.00:0
10	111938379	.	T	C	.	PASS	SOMATIC;VT=SNP	GT:AD:BQ:DP:FA:SS	0:9,0:.:7:0.00:0
10	112602008	.	G	C	.	PASS	SOMATIC;VT=SNP	GT:AD:BQ:DP:FA:SS	0:8,0:.:8:0.00:0
10	115437859	.	G	A	.	PASS	SOMATIC;VT=SNP	GT:AD:BQ:DP:FA:SS	0:9,0:.:9:0.00:0
10	115772287	.	C	A	.	PASS	SOMATIC;VT=SNP	GT:AD:BQ:DP:FA:SS	0:8,0:.:8:0.00:0
10	116547355	.	G	A	.	PASS	SOMATIC;VT=SNP	GT:AD:BQ:DP:FA:SS	0:8,0:.:5:0.00:0
10	116547426	.	C	A	.	PASS	SOMATIC;VT=SNP	GT:AD:BQ:DP:FA:SS	0:11,0:.:7:0.00:0
10	118096951	.	T	C	.	PASS	SOMATIC;VT=SNP	GT:AD:BQ:DP:FA:SS	0:9,0:.:9:0.00:0
10	132974806	rs111174149	C	T	.	PASS	DB;SOMATIC;VT=SNP	GT:AD:BQ:DP:FA:SS	0:45,0:.:45:0.00:0
11	2196430	.	A	T	.	PASS	SOMATIC;VT=SNP	GT:AD:BQ:DP:FA:SS	0:8,0:.:7:0.00:0
11	3484768	.	C	T	.	PASS	SOMATIC;VT=SNP	GT:AD:BQ:DP:FA:SS	0:9,0:.:8:0.00:0
11	6334210	.	C	T	.	PASS	SOMATIC;VT=SNP	GT:AD:BQ:DP:FA:SS	0:11,0:.:10:0.00:0
11	17548659	rs28671305	A	C	.	PASS	DB;SOMATIC;VT=SNP	GT:AD:BQ:DP:FA:SS	0:35,1:.:36:0.028:0
11	19111370	.	C	T	.	PASS	SOMATIC;VT=SNP	GT:AD:BQ:DP:FA:SS	0:14,0:.:12:0.00:0
11	28384997	rs34594737	A	G	.	PASS	DB;SOMATIC;VT=SNP	GT:AD:BQ:DP:FA:SS	0:19,0:.:18:0.00:0
11	33092643	.	T	C	.	PASS	SOMATIC;VT=SNP	GT:AD:BQ:DP:FA:SS	0:12,0:.:12:0.00:0
11	36297106	.	C	G	.	PASS	SOMATIC;VT=SNP	GT:AD:BQ:DP:FA:SS	0:14,0:.:14:0.00:0
11	45123127	.	G	A	.	PASS	SOMATIC;VT=SNP	GT:AD:BQ:DP:FA:SS	0:13,0:.:13:0.00:0
11	46013942	.	T	A	.	PASS	SOMATIC;VT=SNP	GT:AD:BQ:DP:FA:SS	0:8,0:.:7:0.00:0
11	46493408	.	C	T	.	PASS	SOMATIC;VT=SNP	GT:AD:BQ:DP:FA:SS	0:8,0:.:8:0.00:0
11	47535312	.	C	T	.	PASS	SOMATIC;VT=SNP	GT:AD:BQ:DP:FA:SS	0:14,0:.:14:0.00:0
11	50745643	.	G	T	.	PASS	SOMATIC;VT=SNP	GT:AD:BQ:DP:FA:SS	0:42,0:.:31:0.00:0
11	50745671	rs555350438	A	T	.	PASS	DB;SOMATIC;VT=SNP	GT:AD:BQ:DP:FA:SS	0:43,0:.:33:0.00:0
11	51591230	rs149493521	A	T	.	PASS	DB;SOMATIC;VT=SNP	GT:AD:BQ:DP:FA:SS	0:104,0:.:67:0.00:0
11	60234655	.	T	A	.	PASS	SOMATIC;VT=SNP	GT:AD:BQ:DP:FA:SS	0:103,1:.:104:9.615e-03:0
11	64431731	.	T	C	.	PASS	SOMATIC;VT=SNP	GT:AD:BQ:DP:FA:SS	0:9,0:.:9:0.00:0
11	68878460	.	T	A	.	PASS	SOMATIC;VT=SNP	GT:AD:BQ:DP:FA:SS	0:38,1:.:30:0.026:0
11	69030743	.	T	A	.	PASS	SOMATIC;VT=SNP	GT:AD:BQ:DP:FA:SS	0:52,1:.:52:0.019:0
11	69341423	rs536463	G	C	.	PASS	DB;SOMATIC;VT=SNP	GT:AD:BQ:DP:FA:SS	0:60,1:.:61:0.016:0
11	69457547	rs3918292	C	T	.	PASS	DB;SOMATIC;VT=SNP	GT:AD:BQ:DP:FA:SS	0:22,0:.:22:0.00:0
11	69538362	rs7947319	G	A	.	PASS	DB;SOMATIC;VT=SNP	GT:AD:BQ:DP:FA:SS	0:38,1:.:39:0.026:0
11	69539483	rs78740761	G	C	.	PASS	DB;SOMATIC;VT=SNP	GT:AD:BQ:DP:FA:SS	0:19,0:.:19:0.00:0
11	74594491	.	A	T	.	PASS	SOMATIC;VT=SNP	GT:AD:BQ:DP:FA:SS	0:9,0:.:7:0.00:0
11	87026191	.	C	T	.	PASS	SOMATIC;VT=SNP	GT:AD:BQ:DP:FA:SS	0:20,0:.:20:0.00:0
11	90180790	.	C	T	.	PASS	SOMATIC;VT=SNP	GT:AD:BQ:DP:FA:SS	0:8,0:.:8:0.00:0
11	95803374	.	A	G	.	PASS	SOMATIC;VT=SNP	GT:AD:BQ:DP:FA:SS	0:8,0:.:7:0.00:0
11	95803381	.	A	G	.	PASS	SOMATIC;VT=SNP	GT:AD:BQ:DP:FA:SS	0:8,0:.:7:0.00:0
11	100838718	.	A	G	.	PASS	SOMATIC;VT=SNP	GT:AD:BQ:DP:FA:SS	0:15,0:.:15:0.00:0
11	101971317	.	G	A	.	PASS	SOMATIC;VT=SNP	GT:AD:BQ:DP:FA:SS	0:16,0:.:16:0.00:0
11	113527413	.	C	T	.	PASS	SOMATIC;VT=SNP	GT:AD:BQ:DP:FA:SS	0:9,0:.:6:0.00:0
11	119284332	.	C	T	.	PASS	SOMATIC;VT=SNP	GT:AD:BQ:DP:FA:SS	0:13,0:.:13:0.00:0
12	1768761	.	C	T	.	PASS	SOMATIC;VT=SNP	GT:AD:BQ:DP:FA:SS	0:8,0:.:8:0.00:0
12	6863971	.	A	G	.	PASS	SOMATIC;VT=SNP	GT:AD:BQ:DP:FA:SS	0:9,0:.:9:0.00:0
12	10587645	rs138963937	C	T	.	PASS	DB;SOMATIC;VT=SNP	GT:AD:BQ:DP:FA:SS	0:77,1:.:78:0.013:0
12	12388831	.	C	A	.	PASS	SOMATIC;VT=SNP	GT:AD:BQ:DP:FA:SS	0:8,0:.:8:0.00:0
12	16111363	.	C	T	.	PASS	SOMATIC;VT=SNP	GT:AD:BQ:DP:FA:SS	0:15,0:.:15:0.00:0
12	19464214	.	T	A	.	PASS	SOMATIC;VT=SNP	GT:AD:BQ:DP:FA:SS	0:9,0:.:9:0.00:0
12	25322226	.	G	C	.	PASS	SOMATIC;VT=SNP	GT:AD:BQ:DP:FA:SS	0:14,0:.:9:0.00:0
12	25322271	.	G	A	.	PASS	SOMATIC;VT=SNP	GT:AD:BQ:DP:FA:SS	0:8,0:.:8:0.00:0
12	46123480	.	G	A	.	PASS	SOMATIC;VT=SNP	GT:AD:BQ:DP:FA:SS	0:36,0:.:35:0.00:0
12	51436229	.	G	A	.	PASS	SOMATIC;VT=SNP	GT:AD:BQ:DP:FA:SS	0:9,0:.:9:0.00:0
12	51749509	.	T	C	.	PASS	SOMATIC;VT=SNP	GT:AD:BQ:DP:FA:SS	0:10,0:.:10:0.00:0
12	63543580	rs113754828	A	T	.	PASS	DB;SOMATIC;VT=SNP	GT:AD:BQ:DP:FA:SS	0:38,1:.:39:0.026:0
12	67201295	.	T	C	.	PASS	SOMATIC;VT=SNP	GT:AD:BQ:DP:FA:SS	0:35,1:.:35:0.028:0
12	67555326	rs893280	C	T	.	PASS	DB;SOMATIC;VT=SNP	GT:AD:BQ:DP:FA:SS	0:19,0:.:19:0.00:0
12	67685943	rs56956717	G	A	.	PASS	DB;SOMATIC;VT=SNP	GT:AD:BQ:DP:FA:SS	0:34,1:.:35:0.029:0
12	67997143	rs2700122	C	G	.	PASS	DB;SOMATIC;VT=SNP	GT:AD:BQ:DP:FA:SS	0:34,1:.:35:0.029:0
12	69076138	.	C	T	.	PASS	SOMATIC;VT=SNP	GT:AD:BQ:DP:FA:SS	0:9,0:.:9:0.00:0
12	69329384	.	T	A	.	PASS	SOMATIC;VT=SNP	GT:AD:BQ:DP:FA:SS	0:14,0:.:14:0.00:0
12	70941312	.	T	C	.	PASS	SOMATIC;VT=SNP	GT:AD:BQ:DP:FA:SS	0:15,0:.:15:0.00:0
12	72631299	.	T	G	.	PASS	SOMATIC;VT=SNP	GT:AD:BQ:DP:FA:SS	0:12,0:.:12:0.00:0
12	73210072	.	C	T	.	PASS	SOMATIC;VT=SNP	GT:AD:BQ:DP:FA:SS	0:31,0:.:31:0.00:0
12	73210078	.	C	T	.	PASS	SOMATIC;VT=SNP	GT:AD:BQ:DP:FA:SS	0:33,0:.:33:0.00:0
12	102131383	.	C	T	.	PASS	SOMATIC;VT=SNP	GT:AD:BQ:DP:FA:SS	0:11,0:.:11:0.00:0
12	102133520	.	G	A	.	PASS	SOMATIC;VT=SNP	GT:AD:BQ:DP:FA:SS	0:8,0:.:8:0.00:0
12	102274326	.	T	C	.	PASS	SOMATIC;VT=SNP	GT:AD:BQ:DP:FA:SS	0:11,0:.:11:0.00:0
12	104359779	rs372823872	C	T	.	PASS	DB;SOMATIC;VT=SNP	GT:AD:BQ:DP:FA:SS	0:35,1:.:36:0.028:0
12	104413120	.	G	C	.	PASS	SOMATIC;VT=SNP	GT:AD:BQ:DP:FA:SS	0:12,0:.:12:0.00:0
12	104688167	.	T	C	.	PASS	SOMATIC;VT=SNP	GT:AD:BQ:DP:FA:SS	0:28,0:.:28:0.00:0
12	110262898	.	A	G	.	PASS	SOMATIC;VT=SNP	GT:AD:BQ:DP:FA:SS	0:20,0:.:20:0.00:0
12	112161343	.	C	A	.	PASS	SOMATIC;VT=SNP	GT:AD:BQ:DP:FA:SS	0:8,0:.:7:0.00:0
12	120110857	.	G	T	.	PASS	SOMATIC;VT=SNP	GT:AD:BQ:DP:FA:SS	0:13,0:.:13:0.00:0
12	133289285	.	T	G	.	PASS	SOMATIC;VT=SNP	GT:AD:BQ:DP:FA:SS	0:8,0:.:8:0.00:0
13	22547352	.	C	A	.	PASS	SOMATIC;VT=SNP	GT:AD:BQ:DP:FA:SS	0:10,0:.:7:0.00:0
13	22547366	.	C	T	.	PASS	SOMATIC;VT=SNP	GT:AD:BQ:DP:FA:SS	0:13,0:.:9:0.00:0
13	45935192	.	A	G	.	PASS	SOMATIC;VT=SNP	GT:AD:BQ:DP:FA:SS	0:10,0:.:10:0.00:0
13	60953510	.	T	A	.	PASS	SOMATIC;VT=SNP	GT:AD:BQ:DP:FA:SS	0:10,0:.:10:0.00:0
13	96770331	.	G	A	.	PASS	SOMATIC;VT=SNP	GT:AD:BQ:DP:FA:SS	0:13,0:.:13:0.00:0
13	108438846	.	C	A	.	PASS	SOMATIC;VT=SNP	GT:AD:BQ:DP:FA:SS	0:11,0:.:11:0.00:0
13	111345054	.	T	C	.	PASS	SOMATIC;VT=SNP	GT:AD:BQ:DP:FA:SS	0:8,0:.:8:0.00:0
13	113201894	rs112767817	C	T	.	PASS	DB;SOMATIC;VT=SNP	GT:AD:BQ:DP:FA:SS	0:36,1:.:37:0.027:0
13	114079576	rs550143521	T	G	.	PASS	DB;SOMATIC;VT=SNP	GT:AD:BQ:DP:FA:SS	0:33,1:.:34:0.029:0
14	19114740	rs201497379	A	G	.	PASS	DB;SOMATIC;VT=SNP	GT:AD:BQ:DP:FA:SS	0:26,0:.:26:0.00:0
14	21707513	.	C	G	.	PASS	SOMATIC;VT=SNP	GT:AD:BQ:DP:FA:SS	0:8,0:.:8:0.00:0
14	21915799	.	A	G	.	PASS	SOMATIC;VT=SNP	GT:AD:BQ:DP:FA:SS	0:17,0:.:17:0.00:0
14	24061156	.	A	G	.	PASS	SOMATIC;VT=SNP	GT:AD:BQ:DP:FA:SS	0:8,0:.:8:0.00:0
14	30621987	.	G	A	.	PASS	SOMATIC;VT=SNP	GT:AD:BQ:DP:FA:SS	0:9,0:.:9:0.00:0
14	35844596	.	A	T	.	PASS	SOMATIC;VT=SNP	GT:AD:BQ:DP:FA:SS	0:9,0:.:9:0.00:0
14	50585628	.	T	A	.	PASS	SOMATIC;VT=SNP	GT:AD:BQ:DP:FA:SS	0:39,0:.:39:0.00:0
14	54436826	.	A	T	.	PASS	SOMATIC;VT=SNP	GT:AD:BQ:DP:FA:SS	0:10,0:.:8:0.00:0
14	61732884	.	T	C	.	PASS	SOMATIC;VT=SNP	GT:AD:BQ:DP:FA:SS	0:10,0:.:10:0.00:0
14	65058251	.	C	T	.	PASS	SOMATIC;VT=SNP	GT:AD:BQ:DP:FA:SS	0:8,0:.:8:0.00:0
14	66060589	.	T	C	.	PASS	SOMATIC;VT=SNP	GT:AD:BQ:DP:FA:SS	0:10,0:.:10:0.00:0
14	78939681	.	C	G	.	PASS	SOMATIC;VT=SNP	GT:AD:BQ:DP:FA:SS	0:8,0:.:7:0.00:0
14	82036428	.	C	T	.	PASS	SOMATIC;VT=SNP	GT:AD:BQ:DP:FA:SS	0:9,0:.:5:0.00:0
14	87341501	.	C	T	.	PASS	SOMATIC;VT=SNP	GT:AD:BQ:DP:FA:SS	0:11,0:.:10:0.00:0
14	93096594	.	A	G	.	PASS	SOMATIC;VT=SNP	GT:AD:BQ:DP:FA:SS	0:9,0:.:9:0.00:0
14	93997031	.	G	A	.	PASS	SOMATIC;VT=SNP	GT:AD:BQ:DP:FA:SS	0:12,0:.:11:0.00:0
14	105357400	.	A	G	.	PASS	SOMATIC;VT=SNP	GT:AD:BQ:DP:FA:SS	0:33,1:.:32:0.029:0
14	106146542	rs867382422	C	G	.	PASS	DB;SOMATIC;VT=SNP	GT:AD:BQ:DP:FA:SS	0:52,1:.:53:0.019:0
14	106385481	.	G	C	.	PASS	SOMATIC;VT=SNP	GT:AD:BQ:DP:FA:SS	0:17,0:.:17:0.00:0
14	106936012	.	G	A	.	PASS	SOMATIC;VT=SNP	GT:AD:BQ:DP:FA:SS	0:17,0:.:17:0.00:0
15	20138055	.	T	C	.	PASS	SOMATIC;VT=SNP	GT:AD:BQ:DP:FA:SS	0:20,0:.:18:0.00:0
15	20426125	.	A	G	.	PASS	SOMATIC;VT=SNP	GT:AD:BQ:DP:FA:SS	0:8,0:.:8:0.00:0
15	20452942	rs201097828	G	A	.	PASS	DB;SOMATIC;VT=SNP	GT:AD:BQ:DP:FA:SS	0:27,0:.:27:0.00:0
15	20484936	rs55636311	G	C	.	PASS	DB;SOMATIC;VT=SNP	GT:AD:BQ:DP:FA:SS	0:25,0:.:25:0.00:0
15	20539841	rs200626477	G	A	.	PASS	DB;SOMATIC;VT=SNP	GT:AD:BQ:DP:FA:SS	0:42,0:.:41:0.00:0
15	20545333	.	G	A	.	PASS	SOMATIC;VT=SNP	GT:AD:BQ:DP:FA:SS	0:11,0:.:11:0.00:0
15	20552614	rs28405681	G	A	.	PASS	DB;SOMATIC;VT=SNP	GT:AD:BQ:DP:FA:SS	0:37,1:.:38:0.026:0
15	20713863	.	G	A	.	PASS	SOMATIC;VT=SNP	GT:AD:BQ:DP:FA:SS	0:10,0:.:4:0.00:0
15	21041547	.	G	A	.	PASS	SOMATIC;VT=SNP	GT:AD:BQ:DP:FA:SS	0:8,0:.:2:0.00:0
15	21084982	rs2605988	C	G	.	PASS	DB;SOMATIC;VT=SNP	GT:AD:BQ:DP:FA:SS	0:19,0:.:12:0.00:0
15	21140577	rs2879809	C	G	.	PASS	DB;SOMATIC;VT=SNP	GT:AD:BQ:DP:FA:SS	0:27,0:.:27:0.00:0
15	21903097	rs59457363	C	T	.	PASS	DB;SOMATIC;VT=SNP	GT:AD:BQ:DP:FA:SS	0:138,1:.:139:7.194e-03:0
15	22074676	rs200505884	G	A	.	PASS	DB;SOMATIC;VT=SNP	GT:AD:BQ:DP:FA:SS	0:38,0:.:10:0.00:0
15	22513524	rs7181186	A	G	.	PASS	DB;SOMATIC;VT=SNP	GT:AD:BQ:DP:FA:SS	0:20,0:.:20:0.00:0
15	26220134	rs56300719	C	G	.	PASS	DB;SOMATIC;VT=SNP	GT:AD:BQ:DP:FA:SS	0:20,0:.:20:0.00:0
15	26245923	.	T	C	.	PASS	SOMATIC;VT=SNP	GT:AD:BQ:DP:FA:SS	0:14,0:.:14:0.00:0
15	26861357	rs74004614	G	T	.	PASS	DB;SOMATIC;VT=SNP	GT:AD:BQ:DP:FA:SS	0:22,0:.:22:0.00:0
15	31691658	.	G	A	.	PASS	SOMATIC;VT=SNP	GT:AD:BQ:DP:FA:SS	0:18,0:.:18:0.00:0
15	40669301	.	A	G	.	PASS	SOMATIC;VT=SNP	GT:AD:BQ:DP:FA:SS	0:10,0:.:10:0.00:0
15	41491223	.	A	G	.	PASS	SOMATIC;VT=SNP	GT:AD:BQ:DP:FA:SS	0:10,0:.:10:0.00:0
15	43661529	.	G	A	.	PASS	SOMATIC;VT=SNP	GT:AD:BQ:DP:FA:SS	0:9,0:.:9:0.00:0
15	44142758	.	G	A	.	PASS	SOMATIC;VT=SNP	GT:AD:BQ:DP:FA:SS	0:12,0:.:8:0.00:0
15	46631455	.	T	G	.	PASS	SOMATIC;VT=SNP	GT:AD:BQ:DP:FA:SS	0:12,0:.:4:0.00:0
15	63927233	rs564262250	T	A	.	PASS	DB;SOMATIC;VT=SNP	GT:AD:BQ:DP:FA:SS	0:54,0:.:54:0.00:0
15	65197118	.	G	A	.	PASS	SOMATIC;VT=SNP	GT:AD:BQ:DP:FA:SS	0:11,0:.:11:0.00:0
15	65202694	rs965282119	A	G	.	PASS	DB;SOMATIC;VT=SNP	GT:AD:BQ:DP:FA:SS	0:19,0:.:19:0.00:0
15	68427386	.	C	A	.	PASS	SOMATIC;VT=SNP	GT:AD:BQ:DP:FA:SS	0:9,0:.:2:0.00:0
15	68581985	.	G	A	.	PASS	SOMATIC;VT=SNP	GT:AD:BQ:DP:FA:SS	0:75,0:.:75:0.00:0
15	72349380	.	G	A	.	PASS	SOMATIC;VT=SNP	GT:AD:BQ:DP:FA:SS	0:12,0:.:12:0.00:0
15	80718156	.	A	G	.	PASS	SOMATIC;VT=SNP	GT:AD:BQ:DP:FA:SS	0:11,0:.:11:0.00:0
15	83409853	.	T	C	.	PASS	SOMATIC;VT=SNP	GT:AD:BQ:DP:FA:SS	0:8,0:.:8:0.00:0
15	83528779	.	C	T	.	PASS	SOMATIC;VT=SNP	GT:AD:BQ:DP:FA:SS	0:12,0:.:12:0.00:0
16	102507	.	C	T	.	PASS	SOMATIC;VT=SNP	GT:AD:BQ:DP:FA:SS	0:10,0:.:7:0.00:0
16	2653782	.	G	A	.	PASS	SOMATIC;VT=SNP	GT:AD:BQ:DP:FA:SS	0:13,0:.:13:0.00:0
16	4200479	.	A	G	.	PASS	SOMATIC;VT=SNP	GT:AD:BQ:DP:FA:SS	0:9,0:.:9:0.00:0
16	15142053	.	G	A	.	PASS	SOMATIC;VT=SNP	GT:AD:BQ:DP:FA:SS	0:9,0:.:9:0.00:0
16	20729265	.	A	G	.	PASS	SOMATIC;VT=SNP	GT:AD:BQ:DP:FA:SS	0:11,0:.:10:0.00:0
16	29873636	.	A	G	.	PASS	SOMATIC;VT=SNP	GT:AD:BQ:DP:FA:SS	0:9,0:.:9:0.00:0
16	30760505	.	C	G	.	PASS	SOMATIC;VT=SNP	GT:AD:BQ:DP:FA:SS	0:37,1:.:37:0.026:0
16	32031463	.	C	T	.	PASS	SOMATIC;VT=SNP	GT:AD:BQ:DP:FA:SS	0:10,0:.:9:0.00:0
16	32123237	rs376834914	G	C	.	PASS	DB;SOMATIC;VT=SNP	GT:AD:BQ:DP:FA:SS	0:22,0:.:20:0.00:0
16	32450627	rs201570496	T	G	.	PASS	DB;SOMATIC;VT=SNP	GT:AD:BQ:DP:FA:SS	0:24,0:.:18:0.00:0
16	32813831	rs112366142	G	T	.	PASS	DB;SOMATIC;VT=SNP	GT:AD:BQ:DP:FA:SS	0:28,0:.:21:0.00:0
16	32813869	rs776899408	T	C	.	PASS	DB;SOMATIC;VT=SNP	GT:AD:BQ:DP:FA:SS	0:34,1:.:25:0.029:0
16	32833225	.	C	A	.	PASS	SOMATIC;VT=SNP	GT:AD:BQ:DP:FA:SS	0:13,0:.:13:0.00:0
16	33337186	.	G	C	.	PASS	SOMATIC;VT=SNP	GT:AD:BQ:DP:FA:SS	0:8,0:.:5:0.00:0
16	33389806	.	T	C	.	PASS	SOMATIC;VT=SNP	GT:AD:BQ:DP:FA:SS	0:11,0:.:11:0.00:0
16	33499325	rs372587168	G	A	.	PASS	DB;SOMATIC;VT=SNP	GT:AD:BQ:DP:FA:SS	0:19,0:.:19:0.00:0
16	33539822	.	G	A	.	PASS	SOMATIC;VT=SNP	GT:AD:BQ:DP:FA:SS	0:34,1:.:33:0.029:0
16	33951272	.	C	A	.	PASS	SOMATIC;VT=SNP	GT:AD:BQ:DP:FA:SS	0:39,1:.:38:0.025:0
16	33975457	rs148799859	C	A	.	PASS	DB;SOMATIC;VT=SNP	GT:AD:BQ:DP:FA:SS	0:45,1:.:46:0.022:0
16	46386026	.	C	A	.	PASS	SOMATIC;VT=SNP	GT:AD:BQ:DP:FA:SS	0:42,0:.:42:0.00:0
16	46386603	rs4558440	C	T	.	PASS	DB;SOMATIC;VT=SNP	GT:AD:BQ:DP:FA:SS	0:67,1:.:62:0.015:0
16	46389123	rs4966624	C	T	.	PASS	DB;SOMATIC;VT=SNP	GT:AD:BQ:DP:FA:SS	0:42,1:.:38:0.023:0
16	46389300	rs4643349	T	G	.	PASS	DB;SOMATIC;VT=SNP	GT:AD:BQ:DP:FA:SS	0:96,1:.:49:0.010:0
16	46389439	.	T	A	.	PASS	SOMATIC;VT=SNP	GT:AD:BQ:DP:FA:SS	0:46,1:.:30:0.021:0
16	46389580	rs9673296	C	G	.	PASS	DB;SOMATIC;VT=SNP	GT:AD:BQ:DP:FA:SS	0:157,1:.:121:6.329e-03:0
16	46390202	rs28804672	T	C	.	PASS	DB;SOMATIC;VT=SNP	GT:AD:BQ:DP:FA:SS	0:64,1:.:39:0.015:0
16	46390794	rs4643352	T	G	.	PASS	DB;SOMATIC;VT=SNP	GT:AD:BQ:DP:FA:SS	0:91,1:.:69:0.011:0
16	46391153	rs4306533	T	G	.	PASS	DB;SOMATIC;VT=SNP	GT:AD:BQ:DP:FA:SS	0:108,1:.:60:9.174e-03:0
16	46391814	rs4250518	T	G	.	PASS	DB;SOMATIC;VT=SNP	GT:AD:BQ:DP:FA:SS	0:83,1:.:66:0.012:0
16	46395036	rs6598811	G	A	.	PASS	DB;SOMATIC;VT=SNP	GT:AD:BQ:DP:FA:SS	0:68,0:.:58:0.00:0
16	46401368	rs12103388	G	T	.	PASS	DB;SOMATIC;VT=SNP	GT:AD:BQ:DP:FA:SS	0:79,0:.:56:0.00:0
16	46402796	rs8048918	G	A	.	PASS	DB;SOMATIC;VT=SNP	GT:AD:BQ:DP:FA:SS	0:128,0:.:62:0.00:0
16	46402806	rs55713227	G	C	.	PASS	DB;SOMATIC;VT=SNP	GT:AD:BQ:DP:FA:SS	0:119,1:.:61:8.333e-03:0
16	46420308	rs28816154	A	G	.	PASS	DB;SOMATIC;VT=SNP	GT:AD:BQ:DP:FA:SS	0:114,0:.:96:0.00:0
16	46424705	rs894272255	T	C	.	PASS	DB;SOMATIC;VT=SNP	GT:AD:BQ:DP:FA:SS	0:92,1:.:62:0.011:0
16	46424834	.	T	C	.	PASS	SOMATIC;VT=SNP	GT:AD:BQ:DP:FA:SS	0:111,0:.:54:0.00:0
16	46473595	.	C	T	.	PASS	SOMATIC;VT=SNP	GT:AD:BQ:DP:FA:SS	0:9,0:.:9:0.00:0
16	60112644	rs547667811	A	G	.	PASS	DB;SOMATIC;VT=SNP	GT:AD:BQ:DP:FA:SS	0:44,1:.:43:0.022:0
16	60112650	.	T	C	.	PASS	SOMATIC;VT=SNP	GT:AD:BQ:DP:FA:SS	0:45,1:.:44:0.022:0
16	65627674	.	G	A	.	PASS	SOMATIC;VT=SNP	GT:AD:BQ:DP:FA:SS	0:11,0:.:11:0.00:0
16	67195081	.	T	C	.	PASS	SOMATIC;VT=SNP	GT:AD:BQ:DP:FA:SS	0:17,0:.:17:0.00:0
16	67195085	.	C	T	.	PASS	SOMATIC;VT=SNP	GT:AD:BQ:DP:FA:SS	0:17,0:.:17:0.00:0
16	67266217	.	G	A	.	PASS	SOMATIC;VT=SNP	GT:AD:BQ:DP:FA:SS	0:14,0:.:14:0.00:0
16	68653585	.	C	G	.	PASS	SOMATIC;VT=SNP	GT:AD:BQ:DP:FA:SS	0:9,0:.:9:0.00:0
16	69449671	.	T	C	.	PASS	SOMATIC;VT=SNP	GT:AD:BQ:DP:FA:SS	0:10,0:.:9:0.00:0
16	75367040	.	G	T	.	PASS	SOMATIC;VT=SNP	GT:AD:BQ:DP:FA:SS	0:11,0:.:10:0.00:0
16	78394975	.	T	C	.	PASS	SOMATIC;VT=SNP	GT:AD:BQ:DP:FA:SS	0:10,0:.:10:0.00:0
16	89182883	.	C	T	.	PASS	SOMATIC;VT=SNP	GT:AD:BQ:DP:FA:SS	0:8,0:.:8:0.00:0
16	89327331	.	T	C	.	PASS	SOMATIC;VT=SNP	GT:AD:BQ:DP:FA:SS	0:8,0:.:8:0.00:0
16	90217112	.	G	T	.	PASS	SOMATIC;VT=SNP	GT:AD:BQ:DP:FA:SS	0:35,1:.:32:0.028:0
17	522738	rs74882221	A	G	.	PASS	DB;SOMATIC;VT=SNP	GT:AD:BQ:DP:FA:SS	0:36,1:.:34:0.027:0
17	2687644	.	G	A	.	PASS	SOMATIC;VT=SNP	GT:AD:BQ:DP:FA:SS	0:12,0:.:12:0.00:0
17	4145272	.	C	T	.	PASS	SOMATIC;VT=SNP	GT:AD:BQ:DP:FA:SS	0:10,0:.:10:0.00:0
17	4713336	.	C	A	.	PASS	SOMATIC;VT=SNP	GT:AD:BQ:DP:FA:SS	0:38,0:.:38:0.00:0
17	7373786	.	A	G	.	PASS	SOMATIC;VT=SNP	GT:AD:BQ:DP:FA:SS	0:14,0:.:14:0.00:0
17	7420167	.	G	A	.	PASS	SOMATIC;VT=SNP	GT:AD:BQ:DP:FA:SS	0:11,0:.:11:0.00:0
17	7655803	.	C	T	.	PASS	SOMATIC;VT=SNP	GT:AD:BQ:DP:FA:SS	0:11,0:.:10:0.00:0
17	8085751	.	G	A	.	PASS	SOMATIC;VT=SNP	GT:AD:BQ:DP:FA:SS	0:10,0:.:10:0.00:0
17	8715399	.	G	C	.	PASS	SOMATIC;VT=SNP	GT:AD:BQ:DP:FA:SS	0:9,0:.:9:0.00:0
17	11762341	.	C	T	.	PASS	SOMATIC;VT=SNP	GT:AD:BQ:DP:FA:SS	0:11,0:.:11:0.00:0
17	12834968	.	C	T	.	PASS	SOMATIC;VT=SNP	GT:AD:BQ:DP:FA:SS	0:14,0:.:12:0.00:0
17	14975162	.	T	C	.	PASS	SOMATIC;VT=SNP	GT:AD:BQ:DP:FA:SS	0:9,0:.:9:0.00:0
17	16073977	.	T	C	.	PASS	SOMATIC;VT=SNP	GT:AD:BQ:DP:FA:SS	0:9,0:.:9:0.00:0
17	20623777	.	T	C	.	PASS	SOMATIC;VT=SNP	GT:AD:BQ:DP:FA:SS	0:34,1:.:35:0.029:0
17	22254209	.	G	C	.	PASS	SOMATIC;VT=SNP	GT:AD:BQ:DP:FA:SS	0:135,0:.:85:0.00:0
17	28757750	.	C	T	.	PASS	SOMATIC;VT=SNP	GT:AD:BQ:DP:FA:SS	0:14,0:.:13:0.00:0
17	29810964	.	T	C	.	PASS	SOMATIC;VT=SNP	GT:AD:BQ:DP:FA:SS	0:10,0:.:10:0.00:0
17	33913018	.	A	G	.	PASS	SOMATIC;VT=SNP	GT:AD:BQ:DP:FA:SS	0:9,0:.:9:0.00:0
17	34205104	.	C	T	.	PASS	SOMATIC;VT=SNP	GT:AD:BQ:DP:FA:SS	0:12,0:.:12:0.00:0
17	34493194	rs373836904	T	C	.	PASS	DB;SOMATIC;VT=SNP	GT:AD:BQ:DP:FA:SS	0:63,1:.:47:0.016:0
17	37226025	.	G	A	.	PASS	SOMATIC;VT=SNP	GT:AD:BQ:DP:FA:SS	0:9,0:.:9:0.00:0
17	43092336	.	C	T	.	PASS	SOMATIC;VT=SNP	GT:AD:BQ:DP:FA:SS	0:9,0:.:9:0.00:0
17	44188824	.	C	A	.	PASS	SOMATIC;VT=SNP	GT:AD:BQ:DP:FA:SS	0:16,0:.:16:0.00:0
17	46098156	.	T	C	.	PASS	SOMATIC;VT=SNP	GT:AD:BQ:DP:FA:SS	0:13,0:.:13:0.00:0
17	46922761	.	G	C	.	PASS	SOMATIC;VT=SNP	GT:AD:BQ:DP:FA:SS	0:11,0:.:11:0.00:0
17	47506614	.	G	A	.	PASS	SOMATIC;VT=SNP	GT:AD:BQ:DP:FA:SS	0:25,0:.:25:0.00:0
17	53044261	.	G	A	.	PASS	SOMATIC;VT=SNP	GT:AD:BQ:DP:FA:SS	0:8,0:.:8:0.00:0
17	53110550	.	T	C	.	PASS	SOMATIC;VT=SNP	GT:AD:BQ:DP:FA:SS	0:12,0:.:12:0.00:0
17	58212036	.	C	T	.	PASS	SOMATIC;VT=SNP	GT:AD:BQ:DP:FA:SS	0:10,0:.:10:0.00:0
17	60165762	rs34853909	A	G	.	PASS	DB;SOMATIC;VT=SNP	GT:AD:BQ:DP:FA:SS	0:33,1:.:34:0.029:0
17	60591614	.	T	C	.	PASS	SOMATIC;VT=SNP	GT:AD:BQ:DP:FA:SS	0:8,0:.:8:0.00:0
17	61623387	.	C	T	.	PASS	SOMATIC;VT=SNP	GT:AD:BQ:DP:FA:SS	0:39,0:.:38:0.00:0
17	61733325	.	C	T	.	PASS	SOMATIC;VT=SNP	GT:AD:BQ:DP:FA:SS	0:10,0:.:10:0.00:0
17	61939628	.	T	C	.	PASS	SOMATIC;VT=SNP	GT:AD:BQ:DP:FA:SS	0:8,0:.:8:0.00:0
17	62040458	rs144269556	A	G	.	PASS	DB;SOMATIC;VT=SNP	GT:AD:BQ:DP:FA:SS	0:33,0:.:33:0.00:0
17	62664216	.	A	G	.	PASS	SOMATIC;VT=SNP	GT:AD:BQ:DP:FA:SS	0:15,0:.:15:0.00:0
17	64794543	rs866238152	G	A	.	PASS	DB;SOMATIC;VT=SNP	GT:AD:BQ:DP:FA:SS	0:45,1:.:34:0.022:0
17	64794591	.	G	C	.	PASS	SOMATIC;VT=SNP	GT:AD:BQ:DP:FA:SS	0:23,0:.:16:0.00:0
17	65186100	.	G	C	.	PASS	SOMATIC;VT=SNP	GT:AD:BQ:DP:FA:SS	0:9,0:.:9:0.00:0
17	65666759	.	A	G	.	PASS	SOMATIC;VT=SNP	GT:AD:BQ:DP:FA:SS	0:10,0:.:10:0.00:0
17	66627516	.	G	T	.	PASS	SOMATIC;VT=SNP	GT:AD:BQ:DP:FA:SS	0:13,0:.:13:0.00:0
17	73115628	.	C	G	.	PASS	SOMATIC;VT=SNP	GT:AD:BQ:DP:FA:SS	0:9,0:.:9:0.00:0
17	73370273	.	G	A	.	PASS	SOMATIC;VT=SNP	GT:AD:BQ:DP:FA:SS	0:14,0:.:14:0.00:0
17	74880920	.	G	A	.	PASS	SOMATIC;VT=SNP	GT:AD:BQ:DP:FA:SS	0:18,0:.:17:0.00:0
17	77089908	rs879870124	C	G	.	PASS	DB;SOMATIC;VT=SNP	GT:AD:BQ:DP:FA:SS	0:36,1:.:37:0.027:0
17	78216045	.	A	G	.	PASS	SOMATIC;VT=SNP	GT:AD:BQ:DP:FA:SS	0:8,0:.:8:0.00:0
17	79998695	.	C	T	.	PASS	SOMATIC;VT=SNP	GT:AD:BQ:DP:FA:SS	0:10,0:.:7:0.00:0
17	80956472	.	T	C	.	PASS	SOMATIC;VT=SNP	GT:AD:BQ:DP:FA:SS	0:8,0:.:8:0.00:0
18	110009	rs796167611	C	G	.	PASS	DB;SOMATIC;VT=SNP	GT:AD:BQ:DP:FA:SS	0:33,0:.:30:0.00:0
18	110338	rs891639979	C	A	.	PASS	DB;SOMATIC;VT=SNP	GT:AD:BQ:DP:FA:SS	0:98,1:.:80:0.010:0
18	710367	.	T	C	.	PASS	SOMATIC;VT=SNP	GT:AD:BQ:DP:FA:SS	0:13,0:.:13:0.00:0
18	6671052	.	C	T	.	PASS	SOMATIC;VT=SNP	GT:AD:BQ:DP:FA:SS	0:9,0:.:9:0.00:0
18	9175707	.	G	A	.	PASS	SOMATIC;VT=SNP	GT:AD:BQ:DP:FA:SS	0:10,0:.:10:0.00:0
18	9305411	.	C	T	.	PASS	SOMATIC;VT=SNP	GT:AD:BQ:DP:FA:SS	0:12,0:.:12:0.00:0
18	11428256	.	C	T	.	PASS	SOMATIC;VT=SNP	GT:AD:BQ:DP:FA:SS	0:11,0:.:11:0.00:0
18	14932024	.	A	G	.	PASS	SOMATIC;VT=SNP	GT:AD:BQ:DP:FA:SS	0:21,0:.:21:0.00:0
18	15165461	.	C	T	.	PASS	SOMATIC;VT=SNP	GT:AD:BQ:DP:FA:SS	0:11,0:.:11:0.00:0
18	15166765	.	C	T	.	PASS	SOMATIC;VT=SNP	GT:AD:BQ:DP:FA:SS	0:11,0:.:6:0.00:0
18	15166831	.	T	A	.	PASS	SOMATIC;VT=SNP	GT:AD:BQ:DP:FA:SS	0:10,0:.:5:0.00:0
18	15209251	.	G	A	.	PASS	SOMATIC;VT=SNP	GT:AD:BQ:DP:FA:SS	0:9,0:.:8:0.00:0
18	18511925	rs201607212	T	G	.	PASS	DB;SOMATIC;VT=SNP	GT:AD:BQ:DP:FA:SS	0:28,0:.:23:0.00:0
18	20889493	.	A	T	.	PASS	SOMATIC;VT=SNP	GT:AD:BQ:DP:FA:SS	0:41,0:.:41:0.00:0
18	21793281	.	T	C	.	PASS	SOMATIC;VT=SNP	GT:AD:BQ:DP:FA:SS	0:18,0:.:18:0.00:0
18	32964742	rs1895081	T	G	.	PASS	DB;SOMATIC;VT=SNP	GT:AD:BQ:DP:FA:SS	0:33,1:.:34:0.029:0
18	45615614	.	T	C	.	PASS	SOMATIC;VT=SNP	GT:AD:BQ:DP:FA:SS	0:12,0:.:12:0.00:0
18	56860835	.	A	G	.	PASS	SOMATIC;VT=SNP	GT:AD:BQ:DP:FA:SS	0:13,0:.:13:0.00:0
18	66232578	.	T	C	.	PASS	SOMATIC;VT=SNP	GT:AD:BQ:DP:FA:SS	0:8,0:.:8:0.00:0
18	68020428	.	C	T	.	PASS	SOMATIC;VT=SNP	GT:AD:BQ:DP:FA:SS	0:9,0:.:9:0.00:0
18	74686929	.	G	C	.	PASS	SOMATIC;VT=SNP	GT:AD:BQ:DP:FA:SS	0:8,0:.:8:0.00:0
18	76592397	.	C	T	.	PASS	SOMATIC;VT=SNP	GT:AD:BQ:DP:FA:SS	0:11,0:.:10:0.00:0
18	77134293	.	C	A	.	PASS	SOMATIC;VT=SNP	GT:AD:BQ:DP:FA:SS	0:13,0:.:13:0.00:0
18	77841767	.	A	T	.	PASS	SOMATIC;VT=SNP	GT:AD:BQ:DP:FA:SS	0:8,0:.:8:0.00:0
18	77957717	.	A	G	.	PASS	SOMATIC;VT=SNP	GT:AD:BQ:DP:FA:SS	0:13,0:.:13:0.00:0
19	288303	.	C	T	.	PASS	SOMATIC;VT=SNP	GT:AD:BQ:DP:FA:SS	0:13,0:.:13:0.00:0
19	857618	.	T	C	.	PASS	SOMATIC;VT=SNP	GT:AD:BQ:DP:FA:SS	0:14,0:.:12:0.00:0
19	1946532	.	T	C	.	PASS	SOMATIC;VT=SNP	GT:AD:BQ:DP:FA:SS	0:15,0:.:13:0.00:0
19	2549413	.	T	C	.	PASS	SOMATIC;VT=SNP	GT:AD:BQ:DP:FA:SS	0:9,0:.:8:0.00:0
19	4989427	.	T	C	.	PASS	SOMATIC;VT=SNP	GT:AD:BQ:DP:FA:SS	0:11,0:.:11:0.00:0
19	7590254	.	C	T	.	PASS	SOMATIC;VT=SNP	GT:AD:BQ:DP:FA:SS	0:14,0:.:14:0.00:0
19	8584497	.	G	A	.	PASS	SOMATIC;VT=SNP	GT:AD:BQ:DP:FA:SS	0:10,0:.:10:0.00:0
19	8608718	rs556547552	G	C	.	PASS	DB;SOMATIC;VT=SNP	GT:AD:BQ:DP:FA:SS	0:64,1:.:34:0.015:0
19	8788074	.	C	T	.	PASS	SOMATIC;VT=SNP	GT:AD:BQ:DP:FA:SS	0:14,0:.:14:0.00:0
19	10973022	.	A	G	.	PASS	SOMATIC;VT=SNP	GT:AD:BQ:DP:FA:SS	0:10,0:.:10:0.00:0
19	13718290	.	C	T	.	PASS	SOMATIC;VT=SNP	GT:AD:BQ:DP:FA:SS	0:10,0:.:10:0.00:0
19	14579476	.	C	T	.	PASS	SOMATIC;VT=SNP	GT:AD:BQ:DP:FA:SS	0:9,0:.:9:0.00:0
19	15050409	.	T	G	.	PASS	SOMATIC;VT=SNP	GT:AD:BQ:DP:FA:SS	0:43,0:.:43:0.00:0
19	15102890	.	A	G	.	PASS	SOMATIC;VT=SNP	GT:AD:BQ:DP:FA:SS	0:34,1:.:35:0.029:0
19	15172717	.	G	A	.	PASS	SOMATIC;VT=SNP	GT:AD:BQ:DP:FA:SS	0:15,0:.:15:0.00:0
19	15495932	rs4808301	G	A	.	PASS	DB;SOMATIC;VT=SNP	GT:AD:BQ:DP:FA:SS	0:33,1:.:31:0.029:0
19	15574201	.	G	C	.	PASS	SOMATIC;VT=SNP	GT:AD:BQ:DP:FA:SS	0:34,0:.:34:0.00:0
19	15594731	.	A	G	.	PASS	SOMATIC;VT=SNP	GT:AD:BQ:DP:FA:SS	0:29,0:.:29:0.00:0
19	15747648	rs4808341	C	T	.	PASS	DB;SOMATIC;VT=SNP	GT:AD:BQ:DP:FA:SS	0:23,0:.:23:0.00:0
19	16044773	rs373914889	G	A	.	PASS	DB;SOMATIC;VT=SNP	GT:AD:BQ:DP:FA:SS	0:27,0:.:21:0.00:0
19	16201993	.	A	G	.	PASS	SOMATIC;VT=SNP	GT:AD:BQ:DP:FA:SS	0:8,0:.:8:0.00:0
19	17264961	rs2305769	G	C	.	PASS	DB;SOMATIC;VT=SNP	GT:AD:BQ:DP:FA:SS	0:68,1:.:69:0.014:0
19	17264963	rs200440207	C	T	.	PASS	DB;SOMATIC;VT=SNP	GT:AD:BQ:DP:FA:SS	0:67,1:.:68:0.015:0
19	17553874	.	G	A	.	PASS	SOMATIC;VT=SNP	GT:AD:BQ:DP:FA:SS	0:10,0:.:9:0.00:0
19	19242670	.	A	T	.	PASS	SOMATIC;VT=SNP	GT:AD:BQ:DP:FA:SS	0:12,0:.:13:0.00:0
19	19638279	.	T	G	.	PASS	SOMATIC;VT=SNP	GT:AD:BQ:DP:FA:SS	0:34,1:.:35:0.029:0
19	20318389	.	G	A	.	PASS	SOMATIC;VT=SNP	GT:AD:BQ:DP:FA:SS	0:9,0:.:9:0.00:0
19	20647863	.	G	A	.	PASS	SOMATIC;VT=SNP	GT:AD:BQ:DP:FA:SS	0:8,0:.:8:0.00:0
19	30361198	.	T	C	.	PASS	SOMATIC;VT=SNP	GT:AD:BQ:DP:FA:SS	0:10,0:.:10:0.00:0
19	36796005	rs62115232	G	C	.	PASS	DB;SOMATIC;VT=SNP	GT:AD:BQ:DP:FA:SS	0:20,0:.:15:0.00:0
19	38699672	.	C	T	.	PASS	SOMATIC;VT=SNP	GT:AD:BQ:DP:FA:SS	0:11,0:.:11:0.00:0
19	38699683	.	C	T	.	PASS	SOMATIC;VT=SNP	GT:AD:BQ:DP:FA:SS	0:11,0:.:11:0.00:0
19	38838363	.	C	T	.	PASS	SOMATIC;VT=SNP	GT:AD:BQ:DP:FA:SS	0:8,0:.:8:0.00:0
19	39598094	.	G	C	.	PASS	SOMATIC;VT=SNP	GT:AD:BQ:DP:FA:SS	0:9,0:.:8:0.00:0
19	40391595	.	G	A	.	PASS	SOMATIC;VT=SNP	GT:AD:BQ:DP:FA:SS	0:12,0:.:12:0.00:0
19	41609349	.	A	G	.	PASS	SOMATIC;VT=SNP	GT:AD:BQ:DP:FA:SS	0:10,0:.:5:0.00:0
19	42968416	.	T	C	.	PASS	SOMATIC;VT=SNP	GT:AD:BQ:DP:FA:SS	0:9,0:.:9:0.00:0
19	44479085	.	T	G	.	PASS	SOMATIC;VT=SNP	GT:AD:BQ:DP:FA:SS	0:8,0:.:8:0.00:0
19	45027210	.	A	G	.	PASS	SOMATIC;VT=SNP	GT:AD:BQ:DP:FA:SS	0:12,0:.:12:0.00:0
19	45328120	.	C	T	.	PASS	SOMATIC;VT=SNP	GT:AD:BQ:DP:FA:SS	0:10,0:.:10:0.00:0
19	45466851	rs991554293	C	G	.	PASS	DB;SOMATIC;VT=SNP	GT:AD:BQ:DP:FA:SS	0:20,0:.:20:0.00:0
19	48845507	.	G	C	.	PASS	SOMATIC;VT=SNP	GT:AD:BQ:DP:FA:SS	0:14,0:.:14:0.00:0
19	48871874	.	T	C	.	PASS	SOMATIC;VT=SNP	GT:AD:BQ:DP:FA:SS	0:15,0:.:15:0.00:0
19	49084886	.	T	G	.	PASS	SOMATIC;VT=SNP	GT:AD:BQ:DP:FA:SS	0:18,0:.:10:0.00:0
19	49260871	rs11673630	C	A	.	PASS	DB;SOMATIC;VT=SNP	GT:AD:BQ:DP:FA:SS	0:29,0:.:28:0.00:0
19	49540203	rs117204966	T	C	.	PASS	DB;SOMATIC;VT=SNP	GT:AD:BQ:DP:FA:SS	0:21,0:.:21:0.00:0
19	50009732	.	A	G	.	PASS	SOMATIC;VT=SNP	GT:AD:BQ:DP:FA:SS	0:8,0:.:7:0.00:0
19	50262643	.	T	G	.	PASS	SOMATIC;VT=SNP	GT:AD:BQ:DP:FA:SS	0:9,0:.:9:0.00:0
19	50637213	.	G	A	.	PASS	SOMATIC;VT=SNP	GT:AD:BQ:DP:FA:SS	0:9,0:.:6:0.00:0
19	54332425	.	G	A	.	PASS	SOMATIC;VT=SNP	GT:AD:BQ:DP:FA:SS	0:10,0:.:10:0.00:0
19	54396026	rs201089150	A	G	.	PASS	DB;SOMATIC;VT=SNP	GT:AD:BQ:DP:FA:SS	0:48,1:.:49:0.020:0
19	54635670	.	A	T	.	PASS	SOMATIC;VT=SNP	GT:AD:BQ:DP:FA:SS	0:8,0:.:8:0.00:0
19	54898328	.	C	T	.	PASS	SOMATIC;VT=SNP	GT:AD:BQ:DP:FA:SS	0:8,0:.:8:0.00:0
19	56247648	.	C	T	.	PASS	SOMATIC;VT=SNP	GT:AD:BQ:DP:FA:SS	0:8,0:.:8:0.00:0
19	57522504	rs61555760	C	T	.	PASS	DB;SOMATIC;VT=SNP	GT:AD:BQ:DP:FA:SS	0:27,0:.:15:0.00:0
20	725820	.	A	G	.	PASS	SOMATIC;VT=SNP	GT:AD:BQ:DP:FA:SS	0:10,0:.:10:0.00:0
20	8731272	.	G	T	.	PASS	SOMATIC;VT=SNP	GT:AD:BQ:DP:FA:SS	0:10,0:.:10:0.00:0
20	18000374	.	C	A	.	PASS	SOMATIC;VT=SNP	GT:AD:BQ:DP:FA:SS	0:13,0:.:14:0.00:0
20	25858773	.	G	A	.	PASS	SOMATIC;VT=SNP	GT:AD:BQ:DP:FA:SS	0:9,0:.:8:0.00:0
20	29594291	.	C	T	.	PASS	SOMATIC;VT=SNP	GT:AD:BQ:DP:FA:SS	0:9,0:.:9:0.00:0
20	29636583	rs6118921	C	A	.	PASS	DB;SOMATIC;VT=SNP	GT:AD:BQ:DP:FA:SS	0:19,0:.:19:0.00:0
20	30202129	.	C	A	.	PASS	SOMATIC;VT=SNP	GT:AD:BQ:DP:FA:SS	0:11,0:.:11:0.00:0
20	30977496	.	C	G	.	PASS	SOMATIC;VT=SNP	GT:AD:BQ:DP:FA:SS	0:36,1:.:37:0.027:0
20	32538667	.	G	C	.	PASS	SOMATIC;VT=SNP	GT:AD:BQ:DP:FA:SS	0:13,0:.:13:0.00:0
20	33172727	.	G	A	.	PASS	SOMATIC;VT=SNP	GT:AD:BQ:DP:FA:SS	0:11,0:.:11:0.00:0
20	34310159	.	C	G	.	PASS	SOMATIC;VT=SNP	GT:AD:BQ:DP:FA:SS	0:10,0:.:10:0.00:0
20	35098589	.	C	T	.	PASS	SOMATIC;VT=SNP	GT:AD:BQ:DP:FA:SS	0:8,0:.:8:0.00:0
20	38897851	rs13038935	C	T	.	PASS	DB;SOMATIC;VT=SNP	GT:AD:BQ:DP:FA:SS	0:20,0:.:12:0.00:0
20	39587886	.	G	A	.	PASS	SOMATIC;VT=SNP	GT:AD:BQ:DP:FA:SS	0:8,0:.:8:0.00:0
20	41999557	.	G	A	.	PASS	SOMATIC;VT=SNP	GT:AD:BQ:DP:FA:SS	0:8,0:.:4:0.00:0
20	42183487	.	G	A	.	PASS	SOMATIC;VT=SNP	GT:AD:BQ:DP:FA:SS	0:13,0:.:11:0.00:0
20	44697702	.	C	T	.	PASS	SOMATIC;VT=SNP	GT:AD:BQ:DP:FA:SS	0:8,0:.:8:0.00:0
20	45815964	.	C	T	.	PASS	SOMATIC;VT=SNP	GT:AD:BQ:DP:FA:SS	0:9,0:.:9:0.00:0
20	47816184	.	A	G	.	PASS	SOMATIC;VT=SNP	GT:AD:BQ:DP:FA:SS	0:11,0:.:9:0.00:0
20	52372413	.	C	T	.	PASS	SOMATIC;VT=SNP	GT:AD:BQ:DP:FA:SS	0:13,0:.:13:0.00:0
20	62270320	.	T	C	.	PASS	SOMATIC;VT=SNP	GT:AD:BQ:DP:FA:SS	0:19,0:.:19:0.00:0
21	9418151	rs796488630	G	A	.	PASS	DB;SOMATIC;VT=SNP	GT:AD:BQ:DP:FA:SS	0:19,0:.:19:0.00:0
21	10086299	rs375608036	G	C	.	PASS	DB;SOMATIC;VT=SNP	GT:AD:BQ:DP:FA:SS	0:43,0:.:32:0.00:0
21	10086871	rs796238862	A	G	.	PASS	DB;SOMATIC;VT=SNP	GT:AD:BQ:DP:FA:SS	0:21,0:.:10:0.00:0
21	10186846	rs865965664	G	T	.	PASS	DB;SOMATIC;VT=SNP	GT:AD:BQ:DP:FA:SS	0:26,0:.:14:0.00:0
21	10699610	.	C	T	.	PASS	SOMATIC;VT=SNP	GT:AD:BQ:DP:FA:SS	0:16,0:.:16:0.00:0
21	10705384	.	T	C	.	PASS	SOMATIC;VT=SNP	GT:AD:BQ:DP:FA:SS	0:9,0:.:9:0.00:0
21	10820094	rs28972503	T	A	.	PASS	DB;SOMATIC;VT=SNP	GT:AD:BQ:DP:FA:SS	0:70,1:.:57:0.014:0
21	11060808	rs111352931	A	G	.	PASS	DB;SOMATIC;VT=SNP	GT:AD:BQ:DP:FA:SS	0:33,0:.:33:0.00:0
21	11061073	rs71181451	G	A	.	PASS	DB;SOMATIC;VT=SNP	GT:AD:BQ:DP:FA:SS	0:37,0:.:36:0.00:0
21	11072806	rs2380038	A	G	.	PASS	DB;SOMATIC;VT=SNP	GT:AD:BQ:DP:FA:SS	0:43,1:.:44:0.023:0
21	11075093	rs2537326	G	T	.	PASS	DB;SOMATIC;VT=SNP	GT:AD:BQ:DP:FA:SS	0:27,0:.:27:0.00:0
21	11080529	rs3954671	A	G	.	PASS	DB;SOMATIC;VT=SNP	GT:AD:BQ:DP:FA:SS	0:33,1:.:32:0.029:0
21	11081322	.	G	A	.	PASS	SOMATIC;VT=SNP	GT:AD:BQ:DP:FA:SS	0:22,0:.:22:0.00:0
21	11086969	rs3877841	G	A	.	PASS	DB;SOMATIC;VT=SNP	GT:AD:BQ:DP:FA:SS	0:30,0:.:30:0.00:0
21	11089484	rs868778021	A	T	.	PASS	DB;SOMATIC;VT=SNP	GT:AD:BQ:DP:FA:SS	0:33,0:.:32:0.00:0
21	11149324	rs74708214	G	T	.	PASS	DB;SOMATIC;VT=SNP	GT:AD:BQ:DP:FA:SS	0:34,1:.:33:0.029:0
21	11150912	rs11701778	G	A	.	PASS	DB;SOMATIC;VT=SNP	GT:AD:BQ:DP:FA:SS	0:40,1:.:41:0.024:0
21	11170369	.	G	T	.	PASS	SOMATIC;VT=SNP	GT:AD:BQ:DP:FA:SS	0:8,0:.:8:0.00:0
21	11185661	rs9325338	G	A	.	PASS	DB;SOMATIC;VT=SNP	GT:AD:BQ:DP:FA:SS	0:24,0:.:24:0.00:0
21	20905435	.	C	T	.	PASS	SOMATIC;VT=SNP	GT:AD:BQ:DP:FA:SS	0:11,0:.:11:0.00:0
21	28526622	.	T	A	.	PASS	SOMATIC;VT=SNP	GT:AD:BQ:DP:FA:SS	0:9,0:.:9:0.00:0
21	34706015	.	C	T	.	PASS	SOMATIC;VT=SNP	GT:AD:BQ:DP:FA:SS	0:10,0:.:4:0.00:0
21	35401056	.	G	A	.	PASS	SOMATIC;VT=SNP	GT:AD:BQ:DP:FA:SS	0:9,0:.:9:0.00:0
21	38480348	.	G	A	.	PASS	SOMATIC;VT=SNP	GT:AD:BQ:DP:FA:SS	0:10,0:.:10:0.00:0
21	46957579	rs560066114	C	G	.	PASS	DB;SOMATIC;VT=SNP	GT:AD:BQ:DP:FA:SS	0:19,0:.:19:0.00:0
22	16924161	.	T	C	.	PASS	SOMATIC;VT=SNP	GT:AD:BQ:DP:FA:SS	0:10,0:.:9:0.00:0
22	17497774	.	G	A	.	PASS	SOMATIC;VT=SNP	GT:AD:BQ:DP:FA:SS	0:18,0:.:15:0.00:0
22	17981796	.	T	C	.	PASS	SOMATIC;VT=SNP	GT:AD:BQ:DP:FA:SS	0:18,0:.:18:0.00:0
22	18883922	rs5747920	G	C	.	PASS	DB;SOMATIC;VT=SNP	GT:AD:BQ:DP:FA:SS	0:36,0:.:26:0.00:0
22	19993910	.	C	A	.	PASS	SOMATIC;VT=SNP	GT:AD:BQ:DP:FA:SS	0:8,0:.:7:0.00:0
22	20385781	rs76509603	T	G	.	PASS	DB;SOMATIC;VT=SNP	GT:AD:BQ:DP:FA:SS	0:122,1:.:106:8.130e-03:0
22	21066700	.	G	A	.	PASS	SOMATIC;VT=SNP	GT:AD:BQ:DP:FA:SS	0:60,1:.:61:0.016:0
22	26199209	.	C	T	.	PASS	SOMATIC;VT=SNP	GT:AD:BQ:DP:FA:SS	0:11,0:.:11:0.00:0
22	29996710	.	C	G	.	PASS	SOMATIC;VT=SNP	GT:AD:BQ:DP:FA:SS	0:13,0:.:13:0.00:0
22	30602187	.	G	T	.	PASS	SOMATIC;VT=SNP	GT:AD:BQ:DP:FA:SS	0:12,0:.:12:0.00:0
22	31691021	.	G	A	.	PASS	SOMATIC;VT=SNP	GT:AD:BQ:DP:FA:SS	0:9,0:.:9:0.00:0
22	32084062	.	C	A	.	PASS	SOMATIC;VT=SNP	GT:AD:BQ:DP:FA:SS	0:89,1:.:90:0.011:0
22	32933374	.	G	A	.	PASS	SOMATIC;VT=SNP	GT:AD:BQ:DP:FA:SS	0:10,0:.:9:0.00:0
22	33764340	.	C	T	.	PASS	SOMATIC;VT=SNP	GT:AD:BQ:DP:FA:SS	0:8,0:.:8:0.00:0
22	37871514	.	A	G	.	PASS	SOMATIC;VT=SNP	GT:AD:BQ:DP:FA:SS	0:10,0:.:10:0.00:0
22	39987774	.	G	A	.	PASS	SOMATIC;VT=SNP	GT:AD:BQ:DP:FA:SS	0:12,0:.:12:0.00:0
22	41275521	.	G	C	.	PASS	SOMATIC;VT=SNP	GT:AD:BQ:DP:FA:SS	0:10,0:.:10:0.00:0
22	41458995	.	A	C	.	PASS	SOMATIC;VT=SNP	GT:AD:BQ:DP:FA:SS	0:14,0:.:14:0.00:0
22	42118040	.	A	T	.	PASS	SOMATIC;VT=SNP	GT:AD:BQ:DP:FA:SS	0:8,0:.:8:0.00:0
22	43694885	.	T	C	.	PASS	SOMATIC;VT=SNP	GT:AD:BQ:DP:FA:SS	0:9,0:.:8:0.00:0
22	44171604	.	G	A	.	PASS	SOMATIC;VT=SNP	GT:AD:BQ:DP:FA:SS	0:19,0:.:19:0.00:0
22	45025235	.	A	G	.	PASS	SOMATIC;VT=SNP	GT:AD:BQ:DP:FA:SS	0:12,0:.:12:0.00:0
22	50438067	.	C	G	.	PASS	SOMATIC;VT=SNP	GT:AD:BQ:DP:FA:SS	0:10,0:.:10:0.00:0
22	50772012	.	C	T	.	PASS	SOMATIC;VT=SNP	GT:AD:BQ:DP:FA:SS	0:11,0:.:10:0.00:0
X	977198	.	C	A	.	PASS	SOMATIC;VT=SNP	GT:AD:BQ:DP:FA:SS	0:11,0:.:9:0.00:0
X	8623253	.	C	A	.	PASS	SOMATIC;VT=SNP	GT:AD:BQ:DP:FA:SS	0:9,0:.:9:0.00:0
X	18949987	.	C	T	.	PASS	SOMATIC;VT=SNP	GT:AD:BQ:DP:FA:SS	0:16,0:.:16:0.00:0
X	61696567	rs867956203	T	A	.	PASS	DB;SOMATIC;VT=SNP	GT:AD:BQ:DP:FA:SS	0:42,0:.:18:0.00:0
X	74236993	.	C	T	.	PASS	SOMATIC;VT=SNP	GT:AD:BQ:DP:FA:SS	0:8,0:.:8:0.00:0
X	77220733	.	C	T	.	PASS	SOMATIC;VT=SNP	GT:AD:BQ:DP:FA:SS	0:10,0:.:10:0.00:0
X	85133378	.	A	G	.	PASS	SOMATIC;VT=SNP	GT:AD:BQ:DP:FA:SS	0:9,0:.:9:0.00:0
X	119690985	.	C	T	.	PASS	SOMATIC;VT=SNP	GT:AD:BQ:DP:FA:SS	0:9,0:.:9:0.00:0
X	124645070	.	T	A	.	PASS	SOMATIC;VT=SNP	GT:AD:BQ:DP:FA:SS	0:10,0:.:9:0.00:0
X	133863899	.	G	A	.	PASS	SOMATIC;VT=SNP	GT:AD:BQ:DP:FA:SS	0:8,0:.:8:0.00:0
X	136856440	.	T	G	.	PASS	SOMATIC;VT=SNP	GT:AD:BQ:DP:FA:SS	0:8,0:.:8:0.00:0
Y	13339001	.	A	T	.	PASS	SOMATIC;VT=SNP	GT:AD:BQ:DP:FA:SS	0:14,0:.:12:0.00:0
Y	13458017	rs917783339	A	G	.	PASS	DB;SOMATIC;VT=SNP	GT:AD:BQ:DP:FA:SS	0:35,1:.:24:0.028:0
Y	13474478	.	C	A	.	PASS	SOMATIC;VT=SNP	GT:AD:BQ:DP:FA:SS	0:39,0:.:31:0.00:0
Y	13485617	.	C	T	.	PASS	SOMATIC;VT=SNP	GT:AD:BQ:DP:FA:SS	0:94,1:.:62:0.011:0
Y	58972479	.	C	T	.	PASS	SOMATIC;VT=SNP	GT:AD:BQ:DP:FA:SS	0:9,0:.:9:0.00:0
Y	58976671	rs374429688	C	A	.	PASS	DB;SOMATIC;VT=SNP	GT:AD:BQ:DP:FA:SS	0:20,0:.:16:0.00:0
Y	58982250	rs35082797	C	T	.	PASS	DB;SOMATIC;VT=SNP	GT:AD:BQ:DP:FA:SS	0:25,0:.:20:0.00:0
Y	59001115	rs142837620	G	A	.	PASS	DB;SOMATIC;VT=SNP	GT:AD:BQ:DP:FA:SS	0:46,1:.:45:0.021:0
Y	59010238	.	A	T	.	PASS	SOMATIC;VT=SNP	GT:AD:BQ:DP:FA:SS	0:9,0:.:7:0.00:0
Y	59013880	rs78012874	C	T	.	PASS	DB;SOMATIC;VT=SNP	GT:AD:BQ:DP:FA:SS	0:37,1:.:38:0.026:0
GL000229.1	10061	.	G	A	.	PASS	SOMATIC;VT=SNP	GT:AD:BQ:DP:FA:SS	0:8,0:.:9:0.00:0
GL000229.1	10155	.	C	T	.	PASS	SOMATIC;VT=SNP	GT:AD:BQ:DP:FA:SS	0:10,0:.:16:0.00:0
GL000231.1	18335	.	G	A	.	PASS	SOMATIC;VT=SNP	GT:AD:BQ:DP:FA:SS	0:59,1:.:58:0.017:0
GL000231.1	21702	.	A	G	.	PASS	SOMATIC;VT=SNP	GT:AD:BQ:DP:FA:SS	0:12,0:.:11:0.00:0
GL000247.1	18234	.	C	T	.	PASS	SOMATIC;VT=SNP	GT:AD:BQ:DP:FA:SS	0:10,0:.:7:0.00:0
GL000247.1	18248	.	A	G	.	PASS	SOMATIC;VT=SNP	GT:AD:BQ:DP:FA:SS	0:8,0:.:8:0.00:0
GL000245.1	32551	.	A	G	.	PASS	SOMATIC;VT=SNP	GT:AD:BQ:DP:FA:SS	0:9,0:.:5:0.00:0
GL000234.1	23293	.	C	T	.	PASS	SOMATIC;VT=SNP	GT:AD:BQ:DP:FA:SS	0:8,0:.:8:0.00:0
GL000234.1	26095	.	C	T	.	PASS	SOMATIC;VT=SNP	GT:AD:BQ:DP:FA:SS	0:16,0:.:15:0.00:0
GL000232.1	6227	.	G	A	.	PASS	SOMATIC;VT=SNP	GT:AD:BQ:DP:FA:SS	0:39,0:.:41:0.00:0
GL000232.1	6487	.	C	T	.	PASS	SOMATIC;VT=SNP	GT:AD:BQ:DP:FA:SS	0:12,0:.:12:0.00:0
GL000232.1	20849	.	G	T	.	PASS	SOMATIC;VT=SNP	GT:AD:BQ:DP:FA:SS	0:9,0:.:9:0.00:0
GL000232.1	24443	.	T	C	.	PASS	SOMATIC;VT=SNP	GT:AD:BQ:DP:FA:SS	0:13,0:.:13:0.00:0
GL000240.1	3951	.	G	T	.	PASS	SOMATIC;VT=SNP	GT:AD:BQ:DP:FA:SS	0:33,1:.:17:0.029:0
GL000241.1	4069	.	C	G	.	PASS	SOMATIC;VT=SNP	GT:AD:BQ:DP:FA:SS	0:8,0:.:8:0.00:0
GL000241.1	10572	.	G	C	.	PASS	SOMATIC;VT=SNP	GT:AD:BQ:DP:FA:SS	0:8,0:.:8:0.00:0
GL000241.1	10706	.	A	T	.	PASS	SOMATIC;VT=SNP	GT:AD:BQ:DP:FA:SS	0:38,0:.:38:0.00:0
GL000241.1	11006	.	T	C	.	PASS	SOMATIC;VT=SNP	GT:AD:BQ:DP:FA:SS	0:35,0:.:31:0.00:0
GL000241.1	11637	.	A	C	.	PASS	SOMATIC;VT=SNP	GT:AD:BQ:DP:FA:SS	0:12,0:.:17:0.00:0
GL000241.1	11739	.	A	G	.	PASS	SOMATIC;VT=SNP	GT:AD:BQ:DP:FA:SS	0:23,0:.:22:0.00:0
GL000241.1	11831	.	A	G	.	PASS	SOMATIC;VT=SNP	GT:AD:BQ:DP:FA:SS	0:20,0:.:19:0.00:0
GL000241.1	23288	.	A	G	.	PASS	SOMATIC;VT=SNP	GT:AD:BQ:DP:FA:SS	0:14,0:.:14:0.00:0
GL000241.1	36170	.	G	T	.	PASS	SOMATIC;VT=SNP	GT:AD:BQ:DP:FA:SS	0:13,0:.:13:0.00:0
GL000241.1	40235	.	C	G	.	PASS	SOMATIC;VT=SNP	GT:AD:BQ:DP:FA:SS	0:9,0:.:9:0.00:0
GL000241.1	40666	.	C	A	.	PASS	SOMATIC;VT=SNP	GT:AD:BQ:DP:FA:SS	0:22,0:.:21:0.00:0
GL000237.1	12561	.	C	A	.	PASS	SOMATIC;VT=SNP	GT:AD:BQ:DP:FA:SS	0:27,0:.:27:0.00:0
GL000237.1	13227	.	C	A	.	PASS	SOMATIC;VT=SNP	GT:AD:BQ:DP:FA:SS	0:56,1:.:57:0.018:0
GL000237.1	15701	.	G	T	.	PASS	SOMATIC;VT=SNP	GT:AD:BQ:DP:FA:SS	0:46,1:.:39:0.021:0
GL000237.1	18246	.	C	A	.	PASS	SOMATIC;VT=SNP	GT:AD:BQ:DP:FA:SS	0:24,0:.:17:0.00:0
GL000208.1	89680	.	A	T	.	PASS	SOMATIC;VT=SNP	GT:AD:BQ:DP:FA:SS	0:69,1:.:48:0.014:0
GL000208.1	89686	.	G	A	.	PASS	SOMATIC;VT=SNP	GT:AD:BQ:DP:FA:SS	0:70,1:.:49:0.014:0
GL000208.1	89821	.	C	T	.	PASS	SOMATIC;VT=SNP	GT:AD:BQ:DP:FA:SS	0:84,1:.:67:0.012:0
GL000208.1	91015	.	C	G	.	PASS	SOMATIC;VT=SNP	GT:AD:BQ:DP:FA:SS	0:45,0:.:24:0.00:0
GL000214.1	18442	.	G	A	.	PASS	SOMATIC;VT=SNP	GT:AD:BQ:DP:FA:SS	0:17,0:.:9:0.00:0
GL000214.1	62793	.	C	A	.	PASS	SOMATIC;VT=SNP	GT:AD:BQ:DP:FA:SS	0:31,0:.:33:0.00:0
GL000214.1	134652	.	C	A	.	PASS	SOMATIC;VT=SNP	GT:AD:BQ:DP:FA:SS	0:82,0:.:50:0.00:0
GL000221.1	3360	.	G	A	.	PASS	SOMATIC;VT=SNP	GT:AD:BQ:DP:FA:SS	0:9,0:.:9:0.00:0
GL000221.1	140739	.	T	G	.	PASS	SOMATIC;VT=SNP	GT:AD:BQ:DP:FA:SS	0:13,0:.:7:0.00:0
GL000218.1	111977	.	T	C	.	PASS	SOMATIC;VT=SNP	GT:AD:BQ:DP:FA:SS	0:20,0:.:10:0.00:0
GL000218.1	148747	.	T	C	.	PASS	SOMATIC;VT=SNP	GT:AD:BQ:DP:FA:SS	0:8,0:.:7:0.00:0
GL000220.1	12186	.	G	C	.	PASS	SOMATIC;VT=SNP	GT:AD:BQ:DP:FA:SS	0:8,0:.:8:0.00:0
GL000199.1	47405	.	A	G	.	PASS	SOMATIC;VT=SNP	GT:AD:BQ:DP:FA:SS	0:121,0:.:62:0.00:0
GL000199.1	166935	.	T	G	.	PASS	SOMATIC;VT=SNP	GT:AD:BQ:DP:FA:SS	0:14,0:.:4:0.00:0
GL000217.1	23423	.	A	C	.	PASS	SOMATIC;VT=SNP	GT:AD:BQ:DP:FA:SS	0:15,0:.:11:0.00:0
GL000216.1	63983	.	A	G	.	PASS	SOMATIC;VT=SNP	GT:AD:BQ:DP:FA:SS	0:8,0:.:7:0.00:0
GL000216.1	96370	.	A	G	.	PASS	SOMATIC;VT=SNP	GT:AD:BQ:DP:FA:SS	0:10,0:.:7:0.00:0
GL000216.1	102267	.	T	C	.	PASS	SOMATIC;VT=SNP	GT:AD:BQ:DP:FA:SS	0:18,0:.:17:0.00:0
GL000216.1	109186	.	G	A	.	PASS	SOMATIC;VT=SNP	GT:AD:BQ:DP:FA:SS	0:10,0:.:9:0.00:0
GL000216.1	121553	.	A	G	.	PASS	SOMATIC;VT=SNP	GT:AD:BQ:DP:FA:SS	0:17,0:.:17:0.00:0
GL000216.1	121723	.	T	A	.	PASS	SOMATIC;VT=SNP	GT:AD:BQ:DP:FA:SS	0:8,0:.:7:0.00:0
GL000216.1	122547	.	A	T	.	PASS	SOMATIC;VT=SNP	GT:AD:BQ:DP:FA:SS	0:11,0:.:10:0.00:0
GL000216.1	122701	.	G	A	.	PASS	SOMATIC;VT=SNP	GT:AD:BQ:DP:FA:SS	0:18,0:.:17:0.00:0
GL000216.1	123644	.	C	A	.	PASS	SOMATIC;VT=SNP	GT:AD:BQ:DP:FA:SS	0:13,0:.:13:0.00:0
GL000205.1	136818	.	C	T	.	PASS	SOMATIC;VT=SNP	GT:AD:BQ:DP:FA:SS	0:14,0:.:14:0.00:0
GL000205.1	137635	.	A	G	.	PASS	SOMATIC;VT=SNP	GT:AD:BQ:DP:FA:SS	0:38,1:.:39:0.026:0
GL000219.1	54345	.	C	T	.	PASS	SOMATIC;VT=SNP	GT:AD:BQ:DP:FA:SS	0:9,0:.:6:0.00:0
GL000219.1	56496	.	C	T	.	PASS	SOMATIC;VT=SNP	GT:AD:BQ:DP:FA:SS	0:11,0:.:11:0.00:0
GL000219.1	106265	.	C	G	.	PASS	SOMATIC;VT=SNP	GT:AD:BQ:DP:FA:SS	0:8,0:.:7:0.00:0
GL000219.1	110797	.	C	T	.	PASS	SOMATIC;VT=SNP	GT:AD:BQ:DP:FA:SS	0:40,0:.:39:0.00:0
GL000219.1	122567	.	C	T	.	PASS	SOMATIC;VT=SNP	GT:AD:BQ:DP:FA:SS	0:26,0:.:25:0.00:0
GL000219.1	132847	.	C	T	.	PASS	SOMATIC;VT=SNP	GT:AD:BQ:DP:FA:SS	0:56,0:.:55:0.00:0
GL000219.1	160380	.	A	T	.	PASS	SOMATIC;VT=SNP	GT:AD:BQ:DP:FA:SS	0:11,0:.:11:0.00:0
GL000219.1	160415	.	A	T	.	PASS	SOMATIC;VT=SNP	GT:AD:BQ:DP:FA:SS	0:8,0:.:7:0.00:0
GL000224.1	1540	.	T	A	.	PASS	SOMATIC;VT=SNP	GT:AD:BQ:DP:FA:SS	0:10,0:.:9:0.00:0
GL000224.1	1801	.	G	C	.	PASS	SOMATIC;VT=SNP	GT:AD:BQ:DP:FA:SS	0:24,0:.:13:0.00:0
GL000224.1	17067	.	G	A	.	PASS	SOMATIC;VT=SNP	GT:AD:BQ:DP:FA:SS	0:21,0:.:20:0.00:0
GL000224.1	22900	.	G	A	.	PASS	SOMATIC;VT=SNP	GT:AD:BQ:DP:FA:SS	0:9,0:.:8:0.00:0
GL000224.1	68380	.	C	T	.	PASS	SOMATIC;VT=SNP	GT:AD:BQ:DP:FA:SS	0:8,0:.:8:0.00:0
GL000195.1	2597	.	C	T	.	PASS	SOMATIC;VT=SNP	GT:AD:BQ:DP:FA:SS	0:16,0:.:16:0.00:0
GL000195.1	70018	.	T	C	.	PASS	SOMATIC;VT=SNP	GT:AD:BQ:DP:FA:SS	0:13,0:.:13:0.00:0
GL000195.1	70028	.	T	A	.	PASS	SOMATIC;VT=SNP	GT:AD:BQ:DP:FA:SS	0:11,0:.:11:0.00:0
GL000195.1	75873	.	T	C	.	PASS	SOMATIC;VT=SNP	GT:AD:BQ:DP:FA:SS	0:14,0:.:14:0.00:0
GL000195.1	92233	.	C	T	.	PASS	SOMATIC;VT=SNP	GT:AD:BQ:DP:FA:SS	0:17,0:.:17:0.00:0
GL000195.1	94661	.	G	C	.	PASS	SOMATIC;VT=SNP	GT:AD:BQ:DP:FA:SS	0:59,1:.:60:0.017:0
GL000195.1	95144	.	G	C	.	PASS	SOMATIC;VT=SNP	GT:AD:BQ:DP:FA:SS	0:43,1:.:45:0.023:0
GL000212.1	32510	.	G	A	.	PASS	SOMATIC;VT=SNP	GT:AD:BQ:DP:FA:SS	0:10,0:.:10:0.00:0
GL000212.1	40939	.	A	C	.	PASS	SOMATIC;VT=SNP	GT:AD:BQ:DP:FA:SS	0:48,1:.:45:0.020:0
GL000212.1	175708	.	G	C	.	PASS	SOMATIC;VT=SNP	GT:AD:BQ:DP:FA:SS	0:70,1:.:68:0.014:0
GL000193.1	51318	.	T	C	.	PASS	SOMATIC;VT=SNP	GT:AD:BQ:DP:FA:SS	0:8,0:.:7:0.00:0
GL000193.1	81542	.	T	G	.	PASS	SOMATIC;VT=SNP	GT:AD:BQ:DP:FA:SS	0:8,0:.:6:0.00:0
GL000193.1	82395	.	G	T	.	PASS	SOMATIC;VT=SNP	GT:AD:BQ:DP:FA:SS	0:41,1:.:26:0.024:0
GL000193.1	86429	.	C	G	.	PASS	SOMATIC;VT=SNP	GT:AD:BQ:DP:FA:SS	0:16,0:.:16:0.00:0
GL000193.1	86811	.	G	T	.	PASS	SOMATIC;VT=SNP	GT:AD:BQ:DP:FA:SS	0:11,0:.:6:0.00:0
GL000193.1	87921	.	T	C	.	PASS	SOMATIC;VT=SNP	GT:AD:BQ:DP:FA:SS	0:18,0:.:17:0.00:0
GL000193.1	88242	.	T	C	.	PASS	SOMATIC;VT=SNP	GT:AD:BQ:DP:FA:SS	0:11,0:.:8:0.00:0
GL000193.1	88894	.	G	C	.	PASS	SOMATIC;VT=SNP	GT:AD:BQ:DP:FA:SS	0:12,0:.:7:0.00:0
GL000193.1	88907	.	C	T	.	PASS	SOMATIC;VT=SNP	GT:AD:BQ:DP:FA:SS	0:15,0:.:10:0.00:0
GL000193.1	90259	.	T	G	.	PASS	SOMATIC;VT=SNP	GT:AD:BQ:DP:FA:SS	0:8,0:.:7:0.00:0
GL000194.1	6200	.	C	G	.	PASS	SOMATIC;VT=SNP	GT:AD:BQ:DP:FA:SS	0:9,0:.:9:0.00:0
GL000194.1	73426	.	C	G	.	PASS	SOMATIC;VT=SNP	GT:AD:BQ:DP:FA:SS	0:10,0:.:10:0.00:0
GL000194.1	117810	.	C	T	.	PASS	SOMATIC;VT=SNP	GT:AD:BQ:DP:FA:SS	0:15,0:.:15:0.00:0
GL000194.1	134340	.	G	A	.	PASS	SOMATIC;VT=SNP	GT:AD:BQ:DP:FA:SS	0:10,0:.:10:0.00:0
GL000194.1	190192	.	C	T	.	PASS	SOMATIC;VT=SNP	GT:AD:BQ:DP:FA:SS	0:14,0:.:11:0.00:0
GL000225.1	23014	.	C	T	.	PASS	SOMATIC;VT=SNP	GT:AD:BQ:DP:FA:SS	0:14,0:.:12:0.00:0
GL000225.1	44479	.	C	G	.	PASS	SOMATIC;VT=SNP	GT:AD:BQ:DP:FA:SS	0:18,0:.:22:0.00:0
GL000225.1	62494	.	G	T	.	PASS	SOMATIC;VT=SNP	GT:AD:BQ:DP:FA:SS	0:13,0:.:11:0.00:0
GL000225.1	62557	.	C	T	.	PASS	SOMATIC;VT=SNP	GT:AD:BQ:DP:FA:SS	0:19,0:.:15:0.00:0
GL000225.1	93525	.	A	T	.	PASS	SOMATIC;VT=SNP	GT:AD:BQ:DP:FA:SS	0:22,0:.:14:0.00:0
GL000225.1	108292	.	A	T	.	PASS	SOMATIC;VT=SNP	GT:AD:BQ:DP:FA:SS	0:30,0:.:22:0.00:0
GL000225.1	108309	.	G	A	.	PASS	SOMATIC;VT=SNP	GT:AD:BQ:DP:FA:SS	0:32,0:.:23:0.00:0
GL000225.1	137697	.	A	G	.	PASS	SOMATIC;VT=SNP	GT:AD:BQ:DP:FA:SS	0:33,1:.:31:0.029:0
GL000225.1	137731	.	C	T	.	PASS	SOMATIC;VT=SNP	GT:AD:BQ:DP:FA:SS	0:31,0:.:28:0.00:0
GL000225.1	202737	.	C	T	.	PASS	SOMATIC;VT=SNP	GT:AD:BQ:DP:FA:SS	0:9,0:.:8:0.00:0
GL000192.1	497079	.	C	T	.	PASS	SOMATIC;VT=SNP	GT:AD:BQ:DP:FA:SS	0:17,0:.:11:0.00:0
GL000192.1	521549	.	A	C	.	PASS	SOMATIC;VT=SNP	GT:AD:BQ:DP:FA:SS	0:19,0:.:12:0.00:0
GL000192.1	545107	.	T	C	.	PASS	SOMATIC;VT=SNP	GT:AD:BQ:DP:FA:SS	0:8,0:.:8:0.00:0
