# Supplementary material for: Differentiation-state plasticity is a targetable resistance mechanism in basal-like breast cancer
Source: Nat Commun. 2018 Sep 19;9:3815. doi: 10.1038/s41467-018-05729-w (PMC6145927; doi:10.1038/s41467-018-05729-w)
Supplement: Supplementary file 7 — Supplementary Data 4 [file 41467_2018_5729_MOESM7_ESM.zip › Supplementary Data 4/BEZ235_Replicate_Libraries.bezVtram.vcf]

##fileformat=VCFv4.1
##FILTER=<ID=PASS,Description="Accept as a confident somatic mutation">
##FILTER=<ID=REJECT,Description="Rejected as a confident somatic mutation">
##FORMAT=<ID=AD,Number=.,Type=Integer,Description="Allelic depths for the ref and alt alleles in the order listed">
##FORMAT=<ID=BQ,Number=A,Type=Float,Description="Average base quality for reads supporting alleles">
##FORMAT=<ID=DP,Number=1,Type=Integer,Description="Approximate read depth (reads with MQ=255 or with bad mates are filtered)">
##FORMAT=<ID=FA,Number=A,Type=Float,Description="Allele fraction of the alternate allele with regard to reference">
##FORMAT=<ID=GQ,Number=1,Type=Integer,Description="Genotype Quality">
##FORMAT=<ID=GT,Number=1,Type=String,Description="Genotype">
##FORMAT=<ID=PL,Number=G,Type=Integer,Description="Normalized, Phred-scaled likelihoods for genotypes as defined in the VCF specification">
##FORMAT=<ID=SS,Number=1,Type=Integer,Description="Variant status relative to non-adjacent Normal,0=wildtype,1=germline,2=somatic,3=LOH,4=post-transcriptional modification,5=unknown">
##INFO=<ID=DB,Number=0,Type=Flag,Description="dbSNP Membership">
##INFO=<ID=MQ0,Number=1,Type=Integer,Description="Total Mapping Quality Zero Reads">
##INFO=<ID=SOMATIC,Number=0,Type=Flag,Description="Somatic event">
##INFO=<ID=VT,Number=1,Type=String,Description="Variant type, can be SNP, INS or DEL">
##MuTect="analysis_type=MuTect input_file=[Trametinib_Replicate_Libraries.bam, BEZ235_Replicate_Libraries.bam] read_buffer_size=null phone_home=STANDARD gatk_key=null tag=NA read_filter=[] intervals=null excludeIntervals=null interval_set_rule=UNION interval_merging=ALL interval_padding=0 reference_sequence=/home/exacloud/lustre1/SpellmanLab/Boniface/ref_files/human_g1k_v37.fasta nonDeterministicRandomSeed=false disableRandomization=false maxRuntime=-1 maxRuntimeUnits=MINUTES downsampling_type=BY_SAMPLE downsample_to_fraction=null downsample_to_coverage=1000 enable_experimental_downsampling=false baq=OFF baqGapOpenPenalty=40.0 performanceLog=null useOriginalQualities=false BQSR=null quantize_quals=0 disable_indel_quals=false emit_original_quals=false preserve_qscores_less_than=6 defaultBaseQualities=-1 validation_strictness=SILENT remove_program_records=false keep_program_records=false unsafe=null num_threads=1 num_cpu_threads_per_data_thread=1 num_io_threads=0 monitorThreadEfficiency=false num_bam_file_handles=null read_group_black_list=null pedigree=[] pedigreeString=[] pedigreeValidationType=STRICT allow_intervals_with_unindexed_bam=false generateShadowBCF=false logging_level=INFO log_to_file=null help=false noop=false enable_extended_output=true artifact_detection_mode=false tumor_sample_name=default bam_tumor_sample_name=null normal_sample_name=default force_output=false force_alleles=false only_passing_calls=false initial_tumor_lod=4.0 tumor_lod=6.3 fraction_contamination=0.02 minimum_mutation_cell_fraction=0.0 normal_lod=2.2 normal_artifact_lod=1.0 strand_artifact_lod=2.0 strand_artifact_power_threshold=0.9 dbsnp_normal_lod=5.5 somatic_classification_normal_power_threshold=0.95 minimum_normal_allele_fraction=0.0 tumor_f_pretest=0.005 min_qscore=25 gap_events_threshold=3 heavily_clipped_read_fraction=0.3 clipping_bias_pvalue_threshold=0.05 fraction_mapq0_threshold=0.5 pir_median_threshold=10.0 pir_mad_threshold=3.0 required_maximum_alt_allele_mapping_quality_score=20 max_alt_alleles_in_normal_count=2 max_alt_alleles_in_normal_qscore_sum=20 max_alt_allele_in_normal_fraction=0.03 power_constant_qscore=30 absolute_copy_number_data=null power_constant_af=0.30000001192092896 vcf=org.broadinstitute.sting.gatk.io.stubs.VariantContextWriterStub no_cmdline_in_header=org.broadinstitute.sting.gatk.io.stubs.VariantContextWriterStub sites_only=org.broadinstitute.sting.gatk.io.stubs.VariantContextWriterStub bcf=org.broadinstitute.sting.gatk.io.stubs.VariantContextWriterStub dbsnp=[(RodBinding name=dbsnp source=/home/exacloud/tempwork/SpellmanLab/peto/DBSNP_150_uw.vcf)] cosmic=[(RodBinding name=cosmic source=/home/exacloud/lustre1/SpellmanLab/Boniface/ref_files/b37_cosmic_v54_120711.vcf)] normal_panel=[] coverage_file=null coverage_20_q20_file=null power_file=null tumor_depth_file=null normal_depth_file=null filter_mismatching_base_and_quals=false"
##contig=<ID=1,length=249250621,assembly=b37>
##contig=<ID=2,length=243199373,assembly=b37>
##contig=<ID=3,length=198022430,assembly=b37>
##contig=<ID=4,length=191154276,assembly=b37>
##contig=<ID=5,length=180915260,assembly=b37>
##contig=<ID=6,length=171115067,assembly=b37>
##contig=<ID=7,length=159138663,assembly=b37>
##contig=<ID=8,length=146364022,assembly=b37>
##contig=<ID=9,length=141213431,assembly=b37>
##contig=<ID=10,length=135534747,assembly=b37>
##contig=<ID=11,length=135006516,assembly=b37>
##contig=<ID=12,length=133851895,assembly=b37>
##contig=<ID=13,length=115169878,assembly=b37>
##contig=<ID=14,length=107349540,assembly=b37>
##contig=<ID=15,length=102531392,assembly=b37>
##contig=<ID=16,length=90354753,assembly=b37>
##contig=<ID=17,length=81195210,assembly=b37>
##contig=<ID=18,length=78077248,assembly=b37>
##contig=<ID=19,length=59128983,assembly=b37>
##contig=<ID=20,length=63025520,assembly=b37>
##contig=<ID=21,length=48129895,assembly=b37>
##contig=<ID=22,length=51304566,assembly=b37>
##contig=<ID=X,length=155270560,assembly=b37>
##contig=<ID=Y,length=59373566,assembly=b37>
##contig=<ID=MT,length=16569,assembly=b37>
##contig=<ID=GL000207.1,length=4262,assembly=b37>
##contig=<ID=GL000226.1,length=15008,assembly=b37>
##contig=<ID=GL000229.1,length=19913,assembly=b37>
##contig=<ID=GL000231.1,length=27386,assembly=b37>
##contig=<ID=GL000210.1,length=27682,assembly=b37>
##contig=<ID=GL000239.1,length=33824,assembly=b37>
##contig=<ID=GL000235.1,length=34474,assembly=b37>
##contig=<ID=GL000201.1,length=36148,assembly=b37>
##contig=<ID=GL000247.1,length=36422,assembly=b37>
##contig=<ID=GL000245.1,length=36651,assembly=b37>
##contig=<ID=GL000197.1,length=37175,assembly=b37>
##contig=<ID=GL000203.1,length=37498,assembly=b37>
##contig=<ID=GL000246.1,length=38154,assembly=b37>
##contig=<ID=GL000249.1,length=38502,assembly=b37>
##contig=<ID=GL000196.1,length=38914,assembly=b37>
##contig=<ID=GL000248.1,length=39786,assembly=b37>
##contig=<ID=GL000244.1,length=39929,assembly=b37>
##contig=<ID=GL000238.1,length=39939,assembly=b37>
##contig=<ID=GL000202.1,length=40103,assembly=b37>
##contig=<ID=GL000234.1,length=40531,assembly=b37>
##contig=<ID=GL000232.1,length=40652,assembly=b37>
##contig=<ID=GL000206.1,length=41001,assembly=b37>
##contig=<ID=GL000240.1,length=41933,assembly=b37>
##contig=<ID=GL000236.1,length=41934,assembly=b37>
##contig=<ID=GL000241.1,length=42152,assembly=b37>
##contig=<ID=GL000243.1,length=43341,assembly=b37>
##contig=<ID=GL000242.1,length=43523,assembly=b37>
##contig=<ID=GL000230.1,length=43691,assembly=b37>
##contig=<ID=GL000237.1,length=45867,assembly=b37>
##contig=<ID=GL000233.1,length=45941,assembly=b37>
##contig=<ID=GL000204.1,length=81310,assembly=b37>
##contig=<ID=GL000198.1,length=90085,assembly=b37>
##contig=<ID=GL000208.1,length=92689,assembly=b37>
##contig=<ID=GL000191.1,length=106433,assembly=b37>
##contig=<ID=GL000227.1,length=128374,assembly=b37>
##contig=<ID=GL000228.1,length=129120,assembly=b37>
##contig=<ID=GL000214.1,length=137718,assembly=b37>
##contig=<ID=GL000221.1,length=155397,assembly=b37>
##contig=<ID=GL000209.1,length=159169,assembly=b37>
##contig=<ID=GL000218.1,length=161147,assembly=b37>
##contig=<ID=GL000220.1,length=161802,assembly=b37>
##contig=<ID=GL000213.1,length=164239,assembly=b37>
##contig=<ID=GL000211.1,length=166566,assembly=b37>
##contig=<ID=GL000199.1,length=169874,assembly=b37>
##contig=<ID=GL000217.1,length=172149,assembly=b37>
##contig=<ID=GL000216.1,length=172294,assembly=b37>
##contig=<ID=GL000215.1,length=172545,assembly=b37>
##contig=<ID=GL000205.1,length=174588,assembly=b37>
##contig=<ID=GL000219.1,length=179198,assembly=b37>
##contig=<ID=GL000224.1,length=179693,assembly=b37>
##contig=<ID=GL000223.1,length=180455,assembly=b37>
##contig=<ID=GL000195.1,length=182896,assembly=b37>
##contig=<ID=GL000212.1,length=186858,assembly=b37>
##contig=<ID=GL000222.1,length=186861,assembly=b37>
##contig=<ID=GL000200.1,length=187035,assembly=b37>
##contig=<ID=GL000193.1,length=189789,assembly=b37>
##contig=<ID=GL000194.1,length=191469,assembly=b37>
##contig=<ID=GL000225.1,length=211173,assembly=b37>
##contig=<ID=GL000192.1,length=547496,assembly=b37>
##reference=file:///home/exacloud/lustre1/SpellmanLab/Boniface/ref_files/human_g1k_v37.fasta
#CHROM	POS	ID	REF	ALT	QUAL	FILTER	INFO	FORMAT	default
##FILTER=<ID=PASS,Description="Accept as a confident somatic mutation">
1	3492134	.	A	C	.	PASS	SOMATIC;VT=SNP	GT:AD:BQ:DP:FA:SS	0:8,0:.:7:0.00:0
1	12707369	.	T	C	.	PASS	SOMATIC;VT=SNP	GT:AD:BQ:DP:FA:SS	0:10,0:.:10:0.00:0
1	12907612	rs2994091	A	T	.	PASS	DB;SOMATIC;VT=SNP	GT:AD:BQ:DP:FA:SS	0:71,0:.:71:0.00:0
1	12907620	rs2994092	A	G	.	PASS	DB;SOMATIC;VT=SNP	GT:AD:BQ:DP:FA:SS	0:74,0:.:74:0.00:0
1	15736569	.	G	A	.	PASS	SOMATIC;VT=SNP	GT:AD:BQ:DP:FA:SS	0:41,0:.:41:0.00:0
1	16914196	rs61773595	T	C	.	PASS	DB;SOMATIC;VT=SNP	GT:AD:BQ:DP:FA:SS	0:51,1:.:48:0.019:0
1	16914339	rs66981007	G	C	.	PASS	DB;SOMATIC;VT=SNP	GT:AD:BQ:DP:FA:SS	0:26,0:.:26:0.00:0
1	16961058	rs12026138	A	T	.	PASS	DB;SOMATIC;VT=SNP	GT:AD:BQ:DP:FA:SS	0:21,0:.:21:0.00:0
1	17230479	rs7520849	G	A	.	PASS	DB;SOMATIC;VT=SNP	GT:AD:BQ:DP:FA:SS	0:35,0:.:35:0.00:0
1	21543016	.	G	A	.	PASS	SOMATIC;VT=SNP	GT:AD:BQ:DP:FA:SS	0:12,0:.:11:0.00:0
1	21721207	.	T	C	.	PASS	SOMATIC;VT=SNP	GT:AD:BQ:DP:FA:SS	0:19,0:.:19:0.00:0
1	23120298	.	G	C	.	PASS	SOMATIC;VT=SNP	GT:AD:BQ:DP:FA:SS	0:9,0:.:9:0.00:0
1	23339704	.	T	G	.	PASS	SOMATIC;VT=SNP	GT:AD:BQ:DP:FA:SS	0:10,0:.:10:0.00:0
1	32719004	.	A	G	.	PASS	SOMATIC;VT=SNP	GT:AD:BQ:DP:FA:SS	0:13,0:.:13:0.00:0
1	35826700	.	G	C	.	PASS	SOMATIC;VT=SNP	GT:AD:BQ:DP:FA:SS	0:9,0:.:9:0.00:0
1	41582933	.	C	T	.	PASS	SOMATIC;VT=SNP	GT:AD:BQ:DP:FA:SS	0:65,1:.:50:0.015:0
1	44871090	.	C	T	.	PASS	SOMATIC;VT=SNP	GT:AD:BQ:DP:FA:SS	0:80,0:.:80:0.00:0
1	45376412	.	T	C	.	PASS	SOMATIC;VT=SNP	GT:AD:BQ:DP:FA:SS	0:11,0:.:11:0.00:0
1	49698108	rs575956803	A	T	.	PASS	DB;SOMATIC;VT=SNP	GT:AD:BQ:DP:FA:SS	0:19,0:.:19:0.00:0
1	57088308	.	T	A	.	PASS	SOMATIC;VT=SNP	GT:AD:BQ:DP:FA:SS	0:10,0:.:10:0.00:0
1	58009641	.	A	G	.	PASS	SOMATIC;VT=SNP	GT:AD:BQ:DP:FA:SS	0:13,0:.:13:0.00:0
1	61625649	.	C	T	.	PASS	SOMATIC;VT=SNP	GT:AD:BQ:DP:FA:SS	0:20,0:.:16:0.00:0
1	77614679	.	C	T	.	PASS	SOMATIC;VT=SNP	GT:AD:BQ:DP:FA:SS	0:19,0:.:19:0.00:0
1	87612774	.	T	A	.	PASS	SOMATIC;VT=SNP	GT:AD:BQ:DP:FA:SS	0:9,0:.:9:0.00:0
1	92923178	.	C	G	.	PASS	SOMATIC;VT=SNP	GT:AD:BQ:DP:FA:SS	0:10,0:.:10:0.00:0
1	93253882	.	T	A	.	PASS	SOMATIC;VT=SNP	GT:AD:BQ:DP:FA:SS	0:14,0:.:14:0.00:0
1	93472476	.	C	T	.	PASS	SOMATIC;VT=SNP	GT:AD:BQ:DP:FA:SS	0:16,0:.:14:0.00:0
1	95285919	rs182725187	G	A	.	PASS	DB;SOMATIC;VT=SNP	GT:AD:BQ:DP:FA:SS	0:21,0:.:21:0.00:0
1	102945565	.	G	C	.	PASS	SOMATIC;VT=SNP	GT:AD:BQ:DP:FA:SS	0:13,0:.:11:0.00:0
1	110992038	.	A	G	.	PASS	SOMATIC;VT=SNP	GT:AD:BQ:DP:FA:SS	0:8,0:.:8:0.00:0
1	110992052	.	G	A	.	PASS	SOMATIC;VT=SNP	GT:AD:BQ:DP:FA:SS	0:8,0:.:8:0.00:0
1	117383881	.	G	T	.	PASS	SOMATIC;VT=SNP	GT:AD:BQ:DP:FA:SS	0:8,0:.:8:0.00:0
1	121354209	.	G	A	.	PASS	SOMATIC;VT=SNP	GT:AD:BQ:DP:FA:SS	0:29,0:.:26:0.00:0
1	121479062	rs147701941	C	G	.	PASS	DB;SOMATIC;VT=SNP	GT:AD:BQ:DP:FA:SS	0:19,0:.:8:0.00:0
1	121482829	rs80053704	A	G	.	PASS	DB;SOMATIC;VT=SNP	GT:AD:BQ:DP:FA:SS	0:36,1:.:33:0.027:0
1	121483190	rs76335201	T	C	.	PASS	DB;SOMATIC;VT=SNP	GT:AD:BQ:DP:FA:SS	0:29,0:.:27:0.00:0
1	142539236	rs4848050	T	C	.	PASS	DB;SOMATIC;VT=SNP	GT:AD:BQ:DP:FA:SS	0:33,1:.:31:0.029:0
1	142598243	.	G	T	.	PASS	SOMATIC;VT=SNP	GT:AD:BQ:DP:FA:SS	0:35,1:.:29:0.028:0
1	143185277	.	G	A	.	PASS	SOMATIC;VT=SNP	GT:AD:BQ:DP:FA:SS	0:53,1:.:24:0.019:0
1	144621541	rs61810913	C	G	.	PASS	DB;SOMATIC;VT=SNP	GT:AD:BQ:DP:FA:SS	0:78,1:.:59:0.013:0
1	144813723	rs374239613	C	T	.	PASS	DB;SOMATIC;VT=SNP	GT:AD:BQ:DP:FA:SS	0:45,1:.:37:0.022:0
1	144813919	rs374935552	C	T	.	PASS	DB;SOMATIC;VT=SNP	GT:AD:BQ:DP:FA:SS	0:49,1:.:40:0.020:0
1	144885479	rs1616903	C	T	.	PASS	DB;SOMATIC;VT=SNP	GT:AD:BQ:DP:FA:SS	0:19,0:.:19:0.00:0
1	145007519	rs10752803	G	A	.	PASS	DB;SOMATIC;VT=SNP	GT:AD:BQ:DP:FA:SS	0:42,1:.:43:0.023:0
1	145038132	rs2762749	G	T	.	PASS	DB;SOMATIC;VT=SNP	GT:AD:BQ:DP:FA:SS	0:48,1:.:49:0.020:0
1	145206282	rs200409996	C	A	.	PASS	DB;SOMATIC;VT=SNP	GT:AD:BQ:DP:FA:SS	0:20,0:.:20:0.00:0
1	145354004	rs76686018	C	G	.	PASS	DB;SOMATIC;VT=SNP	GT:AD:BQ:DP:FA:SS	0:44,1:.:28:0.022:0
1	145354006	rs782373739	C	T	.	PASS	DB;SOMATIC;VT=SNP	GT:AD:BQ:DP:FA:SS	0:45,1:.:29:0.022:0
1	145527124	.	C	A	.	PASS	SOMATIC;VT=SNP	GT:AD:BQ:DP:FA:SS	0:13,0:.:12:0.00:0
1	149027635	.	T	A	.	PASS	SOMATIC;VT=SNP	GT:AD:BQ:DP:FA:SS	0:9,0:.:4:0.00:0
1	149028985	rs202178209	C	A	.	PASS	DB;SOMATIC;VT=SNP	GT:AD:BQ:DP:FA:SS	0:25,0:.:24:0.00:0
1	151041242	.	A	G	.	PASS	SOMATIC;VT=SNP	GT:AD:BQ:DP:FA:SS	0:13,0:.:13:0.00:0
1	153802410	.	C	T	.	PASS	SOMATIC;VT=SNP	GT:AD:BQ:DP:FA:SS	0:8,0:.:8:0.00:0
1	153899811	.	G	A	.	PASS	SOMATIC;VT=SNP	GT:AD:BQ:DP:FA:SS	0:33,0:.:33:0.00:0
1	154901038	.	A	G	.	PASS	SOMATIC;VT=SNP	GT:AD:BQ:DP:FA:SS	0:14,0:.:14:0.00:0
1	155512573	.	T	C	.	PASS	SOMATIC;VT=SNP	GT:AD:BQ:DP:FA:SS	0:11,0:.:10:0.00:0
1	157006228	.	T	C	.	PASS	SOMATIC;VT=SNP	GT:AD:BQ:DP:FA:SS	0:13,0:.:13:0.00:0
1	160296241	.	C	G	.	PASS	SOMATIC;VT=SNP	GT:AD:BQ:DP:FA:SS	0:11,0:.:11:0.00:0
1	160965398	.	T	C	.	PASS	SOMATIC;VT=SNP	GT:AD:BQ:DP:FA:SS	0:15,0:.:15:0.00:0
1	162553129	.	C	G	.	PASS	SOMATIC;VT=SNP	GT:AD:BQ:DP:FA:SS	0:9,0:.:9:0.00:0
1	163319975	.	C	A	.	PASS	SOMATIC;VT=SNP	GT:AD:BQ:DP:FA:SS	0:9,0:.:9:0.00:0
1	167767498	.	T	C	.	PASS	SOMATIC;VT=SNP	GT:AD:BQ:DP:FA:SS	0:14,0:.:14:0.00:0
1	167862970	rs879246137	A	T	.	PASS	DB;SOMATIC;VT=SNP	GT:AD:BQ:DP:FA:SS	0:38,1:.:39:0.026:0
1	169631420	.	A	C	.	PASS	SOMATIC;VT=SNP	GT:AD:BQ:DP:FA:SS	0:8,0:.:8:0.00:0
1	169631421	.	G	A	.	PASS	SOMATIC;VT=SNP	GT:AD:BQ:DP:FA:SS	0:8,0:.:8:0.00:0
1	172061876	.	A	T	.	PASS	SOMATIC;VT=SNP	GT:AD:BQ:DP:FA:SS	0:35,0:.:35:0.00:0
1	174318897	.	G	A	.	PASS	SOMATIC;VT=SNP	GT:AD:BQ:DP:FA:SS	0:9,0:.:7:0.00:0
1	186796949	.	G	C	.	PASS	SOMATIC;VT=SNP	GT:AD:BQ:DP:FA:SS	0:8,0:.:6:0.00:0
1	193692981	.	G	C	.	PASS	SOMATIC;VT=SNP	GT:AD:BQ:DP:FA:SS	0:17,0:.:13:0.00:0
1	197514087	.	G	A	.	PASS	SOMATIC;VT=SNP	GT:AD:BQ:DP:FA:SS	0:8,0:.:8:0.00:0
1	202072233	.	G	T	.	PASS	SOMATIC;VT=SNP	GT:AD:BQ:DP:FA:SS	0:14,0:.:13:0.00:0
1	205803092	.	C	G	.	PASS	SOMATIC;VT=SNP	GT:AD:BQ:DP:FA:SS	0:8,0:.:8:0.00:0
1	206545498	.	A	G	.	PASS	SOMATIC;VT=SNP	GT:AD:BQ:DP:FA:SS	0:13,0:.:4:0.00:0
1	213120842	.	A	C	.	PASS	SOMATIC;VT=SNP	GT:AD:BQ:DP:FA:SS	0:12,0:.:12:0.00:0
1	220841251	.	C	T	.	PASS	SOMATIC;VT=SNP	GT:AD:BQ:DP:FA:SS	0:11,0:.:11:0.00:0
1	222641484	rs772784115	C	T	.	PASS	DB;SOMATIC;VT=SNP	GT:AD:BQ:DP:FA:SS	0:36,1:.:36:0.027:0
1	222662116	.	G	A	.	PASS	SOMATIC;VT=SNP	GT:AD:BQ:DP:FA:SS	0:18,0:.:10:0.00:0
1	235069752	.	A	T	.	PASS	SOMATIC;VT=SNP	GT:AD:BQ:DP:FA:SS	0:10,0:.:10:0.00:0
1	235498157	.	G	A	.	PASS	SOMATIC;VT=SNP	GT:AD:BQ:DP:FA:SS	0:11,0:.:11:0.00:0
1	235631074	rs199769141	T	C	.	PASS	DB;SOMATIC;VT=SNP	GT:AD:BQ:DP:FA:SS	0:22,0:.:22:0.00:0
1	236269381	.	G	T	.	PASS	SOMATIC;VT=SNP	GT:AD:BQ:DP:FA:SS	0:16,0:.:16:0.00:0
1	236940102	.	G	C	.	PASS	SOMATIC;VT=SNP	GT:AD:BQ:DP:FA:SS	0:14,0:.:5:0.00:0
1	242158925	.	G	C	.	PASS	SOMATIC;VT=SNP	GT:AD:BQ:DP:FA:SS	0:18,0:.:18:0.00:0
1	242272616	.	A	C	.	PASS	SOMATIC;VT=SNP	GT:AD:BQ:DP:FA:SS	0:11,0:.:11:0.00:0
1	245829112	.	A	G	.	PASS	SOMATIC;VT=SNP	GT:AD:BQ:DP:FA:SS	0:9,0:.:9:0.00:0
2	3343634	.	T	G	.	PASS	SOMATIC;VT=SNP	GT:AD:BQ:DP:FA:SS	0:10,0:.:9:0.00:0
2	11471089	.	G	T	.	PASS	SOMATIC;VT=SNP	GT:AD:BQ:DP:FA:SS	0:9,0:.:8:0.00:0
2	12107005	.	G	A	.	PASS	SOMATIC;VT=SNP	GT:AD:BQ:DP:FA:SS	0:9,0:.:9:0.00:0
2	26141800	.	C	A	.	PASS	SOMATIC;VT=SNP	GT:AD:BQ:DP:FA:SS	0:11,0:.:11:0.00:0
2	26155455	.	G	A	.	PASS	SOMATIC;VT=SNP	GT:AD:BQ:DP:FA:SS	0:11,0:.:11:0.00:0
2	31896842	rs183723292	C	T	.	PASS	DB;SOMATIC;VT=SNP	GT:AD:BQ:DP:FA:SS	0:49,0:.:49:0.00:0
2	32238801	.	G	T	.	PASS	SOMATIC;VT=SNP	GT:AD:BQ:DP:FA:SS	0:17,0:.:17:0.00:0
2	38631807	rs11687189	A	C	.	PASS	DB;SOMATIC;VT=SNP	GT:AD:BQ:DP:FA:SS	0:22,0:.:22:0.00:0
2	39021102	.	A	G	.	PASS	SOMATIC;VT=SNP	GT:AD:BQ:DP:FA:SS	0:9,0:.:9:0.00:0
2	42168652	.	G	A	.	PASS	SOMATIC;VT=SNP	GT:AD:BQ:DP:FA:SS	0:19,0:.:18:0.00:0
2	47942082	rs375365593	C	A	.	PASS	DB;SOMATIC;VT=SNP	GT:AD:BQ:DP:FA:SS	0:21,0:.:21:0.00:0
2	62343578	.	A	G	.	PASS	SOMATIC;VT=SNP	GT:AD:BQ:DP:FA:SS	0:13,0:.:13:0.00:0
2	67115141	.	T	C	.	PASS	SOMATIC;VT=SNP	GT:AD:BQ:DP:FA:SS	0:12,0:.:12:0.00:0
2	68283419	.	G	T	.	PASS	SOMATIC;VT=SNP	GT:AD:BQ:DP:FA:SS	0:8,0:.:8:0.00:0
2	70405537	.	A	G	.	PASS	SOMATIC;VT=SNP	GT:AD:BQ:DP:FA:SS	0:10,0:.:9:0.00:0
2	73549889	.	A	G	.	PASS	SOMATIC;VT=SNP	GT:AD:BQ:DP:FA:SS	0:9,0:.:9:0.00:0
2	75018887	.	T	C	.	PASS	SOMATIC;VT=SNP	GT:AD:BQ:DP:FA:SS	0:13,0:.:13:0.00:0
2	87152113	.	G	A	.	PASS	SOMATIC;VT=SNP	GT:AD:BQ:DP:FA:SS	0:9,0:.:4:0.00:0
2	87627595	.	A	G	.	PASS	SOMATIC;VT=SNP	GT:AD:BQ:DP:FA:SS	0:30,0:.:29:0.00:0
2	90371817	.	C	T	.	PASS	SOMATIC;VT=SNP	GT:AD:BQ:DP:FA:SS	0:10,0:.:6:0.00:0
2	90381352	.	C	T	.	PASS	SOMATIC;VT=SNP	GT:AD:BQ:DP:FA:SS	0:13,0:.:12:0.00:0
2	90381396	.	C	T	.	PASS	SOMATIC;VT=SNP	GT:AD:BQ:DP:FA:SS	0:23,0:.:22:0.00:0
2	90417567	.	A	G	.	PASS	SOMATIC;VT=SNP	GT:AD:BQ:DP:FA:SS	0:46,0:.:36:0.00:0
2	91673876	.	T	A	.	PASS	SOMATIC;VT=SNP	GT:AD:BQ:DP:FA:SS	0:8,0:.:7:0.00:0
2	91705083	rs199948017	C	A	.	PASS	DB;SOMATIC;VT=SNP	GT:AD:BQ:DP:FA:SS	0:21,0:.:21:0.00:0
2	91801784	rs13400002	C	A	.	PASS	DB;SOMATIC;VT=SNP	GT:AD:BQ:DP:FA:SS	0:48,1:.:49:0.020:0
2	92046884	.	G	C	.	PASS	SOMATIC;VT=SNP	GT:AD:BQ:DP:FA:SS	0:13,0:.:13:0.00:0
2	92046885	.	G	A	.	PASS	SOMATIC;VT=SNP	GT:AD:BQ:DP:FA:SS	0:14,0:.:14:0.00:0
2	92241535	.	C	A	.	PASS	SOMATIC;VT=SNP	GT:AD:BQ:DP:FA:SS	0:25,0:.:15:0.00:0
2	92318621	rs28838929	A	G	.	PASS	DB;SOMATIC;VT=SNP	GT:AD:BQ:DP:FA:SS	0:70,1:.:49:0.014:0
2	95767300	.	G	C	.	PASS	SOMATIC;VT=SNP	GT:AD:BQ:DP:FA:SS	0:28,0:.:28:0.00:0
2	95780032	.	T	G	.	PASS	SOMATIC;VT=SNP	GT:AD:BQ:DP:FA:SS	0:11,0:.:10:0.00:0
2	97829601	rs897852714	C	A	.	PASS	DB;SOMATIC;VT=SNP	GT:AD:BQ:DP:FA:SS	0:46,1:.:46:0.021:0
2	100170706	.	C	T	.	PASS	SOMATIC;VT=SNP	GT:AD:BQ:DP:FA:SS	0:50,0:.:50:0.00:0
2	102099589	.	C	T	.	PASS	SOMATIC;VT=SNP	GT:AD:BQ:DP:FA:SS	0:13,0:.:13:0.00:0
2	105440992	.	A	G	.	PASS	SOMATIC;VT=SNP	GT:AD:BQ:DP:FA:SS	0:9,0:.:9:0.00:0
2	117536440	.	G	C	.	PASS	SOMATIC;VT=SNP	GT:AD:BQ:DP:FA:SS	0:19,0:.:19:0.00:0
2	117536443	.	T	C	.	PASS	SOMATIC;VT=SNP	GT:AD:BQ:DP:FA:SS	0:18,0:.:18:0.00:0
2	119727527	.	A	G	.	PASS	SOMATIC;VT=SNP	GT:AD:BQ:DP:FA:SS	0:9,0:.:9:0.00:0
2	132195175	.	G	C	.	PASS	SOMATIC;VT=SNP	GT:AD:BQ:DP:FA:SS	0:9,0:.:9:0.00:0
2	132746751	rs10179652	A	G	.	PASS	DB;SOMATIC;VT=SNP	GT:AD:BQ:DP:FA:SS	0:49,1:.:37:0.020:0
2	132746780	rs10179658	A	G	.	PASS	DB;SOMATIC;VT=SNP	GT:AD:BQ:DP:FA:SS	0:54,1:.:41:0.018:0
2	132769614	.	T	A	.	PASS	SOMATIC;VT=SNP	GT:AD:BQ:DP:FA:SS	0:12,0:.:12:0.00:0
2	132807153	rs4954157	G	A	.	PASS	DB;SOMATIC;VT=SNP	GT:AD:BQ:DP:FA:SS	0:22,0:.:14:0.00:0
2	140142843	.	C	G	.	PASS	SOMATIC;VT=SNP	GT:AD:BQ:DP:FA:SS	0:8,0:.:7:0.00:0
2	170134618	.	A	T	.	PASS	SOMATIC;VT=SNP	GT:AD:BQ:DP:FA:SS	0:12,0:.:12:0.00:0
2	170423393	.	A	G	.	PASS	SOMATIC;VT=SNP	GT:AD:BQ:DP:FA:SS	0:15,0:.:14:0.00:0
2	170733128	.	C	T	.	PASS	SOMATIC;VT=SNP	GT:AD:BQ:DP:FA:SS	0:10,0:.:10:0.00:0
2	171206563	.	T	G	.	PASS	SOMATIC;VT=SNP	GT:AD:BQ:DP:FA:SS	0:8,0:.:8:0.00:0
2	172187275	.	A	T	.	PASS	SOMATIC;VT=SNP	GT:AD:BQ:DP:FA:SS	0:171,1:.:172:5.814e-03:0
2	176650137	rs4292064	A	G	.	PASS	DB;SOMATIC;VT=SNP	GT:AD:BQ:DP:FA:SS	0:21,0:.:17:0.00:0
2	178785542	.	A	C	.	PASS	SOMATIC;VT=SNP	GT:AD:BQ:DP:FA:SS	0:11,0:.:11:0.00:0
2	181586106	.	T	A	.	PASS	SOMATIC;VT=SNP	GT:AD:BQ:DP:FA:SS	0:8,0:.:8:0.00:0
2	181691225	.	A	G	.	PASS	SOMATIC;VT=SNP	GT:AD:BQ:DP:FA:SS	0:10,0:.:10:0.00:0
2	184334139	.	G	T	.	PASS	SOMATIC;VT=SNP	GT:AD:BQ:DP:FA:SS	0:8,0:.:8:0.00:0
2	188780203	.	C	T	.	PASS	SOMATIC;VT=SNP	GT:AD:BQ:DP:FA:SS	0:8,0:.:7:0.00:0
2	190040559	.	A	G	.	PASS	SOMATIC;VT=SNP	GT:AD:BQ:DP:FA:SS	0:12,0:.:12:0.00:0
2	200046576	.	T	C	.	PASS	SOMATIC;VT=SNP	GT:AD:BQ:DP:FA:SS	0:18,0:.:12:0.00:0
2	201548429	.	G	C	.	PASS	SOMATIC;VT=SNP	GT:AD:BQ:DP:FA:SS	0:10,0:.:1:0.00:0
2	208711085	.	T	C	.	PASS	SOMATIC;VT=SNP	GT:AD:BQ:DP:FA:SS	0:9,0:.:9:0.00:0
2	213830972	.	C	T	.	PASS	SOMATIC;VT=SNP	GT:AD:BQ:DP:FA:SS	0:8,0:.:8:0.00:0
2	217355949	.	G	A	.	PASS	SOMATIC;VT=SNP	GT:AD:BQ:DP:FA:SS	0:8,0:.:8:0.00:0
2	223681350	.	G	T	.	PASS	SOMATIC;VT=SNP	GT:AD:BQ:DP:FA:SS	0:10,0:.:6:0.00:0
2	235177489	.	T	C	.	PASS	SOMATIC;VT=SNP	GT:AD:BQ:DP:FA:SS	0:13,0:.:13:0.00:0
2	238002626	.	G	C	.	PASS	SOMATIC;VT=SNP	GT:AD:BQ:DP:FA:SS	0:10,0:.:10:0.00:0
3	2129163	.	A	G	.	PASS	SOMATIC;VT=SNP	GT:AD:BQ:DP:FA:SS	0:12,0:.:12:0.00:0
3	2395462	.	G	A	.	PASS	SOMATIC;VT=SNP	GT:AD:BQ:DP:FA:SS	0:18,0:.:18:0.00:0
3	9836951	.	C	T	.	PASS	SOMATIC;VT=SNP	GT:AD:BQ:DP:FA:SS	0:12,0:.:12:0.00:0
3	11410004	.	C	G	.	PASS	SOMATIC;VT=SNP	GT:AD:BQ:DP:FA:SS	0:16,0:.:16:0.00:0
3	11724454	.	A	C	.	PASS	SOMATIC;VT=SNP	GT:AD:BQ:DP:FA:SS	0:16,0:.:16:0.00:0
3	14653261	.	G	A	.	PASS	SOMATIC;VT=SNP	GT:AD:BQ:DP:FA:SS	0:8,0:.:7:0.00:0
3	30536091	.	C	G	.	PASS	SOMATIC;VT=SNP	GT:AD:BQ:DP:FA:SS	0:10,0:.:10:0.00:0
3	32500683	.	A	G	.	PASS	SOMATIC;VT=SNP	GT:AD:BQ:DP:FA:SS	0:8,0:.:8:0.00:0
3	40420336	.	T	G	.	PASS	SOMATIC;VT=SNP	GT:AD:BQ:DP:FA:SS	0:15,0:.:15:0.00:0
3	42154998	.	T	C	.	PASS	SOMATIC;VT=SNP	GT:AD:BQ:DP:FA:SS	0:9,0:.:9:0.00:0
3	56524716	.	T	C	.	PASS	SOMATIC;VT=SNP	GT:AD:BQ:DP:FA:SS	0:9,0:.:9:0.00:0
3	72291175	.	G	T	.	PASS	SOMATIC;VT=SNP	GT:AD:BQ:DP:FA:SS	0:8,0:.:8:0.00:0
3	75475550	rs866632220	C	T	.	PASS	DB;SOMATIC;VT=SNP	GT:AD:BQ:DP:FA:SS	0:24,0:.:24:0.00:0
3	75840494	.	C	A	.	PASS	SOMATIC;VT=SNP	GT:AD:BQ:DP:FA:SS	0:18,0:.:17:0.00:0
3	77459883	.	T	C	.	PASS	SOMATIC;VT=SNP	GT:AD:BQ:DP:FA:SS	0:31,0:.:32:0.00:0
3	81711438	.	T	C	.	PASS	SOMATIC;VT=SNP	GT:AD:BQ:DP:FA:SS	0:11,0:.:11:0.00:0
3	87348711	.	C	T	.	PASS	SOMATIC;VT=SNP	GT:AD:BQ:DP:FA:SS	0:20,0:.:20:0.00:0
3	93899271	.	G	A	.	PASS	SOMATIC;VT=SNP	GT:AD:BQ:DP:FA:SS	0:9,0:.:9:0.00:0
3	106088042	.	G	A	.	PASS	SOMATIC;VT=SNP	GT:AD:BQ:DP:FA:SS	0:18,0:.:18:0.00:0
3	109100040	.	T	C	.	PASS	SOMATIC;VT=SNP	GT:AD:BQ:DP:FA:SS	0:18,0:.:18:0.00:0
3	110866077	.	C	G	.	PASS	SOMATIC;VT=SNP	GT:AD:BQ:DP:FA:SS	0:19,0:.:20:0.00:0
3	121500517	rs112890644	G	A	.	PASS	DB;SOMATIC;VT=SNP	GT:AD:BQ:DP:FA:SS	0:51,1:.:52:0.019:0
3	121913877	.	C	T	.	PASS	SOMATIC;VT=SNP	GT:AD:BQ:DP:FA:SS	0:9,0:.:9:0.00:0
3	122413620	.	G	A	.	PASS	SOMATIC;VT=SNP	GT:AD:BQ:DP:FA:SS	0:14,0:.:14:0.00:0
3	128876981	.	C	T	.	PASS	SOMATIC;VT=SNP	GT:AD:BQ:DP:FA:SS	0:9,0:.:9:0.00:0
3	146548774	.	G	T	.	PASS	SOMATIC;VT=SNP	GT:AD:BQ:DP:FA:SS	0:9,0:.:9:0.00:0
3	147350649	.	G	A	.	PASS	SOMATIC;VT=SNP	GT:AD:BQ:DP:FA:SS	0:9,0:.:9:0.00:0
3	150653177	.	C	T	.	PASS	SOMATIC;VT=SNP	GT:AD:BQ:DP:FA:SS	0:11,0:.:11:0.00:0
3	152619483	rs199792912	G	A	.	PASS	DB;SOMATIC;VT=SNP	GT:AD:BQ:DP:FA:SS	0:19,0:.:19:0.00:0
3	160742252	.	G	T	.	PASS	SOMATIC;VT=SNP	GT:AD:BQ:DP:FA:SS	0:9,0:.:7:0.00:0
3	169874628	.	G	C	.	PASS	SOMATIC;VT=SNP	GT:AD:BQ:DP:FA:SS	0:11,0:.:11:0.00:0
3	179043989	.	G	T	.	PASS	SOMATIC;VT=SNP	GT:AD:BQ:DP:FA:SS	0:11,0:.:11:0.00:0
3	183341179	.	C	T	.	PASS	SOMATIC;VT=SNP	GT:AD:BQ:DP:FA:SS	0:12,0:.:11:0.00:0
3	184379283	.	C	G	.	PASS	SOMATIC;VT=SNP	GT:AD:BQ:DP:FA:SS	0:10,0:.:9:0.00:0
3	186425255	.	T	C	.	PASS	SOMATIC;VT=SNP	GT:AD:BQ:DP:FA:SS	0:22,0:.:22:0.00:0
3	189593092	.	C	T	.	PASS	SOMATIC;VT=SNP	GT:AD:BQ:DP:FA:SS	0:9,0:.:9:0.00:0
3	195128928	.	T	C	.	PASS	SOMATIC;VT=SNP	GT:AD:BQ:DP:FA:SS	0:15,0:.:15:0.00:0
3	195412596	rs374482149	A	G	.	PASS	DB;SOMATIC;VT=SNP	GT:AD:BQ:DP:FA:SS	0:139,1:.:127:7.143e-03:0
4	1830135	.	G	A	.	PASS	SOMATIC;VT=SNP	GT:AD:BQ:DP:FA:SS	0:14,0:.:6:0.00:0
4	49100764	rs62649887	C	T	.	PASS	DB;SOMATIC;VT=SNP	GT:AD:BQ:DP:FA:SS	0:49,0:.:30:0.00:0
4	49110554	rs144720847	C	T	.	PASS	DB;SOMATIC;VT=SNP	GT:AD:BQ:DP:FA:SS	0:35,0:.:19:0.00:0
4	49110679	rs377544904	T	G	.	PASS	DB;SOMATIC;VT=SNP	GT:AD:BQ:DP:FA:SS	0:30,0:.:21:0.00:0
4	49112414	rs960200939	C	T	.	PASS	DB;SOMATIC;VT=SNP	GT:AD:BQ:DP:FA:SS	0:20,0:.:2:0.00:0
4	49122209	.	G	T	.	PASS	SOMATIC;VT=SNP	GT:AD:BQ:DP:FA:SS	0:30,0:.:29:0.00:0
4	49123037	rs766209263	C	T	.	PASS	DB;SOMATIC;VT=SNP	GT:AD:BQ:DP:FA:SS	0:48,1:.:50:0.020:0
4	49132137	rs1034510711	T	A	.	PASS	DB;SOMATIC;VT=SNP	GT:AD:BQ:DP:FA:SS	0:102,1:.:45:9.709e-03:0
4	49146189	rs867974882	T	A	.	PASS	DB;SOMATIC;VT=SNP	GT:AD:BQ:DP:FA:SS	0:21,0:.:3:0.00:0
4	49148612	.	T	C	.	PASS	SOMATIC;VT=SNP	GT:AD:BQ:DP:FA:SS	0:19,0:.:10:0.00:0
4	49178360	.	A	G	.	PASS	SOMATIC;VT=SNP	GT:AD:BQ:DP:FA:SS	0:11,0:.:7:0.00:0
4	49515185	.	A	G	.	PASS	SOMATIC;VT=SNP	GT:AD:BQ:DP:FA:SS	0:19,0:.:10:0.00:0
4	49534624	rs2687331	C	T	.	PASS	DB;SOMATIC;VT=SNP	GT:AD:BQ:DP:FA:SS	0:27,0:.:25:0.00:0
4	49536280	rs201629683	G	A	.	PASS	DB;SOMATIC;VT=SNP	GT:AD:BQ:DP:FA:SS	0:33,0:.:16:0.00:0
4	49553136	.	C	T	.	PASS	SOMATIC;VT=SNP	GT:AD:BQ:DP:FA:SS	0:126,1:.:77:7.874e-03:0
4	56682633	.	T	C	.	PASS	SOMATIC;VT=SNP	GT:AD:BQ:DP:FA:SS	0:8,0:.:8:0.00:0
4	68266151	rs4860251	C	G	.	PASS	DB;SOMATIC;VT=SNP	GT:AD:BQ:DP:FA:SS	0:55,1:.:47:0.018:0
4	76940903	.	G	A	.	PASS	SOMATIC;VT=SNP	GT:AD:BQ:DP:FA:SS	0:14,0:.:14:0.00:0
4	77374142	.	A	G	.	PASS	SOMATIC;VT=SNP	GT:AD:BQ:DP:FA:SS	0:9,0:.:9:0.00:0
4	96189352	.	G	A	.	PASS	SOMATIC;VT=SNP	GT:AD:BQ:DP:FA:SS	0:11,0:.:11:0.00:0
4	111763438	.	C	T	.	PASS	SOMATIC;VT=SNP	GT:AD:BQ:DP:FA:SS	0:9,0:.:9:0.00:0
4	123837272	.	G	C	.	PASS	SOMATIC;VT=SNP	GT:AD:BQ:DP:FA:SS	0:10,0:.:10:0.00:0
4	135599304	.	C	G	.	PASS	SOMATIC;VT=SNP	GT:AD:BQ:DP:FA:SS	0:28,0:.:12:0.00:0
4	135599305	.	A	T	.	PASS	SOMATIC;VT=SNP	GT:AD:BQ:DP:FA:SS	0:28,0:.:12:0.00:0
4	148524552	.	G	C	.	PASS	SOMATIC;VT=SNP	GT:AD:BQ:DP:FA:SS	0:14,0:.:13:0.00:0
4	181432639	.	T	C	.	PASS	SOMATIC;VT=SNP	GT:AD:BQ:DP:FA:SS	0:8,0:.:8:0.00:0
4	184482162	.	G	A	.	PASS	SOMATIC;VT=SNP	GT:AD:BQ:DP:FA:SS	0:15,0:.:12:0.00:0
5	658830	.	C	T	.	PASS	SOMATIC;VT=SNP	GT:AD:BQ:DP:FA:SS	0:9,0:.:4:0.00:0
5	1115843	.	C	A	.	PASS	SOMATIC;VT=SNP	GT:AD:BQ:DP:FA:SS	0:11,0:.:11:0.00:0
5	7666510	.	T	C	.	PASS	SOMATIC;VT=SNP	GT:AD:BQ:DP:FA:SS	0:10,0:.:10:0.00:0
5	8197010	.	C	A	.	PASS	SOMATIC;VT=SNP	GT:AD:BQ:DP:FA:SS	0:21,0:.:21:0.00:0
5	8295898	.	C	T	.	PASS	SOMATIC;VT=SNP	GT:AD:BQ:DP:FA:SS	0:35,1:.:36:0.028:0
5	17027216	.	C	T	.	PASS	SOMATIC;VT=SNP	GT:AD:BQ:DP:FA:SS	0:9,0:.:9:0.00:0
5	23273915	.	C	A	.	PASS	SOMATIC;VT=SNP	GT:AD:BQ:DP:FA:SS	0:36,0:.:36:0.00:0
5	25810781	.	T	A	.	PASS	SOMATIC;VT=SNP	GT:AD:BQ:DP:FA:SS	0:10,0:.:9:0.00:0
5	26529127	.	C	T	.	PASS	SOMATIC;VT=SNP	GT:AD:BQ:DP:FA:SS	0:14,0:.:14:0.00:0
5	31779558	.	T	C	.	PASS	SOMATIC;VT=SNP	GT:AD:BQ:DP:FA:SS	0:12,0:.:12:0.00:0
5	31984807	.	C	T	.	PASS	SOMATIC;VT=SNP	GT:AD:BQ:DP:FA:SS	0:9,0:.:9:0.00:0
5	34189962	.	G	A	.	PASS	SOMATIC;VT=SNP	GT:AD:BQ:DP:FA:SS	0:8,0:.:8:0.00:0
5	43069891	.	T	C	.	PASS	SOMATIC;VT=SNP	GT:AD:BQ:DP:FA:SS	0:10,0:.:10:0.00:0
5	49410286	rs372241016	T	C	.	PASS	DB;SOMATIC;VT=SNP	GT:AD:BQ:DP:FA:SS	0:21,0:.:14:0.00:0
5	49429122	.	C	T	.	PASS	SOMATIC;VT=SNP	GT:AD:BQ:DP:FA:SS	0:13,0:.:6:0.00:0
5	49437347	.	A	C	.	PASS	SOMATIC;VT=SNP	GT:AD:BQ:DP:FA:SS	0:37,1:.:21:0.026:0
5	55112278	rs753069000	A	T	.	PASS	DB;SOMATIC;VT=SNP	GT:AD:BQ:DP:FA:SS	0:43,1:.:44:0.023:0
5	56591451	.	T	C	.	PASS	SOMATIC;VT=SNP	GT:AD:BQ:DP:FA:SS	0:21,0:.:21:0.00:0
5	56591455	.	C	T	.	PASS	SOMATIC;VT=SNP	GT:AD:BQ:DP:FA:SS	0:19,0:.:19:0.00:0
5	77687006	.	G	A	.	PASS	SOMATIC;VT=SNP	GT:AD:BQ:DP:FA:SS	0:13,0:.:6:0.00:0
5	94657645	.	T	C	.	PASS	SOMATIC;VT=SNP	GT:AD:BQ:DP:FA:SS	0:15,0:.:14:0.00:0
5	112202004	.	A	G	.	PASS	SOMATIC;VT=SNP	GT:AD:BQ:DP:FA:SS	0:8,0:.:8:0.00:0
5	122903022	.	T	C	.	PASS	SOMATIC;VT=SNP	GT:AD:BQ:DP:FA:SS	0:8,0:.:8:0.00:0
5	137573048	.	T	C	.	PASS	SOMATIC;VT=SNP	GT:AD:BQ:DP:FA:SS	0:8,0:.:8:0.00:0
5	156490119	.	C	T	.	PASS	SOMATIC;VT=SNP	GT:AD:BQ:DP:FA:SS	0:10,0:.:10:0.00:0
5	157297071	.	A	G	.	PASS	SOMATIC;VT=SNP	GT:AD:BQ:DP:FA:SS	0:15,0:.:15:0.00:0
5	157633852	.	C	A	.	PASS	SOMATIC;VT=SNP	GT:AD:BQ:DP:FA:SS	0:19,0:.:18:0.00:0
5	171592955	.	G	A	.	PASS	SOMATIC;VT=SNP	GT:AD:BQ:DP:FA:SS	0:13,0:.:13:0.00:0
5	176398895	.	A	G	.	PASS	SOMATIC;VT=SNP	GT:AD:BQ:DP:FA:SS	0:8,0:.:8:0.00:0
5	177208864	.	C	T	.	PASS	SOMATIC;VT=SNP	GT:AD:BQ:DP:FA:SS	0:22,0:.:21:0.00:0
5	177406745	.	T	A	.	PASS	SOMATIC;VT=SNP	GT:AD:BQ:DP:FA:SS	0:8,0:.:7:0.00:0
5	177482370	.	G	T	.	PASS	SOMATIC;VT=SNP	GT:AD:BQ:DP:FA:SS	0:19,0:.:19:0.00:0
5	177514491	rs908778589	G	A	.	PASS	DB;SOMATIC;VT=SNP	GT:AD:BQ:DP:FA:SS	0:32,0:.:32:0.00:0
5	178108300	.	T	G	.	PASS	SOMATIC;VT=SNP	GT:AD:BQ:DP:FA:SS	0:18,0:.:18:0.00:0
5	179007410	.	A	C	.	PASS	SOMATIC;VT=SNP	GT:AD:BQ:DP:FA:SS	0:27,0:.:20:0.00:0
5	180363003	.	G	T	.	PASS	SOMATIC;VT=SNP	GT:AD:BQ:DP:FA:SS	0:12,0:.:12:0.00:0
5	180473097	rs373520374	C	T	.	PASS	DB;SOMATIC;VT=SNP	GT:AD:BQ:DP:FA:SS	0:86,1:.:65:0.011:0
5	180691381	.	A	T	.	PASS	SOMATIC;VT=SNP	GT:AD:BQ:DP:FA:SS	0:19,0:.:19:0.00:0
6	18514260	.	A	G	.	PASS	SOMATIC;VT=SNP	GT:AD:BQ:DP:FA:SS	0:8,0:.:8:0.00:0
6	31391650	.	T	C	.	PASS	SOMATIC;VT=SNP	GT:AD:BQ:DP:FA:SS	0:12,0:.:12:0.00:0
6	31487328	.	C	A	.	PASS	SOMATIC;VT=SNP	GT:AD:BQ:DP:FA:SS	0:102,1:.:103:9.709e-03:0
6	32020167	.	C	G	.	PASS	SOMATIC;VT=SNP	GT:AD:BQ:DP:FA:SS	0:10,0:.:10:0.00:0
6	38033103	.	A	G	.	PASS	SOMATIC;VT=SNP	GT:AD:BQ:DP:FA:SS	0:9,0:.:9:0.00:0
6	41399991	.	T	C	.	PASS	SOMATIC;VT=SNP	GT:AD:BQ:DP:FA:SS	0:11,0:.:11:0.00:0
6	41744270	.	T	G	.	PASS	SOMATIC;VT=SNP	GT:AD:BQ:DP:FA:SS	0:17,0:.:17:0.00:0
6	43438484	.	A	G	.	PASS	SOMATIC;VT=SNP	GT:AD:BQ:DP:FA:SS	0:9,0:.:9:0.00:0
6	44357828	.	C	G	.	PASS	SOMATIC;VT=SNP	GT:AD:BQ:DP:FA:SS	0:9,0:.:9:0.00:0
6	49540595	.	A	T	.	PASS	SOMATIC;VT=SNP	GT:AD:BQ:DP:FA:SS	0:10,0:.:10:0.00:0
6	49838607	.	T	C	.	PASS	SOMATIC;VT=SNP	GT:AD:BQ:DP:FA:SS	0:16,0:.:16:0.00:0
6	57430301	rs7756029	G	A	.	PASS	DB;SOMATIC;VT=SNP	GT:AD:BQ:DP:FA:SS	0:21,0:.:21:0.00:0
6	57459766	rs62399141	A	G	.	PASS	DB;SOMATIC;VT=SNP	GT:AD:BQ:DP:FA:SS	0:46,1:.:47:0.021:0
6	64181152	.	A	G	.	PASS	SOMATIC;VT=SNP	GT:AD:BQ:DP:FA:SS	0:14,0:.:14:0.00:0
6	70692383	.	G	A	.	PASS	SOMATIC;VT=SNP	GT:AD:BQ:DP:FA:SS	0:13,0:.:13:0.00:0
6	83274663	.	C	G	.	PASS	SOMATIC;VT=SNP	GT:AD:BQ:DP:FA:SS	0:8,0:.:2:0.00:0
6	88539536	.	C	T	.	PASS	SOMATIC;VT=SNP	GT:AD:BQ:DP:FA:SS	0:42,0:.:42:0.00:0
6	107512195	.	A	G	.	PASS	SOMATIC;VT=SNP	GT:AD:BQ:DP:FA:SS	0:8,0:.:6:0.00:0
6	126100208	.	G	A	.	PASS	SOMATIC;VT=SNP	GT:AD:BQ:DP:FA:SS	0:16,0:.:16:0.00:0
6	144402232	.	G	A	.	PASS	SOMATIC;VT=SNP	GT:AD:BQ:DP:FA:SS	0:10,0:.:10:0.00:0
6	144958386	.	G	A	.	PASS	SOMATIC;VT=SNP	GT:AD:BQ:DP:FA:SS	0:21,0:.:21:0.00:0
6	146573937	.	T	C	.	PASS	SOMATIC;VT=SNP	GT:AD:BQ:DP:FA:SS	0:21,0:.:21:0.00:0
6	148040112	.	C	T	.	PASS	SOMATIC;VT=SNP	GT:AD:BQ:DP:FA:SS	0:18,0:.:18:0.00:0
6	148226083	.	G	A	.	PASS	SOMATIC;VT=SNP	GT:AD:BQ:DP:FA:SS	0:9,0:.:9:0.00:0
6	155399431	.	A	C	.	PASS	SOMATIC;VT=SNP	GT:AD:BQ:DP:FA:SS	0:14,0:.:14:0.00:0
7	4867840	.	A	G	.	PASS	SOMATIC;VT=SNP	GT:AD:BQ:DP:FA:SS	0:9,0:.:9:0.00:0
7	13253891	.	G	A	.	PASS	SOMATIC;VT=SNP	GT:AD:BQ:DP:FA:SS	0:10,0:.:10:0.00:0
7	39835943	.	C	T	.	PASS	SOMATIC;VT=SNP	GT:AD:BQ:DP:FA:SS	0:9,0:.:9:0.00:0
7	44057801	.	G	A	.	PASS	SOMATIC;VT=SNP	GT:AD:BQ:DP:FA:SS	0:12,0:.:8:0.00:0
7	45869275	rs372903295	A	T	.	PASS	DB;SOMATIC;VT=SNP	GT:AD:BQ:DP:FA:SS	0:29,0:.:24:0.00:0
7	46075627	.	A	T	.	PASS	SOMATIC;VT=SNP	GT:AD:BQ:DP:FA:SS	0:12,0:.:12:0.00:0
7	47409777	.	T	G	.	PASS	SOMATIC;VT=SNP	GT:AD:BQ:DP:FA:SS	0:9,0:.:9:0.00:0
7	55806110	.	G	C	.	PASS	SOMATIC;VT=SNP	GT:AD:BQ:DP:FA:SS	0:18,0:.:18:0.00:0
7	57697373	.	T	A	.	PASS	SOMATIC;VT=SNP	GT:AD:BQ:DP:FA:SS	0:11,0:.:5:0.00:0
7	57743459	rs961846022	A	T	.	PASS	DB;SOMATIC;VT=SNP	GT:AD:BQ:DP:FA:SS	0:24,0:.:22:0.00:0
7	61784047	rs796359811	G	T	.	PASS	DB;SOMATIC;VT=SNP	GT:AD:BQ:DP:FA:SS	0:37,1:.:30:0.026:0
7	61967530	.	T	C	.	PASS	SOMATIC;VT=SNP	GT:AD:BQ:DP:FA:SS	0:71,1:.:47:0.014:0
7	61968677	rs28851958	C	A	.	PASS	DB;SOMATIC;VT=SNP	GT:AD:BQ:DP:FA:SS	0:26,0:.:20:0.00:0
7	61968714	rs12540780	G	A	.	PASS	DB;SOMATIC;VT=SNP	GT:AD:BQ:DP:FA:SS	0:97,0:.:59:0.00:0
7	66296574	.	T	C	.	PASS	SOMATIC;VT=SNP	GT:AD:BQ:DP:FA:SS	0:9,0:.:7:0.00:0
7	66574092	.	C	G	.	PASS	SOMATIC;VT=SNP	GT:AD:BQ:DP:FA:SS	0:13,0:.:10:0.00:0
7	94561169	.	T	C	.	PASS	SOMATIC;VT=SNP	GT:AD:BQ:DP:FA:SS	0:9,0:.:9:0.00:0
7	99024977	.	G	A	.	PASS	SOMATIC;VT=SNP	GT:AD:BQ:DP:FA:SS	0:8,0:.:5:0.00:0
7	99072167	.	A	G	.	PASS	SOMATIC;VT=SNP	GT:AD:BQ:DP:FA:SS	0:8,0:.:5:0.00:0
7	100717423	.	T	C	.	PASS	SOMATIC;VT=SNP	GT:AD:BQ:DP:FA:SS	0:11,0:.:11:0.00:0
7	103576547	.	T	A	.	PASS	SOMATIC;VT=SNP	GT:AD:BQ:DP:FA:SS	0:8,0:.:8:0.00:0
7	110689336	.	G	A	.	PASS	SOMATIC;VT=SNP	GT:AD:BQ:DP:FA:SS	0:16,0:.:7:0.00:0
7	121486229	.	T	G	.	PASS	SOMATIC;VT=SNP	GT:AD:BQ:DP:FA:SS	0:10,0:.:10:0.00:0
7	126609744	rs10281299	C	A	.	PASS	DB;SOMATIC;VT=SNP	GT:AD:BQ:DP:FA:SS	0:19,0:.:19:0.00:0
7	127872124	.	G	A	.	PASS	SOMATIC;VT=SNP	GT:AD:BQ:DP:FA:SS	0:12,0:.:12:0.00:0
7	128119108	rs1037613666	A	C	.	PASS	DB;SOMATIC;VT=SNP	GT:AD:BQ:DP:FA:SS	0:20,0:.:20:0.00:0
7	128146724	.	C	T	.	PASS	SOMATIC;VT=SNP	GT:AD:BQ:DP:FA:SS	0:21,0:.:20:0.00:0
7	129138363	.	G	T	.	PASS	SOMATIC;VT=SNP	GT:AD:BQ:DP:FA:SS	0:17,0:.:17:0.00:0
7	132713514	.	G	A	.	PASS	SOMATIC;VT=SNP	GT:AD:BQ:DP:FA:SS	0:9,0:.:9:0.00:0
7	138466703	.	A	G	.	PASS	SOMATIC;VT=SNP	GT:AD:BQ:DP:FA:SS	0:10,0:.:10:0.00:0
7	138875004	.	G	T	.	PASS	SOMATIC;VT=SNP	GT:AD:BQ:DP:FA:SS	0:8,0:.:8:0.00:0
7	141036644	.	A	G	.	PASS	SOMATIC;VT=SNP	GT:AD:BQ:DP:FA:SS	0:15,0:.:15:0.00:0
7	148977210	.	C	T	.	PASS	SOMATIC;VT=SNP	GT:AD:BQ:DP:FA:SS	0:8,0:.:8:0.00:0
7	150341655	.	T	C	.	PASS	SOMATIC;VT=SNP	GT:AD:BQ:DP:FA:SS	0:21,0:.:21:0.00:0
7	150918602	.	A	T	.	PASS	SOMATIC;VT=SNP	GT:AD:BQ:DP:FA:SS	0:34,0:.:34:0.00:0
7	152497505	rs200024079	G	T	.	PASS	DB;SOMATIC;VT=SNP	GT:AD:BQ:DP:FA:SS	0:38,1:.:39:0.026:0
8	99440	.	T	C	.	PASS	SOMATIC;VT=SNP	GT:AD:BQ:DP:FA:SS	0:18,0:.:10:0.00:0
8	3679282	.	T	C	.	PASS	SOMATIC;VT=SNP	GT:AD:BQ:DP:FA:SS	0:8,0:.:8:0.00:0
8	9717848	.	C	A	.	PASS	SOMATIC;VT=SNP	GT:AD:BQ:DP:FA:SS	0:9,0:.:9:0.00:0
8	19089676	.	A	G	.	PASS	SOMATIC;VT=SNP	GT:AD:BQ:DP:FA:SS	0:11,0:.:11:0.00:0
8	36953308	.	C	T	.	PASS	SOMATIC;VT=SNP	GT:AD:BQ:DP:FA:SS	0:23,0:.:23:0.00:0
8	36997285	.	C	T	.	PASS	SOMATIC;VT=SNP	GT:AD:BQ:DP:FA:SS	0:13,0:.:13:0.00:0
8	38232296	.	A	G	.	PASS	SOMATIC;VT=SNP	GT:AD:BQ:DP:FA:SS	0:8,0:.:8:0.00:0
8	38751201	.	A	G	.	PASS	SOMATIC;VT=SNP	GT:AD:BQ:DP:FA:SS	0:12,0:.:12:0.00:0
8	40794214	rs868579141	G	A	.	PASS	DB;SOMATIC;VT=SNP	GT:AD:BQ:DP:FA:SS	0:20,0:.:18:0.00:0
8	40944725	.	G	A	.	PASS	SOMATIC;VT=SNP	GT:AD:BQ:DP:FA:SS	0:8,0:.:8:0.00:0
8	42540095	.	C	T	.	PASS	SOMATIC;VT=SNP	GT:AD:BQ:DP:FA:SS	0:8,0:.:8:0.00:0
8	43825836	.	T	G	.	PASS	SOMATIC;VT=SNP	GT:AD:BQ:DP:FA:SS	0:8,0:.:7:0.00:0
8	49546875	rs771367781	C	T	.	PASS	DB;SOMATIC;VT=SNP	GT:AD:BQ:DP:FA:SS	0:25,0:.:25:0.00:0
8	53493370	.	T	A	.	PASS	SOMATIC;VT=SNP	GT:AD:BQ:DP:FA:SS	0:18,0:.:18:0.00:0
8	64032564	.	C	T	.	PASS	SOMATIC;VT=SNP	GT:AD:BQ:DP:FA:SS	0:24,0:.:20:0.00:0
8	68170673	.	C	T	.	PASS	SOMATIC;VT=SNP	GT:AD:BQ:DP:FA:SS	0:9,0:.:9:0.00:0
8	68323536	.	G	A	.	PASS	SOMATIC;VT=SNP	GT:AD:BQ:DP:FA:SS	0:12,0:.:12:0.00:0
8	76233081	.	A	G	.	PASS	SOMATIC;VT=SNP	GT:AD:BQ:DP:FA:SS	0:10,0:.:10:0.00:0
8	84561583	rs2400969	C	T	.	PASS	DB;SOMATIC;VT=SNP	GT:AD:BQ:DP:FA:SS	0:25,0:.:25:0.00:0
8	85861555	.	T	A	.	PASS	SOMATIC;VT=SNP	GT:AD:BQ:DP:FA:SS	0:11,0:.:11:0.00:0
8	87706248	.	T	C	.	PASS	SOMATIC;VT=SNP	GT:AD:BQ:DP:FA:SS	0:8,0:.:8:0.00:0
8	87706262	.	C	T	.	PASS	SOMATIC;VT=SNP	GT:AD:BQ:DP:FA:SS	0:8,0:.:8:0.00:0
8	94984755	rs7812529	G	A	.	PASS	DB;SOMATIC;VT=SNP	GT:AD:BQ:DP:FA:SS	0:20,0:.:20:0.00:0
8	99156184	.	C	A	.	PASS	SOMATIC;VT=SNP	GT:AD:BQ:DP:FA:SS	0:9,0:.:9:0.00:0
8	99308138	.	G	C	.	PASS	SOMATIC;VT=SNP	GT:AD:BQ:DP:FA:SS	0:9,0:.:9:0.00:0
8	100087531	.	T	C	.	PASS	SOMATIC;VT=SNP	GT:AD:BQ:DP:FA:SS	0:9,0:.:9:0.00:0
8	102471499	.	A	G	.	PASS	SOMATIC;VT=SNP	GT:AD:BQ:DP:FA:SS	0:17,0:.:17:0.00:0
8	103220245	.	C	G	.	PASS	SOMATIC;VT=SNP	GT:AD:BQ:DP:FA:SS	0:36,1:.:37:0.027:0
8	103691393	.	T	C	.	PASS	SOMATIC;VT=SNP	GT:AD:BQ:DP:FA:SS	0:22,0:.:22:0.00:0
8	104408812	.	A	G	.	PASS	SOMATIC;VT=SNP	GT:AD:BQ:DP:FA:SS	0:22,0:.:22:0.00:0
8	106909291	.	A	G	.	PASS	SOMATIC;VT=SNP	GT:AD:BQ:DP:FA:SS	0:26,0:.:26:0.00:0
8	109392132	.	A	G	.	PASS	SOMATIC;VT=SNP	GT:AD:BQ:DP:FA:SS	0:13,0:.:13:0.00:0
8	113360933	.	A	C	.	PASS	SOMATIC;VT=SNP	GT:AD:BQ:DP:FA:SS	0:20,0:.:20:0.00:0
8	114111366	rs1480463	C	A	.	PASS	DB;SOMATIC;VT=SNP	GT:AD:BQ:DP:FA:SS	0:22,0:.:22:0.00:0
8	117006247	rs760745885	A	T	.	PASS	DB;SOMATIC;VT=SNP	GT:AD:BQ:DP:FA:SS	0:25,0:.:25:0.00:0
8	117805622	.	T	G	.	PASS	SOMATIC;VT=SNP	GT:AD:BQ:DP:FA:SS	0:17,0:.:17:0.00:0
8	119963843	rs10505346	G	T	.	PASS	DB;SOMATIC;VT=SNP	GT:AD:BQ:DP:FA:SS	0:27,0:.:27:0.00:0
8	121028859	.	A	T	.	PASS	SOMATIC;VT=SNP	GT:AD:BQ:DP:FA:SS	0:42,1:.:43:0.023:0
8	122127242	.	G	A	.	PASS	SOMATIC;VT=SNP	GT:AD:BQ:DP:FA:SS	0:9,0:.:9:0.00:0
8	126687658	rs201065088	C	G	.	PASS	DB;SOMATIC;VT=SNP	GT:AD:BQ:DP:FA:SS	0:22,0:.:22:0.00:0
8	127522278	.	A	T	.	PASS	SOMATIC;VT=SNP	GT:AD:BQ:DP:FA:SS	0:12,0:.:12:0.00:0
8	129174646	.	T	C	.	PASS	SOMATIC;VT=SNP	GT:AD:BQ:DP:FA:SS	0:13,0:.:13:0.00:0
8	133589961	.	C	T	.	PASS	SOMATIC;VT=SNP	GT:AD:BQ:DP:FA:SS	0:8,0:.:8:0.00:0
8	134154428	.	A	G	.	PASS	SOMATIC;VT=SNP	GT:AD:BQ:DP:FA:SS	0:12,0:.:12:0.00:0
8	139190244	rs10095349	C	T	.	PASS	DB;SOMATIC;VT=SNP	GT:AD:BQ:DP:FA:SS	0:22,0:.:22:0.00:0
8	141479089	.	G	C	.	PASS	SOMATIC;VT=SNP	GT:AD:BQ:DP:FA:SS	0:17,0:.:16:0.00:0
8	141982584	.	T	G	.	PASS	SOMATIC;VT=SNP	GT:AD:BQ:DP:FA:SS	0:14,0:.:14:0.00:0
8	142561658	rs144895391	T	A	.	PASS	DB;SOMATIC;VT=SNP	GT:AD:BQ:DP:FA:SS	0:36,1:.:24:0.027:0
8	143528531	.	C	T	.	PASS	SOMATIC;VT=SNP	GT:AD:BQ:DP:FA:SS	0:8,0:.:8:0.00:0
8	143694281	.	A	T	.	PASS	SOMATIC;VT=SNP	GT:AD:BQ:DP:FA:SS	0:9,0:.:9:0.00:0
8	144504959	rs111704855	C	T	.	PASS	DB;SOMATIC;VT=SNP	GT:AD:BQ:DP:FA:SS	0:19,0:.:19:0.00:0
8	145041359	.	G	A	.	PASS	SOMATIC;VT=SNP	GT:AD:BQ:DP:FA:SS	0:23,0:.:22:0.00:0
9	5498578	.	C	T	.	PASS	SOMATIC;VT=SNP	GT:AD:BQ:DP:FA:SS	0:8,0:.:8:0.00:0
9	6720447	.	G	A	.	PASS	SOMATIC;VT=SNP	GT:AD:BQ:DP:FA:SS	0:9,0:.:9:0.00:0
9	24669287	.	A	G	.	PASS	SOMATIC;VT=SNP	GT:AD:BQ:DP:FA:SS	0:8,0:.:8:0.00:0
9	28853783	rs2148784	C	T	.	PASS	DB;SOMATIC;VT=SNP	GT:AD:BQ:DP:FA:SS	0:38,1:.:39:0.026:0
9	32638753	.	T	C	.	PASS	SOMATIC;VT=SNP	GT:AD:BQ:DP:FA:SS	0:21,0:.:21:0.00:0
9	36588106	.	C	T	.	PASS	SOMATIC;VT=SNP	GT:AD:BQ:DP:FA:SS	0:11,0:.:11:0.00:0
9	45362606	rs201773445	G	T	.	PASS	DB;SOMATIC;VT=SNP	GT:AD:BQ:DP:FA:SS	0:48,1:.:43:0.020:0
9	66513513	rs4400485	C	A	.	PASS	DB;SOMATIC;VT=SNP	GT:AD:BQ:DP:FA:SS	0:55,0:.:23:0.00:0
9	66739075	rs4922368	A	G	.	PASS	DB;SOMATIC;VT=SNP	GT:AD:BQ:DP:FA:SS	0:22,0:.:16:0.00:0
9	68382598	.	G	C	.	PASS	SOMATIC;VT=SNP	GT:AD:BQ:DP:FA:SS	0:23,0:.:13:0.00:0
9	68396507	.	T	C	.	PASS	SOMATIC;VT=SNP	GT:AD:BQ:DP:FA:SS	0:15,0:.:15:0.00:0
9	69432113	.	C	G	.	PASS	SOMATIC;VT=SNP	GT:AD:BQ:DP:FA:SS	0:10,0:.:7:0.00:0
9	70179684	.	A	G	.	PASS	SOMATIC;VT=SNP	GT:AD:BQ:DP:FA:SS	0:10,0:.:7:0.00:0
9	73513313	.	C	T	.	PASS	SOMATIC;VT=SNP	GT:AD:BQ:DP:FA:SS	0:13,0:.:11:0.00:0
9	75369966	.	G	C	.	PASS	SOMATIC;VT=SNP	GT:AD:BQ:DP:FA:SS	0:18,0:.:18:0.00:0
9	77452387	.	G	A	.	PASS	SOMATIC;VT=SNP	GT:AD:BQ:DP:FA:SS	0:9,0:.:9:0.00:0
9	86366000	.	C	T	.	PASS	SOMATIC;VT=SNP	GT:AD:BQ:DP:FA:SS	0:8,0:.:8:0.00:0
9	88321542	.	A	T	.	PASS	SOMATIC;VT=SNP	GT:AD:BQ:DP:FA:SS	0:12,0:.:12:0.00:0
9	93462664	.	C	T	.	PASS	SOMATIC;VT=SNP	GT:AD:BQ:DP:FA:SS	0:10,0:.:10:0.00:0
9	94968318	.	A	T	.	PASS	SOMATIC;VT=SNP	GT:AD:BQ:DP:FA:SS	0:24,0:.:24:0.00:0
9	99461734	.	T	C	.	PASS	SOMATIC;VT=SNP	GT:AD:BQ:DP:FA:SS	0:22,0:.:22:0.00:0
9	101786647	.	C	T	.	PASS	SOMATIC;VT=SNP	GT:AD:BQ:DP:FA:SS	0:10,0:.:10:0.00:0
9	109831842	.	T	C	.	PASS	SOMATIC;VT=SNP	GT:AD:BQ:DP:FA:SS	0:11,0:.:11:0.00:0
9	112124287	.	T	C	.	PASS	SOMATIC;VT=SNP	GT:AD:BQ:DP:FA:SS	0:13,0:.:12:0.00:0
9	112343727	.	C	T	.	PASS	SOMATIC;VT=SNP	GT:AD:BQ:DP:FA:SS	0:12,0:.:12:0.00:0
9	114248545	.	A	G	.	PASS	SOMATIC;VT=SNP	GT:AD:BQ:DP:FA:SS	0:13,0:.:13:0.00:0
9	123855351	.	T	C	.	PASS	SOMATIC;VT=SNP	GT:AD:BQ:DP:FA:SS	0:11,0:.:11:0.00:0
9	127601755	.	A	G	.	PASS	SOMATIC;VT=SNP	GT:AD:BQ:DP:FA:SS	0:22,0:.:22:0.00:0
9	127646410	.	T	C	.	PASS	SOMATIC;VT=SNP	GT:AD:BQ:DP:FA:SS	0:9,0:.:9:0.00:0
9	127882737	.	C	T	.	PASS	SOMATIC;VT=SNP	GT:AD:BQ:DP:FA:SS	0:9,0:.:9:0.00:0
9	130311894	.	C	T	.	PASS	SOMATIC;VT=SNP	GT:AD:BQ:DP:FA:SS	0:9,0:.:9:0.00:0
9	135175325	.	A	G	.	PASS	SOMATIC;VT=SNP	GT:AD:BQ:DP:FA:SS	0:9,0:.:9:0.00:0
9	135273148	.	C	T	.	PASS	SOMATIC;VT=SNP	GT:AD:BQ:DP:FA:SS	0:17,0:.:17:0.00:0
9	138866531	.	G	C	.	PASS	SOMATIC;VT=SNP	GT:AD:BQ:DP:FA:SS	0:15,0:.:15:0.00:0
9	139597571	.	C	T	.	PASS	SOMATIC;VT=SNP	GT:AD:BQ:DP:FA:SS	0:12,0:.:12:0.00:0
10	307585	.	T	A	.	PASS	SOMATIC;VT=SNP	GT:AD:BQ:DP:FA:SS	0:13,0:.:13:0.00:0
10	1642794	.	C	T	.	PASS	SOMATIC;VT=SNP	GT:AD:BQ:DP:FA:SS	0:9,0:.:9:0.00:0
10	2613661	.	C	A	.	PASS	SOMATIC;VT=SNP	GT:AD:BQ:DP:FA:SS	0:9,0:.:9:0.00:0
10	4957912	.	A	T	.	PASS	SOMATIC;VT=SNP	GT:AD:BQ:DP:FA:SS	0:14,0:.:14:0.00:0
10	7405448	.	T	C	.	PASS	SOMATIC;VT=SNP	GT:AD:BQ:DP:FA:SS	0:9,0:.:8:0.00:0
10	8723540	rs868111972	C	T	.	PASS	DB;SOMATIC;VT=SNP	GT:AD:BQ:DP:FA:SS	0:20,0:.:20:0.00:0
10	10094298	.	T	C	.	PASS	SOMATIC;VT=SNP	GT:AD:BQ:DP:FA:SS	0:11,0:.:11:0.00:0
10	12089273	.	G	T	.	PASS	SOMATIC;VT=SNP	GT:AD:BQ:DP:FA:SS	0:22,0:.:22:0.00:0
10	12108835	.	G	A	.	PASS	SOMATIC;VT=SNP	GT:AD:BQ:DP:FA:SS	0:9,0:.:9:0.00:0
10	12262119	.	T	C	.	PASS	SOMATIC;VT=SNP	GT:AD:BQ:DP:FA:SS	0:18,0:.:18:0.00:0
10	12990917	.	C	G	.	PASS	SOMATIC;VT=SNP	GT:AD:BQ:DP:FA:SS	0:13,0:.:11:0.00:0
10	13443701	.	T	C	.	PASS	SOMATIC;VT=SNP	GT:AD:BQ:DP:FA:SS	0:9,0:.:9:0.00:0
10	16272888	.	G	T	.	PASS	SOMATIC;VT=SNP	GT:AD:BQ:DP:FA:SS	0:8,0:.:8:0.00:0
10	16428483	.	C	A	.	PASS	SOMATIC;VT=SNP	GT:AD:BQ:DP:FA:SS	0:11,0:.:11:0.00:0
10	16428506	.	A	T	.	PASS	SOMATIC;VT=SNP	GT:AD:BQ:DP:FA:SS	0:13,0:.:13:0.00:0
10	17598010	.	A	C	.	PASS	SOMATIC;VT=SNP	GT:AD:BQ:DP:FA:SS	0:12,0:.:12:0.00:0
10	23330283	.	C	T	.	PASS	SOMATIC;VT=SNP	GT:AD:BQ:DP:FA:SS	0:12,0:.:12:0.00:0
10	30254479	.	A	G	.	PASS	SOMATIC;VT=SNP	GT:AD:BQ:DP:FA:SS	0:12,0:.:12:0.00:0
10	32404530	rs12358581	T	C	.	PASS	DB;SOMATIC;VT=SNP	GT:AD:BQ:DP:FA:SS	0:28,0:.:27:0.00:0
10	33427873	.	G	A	.	PASS	SOMATIC;VT=SNP	GT:AD:BQ:DP:FA:SS	0:12,0:.:12:0.00:0
10	33985930	.	A	C	.	PASS	SOMATIC;VT=SNP	GT:AD:BQ:DP:FA:SS	0:20,0:.:20:0.00:0
10	35307232	.	A	C	.	PASS	SOMATIC;VT=SNP	GT:AD:BQ:DP:FA:SS	0:11,0:.:10:0.00:0
10	35392453	.	G	A	.	PASS	SOMATIC;VT=SNP	GT:AD:BQ:DP:FA:SS	0:12,0:.:10:0.00:0
10	38244739	.	A	G	.	PASS	SOMATIC;VT=SNP	GT:AD:BQ:DP:FA:SS	0:18,0:.:18:0.00:0
10	38409094	.	T	C	.	PASS	SOMATIC;VT=SNP	GT:AD:BQ:DP:FA:SS	0:20,0:.:20:0.00:0
10	38633852	.	A	G	.	PASS	SOMATIC;VT=SNP	GT:AD:BQ:DP:FA:SS	0:25,0:.:24:0.00:0
10	38731220	.	C	G	.	PASS	SOMATIC;VT=SNP	GT:AD:BQ:DP:FA:SS	0:11,0:.:11:0.00:0
10	38815063	rs11011619	G	C	.	PASS	DB;SOMATIC;VT=SNP	GT:AD:BQ:DP:FA:SS	0:19,0:.:7:0.00:0
10	38816879	.	A	G	.	PASS	SOMATIC;VT=SNP	GT:AD:BQ:DP:FA:SS	0:27,0:.:27:0.00:0
10	39105329	rs796453574	A	T	.	PASS	DB;SOMATIC;VT=SNP	GT:AD:BQ:DP:FA:SS	0:38,0:.:19:0.00:0
10	39110601	rs11146770	A	T	.	PASS	DB;SOMATIC;VT=SNP	GT:AD:BQ:DP:FA:SS	0:28,0:.:10:0.00:0
10	42365079	rs9732108	G	A	.	PASS	DB;SOMATIC;VT=SNP	GT:AD:BQ:DP:FA:SS	0:42,0:.:26:0.00:0
10	42366339	rs979705018	C	A	.	PASS	DB;SOMATIC;VT=SNP	GT:AD:BQ:DP:FA:SS	0:82,0:.:46:0.00:0
10	42374913	rs142368873	C	A	.	PASS	DB;SOMATIC;VT=SNP	GT:AD:BQ:DP:FA:SS	0:34,1:.:13:0.029:0
10	42384629	rs74184857	A	C	.	PASS	DB;SOMATIC;VT=SNP	GT:AD:BQ:DP:FA:SS	0:96,0:.:81:0.00:0
10	42393584	rs772747239	G	A	.	PASS	DB;SOMATIC;VT=SNP	GT:AD:BQ:DP:FA:SS	0:43,0:.:24:0.00:0
10	42394915	.	G	T	.	PASS	SOMATIC;VT=SNP	GT:AD:BQ:DP:FA:SS	0:223,1:.:54:4.464e-03:0
10	42617615	rs1025612641	T	A	.	PASS	DB;SOMATIC;VT=SNP	GT:AD:BQ:DP:FA:SS	0:21,0:.:19:0.00:0
10	45240898	.	G	A	.	PASS	SOMATIC;VT=SNP	GT:AD:BQ:DP:FA:SS	0:41,1:.:34:0.024:0
10	55630889	.	G	C	.	PASS	SOMATIC;VT=SNP	GT:AD:BQ:DP:FA:SS	0:24,0:.:24:0.00:0
10	58729921	rs117249599	G	A	.	PASS	DB;SOMATIC;VT=SNP	GT:AD:BQ:DP:FA:SS	0:33,1:.:34:0.029:0
10	59615620	.	T	C	.	PASS	SOMATIC;VT=SNP	GT:AD:BQ:DP:FA:SS	0:19,0:.:19:0.00:0
10	69088955	.	C	G	.	PASS	SOMATIC;VT=SNP	GT:AD:BQ:DP:FA:SS	0:9,0:.:9:0.00:0
10	69867351	.	G	A	.	PASS	SOMATIC;VT=SNP	GT:AD:BQ:DP:FA:SS	0:11,0:.:11:0.00:0
10	75709915	.	T	C	.	PASS	SOMATIC;VT=SNP	GT:AD:BQ:DP:FA:SS	0:9,0:.:9:0.00:0
10	76485678	.	C	T	.	PASS	SOMATIC;VT=SNP	GT:AD:BQ:DP:FA:SS	0:10,0:.:10:0.00:0
10	79209643	.	A	G	.	PASS	SOMATIC;VT=SNP	GT:AD:BQ:DP:FA:SS	0:10,0:.:10:0.00:0
10	88317908	.	T	C	.	PASS	SOMATIC;VT=SNP	GT:AD:BQ:DP:FA:SS	0:8,0:.:8:0.00:0
10	95265740	.	C	T	.	PASS	SOMATIC;VT=SNP	GT:AD:BQ:DP:FA:SS	0:11,0:.:11:0.00:0
10	99115098	.	C	T	.	PASS	SOMATIC;VT=SNP	GT:AD:BQ:DP:FA:SS	0:12,0:.:12:0.00:0
10	102426129	.	G	C	.	PASS	SOMATIC;VT=SNP	GT:AD:BQ:DP:FA:SS	0:11,0:.:11:0.00:0
10	102426148	.	T	C	.	PASS	SOMATIC;VT=SNP	GT:AD:BQ:DP:FA:SS	0:11,0:.:11:0.00:0
10	106047757	.	T	C	.	PASS	SOMATIC;VT=SNP	GT:AD:BQ:DP:FA:SS	0:8,0:.:7:0.00:0
10	114724498	rs113353253	A	G	.	PASS	DB;SOMATIC;VT=SNP	GT:AD:BQ:DP:FA:SS	0:47,1:.:47:0.021:0
10	118965388	.	T	C	.	PASS	SOMATIC;VT=SNP	GT:AD:BQ:DP:FA:SS	0:9,0:.:9:0.00:0
10	126435434	.	A	G	.	PASS	SOMATIC;VT=SNP	GT:AD:BQ:DP:FA:SS	0:9,0:.:9:0.00:0
11	196088	rs866690772	A	C	.	PASS	DB;SOMATIC;VT=SNP	GT:AD:BQ:DP:FA:SS	0:43,0:.:34:0.00:0
11	5452526	rs10838096	A	G	.	PASS	DB;SOMATIC;VT=SNP	GT:AD:BQ:DP:FA:SS	0:42,1:.:43:0.023:0
11	31377276	.	G	T	.	PASS	SOMATIC;VT=SNP	GT:AD:BQ:DP:FA:SS	0:8,0:.:8:0.00:0
11	36969755	rs7952341	G	A	.	PASS	DB;SOMATIC;VT=SNP	GT:AD:BQ:DP:FA:SS	0:38,1:.:39:0.026:0
11	37162814	.	T	C	.	PASS	SOMATIC;VT=SNP	GT:AD:BQ:DP:FA:SS	0:18,0:.:18:0.00:0
11	46328516	.	C	T	.	PASS	SOMATIC;VT=SNP	GT:AD:BQ:DP:FA:SS	0:9,0:.:9:0.00:0
11	48076725	.	G	C	.	PASS	SOMATIC;VT=SNP	GT:AD:BQ:DP:FA:SS	0:8,0:.:8:0.00:0
11	63553121	.	C	A	.	PASS	SOMATIC;VT=SNP	GT:AD:BQ:DP:FA:SS	0:13,0:.:13:0.00:0
11	64910943	.	A	C	.	PASS	SOMATIC;VT=SNP	GT:AD:BQ:DP:FA:SS	0:8,0:.:8:0.00:0
11	65940928	.	T	C	.	PASS	SOMATIC;VT=SNP	GT:AD:BQ:DP:FA:SS	0:15,0:.:15:0.00:0
11	67131060	.	C	T	.	PASS	SOMATIC;VT=SNP	GT:AD:BQ:DP:FA:SS	0:21,0:.:21:0.00:0
11	67399033	.	G	A	.	PASS	SOMATIC;VT=SNP	GT:AD:BQ:DP:FA:SS	0:14,0:.:14:0.00:0
11	73515240	.	G	A	.	PASS	SOMATIC;VT=SNP	GT:AD:BQ:DP:FA:SS	0:12,0:.:12:0.00:0
11	74224302	.	T	C	.	PASS	SOMATIC;VT=SNP	GT:AD:BQ:DP:FA:SS	0:15,0:.:14:0.00:0
11	77025160	.	A	G	.	PASS	SOMATIC;VT=SNP	GT:AD:BQ:DP:FA:SS	0:13,0:.:13:0.00:0
11	89400841	.	G	A	.	PASS	SOMATIC;VT=SNP	GT:AD:BQ:DP:FA:SS	0:15,0:.:14:0.00:0
11	115109103	.	G	A	.	PASS	SOMATIC;VT=SNP	GT:AD:BQ:DP:FA:SS	0:10,0:.:10:0.00:0
11	117692027	.	T	C	.	PASS	SOMATIC;VT=SNP	GT:AD:BQ:DP:FA:SS	0:11,0:.:11:0.00:0
11	118469521	.	T	C	.	PASS	SOMATIC;VT=SNP	GT:AD:BQ:DP:FA:SS	0:14,0:.:14:0.00:0
11	119519049	.	G	T	.	PASS	SOMATIC;VT=SNP	GT:AD:BQ:DP:FA:SS	0:18,0:.:15:0.00:0
11	122461939	.	A	C	.	PASS	SOMATIC;VT=SNP	GT:AD:BQ:DP:FA:SS	0:10,0:.:10:0.00:0
11	124384528	.	A	G	.	PASS	SOMATIC;VT=SNP	GT:AD:BQ:DP:FA:SS	0:9,0:.:8:0.00:0
11	127907581	.	T	A	.	PASS	SOMATIC;VT=SNP	GT:AD:BQ:DP:FA:SS	0:8,0:.:8:0.00:0
12	6848547	.	G	A	.	PASS	SOMATIC;VT=SNP	GT:AD:BQ:DP:FA:SS	0:10,0:.:10:0.00:0
12	7914199	.	A	G	.	PASS	SOMATIC;VT=SNP	GT:AD:BQ:DP:FA:SS	0:15,0:.:15:0.00:0
12	9442770	.	C	T	.	PASS	SOMATIC;VT=SNP	GT:AD:BQ:DP:FA:SS	0:8,0:.:6:0.00:0
12	14316641	.	G	A	.	PASS	SOMATIC;VT=SNP	GT:AD:BQ:DP:FA:SS	0:10,0:.:9:0.00:0
12	49685244	.	G	A	.	PASS	SOMATIC;VT=SNP	GT:AD:BQ:DP:FA:SS	0:8,0:.:8:0.00:0
12	52865351	rs775606528	T	C	.	PASS	DB;SOMATIC;VT=SNP	GT:AD:BQ:DP:FA:SS	0:35,1:.:33:0.028:0
12	54079684	.	A	G	.	PASS	SOMATIC;VT=SNP	GT:AD:BQ:DP:FA:SS	0:11,0:.:11:0.00:0
12	54079694	.	T	C	.	PASS	SOMATIC;VT=SNP	GT:AD:BQ:DP:FA:SS	0:11,0:.:11:0.00:0
12	54247689	.	G	A	.	PASS	SOMATIC;VT=SNP	GT:AD:BQ:DP:FA:SS	0:8,0:.:8:0.00:0
12	57742945	.	C	T	.	PASS	SOMATIC;VT=SNP	GT:AD:BQ:DP:FA:SS	0:19,0:.:19:0.00:0
12	63543578	rs10784341	T	A	.	PASS	DB;SOMATIC;VT=SNP	GT:AD:BQ:DP:FA:SS	0:41,1:.:42:0.024:0
12	67725380	rs7308322	G	T	.	PASS	DB;SOMATIC;VT=SNP	GT:AD:BQ:DP:FA:SS	0:40,1:.:41:0.024:0
12	68964328	.	G	A	.	PASS	SOMATIC;VT=SNP	GT:AD:BQ:DP:FA:SS	0:28,0:.:25:0.00:0
12	68964341	.	G	A	.	PASS	SOMATIC;VT=SNP	GT:AD:BQ:DP:FA:SS	0:27,0:.:25:0.00:0
12	68996079	.	A	G	.	PASS	SOMATIC;VT=SNP	GT:AD:BQ:DP:FA:SS	0:9,0:.:9:0.00:0
12	69097490	.	C	A	.	PASS	SOMATIC;VT=SNP	GT:AD:BQ:DP:FA:SS	0:34,0:.:34:0.00:0
12	69884978	rs1012392721	C	T	.	PASS	DB;SOMATIC;VT=SNP	GT:AD:BQ:DP:FA:SS	0:24,0:.:24:0.00:0
12	76631863	.	G	A	.	PASS	SOMATIC;VT=SNP	GT:AD:BQ:DP:FA:SS	0:10,0:.:10:0.00:0
12	110920339	.	G	A	.	PASS	SOMATIC;VT=SNP	GT:AD:BQ:DP:FA:SS	0:16,0:.:15:0.00:0
12	114890978	.	C	T	.	PASS	SOMATIC;VT=SNP	GT:AD:BQ:DP:FA:SS	0:9,0:.:9:0.00:0
12	117720989	.	C	A	.	PASS	SOMATIC;VT=SNP	GT:AD:BQ:DP:FA:SS	0:10,0:.:10:0.00:0
12	118980225	.	G	A	.	PASS	SOMATIC;VT=SNP	GT:AD:BQ:DP:FA:SS	0:12,0:.:12:0.00:0
12	123085839	.	T	A	.	PASS	SOMATIC;VT=SNP	GT:AD:BQ:DP:FA:SS	0:8,0:.:7:0.00:0
13	21322005	.	G	A	.	PASS	SOMATIC;VT=SNP	GT:AD:BQ:DP:FA:SS	0:24,0:.:24:0.00:0
13	24409406	.	T	C	.	PASS	SOMATIC;VT=SNP	GT:AD:BQ:DP:FA:SS	0:8,0:.:8:0.00:0
13	26294552	.	G	A	.	PASS	SOMATIC;VT=SNP	GT:AD:BQ:DP:FA:SS	0:12,0:.:11:0.00:0
13	34837459	.	T	C	.	PASS	SOMATIC;VT=SNP	GT:AD:BQ:DP:FA:SS	0:22,0:.:22:0.00:0
13	41890327	.	A	G	.	PASS	SOMATIC;VT=SNP	GT:AD:BQ:DP:FA:SS	0:13,0:.:13:0.00:0
13	45106869	.	G	A	.	PASS	SOMATIC;VT=SNP	GT:AD:BQ:DP:FA:SS	0:10,0:.:10:0.00:0
13	50366736	.	A	G	.	PASS	SOMATIC;VT=SNP	GT:AD:BQ:DP:FA:SS	0:34,1:.:35:0.029:0
13	53159446	.	T	C	.	PASS	SOMATIC;VT=SNP	GT:AD:BQ:DP:FA:SS	0:10,0:.:7:0.00:0
13	56955877	.	C	T	.	PASS	SOMATIC;VT=SNP	GT:AD:BQ:DP:FA:SS	0:12,0:.:11:0.00:0
13	59266090	.	C	T	.	PASS	SOMATIC;VT=SNP	GT:AD:BQ:DP:FA:SS	0:8,0:.:8:0.00:0
13	83487597	.	T	C	.	PASS	SOMATIC;VT=SNP	GT:AD:BQ:DP:FA:SS	0:10,0:.:10:0.00:0
13	95722438	.	C	T	.	PASS	SOMATIC;VT=SNP	GT:AD:BQ:DP:FA:SS	0:8,0:.:8:0.00:0
13	100244407	.	T	C	.	PASS	SOMATIC;VT=SNP	GT:AD:BQ:DP:FA:SS	0:9,0:.:9:0.00:0
13	109732470	.	A	G	.	PASS	SOMATIC;VT=SNP	GT:AD:BQ:DP:FA:SS	0:15,0:.:15:0.00:0
14	19114862	.	C	G	.	PASS	SOMATIC;VT=SNP	GT:AD:BQ:DP:FA:SS	0:58,1:.:59:0.017:0
14	23382038	.	G	A	.	PASS	SOMATIC;VT=SNP	GT:AD:BQ:DP:FA:SS	0:17,0:.:17:0.00:0
14	27242972	.	T	C	.	PASS	SOMATIC;VT=SNP	GT:AD:BQ:DP:FA:SS	0:10,0:.:10:0.00:0
14	27350271	.	G	A	.	PASS	SOMATIC;VT=SNP	GT:AD:BQ:DP:FA:SS	0:15,0:.:15:0.00:0
14	30368611	.	C	G	.	PASS	SOMATIC;VT=SNP	GT:AD:BQ:DP:FA:SS	0:12,0:.:12:0.00:0
14	35798332	.	A	G	.	PASS	SOMATIC;VT=SNP	GT:AD:BQ:DP:FA:SS	0:11,0:.:11:0.00:0
14	37698613	.	G	A	.	PASS	SOMATIC;VT=SNP	GT:AD:BQ:DP:FA:SS	0:20,0:.:20:0.00:0
14	49094147	rs560815035	G	A	.	PASS	DB;SOMATIC;VT=SNP	GT:AD:BQ:DP:FA:SS	0:20,0:.:20:0.00:0
14	65596553	.	T	C	.	PASS	SOMATIC;VT=SNP	GT:AD:BQ:DP:FA:SS	0:14,0:.:14:0.00:0
14	69486948	.	C	G	.	PASS	SOMATIC;VT=SNP	GT:AD:BQ:DP:FA:SS	0:19,0:.:20:0.00:0
14	69634084	.	C	A	.	PASS	SOMATIC;VT=SNP	GT:AD:BQ:DP:FA:SS	0:8,0:.:7:0.00:0
14	70744780	.	C	T	.	PASS	SOMATIC;VT=SNP	GT:AD:BQ:DP:FA:SS	0:9,0:.:9:0.00:0
14	71201397	.	C	G	.	PASS	SOMATIC;VT=SNP	GT:AD:BQ:DP:FA:SS	0:11,0:.:11:0.00:0
14	75504799	.	T	C	.	PASS	SOMATIC;VT=SNP	GT:AD:BQ:DP:FA:SS	0:17,0:.:17:0.00:0
14	81133941	.	G	A	.	PASS	SOMATIC;VT=SNP	GT:AD:BQ:DP:FA:SS	0:20,0:.:20:0.00:0
14	89272383	.	T	C	.	PASS	SOMATIC;VT=SNP	GT:AD:BQ:DP:FA:SS	0:9,0:.:9:0.00:0
14	89825569	.	G	A	.	PASS	SOMATIC;VT=SNP	GT:AD:BQ:DP:FA:SS	0:8,0:.:8:0.00:0
14	90180976	.	G	A	.	PASS	SOMATIC;VT=SNP	GT:AD:BQ:DP:FA:SS	0:8,0:.:8:0.00:0
14	93086029	.	G	C	.	PASS	SOMATIC;VT=SNP	GT:AD:BQ:DP:FA:SS	0:9,0:.:9:0.00:0
14	95898268	.	G	A	.	PASS	SOMATIC;VT=SNP	GT:AD:BQ:DP:FA:SS	0:9,0:.:9:0.00:0
14	104956708	.	C	T	.	PASS	SOMATIC;VT=SNP	GT:AD:BQ:DP:FA:SS	0:22,0:.:22:0.00:0
14	105365982	.	A	G	.	PASS	SOMATIC;VT=SNP	GT:AD:BQ:DP:FA:SS	0:12,0:.:11:0.00:0
14	105825947	.	G	T	.	PASS	SOMATIC;VT=SNP	GT:AD:BQ:DP:FA:SS	0:10,0:.:10:0.00:0
15	20138093	.	C	T	.	PASS	SOMATIC;VT=SNP	GT:AD:BQ:DP:FA:SS	0:26,0:.:13:0.00:0
15	20276576	.	T	A	.	PASS	SOMATIC;VT=SNP	GT:AD:BQ:DP:FA:SS	0:8,0:.:7:0.00:0
15	20353455	.	G	A	.	PASS	SOMATIC;VT=SNP	GT:AD:BQ:DP:FA:SS	0:86,1:.:68:0.011:0
15	20446478	rs12440957	C	G	.	PASS	DB;SOMATIC;VT=SNP	GT:AD:BQ:DP:FA:SS	0:38,1:.:31:0.026:0
15	20451821	rs2601506	C	T	.	PASS	DB;SOMATIC;VT=SNP	GT:AD:BQ:DP:FA:SS	0:56,1:.:57:0.018:0
15	20498643	rs4983818	G	A	.	PASS	DB;SOMATIC;VT=SNP	GT:AD:BQ:DP:FA:SS	0:33,0:.:30:0.00:0
15	20499546	.	T	C	.	PASS	SOMATIC;VT=SNP	GT:AD:BQ:DP:FA:SS	0:17,0:.:17:0.00:0
15	20504214	rs9796707	T	A	.	PASS	DB;SOMATIC;VT=SNP	GT:AD:BQ:DP:FA:SS	0:27,0:.:27:0.00:0
15	20509498	rs199632447	C	T	.	PASS	DB;SOMATIC;VT=SNP	GT:AD:BQ:DP:FA:SS	0:21,0:.:20:0.00:0
15	20525956	.	T	C	.	PASS	SOMATIC;VT=SNP	GT:AD:BQ:DP:FA:SS	0:15,0:.:15:0.00:0
15	21251255	.	G	T	.	PASS	SOMATIC;VT=SNP	GT:AD:BQ:DP:FA:SS	0:35,0:.:32:0.00:0
15	22324471	rs62004742	T	A	.	PASS	DB;SOMATIC;VT=SNP	GT:AD:BQ:DP:FA:SS	0:35,0:.:35:0.00:0
15	22525165	.	A	G	.	PASS	SOMATIC;VT=SNP	GT:AD:BQ:DP:FA:SS	0:8,0:.:8:0.00:0
15	22564706	rs12442509	T	C	.	PASS	DB;SOMATIC;VT=SNP	GT:AD:BQ:DP:FA:SS	0:44,0:.:43:0.00:0
15	25139598	rs11855703	C	A	.	PASS	DB;SOMATIC;VT=SNP	GT:AD:BQ:DP:FA:SS	0:22,0:.:22:0.00:0
15	26499104	.	A	G	.	PASS	SOMATIC;VT=SNP	GT:AD:BQ:DP:FA:SS	0:18,0:.:18:0.00:0
15	30938448	rs749731566	A	G	.	PASS	DB;SOMATIC;VT=SNP	GT:AD:BQ:DP:FA:SS	0:33,1:.:33:0.029:0
15	35468915	.	G	A	.	PASS	SOMATIC;VT=SNP	GT:AD:BQ:DP:FA:SS	0:11,0:.:11:0.00:0
15	41315337	.	G	T	.	PASS	SOMATIC;VT=SNP	GT:AD:BQ:DP:FA:SS	0:27,0:.:27:0.00:0
15	42530793	.	A	T	.	PASS	SOMATIC;VT=SNP	GT:AD:BQ:DP:FA:SS	0:13,0:.:13:0.00:0
15	44884118	.	A	G	.	PASS	SOMATIC;VT=SNP	GT:AD:BQ:DP:FA:SS	0:12,0:.:12:0.00:0
15	59102167	.	G	A	.	PASS	SOMATIC;VT=SNP	GT:AD:BQ:DP:FA:SS	0:9,0:.:8:0.00:0
15	68313555	.	C	T	.	PASS	SOMATIC;VT=SNP	GT:AD:BQ:DP:FA:SS	0:10,0:.:10:0.00:0
15	88387079	.	T	C	.	PASS	SOMATIC;VT=SNP	GT:AD:BQ:DP:FA:SS	0:12,0:.:11:0.00:0
16	561347	.	T	C	.	PASS	SOMATIC;VT=SNP	GT:AD:BQ:DP:FA:SS	0:8,0:.:8:0.00:0
16	2995089	.	A	G	.	PASS	SOMATIC;VT=SNP	GT:AD:BQ:DP:FA:SS	0:16,0:.:16:0.00:0
16	21591593	.	A	G	.	PASS	SOMATIC;VT=SNP	GT:AD:BQ:DP:FA:SS	0:33,0:.:33:0.00:0
16	29113653	rs200037730	G	A	.	PASS	DB;SOMATIC;VT=SNP	GT:AD:BQ:DP:FA:SS	0:33,0:.:32:0.00:0
16	29975833	.	G	T	.	PASS	SOMATIC;VT=SNP	GT:AD:BQ:DP:FA:SS	0:10,0:.:10:0.00:0
16	32004794	rs62055248	T	C	.	PASS	DB;SOMATIC;VT=SNP	GT:AD:BQ:DP:FA:SS	0:20,0:.:20:0.00:0
16	32094991	.	G	A	.	PASS	SOMATIC;VT=SNP	GT:AD:BQ:DP:FA:SS	0:11,0:.:9:0.00:0
16	32823203	rs78189432	G	A	.	PASS	DB;SOMATIC;VT=SNP	GT:AD:BQ:DP:FA:SS	0:27,0:.:25:0.00:0
16	32834261	rs201003796	C	T	.	PASS	DB;SOMATIC;VT=SNP	GT:AD:BQ:DP:FA:SS	0:30,0:.:17:0.00:0
16	33040970	.	T	C	.	PASS	SOMATIC;VT=SNP	GT:AD:BQ:DP:FA:SS	0:8,0:.:1:0.00:0
16	33547860	rs4123886	C	T	.	PASS	DB;SOMATIC;VT=SNP	GT:AD:BQ:DP:FA:SS	0:39,0:.:46:0.00:0
16	33581894	.	C	A	.	PASS	SOMATIC;VT=SNP	GT:AD:BQ:DP:FA:SS	0:8,0:.:4:0.00:0
16	33581908	.	C	T	.	PASS	SOMATIC;VT=SNP	GT:AD:BQ:DP:FA:SS	0:11,0:.:7:0.00:0
16	33962879	.	C	T	.	PASS	SOMATIC;VT=SNP	GT:AD:BQ:DP:FA:SS	0:13,0:.:13:0.00:0
16	33974661	.	A	T	.	PASS	SOMATIC;VT=SNP	GT:AD:BQ:DP:FA:SS	0:29,0:.:29:0.00:0
16	33975540	rs145319003	C	T	.	PASS	DB;SOMATIC;VT=SNP	GT:AD:BQ:DP:FA:SS	0:33,1:.:34:0.029:0
16	46386290	rs4303515	T	C	.	PASS	DB;SOMATIC;VT=SNP	GT:AD:BQ:DP:FA:SS	0:41,0:.:40:0.00:0
16	46388562	rs7201084	T	A	.	PASS	DB;SOMATIC;VT=SNP	GT:AD:BQ:DP:FA:SS	0:32,0:.:32:0.00:0
16	46388583	rs58458253	G	A	.	PASS	DB;SOMATIC;VT=SNP	GT:AD:BQ:DP:FA:SS	0:29,0:.:29:0.00:0
16	46388610	rs7197868	G	C	.	PASS	DB;SOMATIC;VT=SNP	GT:AD:BQ:DP:FA:SS	0:41,1:.:31:0.024:0
16	46389197	rs13334685	T	C	.	PASS	DB;SOMATIC;VT=SNP	GT:AD:BQ:DP:FA:SS	0:37,1:.:37:0.026:0
16	46390867	rs4286122	G	T	.	PASS	DB;SOMATIC;VT=SNP	GT:AD:BQ:DP:FA:SS	0:68,0:.:36:0.00:0
16	46390934	rs4508438	T	C	.	PASS	DB;SOMATIC;VT=SNP	GT:AD:BQ:DP:FA:SS	0:71,1:.:44:0.014:0
16	46391826	rs4633896	T	C	.	PASS	DB;SOMATIC;VT=SNP	GT:AD:BQ:DP:FA:SS	0:71,1:.:55:0.014:0
16	46393023	rs148771443	C	T	.	PASS	DB;SOMATIC;VT=SNP	GT:AD:BQ:DP:FA:SS	0:84,0:.:66:0.00:0
16	46393047	rs4967757	T	A	.	PASS	DB;SOMATIC;VT=SNP	GT:AD:BQ:DP:FA:SS	0:101,0:.:80:0.00:0
16	46394078	rs4454997	C	G	.	PASS	DB;SOMATIC;VT=SNP	GT:AD:BQ:DP:FA:SS	0:175,1:.:101:5.682e-03:0
16	46394344	rs28890297	A	G	.	PASS	DB;SOMATIC;VT=SNP	GT:AD:BQ:DP:FA:SS	0:26,0:.:20:0.00:0
16	46394419	rs4514700	G	A	.	PASS	DB;SOMATIC;VT=SNP	GT:AD:BQ:DP:FA:SS	0:47,1:.:48:0.021:0
16	46395054	rs12103137	A	T	.	PASS	DB;SOMATIC;VT=SNP	GT:AD:BQ:DP:FA:SS	0:53,0:.:45:0.00:0
16	46395082	rs28878876	A	T	.	PASS	DB;SOMATIC;VT=SNP	GT:AD:BQ:DP:FA:SS	0:35,0:.:28:0.00:0
16	46395377	rs4567907	A	G	.	PASS	DB;SOMATIC;VT=SNP	GT:AD:BQ:DP:FA:SS	0:199,1:.:165:5.000e-03:0
16	46396654	rs4471864	G	C	.	PASS	DB;SOMATIC;VT=SNP	GT:AD:BQ:DP:FA:SS	0:37,0:.:28:0.00:0
16	46401313	rs782150326	A	T	.	PASS	DB;SOMATIC;VT=SNP	GT:AD:BQ:DP:FA:SS	0:35,1:.:30:0.028:0
16	46401340	rs9928794	T	A	.	PASS	DB;SOMATIC;VT=SNP	GT:AD:BQ:DP:FA:SS	0:36,0:.:30:0.00:0
16	46401424	.	A	C	.	PASS	SOMATIC;VT=SNP	GT:AD:BQ:DP:FA:SS	0:77,1:.:15:0.013:0
16	46402032	rs4966482	A	T	.	PASS	DB;SOMATIC;VT=SNP	GT:AD:BQ:DP:FA:SS	0:159,1:.:120:6.250e-03:0
16	46402453	rs868917486	A	G	.	PASS	DB;SOMATIC;VT=SNP	GT:AD:BQ:DP:FA:SS	0:53,1:.:20:0.019:0
16	46402595	rs55976167	T	A	.	PASS	DB;SOMATIC;VT=SNP	GT:AD:BQ:DP:FA:SS	0:28,0:.:21:0.00:0
16	46402854	.	A	T	.	PASS	SOMATIC;VT=SNP	GT:AD:BQ:DP:FA:SS	0:51,1:.:18:0.019:0
16	46402999	rs71251111	G	A	.	PASS	DB;SOMATIC;VT=SNP	GT:AD:BQ:DP:FA:SS	0:114,0:.:88:0.00:0
16	46403381	rs12325093	G	C	.	PASS	DB;SOMATIC;VT=SNP	GT:AD:BQ:DP:FA:SS	0:37,0:.:31:0.00:0
16	46403407	rs879953733	G	A	.	PASS	DB;SOMATIC;VT=SNP	GT:AD:BQ:DP:FA:SS	0:54,1:.:51:0.018:0
16	46407964	.	A	T	.	PASS	SOMATIC;VT=SNP	GT:AD:BQ:DP:FA:SS	0:95,1:.:42:0.010:0
16	46424782	rs56748972	T	C	.	PASS	DB;SOMATIC;VT=SNP	GT:AD:BQ:DP:FA:SS	0:60,1:.:50:0.016:0
16	46433118	rs11504732	C	T	.	PASS	DB;SOMATIC;VT=SNP	GT:AD:BQ:DP:FA:SS	0:55,0:.:27:0.00:0
16	46533457	.	G	A	.	PASS	SOMATIC;VT=SNP	GT:AD:BQ:DP:FA:SS	0:8,0:.:8:0.00:0
16	48438862	rs904194576	C	T	.	PASS	DB;SOMATIC;VT=SNP	GT:AD:BQ:DP:FA:SS	0:46,1:.:47:0.021:0
16	56773429	.	G	A	.	PASS	SOMATIC;VT=SNP	GT:AD:BQ:DP:FA:SS	0:8,0:.:5:0.00:0
16	56838603	rs113234443	C	T	.	PASS	DB;SOMATIC;VT=SNP	GT:AD:BQ:DP:FA:SS	0:21,0:.:17:0.00:0
16	58177175	.	G	T	.	PASS	SOMATIC;VT=SNP	GT:AD:BQ:DP:FA:SS	0:10,0:.:10:0.00:0
16	66063414	.	G	A	.	PASS	SOMATIC;VT=SNP	GT:AD:BQ:DP:FA:SS	0:11,0:.:11:0.00:0
16	67855293	.	C	T	.	PASS	SOMATIC;VT=SNP	GT:AD:BQ:DP:FA:SS	0:27,0:.:27:0.00:0
16	69518855	.	T	C	.	PASS	SOMATIC;VT=SNP	GT:AD:BQ:DP:FA:SS	0:13,0:.:13:0.00:0
16	70062723	.	T	G	.	PASS	SOMATIC;VT=SNP	GT:AD:BQ:DP:FA:SS	0:12,0:.:12:0.00:0
16	87693067	.	C	A	.	PASS	SOMATIC;VT=SNP	GT:AD:BQ:DP:FA:SS	0:13,0:.:13:0.00:0
16	87693072	.	A	G	.	PASS	SOMATIC;VT=SNP	GT:AD:BQ:DP:FA:SS	0:13,0:.:13:0.00:0
16	88246924	.	C	T	.	PASS	SOMATIC;VT=SNP	GT:AD:BQ:DP:FA:SS	0:11,0:.:11:0.00:0
16	88726189	.	T	C	.	PASS	SOMATIC;VT=SNP	GT:AD:BQ:DP:FA:SS	0:12,0:.:12:0.00:0
17	1043986	.	C	T	.	PASS	SOMATIC;VT=SNP	GT:AD:BQ:DP:FA:SS	0:8,0:.:8:0.00:0
17	1058991	.	G	T	.	PASS	SOMATIC;VT=SNP	GT:AD:BQ:DP:FA:SS	0:9,0:.:9:0.00:0
17	1420670	.	C	T	.	PASS	SOMATIC;VT=SNP	GT:AD:BQ:DP:FA:SS	0:10,0:.:10:0.00:0
17	1803728	.	T	C	.	PASS	SOMATIC;VT=SNP	GT:AD:BQ:DP:FA:SS	0:19,0:.:20:0.00:0
17	2802826	.	G	A	.	PASS	SOMATIC;VT=SNP	GT:AD:BQ:DP:FA:SS	0:14,0:.:14:0.00:0
17	7376636	.	A	G	.	PASS	SOMATIC;VT=SNP	GT:AD:BQ:DP:FA:SS	0:8,0:.:8:0.00:0
17	10627622	.	G	A	.	PASS	SOMATIC;VT=SNP	GT:AD:BQ:DP:FA:SS	0:20,0:.:20:0.00:0
17	13161177	.	T	C	.	PASS	SOMATIC;VT=SNP	GT:AD:BQ:DP:FA:SS	0:16,0:.:13:0.00:0
17	14899370	.	A	G	.	PASS	SOMATIC;VT=SNP	GT:AD:BQ:DP:FA:SS	0:13,0:.:13:0.00:0
17	15121216	.	C	T	.	PASS	SOMATIC;VT=SNP	GT:AD:BQ:DP:FA:SS	0:21,0:.:21:0.00:0
17	16240309	.	T	C	.	PASS	SOMATIC;VT=SNP	GT:AD:BQ:DP:FA:SS	0:10,0:.:10:0.00:0
17	19507769	.	C	T	.	PASS	SOMATIC;VT=SNP	GT:AD:BQ:DP:FA:SS	0:12,0:.:12:0.00:0
17	19811373	.	G	T	.	PASS	SOMATIC;VT=SNP	GT:AD:BQ:DP:FA:SS	0:11,0:.:11:0.00:0
17	20436208	rs369719011	G	A	.	PASS	DB;SOMATIC;VT=SNP	GT:AD:BQ:DP:FA:SS	0:38,1:.:39:0.026:0
17	20889742	.	A	G	.	PASS	SOMATIC;VT=SNP	GT:AD:BQ:DP:FA:SS	0:12,0:.:9:0.00:0
17	21548178	rs199734004	T	G	.	PASS	DB;SOMATIC;VT=SNP	GT:AD:BQ:DP:FA:SS	0:35,0:.:33:0.00:0
17	21549558	rs9709085	G	A	.	PASS	DB;SOMATIC;VT=SNP	GT:AD:BQ:DP:FA:SS	0:24,0:.:24:0.00:0
17	21561753	rs34621173	G	A	.	PASS	DB;SOMATIC;VT=SNP	GT:AD:BQ:DP:FA:SS	0:39,1:.:40:0.025:0
17	22254261	.	A	C	.	PASS	SOMATIC;VT=SNP	GT:AD:BQ:DP:FA:SS	0:48,0:.:39:0.00:0
17	22260694	rs144204737	G	T	.	PASS	DB;SOMATIC;VT=SNP	GT:AD:BQ:DP:FA:SS	0:88,1:.:35:0.011:0
17	22260755	rs8070380	A	T	.	PASS	DB;SOMATIC;VT=SNP	GT:AD:BQ:DP:FA:SS	0:99,0:.:43:0.00:0
17	25267432	rs112936178	G	T	.	PASS	DB;SOMATIC;VT=SNP	GT:AD:BQ:DP:FA:SS	0:43,0:.:42:0.00:0
17	27200627	.	T	C	.	PASS	SOMATIC;VT=SNP	GT:AD:BQ:DP:FA:SS	0:8,0:.:8:0.00:0
17	37458659	.	T	C	.	PASS	SOMATIC;VT=SNP	GT:AD:BQ:DP:FA:SS	0:11,0:.:11:0.00:0
17	42070016	.	C	A	.	PASS	SOMATIC;VT=SNP	GT:AD:BQ:DP:FA:SS	0:20,0:.:20:0.00:0
17	46084328	.	G	A	.	PASS	SOMATIC;VT=SNP	GT:AD:BQ:DP:FA:SS	0:38,0:.:38:0.00:0
17	47760497	.	T	C	.	PASS	SOMATIC;VT=SNP	GT:AD:BQ:DP:FA:SS	0:8,0:.:8:0.00:0
17	48603808	.	G	A	.	PASS	SOMATIC;VT=SNP	GT:AD:BQ:DP:FA:SS	0:15,0:.:15:0.00:0
17	55130435	.	T	C	.	PASS	SOMATIC;VT=SNP	GT:AD:BQ:DP:FA:SS	0:22,0:.:22:0.00:0
17	55941118	.	T	C	.	PASS	SOMATIC;VT=SNP	GT:AD:BQ:DP:FA:SS	0:15,0:.:15:0.00:0
17	56622654	.	C	T	.	PASS	SOMATIC;VT=SNP	GT:AD:BQ:DP:FA:SS	0:24,0:.:24:0.00:0
17	57036776	.	C	T	.	PASS	SOMATIC;VT=SNP	GT:AD:BQ:DP:FA:SS	0:11,0:.:11:0.00:0
17	57472254	.	C	T	.	PASS	SOMATIC;VT=SNP	GT:AD:BQ:DP:FA:SS	0:9,0:.:8:0.00:0
17	64897907	.	C	T	.	PASS	SOMATIC;VT=SNP	GT:AD:BQ:DP:FA:SS	0:11,0:.:10:0.00:0
17	64897908	.	A	G	.	PASS	SOMATIC;VT=SNP	GT:AD:BQ:DP:FA:SS	0:11,0:.:10:0.00:0
17	65464721	.	G	A	.	PASS	SOMATIC;VT=SNP	GT:AD:BQ:DP:FA:SS	0:15,0:.:15:0.00:0
17	65604046	.	C	A	.	PASS	SOMATIC;VT=SNP	GT:AD:BQ:DP:FA:SS	0:15,0:.:15:0.00:0
17	67054757	.	A	G	.	PASS	SOMATIC;VT=SNP	GT:AD:BQ:DP:FA:SS	0:13,0:.:13:0.00:0
17	69728731	.	G	A	.	PASS	SOMATIC;VT=SNP	GT:AD:BQ:DP:FA:SS	0:8,0:.:8:0.00:0
17	72927846	.	G	A	.	PASS	SOMATIC;VT=SNP	GT:AD:BQ:DP:FA:SS	0:15,0:.:15:0.00:0
17	73342902	.	T	C	.	PASS	SOMATIC;VT=SNP	GT:AD:BQ:DP:FA:SS	0:14,0:.:14:0.00:0
17	76558671	.	C	T	.	PASS	SOMATIC;VT=SNP	GT:AD:BQ:DP:FA:SS	0:16,0:.:16:0.00:0
17	77111776	rs771753984	C	G	.	PASS	DB;SOMATIC;VT=SNP	GT:AD:BQ:DP:FA:SS	0:27,0:.:27:0.00:0
17	79840804	.	A	G	.	PASS	SOMATIC;VT=SNP	GT:AD:BQ:DP:FA:SS	0:16,0:.:16:0.00:0
17	80364837	.	C	T	.	PASS	SOMATIC;VT=SNP	GT:AD:BQ:DP:FA:SS	0:16,0:.:16:0.00:0
18	108353	.	G	T	.	PASS	SOMATIC;VT=SNP	GT:AD:BQ:DP:FA:SS	0:33,0:.:19:0.00:0
18	10588401	.	G	A	.	PASS	SOMATIC;VT=SNP	GT:AD:BQ:DP:FA:SS	0:16,0:.:15:0.00:0
18	11688115	.	G	A	.	PASS	SOMATIC;VT=SNP	GT:AD:BQ:DP:FA:SS	0:13,0:.:14:0.00:0
18	12656096	.	C	T	.	PASS	SOMATIC;VT=SNP	GT:AD:BQ:DP:FA:SS	0:14,0:.:14:0.00:0
18	15364240	.	C	T	.	PASS	SOMATIC;VT=SNP	GT:AD:BQ:DP:FA:SS	0:11,0:.:11:0.00:0
18	18512260	rs71261709	A	T	.	PASS	DB;SOMATIC;VT=SNP	GT:AD:BQ:DP:FA:SS	0:67,1:.:67:0.015:0
18	21012577	.	G	A	.	PASS	SOMATIC;VT=SNP	GT:AD:BQ:DP:FA:SS	0:10,0:.:10:0.00:0
18	21702181	.	C	G	.	PASS	SOMATIC;VT=SNP	GT:AD:BQ:DP:FA:SS	0:10,0:.:10:0.00:0
18	24070964	.	A	G	.	PASS	SOMATIC;VT=SNP	GT:AD:BQ:DP:FA:SS	0:24,0:.:24:0.00:0
18	30747602	.	T	C	.	PASS	SOMATIC;VT=SNP	GT:AD:BQ:DP:FA:SS	0:13,0:.:13:0.00:0
18	32954514	.	G	A	.	PASS	SOMATIC;VT=SNP	GT:AD:BQ:DP:FA:SS	0:17,0:.:17:0.00:0
18	44361523	.	G	A	.	PASS	SOMATIC;VT=SNP	GT:AD:BQ:DP:FA:SS	0:19,0:.:19:0.00:0
18	47296587	.	A	C	.	PASS	SOMATIC;VT=SNP	GT:AD:BQ:DP:FA:SS	0:11,0:.:11:0.00:0
18	61160827	rs7226891	C	T	.	PASS	DB;SOMATIC;VT=SNP	GT:AD:BQ:DP:FA:SS	0:20,0:.:20:0.00:0
18	65708083	rs112833648	C	T	.	PASS	DB;SOMATIC;VT=SNP	GT:AD:BQ:DP:FA:SS	0:22,0:.:22:0.00:0
18	68020342	.	A	G	.	PASS	SOMATIC;VT=SNP	GT:AD:BQ:DP:FA:SS	0:9,0:.:9:0.00:0
18	73434677	.	C	T	.	PASS	SOMATIC;VT=SNP	GT:AD:BQ:DP:FA:SS	0:8,0:.:6:0.00:0
19	1057807	.	T	G	.	PASS	SOMATIC;VT=SNP	GT:AD:BQ:DP:FA:SS	0:34,0:.:34:0.00:0
19	2223560	.	G	T	.	PASS	SOMATIC;VT=SNP	GT:AD:BQ:DP:FA:SS	0:10,0:.:10:0.00:0
19	2377703	.	T	C	.	PASS	SOMATIC;VT=SNP	GT:AD:BQ:DP:FA:SS	0:10,0:.:10:0.00:0
19	3716037	.	G	A	.	PASS	SOMATIC;VT=SNP	GT:AD:BQ:DP:FA:SS	0:13,0:.:13:0.00:0
19	4728284	.	T	C	.	PASS	SOMATIC;VT=SNP	GT:AD:BQ:DP:FA:SS	0:17,0:.:9:0.00:0
19	7533070	rs758651878	G	T	.	PASS	DB;SOMATIC;VT=SNP	GT:AD:BQ:DP:FA:SS	0:24,0:.:24:0.00:0
19	8830532	.	T	C	.	PASS	SOMATIC;VT=SNP	GT:AD:BQ:DP:FA:SS	0:19,0:.:11:0.00:0
19	14002475	.	T	C	.	PASS	SOMATIC;VT=SNP	GT:AD:BQ:DP:FA:SS	0:9,0:.:9:0.00:0
19	15165011	.	C	T	.	PASS	SOMATIC;VT=SNP	GT:AD:BQ:DP:FA:SS	0:42,1:.:43:0.023:0
19	15194200	rs10419983	C	G	.	PASS	DB;SOMATIC;VT=SNP	GT:AD:BQ:DP:FA:SS	0:55,1:.:56:0.018:0
19	15499655	rs8182534	A	C	.	PASS	DB;SOMATIC;VT=SNP	GT:AD:BQ:DP:FA:SS	0:40,1:.:37:0.024:0
19	15728556	rs4019755	A	G	.	PASS	DB;SOMATIC;VT=SNP	GT:AD:BQ:DP:FA:SS	0:43,1:.:44:0.023:0
19	16936999	rs73010412	C	T	.	PASS	DB;SOMATIC;VT=SNP	GT:AD:BQ:DP:FA:SS	0:34,1:.:35:0.029:0
19	17362941	rs7247493	A	C	.	PASS	DB;SOMATIC;VT=SNP	GT:AD:BQ:DP:FA:SS	0:30,0:.:30:0.00:0
19	17689568	.	T	C	.	PASS	SOMATIC;VT=SNP	GT:AD:BQ:DP:FA:SS	0:12,0:.:12:0.00:0
19	17887563	rs13345379	G	A	.	PASS	DB;SOMATIC;VT=SNP	GT:AD:BQ:DP:FA:SS	0:42,0:.:42:0.00:0
19	20586616	.	C	G	.	PASS	SOMATIC;VT=SNP	GT:AD:BQ:DP:FA:SS	0:13,0:.:3:0.00:0
19	21748322	.	A	G	.	PASS	SOMATIC;VT=SNP	GT:AD:BQ:DP:FA:SS	0:8,0:.:8:0.00:0
19	29067833	.	T	C	.	PASS	SOMATIC;VT=SNP	GT:AD:BQ:DP:FA:SS	0:10,0:.:10:0.00:0
19	33573515	.	T	C	.	PASS	SOMATIC;VT=SNP	GT:AD:BQ:DP:FA:SS	0:22,0:.:21:0.00:0
19	35876792	.	C	T	.	PASS	SOMATIC;VT=SNP	GT:AD:BQ:DP:FA:SS	0:8,0:.:8:0.00:0
19	39948181	.	C	T	.	PASS	SOMATIC;VT=SNP	GT:AD:BQ:DP:FA:SS	0:34,1:.:35:0.029:0
19	41510500	rs536770196	G	A	.	PASS	DB;SOMATIC;VT=SNP	GT:AD:BQ:DP:FA:SS	0:49,1:.:50:0.020:0
19	42213487	rs9797511	T	A	.	PASS	DB;SOMATIC;VT=SNP	GT:AD:BQ:DP:FA:SS	0:32,0:.:32:0.00:0
19	42611156	.	C	T	.	PASS	SOMATIC;VT=SNP	GT:AD:BQ:DP:FA:SS	0:13,0:.:13:0.00:0
19	45540327	.	A	G	.	PASS	SOMATIC;VT=SNP	GT:AD:BQ:DP:FA:SS	0:10,0:.:9:0.00:0
19	46922895	.	A	G	.	PASS	SOMATIC;VT=SNP	GT:AD:BQ:DP:FA:SS	0:8,0:.:8:0.00:0
19	51486357	.	C	T	.	PASS	SOMATIC;VT=SNP	GT:AD:BQ:DP:FA:SS	0:53,1:.:51:0.019:0
19	53874105	.	G	A	.	PASS	SOMATIC;VT=SNP	GT:AD:BQ:DP:FA:SS	0:22,0:.:22:0.00:0
19	55815399	rs536346647	A	T	.	PASS	DB;SOMATIC;VT=SNP	GT:AD:BQ:DP:FA:SS	0:84,1:.:85:0.012:0
19	56407745	.	A	G	.	PASS	SOMATIC;VT=SNP	GT:AD:BQ:DP:FA:SS	0:10,0:.:10:0.00:0
19	56973902	rs147246257	G	A	.	PASS	DB;SOMATIC;VT=SNP	GT:AD:BQ:DP:FA:SS	0:67,0:.:67:0.00:0
19	57098685	.	C	T	.	PASS	SOMATIC;VT=SNP	GT:AD:BQ:DP:FA:SS	0:9,0:.:8:0.00:0
20	7895537	.	G	A	.	PASS	SOMATIC;VT=SNP	GT:AD:BQ:DP:FA:SS	0:10,0:.:10:0.00:0
20	13900557	.	C	T	.	PASS	SOMATIC;VT=SNP	GT:AD:BQ:DP:FA:SS	0:9,0:.:9:0.00:0
20	18504149	.	C	T	.	PASS	SOMATIC;VT=SNP	GT:AD:BQ:DP:FA:SS	0:9,0:.:7:0.00:0
20	22166629	.	A	G	.	PASS	SOMATIC;VT=SNP	GT:AD:BQ:DP:FA:SS	0:9,0:.:9:0.00:0
20	24700171	.	T	C	.	PASS	SOMATIC;VT=SNP	GT:AD:BQ:DP:FA:SS	0:10,0:.:8:0.00:0
20	29630508	rs73605234	T	G	.	PASS	DB;SOMATIC;VT=SNP	GT:AD:BQ:DP:FA:SS	0:47,1:.:45:0.021:0
20	29630539	rs73605235	A	G	.	PASS	DB;SOMATIC;VT=SNP	GT:AD:BQ:DP:FA:SS	0:79,1:.:77:0.013:0
20	30338394	.	G	A	.	PASS	SOMATIC;VT=SNP	GT:AD:BQ:DP:FA:SS	0:9,0:.:8:0.00:0
20	30687358	.	A	G	.	PASS	SOMATIC;VT=SNP	GT:AD:BQ:DP:FA:SS	0:14,0:.:14:0.00:0
20	30751532	.	T	A	.	PASS	SOMATIC;VT=SNP	GT:AD:BQ:DP:FA:SS	0:11,0:.:11:0.00:0
20	31077274	rs56337315	T	C	.	PASS	DB;SOMATIC;VT=SNP	GT:AD:BQ:DP:FA:SS	0:21,0:.:21:0.00:0
20	31849458	rs4911307	T	C	.	PASS	DB;SOMATIC;VT=SNP	GT:AD:BQ:DP:FA:SS	0:19,0:.:19:0.00:0
20	32070234	.	T	C	.	PASS	SOMATIC;VT=SNP	GT:AD:BQ:DP:FA:SS	0:8,0:.:8:0.00:0
20	32823772	.	A	C	.	PASS	SOMATIC;VT=SNP	GT:AD:BQ:DP:FA:SS	0:15,0:.:15:0.00:0
20	32929836	.	C	T	.	PASS	SOMATIC;VT=SNP	GT:AD:BQ:DP:FA:SS	0:10,0:.:10:0.00:0
20	33151182	.	A	G	.	PASS	SOMATIC;VT=SNP	GT:AD:BQ:DP:FA:SS	0:12,0:.:11:0.00:0
20	33247052	.	A	T	.	PASS	SOMATIC;VT=SNP	GT:AD:BQ:DP:FA:SS	0:17,0:.:11:0.00:0
20	33345744	rs757776338	C	T	.	PASS	DB;SOMATIC;VT=SNP	GT:AD:BQ:DP:FA:SS	0:149,1:.:150:6.667e-03:0
20	34032806	.	C	T	.	PASS	SOMATIC;VT=SNP	GT:AD:BQ:DP:FA:SS	0:16,0:.:16:0.00:0
20	37141594	.	G	A	.	PASS	SOMATIC;VT=SNP	GT:AD:BQ:DP:FA:SS	0:16,0:.:16:0.00:0
20	42367316	.	T	C	.	PASS	SOMATIC;VT=SNP	GT:AD:BQ:DP:FA:SS	0:9,0:.:9:0.00:0
20	44570760	.	G	A	.	PASS	SOMATIC;VT=SNP	GT:AD:BQ:DP:FA:SS	0:9,0:.:9:0.00:0
20	44570762	.	C	G	.	PASS	SOMATIC;VT=SNP	GT:AD:BQ:DP:FA:SS	0:9,0:.:9:0.00:0
20	47843650	rs560474870	T	C	.	PASS	DB;SOMATIC;VT=SNP	GT:AD:BQ:DP:FA:SS	0:29,0:.:24:0.00:0
20	49115321	.	T	C	.	PASS	SOMATIC;VT=SNP	GT:AD:BQ:DP:FA:SS	0:8,0:.:8:0.00:0
20	52318449	.	G	A	.	PASS	SOMATIC;VT=SNP	GT:AD:BQ:DP:FA:SS	0:12,0:.:12:0.00:0
20	54114463	.	C	T	.	PASS	SOMATIC;VT=SNP	GT:AD:BQ:DP:FA:SS	0:39,0:.:31:0.00:0
20	55151723	.	A	G	.	PASS	SOMATIC;VT=SNP	GT:AD:BQ:DP:FA:SS	0:13,0:.:13:0.00:0
20	55275316	.	T	C	.	PASS	SOMATIC;VT=SNP	GT:AD:BQ:DP:FA:SS	0:10,0:.:10:0.00:0
20	55465536	.	T	C	.	PASS	SOMATIC;VT=SNP	GT:AD:BQ:DP:FA:SS	0:14,0:.:14:0.00:0
20	57064506	.	A	G	.	PASS	SOMATIC;VT=SNP	GT:AD:BQ:DP:FA:SS	0:18,0:.:17:0.00:0
20	62074304	.	C	T	.	PASS	SOMATIC;VT=SNP	GT:AD:BQ:DP:FA:SS	0:48,1:.:33:0.020:0
20	62241650	.	G	A	.	PASS	SOMATIC;VT=SNP	GT:AD:BQ:DP:FA:SS	0:17,0:.:17:0.00:0
21	9573564	rs530377846	A	G	.	PASS	DB;SOMATIC;VT=SNP	GT:AD:BQ:DP:FA:SS	0:19,0:.:19:0.00:0
21	9576292	rs369779638	C	A	.	PASS	DB;SOMATIC;VT=SNP	GT:AD:BQ:DP:FA:SS	0:38,1:.:37:0.026:0
21	9592462	rs4022810	T	A	.	PASS	DB;SOMATIC;VT=SNP	GT:AD:BQ:DP:FA:SS	0:26,0:.:8:0.00:0
21	9592471	rs4022809	C	T	.	PASS	DB;SOMATIC;VT=SNP	GT:AD:BQ:DP:FA:SS	0:27,0:.:9:0.00:0
21	9866872	.	T	G	.	PASS	SOMATIC;VT=SNP	GT:AD:BQ:DP:FA:SS	0:8,0:.:8:0.00:0
21	10087057	.	A	T	.	PASS	SOMATIC;VT=SNP	GT:AD:BQ:DP:FA:SS	0:12,0:.:6:0.00:0
21	10700152	.	T	C	.	PASS	SOMATIC;VT=SNP	GT:AD:BQ:DP:FA:SS	0:11,0:.:10:0.00:0
21	10702763	rs28871321	C	T	.	PASS	DB;SOMATIC;VT=SNP	GT:AD:BQ:DP:FA:SS	0:23,0:.:24:0.00:0
21	10798715	rs113048483	T	A	.	PASS	DB;SOMATIC;VT=SNP	GT:AD:BQ:DP:FA:SS	0:34,1:.:31:0.029:0
21	10843300	rs28970950	A	G	.	PASS	DB;SOMATIC;VT=SNP	GT:AD:BQ:DP:FA:SS	0:31,0:.:24:0.00:0
21	11034616	rs625088	G	A	.	PASS	DB;SOMATIC;VT=SNP	GT:AD:BQ:DP:FA:SS	0:43,1:.:44:0.023:0
21	11049861	rs2740326	C	A	.	PASS	DB;SOMATIC;VT=SNP	GT:AD:BQ:DP:FA:SS	0:19,0:.:19:0.00:0
21	11077530	rs1831207	C	A	.	PASS	DB;SOMATIC;VT=SNP	GT:AD:BQ:DP:FA:SS	0:22,0:.:22:0.00:0
21	11078518	rs4111191	G	T	.	PASS	DB;SOMATIC;VT=SNP	GT:AD:BQ:DP:FA:SS	0:44,1:.:45:0.022:0
21	11114490	rs76709315	C	A	.	PASS	DB;SOMATIC;VT=SNP	GT:AD:BQ:DP:FA:SS	0:38,1:.:28:0.026:0
21	11114899	rs639865	C	T	.	PASS	DB;SOMATIC;VT=SNP	GT:AD:BQ:DP:FA:SS	0:52,1:.:53:0.019:0
21	11119368	rs4638882	C	A	.	PASS	DB;SOMATIC;VT=SNP	GT:AD:BQ:DP:FA:SS	0:40,1:.:32:0.024:0
21	11119387	rs12165284	T	A	.	PASS	DB;SOMATIC;VT=SNP	GT:AD:BQ:DP:FA:SS	0:35,1:.:22:0.028:0
21	14392242	rs651650	C	T	.	PASS	DB;SOMATIC;VT=SNP	GT:AD:BQ:DP:FA:SS	0:27,0:.:22:0.00:0
21	14392275	rs8127310	C	T	.	PASS	DB;SOMATIC;VT=SNP	GT:AD:BQ:DP:FA:SS	0:20,0:.:16:0.00:0
21	14527112	.	C	G	.	PASS	SOMATIC;VT=SNP	GT:AD:BQ:DP:FA:SS	0:64,0:.:51:0.00:0
21	14808912	.	C	G	.	PASS	SOMATIC;VT=SNP	GT:AD:BQ:DP:FA:SS	0:9,0:.:8:0.00:0
21	15329524	.	T	C	.	PASS	SOMATIC;VT=SNP	GT:AD:BQ:DP:FA:SS	0:11,0:.:11:0.00:0
21	34471259	.	T	C	.	PASS	SOMATIC;VT=SNP	GT:AD:BQ:DP:FA:SS	0:26,0:.:26:0.00:0
21	37270189	.	C	T	.	PASS	SOMATIC;VT=SNP	GT:AD:BQ:DP:FA:SS	0:9,0:.:6:0.00:0
21	38302822	rs561053531	A	T	.	PASS	DB;SOMATIC;VT=SNP	GT:AD:BQ:DP:FA:SS	0:30,0:.:30:0.00:0
21	47399874	rs189732549	C	T	.	PASS	DB;SOMATIC;VT=SNP	GT:AD:BQ:DP:FA:SS	0:35,0:.:35:0.00:0
22	17009098	.	C	T	.	PASS	SOMATIC;VT=SNP	GT:AD:BQ:DP:FA:SS	0:10,0:.:9:0.00:0
22	18563777	.	A	T	.	PASS	SOMATIC;VT=SNP	GT:AD:BQ:DP:FA:SS	0:17,0:.:17:0.00:0
22	20065812	rs574945987	G	A	.	PASS	DB;SOMATIC;VT=SNP	GT:AD:BQ:DP:FA:SS	0:29,0:.:29:0.00:0
22	21065645	rs444310	A	G	.	PASS	DB;SOMATIC;VT=SNP	GT:AD:BQ:DP:FA:SS	0:46,0:.:46:0.00:0
22	21268511	.	C	T	.	PASS	SOMATIC;VT=SNP	GT:AD:BQ:DP:FA:SS	0:13,0:.:13:0.00:0
22	24595578	.	C	T	.	PASS	SOMATIC;VT=SNP	GT:AD:BQ:DP:FA:SS	0:8,0:.:8:0.00:0
22	27169240	.	C	G	.	PASS	SOMATIC;VT=SNP	GT:AD:BQ:DP:FA:SS	0:10,0:.:10:0.00:0
22	27950665	.	G	A	.	PASS	SOMATIC;VT=SNP	GT:AD:BQ:DP:FA:SS	0:9,0:.:9:0.00:0
22	29204362	.	A	C	.	PASS	SOMATIC;VT=SNP	GT:AD:BQ:DP:FA:SS	0:8,0:.:8:0.00:0
22	31147607	.	A	G	.	PASS	SOMATIC;VT=SNP	GT:AD:BQ:DP:FA:SS	0:19,0:.:19:0.00:0
22	31382405	.	A	G	.	PASS	SOMATIC;VT=SNP	GT:AD:BQ:DP:FA:SS	0:9,0:.:9:0.00:0
22	32246777	.	C	T	.	PASS	SOMATIC;VT=SNP	GT:AD:BQ:DP:FA:SS	0:8,0:.:8:0.00:0
22	33557146	.	A	G	.	PASS	SOMATIC;VT=SNP	GT:AD:BQ:DP:FA:SS	0:15,0:.:15:0.00:0
22	33989094	.	G	T	.	PASS	SOMATIC;VT=SNP	GT:AD:BQ:DP:FA:SS	0:13,0:.:13:0.00:0
22	35841763	.	A	C	.	PASS	SOMATIC;VT=SNP	GT:AD:BQ:DP:FA:SS	0:12,0:.:12:0.00:0
22	37376059	.	G	C	.	PASS	SOMATIC;VT=SNP	GT:AD:BQ:DP:FA:SS	0:9,0:.:8:0.00:0
22	37398413	rs962231399	T	G	.	PASS	DB;SOMATIC;VT=SNP	GT:AD:BQ:DP:FA:SS	0:19,0:.:19:0.00:0
22	37768971	.	C	T	.	PASS	SOMATIC;VT=SNP	GT:AD:BQ:DP:FA:SS	0:18,0:.:18:0.00:0
22	38035626	.	G	A	.	PASS	SOMATIC;VT=SNP	GT:AD:BQ:DP:FA:SS	0:11,0:.:11:0.00:0
22	38346861	.	C	T	.	PASS	SOMATIC;VT=SNP	GT:AD:BQ:DP:FA:SS	0:17,0:.:17:0.00:0
22	38684370	.	C	G	.	PASS	SOMATIC;VT=SNP	GT:AD:BQ:DP:FA:SS	0:8,0:.:8:0.00:0
22	39403085	.	T	C	.	PASS	SOMATIC;VT=SNP	GT:AD:BQ:DP:FA:SS	0:9,0:.:9:0.00:0
22	41332118	.	A	G	.	PASS	SOMATIC;VT=SNP	GT:AD:BQ:DP:FA:SS	0:9,0:.:9:0.00:0
22	46090948	.	C	T	.	PASS	SOMATIC;VT=SNP	GT:AD:BQ:DP:FA:SS	0:17,0:.:16:0.00:0
22	49889779	.	C	G	.	PASS	SOMATIC;VT=SNP	GT:AD:BQ:DP:FA:SS	0:10,0:.:10:0.00:0
22	50733486	.	C	A	.	PASS	SOMATIC;VT=SNP	GT:AD:BQ:DP:FA:SS	0:16,0:.:16:0.00:0
X	52682310	rs201957148	C	A	.	PASS	DB;SOMATIC;VT=SNP	GT:AD:BQ:DP:FA:SS	0:37,0:.:37:0.00:0
X	61712718	rs80269168	A	C	.	PASS	DB;SOMATIC;VT=SNP	GT:AD:BQ:DP:FA:SS	0:105,1:.:60:9.434e-03:0
X	70135031	.	T	C	.	PASS	SOMATIC;VT=SNP	GT:AD:BQ:DP:FA:SS	0:9,0:.:9:0.00:0
X	70448964	.	C	A	.	PASS	SOMATIC;VT=SNP	GT:AD:BQ:DP:FA:SS	0:9,0:.:9:0.00:0
X	71773183	.	C	T	.	PASS	SOMATIC;VT=SNP	GT:AD:BQ:DP:FA:SS	0:15,0:.:15:0.00:0
X	73772782	.	A	C	.	PASS	SOMATIC;VT=SNP	GT:AD:BQ:DP:FA:SS	0:10,0:.:10:0.00:0
X	73855798	.	C	A	.	PASS	SOMATIC;VT=SNP	GT:AD:BQ:DP:FA:SS	0:22,0:.:21:0.00:0
X	93300150	.	G	C	.	PASS	SOMATIC;VT=SNP	GT:AD:BQ:DP:FA:SS	0:15,0:.:15:0.00:0
X	99580549	.	G	A	.	PASS	SOMATIC;VT=SNP	GT:AD:BQ:DP:FA:SS	0:14,0:.:14:0.00:0
X	99825659	.	C	T	.	PASS	SOMATIC;VT=SNP	GT:AD:BQ:DP:FA:SS	0:20,0:.:19:0.00:0
X	123011169	.	G	A	.	PASS	SOMATIC;VT=SNP	GT:AD:BQ:DP:FA:SS	0:13,0:.:13:0.00:0
X	123615563	rs5958502	T	A	.	PASS	DB;SOMATIC;VT=SNP	GT:AD:BQ:DP:FA:SS	0:59,0:.:59:0.00:0
X	133574187	.	T	C	.	PASS	SOMATIC;VT=SNP	GT:AD:BQ:DP:FA:SS	0:10,0:.:10:0.00:0
X	133606201	.	G	A	.	PASS	SOMATIC;VT=SNP	GT:AD:BQ:DP:FA:SS	0:11,0:.:11:0.00:0
X	135551488	.	C	T	.	PASS	SOMATIC;VT=SNP	GT:AD:BQ:DP:FA:SS	0:8,0:.:7:0.00:0
X	138217094	.	G	A	.	PASS	SOMATIC;VT=SNP	GT:AD:BQ:DP:FA:SS	0:9,0:.:9:0.00:0
X	153054760	.	A	G	.	PASS	SOMATIC;VT=SNP	GT:AD:BQ:DP:FA:SS	0:49,0:.:49:0.00:0
Y	13447839	.	C	T	.	PASS	SOMATIC;VT=SNP	GT:AD:BQ:DP:FA:SS	0:13,0:.:13:0.00:0
Y	13447846	.	C	T	.	PASS	SOMATIC;VT=SNP	GT:AD:BQ:DP:FA:SS	0:10,0:.:10:0.00:0
Y	13450056	rs201152584	C	A	.	PASS	DB;SOMATIC;VT=SNP	GT:AD:BQ:DP:FA:SS	0:29,0:.:27:0.00:0
Y	58976963	rs879175970	A	C	.	PASS	DB;SOMATIC;VT=SNP	GT:AD:BQ:DP:FA:SS	0:42,1:.:26:0.023:0
Y	58977008	rs2453025	A	T	.	PASS	DB;SOMATIC;VT=SNP	GT:AD:BQ:DP:FA:SS	0:23,0:.:18:0.00:0
Y	59006618	rs80030929	A	G	.	PASS	DB;SOMATIC;VT=SNP	GT:AD:BQ:DP:FA:SS	0:23,0:.:23:0.00:0
Y	59006695	.	G	A	.	PASS	SOMATIC;VT=SNP	GT:AD:BQ:DP:FA:SS	0:10,0:.:10:0.00:0
Y	59019171	rs80207252	T	C	.	PASS	DB;SOMATIC;VT=SNP	GT:AD:BQ:DP:FA:SS	0:27,0:.:26:0.00:0
GL000231.1	9701	.	C	T	.	PASS	SOMATIC;VT=SNP	GT:AD:BQ:DP:FA:SS	0:9,0:.:9:0.00:0
GL000231.1	14345	.	G	A	.	PASS	SOMATIC;VT=SNP	GT:AD:BQ:DP:FA:SS	0:9,0:.:9:0.00:0
GL000234.1	3155	.	G	A	.	PASS	SOMATIC;VT=SNP	GT:AD:BQ:DP:FA:SS	0:8,0:.:8:0.00:0
GL000234.1	3210	.	G	C	.	PASS	SOMATIC;VT=SNP	GT:AD:BQ:DP:FA:SS	0:13,0:.:13:0.00:0
GL000234.1	14397	.	C	A	.	PASS	SOMATIC;VT=SNP	GT:AD:BQ:DP:FA:SS	0:10,0:.:10:0.00:0
GL000234.1	14398	.	A	G	.	PASS	SOMATIC;VT=SNP	GT:AD:BQ:DP:FA:SS	0:10,0:.:10:0.00:0
GL000232.1	1877	.	G	A	.	PASS	SOMATIC;VT=SNP	GT:AD:BQ:DP:FA:SS	0:74,1:.:75:0.013:0
GL000232.1	37215	.	A	T	.	PASS	SOMATIC;VT=SNP	GT:AD:BQ:DP:FA:SS	0:10,0:.:10:0.00:0
GL000241.1	20146	.	A	T	.	PASS	SOMATIC;VT=SNP	GT:AD:BQ:DP:FA:SS	0:23,0:.:23:0.00:0
GL000241.1	36168	.	A	G	.	PASS	SOMATIC;VT=SNP	GT:AD:BQ:DP:FA:SS	0:10,0:.:9:0.00:0
GL000241.1	36185	.	C	T	.	PASS	SOMATIC;VT=SNP	GT:AD:BQ:DP:FA:SS	0:11,0:.:8:0.00:0
GL000243.1	43192	.	A	T	.	PASS	SOMATIC;VT=SNP	GT:AD:BQ:DP:FA:SS	0:8,0:.:1:0.00:0
GL000233.1	20844	.	C	A	.	PASS	SOMATIC;VT=SNP	GT:AD:BQ:DP:FA:SS	0:11,0:.:8:0.00:0
GL000198.1	60554	.	G	A	.	PASS	SOMATIC;VT=SNP	GT:AD:BQ:DP:FA:SS	0:8,0:.:8:0.00:0
GL000198.1	81498	.	G	T	.	PASS	SOMATIC;VT=SNP	GT:AD:BQ:DP:FA:SS	0:45,0:.:42:0.00:0
GL000208.1	89635	.	A	G	.	PASS	SOMATIC;VT=SNP	GT:AD:BQ:DP:FA:SS	0:22,0:.:15:0.00:0
GL000208.1	90673	.	C	T	.	PASS	SOMATIC;VT=SNP	GT:AD:BQ:DP:FA:SS	0:57,1:.:53:0.017:0
GL000214.1	14776	.	T	A	.	PASS	SOMATIC;VT=SNP	GT:AD:BQ:DP:FA:SS	0:32,0:.:32:0.00:0
GL000214.1	18568	.	A	C	.	PASS	SOMATIC;VT=SNP	GT:AD:BQ:DP:FA:SS	0:12,0:.:11:0.00:0
GL000214.1	38089	.	C	A	.	PASS	SOMATIC;VT=SNP	GT:AD:BQ:DP:FA:SS	0:10,0:.:9:0.00:0
GL000214.1	38116	.	A	T	.	PASS	SOMATIC;VT=SNP	GT:AD:BQ:DP:FA:SS	0:15,0:.:15:0.00:0
GL000214.1	74601	.	C	A	.	PASS	SOMATIC;VT=SNP	GT:AD:BQ:DP:FA:SS	0:34,1:.:35:0.029:0
GL000214.1	109616	.	T	A	.	PASS	SOMATIC;VT=SNP	GT:AD:BQ:DP:FA:SS	0:29,0:.:24:0.00:0
GL000214.1	117290	.	C	T	.	PASS	SOMATIC;VT=SNP	GT:AD:BQ:DP:FA:SS	0:23,0:.:7:0.00:0
GL000214.1	131458	.	G	C	.	PASS	SOMATIC;VT=SNP	GT:AD:BQ:DP:FA:SS	0:63,1:.:22:0.016:0
GL000214.1	134557	.	A	C	.	PASS	SOMATIC;VT=SNP	GT:AD:BQ:DP:FA:SS	0:91,1:.:81:0.011:0
GL000214.1	134638	.	C	A	.	PASS	SOMATIC;VT=SNP	GT:AD:BQ:DP:FA:SS	0:53,1:.:24:0.019:0
GL000218.1	71577	.	C	T	.	PASS	SOMATIC;VT=SNP	GT:AD:BQ:DP:FA:SS	0:12,0:.:11:0.00:0
GL000218.1	117426	.	G	A	.	PASS	SOMATIC;VT=SNP	GT:AD:BQ:DP:FA:SS	0:10,0:.:7:0.00:0
GL000218.1	160363	.	T	C	.	PASS	SOMATIC;VT=SNP	GT:AD:BQ:DP:FA:SS	0:13,0:.:13:0.00:0
GL000220.1	21024	.	G	A	.	PASS	SOMATIC;VT=SNP	GT:AD:BQ:DP:FA:SS	0:8,0:.:8:0.00:0
GL000220.1	60028	.	G	A	.	PASS	SOMATIC;VT=SNP	GT:AD:BQ:DP:FA:SS	0:15,0:.:15:0.00:0
GL000220.1	70610	.	A	T	.	PASS	SOMATIC;VT=SNP	GT:AD:BQ:DP:FA:SS	0:8,0:.:8:0.00:0
GL000199.1	24157	.	C	A	.	PASS	SOMATIC;VT=SNP	GT:AD:BQ:DP:FA:SS	0:26,0:.:22:0.00:0
GL000199.1	109806	.	G	C	.	PASS	SOMATIC;VT=SNP	GT:AD:BQ:DP:FA:SS	0:76,0:.:58:0.00:0
GL000199.1	166946	.	A	G	.	PASS	SOMATIC;VT=SNP	GT:AD:BQ:DP:FA:SS	0:14,0:.:7:0.00:0
GL000199.1	166958	.	C	T	.	PASS	SOMATIC;VT=SNP	GT:AD:BQ:DP:FA:SS	0:14,0:.:7:0.00:0
GL000216.1	83980	.	C	A	.	PASS	SOMATIC;VT=SNP	GT:AD:BQ:DP:FA:SS	0:43,0:.:43:0.00:0
GL000216.1	100350	.	G	A	.	PASS	SOMATIC;VT=SNP	GT:AD:BQ:DP:FA:SS	0:14,0:.:13:0.00:0
GL000216.1	103239	.	C	T	.	PASS	SOMATIC;VT=SNP	GT:AD:BQ:DP:FA:SS	0:12,0:.:10:0.00:0
GL000216.1	120974	.	C	T	.	PASS	SOMATIC;VT=SNP	GT:AD:BQ:DP:FA:SS	0:9,0:.:9:0.00:0
GL000216.1	123509	.	T	C	.	PASS	SOMATIC;VT=SNP	GT:AD:BQ:DP:FA:SS	0:13,0:.:13:0.00:0
GL000216.1	141881	.	T	A	.	PASS	SOMATIC;VT=SNP	GT:AD:BQ:DP:FA:SS	0:16,0:.:13:0.00:0
GL000216.1	162471	.	A	G	.	PASS	SOMATIC;VT=SNP	GT:AD:BQ:DP:FA:SS	0:26,0:.:25:0.00:0
GL000205.1	25911	.	C	T	.	PASS	SOMATIC;VT=SNP	GT:AD:BQ:DP:FA:SS	0:43,0:.:43:0.00:0
GL000205.1	172920	.	C	G	.	PASS	SOMATIC;VT=SNP	GT:AD:BQ:DP:FA:SS	0:48,1:.:46:0.020:0
GL000205.1	173641	.	C	T	.	PASS	SOMATIC;VT=SNP	GT:AD:BQ:DP:FA:SS	0:22,0:.:18:0.00:0
GL000219.1	120078	.	G	A	.	PASS	SOMATIC;VT=SNP	GT:AD:BQ:DP:FA:SS	0:9,0:.:9:0.00:0
GL000219.1	122459	.	G	A	.	PASS	SOMATIC;VT=SNP	GT:AD:BQ:DP:FA:SS	0:8,0:.:8:0.00:0
GL000219.1	130630	.	G	A	.	PASS	SOMATIC;VT=SNP	GT:AD:BQ:DP:FA:SS	0:54,1:.:54:0.018:0
GL000219.1	131279	.	T	A	.	PASS	SOMATIC;VT=SNP	GT:AD:BQ:DP:FA:SS	0:11,0:.:11:0.00:0
GL000219.1	172184	.	T	C	.	PASS	SOMATIC;VT=SNP	GT:AD:BQ:DP:FA:SS	0:45,1:.:43:0.022:0
GL000224.1	4263	.	G	A	.	PASS	SOMATIC;VT=SNP	GT:AD:BQ:DP:FA:SS	0:42,0:.:22:0.00:0
GL000224.1	4336	.	G	T	.	PASS	SOMATIC;VT=SNP	GT:AD:BQ:DP:FA:SS	0:69,1:.:63:0.014:0
GL000224.1	5071	.	C	A	.	PASS	SOMATIC;VT=SNP	GT:AD:BQ:DP:FA:SS	0:30,0:.:24:0.00:0
GL000224.1	95662	.	C	T	.	PASS	SOMATIC;VT=SNP	GT:AD:BQ:DP:FA:SS	0:13,0:.:13:0.00:0
GL000224.1	102658	.	C	T	.	PASS	SOMATIC;VT=SNP	GT:AD:BQ:DP:FA:SS	0:11,0:.:11:0.00:0
GL000224.1	108256	.	T	C	.	PASS	SOMATIC;VT=SNP	GT:AD:BQ:DP:FA:SS	0:10,0:.:10:0.00:0
GL000195.1	21342	.	C	T	.	PASS	SOMATIC;VT=SNP	GT:AD:BQ:DP:FA:SS	0:9,0:.:9:0.00:0
GL000195.1	28726	.	G	C	.	PASS	SOMATIC;VT=SNP	GT:AD:BQ:DP:FA:SS	0:14,0:.:14:0.00:0
GL000195.1	33359	.	C	T	.	PASS	SOMATIC;VT=SNP	GT:AD:BQ:DP:FA:SS	0:10,0:.:10:0.00:0
GL000195.1	33823	.	A	G	.	PASS	SOMATIC;VT=SNP	GT:AD:BQ:DP:FA:SS	0:15,0:.:15:0.00:0
GL000195.1	70140	.	A	G	.	PASS	SOMATIC;VT=SNP	GT:AD:BQ:DP:FA:SS	0:10,0:.:10:0.00:0
GL000195.1	83327	.	C	A	.	PASS	SOMATIC;VT=SNP	GT:AD:BQ:DP:FA:SS	0:13,0:.:13:0.00:0
GL000195.1	92927	.	T	A	.	PASS	SOMATIC;VT=SNP	GT:AD:BQ:DP:FA:SS	0:10,0:.:10:0.00:0
GL000195.1	154728	.	T	C	.	PASS	SOMATIC;VT=SNP	GT:AD:BQ:DP:FA:SS	0:29,0:.:27:0.00:0
GL000195.1	154953	.	G	C	.	PASS	SOMATIC;VT=SNP	GT:AD:BQ:DP:FA:SS	0:15,0:.:9:0.00:0
GL000212.1	5429	.	A	C	.	PASS	SOMATIC;VT=SNP	GT:AD:BQ:DP:FA:SS	0:8,0:.:8:0.00:0
GL000193.1	78843	.	G	A	.	PASS	SOMATIC;VT=SNP	GT:AD:BQ:DP:FA:SS	0:15,0:.:8:0.00:0
GL000193.1	79539	.	G	T	.	PASS	SOMATIC;VT=SNP	GT:AD:BQ:DP:FA:SS	0:55,1:.:54:0.018:0
GL000193.1	86444	.	T	G	.	PASS	SOMATIC;VT=SNP	GT:AD:BQ:DP:FA:SS	0:33,1:.:34:0.029:0
GL000193.1	88949	.	C	T	.	PASS	SOMATIC;VT=SNP	GT:AD:BQ:DP:FA:SS	0:20,0:.:18:0.00:0
GL000193.1	89007	.	G	T	.	PASS	SOMATIC;VT=SNP	GT:AD:BQ:DP:FA:SS	0:13,0:.:12:0.00:0
GL000194.1	11513	.	C	A	.	PASS	SOMATIC;VT=SNP	GT:AD:BQ:DP:FA:SS	0:10,0:.:10:0.00:0
GL000194.1	73361	.	G	T	.	PASS	SOMATIC;VT=SNP	GT:AD:BQ:DP:FA:SS	0:8,0:.:7:0.00:0
GL000194.1	73444	.	G	C	.	PASS	SOMATIC;VT=SNP	GT:AD:BQ:DP:FA:SS	0:10,0:.:10:0.00:0
GL000194.1	108137	.	G	T	.	PASS	SOMATIC;VT=SNP	GT:AD:BQ:DP:FA:SS	0:25,0:.:8:0.00:0
GL000194.1	108187	.	G	A	.	PASS	SOMATIC;VT=SNP	GT:AD:BQ:DP:FA:SS	0:39,0:.:13:0.00:0
GL000194.1	120209	.	T	C	.	PASS	SOMATIC;VT=SNP	GT:AD:BQ:DP:FA:SS	0:9,0:.:9:0.00:0
GL000194.1	120756	.	C	T	.	PASS	SOMATIC;VT=SNP	GT:AD:BQ:DP:FA:SS	0:33,1:.:32:0.029:0
GL000194.1	184868	.	G	A	.	PASS	SOMATIC;VT=SNP	GT:AD:BQ:DP:FA:SS	0:8,0:.:4:0.00:0
GL000225.1	13672	.	C	T	.	PASS	SOMATIC;VT=SNP	GT:AD:BQ:DP:FA:SS	0:11,0:.:7:0.00:0
GL000225.1	45039	.	A	T	.	PASS	SOMATIC;VT=SNP	GT:AD:BQ:DP:FA:SS	0:11,0:.:8:0.00:0
GL000225.1	52772	.	C	T	.	PASS	SOMATIC;VT=SNP	GT:AD:BQ:DP:FA:SS	0:9,0:.:8:0.00:0
GL000225.1	59550	.	G	A	.	PASS	SOMATIC;VT=SNP	GT:AD:BQ:DP:FA:SS	0:9,0:.:6:0.00:0
GL000225.1	71191	.	G	T	.	PASS	SOMATIC;VT=SNP	GT:AD:BQ:DP:FA:SS	0:53,1:.:43:0.019:0
GL000225.1	74542	.	C	T	.	PASS	SOMATIC;VT=SNP	GT:AD:BQ:DP:FA:SS	0:14,0:.:8:0.00:0
GL000225.1	88049	.	T	C	.	PASS	SOMATIC;VT=SNP	GT:AD:BQ:DP:FA:SS	0:20,0:.:16:0.00:0
GL000225.1	92739	.	G	A	.	PASS	SOMATIC;VT=SNP	GT:AD:BQ:DP:FA:SS	0:12,0:.:5:0.00:0
GL000225.1	93517	.	G	A	.	PASS	SOMATIC;VT=SNP	GT:AD:BQ:DP:FA:SS	0:16,0:.:10:0.00:0
GL000225.1	97124	.	C	T	.	PASS	SOMATIC;VT=SNP	GT:AD:BQ:DP:FA:SS	0:19,0:.:18:0.00:0
GL000225.1	97149	.	C	T	.	PASS	SOMATIC;VT=SNP	GT:AD:BQ:DP:FA:SS	0:13,0:.:12:0.00:0
GL000225.1	99308	.	G	T	.	PASS	SOMATIC;VT=SNP	GT:AD:BQ:DP:FA:SS	0:35,0:.:22:0.00:0
GL000225.1	99340	.	T	A	.	PASS	SOMATIC;VT=SNP	GT:AD:BQ:DP:FA:SS	0:41,1:.:33:0.024:0
GL000225.1	125708	.	G	C	.	PASS	SOMATIC;VT=SNP	GT:AD:BQ:DP:FA:SS	0:8,0:.:4:0.00:0
GL000225.1	125925	.	T	G	.	PASS	SOMATIC;VT=SNP	GT:AD:BQ:DP:FA:SS	0:33,1:.:22:0.029:0
GL000225.1	129213	.	C	T	.	PASS	SOMATIC;VT=SNP	GT:AD:BQ:DP:FA:SS	0:35,0:.:29:0.00:0
GL000225.1	133827	.	G	T	.	PASS	SOMATIC;VT=SNP	GT:AD:BQ:DP:FA:SS	0:79,1:.:73:0.013:0
GL000225.1	135031	.	G	A	.	PASS	SOMATIC;VT=SNP	GT:AD:BQ:DP:FA:SS	0:36,0:.:26:0.00:0
GL000225.1	135035	.	G	T	.	PASS	SOMATIC;VT=SNP	GT:AD:BQ:DP:FA:SS	0:35,1:.:26:0.028:0
GL000225.1	163035	.	T	C	.	PASS	SOMATIC;VT=SNP	GT:AD:BQ:DP:FA:SS	0:19,0:.:17:0.00:0
GL000225.1	191386	.	G	A	.	PASS	SOMATIC;VT=SNP	GT:AD:BQ:DP:FA:SS	0:30,0:.:24:0.00:0
GL000192.1	477283	.	C	T	.	PASS	SOMATIC;VT=SNP	GT:AD:BQ:DP:FA:SS	0:9,0:.:8:0.00:0
GL000192.1	496866	.	C	A	.	PASS	SOMATIC;VT=SNP	GT:AD:BQ:DP:FA:SS	0:8,0:.:6:0.00:0
