# Supplementary material for: Differentiation-state plasticity is a targetable resistance mechanism in basal-like breast cancer
Source: Nat Commun. 2018 Sep 19;9:3815. doi: 10.1038/s41467-018-05729-w (PMC6145927; doi:10.1038/s41467-018-05729-w)
Supplement: Supplementary file 7 — Supplementary Data 4 [file 41467_2018_5729_MOESM7_ESM.zip › Supplementary Data 4/Trametinib_Replicate_Libraries.tramVdmso.vcf]

##fileformat=VCFv4.1
##FILTER=<ID=PASS,Description="Accept as a confident somatic mutation">
##FILTER=<ID=REJECT,Description="Rejected as a confident somatic mutation">
##FORMAT=<ID=AD,Number=.,Type=Integer,Description="Allelic depths for the ref and alt alleles in the order listed">
##FORMAT=<ID=BQ,Number=A,Type=Float,Description="Average base quality for reads supporting alleles">
##FORMAT=<ID=DP,Number=1,Type=Integer,Description="Approximate read depth (reads with MQ=255 or with bad mates are filtered)">
##FORMAT=<ID=FA,Number=A,Type=Float,Description="Allele fraction of the alternate allele with regard to reference">
##FORMAT=<ID=GQ,Number=1,Type=Integer,Description="Genotype Quality">
##FORMAT=<ID=GT,Number=1,Type=String,Description="Genotype">
##FORMAT=<ID=PL,Number=G,Type=Integer,Description="Normalized, Phred-scaled likelihoods for genotypes as defined in the VCF specification">
##FORMAT=<ID=SS,Number=1,Type=Integer,Description="Variant status relative to non-adjacent Normal,0=wildtype,1=germline,2=somatic,3=LOH,4=post-transcriptional modification,5=unknown">
##INFO=<ID=DB,Number=0,Type=Flag,Description="dbSNP Membership">
##INFO=<ID=MQ0,Number=1,Type=Integer,Description="Total Mapping Quality Zero Reads">
##INFO=<ID=SOMATIC,Number=0,Type=Flag,Description="Somatic event">
##INFO=<ID=VT,Number=1,Type=String,Description="Variant type, can be SNP, INS or DEL">
##MuTect="analysis_type=MuTect input_file=[DMSO_Replicate_Libraries.bam, Trametinib_Replicate_Libraries.bam] read_buffer_size=null phone_home=STANDARD gatk_key=null tag=NA read_filter=[] intervals=null excludeIntervals=null interval_set_rule=UNION interval_merging=ALL interval_padding=0 reference_sequence=/home/exacloud/lustre1/SpellmanLab/Boniface/ref_files/human_g1k_v37.fasta nonDeterministicRandomSeed=false disableRandomization=false maxRuntime=-1 maxRuntimeUnits=MINUTES downsampling_type=BY_SAMPLE downsample_to_fraction=null downsample_to_coverage=1000 enable_experimental_downsampling=false baq=OFF baqGapOpenPenalty=40.0 performanceLog=null useOriginalQualities=false BQSR=null quantize_quals=0 disable_indel_quals=false emit_original_quals=false preserve_qscores_less_than=6 defaultBaseQualities=-1 validation_strictness=SILENT remove_program_records=false keep_program_records=false unsafe=null num_threads=1 num_cpu_threads_per_data_thread=1 num_io_threads=0 monitorThreadEfficiency=false num_bam_file_handles=null read_group_black_list=null pedigree=[] pedigreeString=[] pedigreeValidationType=STRICT allow_intervals_with_unindexed_bam=false generateShadowBCF=false logging_level=INFO log_to_file=null help=false noop=false enable_extended_output=true artifact_detection_mode=false tumor_sample_name=default bam_tumor_sample_name=null normal_sample_name=default force_output=false force_alleles=false only_passing_calls=false initial_tumor_lod=4.0 tumor_lod=6.3 fraction_contamination=0.02 minimum_mutation_cell_fraction=0.0 normal_lod=2.2 normal_artifact_lod=1.0 strand_artifact_lod=2.0 strand_artifact_power_threshold=0.9 dbsnp_normal_lod=5.5 somatic_classification_normal_power_threshold=0.95 minimum_normal_allele_fraction=0.0 tumor_f_pretest=0.005 min_qscore=25 gap_events_threshold=3 heavily_clipped_read_fraction=0.3 clipping_bias_pvalue_threshold=0.05 fraction_mapq0_threshold=0.5 pir_median_threshold=10.0 pir_mad_threshold=3.0 required_maximum_alt_allele_mapping_quality_score=20 max_alt_alleles_in_normal_count=2 max_alt_alleles_in_normal_qscore_sum=20 max_alt_allele_in_normal_fraction=0.03 power_constant_qscore=30 absolute_copy_number_data=null power_constant_af=0.30000001192092896 vcf=org.broadinstitute.sting.gatk.io.stubs.VariantContextWriterStub no_cmdline_in_header=org.broadinstitute.sting.gatk.io.stubs.VariantContextWriterStub sites_only=org.broadinstitute.sting.gatk.io.stubs.VariantContextWriterStub bcf=org.broadinstitute.sting.gatk.io.stubs.VariantContextWriterStub dbsnp=[(RodBinding name=dbsnp source=/home/exacloud/tempwork/SpellmanLab/peto/DBSNP_150_uw.vcf)] cosmic=[(RodBinding name=cosmic source=/home/exacloud/lustre1/SpellmanLab/Boniface/ref_files/b37_cosmic_v54_120711.vcf)] normal_panel=[] coverage_file=null coverage_20_q20_file=null power_file=null tumor_depth_file=null normal_depth_file=null filter_mismatching_base_and_quals=false"
##contig=<ID=1,length=249250621,assembly=b37>
##contig=<ID=2,length=243199373,assembly=b37>
##contig=<ID=3,length=198022430,assembly=b37>
##contig=<ID=4,length=191154276,assembly=b37>
##contig=<ID=5,length=180915260,assembly=b37>
##contig=<ID=6,length=171115067,assembly=b37>
##contig=<ID=7,length=159138663,assembly=b37>
##contig=<ID=8,length=146364022,assembly=b37>
##contig=<ID=9,length=141213431,assembly=b37>
##contig=<ID=10,length=135534747,assembly=b37>
##contig=<ID=11,length=135006516,assembly=b37>
##contig=<ID=12,length=133851895,assembly=b37>
##contig=<ID=13,length=115169878,assembly=b37>
##contig=<ID=14,length=107349540,assembly=b37>
##contig=<ID=15,length=102531392,assembly=b37>
##contig=<ID=16,length=90354753,assembly=b37>
##contig=<ID=17,length=81195210,assembly=b37>
##contig=<ID=18,length=78077248,assembly=b37>
##contig=<ID=19,length=59128983,assembly=b37>
##contig=<ID=20,length=63025520,assembly=b37>
##contig=<ID=21,length=48129895,assembly=b37>
##contig=<ID=22,length=51304566,assembly=b37>
##contig=<ID=X,length=155270560,assembly=b37>
##contig=<ID=Y,length=59373566,assembly=b37>
##contig=<ID=MT,length=16569,assembly=b37>
##contig=<ID=GL000207.1,length=4262,assembly=b37>
##contig=<ID=GL000226.1,length=15008,assembly=b37>
##contig=<ID=GL000229.1,length=19913,assembly=b37>
##contig=<ID=GL000231.1,length=27386,assembly=b37>
##contig=<ID=GL000210.1,length=27682,assembly=b37>
##contig=<ID=GL000239.1,length=33824,assembly=b37>
##contig=<ID=GL000235.1,length=34474,assembly=b37>
##contig=<ID=GL000201.1,length=36148,assembly=b37>
##contig=<ID=GL000247.1,length=36422,assembly=b37>
##contig=<ID=GL000245.1,length=36651,assembly=b37>
##contig=<ID=GL000197.1,length=37175,assembly=b37>
##contig=<ID=GL000203.1,length=37498,assembly=b37>
##contig=<ID=GL000246.1,length=38154,assembly=b37>
##contig=<ID=GL000249.1,length=38502,assembly=b37>
##contig=<ID=GL000196.1,length=38914,assembly=b37>
##contig=<ID=GL000248.1,length=39786,assembly=b37>
##contig=<ID=GL000244.1,length=39929,assembly=b37>
##contig=<ID=GL000238.1,length=39939,assembly=b37>
##contig=<ID=GL000202.1,length=40103,assembly=b37>
##contig=<ID=GL000234.1,length=40531,assembly=b37>
##contig=<ID=GL000232.1,length=40652,assembly=b37>
##contig=<ID=GL000206.1,length=41001,assembly=b37>
##contig=<ID=GL000240.1,length=41933,assembly=b37>
##contig=<ID=GL000236.1,length=41934,assembly=b37>
##contig=<ID=GL000241.1,length=42152,assembly=b37>
##contig=<ID=GL000243.1,length=43341,assembly=b37>
##contig=<ID=GL000242.1,length=43523,assembly=b37>
##contig=<ID=GL000230.1,length=43691,assembly=b37>
##contig=<ID=GL000237.1,length=45867,assembly=b37>
##contig=<ID=GL000233.1,length=45941,assembly=b37>
##contig=<ID=GL000204.1,length=81310,assembly=b37>
##contig=<ID=GL000198.1,length=90085,assembly=b37>
##contig=<ID=GL000208.1,length=92689,assembly=b37>
##contig=<ID=GL000191.1,length=106433,assembly=b37>
##contig=<ID=GL000227.1,length=128374,assembly=b37>
##contig=<ID=GL000228.1,length=129120,assembly=b37>
##contig=<ID=GL000214.1,length=137718,assembly=b37>
##contig=<ID=GL000221.1,length=155397,assembly=b37>
##contig=<ID=GL000209.1,length=159169,assembly=b37>
##contig=<ID=GL000218.1,length=161147,assembly=b37>
##contig=<ID=GL000220.1,length=161802,assembly=b37>
##contig=<ID=GL000213.1,length=164239,assembly=b37>
##contig=<ID=GL000211.1,length=166566,assembly=b37>
##contig=<ID=GL000199.1,length=169874,assembly=b37>
##contig=<ID=GL000217.1,length=172149,assembly=b37>
##contig=<ID=GL000216.1,length=172294,assembly=b37>
##contig=<ID=GL000215.1,length=172545,assembly=b37>
##contig=<ID=GL000205.1,length=174588,assembly=b37>
##contig=<ID=GL000219.1,length=179198,assembly=b37>
##contig=<ID=GL000224.1,length=179693,assembly=b37>
##contig=<ID=GL000223.1,length=180455,assembly=b37>
##contig=<ID=GL000195.1,length=182896,assembly=b37>
##contig=<ID=GL000212.1,length=186858,assembly=b37>
##contig=<ID=GL000222.1,length=186861,assembly=b37>
##contig=<ID=GL000200.1,length=187035,assembly=b37>
##contig=<ID=GL000193.1,length=189789,assembly=b37>
##contig=<ID=GL000194.1,length=191469,assembly=b37>
##contig=<ID=GL000225.1,length=211173,assembly=b37>
##contig=<ID=GL000192.1,length=547496,assembly=b37>
##reference=file:///home/exacloud/lustre1/SpellmanLab/Boniface/ref_files/human_g1k_v37.fasta
#CHROM	POS	ID	REF	ALT	QUAL	FILTER	INFO	FORMAT	default
##FILTER=<ID=PASS,Description="Accept as a confident somatic mutation">
1	2629236	.	C	G	.	PASS	SOMATIC;VT=SNP	GT:AD:BQ:DP:FA:SS	0:31,0:.:31:0.00:0
1	5872056	.	G	C	.	PASS	SOMATIC;VT=SNP	GT:AD:BQ:DP:FA:SS	0:9,0:.:9:0.00:0
1	11101448	.	G	A	.	PASS	SOMATIC;VT=SNP	GT:AD:BQ:DP:FA:SS	0:16,0:.:16:0.00:0
1	11101449	.	A	G	.	PASS	SOMATIC;VT=SNP	GT:AD:BQ:DP:FA:SS	0:16,0:.:16:0.00:0
1	16902988	rs201581492	C	T	.	PASS	DB;SOMATIC;VT=SNP	GT:AD:BQ:DP:FA:SS	0:32,0:.:19:0.00:0
1	16916274	.	G	T	.	PASS	SOMATIC;VT=SNP	GT:AD:BQ:DP:FA:SS	0:11,0:.:6:0.00:0
1	16976772	rs79425189	G	T	.	PASS	DB;SOMATIC;VT=SNP	GT:AD:BQ:DP:FA:SS	0:64,1:.:56:0.015:0
1	16976786	rs201445230	G	C	.	PASS	DB;SOMATIC;VT=SNP	GT:AD:BQ:DP:FA:SS	0:41,0:.:37:0.00:0
1	21569943	.	C	T	.	PASS	SOMATIC;VT=SNP	GT:AD:BQ:DP:FA:SS	0:21,0:.:21:0.00:0
1	24481210	.	T	C	.	PASS	SOMATIC;VT=SNP	GT:AD:BQ:DP:FA:SS	0:11,0:.:7:0.00:0
1	24935944	.	C	T	.	PASS	SOMATIC;VT=SNP	GT:AD:BQ:DP:FA:SS	0:16,0:.:16:0.00:0
1	26842807	.	G	A	.	PASS	SOMATIC;VT=SNP	GT:AD:BQ:DP:FA:SS	0:15,0:.:12:0.00:0
1	27794977	.	T	C	.	PASS	SOMATIC;VT=SNP	GT:AD:BQ:DP:FA:SS	0:10,0:.:10:0.00:0
1	28637453	.	T	C	.	PASS	SOMATIC;VT=SNP	GT:AD:BQ:DP:FA:SS	0:11,0:.:11:0.00:0
1	28665150	.	G	A	.	PASS	SOMATIC;VT=SNP	GT:AD:BQ:DP:FA:SS	0:12,0:.:12:0.00:0
1	28952146	.	T	C	.	PASS	SOMATIC;VT=SNP	GT:AD:BQ:DP:FA:SS	0:8,0:.:8:0.00:0
1	46779017	.	A	T	.	PASS	SOMATIC;VT=SNP	GT:AD:BQ:DP:FA:SS	0:12,0:.:12:0.00:0
1	49900380	rs1004159137	C	G	.	PASS	DB;SOMATIC;VT=SNP	GT:AD:BQ:DP:FA:SS	0:36,0:.:36:0.00:0
1	61294298	.	G	A	.	PASS	SOMATIC;VT=SNP	GT:AD:BQ:DP:FA:SS	0:21,0:.:21:0.00:0
1	61294301	.	T	G	.	PASS	SOMATIC;VT=SNP	GT:AD:BQ:DP:FA:SS	0:21,0:.:21:0.00:0
1	88342068	.	C	T	.	PASS	SOMATIC;VT=SNP	GT:AD:BQ:DP:FA:SS	0:9,0:.:9:0.00:0
1	89514715	.	G	C	.	PASS	SOMATIC;VT=SNP	GT:AD:BQ:DP:FA:SS	0:9,0:.:8:0.00:0
1	91723221	.	T	C	.	PASS	SOMATIC;VT=SNP	GT:AD:BQ:DP:FA:SS	0:15,0:.:15:0.00:0
1	109530716	.	T	A	.	PASS	SOMATIC;VT=SNP	GT:AD:BQ:DP:FA:SS	0:14,0:.:14:0.00:0
1	113095291	.	T	G	.	PASS	SOMATIC;VT=SNP	GT:AD:BQ:DP:FA:SS	0:9,0:.:9:0.00:0
1	115145448	.	G	C	.	PASS	SOMATIC;VT=SNP	GT:AD:BQ:DP:FA:SS	0:13,0:.:13:0.00:0
1	117319102	.	A	T	.	PASS	SOMATIC;VT=SNP	GT:AD:BQ:DP:FA:SS	0:9,0:.:10:0.00:0
1	120540670	.	A	T	.	PASS	SOMATIC;VT=SNP	GT:AD:BQ:DP:FA:SS	0:8,0:.:8:0.00:0
1	121479335	rs75065493	A	C	.	PASS	DB;SOMATIC;VT=SNP	GT:AD:BQ:DP:FA:SS	0:36,1:.:15:0.027:0
1	142535887	rs796579725	G	T	.	PASS	DB;SOMATIC;VT=SNP	GT:AD:BQ:DP:FA:SS	0:41,0:.:37:0.00:0
1	142537284	rs369891236	G	C	.	PASS	DB;SOMATIC;VT=SNP	GT:AD:BQ:DP:FA:SS	0:52,1:.:46:0.019:0
1	142538684	rs11811712	G	A	.	PASS	DB;SOMATIC;VT=SNP	GT:AD:BQ:DP:FA:SS	0:46,0:.:44:0.00:0
1	142688475	.	C	A	.	PASS	SOMATIC;VT=SNP	GT:AD:BQ:DP:FA:SS	0:41,1:.:19:0.024:0
1	142855073	.	G	C	.	PASS	SOMATIC;VT=SNP	GT:AD:BQ:DP:FA:SS	0:17,0:.:9:0.00:0
1	144006091	rs71661964	G	A	.	PASS	DB;SOMATIC;VT=SNP	GT:AD:BQ:DP:FA:SS	0:36,1:.:37:0.027:0
1	144015041	rs4564163	G	T	.	PASS	DB;SOMATIC;VT=SNP	GT:AD:BQ:DP:FA:SS	0:19,0:.:19:0.00:0
1	145057076	rs797038428	C	A	.	PASS	DB;SOMATIC;VT=SNP	GT:AD:BQ:DP:FA:SS	0:21,0:.:21:0.00:0
1	145079512	rs6667204	C	T	.	PASS	DB;SOMATIC;VT=SNP	GT:AD:BQ:DP:FA:SS	0:50,0:.:50:0.00:0
1	145367909	rs61813434	T	C	.	PASS	DB;SOMATIC;VT=SNP	GT:AD:BQ:DP:FA:SS	0:37,1:.:32:0.026:0
1	145428888	.	A	G	.	PASS	SOMATIC;VT=SNP	GT:AD:BQ:DP:FA:SS	0:13,0:.:13:0.00:0
1	145815306	.	G	A	.	PASS	SOMATIC;VT=SNP	GT:AD:BQ:DP:FA:SS	0:43,1:.:41:0.023:0
1	149024765	.	A	G	.	PASS	SOMATIC;VT=SNP	GT:AD:BQ:DP:FA:SS	0:19,0:.:17:0.00:0
1	150692653	.	G	A	.	PASS	SOMATIC;VT=SNP	GT:AD:BQ:DP:FA:SS	0:18,0:.:18:0.00:0
1	154798091	rs371890247	G	A	.	PASS	DB;SOMATIC;VT=SNP	GT:AD:BQ:DP:FA:SS	0:24,0:.:23:0.00:0
1	155266172	.	C	T	.	PASS	SOMATIC;VT=SNP	GT:AD:BQ:DP:FA:SS	0:17,0:.:17:0.00:0
1	155965219	.	G	A	.	PASS	SOMATIC;VT=SNP	GT:AD:BQ:DP:FA:SS	0:11,0:.:11:0.00:0
1	156293355	.	A	G	.	PASS	SOMATIC;VT=SNP	GT:AD:BQ:DP:FA:SS	0:10,0:.:10:0.00:0
1	157018920	.	C	T	.	PASS	SOMATIC;VT=SNP	GT:AD:BQ:DP:FA:SS	0:11,0:.:9:0.00:0
1	159930470	.	T	C	.	PASS	SOMATIC;VT=SNP	GT:AD:BQ:DP:FA:SS	0:10,0:.:10:0.00:0
1	163213315	.	T	C	.	PASS	SOMATIC;VT=SNP	GT:AD:BQ:DP:FA:SS	0:8,0:.:7:0.00:0
1	166480336	.	G	A	.	PASS	SOMATIC;VT=SNP	GT:AD:BQ:DP:FA:SS	0:11,0:.:9:0.00:0
1	193076622	.	G	A	.	PASS	SOMATIC;VT=SNP	GT:AD:BQ:DP:FA:SS	0:11,0:.:11:0.00:0
1	200604801	.	T	C	.	PASS	SOMATIC;VT=SNP	GT:AD:BQ:DP:FA:SS	0:8,0:.:8:0.00:0
1	203539825	.	C	T	.	PASS	SOMATIC;VT=SNP	GT:AD:BQ:DP:FA:SS	0:19,0:.:19:0.00:0
1	208975805	.	C	T	.	PASS	SOMATIC;VT=SNP	GT:AD:BQ:DP:FA:SS	0:8,0:.:8:0.00:0
1	213124822	.	G	C	.	PASS	SOMATIC;VT=SNP	GT:AD:BQ:DP:FA:SS	0:24,0:.:24:0.00:0
1	213165012	.	G	A	.	PASS	SOMATIC;VT=SNP	GT:AD:BQ:DP:FA:SS	0:10,0:.:10:0.00:0
1	217007683	.	C	T	.	PASS	SOMATIC;VT=SNP	GT:AD:BQ:DP:FA:SS	0:11,0:.:11:0.00:0
1	220333294	.	G	A	.	PASS	SOMATIC;VT=SNP	GT:AD:BQ:DP:FA:SS	0:13,0:.:13:0.00:0
1	222662071	.	C	T	.	PASS	SOMATIC;VT=SNP	GT:AD:BQ:DP:FA:SS	0:19,0:.:11:0.00:0
1	222872436	rs958858311	C	G	.	PASS	DB;SOMATIC;VT=SNP	GT:AD:BQ:DP:FA:SS	0:19,0:.:19:0.00:0
1	229973065	.	G	T	.	PASS	SOMATIC;VT=SNP	GT:AD:BQ:DP:FA:SS	0:17,0:.:16:0.00:0
1	236510769	.	T	C	.	PASS	SOMATIC;VT=SNP	GT:AD:BQ:DP:FA:SS	0:17,0:.:17:0.00:0
1	236701135	rs2737707	A	C	.	PASS	DB;SOMATIC;VT=SNP	GT:AD:BQ:DP:FA:SS	0:22,0:.:22:0.00:0
1	240045268	.	C	T	.	PASS	SOMATIC;VT=SNP	GT:AD:BQ:DP:FA:SS	0:8,0:.:8:0.00:0
1	240868011	.	C	T	.	PASS	SOMATIC;VT=SNP	GT:AD:BQ:DP:FA:SS	0:13,0:.:13:0.00:0
1	241370457	.	C	T	.	PASS	SOMATIC;VT=SNP	GT:AD:BQ:DP:FA:SS	0:10,0:.:10:0.00:0
1	246179798	.	T	C	.	PASS	SOMATIC;VT=SNP	GT:AD:BQ:DP:FA:SS	0:8,0:.:8:0.00:0
2	14332055	.	A	G	.	PASS	SOMATIC;VT=SNP	GT:AD:BQ:DP:FA:SS	0:23,0:.:23:0.00:0
2	16121558	.	G	A	.	PASS	SOMATIC;VT=SNP	GT:AD:BQ:DP:FA:SS	0:15,0:.:15:0.00:0
2	26152596	.	T	G	.	PASS	SOMATIC;VT=SNP	GT:AD:BQ:DP:FA:SS	0:12,0:.:11:0.00:0
2	27648438	.	G	A	.	PASS	SOMATIC;VT=SNP	GT:AD:BQ:DP:FA:SS	0:10,0:.:10:0.00:0
2	29145681	rs200370183	C	T	.	PASS	DB;SOMATIC;VT=SNP	GT:AD:BQ:DP:FA:SS	0:36,1:.:37:0.027:0
2	33548674	.	T	C	.	PASS	SOMATIC;VT=SNP	GT:AD:BQ:DP:FA:SS	0:10,0:.:10:0.00:0
2	38874733	.	C	T	.	PASS	SOMATIC;VT=SNP	GT:AD:BQ:DP:FA:SS	0:9,0:.:9:0.00:0
2	38874734	.	A	G	.	PASS	SOMATIC;VT=SNP	GT:AD:BQ:DP:FA:SS	0:9,0:.:9:0.00:0
2	39144509	.	A	G	.	PASS	SOMATIC;VT=SNP	GT:AD:BQ:DP:FA:SS	0:13,0:.:13:0.00:0
2	39432673	.	G	A	.	PASS	SOMATIC;VT=SNP	GT:AD:BQ:DP:FA:SS	0:10,0:.:10:0.00:0
2	41975274	.	C	T	.	PASS	SOMATIC;VT=SNP	GT:AD:BQ:DP:FA:SS	0:8,0:.:2:0.00:0
2	46754483	.	C	G	.	PASS	SOMATIC;VT=SNP	GT:AD:BQ:DP:FA:SS	0:8,0:.:8:0.00:0
2	54805587	rs11902987	C	T	.	PASS	DB;SOMATIC;VT=SNP	GT:AD:BQ:DP:FA:SS	0:28,0:.:28:0.00:0
2	54805607	rs1030099586	T	C	.	PASS	DB;SOMATIC;VT=SNP	GT:AD:BQ:DP:FA:SS	0:30,0:.:30:0.00:0
2	57672837	.	T	C	.	PASS	SOMATIC;VT=SNP	GT:AD:BQ:DP:FA:SS	0:11,0:.:6:0.00:0
2	61743829	.	A	G	.	PASS	SOMATIC;VT=SNP	GT:AD:BQ:DP:FA:SS	0:15,0:.:15:0.00:0
2	65384834	.	T	A	.	PASS	SOMATIC;VT=SNP	GT:AD:BQ:DP:FA:SS	0:17,0:.:17:0.00:0
2	65508015	.	A	G	.	PASS	SOMATIC;VT=SNP	GT:AD:BQ:DP:FA:SS	0:12,0:.:12:0.00:0
2	69563212	.	T	C	.	PASS	SOMATIC;VT=SNP	GT:AD:BQ:DP:FA:SS	0:15,0:.:14:0.00:0
2	70456464	rs779535462	A	T	.	PASS	DB;SOMATIC;VT=SNP	GT:AD:BQ:DP:FA:SS	0:75,0:.:75:0.00:0
2	73612959	rs754016018	T	C	.	PASS	DB;SOMATIC;VT=SNP	GT:AD:BQ:DP:FA:SS	0:37,0:.:37:0.00:0
2	74296984	.	T	C	.	PASS	SOMATIC;VT=SNP	GT:AD:BQ:DP:FA:SS	0:15,0:.:15:0.00:0
2	75662264	.	G	A	.	PASS	SOMATIC;VT=SNP	GT:AD:BQ:DP:FA:SS	0:13,0:.:13:0.00:0
2	77320907	rs141912790	G	A	.	PASS	DB;SOMATIC;VT=SNP	GT:AD:BQ:DP:FA:SS	0:41,0:.:34:0.00:0
2	85839642	.	G	A	.	PASS	SOMATIC;VT=SNP	GT:AD:BQ:DP:FA:SS	0:11,0:.:11:0.00:0
2	86474780	.	A	G	.	PASS	SOMATIC;VT=SNP	GT:AD:BQ:DP:FA:SS	0:10,0:.:10:0.00:0
2	87575902	rs879256616	G	A	.	PASS	DB;SOMATIC;VT=SNP	GT:AD:BQ:DP:FA:SS	0:30,0:.:30:0.00:0
2	87623932	rs535974976	G	C	.	PASS	DB;SOMATIC;VT=SNP	GT:AD:BQ:DP:FA:SS	0:19,0:.:14:0.00:0
2	87625754	.	C	G	.	PASS	SOMATIC;VT=SNP	GT:AD:BQ:DP:FA:SS	0:13,0:.:7:0.00:0
2	87627368	rs74385898	C	T	.	PASS	DB;SOMATIC;VT=SNP	GT:AD:BQ:DP:FA:SS	0:36,0:.:35:0.00:0
2	90381323	rs1024774321	A	C	.	PASS	DB;SOMATIC;VT=SNP	GT:AD:BQ:DP:FA:SS	0:19,0:.:15:0.00:0
2	90449833	rs371406785	C	T	.	PASS	DB;SOMATIC;VT=SNP	GT:AD:BQ:DP:FA:SS	0:25,0:.:25:0.00:0
2	91719727	.	C	G	.	PASS	SOMATIC;VT=SNP	GT:AD:BQ:DP:FA:SS	0:8,0:.:4:0.00:0
2	91802080	rs9326643	T	G	.	PASS	DB;SOMATIC;VT=SNP	GT:AD:BQ:DP:FA:SS	0:52,1:.:53:0.019:0
2	91977678	rs62145473	T	C	.	PASS	DB;SOMATIC;VT=SNP	GT:AD:BQ:DP:FA:SS	0:33,1:.:17:0.029:0
2	92076700	.	T	C	.	PASS	SOMATIC;VT=SNP	GT:AD:BQ:DP:FA:SS	0:13,0:.:13:0.00:0
2	92162117	.	C	T	.	PASS	SOMATIC;VT=SNP	GT:AD:BQ:DP:FA:SS	0:8,0:.:8:0.00:0
2	92317992	rs534434698	A	T	.	PASS	DB;SOMATIC;VT=SNP	GT:AD:BQ:DP:FA:SS	0:28,0:.:13:0.00:0
2	105375652	.	G	A	.	PASS	SOMATIC;VT=SNP	GT:AD:BQ:DP:FA:SS	0:13,0:.:13:0.00:0
2	107559833	.	G	A	.	PASS	SOMATIC;VT=SNP	GT:AD:BQ:DP:FA:SS	0:76,1:.:76:0.013:0
2	108512805	.	C	T	.	PASS	SOMATIC;VT=SNP	GT:AD:BQ:DP:FA:SS	0:10,0:.:6:0.00:0
2	108512935	rs202206584	A	T	.	PASS	DB;SOMATIC;VT=SNP	GT:AD:BQ:DP:FA:SS	0:19,0:.:17:0.00:0
2	110957577	.	A	G	.	PASS	SOMATIC;VT=SNP	GT:AD:BQ:DP:FA:SS	0:16,0:.:16:0.00:0
2	114173962	.	C	T	.	PASS	SOMATIC;VT=SNP	GT:AD:BQ:DP:FA:SS	0:12,0:.:12:0.00:0
2	125205687	.	C	T	.	PASS	SOMATIC;VT=SNP	GT:AD:BQ:DP:FA:SS	0:9,0:.:9:0.00:0
2	128881761	.	C	T	.	PASS	SOMATIC;VT=SNP	GT:AD:BQ:DP:FA:SS	0:19,0:.:19:0.00:0
2	130884669	.	T	C	.	PASS	SOMATIC;VT=SNP	GT:AD:BQ:DP:FA:SS	0:9,0:.:9:0.00:0
2	131643333	.	T	C	.	PASS	SOMATIC;VT=SNP	GT:AD:BQ:DP:FA:SS	0:13,0:.:13:0.00:0
2	135307030	.	C	T	.	PASS	SOMATIC;VT=SNP	GT:AD:BQ:DP:FA:SS	0:9,0:.:9:0.00:0
2	143127568	.	A	G	.	PASS	SOMATIC;VT=SNP	GT:AD:BQ:DP:FA:SS	0:16,0:.:16:0.00:0
2	171942775	.	A	G	.	PASS	SOMATIC;VT=SNP	GT:AD:BQ:DP:FA:SS	0:12,0:.:12:0.00:0
2	172743161	.	A	G	.	PASS	SOMATIC;VT=SNP	GT:AD:BQ:DP:FA:SS	0:8,0:.:6:0.00:0
2	174974927	.	C	A	.	PASS	SOMATIC;VT=SNP	GT:AD:BQ:DP:FA:SS	0:10,0:.:10:0.00:0
2	177178907	.	C	G	.	PASS	SOMATIC;VT=SNP	GT:AD:BQ:DP:FA:SS	0:11,0:.:11:0.00:0
2	180472194	rs6728581	T	C	.	PASS	DB;SOMATIC;VT=SNP	GT:AD:BQ:DP:FA:SS	0:23,0:.:23:0.00:0
2	180845254	.	T	C	.	PASS	SOMATIC;VT=SNP	GT:AD:BQ:DP:FA:SS	0:14,0:.:13:0.00:0
2	185504952	.	G	A	.	PASS	SOMATIC;VT=SNP	GT:AD:BQ:DP:FA:SS	0:74,1:.:75:0.013:0
2	194174733	.	C	A	.	PASS	SOMATIC;VT=SNP	GT:AD:BQ:DP:FA:SS	0:14,0:.:14:0.00:0
2	202838658	.	A	G	.	PASS	SOMATIC;VT=SNP	GT:AD:BQ:DP:FA:SS	0:17,0:.:17:0.00:0
2	206297999	.	A	G	.	PASS	SOMATIC;VT=SNP	GT:AD:BQ:DP:FA:SS	0:12,0:.:12:0.00:0
2	207056820	.	G	A	.	PASS	SOMATIC;VT=SNP	GT:AD:BQ:DP:FA:SS	0:16,0:.:16:0.00:0
2	208323822	.	A	G	.	PASS	SOMATIC;VT=SNP	GT:AD:BQ:DP:FA:SS	0:12,0:.:8:0.00:0
2	208323840	.	T	C	.	PASS	SOMATIC;VT=SNP	GT:AD:BQ:DP:FA:SS	0:15,0:.:11:0.00:0
2	214684428	.	C	T	.	PASS	SOMATIC;VT=SNP	GT:AD:BQ:DP:FA:SS	0:17,0:.:17:0.00:0
2	224814973	.	C	T	.	PASS	SOMATIC;VT=SNP	GT:AD:BQ:DP:FA:SS	0:10,0:.:10:0.00:0
2	228461547	.	G	A	.	PASS	SOMATIC;VT=SNP	GT:AD:BQ:DP:FA:SS	0:8,0:.:8:0.00:0
2	230793991	.	C	A	.	PASS	SOMATIC;VT=SNP	GT:AD:BQ:DP:FA:SS	0:9,0:.:9:0.00:0
2	232281735	.	A	G	.	PASS	SOMATIC;VT=SNP	GT:AD:BQ:DP:FA:SS	0:14,0:.:14:0.00:0
2	237146422	.	C	T	.	PASS	SOMATIC;VT=SNP	GT:AD:BQ:DP:FA:SS	0:17,0:.:17:0.00:0
2	241127709	.	T	C	.	PASS	SOMATIC;VT=SNP	GT:AD:BQ:DP:FA:SS	0:16,0:.:16:0.00:0
3	5284789	.	G	C	.	PASS	SOMATIC;VT=SNP	GT:AD:BQ:DP:FA:SS	0:12,0:.:10:0.00:0
3	6791094	.	G	A	.	PASS	SOMATIC;VT=SNP	GT:AD:BQ:DP:FA:SS	0:16,0:.:14:0.00:0
3	9457628	.	A	G	.	PASS	SOMATIC;VT=SNP	GT:AD:BQ:DP:FA:SS	0:22,0:.:22:0.00:0
3	28089481	.	G	A	.	PASS	SOMATIC;VT=SNP	GT:AD:BQ:DP:FA:SS	0:9,0:.:9:0.00:0
3	31971110	.	G	A	.	PASS	SOMATIC;VT=SNP	GT:AD:BQ:DP:FA:SS	0:11,0:.:11:0.00:0
3	32700934	.	G	A	.	PASS	SOMATIC;VT=SNP	GT:AD:BQ:DP:FA:SS	0:15,0:.:15:0.00:0
3	32798371	rs193039257	C	T	.	PASS	DB;SOMATIC;VT=SNP	GT:AD:BQ:DP:FA:SS	0:20,0:.:20:0.00:0
3	51488818	.	T	G	.	PASS	SOMATIC;VT=SNP	GT:AD:BQ:DP:FA:SS	0:9,0:.:6:0.00:0
3	51529300	.	A	C	.	PASS	SOMATIC;VT=SNP	GT:AD:BQ:DP:FA:SS	0:11,0:.:11:0.00:0
3	51529301	.	C	T	.	PASS	SOMATIC;VT=SNP	GT:AD:BQ:DP:FA:SS	0:11,0:.:11:0.00:0
3	52785216	.	A	C	.	PASS	SOMATIC;VT=SNP	GT:AD:BQ:DP:FA:SS	0:16,0:.:16:0.00:0
3	56703258	.	G	A	.	PASS	SOMATIC;VT=SNP	GT:AD:BQ:DP:FA:SS	0:10,0:.:10:0.00:0
3	56799053	rs200742319	A	G	.	PASS	DB;SOMATIC;VT=SNP	GT:AD:BQ:DP:FA:SS	0:19,0:.:19:0.00:0
3	57266842	.	A	G	.	PASS	SOMATIC;VT=SNP	GT:AD:BQ:DP:FA:SS	0:8,0:.:7:0.00:0
3	112142148	.	A	C	.	PASS	SOMATIC;VT=SNP	GT:AD:BQ:DP:FA:SS	0:18,0:.:15:0.00:0
3	114766923	.	T	A	.	PASS	SOMATIC;VT=SNP	GT:AD:BQ:DP:FA:SS	0:9,0:.:8:0.00:0
3	116164333	.	G	A	.	PASS	SOMATIC;VT=SNP	GT:AD:BQ:DP:FA:SS	0:16,0:.:16:0.00:0
3	128981579	rs115120693	T	A	.	PASS	DB;SOMATIC;VT=SNP	GT:AD:BQ:DP:FA:SS	0:22,0:.:22:0.00:0
3	129415065	.	T	C	.	PASS	SOMATIC;VT=SNP	GT:AD:BQ:DP:FA:SS	0:21,0:.:21:0.00:0
3	148753779	.	G	A	.	PASS	SOMATIC;VT=SNP	GT:AD:BQ:DP:FA:SS	0:15,0:.:11:0.00:0
3	151371543	.	A	C	.	PASS	SOMATIC;VT=SNP	GT:AD:BQ:DP:FA:SS	0:10,0:.:10:0.00:0
3	160965281	.	A	T	.	PASS	SOMATIC;VT=SNP	GT:AD:BQ:DP:FA:SS	0:34,1:.:35:0.029:0
3	166257300	.	C	A	.	PASS	SOMATIC;VT=SNP	GT:AD:BQ:DP:FA:SS	0:10,0:.:10:0.00:0
3	183987392	.	A	C	.	PASS	SOMATIC;VT=SNP	GT:AD:BQ:DP:FA:SS	0:22,0:.:22:0.00:0
3	189369082	.	C	T	.	PASS	SOMATIC;VT=SNP	GT:AD:BQ:DP:FA:SS	0:9,0:.:9:0.00:0
3	191002164	.	A	G	.	PASS	SOMATIC;VT=SNP	GT:AD:BQ:DP:FA:SS	0:9,0:.:9:0.00:0
3	195278080	.	T	A	.	PASS	SOMATIC;VT=SNP	GT:AD:BQ:DP:FA:SS	0:10,0:.:10:0.00:0
3	195701570	rs868793138	T	C	.	PASS	DB;SOMATIC;VT=SNP	GT:AD:BQ:DP:FA:SS	0:27,0:.:19:0.00:0
4	64743	rs6855278	C	A	.	PASS	DB;SOMATIC;VT=SNP	GT:AD:BQ:DP:FA:SS	0:49,1:.:50:0.020:0
4	12270864	.	G	T	.	PASS	SOMATIC;VT=SNP	GT:AD:BQ:DP:FA:SS	0:13,0:.:13:0.00:0
4	13445813	.	A	T	.	PASS	SOMATIC;VT=SNP	GT:AD:BQ:DP:FA:SS	0:8,0:.:6:0.00:0
4	49098192	.	T	A	.	PASS	SOMATIC;VT=SNP	GT:AD:BQ:DP:FA:SS	0:91,1:.:50:0.011:0
4	49107600	.	T	C	.	PASS	SOMATIC;VT=SNP	GT:AD:BQ:DP:FA:SS	0:54,1:.:26:0.018:0
4	49111987	rs547352101	G	T	.	PASS	DB;SOMATIC;VT=SNP	GT:AD:BQ:DP:FA:SS	0:48,1:.:38:0.020:0
4	49123069	rs1001704193	T	C	.	PASS	DB;SOMATIC;VT=SNP	GT:AD:BQ:DP:FA:SS	0:73,0:.:71:0.00:0
4	49156193	rs4694924	T	C	.	PASS	DB;SOMATIC;VT=SNP	GT:AD:BQ:DP:FA:SS	0:43,1:.:19:0.023:0
4	49578939	.	C	G	.	PASS	SOMATIC;VT=SNP	GT:AD:BQ:DP:FA:SS	0:63,1:.:54:0.016:0
4	49644770	rs796162938	C	T	.	PASS	DB;SOMATIC;VT=SNP	GT:AD:BQ:DP:FA:SS	0:20,0:.:11:0.00:0
4	56258670	.	T	C	.	PASS	SOMATIC;VT=SNP	GT:AD:BQ:DP:FA:SS	0:13,0:.:13:0.00:0
4	57594522	.	C	A	.	PASS	SOMATIC;VT=SNP	GT:AD:BQ:DP:FA:SS	0:17,0:.:17:0.00:0
4	60646555	.	G	A	.	PASS	SOMATIC;VT=SNP	GT:AD:BQ:DP:FA:SS	0:11,0:.:11:0.00:0
4	60646559	.	G	A	.	PASS	SOMATIC;VT=SNP	GT:AD:BQ:DP:FA:SS	0:11,0:.:11:0.00:0
4	62066241	rs922503303	C	T	.	PASS	DB;SOMATIC;VT=SNP	GT:AD:BQ:DP:FA:SS	0:29,0:.:29:0.00:0
4	68264348	rs11131699	G	A	.	PASS	DB;SOMATIC;VT=SNP	GT:AD:BQ:DP:FA:SS	0:21,0:.:17:0.00:0
4	68265349	rs372904060	A	G	.	PASS	DB;SOMATIC;VT=SNP	GT:AD:BQ:DP:FA:SS	0:35,1:.:24:0.028:0
4	76711211	rs540850480	A	C	.	PASS	DB;SOMATIC;VT=SNP	GT:AD:BQ:DP:FA:SS	0:59,1:.:60:0.017:0
4	76711212	rs199899130	C	A	.	PASS	DB;SOMATIC;VT=SNP	GT:AD:BQ:DP:FA:SS	0:59,1:.:60:0.017:0
4	77085539	.	T	C	.	PASS	SOMATIC;VT=SNP	GT:AD:BQ:DP:FA:SS	0:12,0:.:12:0.00:0
4	77085541	.	A	C	.	PASS	SOMATIC;VT=SNP	GT:AD:BQ:DP:FA:SS	0:12,0:.:12:0.00:0
4	79638330	.	A	G	.	PASS	SOMATIC;VT=SNP	GT:AD:BQ:DP:FA:SS	0:8,0:.:7:0.00:0
4	84103918	.	T	C	.	PASS	SOMATIC;VT=SNP	GT:AD:BQ:DP:FA:SS	0:8,0:.:7:0.00:0
4	108065915	.	T	C	.	PASS	SOMATIC;VT=SNP	GT:AD:BQ:DP:FA:SS	0:8,0:.:6:0.00:0
4	109037463	.	A	G	.	PASS	SOMATIC;VT=SNP	GT:AD:BQ:DP:FA:SS	0:15,0:.:15:0.00:0
4	166153596	.	A	G	.	PASS	SOMATIC;VT=SNP	GT:AD:BQ:DP:FA:SS	0:11,0:.:11:0.00:0
4	168301451	.	A	G	.	PASS	SOMATIC;VT=SNP	GT:AD:BQ:DP:FA:SS	0:12,0:.:12:0.00:0
4	168301480	.	G	A	.	PASS	SOMATIC;VT=SNP	GT:AD:BQ:DP:FA:SS	0:11,0:.:11:0.00:0
4	178450602	.	T	A	.	PASS	SOMATIC;VT=SNP	GT:AD:BQ:DP:FA:SS	0:13,0:.:11:0.00:0
4	191033178	rs74192227	G	A	.	PASS	DB;SOMATIC;VT=SNP	GT:AD:BQ:DP:FA:SS	0:25,0:.:24:0.00:0
4	191039886	rs367902101	A	G	.	PASS	DB;SOMATIC;VT=SNP	GT:AD:BQ:DP:FA:SS	0:47,1:.:48:0.021:0
5	1853314	.	C	T	.	PASS	SOMATIC;VT=SNP	GT:AD:BQ:DP:FA:SS	0:9,0:.:9:0.00:0
5	2531874	.	C	A	.	PASS	SOMATIC;VT=SNP	GT:AD:BQ:DP:FA:SS	0:9,0:.:9:0.00:0
5	2531876	.	C	T	.	PASS	SOMATIC;VT=SNP	GT:AD:BQ:DP:FA:SS	0:9,0:.:9:0.00:0
5	3551938	.	G	A	.	PASS	SOMATIC;VT=SNP	GT:AD:BQ:DP:FA:SS	0:8,0:.:8:0.00:0
5	7481461	.	G	C	.	PASS	SOMATIC;VT=SNP	GT:AD:BQ:DP:FA:SS	0:11,0:.:11:0.00:0
5	8996430	.	G	C	.	PASS	SOMATIC;VT=SNP	GT:AD:BQ:DP:FA:SS	0:17,0:.:17:0.00:0
5	9231334	.	T	G	.	PASS	SOMATIC;VT=SNP	GT:AD:BQ:DP:FA:SS	0:10,0:.:10:0.00:0
5	9427388	.	T	A	.	PASS	SOMATIC;VT=SNP	GT:AD:BQ:DP:FA:SS	0:8,0:.:8:0.00:0
5	10997603	.	C	T	.	PASS	SOMATIC;VT=SNP	GT:AD:BQ:DP:FA:SS	0:10,0:.:10:0.00:0
5	25578503	.	A	G	.	PASS	SOMATIC;VT=SNP	GT:AD:BQ:DP:FA:SS	0:10,0:.:10:0.00:0
5	33509607	.	C	T	.	PASS	SOMATIC;VT=SNP	GT:AD:BQ:DP:FA:SS	0:18,0:.:17:0.00:0
5	80588617	.	C	T	.	PASS	SOMATIC;VT=SNP	GT:AD:BQ:DP:FA:SS	0:12,0:.:12:0.00:0
5	110284948	rs75658287	T	C	.	PASS	DB;SOMATIC;VT=SNP	GT:AD:BQ:DP:FA:SS	0:40,1:.:41:0.024:0
5	118405735	.	G	A	.	PASS	SOMATIC;VT=SNP	GT:AD:BQ:DP:FA:SS	0:8,0:.:8:0.00:0
5	139652120	.	G	T	.	PASS	SOMATIC;VT=SNP	GT:AD:BQ:DP:FA:SS	0:9,0:.:9:0.00:0
5	140879452	.	G	A	.	PASS	SOMATIC;VT=SNP	GT:AD:BQ:DP:FA:SS	0:11,0:.:11:0.00:0
5	152829660	.	G	A	.	PASS	SOMATIC;VT=SNP	GT:AD:BQ:DP:FA:SS	0:12,0:.:7:0.00:0
5	153940153	.	T	A	.	PASS	SOMATIC;VT=SNP	GT:AD:BQ:DP:FA:SS	0:23,0:.:23:0.00:0
5	175721457	.	T	A	.	PASS	SOMATIC;VT=SNP	GT:AD:BQ:DP:FA:SS	0:8,0:.:8:0.00:0
5	176377653	.	T	C	.	PASS	SOMATIC;VT=SNP	GT:AD:BQ:DP:FA:SS	0:18,0:.:18:0.00:0
5	176417853	.	A	T	.	PASS	SOMATIC;VT=SNP	GT:AD:BQ:DP:FA:SS	0:38,0:.:38:0.00:0
5	177406465	.	C	T	.	PASS	SOMATIC;VT=SNP	GT:AD:BQ:DP:FA:SS	0:12,0:.:7:0.00:0
5	179947852	.	T	A	.	PASS	SOMATIC;VT=SNP	GT:AD:BQ:DP:FA:SS	0:12,0:.:12:0.00:0
5	180028178	.	T	C	.	PASS	SOMATIC;VT=SNP	GT:AD:BQ:DP:FA:SS	0:50,0:.:50:0.00:0
5	180042667	rs1690605	C	T	.	PASS	DB;SOMATIC;VT=SNP	GT:AD:BQ:DP:FA:SS	0:21,0:.:20:0.00:0
5	180473211	.	C	T	.	PASS	SOMATIC;VT=SNP	GT:AD:BQ:DP:FA:SS	0:45,1:.:31:0.022:0
6	11365977	.	C	T	.	PASS	SOMATIC;VT=SNP	GT:AD:BQ:DP:FA:SS	0:10,0:.:10:0.00:0
6	15189970	.	G	A	.	PASS	SOMATIC;VT=SNP	GT:AD:BQ:DP:FA:SS	0:12,0:.:5:0.00:0
6	18197360	.	G	T	.	PASS	SOMATIC;VT=SNP	GT:AD:BQ:DP:FA:SS	0:58,0:.:58:0.00:0
6	21851698	.	G	C	.	PASS	SOMATIC;VT=SNP	GT:AD:BQ:DP:FA:SS	0:18,0:.:11:0.00:0
6	25404677	.	A	G	.	PASS	SOMATIC;VT=SNP	GT:AD:BQ:DP:FA:SS	0:8,0:.:8:0.00:0
6	31563662	.	A	T	.	PASS	SOMATIC;VT=SNP	GT:AD:BQ:DP:FA:SS	0:14,0:.:14:0.00:0
6	31821899	.	G	A	.	PASS	SOMATIC;VT=SNP	GT:AD:BQ:DP:FA:SS	0:15,0:.:11:0.00:0
6	31838299	.	T	C	.	PASS	SOMATIC;VT=SNP	GT:AD:BQ:DP:FA:SS	0:26,0:.:26:0.00:0
6	33488791	.	C	G	.	PASS	SOMATIC;VT=SNP	GT:AD:BQ:DP:FA:SS	0:20,0:.:20:0.00:0
6	33586439	.	A	G	.	PASS	SOMATIC;VT=SNP	GT:AD:BQ:DP:FA:SS	0:8,0:.:8:0.00:0
6	34375565	.	T	C	.	PASS	SOMATIC;VT=SNP	GT:AD:BQ:DP:FA:SS	0:9,0:.:9:0.00:0
6	34606382	.	T	C	.	PASS	SOMATIC;VT=SNP	GT:AD:BQ:DP:FA:SS	0:15,0:.:15:0.00:0
6	35332729	.	A	G	.	PASS	SOMATIC;VT=SNP	GT:AD:BQ:DP:FA:SS	0:14,0:.:14:0.00:0
6	36377481	.	G	A	.	PASS	SOMATIC;VT=SNP	GT:AD:BQ:DP:FA:SS	0:18,0:.:18:0.00:0
6	37944492	rs13214465	G	A	.	PASS	DB;SOMATIC;VT=SNP	GT:AD:BQ:DP:FA:SS	0:31,0:.:31:0.00:0
6	41056904	.	G	A	.	PASS	SOMATIC;VT=SNP	GT:AD:BQ:DP:FA:SS	0:17,0:.:17:0.00:0
6	41326248	.	A	G	.	PASS	SOMATIC;VT=SNP	GT:AD:BQ:DP:FA:SS	0:15,0:.:15:0.00:0
6	47637196	.	G	A	.	PASS	SOMATIC;VT=SNP	GT:AD:BQ:DP:FA:SS	0:9,0:.:9:0.00:0
6	57377568	rs60438223	A	G	.	PASS	DB;SOMATIC;VT=SNP	GT:AD:BQ:DP:FA:SS	0:19,0:.:19:0.00:0
6	57421497	rs62399371	C	T	.	PASS	DB;SOMATIC;VT=SNP	GT:AD:BQ:DP:FA:SS	0:32,0:.:32:0.00:0
6	99149514	.	G	A	.	PASS	SOMATIC;VT=SNP	GT:AD:BQ:DP:FA:SS	0:11,0:.:11:0.00:0
6	119175788	.	T	C	.	PASS	SOMATIC;VT=SNP	GT:AD:BQ:DP:FA:SS	0:10,0:.:10:0.00:0
6	138763008	.	G	A	.	PASS	SOMATIC;VT=SNP	GT:AD:BQ:DP:FA:SS	0:28,0:.:28:0.00:0
6	139205700	.	G	A	.	PASS	SOMATIC;VT=SNP	GT:AD:BQ:DP:FA:SS	0:8,0:.:8:0.00:0
6	146301123	.	C	T	.	PASS	SOMATIC;VT=SNP	GT:AD:BQ:DP:FA:SS	0:18,0:.:18:0.00:0
6	150027044	.	G	A	.	PASS	SOMATIC;VT=SNP	GT:AD:BQ:DP:FA:SS	0:12,0:.:12:0.00:0
6	158844879	.	A	G	.	PASS	SOMATIC;VT=SNP	GT:AD:BQ:DP:FA:SS	0:11,0:.:8:0.00:0
6	167846601	rs756044396	G	A	.	PASS	DB;SOMATIC;VT=SNP	GT:AD:BQ:DP:FA:SS	0:31,0:.:21:0.00:0
7	945834	rs375692205	A	G	.	PASS	DB;SOMATIC;VT=SNP	GT:AD:BQ:DP:FA:SS	0:21,0:.:19:0.00:0
7	6457736	.	G	A	.	PASS	SOMATIC;VT=SNP	GT:AD:BQ:DP:FA:SS	0:9,0:.:8:0.00:0
7	12803315	.	C	T	.	PASS	SOMATIC;VT=SNP	GT:AD:BQ:DP:FA:SS	0:9,0:.:8:0.00:0
7	37484397	.	G	A	.	PASS	SOMATIC;VT=SNP	GT:AD:BQ:DP:FA:SS	0:14,0:.:14:0.00:0
7	45123857	rs7790844	A	G	.	PASS	DB;SOMATIC;VT=SNP	GT:AD:BQ:DP:FA:SS	0:21,0:.:21:0.00:0
7	48143663	.	A	G	.	PASS	SOMATIC;VT=SNP	GT:AD:BQ:DP:FA:SS	0:21,0:.:21:0.00:0
7	55125813	rs902455407	G	A	.	PASS	DB;SOMATIC;VT=SNP	GT:AD:BQ:DP:FA:SS	0:22,0:.:22:0.00:0
7	55993748	.	G	A	.	PASS	SOMATIC;VT=SNP	GT:AD:BQ:DP:FA:SS	0:8,0:.:8:0.00:0
7	56853237	.	T	C	.	PASS	SOMATIC;VT=SNP	GT:AD:BQ:DP:FA:SS	0:9,0:.:9:0.00:0
7	56853245	.	T	C	.	PASS	SOMATIC;VT=SNP	GT:AD:BQ:DP:FA:SS	0:9,0:.:9:0.00:0
7	57128966	rs62463830	T	C	.	PASS	DB;SOMATIC;VT=SNP	GT:AD:BQ:DP:FA:SS	0:43,1:.:44:0.023:0
7	57551503	rs11763687	A	T	.	PASS	DB;SOMATIC;VT=SNP	GT:AD:BQ:DP:FA:SS	0:19,0:.:17:0.00:0
7	57551504	rs11763688	A	C	.	PASS	DB;SOMATIC;VT=SNP	GT:AD:BQ:DP:FA:SS	0:19,0:.:18:0.00:0
7	61176876	.	C	A	.	PASS	SOMATIC;VT=SNP	GT:AD:BQ:DP:FA:SS	0:11,0:.:9:0.00:0
7	61820189	rs7786815	T	C	.	PASS	DB;SOMATIC;VT=SNP	GT:AD:BQ:DP:FA:SS	0:19,0:.:17:0.00:0
7	62472458	.	C	T	.	PASS	SOMATIC;VT=SNP	GT:AD:BQ:DP:FA:SS	0:10,0:.:10:0.00:0
7	63585122	.	G	C	.	PASS	SOMATIC;VT=SNP	GT:AD:BQ:DP:FA:SS	0:8,0:.:8:0.00:0
7	63984082	.	A	G	.	PASS	SOMATIC;VT=SNP	GT:AD:BQ:DP:FA:SS	0:13,0:.:13:0.00:0
7	64981640	.	T	G	.	PASS	SOMATIC;VT=SNP	GT:AD:BQ:DP:FA:SS	0:35,1:.:33:0.028:0
7	69315055	.	T	C	.	PASS	SOMATIC;VT=SNP	GT:AD:BQ:DP:FA:SS	0:9,0:.:8:0.00:0
7	75841658	.	A	T	.	PASS	SOMATIC;VT=SNP	GT:AD:BQ:DP:FA:SS	0:10,0:.:10:0.00:0
7	98373323	.	T	A	.	PASS	SOMATIC;VT=SNP	GT:AD:BQ:DP:FA:SS	0:14,0:.:10:0.00:0
7	102094382	.	G	C	.	PASS	SOMATIC;VT=SNP	GT:AD:BQ:DP:FA:SS	0:12,0:.:11:0.00:0
7	102512010	.	T	C	.	PASS	SOMATIC;VT=SNP	GT:AD:BQ:DP:FA:SS	0:13,0:.:13:0.00:0
7	103738388	.	G	A	.	PASS	SOMATIC;VT=SNP	GT:AD:BQ:DP:FA:SS	0:11,0:.:10:0.00:0
7	103738392	.	C	T	.	PASS	SOMATIC;VT=SNP	GT:AD:BQ:DP:FA:SS	0:12,0:.:11:0.00:0
7	117820168	.	T	C	.	PASS	SOMATIC;VT=SNP	GT:AD:BQ:DP:FA:SS	0:14,0:.:14:0.00:0
7	125377215	.	G	A	.	PASS	SOMATIC;VT=SNP	GT:AD:BQ:DP:FA:SS	0:42,0:.:42:0.00:0
7	128427113	.	T	C	.	PASS	SOMATIC;VT=SNP	GT:AD:BQ:DP:FA:SS	0:15,0:.:15:0.00:0
7	129879948	.	A	G	.	PASS	SOMATIC;VT=SNP	GT:AD:BQ:DP:FA:SS	0:11,0:.:11:0.00:0
7	132890429	.	C	G	.	PASS	SOMATIC;VT=SNP	GT:AD:BQ:DP:FA:SS	0:14,0:.:13:0.00:0
7	133834885	.	A	G	.	PASS	SOMATIC;VT=SNP	GT:AD:BQ:DP:FA:SS	0:9,0:.:9:0.00:0
7	138869571	.	C	T	.	PASS	SOMATIC;VT=SNP	GT:AD:BQ:DP:FA:SS	0:11,0:.:10:0.00:0
7	148530294	rs10245290	T	C	.	PASS	DB;SOMATIC;VT=SNP	GT:AD:BQ:DP:FA:SS	0:19,0:.:9:0.00:0
7	158066742	rs112818485	G	A	.	PASS	DB;SOMATIC;VT=SNP	GT:AD:BQ:DP:FA:SS	0:42,1:.:44:0.023:0
8	28738779	.	G	A	.	PASS	SOMATIC;VT=SNP	GT:AD:BQ:DP:FA:SS	0:12,0:.:9:0.00:0
8	30161040	.	T	C	.	PASS	SOMATIC;VT=SNP	GT:AD:BQ:DP:FA:SS	0:9,0:.:9:0.00:0
8	30304238	.	C	T	.	PASS	SOMATIC;VT=SNP	GT:AD:BQ:DP:FA:SS	0:10,0:.:10:0.00:0
8	38105520	.	T	C	.	PASS	SOMATIC;VT=SNP	GT:AD:BQ:DP:FA:SS	0:10,0:.:10:0.00:0
8	41110065	.	C	T	.	PASS	SOMATIC;VT=SNP	GT:AD:BQ:DP:FA:SS	0:8,0:.:7:0.00:0
8	42049742	.	C	A	.	PASS	SOMATIC;VT=SNP	GT:AD:BQ:DP:FA:SS	0:8,0:.:8:0.00:0
8	43825755	.	A	T	.	PASS	SOMATIC;VT=SNP	GT:AD:BQ:DP:FA:SS	0:25,0:.:16:0.00:0
8	43827036	rs28842553	G	T	.	PASS	DB;SOMATIC;VT=SNP	GT:AD:BQ:DP:FA:SS	0:130,1:.:45:7.634e-03:0
8	46843764	.	G	A	.	PASS	SOMATIC;VT=SNP	GT:AD:BQ:DP:FA:SS	0:24,0:.:12:0.00:0
8	46846932	rs765317037	A	G	.	PASS	DB;SOMATIC;VT=SNP	GT:AD:BQ:DP:FA:SS	0:75,0:.:61:0.00:0
8	48912151	.	A	T	.	PASS	SOMATIC;VT=SNP	GT:AD:BQ:DP:FA:SS	0:11,0:.:10:0.00:0
8	51664550	rs760311699	C	T	.	PASS	DB;SOMATIC;VT=SNP	GT:AD:BQ:DP:FA:SS	0:73,1:.:74:0.014:0
8	53121182	.	T	C	.	PASS	SOMATIC;VT=SNP	GT:AD:BQ:DP:FA:SS	0:14,0:.:14:0.00:0
8	62379593	.	G	T	.	PASS	SOMATIC;VT=SNP	GT:AD:BQ:DP:FA:SS	0:10,0:.:10:0.00:0
8	70318329	.	A	G	.	PASS	SOMATIC;VT=SNP	GT:AD:BQ:DP:FA:SS	0:11,0:.:11:0.00:0
8	70635765	.	C	G	.	PASS	SOMATIC;VT=SNP	GT:AD:BQ:DP:FA:SS	0:10,0:.:10:0.00:0
8	70929879	.	T	A	.	PASS	SOMATIC;VT=SNP	GT:AD:BQ:DP:FA:SS	0:8,0:.:8:0.00:0
8	74722033	.	C	T	.	PASS	SOMATIC;VT=SNP	GT:AD:BQ:DP:FA:SS	0:13,0:.:13:0.00:0
8	81248535	rs7840857	G	T	.	PASS	DB;SOMATIC;VT=SNP	GT:AD:BQ:DP:FA:SS	0:19,0:.:19:0.00:0
8	87948864	.	A	G	.	PASS	SOMATIC;VT=SNP	GT:AD:BQ:DP:FA:SS	0:9,0:.:9:0.00:0
8	94079759	.	A	T	.	PASS	SOMATIC;VT=SNP	GT:AD:BQ:DP:FA:SS	0:11,0:.:11:0.00:0
8	95201247	rs62526266	G	T	.	PASS	DB;SOMATIC;VT=SNP	GT:AD:BQ:DP:FA:SS	0:22,0:.:22:0.00:0
8	95688280	.	G	A	.	PASS	SOMATIC;VT=SNP	GT:AD:BQ:DP:FA:SS	0:8,0:.:8:0.00:0
8	96069035	.	G	T	.	PASS	SOMATIC;VT=SNP	GT:AD:BQ:DP:FA:SS	0:10,0:.:10:0.00:0
8	99107892	.	C	T	.	PASS	SOMATIC;VT=SNP	GT:AD:BQ:DP:FA:SS	0:18,0:.:18:0.00:0
8	100898369	.	A	G	.	PASS	SOMATIC;VT=SNP	GT:AD:BQ:DP:FA:SS	0:18,0:.:18:0.00:0
8	103841861	rs2304346	G	A	.	PASS	DB;SOMATIC;VT=SNP	GT:AD:BQ:DP:FA:SS	0:52,1:.:53:0.019:0
8	103928160	rs58867349	A	G	.	PASS	DB;SOMATIC;VT=SNP	GT:AD:BQ:DP:FA:SS	0:31,0:.:31:0.00:0
8	104252983	rs10096928	C	T	.	PASS	DB;SOMATIC;VT=SNP	GT:AD:BQ:DP:FA:SS	0:20,0:.:19:0.00:0
8	108273707	rs12541749	T	C	.	PASS	DB;SOMATIC;VT=SNP	GT:AD:BQ:DP:FA:SS	0:22,0:.:23:0.00:0
8	108413065	.	A	G	.	PASS	SOMATIC;VT=SNP	GT:AD:BQ:DP:FA:SS	0:13,0:.:13:0.00:0
8	109135412	rs440443	C	T	.	PASS	DB;SOMATIC;VT=SNP	GT:AD:BQ:DP:FA:SS	0:34,1:.:35:0.029:0
8	109141558	rs366042	C	G	.	PASS	DB;SOMATIC;VT=SNP	GT:AD:BQ:DP:FA:SS	0:29,0:.:29:0.00:0
8	109141570	rs418929	A	G	.	PASS	DB;SOMATIC;VT=SNP	GT:AD:BQ:DP:FA:SS	0:27,0:.:27:0.00:0
8	109435556	.	G	A	.	PASS	SOMATIC;VT=SNP	GT:AD:BQ:DP:FA:SS	0:14,0:.:14:0.00:0
8	111610692	rs12679933	G	A	.	PASS	DB;SOMATIC;VT=SNP	GT:AD:BQ:DP:FA:SS	0:26,0:.:26:0.00:0
8	114119452	rs62519760	C	T	.	PASS	DB;SOMATIC;VT=SNP	GT:AD:BQ:DP:FA:SS	0:27,0:.:27:0.00:0
8	118620614	rs73314510	C	G	.	PASS	DB;SOMATIC;VT=SNP	GT:AD:BQ:DP:FA:SS	0:19,0:.:18:0.00:0
8	118894451	.	T	C	.	PASS	SOMATIC;VT=SNP	GT:AD:BQ:DP:FA:SS	0:20,0:.:19:0.00:0
8	118951570	.	C	A	.	PASS	SOMATIC;VT=SNP	GT:AD:BQ:DP:FA:SS	0:8,0:.:8:0.00:0
8	121260869	rs111953360	G	A	.	PASS	DB;SOMATIC;VT=SNP	GT:AD:BQ:DP:FA:SS	0:32,0:.:32:0.00:0
8	121777215	.	T	C	.	PASS	SOMATIC;VT=SNP	GT:AD:BQ:DP:FA:SS	0:18,0:.:18:0.00:0
8	123950945	.	G	A	.	PASS	SOMATIC;VT=SNP	GT:AD:BQ:DP:FA:SS	0:8,0:.:8:0.00:0
8	124711425	.	T	C	.	PASS	SOMATIC;VT=SNP	GT:AD:BQ:DP:FA:SS	0:9,0:.:9:0.00:0
8	126274522	.	C	A	.	PASS	SOMATIC;VT=SNP	GT:AD:BQ:DP:FA:SS	0:10,0:.:10:0.00:0
8	132782105	.	T	C	.	PASS	SOMATIC;VT=SNP	GT:AD:BQ:DP:FA:SS	0:9,0:.:9:0.00:0
8	133946378	.	C	G	.	PASS	SOMATIC;VT=SNP	GT:AD:BQ:DP:FA:SS	0:14,0:.:14:0.00:0
8	133986335	.	T	G	.	PASS	SOMATIC;VT=SNP	GT:AD:BQ:DP:FA:SS	0:16,0:.:15:0.00:0
8	141465300	.	C	T	.	PASS	SOMATIC;VT=SNP	GT:AD:BQ:DP:FA:SS	0:12,0:.:12:0.00:0
8	144222775	.	T	C	.	PASS	SOMATIC;VT=SNP	GT:AD:BQ:DP:FA:SS	0:9,0:.:9:0.00:0
8	144304347	.	G	A	.	PASS	SOMATIC;VT=SNP	GT:AD:BQ:DP:FA:SS	0:26,0:.:26:0.00:0
8	145992968	rs10089528	C	T	.	PASS	DB;SOMATIC;VT=SNP	GT:AD:BQ:DP:FA:SS	0:65,1:.:59:0.015:0
9	6301204	.	C	G	.	PASS	SOMATIC;VT=SNP	GT:AD:BQ:DP:FA:SS	0:9,0:.:9:0.00:0
9	27359379	rs1035571513	G	T	.	PASS	DB;SOMATIC;VT=SNP	GT:AD:BQ:DP:FA:SS	0:19,0:.:19:0.00:0
9	33396722	.	T	C	.	PASS	SOMATIC;VT=SNP	GT:AD:BQ:DP:FA:SS	0:9,0:.:9:0.00:0
9	37291917	.	C	T	.	PASS	SOMATIC;VT=SNP	GT:AD:BQ:DP:FA:SS	0:18,0:.:18:0.00:0
9	37375741	.	G	A	.	PASS	SOMATIC;VT=SNP	GT:AD:BQ:DP:FA:SS	0:17,0:.:17:0.00:0
9	41720814	.	C	T	.	PASS	SOMATIC;VT=SNP	GT:AD:BQ:DP:FA:SS	0:10,0:.:7:0.00:0
9	65605002	rs201450406	A	T	.	PASS	DB;SOMATIC;VT=SNP	GT:AD:BQ:DP:FA:SS	0:41,1:.:24:0.024:0
9	65799624	.	G	A	.	PASS	SOMATIC;VT=SNP	GT:AD:BQ:DP:FA:SS	0:11,0:.:11:0.00:0
9	66524320	rs11262385	T	C	.	PASS	DB;SOMATIC;VT=SNP	GT:AD:BQ:DP:FA:SS	0:28,0:.:28:0.00:0
9	66861569	.	G	T	.	PASS	SOMATIC;VT=SNP	GT:AD:BQ:DP:FA:SS	0:50,0:.:44:0.00:0
9	67283582	rs12236708	A	T	.	PASS	DB;SOMATIC;VT=SNP	GT:AD:BQ:DP:FA:SS	0:24,0:.:21:0.00:0
9	68382631	rs200940997	G	A	.	PASS	DB;SOMATIC;VT=SNP	GT:AD:BQ:DP:FA:SS	0:22,0:.:16:0.00:0
9	68416798	rs999346042	G	T	.	PASS	DB;SOMATIC;VT=SNP	GT:AD:BQ:DP:FA:SS	0:36,1:.:36:0.027:0
9	68681929	rs4070690	C	T	.	PASS	DB;SOMATIC;VT=SNP	GT:AD:BQ:DP:FA:SS	0:49,1:.:41:0.020:0
9	68790131	.	C	T	.	PASS	SOMATIC;VT=SNP	GT:AD:BQ:DP:FA:SS	0:9,0:.:7:0.00:0
9	69048891	.	C	T	.	PASS	SOMATIC;VT=SNP	GT:AD:BQ:DP:FA:SS	0:8,0:.:3:0.00:0
9	69382981	rs367849036	C	T	.	PASS	DB;SOMATIC;VT=SNP	GT:AD:BQ:DP:FA:SS	0:24,0:.:20:0.00:0
9	73180504	.	C	T	.	PASS	SOMATIC;VT=SNP	GT:AD:BQ:DP:FA:SS	0:13,0:.:13:0.00:0
9	84005653	.	C	G	.	PASS	SOMATIC;VT=SNP	GT:AD:BQ:DP:FA:SS	0:32,0:.:32:0.00:0
9	85360356	.	C	A	.	PASS	SOMATIC;VT=SNP	GT:AD:BQ:DP:FA:SS	0:10,0:.:10:0.00:0
9	86670735	.	G	A	.	PASS	SOMATIC;VT=SNP	GT:AD:BQ:DP:FA:SS	0:9,0:.:9:0.00:0
9	88349843	.	T	C	.	PASS	SOMATIC;VT=SNP	GT:AD:BQ:DP:FA:SS	0:8,0:.:8:0.00:0
9	95245635	.	C	T	.	PASS	SOMATIC;VT=SNP	GT:AD:BQ:DP:FA:SS	0:8,0:.:8:0.00:0
9	96947406	.	A	G	.	PASS	SOMATIC;VT=SNP	GT:AD:BQ:DP:FA:SS	0:13,0:.:13:0.00:0
9	100459449	.	C	T	.	PASS	SOMATIC;VT=SNP	GT:AD:BQ:DP:FA:SS	0:42,0:.:42:0.00:0
9	101444876	.	T	C	.	PASS	SOMATIC;VT=SNP	GT:AD:BQ:DP:FA:SS	0:8,0:.:8:0.00:0
9	112268222	.	A	G	.	PASS	SOMATIC;VT=SNP	GT:AD:BQ:DP:FA:SS	0:8,0:.:8:0.00:0
9	113988788	.	G	A	.	PASS	SOMATIC;VT=SNP	GT:AD:BQ:DP:FA:SS	0:11,0:.:11:0.00:0
9	114692399	rs578178918	A	T	.	PASS	DB;SOMATIC;VT=SNP	GT:AD:BQ:DP:FA:SS	0:25,0:.:25:0.00:0
9	117346555	.	A	G	.	PASS	SOMATIC;VT=SNP	GT:AD:BQ:DP:FA:SS	0:9,0:.:9:0.00:0
9	117548967	rs529741211	C	A	.	PASS	DB;SOMATIC;VT=SNP	GT:AD:BQ:DP:FA:SS	0:21,0:.:17:0.00:0
9	117548975	.	G	A	.	PASS	SOMATIC;VT=SNP	GT:AD:BQ:DP:FA:SS	0:19,0:.:15:0.00:0
9	121368106	.	C	T	.	PASS	SOMATIC;VT=SNP	GT:AD:BQ:DP:FA:SS	0:9,0:.:9:0.00:0
9	126904116	.	C	A	.	PASS	SOMATIC;VT=SNP	GT:AD:BQ:DP:FA:SS	0:11,0:.:11:0.00:0
9	127319547	.	G	A	.	PASS	SOMATIC;VT=SNP	GT:AD:BQ:DP:FA:SS	0:11,0:.:11:0.00:0
9	130101591	.	G	A	.	PASS	SOMATIC;VT=SNP	GT:AD:BQ:DP:FA:SS	0:28,0:.:28:0.00:0
9	135209775	.	C	T	.	PASS	SOMATIC;VT=SNP	GT:AD:BQ:DP:FA:SS	0:19,0:.:19:0.00:0
9	136517235	.	C	T	.	PASS	SOMATIC;VT=SNP	GT:AD:BQ:DP:FA:SS	0:85,0:.:85:0.00:0
9	138096037	.	T	G	.	PASS	SOMATIC;VT=SNP	GT:AD:BQ:DP:FA:SS	0:15,0:.:15:0.00:0
9	139158176	.	A	G	.	PASS	SOMATIC;VT=SNP	GT:AD:BQ:DP:FA:SS	0:11,0:.:11:0.00:0
9	140250159	rs866492525	A	C	.	PASS	DB;SOMATIC;VT=SNP	GT:AD:BQ:DP:FA:SS	0:47,1:.:38:0.021:0
9	140979132	.	G	A	.	PASS	SOMATIC;VT=SNP	GT:AD:BQ:DP:FA:SS	0:8,0:.:8:0.00:0
10	3916820	.	G	T	.	PASS	SOMATIC;VT=SNP	GT:AD:BQ:DP:FA:SS	0:15,0:.:15:0.00:0
10	4856332	.	C	T	.	PASS	SOMATIC;VT=SNP	GT:AD:BQ:DP:FA:SS	0:10,0:.:10:0.00:0
10	5746064	.	G	A	.	PASS	SOMATIC;VT=SNP	GT:AD:BQ:DP:FA:SS	0:9,0:.:9:0.00:0
10	6811446	.	G	A	.	PASS	SOMATIC;VT=SNP	GT:AD:BQ:DP:FA:SS	0:13,0:.:13:0.00:0
10	11872083	.	T	C	.	PASS	SOMATIC;VT=SNP	GT:AD:BQ:DP:FA:SS	0:11,0:.:11:0.00:0
10	13439910	.	G	T	.	PASS	SOMATIC;VT=SNP	GT:AD:BQ:DP:FA:SS	0:10,0:.:10:0.00:0
10	14860624	.	C	T	.	PASS	SOMATIC;VT=SNP	GT:AD:BQ:DP:FA:SS	0:14,0:.:14:0.00:0
10	17261969	.	T	C	.	PASS	SOMATIC;VT=SNP	GT:AD:BQ:DP:FA:SS	0:17,0:.:17:0.00:0
10	17261995	.	G	A	.	PASS	SOMATIC;VT=SNP	GT:AD:BQ:DP:FA:SS	0:13,0:.:13:0.00:0
10	17671007	.	G	A	.	PASS	SOMATIC;VT=SNP	GT:AD:BQ:DP:FA:SS	0:24,0:.:15:0.00:0
10	26999085	.	A	T	.	PASS	SOMATIC;VT=SNP	GT:AD:BQ:DP:FA:SS	0:14,0:.:14:0.00:0
10	29719914	.	A	G	.	PASS	SOMATIC;VT=SNP	GT:AD:BQ:DP:FA:SS	0:9,0:.:9:0.00:0
10	32747411	.	T	C	.	PASS	SOMATIC;VT=SNP	GT:AD:BQ:DP:FA:SS	0:8,0:.:8:0.00:0
10	33224240	.	G	C	.	PASS	SOMATIC;VT=SNP	GT:AD:BQ:DP:FA:SS	0:20,0:.:20:0.00:0
10	35224412	.	G	A	.	PASS	SOMATIC;VT=SNP	GT:AD:BQ:DP:FA:SS	0:8,0:.:8:0.00:0
10	37059025	.	C	G	.	PASS	SOMATIC;VT=SNP	GT:AD:BQ:DP:FA:SS	0:8,0:.:8:0.00:0
10	37839160	.	G	A	.	PASS	SOMATIC;VT=SNP	GT:AD:BQ:DP:FA:SS	0:10,0:.:10:0.00:0
10	37845494	.	C	G	.	PASS	SOMATIC;VT=SNP	GT:AD:BQ:DP:FA:SS	0:8,0:.:8:0.00:0
10	38817974	.	T	C	.	PASS	SOMATIC;VT=SNP	GT:AD:BQ:DP:FA:SS	0:16,0:.:17:0.00:0
10	42356421	rs199799376	T	C	.	PASS	DB;SOMATIC;VT=SNP	GT:AD:BQ:DP:FA:SS	0:42,0:.:29:0.00:0
10	42356653	rs75591282	C	G	.	PASS	DB;SOMATIC;VT=SNP	GT:AD:BQ:DP:FA:SS	0:61,1:.:40:0.016:0
10	42358194	.	T	C	.	PASS	SOMATIC;VT=SNP	GT:AD:BQ:DP:FA:SS	0:17,0:.:16:0.00:0
10	42361809	.	C	A	.	PASS	SOMATIC;VT=SNP	GT:AD:BQ:DP:FA:SS	0:14,0:.:12:0.00:0
10	42362961	rs201874014	G	C	.	PASS	DB;SOMATIC;VT=SNP	GT:AD:BQ:DP:FA:SS	0:22,0:.:15:0.00:0
10	42369292	rs11528809	A	G	.	PASS	DB;SOMATIC;VT=SNP	GT:AD:BQ:DP:FA:SS	0:29,0:.:23:0.00:0
10	42380105	.	A	T	.	PASS	SOMATIC;VT=SNP	GT:AD:BQ:DP:FA:SS	0:71,0:.:54:0.00:0
10	42617158	rs527534857	C	T	.	PASS	DB;SOMATIC;VT=SNP	GT:AD:BQ:DP:FA:SS	0:21,0:.:20:0.00:0
10	42618174	.	G	A	.	PASS	SOMATIC;VT=SNP	GT:AD:BQ:DP:FA:SS	0:16,0:.:16:0.00:0
10	42705123	rs150843816	T	C	.	PASS	DB;SOMATIC;VT=SNP	GT:AD:BQ:DP:FA:SS	0:34,1:.:25:0.029:0
10	42954594	rs768226893	C	T	.	PASS	DB;SOMATIC;VT=SNP	GT:AD:BQ:DP:FA:SS	0:23,0:.:23:0.00:0
10	49792768	rs7079932	G	A	.	PASS	DB;SOMATIC;VT=SNP	GT:AD:BQ:DP:FA:SS	0:33,0:.:33:0.00:0
10	51914257	.	G	A	.	PASS	SOMATIC;VT=SNP	GT:AD:BQ:DP:FA:SS	0:13,0:.:13:0.00:0
10	56517510	rs11004553	G	C	.	PASS	DB;SOMATIC;VT=SNP	GT:AD:BQ:DP:FA:SS	0:22,0:.:22:0.00:0
10	65072088	.	T	G	.	PASS	SOMATIC;VT=SNP	GT:AD:BQ:DP:FA:SS	0:9,0:.:9:0.00:0
10	75943832	.	C	A	.	PASS	SOMATIC;VT=SNP	GT:AD:BQ:DP:FA:SS	0:11,0:.:11:0.00:0
10	79340000	.	G	A	.	PASS	SOMATIC;VT=SNP	GT:AD:BQ:DP:FA:SS	0:12,0:.:10:0.00:0
10	79360393	.	C	G	.	PASS	SOMATIC;VT=SNP	GT:AD:BQ:DP:FA:SS	0:10,0:.:8:0.00:0
10	87642140	.	A	T	.	PASS	SOMATIC;VT=SNP	GT:AD:BQ:DP:FA:SS	0:8,0:.:8:0.00:0
10	103804067	.	C	T	.	PASS	SOMATIC;VT=SNP	GT:AD:BQ:DP:FA:SS	0:10,0:.:9:0.00:0
10	103804083	.	T	C	.	PASS	SOMATIC;VT=SNP	GT:AD:BQ:DP:FA:SS	0:12,0:.:11:0.00:0
10	104889778	.	C	T	.	PASS	SOMATIC;VT=SNP	GT:AD:BQ:DP:FA:SS	0:9,0:.:7:0.00:0
10	109224133	.	T	A	.	PASS	SOMATIC;VT=SNP	GT:AD:BQ:DP:FA:SS	0:14,0:.:14:0.00:0
10	131931681	.	T	C	.	PASS	SOMATIC;VT=SNP	GT:AD:BQ:DP:FA:SS	0:9,0:.:9:0.00:0
10	134943177	rs150169144	A	T	.	PASS	DB;SOMATIC;VT=SNP	GT:AD:BQ:DP:FA:SS	0:23,0:.:23:0.00:0
11	4409574	rs2554934	C	G	.	PASS	DB;SOMATIC;VT=SNP	GT:AD:BQ:DP:FA:SS	0:170,1:.:171:5.848e-03:0
11	9000062	.	C	T	.	PASS	SOMATIC;VT=SNP	GT:AD:BQ:DP:FA:SS	0:13,0:.:5:0.00:0
11	9852882	.	G	T	.	PASS	SOMATIC;VT=SNP	GT:AD:BQ:DP:FA:SS	0:8,0:.:8:0.00:0
11	19282573	.	A	T	.	PASS	SOMATIC;VT=SNP	GT:AD:BQ:DP:FA:SS	0:11,0:.:5:0.00:0
11	33296866	.	A	G	.	PASS	SOMATIC;VT=SNP	GT:AD:BQ:DP:FA:SS	0:8,0:.:8:0.00:0
11	36896965	rs566980629	A	C	.	PASS	DB;SOMATIC;VT=SNP	GT:AD:BQ:DP:FA:SS	0:21,0:.:11:0.00:0
11	39318329	.	C	T	.	PASS	SOMATIC;VT=SNP	GT:AD:BQ:DP:FA:SS	0:9,0:.:9:0.00:0
11	45950508	.	G	C	.	PASS	SOMATIC;VT=SNP	GT:AD:BQ:DP:FA:SS	0:81,0:.:81:0.00:0
11	46545673	.	C	T	.	PASS	SOMATIC;VT=SNP	GT:AD:BQ:DP:FA:SS	0:19,0:.:19:0.00:0
11	46610092	.	A	G	.	PASS	SOMATIC;VT=SNP	GT:AD:BQ:DP:FA:SS	0:13,0:.:13:0.00:0
11	48021868	.	T	A	.	PASS	SOMATIC;VT=SNP	GT:AD:BQ:DP:FA:SS	0:11,0:.:11:0.00:0
11	57171083	rs868864647	A	G	.	PASS	DB;SOMATIC;VT=SNP	GT:AD:BQ:DP:FA:SS	0:26,0:.:15:0.00:0
11	66318001	.	G	A	.	PASS	SOMATIC;VT=SNP	GT:AD:BQ:DP:FA:SS	0:14,0:.:14:0.00:0
11	66793990	.	T	C	.	PASS	SOMATIC;VT=SNP	GT:AD:BQ:DP:FA:SS	0:12,0:.:12:0.00:0
11	69924156	.	C	T	.	PASS	SOMATIC;VT=SNP	GT:AD:BQ:DP:FA:SS	0:12,0:.:12:0.00:0
11	70885537	.	C	T	.	PASS	SOMATIC;VT=SNP	GT:AD:BQ:DP:FA:SS	0:13,0:.:11:0.00:0
11	76361821	.	T	C	.	PASS	SOMATIC;VT=SNP	GT:AD:BQ:DP:FA:SS	0:9,0:.:8:0.00:0
11	77220220	.	G	T	.	PASS	SOMATIC;VT=SNP	GT:AD:BQ:DP:FA:SS	0:8,0:.:8:0.00:0
11	100532353	.	A	G	.	PASS	SOMATIC;VT=SNP	GT:AD:BQ:DP:FA:SS	0:20,0:.:20:0.00:0
11	122742611	.	G	C	.	PASS	SOMATIC;VT=SNP	GT:AD:BQ:DP:FA:SS	0:10,0:.:10:0.00:0
11	124236096	.	G	C	.	PASS	SOMATIC;VT=SNP	GT:AD:BQ:DP:FA:SS	0:9,0:.:9:0.00:0
11	130619957	.	T	C	.	PASS	SOMATIC;VT=SNP	GT:AD:BQ:DP:FA:SS	0:9,0:.:9:0.00:0
12	2365070	.	A	G	.	PASS	SOMATIC;VT=SNP	GT:AD:BQ:DP:FA:SS	0:15,0:.:7:0.00:0
12	4132720	.	G	A	.	PASS	SOMATIC;VT=SNP	GT:AD:BQ:DP:FA:SS	0:12,0:.:12:0.00:0
12	8285844	.	G	A	.	PASS	SOMATIC;VT=SNP	GT:AD:BQ:DP:FA:SS	0:15,0:.:15:0.00:0
12	12085261	.	A	C	.	PASS	SOMATIC;VT=SNP	GT:AD:BQ:DP:FA:SS	0:9,0:.:9:0.00:0
12	25819425	.	G	A	.	PASS	SOMATIC;VT=SNP	GT:AD:BQ:DP:FA:SS	0:10,0:.:10:0.00:0
12	30887820	rs7134998	A	T	.	PASS	DB;SOMATIC;VT=SNP	GT:AD:BQ:DP:FA:SS	0:52,0:.:52:0.00:0
12	32792354	.	T	C	.	PASS	SOMATIC;VT=SNP	GT:AD:BQ:DP:FA:SS	0:24,0:.:24:0.00:0
12	49883171	rs112133508	C	T	.	PASS	DB;SOMATIC;VT=SNP	GT:AD:BQ:DP:FA:SS	0:38,1:.:39:0.026:0
12	56668571	rs773452542	T	A	.	PASS	DB;SOMATIC;VT=SNP	GT:AD:BQ:DP:FA:SS	0:99,1:.:100:0.010:0
12	58178347	.	T	C	.	PASS	SOMATIC;VT=SNP	GT:AD:BQ:DP:FA:SS	0:19,0:.:19:0.00:0
12	66581586	rs1732888	C	T	.	PASS	DB;SOMATIC;VT=SNP	GT:AD:BQ:DP:FA:SS	0:21,0:.:21:0.00:0
12	66705198	.	G	T	.	PASS	SOMATIC;VT=SNP	GT:AD:BQ:DP:FA:SS	0:47,1:.:48:0.021:0
12	66858679	rs11176202	T	A	.	PASS	DB;SOMATIC;VT=SNP	GT:AD:BQ:DP:FA:SS	0:25,0:.:25:0.00:0
12	66927643	rs11612818	T	A	.	PASS	DB;SOMATIC;VT=SNP	GT:AD:BQ:DP:FA:SS	0:21,0:.:21:0.00:0
12	67786223	.	A	C	.	PASS	SOMATIC;VT=SNP	GT:AD:BQ:DP:FA:SS	0:16,0:.:16:0.00:0
12	68450347	.	T	C	.	PASS	SOMATIC;VT=SNP	GT:AD:BQ:DP:FA:SS	0:20,0:.:20:0.00:0
12	68754295	.	T	A	.	PASS	SOMATIC;VT=SNP	GT:AD:BQ:DP:FA:SS	0:12,0:.:12:0.00:0
12	90894608	.	G	T	.	PASS	SOMATIC;VT=SNP	GT:AD:BQ:DP:FA:SS	0:8,0:.:4:0.00:0
12	101850481	.	G	A	.	PASS	SOMATIC;VT=SNP	GT:AD:BQ:DP:FA:SS	0:12,0:.:12:0.00:0
12	104466649	.	C	T	.	PASS	SOMATIC;VT=SNP	GT:AD:BQ:DP:FA:SS	0:8,0:.:6:0.00:0
12	109875659	.	G	T	.	PASS	SOMATIC;VT=SNP	GT:AD:BQ:DP:FA:SS	0:10,0:.:10:0.00:0
12	110446460	.	T	C	.	PASS	SOMATIC;VT=SNP	GT:AD:BQ:DP:FA:SS	0:9,0:.:9:0.00:0
12	110521885	.	T	G	.	PASS	SOMATIC;VT=SNP	GT:AD:BQ:DP:FA:SS	0:11,0:.:11:0.00:0
12	110731074	.	T	C	.	PASS	SOMATIC;VT=SNP	GT:AD:BQ:DP:FA:SS	0:10,0:.:10:0.00:0
12	115469420	.	A	G	.	PASS	SOMATIC;VT=SNP	GT:AD:BQ:DP:FA:SS	0:10,0:.:10:0.00:0
12	117965131	rs7308318	G	C	.	PASS	DB;SOMATIC;VT=SNP	GT:AD:BQ:DP:FA:SS	0:23,0:.:23:0.00:0
12	118466038	.	T	C	.	PASS	SOMATIC;VT=SNP	GT:AD:BQ:DP:FA:SS	0:10,0:.:10:0.00:0
12	119640958	.	C	T	.	PASS	SOMATIC;VT=SNP	GT:AD:BQ:DP:FA:SS	0:8,0:.:7:0.00:0
12	120840966	rs192818216	G	A	.	PASS	DB;SOMATIC;VT=SNP	GT:AD:BQ:DP:FA:SS	0:23,0:.:22:0.00:0
12	120949740	rs372795299	T	C	.	PASS	DB;SOMATIC;VT=SNP	GT:AD:BQ:DP:FA:SS	0:23,0:.:23:0.00:0
12	122186060	.	G	A	.	PASS	SOMATIC;VT=SNP	GT:AD:BQ:DP:FA:SS	0:12,0:.:9:0.00:0
12	130764263	.	A	T	.	PASS	SOMATIC;VT=SNP	GT:AD:BQ:DP:FA:SS	0:9,0:.:9:0.00:0
13	20077497	.	C	A	.	PASS	SOMATIC;VT=SNP	GT:AD:BQ:DP:FA:SS	0:52,0:.:52:0.00:0
13	28579205	.	G	A	.	PASS	SOMATIC;VT=SNP	GT:AD:BQ:DP:FA:SS	0:17,0:.:17:0.00:0
13	52640717	.	G	A	.	PASS	SOMATIC;VT=SNP	GT:AD:BQ:DP:FA:SS	0:16,0:.:16:0.00:0
13	52640724	.	A	G	.	PASS	SOMATIC;VT=SNP	GT:AD:BQ:DP:FA:SS	0:16,0:.:16:0.00:0
13	72803842	.	T	C	.	PASS	SOMATIC;VT=SNP	GT:AD:BQ:DP:FA:SS	0:11,0:.:11:0.00:0
13	91946869	.	G	A	.	PASS	SOMATIC;VT=SNP	GT:AD:BQ:DP:FA:SS	0:19,0:.:19:0.00:0
13	95349910	.	A	G	.	PASS	SOMATIC;VT=SNP	GT:AD:BQ:DP:FA:SS	0:10,0:.:9:0.00:0
13	97029128	.	G	A	.	PASS	SOMATIC;VT=SNP	GT:AD:BQ:DP:FA:SS	0:8,0:.:8:0.00:0
13	101155536	.	G	A	.	PASS	SOMATIC;VT=SNP	GT:AD:BQ:DP:FA:SS	0:12,0:.:12:0.00:0
13	101557610	.	T	C	.	PASS	SOMATIC;VT=SNP	GT:AD:BQ:DP:FA:SS	0:9,0:.:9:0.00:0
13	104384470	.	A	G	.	PASS	SOMATIC;VT=SNP	GT:AD:BQ:DP:FA:SS	0:12,0:.:12:0.00:0
13	109793864	rs200831477	T	A	.	PASS	DB;SOMATIC;VT=SNP	GT:AD:BQ:DP:FA:SS	0:119,0:.:119:0.00:0
13	113587080	.	G	C	.	PASS	SOMATIC;VT=SNP	GT:AD:BQ:DP:FA:SS	0:10,0:.:10:0.00:0
13	113587081	.	G	A	.	PASS	SOMATIC;VT=SNP	GT:AD:BQ:DP:FA:SS	0:10,0:.:10:0.00:0
14	20155661	rs191741136	C	T	.	PASS	DB;SOMATIC;VT=SNP	GT:AD:BQ:DP:FA:SS	0:21,0:.:21:0.00:0
14	21245152	.	A	T	.	PASS	SOMATIC;VT=SNP	GT:AD:BQ:DP:FA:SS	0:12,0:.:12:0.00:0
14	21648843	.	C	G	.	PASS	SOMATIC;VT=SNP	GT:AD:BQ:DP:FA:SS	0:17,0:.:17:0.00:0
14	21934477	.	A	C	.	PASS	SOMATIC;VT=SNP	GT:AD:BQ:DP:FA:SS	0:9,0:.:9:0.00:0
14	22094564	.	C	T	.	PASS	SOMATIC;VT=SNP	GT:AD:BQ:DP:FA:SS	0:8,0:.:8:0.00:0
14	22094565	.	C	T	.	PASS	SOMATIC;VT=SNP	GT:AD:BQ:DP:FA:SS	0:8,0:.:8:0.00:0
14	23261723	.	G	A	.	PASS	SOMATIC;VT=SNP	GT:AD:BQ:DP:FA:SS	0:9,0:.:9:0.00:0
14	23886063	rs143276274	G	A	.	PASS	DB;SOMATIC;VT=SNP	GT:AD:BQ:DP:FA:SS	0:144,0:.:144:0.00:0
14	39667303	.	C	A	.	PASS	SOMATIC;VT=SNP	GT:AD:BQ:DP:FA:SS	0:15,0:.:15:0.00:0
14	47577775	.	C	G	.	PASS	SOMATIC;VT=SNP	GT:AD:BQ:DP:FA:SS	0:75,1:.:26:0.013:0
14	52797958	.	C	T	.	PASS	SOMATIC;VT=SNP	GT:AD:BQ:DP:FA:SS	0:23,0:.:22:0.00:0
14	53639768	.	G	A	.	PASS	SOMATIC;VT=SNP	GT:AD:BQ:DP:FA:SS	0:9,0:.:9:0.00:0
14	54423555	.	T	C	.	PASS	SOMATIC;VT=SNP	GT:AD:BQ:DP:FA:SS	0:21,0:.:21:0.00:0
14	55633738	.	C	T	.	PASS	SOMATIC;VT=SNP	GT:AD:BQ:DP:FA:SS	0:15,0:.:15:0.00:0
14	56332338	.	A	G	.	PASS	SOMATIC;VT=SNP	GT:AD:BQ:DP:FA:SS	0:8,0:.:8:0.00:0
14	58826532	.	G	T	.	PASS	SOMATIC;VT=SNP	GT:AD:BQ:DP:FA:SS	0:11,0:.:11:0.00:0
14	60042484	.	C	T	.	PASS	SOMATIC;VT=SNP	GT:AD:BQ:DP:FA:SS	0:9,0:.:9:0.00:0
14	65628197	.	A	C	.	PASS	SOMATIC;VT=SNP	GT:AD:BQ:DP:FA:SS	0:12,0:.:12:0.00:0
14	65628198	.	G	A	.	PASS	SOMATIC;VT=SNP	GT:AD:BQ:DP:FA:SS	0:12,0:.:12:0.00:0
14	67098000	.	C	A	.	PASS	SOMATIC;VT=SNP	GT:AD:BQ:DP:FA:SS	0:17,0:.:17:0.00:0
14	70195762	.	C	T	.	PASS	SOMATIC;VT=SNP	GT:AD:BQ:DP:FA:SS	0:12,0:.:12:0.00:0
14	70195764	.	G	A	.	PASS	SOMATIC;VT=SNP	GT:AD:BQ:DP:FA:SS	0:11,0:.:11:0.00:0
14	74203204	.	G	A	.	PASS	SOMATIC;VT=SNP	GT:AD:BQ:DP:FA:SS	0:12,0:.:12:0.00:0
14	76359925	.	G	T	.	PASS	SOMATIC;VT=SNP	GT:AD:BQ:DP:FA:SS	0:18,0:.:18:0.00:0
14	77180612	.	T	C	.	PASS	SOMATIC;VT=SNP	GT:AD:BQ:DP:FA:SS	0:25,0:.:22:0.00:0
14	91618233	.	G	A	.	PASS	SOMATIC;VT=SNP	GT:AD:BQ:DP:FA:SS	0:17,0:.:17:0.00:0
14	97602811	.	C	T	.	PASS	SOMATIC;VT=SNP	GT:AD:BQ:DP:FA:SS	0:21,0:.:18:0.00:0
14	100647532	.	G	A	.	PASS	SOMATIC;VT=SNP	GT:AD:BQ:DP:FA:SS	0:10,0:.:4:0.00:0
14	106108611	rs61983192	T	C	.	PASS	DB;SOMATIC;VT=SNP	GT:AD:BQ:DP:FA:SS	0:19,0:.:17:0.00:0
14	106151143	rs201532845	G	A	.	PASS	DB;SOMATIC;VT=SNP	GT:AD:BQ:DP:FA:SS	0:19,0:.:19:0.00:0
15	20385291	rs866144801	T	C	.	PASS	DB;SOMATIC;VT=SNP	GT:AD:BQ:DP:FA:SS	0:20,0:.:9:0.00:0
15	20442107	rs7403599	A	G	.	PASS	DB;SOMATIC;VT=SNP	GT:AD:BQ:DP:FA:SS	0:21,0:.:20:0.00:0
15	20460282	rs62009631	T	C	.	PASS	DB;SOMATIC;VT=SNP	GT:AD:BQ:DP:FA:SS	0:26,0:.:26:0.00:0
15	20462940	rs12442419	G	A	.	PASS	DB;SOMATIC;VT=SNP	GT:AD:BQ:DP:FA:SS	0:33,0:.:31:0.00:0
15	20502191	.	A	G	.	PASS	SOMATIC;VT=SNP	GT:AD:BQ:DP:FA:SS	0:33,1:.:26:0.029:0
15	21966486	rs7342595	C	T	.	PASS	DB;SOMATIC;VT=SNP	GT:AD:BQ:DP:FA:SS	0:34,1:.:34:0.029:0
15	22433623	.	A	C	.	PASS	SOMATIC;VT=SNP	GT:AD:BQ:DP:FA:SS	0:8,0:.:8:0.00:0
15	22508661	rs113431351	G	A	.	PASS	DB;SOMATIC;VT=SNP	GT:AD:BQ:DP:FA:SS	0:26,0:.:26:0.00:0
15	22945903	rs6606807	A	G	.	PASS	DB;SOMATIC;VT=SNP	GT:AD:BQ:DP:FA:SS	0:20,0:.:20:0.00:0
15	25798191	rs2526557	T	C	.	PASS	DB;SOMATIC;VT=SNP	GT:AD:BQ:DP:FA:SS	0:19,0:.:19:0.00:0
15	25917174	.	T	C	.	PASS	SOMATIC;VT=SNP	GT:AD:BQ:DP:FA:SS	0:13,0:.:13:0.00:0
15	26214806	rs4906829	A	C	.	PASS	DB;SOMATIC;VT=SNP	GT:AD:BQ:DP:FA:SS	0:28,0:.:28:0.00:0
15	41308158	.	G	A	.	PASS	SOMATIC;VT=SNP	GT:AD:BQ:DP:FA:SS	0:22,0:.:22:0.00:0
15	42486353	.	T	A	.	PASS	SOMATIC;VT=SNP	GT:AD:BQ:DP:FA:SS	0:8,0:.:8:0.00:0
15	45268340	.	T	C	.	PASS	SOMATIC;VT=SNP	GT:AD:BQ:DP:FA:SS	0:8,0:.:8:0.00:0
15	63522748	.	G	A	.	PASS	SOMATIC;VT=SNP	GT:AD:BQ:DP:FA:SS	0:21,0:.:21:0.00:0
15	64833389	.	G	C	.	PASS	SOMATIC;VT=SNP	GT:AD:BQ:DP:FA:SS	0:21,0:.:20:0.00:0
15	64964313	.	G	A	.	PASS	SOMATIC;VT=SNP	GT:AD:BQ:DP:FA:SS	0:10,0:.:7:0.00:0
15	65173234	.	A	C	.	PASS	SOMATIC;VT=SNP	GT:AD:BQ:DP:FA:SS	0:9,0:.:9:0.00:0
15	65243560	.	T	C	.	PASS	SOMATIC;VT=SNP	GT:AD:BQ:DP:FA:SS	0:10,0:.:10:0.00:0
15	65246877	.	T	C	.	PASS	SOMATIC;VT=SNP	GT:AD:BQ:DP:FA:SS	0:19,0:.:19:0.00:0
15	76396132	.	A	G	.	PASS	SOMATIC;VT=SNP	GT:AD:BQ:DP:FA:SS	0:10,0:.:10:0.00:0
15	76396133	.	G	A	.	PASS	SOMATIC;VT=SNP	GT:AD:BQ:DP:FA:SS	0:10,0:.:10:0.00:0
15	79003611	.	G	A	.	PASS	SOMATIC;VT=SNP	GT:AD:BQ:DP:FA:SS	0:12,0:.:12:0.00:0
15	79245493	.	G	A	.	PASS	SOMATIC;VT=SNP	GT:AD:BQ:DP:FA:SS	0:12,0:.:12:0.00:0
15	89144589	.	C	T	.	PASS	SOMATIC;VT=SNP	GT:AD:BQ:DP:FA:SS	0:10,0:.:9:0.00:0
15	91155314	.	G	T	.	PASS	SOMATIC;VT=SNP	GT:AD:BQ:DP:FA:SS	0:11,0:.:9:0.00:0
15	94953125	.	T	C	.	PASS	SOMATIC;VT=SNP	GT:AD:BQ:DP:FA:SS	0:9,0:.:9:0.00:0
15	95865491	.	T	C	.	PASS	SOMATIC;VT=SNP	GT:AD:BQ:DP:FA:SS	0:8,0:.:8:0.00:0
16	3201567	.	C	G	.	PASS	SOMATIC;VT=SNP	GT:AD:BQ:DP:FA:SS	0:11,0:.:11:0.00:0
16	3268232	.	A	T	.	PASS	SOMATIC;VT=SNP	GT:AD:BQ:DP:FA:SS	0:8,0:.:8:0.00:0
16	22551688	.	C	A	.	PASS	SOMATIC;VT=SNP	GT:AD:BQ:DP:FA:SS	0:12,0:.:10:0.00:0
16	30390200	.	G	A	.	PASS	SOMATIC;VT=SNP	GT:AD:BQ:DP:FA:SS	0:19,0:.:19:0.00:0
16	31030552	.	C	T	.	PASS	SOMATIC;VT=SNP	GT:AD:BQ:DP:FA:SS	0:9,0:.:8:0.00:0
16	31164464	.	C	T	.	PASS	SOMATIC;VT=SNP	GT:AD:BQ:DP:FA:SS	0:13,0:.:13:0.00:0
16	32136115	.	G	A	.	PASS	SOMATIC;VT=SNP	GT:AD:BQ:DP:FA:SS	0:34,1:.:25:0.029:0
16	32813935	rs28740837	C	T	.	PASS	DB;SOMATIC;VT=SNP	GT:AD:BQ:DP:FA:SS	0:47,1:.:20:0.021:0
16	32940393	.	T	C	.	PASS	SOMATIC;VT=SNP	GT:AD:BQ:DP:FA:SS	0:11,0:.:10:0.00:0
16	33239870	.	G	C	.	PASS	SOMATIC;VT=SNP	GT:AD:BQ:DP:FA:SS	0:10,0:.:5:0.00:0
16	33424123	.	T	C	.	PASS	SOMATIC;VT=SNP	GT:AD:BQ:DP:FA:SS	0:10,0:.:10:0.00:0
16	33951717	rs113841282	T	C	.	PASS	DB;SOMATIC;VT=SNP	GT:AD:BQ:DP:FA:SS	0:19,0:.:17:0.00:0
16	33974390	rs2266465	C	T	.	PASS	DB;SOMATIC;VT=SNP	GT:AD:BQ:DP:FA:SS	0:33,1:.:34:0.029:0
16	33975426	rs145782583	T	C	.	PASS	DB;SOMATIC;VT=SNP	GT:AD:BQ:DP:FA:SS	0:39,0:.:39:0.00:0
16	33975470	rs147464472	T	C	.	PASS	DB;SOMATIC;VT=SNP	GT:AD:BQ:DP:FA:SS	0:46,0:.:45:0.00:0
16	46386039	rs4249552	T	G	.	PASS	DB;SOMATIC;VT=SNP	GT:AD:BQ:DP:FA:SS	0:39,0:.:32:0.00:0
16	46386202	rs28826115	T	A	.	PASS	DB;SOMATIC;VT=SNP	GT:AD:BQ:DP:FA:SS	0:37,0:.:34:0.00:0
16	46387295	rs28877988	T	C	.	PASS	DB;SOMATIC;VT=SNP	GT:AD:BQ:DP:FA:SS	0:43,0:.:16:0.00:0
16	46387352	rs60135377	G	C	.	PASS	DB;SOMATIC;VT=SNP	GT:AD:BQ:DP:FA:SS	0:72,0:.:44:0.00:0
16	46389639	rs55742223	C	A	.	PASS	DB;SOMATIC;VT=SNP	GT:AD:BQ:DP:FA:SS	0:206,1:.:155:4.831e-03:0
16	46392642	rs4249110	C	A	.	PASS	DB;SOMATIC;VT=SNP	GT:AD:BQ:DP:FA:SS	0:48,0:.:39:0.00:0
16	46395059	rs4011867	A	T	.	PASS	DB;SOMATIC;VT=SNP	GT:AD:BQ:DP:FA:SS	0:46,0:.:41:0.00:0
16	46395178	rs4378778	C	G	.	PASS	DB;SOMATIC;VT=SNP	GT:AD:BQ:DP:FA:SS	0:213,0:.:156:0.00:0
16	46400125	rs13334445	A	T	.	PASS	DB;SOMATIC;VT=SNP	GT:AD:BQ:DP:FA:SS	0:112,0:.:106:0.00:0
16	46405880	rs4264412	C	T	.	PASS	DB;SOMATIC;VT=SNP	GT:AD:BQ:DP:FA:SS	0:219,0:.:171:0.00:0
16	46407453	rs4967196	C	T	.	PASS	DB;SOMATIC;VT=SNP	GT:AD:BQ:DP:FA:SS	0:164,1:.:127:6.061e-03:0
16	46408006	rs4967209	A	C	.	PASS	DB;SOMATIC;VT=SNP	GT:AD:BQ:DP:FA:SS	0:138,1:.:69:7.194e-03:0
16	46431394	.	A	G	.	PASS	SOMATIC;VT=SNP	GT:AD:BQ:DP:FA:SS	0:17,0:.:14:0.00:0
16	47207755	.	C	T	.	PASS	SOMATIC;VT=SNP	GT:AD:BQ:DP:FA:SS	0:13,0:.:13:0.00:0
16	48474719	.	G	A	.	PASS	SOMATIC;VT=SNP	GT:AD:BQ:DP:FA:SS	0:9,0:.:9:0.00:0
16	49757085	.	T	C	.	PASS	SOMATIC;VT=SNP	GT:AD:BQ:DP:FA:SS	0:8,0:.:8:0.00:0
16	50123861	.	C	T	.	PASS	SOMATIC;VT=SNP	GT:AD:BQ:DP:FA:SS	0:10,0:.:10:0.00:0
16	52837582	.	G	A	.	PASS	SOMATIC;VT=SNP	GT:AD:BQ:DP:FA:SS	0:38,1:.:39:0.026:0
16	53021926	.	A	G	.	PASS	SOMATIC;VT=SNP	GT:AD:BQ:DP:FA:SS	0:12,0:.:12:0.00:0
16	58605690	.	A	T	.	PASS	SOMATIC;VT=SNP	GT:AD:BQ:DP:FA:SS	0:11,0:.:11:0.00:0
16	68653161	.	T	G	.	PASS	SOMATIC;VT=SNP	GT:AD:BQ:DP:FA:SS	0:11,0:.:11:0.00:0
16	68901567	.	T	A	.	PASS	SOMATIC;VT=SNP	GT:AD:BQ:DP:FA:SS	0:10,0:.:10:0.00:0
16	69690634	.	C	T	.	PASS	SOMATIC;VT=SNP	GT:AD:BQ:DP:FA:SS	0:10,0:.:10:0.00:0
16	75954760	.	A	G	.	PASS	SOMATIC;VT=SNP	GT:AD:BQ:DP:FA:SS	0:15,0:.:14:0.00:0
16	76003435	.	A	G	.	PASS	SOMATIC;VT=SNP	GT:AD:BQ:DP:FA:SS	0:11,0:.:10:0.00:0
16	81677153	.	A	G	.	PASS	SOMATIC;VT=SNP	GT:AD:BQ:DP:FA:SS	0:13,0:.:13:0.00:0
16	85879490	.	A	C	.	PASS	SOMATIC;VT=SNP	GT:AD:BQ:DP:FA:SS	0:10,0:.:8:0.00:0
16	86781072	rs11639917	A	C	.	PASS	DB;SOMATIC;VT=SNP	GT:AD:BQ:DP:FA:SS	0:34,1:.:12:0.029:0
17	1236385	rs753245390	G	A	.	PASS	DB;SOMATIC;VT=SNP	GT:AD:BQ:DP:FA:SS	0:21,0:.:21:0.00:0
17	2488854	.	A	G	.	PASS	SOMATIC;VT=SNP	GT:AD:BQ:DP:FA:SS	0:25,0:.:25:0.00:0
17	3494986	.	C	A	.	PASS	SOMATIC;VT=SNP	GT:AD:BQ:DP:FA:SS	0:9,0:.:9:0.00:0
17	4380474	.	C	T	.	PASS	SOMATIC;VT=SNP	GT:AD:BQ:DP:FA:SS	0:11,0:.:11:0.00:0
17	4730104	.	T	C	.	PASS	SOMATIC;VT=SNP	GT:AD:BQ:DP:FA:SS	0:16,0:.:16:0.00:0
17	6522365	.	G	A	.	PASS	SOMATIC;VT=SNP	GT:AD:BQ:DP:FA:SS	0:10,0:.:9:0.00:0
17	19207189	.	A	G	.	PASS	SOMATIC;VT=SNP	GT:AD:BQ:DP:FA:SS	0:11,0:.:11:0.00:0
17	19257007	.	C	A	.	PASS	SOMATIC;VT=SNP	GT:AD:BQ:DP:FA:SS	0:13,0:.:13:0.00:0
17	19854685	.	A	G	.	PASS	SOMATIC;VT=SNP	GT:AD:BQ:DP:FA:SS	0:11,0:.:10:0.00:0
17	20302293	.	C	T	.	PASS	SOMATIC;VT=SNP	GT:AD:BQ:DP:FA:SS	0:22,0:.:22:0.00:0
17	22251573	rs151176118	T	G	.	PASS	DB;SOMATIC;VT=SNP	GT:AD:BQ:DP:FA:SS	0:53,0:.:33:0.00:0
17	22252307	.	A	G	.	PASS	SOMATIC;VT=SNP	GT:AD:BQ:DP:FA:SS	0:120,0:.:108:0.00:0
17	22259443	rs7501460	A	G	.	PASS	DB;SOMATIC;VT=SNP	GT:AD:BQ:DP:FA:SS	0:75,0:.:61:0.00:0
17	29880263	.	C	T	.	PASS	SOMATIC;VT=SNP	GT:AD:BQ:DP:FA:SS	0:17,0:.:17:0.00:0
17	30663395	.	G	A	.	PASS	SOMATIC;VT=SNP	GT:AD:BQ:DP:FA:SS	0:11,0:.:11:0.00:0
17	34365703	.	G	A	.	PASS	SOMATIC;VT=SNP	GT:AD:BQ:DP:FA:SS	0:10,0:.:9:0.00:0
17	37452556	.	G	A	.	PASS	SOMATIC;VT=SNP	GT:AD:BQ:DP:FA:SS	0:10,0:.:9:0.00:0
17	41473097	.	C	T	.	PASS	SOMATIC;VT=SNP	GT:AD:BQ:DP:FA:SS	0:35,0:.:35:0.00:0
17	42261022	.	G	A	.	PASS	SOMATIC;VT=SNP	GT:AD:BQ:DP:FA:SS	0:26,0:.:26:0.00:0
17	42267481	.	A	G	.	PASS	SOMATIC;VT=SNP	GT:AD:BQ:DP:FA:SS	0:26,0:.:26:0.00:0
17	42497028	.	T	G	.	PASS	SOMATIC;VT=SNP	GT:AD:BQ:DP:FA:SS	0:9,0:.:8:0.00:0
17	43115662	.	G	A	.	PASS	SOMATIC;VT=SNP	GT:AD:BQ:DP:FA:SS	0:9,0:.:9:0.00:0
17	45587701	.	G	A	.	PASS	SOMATIC;VT=SNP	GT:AD:BQ:DP:FA:SS	0:18,0:.:17:0.00:0
17	47111603	.	T	C	.	PASS	SOMATIC;VT=SNP	GT:AD:BQ:DP:FA:SS	0:16,0:.:16:0.00:0
17	55094714	.	A	G	.	PASS	SOMATIC;VT=SNP	GT:AD:BQ:DP:FA:SS	0:23,0:.:22:0.00:0
17	55111133	.	C	A	.	PASS	SOMATIC;VT=SNP	GT:AD:BQ:DP:FA:SS	0:10,0:.:10:0.00:0
17	56826369	.	A	G	.	PASS	SOMATIC;VT=SNP	GT:AD:BQ:DP:FA:SS	0:13,0:.:13:0.00:0
17	57222277	.	T	C	.	PASS	SOMATIC;VT=SNP	GT:AD:BQ:DP:FA:SS	0:11,0:.:11:0.00:0
17	57360052	.	A	C	.	PASS	SOMATIC;VT=SNP	GT:AD:BQ:DP:FA:SS	0:20,0:.:20:0.00:0
17	58407916	.	C	T	.	PASS	SOMATIC;VT=SNP	GT:AD:BQ:DP:FA:SS	0:15,0:.:15:0.00:0
17	60084124	.	T	C	.	PASS	SOMATIC;VT=SNP	GT:AD:BQ:DP:FA:SS	0:10,0:.:10:0.00:0
17	61741362	.	G	A	.	PASS	SOMATIC;VT=SNP	GT:AD:BQ:DP:FA:SS	0:29,0:.:18:0.00:0
17	65584367	.	A	G	.	PASS	SOMATIC;VT=SNP	GT:AD:BQ:DP:FA:SS	0:25,0:.:25:0.00:0
17	65984295	.	C	T	.	PASS	SOMATIC;VT=SNP	GT:AD:BQ:DP:FA:SS	0:14,0:.:14:0.00:0
17	66985397	rs138281321	T	A	.	PASS	DB;SOMATIC;VT=SNP	GT:AD:BQ:DP:FA:SS	0:22,0:.:22:0.00:0
17	71312218	.	C	T	.	PASS	SOMATIC;VT=SNP	GT:AD:BQ:DP:FA:SS	0:11,0:.:11:0.00:0
17	72298201	rs796638601	G	A	.	PASS	DB;SOMATIC;VT=SNP	GT:AD:BQ:DP:FA:SS	0:34,1:.:27:0.029:0
17	74187852	.	C	G	.	PASS	SOMATIC;VT=SNP	GT:AD:BQ:DP:FA:SS	0:12,0:.:12:0.00:0
17	74472090	.	T	C	.	PASS	SOMATIC;VT=SNP	GT:AD:BQ:DP:FA:SS	0:27,0:.:27:0.00:0
17	74839721	rs184307287	T	A	.	PASS	DB;SOMATIC;VT=SNP	GT:AD:BQ:DP:FA:SS	0:29,0:.:29:0.00:0
17	76149473	.	G	C	.	PASS	SOMATIC;VT=SNP	GT:AD:BQ:DP:FA:SS	0:11,0:.:10:0.00:0
17	76216392	.	C	G	.	PASS	SOMATIC;VT=SNP	GT:AD:BQ:DP:FA:SS	0:14,0:.:13:0.00:0
17	76784436	.	A	G	.	PASS	SOMATIC;VT=SNP	GT:AD:BQ:DP:FA:SS	0:12,0:.:11:0.00:0
17	80349394	.	G	A	.	PASS	SOMATIC;VT=SNP	GT:AD:BQ:DP:FA:SS	0:15,0:.:15:0.00:0
18	108603	.	G	A	.	PASS	SOMATIC;VT=SNP	GT:AD:BQ:DP:FA:SS	0:33,0:.:19:0.00:0
18	110442	rs750262310	A	C	.	PASS	DB;SOMATIC;VT=SNP	GT:AD:BQ:DP:FA:SS	0:63,1:.:54:0.016:0
18	110483	rs1029061175	A	G	.	PASS	DB;SOMATIC;VT=SNP	GT:AD:BQ:DP:FA:SS	0:43,0:.:29:0.00:0
18	5536515	rs936436520	A	T	.	PASS	DB;SOMATIC;VT=SNP	GT:AD:BQ:DP:FA:SS	0:21,0:.:21:0.00:0
18	12351735	.	A	G	.	PASS	SOMATIC;VT=SNP	GT:AD:BQ:DP:FA:SS	0:9,0:.:9:0.00:0
18	12351743	.	T	A	.	PASS	SOMATIC;VT=SNP	GT:AD:BQ:DP:FA:SS	0:8,0:.:8:0.00:0
18	14867989	rs2487200	T	G	.	PASS	DB;SOMATIC;VT=SNP	GT:AD:BQ:DP:FA:SS	0:20,0:.:20:0.00:0
18	20629348	.	T	C	.	PASS	SOMATIC;VT=SNP	GT:AD:BQ:DP:FA:SS	0:11,0:.:11:0.00:0
18	21123008	rs117575058	C	T	.	PASS	DB;SOMATIC;VT=SNP	GT:AD:BQ:DP:FA:SS	0:23,0:.:23:0.00:0
18	29579447	.	C	G	.	PASS	SOMATIC;VT=SNP	GT:AD:BQ:DP:FA:SS	0:8,0:.:8:0.00:0
18	33400891	.	A	G	.	PASS	SOMATIC;VT=SNP	GT:AD:BQ:DP:FA:SS	0:10,0:.:10:0.00:0
18	42624968	.	G	A	.	PASS	SOMATIC;VT=SNP	GT:AD:BQ:DP:FA:SS	0:13,0:.:13:0.00:0
18	45539180	.	C	T	.	PASS	SOMATIC;VT=SNP	GT:AD:BQ:DP:FA:SS	0:8,0:.:8:0.00:0
18	46452180	.	A	G	.	PASS	SOMATIC;VT=SNP	GT:AD:BQ:DP:FA:SS	0:11,0:.:7:0.00:0
18	46606909	.	C	T	.	PASS	SOMATIC;VT=SNP	GT:AD:BQ:DP:FA:SS	0:11,0:.:9:0.00:0
18	60519446	.	C	G	.	PASS	SOMATIC;VT=SNP	GT:AD:BQ:DP:FA:SS	0:11,0:.:11:0.00:0
18	63854495	rs8093252	C	T	.	PASS	DB;SOMATIC;VT=SNP	GT:AD:BQ:DP:FA:SS	0:23,0:.:23:0.00:0
18	66457880	.	C	T	.	PASS	SOMATIC;VT=SNP	GT:AD:BQ:DP:FA:SS	0:8,0:.:8:0.00:0
18	66457881	.	C	G	.	PASS	SOMATIC;VT=SNP	GT:AD:BQ:DP:FA:SS	0:8,0:.:8:0.00:0
18	66580666	.	C	A	.	PASS	SOMATIC;VT=SNP	GT:AD:BQ:DP:FA:SS	0:20,0:.:20:0.00:0
18	68194551	rs34474636	G	A	.	PASS	DB;SOMATIC;VT=SNP	GT:AD:BQ:DP:FA:SS	0:35,0:.:35:0.00:0
19	581198	rs71335261	T	C	.	PASS	DB;SOMATIC;VT=SNP	GT:AD:BQ:DP:FA:SS	0:33,0:.:33:0.00:0
19	838025	.	C	T	.	PASS	SOMATIC;VT=SNP	GT:AD:BQ:DP:FA:SS	0:13,0:.:9:0.00:0
19	2418514	.	T	C	.	PASS	SOMATIC;VT=SNP	GT:AD:BQ:DP:FA:SS	0:14,0:.:12:0.00:0
19	2506087	rs968232444	C	A	.	PASS	DB;SOMATIC;VT=SNP	GT:AD:BQ:DP:FA:SS	0:99,1:.:100:0.010:0
19	5751294	.	C	G	.	PASS	SOMATIC;VT=SNP	GT:AD:BQ:DP:FA:SS	0:15,0:.:14:0.00:0
19	5751295	.	A	G	.	PASS	SOMATIC;VT=SNP	GT:AD:BQ:DP:FA:SS	0:15,0:.:14:0.00:0
19	6318366	.	G	A	.	PASS	SOMATIC;VT=SNP	GT:AD:BQ:DP:FA:SS	0:9,0:.:9:0.00:0
19	12450912	.	G	A	.	PASS	SOMATIC;VT=SNP	GT:AD:BQ:DP:FA:SS	0:8,0:.:8:0.00:0
19	12530608	.	C	A	.	PASS	SOMATIC;VT=SNP	GT:AD:BQ:DP:FA:SS	0:11,0:.:11:0.00:0
19	12643117	.	A	C	.	PASS	SOMATIC;VT=SNP	GT:AD:BQ:DP:FA:SS	0:10,0:.:7:0.00:0
19	15273898	.	T	A	.	PASS	SOMATIC;VT=SNP	GT:AD:BQ:DP:FA:SS	0:39,1:.:40:0.025:0
19	15433989	rs1017018376	T	A	.	PASS	DB;SOMATIC;VT=SNP	GT:AD:BQ:DP:FA:SS	0:27,0:.:26:0.00:0
19	15529566	.	C	A	.	PASS	SOMATIC;VT=SNP	GT:AD:BQ:DP:FA:SS	0:64,1:.:65:0.015:0
19	15692663	.	C	G	.	PASS	SOMATIC;VT=SNP	GT:AD:BQ:DP:FA:SS	0:32,0:.:32:0.00:0
19	17283403	rs2279007	G	A	.	PASS	DB;SOMATIC;VT=SNP	GT:AD:BQ:DP:FA:SS	0:57,1:.:58:0.017:0
19	17339225	rs10415119	C	T	.	PASS	DB;SOMATIC;VT=SNP	GT:AD:BQ:DP:FA:SS	0:25,0:.:25:0.00:0
19	17569309	rs8105205	A	G	.	PASS	DB;SOMATIC;VT=SNP	GT:AD:BQ:DP:FA:SS	0:22,0:.:22:0.00:0
19	17610210	rs1820805	G	A	.	PASS	DB;SOMATIC;VT=SNP	GT:AD:BQ:DP:FA:SS	0:22,0:.:22:0.00:0
19	17983265	rs777870484	A	G	.	PASS	DB;SOMATIC;VT=SNP	GT:AD:BQ:DP:FA:SS	0:134,1:.:135:7.407e-03:0
19	18054643	rs1052564	C	T	.	PASS	DB;SOMATIC;VT=SNP	GT:AD:BQ:DP:FA:SS	0:37,0:.:37:0.00:0
19	18650692	rs11086113	C	T	.	PASS	DB;SOMATIC;VT=SNP	GT:AD:BQ:DP:FA:SS	0:28,0:.:28:0.00:0
19	19923100	rs7248808	A	G	.	PASS	DB;SOMATIC;VT=SNP	GT:AD:BQ:DP:FA:SS	0:46,0:.:46:0.00:0
19	23903986	.	T	C	.	PASS	SOMATIC;VT=SNP	GT:AD:BQ:DP:FA:SS	0:11,0:.:11:0.00:0
19	30388928	.	T	G	.	PASS	SOMATIC;VT=SNP	GT:AD:BQ:DP:FA:SS	0:16,0:.:13:0.00:0
19	32123378	.	C	G	.	PASS	SOMATIC;VT=SNP	GT:AD:BQ:DP:FA:SS	0:8,0:.:8:0.00:0
19	32998570	.	G	A	.	PASS	SOMATIC;VT=SNP	GT:AD:BQ:DP:FA:SS	0:21,0:.:21:0.00:0
19	33497920	.	C	T	.	PASS	SOMATIC;VT=SNP	GT:AD:BQ:DP:FA:SS	0:18,0:.:18:0.00:0
19	33714872	rs532939565	A	G	.	PASS	DB;SOMATIC;VT=SNP	GT:AD:BQ:DP:FA:SS	0:43,1:.:43:0.023:0
19	34594160	.	A	G	.	PASS	SOMATIC;VT=SNP	GT:AD:BQ:DP:FA:SS	0:12,0:.:11:0.00:0
19	36461686	.	G	A	.	PASS	SOMATIC;VT=SNP	GT:AD:BQ:DP:FA:SS	0:9,0:.:9:0.00:0
19	36895846	.	G	A	.	PASS	SOMATIC;VT=SNP	GT:AD:BQ:DP:FA:SS	0:13,0:.:13:0.00:0
19	38748761	.	G	A	.	PASS	SOMATIC;VT=SNP	GT:AD:BQ:DP:FA:SS	0:13,0:.:13:0.00:0
19	38921219	.	G	A	.	PASS	SOMATIC;VT=SNP	GT:AD:BQ:DP:FA:SS	0:9,0:.:9:0.00:0
19	39565287	.	A	T	.	PASS	SOMATIC;VT=SNP	GT:AD:BQ:DP:FA:SS	0:11,0:.:11:0.00:0
19	42279072	.	C	G	.	PASS	SOMATIC;VT=SNP	GT:AD:BQ:DP:FA:SS	0:13,0:.:13:0.00:0
19	42443188	.	T	C	.	PASS	SOMATIC;VT=SNP	GT:AD:BQ:DP:FA:SS	0:52,1:.:47:0.019:0
19	43926368	rs138370761	G	A	.	PASS	DB;SOMATIC;VT=SNP	GT:AD:BQ:DP:FA:SS	0:21,0:.:21:0.00:0
19	45285003	rs1973164	C	A	.	PASS	DB;SOMATIC;VT=SNP	GT:AD:BQ:DP:FA:SS	0:65,1:.:65:0.015:0
19	45439808	.	G	A	.	PASS	SOMATIC;VT=SNP	GT:AD:BQ:DP:FA:SS	0:9,0:.:8:0.00:0
19	46373622	.	A	G	.	PASS	SOMATIC;VT=SNP	GT:AD:BQ:DP:FA:SS	0:12,0:.:12:0.00:0
19	46373640	.	C	G	.	PASS	SOMATIC;VT=SNP	GT:AD:BQ:DP:FA:SS	0:15,0:.:14:0.00:0
19	48160196	.	G	A	.	PASS	SOMATIC;VT=SNP	GT:AD:BQ:DP:FA:SS	0:8,0:.:8:0.00:0
19	48986191	.	A	G	.	PASS	SOMATIC;VT=SNP	GT:AD:BQ:DP:FA:SS	0:36,0:.:35:0.00:0
19	49173118	.	C	T	.	PASS	SOMATIC;VT=SNP	GT:AD:BQ:DP:FA:SS	0:11,0:.:8:0.00:0
19	49453827	.	G	A	.	PASS	SOMATIC;VT=SNP	GT:AD:BQ:DP:FA:SS	0:22,0:.:22:0.00:0
19	49590139	.	T	A	.	PASS	SOMATIC;VT=SNP	GT:AD:BQ:DP:FA:SS	0:11,0:.:11:0.00:0
19	50747780	.	A	G	.	PASS	SOMATIC;VT=SNP	GT:AD:BQ:DP:FA:SS	0:10,0:.:8:0.00:0
19	54453521	.	T	C	.	PASS	SOMATIC;VT=SNP	GT:AD:BQ:DP:FA:SS	0:20,0:.:20:0.00:0
19	54933923	.	A	T	.	PASS	SOMATIC;VT=SNP	GT:AD:BQ:DP:FA:SS	0:13,0:.:13:0.00:0
19	55566722	.	T	G	.	PASS	SOMATIC;VT=SNP	GT:AD:BQ:DP:FA:SS	0:9,0:.:9:0.00:0
19	55566770	.	C	T	.	PASS	SOMATIC;VT=SNP	GT:AD:BQ:DP:FA:SS	0:16,0:.:16:0.00:0
19	55666913	rs534595057	T	C	.	PASS	DB;SOMATIC;VT=SNP	GT:AD:BQ:DP:FA:SS	0:34,1:.:33:0.029:0
20	4755747	.	G	A	.	PASS	SOMATIC;VT=SNP	GT:AD:BQ:DP:FA:SS	0:8,0:.:8:0.00:0
20	18404991	.	T	C	.	PASS	SOMATIC;VT=SNP	GT:AD:BQ:DP:FA:SS	0:8,0:.:8:0.00:0
20	24014900	.	G	A	.	PASS	SOMATIC;VT=SNP	GT:AD:BQ:DP:FA:SS	0:12,0:.:11:0.00:0
20	29577398	.	A	G	.	PASS	SOMATIC;VT=SNP	GT:AD:BQ:DP:FA:SS	0:8,0:.:8:0.00:0
20	29577429	.	G	A	.	PASS	SOMATIC;VT=SNP	GT:AD:BQ:DP:FA:SS	0:10,0:.:9:0.00:0
20	29607402	rs111653766	T	C	.	PASS	DB;SOMATIC;VT=SNP	GT:AD:BQ:DP:FA:SS	0:20,0:.:20:0.00:0
20	29607511	rs80301908	G	A	.	PASS	DB;SOMATIC;VT=SNP	GT:AD:BQ:DP:FA:SS	0:38,1:.:34:0.026:0
20	30112050	rs960100852	T	A	.	PASS	DB;SOMATIC;VT=SNP	GT:AD:BQ:DP:FA:SS	0:19,0:.:19:0.00:0
20	30563500	.	C	A	.	PASS	SOMATIC;VT=SNP	GT:AD:BQ:DP:FA:SS	0:11,0:.:11:0.00:0
20	31530302	.	G	T	.	PASS	SOMATIC;VT=SNP	GT:AD:BQ:DP:FA:SS	0:10,0:.:10:0.00:0
20	35643033	.	C	T	.	PASS	SOMATIC;VT=SNP	GT:AD:BQ:DP:FA:SS	0:17,0:.:17:0.00:0
20	40000678	.	A	G	.	PASS	SOMATIC;VT=SNP	GT:AD:BQ:DP:FA:SS	0:10,0:.:10:0.00:0
20	41196826	.	T	C	.	PASS	SOMATIC;VT=SNP	GT:AD:BQ:DP:FA:SS	0:13,0:.:13:0.00:0
20	41496542	.	A	G	.	PASS	SOMATIC;VT=SNP	GT:AD:BQ:DP:FA:SS	0:12,0:.:12:0.00:0
20	47545193	.	A	G	.	PASS	SOMATIC;VT=SNP	GT:AD:BQ:DP:FA:SS	0:13,0:.:11:0.00:0
20	48780034	.	T	C	.	PASS	SOMATIC;VT=SNP	GT:AD:BQ:DP:FA:SS	0:9,0:.:9:0.00:0
20	50177987	.	A	G	.	PASS	SOMATIC;VT=SNP	GT:AD:BQ:DP:FA:SS	0:9,0:.:7:0.00:0
20	62843587	rs192759219	G	A	.	PASS	DB;SOMATIC;VT=SNP	GT:AD:BQ:DP:FA:SS	0:25,0:.:25:0.00:0
21	9666336	.	C	A	.	PASS	SOMATIC;VT=SNP	GT:AD:BQ:DP:FA:SS	0:8,0:.:8:0.00:0
21	9826934	rs562929423	C	T	.	PASS	DB;SOMATIC;VT=SNP	GT:AD:BQ:DP:FA:SS	0:89,1:.:84:0.011:0
21	10139710	rs879092428	G	A	.	PASS	DB;SOMATIC;VT=SNP	GT:AD:BQ:DP:FA:SS	0:22,0:.:20:0.00:0
21	10703211	rs28795369	A	G	.	PASS	DB;SOMATIC;VT=SNP	GT:AD:BQ:DP:FA:SS	0:19,0:.:16:0.00:0
21	10764175	rs151106186	G	C	.	PASS	DB;SOMATIC;VT=SNP	GT:AD:BQ:DP:FA:SS	0:31,0:.:22:0.00:0
21	10831456	rs28671483	G	A	.	PASS	DB;SOMATIC;VT=SNP	GT:AD:BQ:DP:FA:SS	0:38,0:.:25:0.00:0
21	10969266	rs464928	T	C	.	PASS	DB;SOMATIC;VT=SNP	GT:AD:BQ:DP:FA:SS	0:56,0:.:53:0.00:0
21	11028441	.	G	T	.	PASS	SOMATIC;VT=SNP	GT:AD:BQ:DP:FA:SS	0:20,0:.:20:0.00:0
21	11050882	rs4913689	C	G	.	PASS	DB;SOMATIC;VT=SNP	GT:AD:BQ:DP:FA:SS	0:53,1:.:54:0.019:0
21	11078479	.	G	T	.	PASS	SOMATIC;VT=SNP	GT:AD:BQ:DP:FA:SS	0:46,1:.:47:0.021:0
21	11080604	rs11702509	A	G	.	PASS	DB;SOMATIC;VT=SNP	GT:AD:BQ:DP:FA:SS	0:41,1:.:42:0.024:0
21	11097075	rs866742982	A	G	.	PASS	DB;SOMATIC;VT=SNP	GT:AD:BQ:DP:FA:SS	0:33,1:.:30:0.029:0
21	11097093	rs867418200	G	A	.	PASS	DB;SOMATIC;VT=SNP	GT:AD:BQ:DP:FA:SS	0:43,1:.:37:0.023:0
21	11149572	rs4913623	C	T	.	PASS	DB;SOMATIC;VT=SNP	GT:AD:BQ:DP:FA:SS	0:38,0:.:38:0.00:0
21	16394243	.	G	C	.	PASS	SOMATIC;VT=SNP	GT:AD:BQ:DP:FA:SS	0:10,0:.:10:0.00:0
21	25029768	.	A	T	.	PASS	SOMATIC;VT=SNP	GT:AD:BQ:DP:FA:SS	0:9,0:.:9:0.00:0
21	31676994	.	T	C	.	PASS	SOMATIC;VT=SNP	GT:AD:BQ:DP:FA:SS	0:8,0:.:7:0.00:0
21	32090280	.	T	C	.	PASS	SOMATIC;VT=SNP	GT:AD:BQ:DP:FA:SS	0:8,0:.:8:0.00:0
21	34692276	.	G	T	.	PASS	SOMATIC;VT=SNP	GT:AD:BQ:DP:FA:SS	0:16,0:.:16:0.00:0
21	37737321	.	G	A	.	PASS	SOMATIC;VT=SNP	GT:AD:BQ:DP:FA:SS	0:8,0:.:7:0.00:0
21	45404574	rs200193131	T	G	.	PASS	DB;SOMATIC;VT=SNP	GT:AD:BQ:DP:FA:SS	0:48,0:.:48:0.00:0
21	45745364	.	C	T	.	PASS	SOMATIC;VT=SNP	GT:AD:BQ:DP:FA:SS	0:15,0:.:15:0.00:0
21	46930847	.	A	C	.	PASS	SOMATIC;VT=SNP	GT:AD:BQ:DP:FA:SS	0:44,0:.:44:0.00:0
22	17237462	.	A	G	.	PASS	SOMATIC;VT=SNP	GT:AD:BQ:DP:FA:SS	0:11,0:.:11:0.00:0
22	17237488	rs201552269	G	C	.	PASS	DB;SOMATIC;VT=SNP	GT:AD:BQ:DP:FA:SS	0:20,0:.:20:0.00:0
22	17366871	rs201653670	G	A	.	PASS	DB;SOMATIC;VT=SNP	GT:AD:BQ:DP:FA:SS	0:21,0:.:17:0.00:0
22	19546494	.	C	T	.	PASS	SOMATIC;VT=SNP	GT:AD:BQ:DP:FA:SS	0:15,0:.:15:0.00:0
22	20296729	rs58499303	T	C	.	PASS	DB;SOMATIC;VT=SNP	GT:AD:BQ:DP:FA:SS	0:37,0:.:37:0.00:0
22	21121962	.	G	A	.	PASS	SOMATIC;VT=SNP	GT:AD:BQ:DP:FA:SS	0:10,0:.:10:0.00:0
22	21240786	.	G	A	.	PASS	SOMATIC;VT=SNP	GT:AD:BQ:DP:FA:SS	0:9,0:.:9:0.00:0
22	21313287	.	T	A	.	PASS	SOMATIC;VT=SNP	GT:AD:BQ:DP:FA:SS	0:39,0:.:39:0.00:0
22	24400165	rs367924613	A	G	.	PASS	DB;SOMATIC;VT=SNP	GT:AD:BQ:DP:FA:SS	0:77,1:.:77:0.013:0
22	24655929	rs113001655	T	C	.	PASS	DB;SOMATIC;VT=SNP	GT:AD:BQ:DP:FA:SS	0:20,0:.:15:0.00:0
22	29324678	.	G	A	.	PASS	SOMATIC;VT=SNP	GT:AD:BQ:DP:FA:SS	0:20,0:.:20:0.00:0
22	32104916	.	G	A	.	PASS	SOMATIC;VT=SNP	GT:AD:BQ:DP:FA:SS	0:12,0:.:12:0.00:0
22	36674924	.	T	C	.	PASS	SOMATIC;VT=SNP	GT:AD:BQ:DP:FA:SS	0:9,0:.:8:0.00:0
22	36674969	.	A	G	.	PASS	SOMATIC;VT=SNP	GT:AD:BQ:DP:FA:SS	0:9,0:.:8:0.00:0
22	40022724	.	C	A	.	PASS	SOMATIC;VT=SNP	GT:AD:BQ:DP:FA:SS	0:9,0:.:9:0.00:0
22	41796834	.	G	A	.	PASS	SOMATIC;VT=SNP	GT:AD:BQ:DP:FA:SS	0:9,0:.:10:0.00:0
22	42952207	rs136998	C	T	.	PASS	DB;SOMATIC;VT=SNP	GT:AD:BQ:DP:FA:SS	0:32,0:.:32:0.00:0
22	43109566	.	A	C	.	PASS	SOMATIC;VT=SNP	GT:AD:BQ:DP:FA:SS	0:9,0:.:9:0.00:0
22	43855935	.	C	T	.	PASS	SOMATIC;VT=SNP	GT:AD:BQ:DP:FA:SS	0:12,0:.:10:0.00:0
22	44415159	.	G	A	.	PASS	SOMATIC;VT=SNP	GT:AD:BQ:DP:FA:SS	0:17,0:.:17:0.00:0
22	46079004	.	G	T	.	PASS	SOMATIC;VT=SNP	GT:AD:BQ:DP:FA:SS	0:8,0:.:8:0.00:0
22	46267030	.	A	G	.	PASS	SOMATIC;VT=SNP	GT:AD:BQ:DP:FA:SS	0:17,0:.:16:0.00:0
22	46818273	.	A	G	.	PASS	SOMATIC;VT=SNP	GT:AD:BQ:DP:FA:SS	0:20,0:.:20:0.00:0
22	47704823	.	T	C	.	PASS	SOMATIC;VT=SNP	GT:AD:BQ:DP:FA:SS	0:9,0:.:9:0.00:0
22	51037958	.	G	A	.	PASS	SOMATIC;VT=SNP	GT:AD:BQ:DP:FA:SS	0:12,0:.:12:0.00:0
X	6451397	.	C	T	.	PASS	SOMATIC;VT=SNP	GT:AD:BQ:DP:FA:SS	0:20,0:.:8:0.00:0
X	24727122	.	G	A	.	PASS	SOMATIC;VT=SNP	GT:AD:BQ:DP:FA:SS	0:9,0:.:3:0.00:0
X	37955326	.	A	G	.	PASS	SOMATIC;VT=SNP	GT:AD:BQ:DP:FA:SS	0:30,0:.:30:0.00:0
X	46054727	.	A	T	.	PASS	SOMATIC;VT=SNP	GT:AD:BQ:DP:FA:SS	0:9,0:.:8:0.00:0
X	46382985	.	T	C	.	PASS	SOMATIC;VT=SNP	GT:AD:BQ:DP:FA:SS	0:8,0:.:8:0.00:0
X	62408991	.	T	G	.	PASS	SOMATIC;VT=SNP	GT:AD:BQ:DP:FA:SS	0:9,0:.:8:0.00:0
X	62632108	.	G	A	.	PASS	SOMATIC;VT=SNP	GT:AD:BQ:DP:FA:SS	0:8,0:.:8:0.00:0
X	67271969	.	T	C	.	PASS	SOMATIC;VT=SNP	GT:AD:BQ:DP:FA:SS	0:11,0:.:11:0.00:0
X	76138201	.	A	T	.	PASS	SOMATIC;VT=SNP	GT:AD:BQ:DP:FA:SS	0:8,0:.:8:0.00:0
X	77140640	.	C	T	.	PASS	SOMATIC;VT=SNP	GT:AD:BQ:DP:FA:SS	0:22,0:.:22:0.00:0
X	77366849	.	A	T	.	PASS	SOMATIC;VT=SNP	GT:AD:BQ:DP:FA:SS	0:8,0:.:8:0.00:0
X	85231453	.	T	C	.	PASS	SOMATIC;VT=SNP	GT:AD:BQ:DP:FA:SS	0:8,0:.:8:0.00:0
X	85328675	.	T	C	.	PASS	SOMATIC;VT=SNP	GT:AD:BQ:DP:FA:SS	0:10,0:.:10:0.00:0
X	89489652	.	T	G	.	PASS	SOMATIC;VT=SNP	GT:AD:BQ:DP:FA:SS	0:13,0:.:12:0.00:0
X	99930918	rs201385766	T	C	.	PASS	DB;SOMATIC;VT=SNP	GT:AD:BQ:DP:FA:SS	0:33,1:.:34:0.029:0
X	111722428	.	A	T	.	PASS	SOMATIC;VT=SNP	GT:AD:BQ:DP:FA:SS	0:29,0:.:29:0.00:0
X	115913105	.	T	G	.	PASS	SOMATIC;VT=SNP	GT:AD:BQ:DP:FA:SS	0:13,0:.:13:0.00:0
X	117853358	rs1343731	T	C	.	PASS	DB;SOMATIC;VT=SNP	GT:AD:BQ:DP:FA:SS	0:36,1:.:37:0.027:0
X	118795245	.	T	G	.	PASS	SOMATIC;VT=SNP	GT:AD:BQ:DP:FA:SS	0:10,0:.:10:0.00:0
X	119691672	.	G	C	.	PASS	SOMATIC;VT=SNP	GT:AD:BQ:DP:FA:SS	0:8,0:.:8:0.00:0
X	119719041	.	A	G	.	PASS	SOMATIC;VT=SNP	GT:AD:BQ:DP:FA:SS	0:13,0:.:13:0.00:0
X	122987710	.	T	C	.	PASS	SOMATIC;VT=SNP	GT:AD:BQ:DP:FA:SS	0:11,0:.:8:0.00:0
X	129451821	.	A	G	.	PASS	SOMATIC;VT=SNP	GT:AD:BQ:DP:FA:SS	0:15,0:.:15:0.00:0
X	133420372	.	T	C	.	PASS	SOMATIC;VT=SNP	GT:AD:BQ:DP:FA:SS	0:10,0:.:10:0.00:0
X	133420467	.	G	A	.	PASS	SOMATIC;VT=SNP	GT:AD:BQ:DP:FA:SS	0:8,0:.:8:0.00:0
X	137229622	.	A	G	.	PASS	SOMATIC;VT=SNP	GT:AD:BQ:DP:FA:SS	0:15,0:.:15:0.00:0
X	152979612	.	C	A	.	PASS	SOMATIC;VT=SNP	GT:AD:BQ:DP:FA:SS	0:13,0:.:13:0.00:0
Y	13483286	.	A	G	.	PASS	SOMATIC;VT=SNP	GT:AD:BQ:DP:FA:SS	0:38,0:.:34:0.00:0
Y	13483302	rs986573857	T	A	.	PASS	DB;SOMATIC;VT=SNP	GT:AD:BQ:DP:FA:SS	0:50,1:.:45:0.020:0
Y	13623173	.	G	A	.	PASS	SOMATIC;VT=SNP	GT:AD:BQ:DP:FA:SS	0:16,0:.:12:0.00:0
Y	13623198	.	C	G	.	PASS	SOMATIC;VT=SNP	GT:AD:BQ:DP:FA:SS	0:12,0:.:10:0.00:0
Y	13623204	.	T	C	.	PASS	SOMATIC;VT=SNP	GT:AD:BQ:DP:FA:SS	0:8,0:.:6:0.00:0
Y	58972983	rs376111452	C	A	.	PASS	DB;SOMATIC;VT=SNP	GT:AD:BQ:DP:FA:SS	0:132,1:.:104:7.519e-03:0
Y	58975774	rs371508901	A	G	.	PASS	DB;SOMATIC;VT=SNP	GT:AD:BQ:DP:FA:SS	0:19,0:.:17:0.00:0
Y	59026553	rs368585405	G	A	.	PASS	DB;SOMATIC;VT=SNP	GT:AD:BQ:DP:FA:SS	0:88,0:.:87:0.00:0
Y	59027271	.	C	T	.	PASS	SOMATIC;VT=SNP	GT:AD:BQ:DP:FA:SS	0:51,1:.:51:0.019:0
GL000229.1	6618	.	G	A	.	PASS	SOMATIC;VT=SNP	GT:AD:BQ:DP:FA:SS	0:21,0:.:20:0.00:0
GL000229.1	7841	.	T	A	.	PASS	SOMATIC;VT=SNP	GT:AD:BQ:DP:FA:SS	0:18,0:.:18:0.00:0
GL000229.1	8138	.	T	C	.	PASS	SOMATIC;VT=SNP	GT:AD:BQ:DP:FA:SS	0:41,0:.:41:0.00:0
GL000229.1	8326	.	C	T	.	PASS	SOMATIC;VT=SNP	GT:AD:BQ:DP:FA:SS	0:25,0:.:24:0.00:0
GL000229.1	16219	.	C	T	.	PASS	SOMATIC;VT=SNP	GT:AD:BQ:DP:FA:SS	0:9,0:.:8:0.00:0
GL000229.1	16487	.	G	C	.	PASS	SOMATIC;VT=SNP	GT:AD:BQ:DP:FA:SS	0:8,0:.:8:0.00:0
GL000231.1	19396	.	G	T	.	PASS	SOMATIC;VT=SNP	GT:AD:BQ:DP:FA:SS	0:39,1:.:38:0.025:0
GL000239.1	32548	.	G	A	.	PASS	SOMATIC;VT=SNP	GT:AD:BQ:DP:FA:SS	0:45,1:.:37:0.022:0
GL000239.1	32549	.	G	A	.	PASS	SOMATIC;VT=SNP	GT:AD:BQ:DP:FA:SS	0:45,1:.:38:0.022:0
GL000245.1	9991	.	G	A	.	PASS	SOMATIC;VT=SNP	GT:AD:BQ:DP:FA:SS	0:9,0:.:4:0.00:0
GL000234.1	12844	.	T	C	.	PASS	SOMATIC;VT=SNP	GT:AD:BQ:DP:FA:SS	0:41,0:.:39:0.00:0
GL000232.1	2073	.	G	T	.	PASS	SOMATIC;VT=SNP	GT:AD:BQ:DP:FA:SS	0:10,0:.:9:0.00:0
GL000232.1	6061	.	A	G	.	PASS	SOMATIC;VT=SNP	GT:AD:BQ:DP:FA:SS	0:35,1:.:36:0.028:0
GL000232.1	29344	.	T	C	.	PASS	SOMATIC;VT=SNP	GT:AD:BQ:DP:FA:SS	0:35,1:.:35:0.028:0
GL000240.1	3964	.	T	C	.	PASS	SOMATIC;VT=SNP	GT:AD:BQ:DP:FA:SS	0:48,0:.:26:0.00:0
GL000240.1	24711	.	C	T	.	PASS	SOMATIC;VT=SNP	GT:AD:BQ:DP:FA:SS	0:8,0:.:5:0.00:0
GL000241.1	17044	.	A	G	.	PASS	SOMATIC;VT=SNP	GT:AD:BQ:DP:FA:SS	0:36,1:.:34:0.027:0
GL000241.1	26035	.	C	T	.	PASS	SOMATIC;VT=SNP	GT:AD:BQ:DP:FA:SS	0:15,0:.:14:0.00:0
GL000243.1	41258	.	T	A	.	PASS	SOMATIC;VT=SNP	GT:AD:BQ:DP:FA:SS	0:27,0:.:25:0.00:0
GL000243.1	41260	.	A	C	.	PASS	SOMATIC;VT=SNP	GT:AD:BQ:DP:FA:SS	0:26,0:.:24:0.00:0
GL000198.1	60983	.	G	T	.	PASS	SOMATIC;VT=SNP	GT:AD:BQ:DP:FA:SS	0:34,1:.:35:0.029:0
GL000198.1	64082	.	C	T	.	PASS	SOMATIC;VT=SNP	GT:AD:BQ:DP:FA:SS	0:8,0:.:8:0.00:0
GL000198.1	86359	.	A	T	.	PASS	SOMATIC;VT=SNP	GT:AD:BQ:DP:FA:SS	0:26,0:.:26:0.00:0
GL000208.1	316	.	G	A	.	PASS	SOMATIC;VT=SNP	GT:AD:BQ:DP:FA:SS	0:38,0:.:37:0.00:0
GL000208.1	91212	.	A	G	.	PASS	SOMATIC;VT=SNP	GT:AD:BQ:DP:FA:SS	0:35,0:.:22:0.00:0
GL000214.1	105909	.	G	A	.	PASS	SOMATIC;VT=SNP	GT:AD:BQ:DP:FA:SS	0:36,0:.:36:0.00:0
GL000214.1	109118	.	G	C	.	PASS	SOMATIC;VT=SNP	GT:AD:BQ:DP:FA:SS	0:12,0:.:12:0.00:0
GL000214.1	109128	.	G	A	.	PASS	SOMATIC;VT=SNP	GT:AD:BQ:DP:FA:SS	0:12,0:.:12:0.00:0
GL000214.1	114025	.	C	A	.	PASS	SOMATIC;VT=SNP	GT:AD:BQ:DP:FA:SS	0:9,0:.:9:0.00:0
GL000214.1	127808	.	G	A	.	PASS	SOMATIC;VT=SNP	GT:AD:BQ:DP:FA:SS	0:56,1:.:46:0.018:0
GL000214.1	128942	.	C	T	.	PASS	SOMATIC;VT=SNP	GT:AD:BQ:DP:FA:SS	0:76,1:.:61:0.013:0
GL000214.1	128951	.	A	T	.	PASS	SOMATIC;VT=SNP	GT:AD:BQ:DP:FA:SS	0:83,1:.:70:0.012:0
GL000214.1	132376	.	C	G	.	PASS	SOMATIC;VT=SNP	GT:AD:BQ:DP:FA:SS	0:164,1:.:85:6.061e-03:0
GL000221.1	3417	.	G	A	.	PASS	SOMATIC;VT=SNP	GT:AD:BQ:DP:FA:SS	0:15,0:.:12:0.00:0
GL000221.1	50622	.	C	A	.	PASS	SOMATIC;VT=SNP	GT:AD:BQ:DP:FA:SS	0:33,1:.:32:0.029:0
GL000221.1	140691	.	T	C	.	PASS	SOMATIC;VT=SNP	GT:AD:BQ:DP:FA:SS	0:18,0:.:8:0.00:0
GL000218.1	73211	.	C	G	.	PASS	SOMATIC;VT=SNP	GT:AD:BQ:DP:FA:SS	0:10,0:.:8:0.00:0
GL000218.1	74949	.	G	C	.	PASS	SOMATIC;VT=SNP	GT:AD:BQ:DP:FA:SS	0:27,0:.:18:0.00:0
GL000218.1	75060	.	T	C	.	PASS	SOMATIC;VT=SNP	GT:AD:BQ:DP:FA:SS	0:8,0:.:5:0.00:0
GL000218.1	87269	.	T	C	.	PASS	SOMATIC;VT=SNP	GT:AD:BQ:DP:FA:SS	0:50,0:.:40:0.00:0
GL000218.1	87324	.	G	A	.	PASS	SOMATIC;VT=SNP	GT:AD:BQ:DP:FA:SS	0:15,0:.:11:0.00:0
GL000218.1	158089	.	A	C	.	PASS	SOMATIC;VT=SNP	GT:AD:BQ:DP:FA:SS	0:10,0:.:9:0.00:0
GL000218.1	159990	.	C	T	.	PASS	SOMATIC;VT=SNP	GT:AD:BQ:DP:FA:SS	0:13,0:.:12:0.00:0
GL000218.1	159995	.	G	A	.	PASS	SOMATIC;VT=SNP	GT:AD:BQ:DP:FA:SS	0:13,0:.:12:0.00:0
GL000220.1	3138	.	G	A	.	PASS	SOMATIC;VT=SNP	GT:AD:BQ:DP:FA:SS	0:11,0:.:11:0.00:0
GL000220.1	64593	.	C	T	.	PASS	SOMATIC;VT=SNP	GT:AD:BQ:DP:FA:SS	0:8,0:.:8:0.00:0
GL000220.1	69404	.	G	T	.	PASS	SOMATIC;VT=SNP	GT:AD:BQ:DP:FA:SS	0:13,0:.:13:0.00:0
GL000211.1	42454	.	A	T	.	PASS	SOMATIC;VT=SNP	GT:AD:BQ:DP:FA:SS	0:14,0:.:14:0.00:0
GL000216.1	102304	.	G	A	.	PASS	SOMATIC;VT=SNP	GT:AD:BQ:DP:FA:SS	0:43,1:.:44:0.023:0
GL000216.1	102442	.	T	A	.	PASS	SOMATIC;VT=SNP	GT:AD:BQ:DP:FA:SS	0:12,0:.:11:0.00:0
GL000216.1	123710	.	C	T	.	PASS	SOMATIC;VT=SNP	GT:AD:BQ:DP:FA:SS	0:9,0:.:9:0.00:0
GL000216.1	162358	.	G	A	.	PASS	SOMATIC;VT=SNP	GT:AD:BQ:DP:FA:SS	0:8,0:.:6:0.00:0
GL000216.1	162568	.	A	G	.	PASS	SOMATIC;VT=SNP	GT:AD:BQ:DP:FA:SS	0:24,0:.:17:0.00:0
GL000205.1	123525	.	C	T	.	PASS	SOMATIC;VT=SNP	GT:AD:BQ:DP:FA:SS	0:10,0:.:10:0.00:0
GL000205.1	166360	.	G	A	.	PASS	SOMATIC;VT=SNP	GT:AD:BQ:DP:FA:SS	0:20,0:.:20:0.00:0
GL000219.1	46973	.	G	A	.	PASS	SOMATIC;VT=SNP	GT:AD:BQ:DP:FA:SS	0:8,0:.:7:0.00:0
GL000219.1	74851	.	T	C	.	PASS	SOMATIC;VT=SNP	GT:AD:BQ:DP:FA:SS	0:53,0:.:48:0.00:0
GL000219.1	79734	.	C	T	.	PASS	SOMATIC;VT=SNP	GT:AD:BQ:DP:FA:SS	0:48,1:.:49:0.020:0
GL000219.1	129113	.	T	C	.	PASS	SOMATIC;VT=SNP	GT:AD:BQ:DP:FA:SS	0:8,0:.:8:0.00:0
GL000224.1	3725	.	A	G	.	PASS	SOMATIC;VT=SNP	GT:AD:BQ:DP:FA:SS	0:27,0:.:19:0.00:0
GL000224.1	4312	.	G	A	.	PASS	SOMATIC;VT=SNP	GT:AD:BQ:DP:FA:SS	0:47,1:.:38:0.021:0
GL000224.1	87383	.	G	A	.	PASS	SOMATIC;VT=SNP	GT:AD:BQ:DP:FA:SS	0:15,0:.:15:0.00:0
GL000224.1	103801	.	C	T	.	PASS	SOMATIC;VT=SNP	GT:AD:BQ:DP:FA:SS	0:23,0:.:23:0.00:0
GL000195.1	21225	.	C	T	.	PASS	SOMATIC;VT=SNP	GT:AD:BQ:DP:FA:SS	0:32,0:.:32:0.00:0
GL000195.1	92092	.	G	C	.	PASS	SOMATIC;VT=SNP	GT:AD:BQ:DP:FA:SS	0:9,0:.:9:0.00:0
GL000195.1	143839	.	C	T	.	PASS	SOMATIC;VT=SNP	GT:AD:BQ:DP:FA:SS	0:8,0:.:8:0.00:0
GL000193.1	6879	.	G	A	.	PASS	SOMATIC;VT=SNP	GT:AD:BQ:DP:FA:SS	0:9,0:.:9:0.00:0
GL000193.1	52954	.	C	T	.	PASS	SOMATIC;VT=SNP	GT:AD:BQ:DP:FA:SS	0:12,0:.:12:0.00:0
GL000193.1	86328	.	G	C	.	PASS	SOMATIC;VT=SNP	GT:AD:BQ:DP:FA:SS	0:14,0:.:13:0.00:0
GL000193.1	86499	.	G	A	.	PASS	SOMATIC;VT=SNP	GT:AD:BQ:DP:FA:SS	0:35,1:.:35:0.028:0
GL000194.1	70463	.	C	T	.	PASS	SOMATIC;VT=SNP	GT:AD:BQ:DP:FA:SS	0:8,0:.:8:0.00:0
GL000225.1	6797	.	G	C	.	PASS	SOMATIC;VT=SNP	GT:AD:BQ:DP:FA:SS	0:54,0:.:29:0.00:0
GL000225.1	29769	.	C	T	.	PASS	SOMATIC;VT=SNP	GT:AD:BQ:DP:FA:SS	0:49,0:.:40:0.00:0
GL000225.1	46014	.	G	A	.	PASS	SOMATIC;VT=SNP	GT:AD:BQ:DP:FA:SS	0:23,0:.:14:0.00:0
GL000225.1	50815	.	C	T	.	PASS	SOMATIC;VT=SNP	GT:AD:BQ:DP:FA:SS	0:45,1:.:38:0.022:0
GL000225.1	57849	.	C	T	.	PASS	SOMATIC;VT=SNP	GT:AD:BQ:DP:FA:SS	0:78,1:.:80:0.013:0
GL000225.1	196652	.	G	T	.	PASS	SOMATIC;VT=SNP	GT:AD:BQ:DP:FA:SS	0:51,1:.:50:0.019:0
GL000225.1	209597	.	C	T	.	PASS	SOMATIC;VT=SNP	GT:AD:BQ:DP:FA:SS	0:37,1:.:38:0.026:0
