# Supplementary material for: Differentiation-state plasticity is a targetable resistance mechanism in basal-like breast cancer
Source: Nat Commun. 2018 Sep 19;9:3815. doi: 10.1038/s41467-018-05729-w (PMC6145927; doi:10.1038/s41467-018-05729-w)
Supplement: Supplementary file 7 — Supplementary Data 4 [file 41467_2018_5729_MOESM7_ESM.zip › Supplementary Data 4/hcc1143_dmso_lpwgs.seg]

sample	chr	start	end	event	copy.number	bins	median
tumor_sample	1	1000001	21000000	HETD	1	20	-0.667794680526683
tumor_sample	1	21000001	120000000	NEUT	2	99	-0.0852156679801884
tumor_sample	1	150000001	156000000	AMP	4	6	0.992327487279615
tumor_sample	1	156000001	167000000	GAIN	3	11	0.429625927006488
tumor_sample	1	167000001	171000000	NEUT	2	4	0.121842809678277
tumor_sample	1	171000001	180000000	HETD	1	9	-0.367856938830827
tumor_sample	1	180000001	212000000	NEUT	2	32	-0.00770254882330614
tumor_sample	1	212000001	223000000	AMP	4	11	0.882671122611726
tumor_sample	1	225000001	235000000	NEUT	2	10	0.0275468191107337
tumor_sample	1	236000001	248000000	GAIN	3	12	0.386039224431151
tumor_sample	2	1000001	38000000	NEUT	2	37	0.011602153518829
tumor_sample	2	38000001	87000000	GAIN	3	49	0.420109910516784
tumor_sample	2	99000001	174000000	NEUT	2	75	-0.057546219790979
tumor_sample	2	174000001	189000000	AMP	4	15	0.990130262732341
tumor_sample	2	189000001	243000000	NEUT	2	54	-0.0694195999774951
tumor_sample	3	1000001	7000000	AMP	4	6	1.1228149256429
tumor_sample	3	7000001	42000000	GAIN	3	35	0.327097918535632
tumor_sample	3	42000001	85000000	NEUT	2	43	-0.105360018836121
tumor_sample	3	85000001	115000000	GAIN	3	30	0.344655517183251
tumor_sample	3	115000001	197000000	NEUT	2	82	0.240130818775804
tumor_sample	4	2000001	49000000	HETD	1	47	-0.66158964915582
tumor_sample	4	53000001	66000000	GAIN	3	13	0.772248686877126
tumor_sample	4	66000001	92000000	NEUT	2	26	-0.0930596009175017
tumor_sample	4	92000001	191000000	HETD	1	99	-0.513684553563883
tumor_sample	5	1000001	32000000	AMP	4	31	1.12972832027884
tumor_sample	5	32000001	46000000	GAIN	3	14	0.378613673055695
tumor_sample	5	50000001	137000000	HETD	1	87	-0.630529867620521
tumor_sample	5	137000001	174000000	NEUT	2	37	-0.0427629237069898
tumor_sample	5	174000001	180000000	HLAMP	5	6	1.26590141979827
tumor_sample	6	1000001	30000000	HETD	1	29	-0.690765270967717
tumor_sample	6	30000001	65000000	GAIN	3	35	0.74007370207522
tumor_sample	6	65000001	121000000	NEUT	2	56	-0.0600045721406538
tumor_sample	6	121000001	159000000	GAIN	3	38	0.351343851392812
tumor_sample	6	159000001	170000000	NEUT	2	11	-0.0652083731531403
tumor_sample	7	1000001	44000000	HETD	1	43	-0.614787179334341
tumor_sample	7	44000001	56000000	GAIN	3	12	0.663019359941341
tumor_sample	7	67000001	85000000	HETD	1	18	-0.61127998768994
tumor_sample	7	85000001	116000000	NEUT	2	31	-0.000884372060064959
tumor_sample	7	116000001	124000000	GAIN	3	8	0.596212480682896
tumor_sample	7	124000001	159000000	NEUT	2	35	0.134842934691728
tumor_sample	8	1000001	43000000	HETD	1	42	-0.645921981011766
tumor_sample	8	47000001	78000000	GAIN	3	31	0.487317858996597
tumor_sample	8	78000001	88000000	AMP	4	10	0.977190730910608
tumor_sample	8	88000001	102000000	GAIN	3	14	0.592234970455165
tumor_sample	8	102000001	145000000	AMP	4	43	1.03768293397508
tumor_sample	9	1000001	28000000	HETD	1	27	-0.619862580488188
tumor_sample	9	28000001	38000000	GAIN	3	10	0.38843986897919
tumor_sample	9	71000001	92000000	NEUT	2	21	-0.134926611004099
tumor_sample	9	93000001	141000000	GAIN	3	48	0.285833954976126
tumor_sample	10	1000001	5000000	AMP	4	4	1.05809706880366
tumor_sample	10	5000001	37000000	GAIN	3	32	0.643550190364544
tumor_sample	10	43000001	66000000	AMP	4	23	0.918774566009973
tumor_sample	10	66000001	135000000	NEUT	2	69	-0.112422011061273
tumor_sample	11	2000001	10000000	GAIN	3	8	0.265884367950713
tumor_sample	11	10000001	33000000	HETD	1	23	-0.604562799579561
tumor_sample	11	33000001	39000000	GAIN	3	6	0.911895796055014
tumor_sample	11	39000001	59000000	HETD	1	20	-0.331040804082382
tumor_sample	11	59000001	134000000	NEUT	2	75	-0.0637223972610246
tumor_sample	12	1000001	34000000	NEUT	2	33	-0.0783397834153116
tumor_sample	12	38000001	57000000	HETD	1	19	-0.574397488969614
tumor_sample	12	57000001	62000000	GAIN	3	5	0.453400098585297
tumor_sample	12	62000001	66000000	HETD	1	4	-0.499234520034339
tumor_sample	12	66000001	73000000	HLAMP3	7	7	1.8222132837353
tumor_sample	12	73000001	109000000	HETD	1	36	-0.517347556272701
tumor_sample	12	110000001	132000000	NEUT	2	22	0.0152795831780552
tumor_sample	13	20000001	108000000	NEUT	2	88	-0.0814805305193269
tumor_sample	13	108000001	114000000	AMP	4	6	0.861365402247878
tumor_sample	14	21000001	25000000	GAIN	3	4	0.51401925881337
tumor_sample	14	25000001	106000000	NEUT	2	81	0.0308505907543695
tumor_sample	15	25000001	27000000	AMP	4	2	0.994725246437572
tumor_sample	15	31000001	57000000	NEUT	2	26	-0.122451626985532
tumor_sample	15	57000001	66000000	GAIN	3	9	0.591467456693412
tumor_sample	15	66000001	102000000	NEUT	2	36	-0.138052931157706
tumor_sample	16	1000001	28000000	HETD	1	27	-0.754389564965962
tumor_sample	16	31000001	90000000	NEUT	2	59	-0.132220115107392
tumor_sample	17	1000001	34000000	NEUT	2	33	0.142679654153837
tumor_sample	17	35000001	41000000	HETD	1	6	-0.650186587552634
tumor_sample	17	41000001	81000000	GAIN	3	40	0.66311602050908
tumor_sample	18	1000001	12000000	AMP	4	11	1.0214425158998
tumor_sample	18	12000001	24000000	GAIN	3	12	0.393362344458703
tumor_sample	18	24000001	46000000	NEUT	2	22	0.140825791026295
tumor_sample	18	46000001	59000000	HETD	1	13	-0.639737147371475
tumor_sample	18	59000001	78000000	GAIN	3	19	0.682283666822331
tumor_sample	19	1000001	59000000	NEUT	2	58	0.190481911638652
tumor_sample	20	1000001	25000000	NEUT	2	24	0.189926474047909
tumor_sample	20	30000001	38000000	AMP	4	8	0.912918666839004
tumor_sample	20	38000001	61000000	GAIN	3	23	0.277275887993573
tumor_sample	21	16000001	24000000	HETD	1	8	-0.305391128950417
tumor_sample	21	24000001	42000000	NEUT	2	18	-0.013862856647902
tumor_sample	21	45000001	48000000	AMP	4	3	1.03430269949428
tumor_sample	22	22000001	32000000	GAIN	3	10	0.331470727204567
tumor_sample	22	32000001	50000000	NEUT	2	18	0.169181962054967
tumor_sample	X	4000001	55000000	HETD	1	51	-1.57782795728391
tumor_sample	X	57000001	74000000	NEUT	2	17	-0.0348540694928365
tumor_sample	X	77000001	100000000	GAIN	3	23	0.578754427993098
tumor_sample	X	100000001	115000000	HETD	1	15	-0.748457202957826
tumor_sample	X	116000001	139000000	GAIN	3	23	0.277021973666376
tumor_sample	X	139000001	151000000	HETD	1	12	-0.80459968047402
