# Supplementary material for: Differentiation-state plasticity is a targetable resistance mechanism in basal-like breast cancer
Source: Nat Commun. 2018 Sep 19;9:3815. doi: 10.1038/s41467-018-05729-w (PMC6145927; doi:10.1038/s41467-018-05729-w)
Supplement: Supplementary file 7 — Supplementary Data 4 [file 41467_2018_5729_MOESM7_ESM.zip › Supplementary Data 4/dmso_v_BL_gatk4_mut2_filt1.vcf]

##fileformat=VCFv4.2
##FORMAT=<ID=AD,Number=R,Type=Integer,Description="Allelic depths for the ref and alt alleles in the order listed">
##FORMAT=<ID=AF,Number=A,Type=Float,Description="Allele fractions of alternate alleles in the tumor">
##FORMAT=<ID=DP,Number=1,Type=Integer,Description="Approximate read depth (reads with MQ=255 or with bad mates are filtered)">
##FORMAT=<ID=F1R2,Number=R,Type=Integer,Description="Count of reads in F1R2 pair orientation supporting each allele">
##FORMAT=<ID=F2R1,Number=R,Type=Integer,Description="Count of reads in F2R1 pair orientation supporting each allele">
##FORMAT=<ID=GQ,Number=1,Type=Integer,Description="Genotype Quality">
##FORMAT=<ID=GT,Number=1,Type=String,Description="Genotype">
##FORMAT=<ID=MBQ,Number=A,Type=Float,Description="median base quality">
##FORMAT=<ID=MFRL,Number=R,Type=Float,Description="median fragment length">
##FORMAT=<ID=MMQ,Number=A,Type=Float,Description="median mapping quality">
##FORMAT=<ID=MPOS,Number=A,Type=Float,Description="median distance from end of read">
##FORMAT=<ID=PGT,Number=1,Type=String,Description="Physical phasing haplotype information, describing how the alternate alleles are phased in relation to one another">
##FORMAT=<ID=PID,Number=1,Type=String,Description="Physical phasing ID information, where each unique ID within a given sample (but not across samples) connects records within a phasing group">
##FORMAT=<ID=PL,Number=G,Type=Integer,Description="Normalized, Phred-scaled likelihoods for genotypes as defined in the VCF specification">
##FORMAT=<ID=SA_MAP_AF,Number=3,Type=Float,Description="MAP estimates of allele fraction given z">
##FORMAT=<ID=SA_POST_PROB,Number=3,Type=Float,Description="posterior probabilities of the presence of strand artifact">
##GATKCommandLine=<ID=Mutect2,CommandLine="Mutect2  --tumor-sample dmso --normal-sample germline --dbsnp /home/exacloud/lustre1/SpellmanLab/Boniface/ref_files/DBSNP_150_uw.vcf --output dmso_v_BL_gatk4.mut2.vcf --input dmso_HCC1143_merge.pe.readgroups.sort.DupRem.RH.bam --input HCC1143B_NR.pe.sort.readgroups.RH.bam --reference /home/exacloud/lustre1/SpellmanLab/Boniface/ref_files/human_g1k_v37.fasta  --genotype-pon-sites false --af-of-alleles-not-in-resource 0.001 --log-somatic-prior -6.0 --tumor-lod-to-emit 3.0 --initial-tumor-lod 2.0 --max-population-af 0.01 --downsampling-stride 1 --max-suspicious-reads-per-alignment-start 0 --normal-lod 2.2 --annotation-group StandardMutectAnnotation --dont-trim-active-regions false --max-disc-ar-extension 25 --max-gga-ar-extension 300 --padding-around-indels 150 --padding-around-snps 20 --kmer-size 10 --kmer-size 25 --dont-increase-kmer-sizes-for-cycles false --allow-non-unique-kmers-in-ref false --num-pruning-samples 1 --recover-dangling-heads false --do-not-recover-dangling-branches false --min-dangling-branch-length 4 --consensus false --max-num-haplotypes-in-population 128 --error-correct-kmers false --min-pruning 2 --debug-graph-transformations false --kmer-length-for-read-error-correction 25 --min-observations-for-kmer-to-be-solid 20 --likelihood-calculation-engine PairHMM --base-quality-score-threshold 18 --pair-hmm-gap-continuation-penalty 10 --pair-hmm-implementation FASTEST_AVAILABLE --pcr-indel-model CONSERVATIVE --phred-scaled-global-read-mismapping-rate 45 --native-pair-hmm-threads 4 --native-pair-hmm-use-double-precision false --debug false --use-filtered-reads-for-annotations false --emit-ref-confidence NONE --bam-writer-type CALLED_HAPLOTYPES --disable-optimizations false --just-determine-active-regions false --dont-genotype false --dont-use-soft-clipped-bases false --capture-assembly-failure-bam false --error-correct-reads false --do-not-run-physical-phasing false --min-base-quality-score 10 --smith-waterman JAVA --use-new-qual-calculator false --annotate-with-num-discovered-alleles false --heterozygosity 0.001 --indel-heterozygosity 1.25E-4 --heterozygosity-stdev 0.01 --standard-min-confidence-threshold-for-calling 10.0 --max-alternate-alleles 6 --max-genotype-count 1024 --sample-ploidy 2 --genotyping-mode DISCOVERY --contamination-fraction-to-filter 0.0 --output-mode EMIT_VARIANTS_ONLY --all-site-pls false --min-assembly-region-size 50 --max-assembly-region-size 300 --assembly-region-padding 100 --max-reads-per-alignment-start 50 --active-probability-threshold 0.002 --max-prob-propagation-distance 50 --interval-set-rule UNION --interval-padding 0 --interval-exclusion-padding 0 --interval-merging-rule ALL --read-validation-stringency SILENT --seconds-between-progress-updates 10.0 --disable-sequence-dictionary-validation false --create-output-bam-index true --create-output-bam-md5 false --create-output-variant-index true --create-output-variant-md5 false --lenient false --add-output-sam-program-record true --add-output-vcf-command-line true --cloud-prefetch-buffer 40 --cloud-index-prefetch-buffer -1 --disable-bam-index-caching false --help false --version false --showHidden false --verbosity INFO --QUIET false --use-jdk-deflater false --use-jdk-inflater false --gcs-max-retries 20 --disable-tool-default-read-filters false --minimum-mapping-quality 20",Version=4.0.0.0,Date="May 15, 2018 12:19:18 PM PDT">
##INFO=<ID=DB,Number=0,Type=Flag,Description="dbSNP Membership">
##INFO=<ID=DP,Number=1,Type=Integer,Description="Approximate read depth; some reads may have been filtered">
##INFO=<ID=ECNT,Number=1,Type=Integer,Description="Number of events in this haplotype">
##INFO=<ID=IN_PON,Number=0,Type=Flag,Description="site found in panel of normals">
##INFO=<ID=NLOD,Number=A,Type=Float,Description="Normal LOD score">
##INFO=<ID=N_ART_LOD,Number=A,Type=Float,Description="log odds of artifact in normal with same allele fraction as tumor">
##INFO=<ID=POP_AF,Number=A,Type=Float,Description="population allele frequencies of alt alleles">
##INFO=<ID=P_GERMLINE,Number=A,Type=Float,Description="Posterior probability for alt allele to be germline variants">
##INFO=<ID=RPA,Number=.,Type=Integer,Description="Number of times tandem repeat unit is repeated, for each allele (including reference)">
##INFO=<ID=RU,Number=1,Type=String,Description="Tandem repeat unit (bases)">
##INFO=<ID=STR,Number=0,Type=Flag,Description="Variant is a short tandem repeat">
##INFO=<ID=TLOD,Number=A,Type=Float,Description="Tumor LOD score">
##Mutect Version=2.1-beta
##contig=<ID=1,length=249250621>
##contig=<ID=2,length=243199373>
##contig=<ID=3,length=198022430>
##contig=<ID=4,length=191154276>
##contig=<ID=5,length=180915260>
##contig=<ID=6,length=171115067>
##contig=<ID=7,length=159138663>
##contig=<ID=8,length=146364022>
##contig=<ID=9,length=141213431>
##contig=<ID=10,length=135534747>
##contig=<ID=11,length=135006516>
##contig=<ID=12,length=133851895>
##contig=<ID=13,length=115169878>
##contig=<ID=14,length=107349540>
##contig=<ID=15,length=102531392>
##contig=<ID=16,length=90354753>
##contig=<ID=17,length=81195210>
##contig=<ID=18,length=78077248>
##contig=<ID=19,length=59128983>
##contig=<ID=20,length=63025520>
##contig=<ID=21,length=48129895>
##contig=<ID=22,length=51304566>
##contig=<ID=X,length=155270560>
##contig=<ID=Y,length=59373566>
##contig=<ID=MT,length=16569>
##contig=<ID=GL000207.1,length=4262>
##contig=<ID=GL000226.1,length=15008>
##contig=<ID=GL000229.1,length=19913>
##contig=<ID=GL000231.1,length=27386>
##contig=<ID=GL000210.1,length=27682>
##contig=<ID=GL000239.1,length=33824>
##contig=<ID=GL000235.1,length=34474>
##contig=<ID=GL000201.1,length=36148>
##contig=<ID=GL000247.1,length=36422>
##contig=<ID=GL000245.1,length=36651>
##contig=<ID=GL000197.1,length=37175>
##contig=<ID=GL000203.1,length=37498>
##contig=<ID=GL000246.1,length=38154>
##contig=<ID=GL000249.1,length=38502>
##contig=<ID=GL000196.1,length=38914>
##contig=<ID=GL000248.1,length=39786>
##contig=<ID=GL000244.1,length=39929>
##contig=<ID=GL000238.1,length=39939>
##contig=<ID=GL000202.1,length=40103>
##contig=<ID=GL000234.1,length=40531>
##contig=<ID=GL000232.1,length=40652>
##contig=<ID=GL000206.1,length=41001>
##contig=<ID=GL000240.1,length=41933>
##contig=<ID=GL000236.1,length=41934>
##contig=<ID=GL000241.1,length=42152>
##contig=<ID=GL000243.1,length=43341>
##contig=<ID=GL000242.1,length=43523>
##contig=<ID=GL000230.1,length=43691>
##contig=<ID=GL000237.1,length=45867>
##contig=<ID=GL000233.1,length=45941>
##contig=<ID=GL000204.1,length=81310>
##contig=<ID=GL000198.1,length=90085>
##contig=<ID=GL000208.1,length=92689>
##contig=<ID=GL000191.1,length=106433>
##contig=<ID=GL000227.1,length=128374>
##contig=<ID=GL000228.1,length=129120>
##contig=<ID=GL000214.1,length=137718>
##contig=<ID=GL000221.1,length=155397>
##contig=<ID=GL000209.1,length=159169>
##contig=<ID=GL000218.1,length=161147>
##contig=<ID=GL000220.1,length=161802>
##contig=<ID=GL000213.1,length=164239>
##contig=<ID=GL000211.1,length=166566>
##contig=<ID=GL000199.1,length=169874>
##contig=<ID=GL000217.1,length=172149>
##contig=<ID=GL000216.1,length=172294>
##contig=<ID=GL000215.1,length=172545>
##contig=<ID=GL000205.1,length=174588>
##contig=<ID=GL000219.1,length=179198>
##contig=<ID=GL000224.1,length=179693>
##contig=<ID=GL000223.1,length=180455>
##contig=<ID=GL000195.1,length=182896>
##contig=<ID=GL000212.1,length=186858>
##contig=<ID=GL000222.1,length=186861>
##contig=<ID=GL000200.1,length=187035>
##contig=<ID=GL000193.1,length=189789>
##contig=<ID=GL000194.1,length=191469>
##contig=<ID=GL000225.1,length=211173>
##contig=<ID=GL000192.1,length=547496>
##filtering_status=Warning: unfiltered Mutect 2 calls.  Please run FilterMutectCalls to remove false positives.
##normal_sample=germline
##source=Mutect2
##tumor_sample=dmso
#CHROM	POS	ID	REF	ALT	QUAL	FILTER	INFO	FORMAT	dmso	germline
1	1249420	.	T	A	.	.	DP=50;ECNT=1;NLOD=3.21;N_ART_LOD=-1.089e+00;POP_AF=1.000e-03;P_GERMLINE=-1.969e+00;TLOD=3.95	GT:AD:AF:F1R2:F2R1:MBQ:MFRL:MMQ:MPOS:SA_MAP_AF:SA_POST_PROB	0/1:35,2:0.069:13,0:22,2:37:283,249:60:12:0.051,0.00,0.054:9.608e-03,0.017,0.974	0/0:11,0:0.060:5,0:6,0:0:12,0:0:0
1	1267523	.	C	A	.	.	DP=227;ECNT=1;NLOD=4.11;N_ART_LOD=-1.207e+00;POP_AF=1.000e-03;P_GERMLINE=-8.756e-01;TLOD=244.68	GT:AD:AF:F1R2:F2R1:MBQ:MFRL:MMQ:MPOS:SA_MAP_AF:SA_POST_PROB	0/1:127,70:0.365:56,24:71,46:39:173,175:60:20:0.343,0.333,0.355:9.767e-03,0.020,0.970	0/0:14,0:0.101:8,0:6,0:0:9,0:0:0
1	1669748	.	A	T	.	.	DP=140;ECNT=1;NLOD=4.71;N_ART_LOD=-1.248e+00;POP_AF=1.000e-03;P_GERMLINE=-4.401e+00;TLOD=3.01	GT:AD:AF:F1R2:F2R1:MBQ:MFRL:MMQ:MPOS:SA_MAP_AF:SA_POST_PROB	0/1:119,2:0.022:43,1:76,1:40:178,211:45:17:0.00,0.020,0.017:6.407e-03,4.222e-03,0.989	0/0:16,0:0.068:8,0:8,0:0:4,0:0:0
1	2530259	.	GGA	G	.	.	DB;DP=141;ECNT=1;NLOD=5.68;N_ART_LOD=-1.383e+00;POP_AF=1.000e-03;P_GERMLINE=-3.778e+00;RPA=6,5;RU=GA;STR;TLOD=4.62	GT:AD:AF:F1R2:F2R1:MBQ:MFRL:MMQ:MPOS:SA_MAP_AF:SA_POST_PROB	0/1:88,3:0.118:36,1:52,2:37:175,153:60:29:0.030,0.00,0.033:5.000e-03,0.013,0.982	0/0:19,0:0.185:8,0:11,0:0:2,0:0:0
1	3746497	.	A	G	.	.	DP=233;ECNT=1;NLOD=23.87;N_ART_LOD=-1.918e+00;POP_AF=1.000e-03;P_GERMLINE=-2.163e+01;TLOD=4.97	GT:AD:AF:F1R2:F2R1:MBQ:MFRL:MMQ:MPOS:SA_MAP_AF:SA_POST_PROB	0/1:137,4:0.051:46,0:91,4:39:172,156:60:16:0.030,0.020,0.028:3.508e-03,9.042e-03,0.987	0/0:80,0:0.035:54,0:26,0:0:2,0:0:0
1	3765095	.	CAAAA	C	.	.	DP=78;ECNT=1;NLOD=4.76;N_ART_LOD=-7.144e-01;POP_AF=1.000e-03;P_GERMLINE=-2.296e+00;RPA=16,12;RU=A;STR;TLOD=5.23	GT:AD:AF:F1R2:F2R1:MBQ:MFRL:MMQ:MPOS:SA_MAP_AF:SA_POST_PROB	0/1:51,3:0.112:2,1:18,2:40:206,237:60:26:0.00,0.061,0.059:0.011,0.019,0.970	0/0:16,0:0.062:4,0:3,0:0:4,0:0:0
1	3788978	.	G	A	.	.	DP=175;ECNT=2;NLOD=2.37;N_ART_LOD=-4.805e-01;POP_AF=1.000e-03;P_GERMLINE=-4.759e-02;TLOD=17.36	GT:AD:AF:F1R2:F2R1:MBQ:MFRL:MMQ:MPOS:SA_MAP_AF:SA_POST_PROB	0/1:123,16:0.185:36,2:62,14:39:186,155:60:13:0.101,0.111,0.119:6.337e-03,0.025,0.969	0/0:8,0:0.066:1,0:5,0:0:3,0:0:0
1	6156777	.	G	A	.	.	DP=142;ECNT=1;NLOD=2.71;N_ART_LOD=-1.049e+00;POP_AF=1.000e-03;P_GERMLINE=-2.594e-01;TLOD=5.65	GT:AD:AF:F1R2:F2R1:MBQ:MFRL:MMQ:MPOS:SA_MAP_AF:SA_POST_PROB	0/1:113,3:0.085:42,1:71,2:40:177,140:60:5:0.020,0.020,0.026:0.019,3.195e-03,0.978	0/0:9,0:0.126:3,0:6,0:0:8,0:0:0
1	6158584	.	G	A	.	.	DP=418;ECNT=1;NLOD=10.15;N_ART_LOD=-1.558e+00;POP_AF=1.000e-03;P_GERMLINE=-6.848e+00;TLOD=387.96	GT:AD:AF:F1R2:F2R1:MBQ:MFRL:MMQ:MPOS:SA_MAP_AF:SA_POST_PROB	0/1:252,114:0.319:98,49:154,65:40:162,167:60:25:0.303,0.283,0.311:5.067e-03,0.034,0.961	0/0:34,0:0.046:21,0:13,0:0:2,0:0:0
1	6512048	.	C	T	.	.	DP=77;ECNT=1;NLOD=3.86;N_ART_LOD=-1.144e+00;POP_AF=1.000e-03;P_GERMLINE=-6.667e-01;TLOD=147.81	GT:AD:AF:F1R2:F2R1:MBQ:MFRL:MMQ:MPOS:SA_MAP_AF:SA_POST_PROB	0/1:21,38:0.633:7,18:14,20:39:187,189:60:20:0.626,0.616,0.644:0.019,0.028,0.953	0/0:13,0:8.551e-03:6,0:7,0:0:14,0:0:0
1	6524521	.	C	A	.	.	DP=208;ECNT=1;NLOD=4.50;N_ART_LOD=-1.203e+00;POP_AF=1.000e-03;P_GERMLINE=-1.222e+00;TLOD=459.67	GT:AD:AF:F1R2:F2R1:MBQ:MFRL:MMQ:MPOS:SA_MAP_AF:SA_POST_PROB	0/1:67,119:0.635:23,38:44,81:39:168,172:60:20:0.616,0.626,0.640:0.021,0.017,0.961	0/0:15,0:2.894e-03:10,0:5,0:0:5,0:0:0
1	6524705	.	C	A	.	.	DP=212;ECNT=1;NLOD=3.31;N_ART_LOD=-1.094e+00;POP_AF=1.000e-03;P_GERMLINE=-3.028e-01;TLOD=520.37	GT:AD:AF:F1R2:F2R1:MBQ:MFRL:MMQ:MPOS:SA_MAP_AF:SA_POST_PROB	0/1:56,133:0.694:16,45:40,88:40:170,159:60:20:0.687,0.697,0.704:0.045,0.012,0.944	0/0:11,0:0.043:7,0:4,0:0:6,0:0:0
1	6525596	.	C	T	.	.	DP=104;ECNT=1;NLOD=2.71;N_ART_LOD=-1.034e+00;POP_AF=1.000e-03;P_GERMLINE=-1.986e+00;TLOD=3.43	GT:AD:AF:F1R2:F2R1:MBQ:MFRL:MMQ:MPOS:SA_MAP_AF:SA_POST_PROB	0/1:85,2:0.056:46,0:39,2:40:170,183:60:17:0.020,0.020,0.023:0.015,3.485e-03,0.981	0/0:9,0:0.091:5,0:4,0:0:19,0:0:0
1	6680127	.	A	AG	.	.	DP=171;ECNT=1;NLOD=4.51;N_ART_LOD=-9.392e-01;POP_AF=1.000e-03;P_GERMLINE=-3.842e+00;RPA=7,8;RU=G;STR;TLOD=3.37	GT:AD:AF:F1R2:F2R1:MBQ:MFRL:MMQ:MPOS:SA_MAP_AF:SA_POST_PROB	0/1:125,4:0.111:42,2:81,2:25:190,158:60:28:0.030,0.020,0.031:4.028e-03,8.916e-03,0.987	0/0:15,0:0.032:8,0:7,0:0:7,0:0:0
1	7980911	.	CCTT	C	.	.	DB;DP=558;ECNT=1;NLOD=30.35;N_ART_LOD=-2.028e+00;POP_AF=1.000e-03;P_GERMLINE=-2.718e+01;RPA=4,3;RU=CTT;STR;TLOD=6.47	GT:AD:AF:F1R2:F2R1:MBQ:MFRL:MMQ:MPOS:SA_MAP_AF:SA_POST_PROB	0/1:375,4:0.085:153,1:222,3:39:173,173:60:33:0.010,0.010,0.011:1.843e-03,2.433e-03,0.996	0/0:101,0:0.050:57,0:44,0:0:0,0:0:0
1	9073653	.	C	A	.	.	DP=104;ECNT=1;NLOD=14.66;N_ART_LOD=-1.705e+00;POP_AF=1.000e-03;P_GERMLINE=-1.324e+01;TLOD=4.13	GT:AD:AF:F1R2:F2R1:MBQ:MFRL:MMQ:MPOS:SA_MAP_AF:SA_POST_PROB	0/1:49,2:0.060:17,0:32,2:40:170,188:60:20:0.00,0.040,0.039:0.025,5.107e-03,0.970	0/0:49,0:0.023:28,0:21,0:0:2,0:0:0
1	9307186	.	G	A	.	.	DP=94;ECNT=1;NLOD=7.51;N_ART_LOD=-1.422e+00;POP_AF=1.000e-03;P_GERMLINE=-7.057e+00;TLOD=3.15	GT:AD:AF:F1R2:F2R1:MBQ:MFRL:MMQ:MPOS:SA_MAP_AF:SA_POST_PROB	0/1:61,2:0.071:27,1:34,1:37:196,166:60:15:0.030,0.00,0.032:0.017,6.897e-03,0.976	0/0:25,0:0.021:16,0:9,0:0:4,0:0:0
1	9322066	.	A	T	.	.	DP=115;ECNT=1;NLOD=8.40;N_ART_LOD=-1.468e+00;POP_AF=1.000e-03;P_GERMLINE=-7.795e+00;TLOD=3.31	GT:AD:AF:F1R2:F2R1:MBQ:MFRL:MMQ:MPOS:SA_MAP_AF:SA_POST_PROB	0/1:80,2:0.049:41,2:39,0:39:170,189:60:31:0.00,0.020,0.024:9.223e-03,5.556e-03,0.985	0/0:28,0:0.019:10,0:18,0:0:3,0:0:0
1	11985396	.	A	G	.	.	DP=118;ECNT=1;NLOD=4.37;N_ART_LOD=4.38;POP_AF=1.000e-03;P_GERMLINE=-2.333e+00;TLOD=4.77	GT:AD:AF:F1R2:F2R1:MBQ:MFRL:MMQ:MPOS:SA_MAP_AF:SA_POST_PROB	0/1:53,4:0.079:15,2:38,2:39:180,150:27:20:0.00,0.071,0.070:0.054,4.951e-03,0.941	0/0:48,4:0.133:19,4:29,0:28:2,4:41:2
1	12175814	.	C	A	.	.	DP=119;ECNT=1;NLOD=8.27;N_ART_LOD=-1.472e+00;POP_AF=1.000e-03;P_GERMLINE=-7.771e+00;TLOD=3.20	GT:AD:AF:F1R2:F2R1:MBQ:MFRL:MMQ:MPOS:SA_MAP_AF:SA_POST_PROB	0/1:81,2:0.063:30,0:51,2:39:180,134:60:19:0.020,0.00,0.024:5.017e-03,0.010,0.985	0/0:28,0:0.044:16,0:12,0:0:3,0:0:0
1	12330939	.	A	AT	.	.	DP=54;ECNT=1;NLOD=4.76;N_ART_LOD=-8.182e-01;POP_AF=1.000e-03;P_GERMLINE=-1.543e+00;RPA=13,14;RU=T;STR;TLOD=6.76	GT:AD:AF:F1R2:F2R1:MBQ:MFRL:MMQ:MPOS:SA_MAP_AF:SA_POST_PROB	0/1:31,5:0.158:9,3:15,2:36:219,197:60:28:0.00,0.141,0.139:0.024,0.015,0.961	0/0:16,0:0.062:8,0:7,0:0:2,0:0:0
1	12409468	.	C	CT	.	.	DB;DP=136;ECNT=1;NLOD=6.78;N_ART_LOD=0.055;POP_AF=1.000e-03;P_GERMLINE=-5.672e+00;RPA=10,11;RU=T;STR;TLOD=3.81	GT:AD:AF:F1R2:F2R1:MBQ:MFRL:MMQ:MPOS:SA_MAP_AF:SA_POST_PROB	0/1:71,5:0.165:32,0:37,5:35:179,131:60:30:0.061,0.040,0.066:0.011,9.829e-03,0.979	0/0:31,1:0.108:18,0:12,1:20:2,4:60:47
1	12464108	.	TTG	T	.	.	DP=62;ECNT=1;NLOD=4.17;N_ART_LOD=-1.301e+00;POP_AF=1.000e-03;P_GERMLINE=-2.951e+00;RPA=7,6;RU=TG;STR;TLOD=3.93	GT:AD:AF:F1R2:F2R1:MBQ:MFRL:MMQ:MPOS:SA_MAP_AF:SA_POST_PROB	0/1:20,2:0.237:6,0:14,2:40:224,166:60:30:0.091,0.00,0.091:0.025,0.014,0.961	0/0:14,0:0.252:5,0:9,0:0:4,0:0:0
1	12888476	.	C	T	.	.	DP=71;ECNT=1;NLOD=8.31;N_ART_LOD=-1.479e+00;POP_AF=1.000e-03;P_GERMLINE=-6.569e+00;TLOD=4.46	GT:AD:AF:F1R2:F2R1:MBQ:MFRL:MMQ:MPOS:SA_MAP_AF:SA_POST_PROB	0/1:38,2:0.055:25,1:13,1:40:169,370:40:20:0.00,0.051,0.050:0.015,9.624e-03,0.975	0/0:28,0:0.056:13,0:15,0:0:2,0:0:0
1	14057425	.	GA	G	.	.	DP=148;ECNT=1;NLOD=3.68;N_ART_LOD=0.698;POP_AF=1.000e-03;P_GERMLINE=-5.338e-01;RPA=13,12;RU=A;STR;TLOD=12.45	GT:AD:AF:F1R2:F2R1:MBQ:MFRL:MMQ:MPOS:SA_MAP_AF:SA_POST_PROB	0/1:98,12:0.156:31,2:40,10:39:185,194:60:17:0.091,0.101,0.111:8.263e-03,0.014,0.978	0/0:23,2:0.133:11,0:8,2:30:2,7:60:23
1	16531333	.	G	T	.	.	DP=84;ECNT=1;NLOD=3.86;N_ART_LOD=-1.144e+00;POP_AF=1.000e-03;P_GERMLINE=-3.123e+00;TLOD=3.44	GT:AD:AF:F1R2:F2R1:MBQ:MFRL:MMQ:MPOS:SA_MAP_AF:SA_POST_PROB	0/1:68,2:0.035:29,0:39,2:16:152,157:60:20:0.020,0.020,0.029:8.352e-03,6.247e-03,0.985	0/0:13,0:8.279e-03:4,0:9,0:0:3,0:0:0
1	16893000	.	T	G	.	.	DP=422;ECNT=2;NLOD=113.02;N_ART_LOD=-2.583e+00;POP_AF=1.000e-03;P_GERMLINE=-1.119e+02;TLOD=3.83	GT:AD:AF:F1R2:F2R1:MBQ:MFRL:MMQ:MPOS:SA_MAP_AF:SA_POST_PROB	0/1:25,2:0.144:12,2:13,0:40:223,291:35:22:0.071,0.00,0.074:0.010,0.024,0.966	0/0:377,0:0.019:213,0:164,0:0:2,0:0:0
1	16893011	.	C	G	.	.	DP=454;ECNT=2;NLOD=120.78;N_ART_LOD=-2.612e+00;POP_AF=1.000e-03;P_GERMLINE=-1.197e+02;TLOD=3.76	GT:AD:AF:F1R2:F2R1:MBQ:MFRL:MMQ:MPOS:SA_MAP_AF:SA_POST_PROB	0/1:27,2:0.083:14,2:13,0:38:214,291:35:15:0.071,0.00,0.069:8.451e-03,0.028,0.963	0/0:405,1:0.026:233,0:172,1:0:2,3:40:3
1	16903798	.	T	C	.	.	DP=114;ECNT=6;NLOD=13.79;N_ART_LOD=-1.675e+00;POP_AF=1.000e-03;P_GERMLINE=-1.267e+01;TLOD=3.82	GT:AD:AF:F1R2:F2R1:MBQ:MFRL:MMQ:MPOS:PGT:PID:SA_MAP_AF:SA_POST_PROB	0/1:65,2:0.030:26,1:39,1:40:187,220:31:30:0|1:16903798_T_C:0.030,0.00,0.030:2.257e-03,0.140,0.858	0/0:46,0:0.013:27,0:19,0:0:2,0:0:0:0|1:16903798_T_C
1	16903814	.	G	A	.	.	DP=108;ECNT=6;NLOD=9.64;N_ART_LOD=-1.576e+00;POP_AF=1.000e-03;P_GERMLINE=-6.336e+00;TLOD=9.35	GT:AD:AF:F1R2:F2R1:MBQ:MFRL:MMQ:MPOS:SA_MAP_AF:SA_POST_PROB	0/1:54,9:0.156:25,2:29,7:39:192,147:21:9:0.141,0.071,0.143:5.110e-03,0.096,0.899	0/0:33,0:0.131:19,0:14,0:0:2,0:0:0
1	16903848	.	T	A	.	.	DP=87;ECNT=6;NLOD=3.25;N_ART_LOD=-1.076e+00;POP_AF=1.000e-03;P_GERMLINE=-2.777e-01;TLOD=10.51	GT:AD:AF:F1R2:F2R1:MBQ:MFRL:MMQ:MPOS:SA_MAP_AF:SA_POST_PROB	0/1:57,9:0.185:28,2:29,7:40:190,147:21:43:0.131,0.101,0.136:0.014,0.014,0.972	0/0:11,0:0.012:6,0:5,0:0:5,0:0:0
1	16973604	.	C	T	.	.	DP=394;ECNT=2;NLOD=5.37;N_ART_LOD=1.79;POP_AF=1.000e-03;P_GERMLINE=-2.077e+00;TLOD=38.34	GT:AD:AF:F1R2:F2R1:MBQ:MFRL:MMQ:MPOS:SA_MAP_AF:SA_POST_PROB	0/1:316,22:0.084:209,15:107,7:39:169,145:27:18:0.061,0.061,0.065:6.789e-03,4.005e-03,0.989	0/0:37,2:0.089:21,2:16,0:27:3,15:49:25
1	17013871	.	C	T	.	.	DP=239;ECNT=1;NLOD=43.70;N_ART_LOD=-2.174e+00;POP_AF=1.000e-03;P_GERMLINE=-4.340e+01;TLOD=3.00	GT:AD:AF:F1R2:F2R1:MBQ:MFRL:MMQ:MPOS:SA_MAP_AF:SA_POST_PROB	0/1:80,2:0.053:33,1:47,1:38:169,154:44:20:0.020,0.020,0.024:3.188e-03,0.027,0.970	0/0:146,0:0.023:104,0:42,0:0:0,0:0:0
1	17084536	.	TGGAACA	T	.	.	DP=167;ECNT=3;NLOD=2.99;N_ART_LOD=-1.085e+00;POP_AF=1.000e-03;P_GERMLINE=-1.723e-01;TLOD=44.22	GT:AD:AF:F1R2:F2R1:MBQ:MFRL:MMQ:MPOS:SA_MAP_AF:SA_POST_PROB	0/1:124,15:0.147:40,7:84,8:39:193,203:40:19:0.101,0.081,0.108:7.741e-03,0.012,0.980	0/0:10,0:0.118:6,0:4,0:0:3,0:0:0
1	17328837	.	C	T	.	.	DP=94;ECNT=1;NLOD=3.51;N_ART_LOD=-1.123e+00;POP_AF=1.000e-03;P_GERMLINE=-2.646e+00;TLOD=3.56	GT:AD:AF:F1R2:F2R1:MBQ:MFRL:MMQ:MPOS:SA_MAP_AF:SA_POST_PROB	0/1:70,2:0.083:22,2:48,0:40:171,159:60:10:0.020,0.020,0.028:0.016,4.274e-03,0.980	0/0:12,0:0.056:8,0:4,0:0:13,0:0:0
1	18809196	.	C	A	.	.	DP=205;ECNT=1;NLOD=5.07;N_ART_LOD=-1.264e+00;POP_AF=1.000e-03;P_GERMLINE=-4.060e+00;TLOD=3.71	GT:AD:AF:F1R2:F2R1:MBQ:MFRL:MMQ:MPOS:SA_MAP_AF:SA_POST_PROB	0/1:176,3:0.038:85,0:91,3:38:176,128:60:9:0.010,0.010,0.017:4.142e-03,3.509e-03,0.992	0/0:17,0:0.034:6,0:11,0:0:11,0:0:0
1	19992895	.	A	G	.	.	DP=123;ECNT=1;NLOD=9.22;N_ART_LOD=-1.509e+00;POP_AF=1.000e-03;P_GERMLINE=-6.408e+00;TLOD=5.68	GT:AD:AF:F1R2:F2R1:MBQ:MFRL:MMQ:MPOS:SA_MAP_AF:SA_POST_PROB	0/1:83,3:0.062:33,1:50,2:40:163,121:60:20:0.030,0.020,0.035:9.404e-03,5.870e-03,0.985	0/0:31,0:0.023:16,0:15,0:0:7,0:0:0
1	21074151	.	G	GA	.	.	DP=227;ECNT=1;NLOD=11.73;N_ART_LOD=-1.357e+00;POP_AF=1.000e-03;P_GERMLINE=-9.243e+00;RPA=10,11;RU=A;STR;TLOD=5.25	GT:AD:AF:F1R2:F2R1:MBQ:MFRL:MMQ:MPOS:SA_MAP_AF:SA_POST_PROB	0/1:134,7:0.142:47,2:84,5:39:172,217:60:17:0.030,0.051,0.050:0.088,2.252e-03,0.910	0/0:39,0:0.111:20,0:18,0:0:2,0:0:0
1	21083763	.	CA	C	.	.	DB;DP=153;ECNT=1;NLOD=7.64;N_ART_LOD=-2.602e-01;POP_AF=1.000e-03;P_GERMLINE=-7.260e+00;RPA=10,9;RU=A;STR;TLOD=3.08	GT:AD:AF:F1R2:F2R1:MBQ:MFRL:MMQ:MPOS:SA_MAP_AF:SA_POST_PROB	0/1:87,4:0.128:39,1:48,3:37:198,190:60:22:0.040,0.00,0.044:7.034e-03,0.013,0.980	0/0:34,1:0.109:17,0:17,1:20:4,37:60:32
1	21175885	.	G	GT	.	.	DP=114;ECNT=1;NLOD=8.72;N_ART_LOD=-1.223e+00;POP_AF=1.000e-03;P_GERMLINE=-5.419e+00;RPA=10,11;RU=T;STR;TLOD=13.27	GT:AD:AF:F1R2:F2R1:MBQ:MFRL:MMQ:MPOS:SA_MAP_AF:SA_POST_PROB	0/1:63,10:0.167:35,7:26,3:39:196,171:60:17:0.101,0.131,0.137:0.012,0.024,0.964	0/0:29,0:0.087:11,0:18,0:0:2,0:0:0
1	21276467	.	A	G	.	.	DP=114;ECNT=1;NLOD=8.40;N_ART_LOD=-1.480e+00;POP_AF=1.000e-03;P_GERMLINE=-7.642e+00;TLOD=3.46	GT:AD:AF:F1R2:F2R1:MBQ:MFRL:MMQ:MPOS:SA_MAP_AF:SA_POST_PROB	0/1:77,2:0.051:29,2:48,0:40:173,249:60:17:0.00,0.030,0.025:9.446e-03,5.759e-03,0.985	0/0:28,0:0.051:19,0:9,0:0:2,0:0:0
1	21307743	.	A	T	.	.	DP=80;ECNT=1;NLOD=3.90;N_ART_LOD=-6.280e-01;POP_AF=1.000e-03;P_GERMLINE=-2.553e+00;TLOD=4.05	GT:AD:AF:F1R2:F2R1:MBQ:MFRL:MMQ:MPOS:SA_MAP_AF:SA_POST_PROB	0/1:57,6:0.128:9,2:17,2:38:203,197:60:11:0.051,0.091,0.100:0.067,5.859e-03,0.927	0/0:13,0:2.420e-03:2,0:2,0:0:5,0:0:0
1	21924927	.	G	A	.	.	DP=336;ECNT=1;NLOD=10.37;N_ART_LOD=-1.564e+00;POP_AF=1.000e-03;P_GERMLINE=-8.788e+00;TLOD=4.29	GT:AD:AF:F1R2:F2R1:MBQ:MFRL:MMQ:MPOS:SA_MAP_AF:SA_POST_PROB	0/1:283,3:0.034:96,1:187,2:40:161,136:60:10:0.010,0.00,0.010:1.113e-03,0.012,0.987	0/0:35,0:0.037:14,0:21,0:0:3,0:0:0
1	21938435	.	G	T	.	.	DP=87;ECNT=1;NLOD=3.61;N_ART_LOD=-1.128e+00;POP_AF=1.000e-03;P_GERMLINE=-2.890e+00;TLOD=3.42	GT:AD:AF:F1R2:F2R1:MBQ:MFRL:MMQ:MPOS:SA_MAP_AF:SA_POST_PROB	0/1:68,2:0.060:20,1:48,1:39:219,161:60:12:0.020,0.020,0.029:4.671e-03,0.014,0.982	0/0:12,0:0.040:6,0:6,0:0:5,0:0:0
1	22140923	.	C	T	.	.	DP=330;ECNT=1;NLOD=2.66;N_ART_LOD=-9.969e-01;POP_AF=1.000e-03;P_GERMLINE=-2.302e+00;TLOD=3.06	GT:AD:AF:F1R2:F2R1:MBQ:MFRL:MMQ:MPOS:SA_MAP_AF:SA_POST_PROB	0/1:306,3:0.029:137,3:169,0:38:171,197:60:10:0.010,0.010,9.709e-03:1.375e-03,4.583e-03,0.994	0/0:9,0:0.012:5,0:4,0:0:5,0:0:0
1	23519508	.	T	TAA	.	.	DP=197;ECNT=1;NLOD=4.72;N_ART_LOD=-8.688e-01;POP_AF=1.000e-03;P_GERMLINE=-1.437e+00;RPA=12,14;RU=A;STR;TLOD=10.07	GT:AD:AF:F1R2:F2R1:MBQ:MFRL:MMQ:MPOS:SA_MAP_AF:SA_POST_PROB	0/1:111,12:0.224:45,3:52,6:40:187,176:60:19:0.030,0.061,0.059:0.012,5.754e-03,0.982	0/0:15,0:0.131:8,0:7,0:0:3,0:0:0
1	24021011	.	A	G	.	.	DP=17;ECNT=1;NLOD=3.60;N_ART_LOD=-1.114e+00;POP_AF=1.000e-03;P_GERMLINE=-3.286e+00;TLOD=3.02	GT:AD:AF:F1R2:F2R1:MBQ:MFRL:MMQ:MPOS:SA_MAP_AF:SA_POST_PROB	0/1:4,1:0.220:3,0:1,1:40:343,81:60:20:0.00,0.202,0.200:0.022,0.025,0.953	0/0:12,0:1.822e-03:5,0:7,0:0:4,0:0:0
1	24086171	.	T	C	.	.	DP=98;ECNT=1;NLOD=2.71;N_ART_LOD=-9.999e-01;POP_AF=1.000e-03;P_GERMLINE=-1.914e+00;TLOD=3.50	GT:AD:AF:F1R2:F2R1:MBQ:MFRL:MMQ:MPOS:SA_MAP_AF:SA_POST_PROB	0/1:80,2:0.064:33,1:47,1:40:209,257:60:20:0.020,0.00,0.024:0.017,5.382e-03,0.977	0/0:9,0:5.069e-04:5,0:4,0:0:10,0:0:0
1	24120471	.	A	G	.	.	DP=319;ECNT=1;NLOD=3.30;N_ART_LOD=-1.079e+00;POP_AF=1.000e-03;P_GERMLINE=-2.202e+00;TLOD=3.81	GT:AD:AF:F1R2:F2R1:MBQ:MFRL:MMQ:MPOS:SA_MAP_AF:SA_POST_PROB	0/1:297,3:0.025:115,3:182,0:39:152,184:60:32:0.010,0.010,0.010:3.311e-03,1.753e-03,0.995	0/0:11,0:1.325e-03:7,0:4,0:0:11,0:0:0
1	24186460	.	A	AT	.	.	DP=177;ECNT=1;NLOD=2.91;N_ART_LOD=0.518;POP_AF=1.000e-03;P_GERMLINE=-1.602e-01;RPA=11,12;RU=T;STR;TLOD=7.02	GT:AD:AF:F1R2:F2R1:MBQ:MFRL:MMQ:MPOS:SA_MAP_AF:SA_POST_PROB	0/1:99,9:0.199:33,3:56,4:37:191,159:60:17:0.061,0.00,0.065:0.015,0.011,0.973	0/0:18,1:0.226:7,1:8,0:28:3,29:60:23
1	24394406	.	C	G	.	.	DP=260;ECNT=1;NLOD=8.96;N_ART_LOD=-1.508e+00;POP_AF=1.000e-03;P_GERMLINE=-5.659e+00;TLOD=243.55	GT:AD:AF:F1R2:F2R1:MBQ:MFRL:MMQ:MPOS:SA_MAP_AF:SA_POST_PROB	0/1:145,70:0.336:49,22:96,48:40:163,160:60:20:0.293,0.323,0.326:0.022,9.319e-03,0.968	0/0:30,0:0.050:13,0:17,0:0:2,0:0:0
1	24484186	.	C	T	.	.	DP=371;ECNT=1;NLOD=28.37;N_ART_LOD=-1.991e+00;POP_AF=1.000e-03;P_GERMLINE=-2.653e+01;TLOD=4.55	GT:AD:AF:F1R2:F2R1:MBQ:MFRL:MMQ:MPOS:SA_MAP_AF:SA_POST_PROB	0/1:256,3:0.034:99,0:157,3:40:160,156:60:29:0.00,0.010,0.012:0.012,1.267e-03,0.987	0/0:95,0:0.030:57,0:38,0:0:2,0:0:0
1	24507182	.	T	C	.	.	DP=177;ECNT=1;NLOD=3.56;N_ART_LOD=-1.111e+00;POP_AF=1.000e-03;P_GERMLINE=-4.493e-01;TLOD=13.08	GT:AD:AF:F1R2:F2R1:MBQ:MFRL:MMQ:MPOS:SA_MAP_AF:SA_POST_PROB	0/1:139,16:0.133:57,7:82,9:14:162,192:60:30:0.00,0.101,0.103:0.902,2.297e-04,0.097	0/0:12,0:9.591e-03:6,0:6,0:0:5,0:0:0
1	25780927	.	ATATGTG	A	.	.	DP=60;ECNT=1;NLOD=2.39;N_ART_LOD=-7.575e-01;POP_AF=1.000e-03;P_GERMLINE=-1.454e+00;TLOD=3.65	GT:AD:AF:F1R2:F2R1:MBQ:MFRL:MMQ:MPOS:SA_MAP_AF:SA_POST_PROB	0/1:16,3:0.367:7,0:5,2:40:204,271:60:35:0.101,0.00,0.100:0.019,0.017,0.964	0/0:8,0:0.169:5,0:2,0:0:7,0:0:0
1	26646634	.	T	C	.	.	DP=378;ECNT=1;NLOD=7.77;N_ART_LOD=-1.175e+00;POP_AF=1.000e-03;P_GERMLINE=-6.121e+00;TLOD=4.36	GT:AD:AF:F1R2:F2R1:MBQ:MFRL:MMQ:MPOS:SA_MAP_AF:SA_POST_PROB	0/1:313,6:0.062:90,3:222,3:27:159,196:60:7:0.010,0.020,0.019:3.253e-03,2.848e-03,0.994	0/0:26,0:0.085:12,0:14,0:0:2,0:0:0
1	27720885	.	C	G	.	.	DP=304;ECNT=1;NLOD=28.44;N_ART_LOD=-1.984e+00;POP_AF=1.000e-03;P_GERMLINE=-2.514e+01;TLOD=199.52	GT:AD:AF:F1R2:F2R1:MBQ:MFRL:MMQ:MPOS:SA_MAP_AF:SA_POST_PROB	0/1:145,59:0.298:54,18:91,41:39:186,206:60:19:0.273,0.263,0.289:0.011,0.015,0.975	0/0:96,0:9.883e-03:63,0:33,0:0:2,0:0:0
1	27950387	.	G	A	.	.	DP=121;ECNT=1;NLOD=14.92;N_ART_LOD=-1.720e+00;POP_AF=1.000e-03;P_GERMLINE=-1.389e+01;TLOD=3.73	GT:AD:AF:F1R2:F2R1:MBQ:MFRL:MMQ:MPOS:SA_MAP_AF:SA_POST_PROB	0/1:62,2:0.054:28,1:34,1:40:227,198:60:22:0.030,0.00,0.031:0.014,7.245e-03,0.979	0/0:50,0:0.043:26,0:24,0:0:2,0:0:0
1	28086989	.	A	AT	.	.	DP=184;ECNT=1;NLOD=4.70;N_ART_LOD=0.411;POP_AF=1.000e-03;P_GERMLINE=-1.414e+00;RPA=10,11;RU=T;STR;TLOD=8.60	GT:AD:AF:F1R2:F2R1:MBQ:MFRL:MMQ:MPOS:SA_MAP_AF:SA_POST_PROB	0/1:128,8:0.108:41,3:84,5:40:178,156:60:26:0.00,0.061,0.058:0.079,2.901e-03,0.918	0/0:24,1:0.142:12,0:12,1:28:3,5:60:4
1	28233572	.	GA	G	.	.	DB;DP=210;ECNT=1;NLOD=2.95;N_ART_LOD=-6.810e-01;POP_AF=1.000e-03;P_GERMLINE=-1.587e-01;RPA=12,11;RU=A;STR;TLOD=37.09	GT:AD:AF:F1R2:F2R1:MBQ:MFRL:MMQ:MPOS:SA_MAP_AF:SA_POST_PROB	0/1:139,24:0.209:43,5:77,19:39:179,140:60:22:0.131,0.141,0.149:0.011,8.601e-03,0.980	0/0:11,1:0.195:7,0:3,1:29:7,10:60:0
1	28293144	.	CCTG	C	.	.	DP=174;ECNT=1;NLOD=9.31;N_ART_LOD=-1.532e+00;POP_AF=1.000e-03;P_GERMLINE=-6.414e+00;RPA=4,3;RU=CTG;STR;TLOD=5.81	GT:AD:AF:F1R2:F2R1:MBQ:MFRL:MMQ:MPOS:SA_MAP_AF:SA_POST_PROB	0/1:128,3:0.047:35,1:93,2:40:159,187:60:32:0.010,0.020,0.023:0.010,2.982e-03,0.987	0/0:31,0:0.070:16,0:15,0:0:4,0:0:0
1	28374836	.	G	GA	.	.	DP=60;ECNT=1;NLOD=3.83;N_ART_LOD=-8.776e-01;POP_AF=1.000e-03;P_GERMLINE=-1.780e+00;RPA=11,12;RU=A;STR;TLOD=4.78	GT:AD:AF:F1R2:F2R1:MBQ:MFRL:MMQ:MPOS:SA_MAP_AF:SA_POST_PROB	0/1:32,4:0.137:12,2:18,2:37:193,204:60:28:0.101,0.081,0.111:7.035e-03,0.058,0.935	0/0:15,1:0.178:5,0:10,1:40:4,59:60:11
1	28793239	.	T	C	.	.	DP=614;ECNT=1;NLOD=39.97;N_ART_LOD=-2.138e+00;POP_AF=1.000e-03;P_GERMLINE=-3.752e+01;TLOD=5.22	GT:AD:AF:F1R2:F2R1:MBQ:MFRL:MMQ:MPOS:SA_MAP_AF:SA_POST_PROB	0/1:441,5:0.048:154,2:287,3:39:170,191:60:35:0.010,0.010,0.011:2.799e-03,1.566e-03,0.996	0/0:138,1:0.048:86,1:52,0:0:0,0:60:22
1	28807088	.	C	T	.	.	DP=713;ECNT=1;NLOD=67.11;N_ART_LOD=-2.360e+00;POP_AF=1.000e-03;P_GERMLINE=-6.633e+01;TLOD=3.48	GT:AD:AF:F1R2:F2R1:MBQ:MFRL:MMQ:MPOS:SA_MAP_AF:SA_POST_PROB	0/1:452,3:0.031:173,1:279,2:40:161,119:60:20:0.00,0.010,6.593e-03:7.009e-03,7.496e-04,0.992	0/0:224,0:0.027:172,0:52,0:0:0,0:0:0
1	29365877	.	C	T	.	.	DP=132;ECNT=1;NLOD=10.80;N_ART_LOD=-1.578e+00;POP_AF=1.000e-03;P_GERMLINE=-1.033e+01;TLOD=3.16	GT:AD:AF:F1R2:F2R1:MBQ:MFRL:MMQ:MPOS:SA_MAP_AF:SA_POST_PROB	0/1:90,2:0.035:40,0:50,2:39:170,115:60:13:0.020,0.00,0.022:4.324e-03,9.895e-03,0.986	0/0:36,0:0.029:28,0:8,0:0:3,0:0:0
1	29475218	.	CCTT	C	.	.	DB;DP=312;ECNT=1;NLOD=2.71;N_ART_LOD=-1.000e+00;POP_AF=1.000e-03;P_GERMLINE=-9.900e-02;RPA=5,4;RU=CTT;STR;TLOD=8.68	GT:AD:AF:F1R2:F2R1:MBQ:MFRL:MMQ:MPOS:SA_MAP_AF:SA_POST_PROB	0/1:248,5:0.100:90,4:158,1:39:186,196:60:25:0.020,0.00,0.020:2.105e-03,0.011,0.986	0/0:9,0:9.842e-05:6,0:3,0:0:12,0:0:0
1	29641871	.	G	A	.	.	DP=90;ECNT=1;NLOD=9.86;N_ART_LOD=-1.530e+00;POP_AF=1.000e-03;P_GERMLINE=-8.546e+00;TLOD=4.02	GT:AD:AF:F1R2:F2R1:MBQ:MFRL:MMQ:MPOS:SA_MAP_AF:SA_POST_PROB	0/1:52,2:0.065:18,0:34,2:40:202,198:60:12:0.030,0.020,0.037:4.095e-03,0.051,0.945	0/0:33,0:5.121e-03:16,0:17,0:0:3,0:0:0
1	31191562	.	G	A	.	.	DP=80;ECNT=1;NLOD=4.71;N_ART_LOD=-1.237e+00;POP_AF=1.000e-03;P_GERMLINE=-4.228e+00;TLOD=3.18	GT:AD:AF:F1R2:F2R1:MBQ:MFRL:MMQ:MPOS:SA_MAP_AF:SA_POST_PROB	0/1:55,2:0.087:26,0:29,2:36:157,224:60:14:0.030,0.020,0.035:6.300e-03,0.012,0.982	0/0:16,0:0.043:8,0:8,0:0:3,0:0:0
1	31740713	.	C	A	.	.	DP=572;ECNT=1;NLOD=21.20;N_ART_LOD=-1.869e+00;POP_AF=1.000e-03;P_GERMLINE=-1.790e+01;TLOD=65.31	GT:AD:AF:F1R2:F2R1:MBQ:MFRL:MMQ:MPOS:SA_MAP_AF:SA_POST_PROB	0/1:448,28:0.077:176,14:272,14:40:163,197:60:30:0.051,0.051,0.059:2.454e-03,8.797e-03,0.989	0/0:71,0:0.038:34,0:37,0:0:2,0:0:0
1	32044679	.	T	A	.	.	DP=66;ECNT=1;NLOD=3.90;N_ART_LOD=-1.146e+00;POP_AF=1.000e-03;P_GERMLINE=-3.138e+00;TLOD=3.46	GT:AD:AF:F1R2:F2R1:MBQ:MFRL:MMQ:MPOS:SA_MAP_AF:SA_POST_PROB	0/1:47,2:0.074:24,0:23,2:38:198,188:60:23:0.00,0.040,0.041:0.011,0.010,0.978	0/0:13,0:2.430e-03:5,0:8,0:0:5,0:0:0
1	32201168	.	GC	G	.	.	DB;DP=575;ECNT=1;NLOD=6.01;N_ART_LOD=-1.064e+00;POP_AF=1.000e-03;P_GERMLINE=-4.843e+00;RPA=8,7;RU=C;STR;TLOD=3.87	GT:AD:AF:F1R2:F2R1:MBQ:MFRL:MMQ:MPOS:SA_MAP_AF:SA_POST_PROB	0/1:496,8:0.059:174,2:302,6:40:178,213:60:16:0.020,0.010,0.016:9.410e-04,0.013,0.986	0/0:20,0:0.066:13,0:6,0:0:3,0:0:0
1	32495911	.	T	A	.	.	DP=127;ECNT=1;NLOD=17.39;N_ART_LOD=-1.780e+00;POP_AF=1.000e-03;P_GERMLINE=-1.652e+01;TLOD=3.57	GT:AD:AF:F1R2:F2R1:MBQ:MFRL:MMQ:MPOS:SA_MAP_AF:SA_POST_PROB	0/1:60,2:0.061:25,0:35,2:39:198,197:60:20:0.00,0.030,0.032:7.234e-03,0.015,0.977	0/0:58,0:0.027:43,0:15,0:0:2,0:0:0
1	33402334	.	GAAA	G	.	.	DP=62;ECNT=1;NLOD=2.53;N_ART_LOD=-5.637e-01;POP_AF=1.000e-03;P_GERMLINE=-1.402e-01;RPA=17,14;RU=A;STR;TLOD=5.90	GT:AD:AF:F1R2:F2R1:MBQ:MFRL:MMQ:MPOS:SA_MAP_AF:SA_POST_PROB	0/1:35,7:0.216:8,2:15,2:40:208,170:60:14:0.00,0.101,0.100:0.016,0.019,0.965	0/0:9,0:0.205:2,0:1,0:0:3,0:0:0
1	33794741	.	C	A	.	.	DP=94;ECNT=1;NLOD=11.41;N_ART_LOD=-1.595e+00;POP_AF=1.000e-03;P_GERMLINE=-9.966e+00;TLOD=4.14	GT:AD:AF:F1R2:F2R1:MBQ:MFRL:MMQ:MPOS:SA_MAP_AF:SA_POST_PROB	0/1:48,2:0.086:22,1:26,1:40:187,124:60:15:0.040,0.00,0.040:0.014,9.256e-03,0.977	0/0:38,0:0.015:22,0:16,0:0:3,0:0:0
1	35472604	.	G	A	.	.	DP=410;ECNT=1;NLOD=12.89;N_ART_LOD=-1.663e+00;POP_AF=1.000e-03;P_GERMLINE=-9.588e+00;TLOD=312.32	GT:AD:AF:F1R2:F2R1:MBQ:MFRL:MMQ:MPOS:SA_MAP_AF:SA_POST_PROB	0/1:254,94:0.280:104,39:150,55:39:174,161:60:22:0.242,0.263,0.270:0.014,8.382e-03,0.977	0/0:43,0:0.055:29,0:14,0:0:2,0:0:0
1	35562887	.	A	AT	.	.	DB;DP=335;ECNT=1;NLOD=30.05;N_ART_LOD=-2.019e+00;POP_AF=1.000e-03;P_GERMLINE=-2.766e+01;RPA=9,10;RU=T;STR;TLOD=5.15	GT:AD:AF:F1R2:F2R1:MBQ:MFRL:MMQ:MPOS:SA_MAP_AF:SA_POST_PROB	0/1:208,7:0.059:94,4:114,3:40:187,163:60:29:0.030,0.030,0.033:3.108e-03,0.010,0.987	0/0:100,0:0.038:69,0:31,0:0:0,0:0:0
1	36026585	.	G	A	.	.	DP=350;ECNT=1;NLOD=4.81;N_ART_LOD=-1.251e+00;POP_AF=1.000e-03;P_GERMLINE=-2.591e+00;TLOD=4.95	GT:AD:AF:F1R2:F2R1:MBQ:MFRL:MMQ:MPOS:SA_MAP_AF:SA_POST_PROB	0/1:299,4:0.058:99,0:200,4:37:179,178:60:10:0.010,0.010,0.013:2.161e-03,3.202e-03,0.995	0/0:16,0:0.057:8,0:8,0:0:4,0:0:0
1	36203717	.	AT	A	.	.	DP=117;ECNT=2;NLOD=2.35;N_ART_LOD=-5.630e-01;POP_AF=1.000e-03;P_GERMLINE=-1.393e+00;RPA=1,-1;RU=TATAT;STR;TLOD=3.68	GT:AD:AF:F1R2:F2R1:MBQ:MFRL:MMQ:MPOS:SA_MAP_AF:SA_POST_PROB	0/1:69,14:0.254:12,0:42,8:40:193,219:60:37:0.101,0.00,0.101:0.010,0.024,0.966	0/0:8,0:0.016:2,0:5,0:0:19,0:0:0
1	36358975	.	TA	T	.	.	DP=48;ECNT=1;NLOD=4.79;N_ART_LOD=-1.303e+00;POP_AF=1.000e-03;P_GERMLINE=-3.127e+00;RPA=11,10;RU=A;STR;TLOD=4.37	GT:AD:AF:F1R2:F2R1:MBQ:MFRL:MMQ:MPOS:SA_MAP_AF:SA_POST_PROB	0/1:14,3:0.276:4,0:10,3:38:248,285:60:43:0.172,0.00,0.176:0.022,0.022,0.956	0/0:16,0:0.168:12,0:4,0:0:4,0:0:0
1	36479764	.	A	AT	.	.	DP=86;ECNT=1;NLOD=5.70;N_ART_LOD=-1.441e+00;POP_AF=1.000e-03;P_GERMLINE=-3.718e+00;RPA=13,14;RU=T;STR;TLOD=4.70	GT:AD:AF:F1R2:F2R1:MBQ:MFRL:MMQ:MPOS:SA_MAP_AF:SA_POST_PROB	0/1:24,5:0.290:12,2:12,3:39:260,254:60:26:0.162,0.131,0.172:0.029,0.014,0.957	0/0:19,0:0.265:7,0:12,0:0:2,0:0:0
1	36859399	.	C	T	.	.	DP=181;ECNT=1;NLOD=15.60;N_ART_LOD=-1.754e+00;POP_AF=1.000e-03;P_GERMLINE=-1.524e+01;TLOD=3.06	GT:AD:AF:F1R2:F2R1:MBQ:MFRL:MMQ:MPOS:SA_MAP_AF:SA_POST_PROB	0/1:114,2:0.037:38,1:76,1:40:196,182:60:18:0.00,0.020,0.017:5.250e-03,6.243e-03,0.989	0/0:52,0:0.076:33,0:19,0:0:2,0:0:0
1	36886169	.	C	A	.	.	DP=235;ECNT=1;NLOD=11.05;N_ART_LOD=-1.588e+00;POP_AF=1.000e-03;P_GERMLINE=-7.747e+00;TLOD=169.07	GT:AD:AF:F1R2:F2R1:MBQ:MFRL:MMQ:MPOS:SA_MAP_AF:SA_POST_PROB	0/1:134,50:0.286:61,18:73,32:40:185,179:60:28:0.253,0.253,0.272:0.012,0.012,0.976	0/0:37,0:0.031:21,0:16,0:0:2,0:0:0
1	37959644	.	G	A	.	.	DP=79;ECNT=1;NLOD=9.60;N_ART_LOD=-1.524e+00;POP_AF=1.000e-03;P_GERMLINE=-8.502e+00;TLOD=3.80	GT:AD:AF:F1R2:F2R1:MBQ:MFRL:MMQ:MPOS:SA_MAP_AF:SA_POST_PROB	0/1:41,2:0.076:14,0:27,2:38:175,310:50:11:0.051,0.00,0.047:4.199e-03,0.065,0.931	0/0:32,0:0.018:20,0:12,0:0:3,0:0:0
1	38059286	.	G	A	.	.	DP=117;ECNT=1;NLOD=6.89;N_ART_LOD=-1.395e+00;POP_AF=1.000e-03;P_GERMLINE=-6.165e+00;TLOD=3.43	GT:AD:AF:F1R2:F2R1:MBQ:MFRL:MMQ:MPOS:SA_MAP_AF:SA_POST_PROB	0/1:85,2:0.049:27,2:58,0:40:176,171:60:18:0.00,0.020,0.023:0.011,4.443e-03,0.985	0/0:23,0:0.043:13,0:10,0:0:2,0:0:0
1	38332072	.	TCTCTCTCACA	T	.	.	DP=172;ECNT=1;NLOD=2.85;N_ART_LOD=-3.981e-01;POP_AF=1.000e-03;P_GERMLINE=-1.768e-01;RPA=1,-1;RU=CTCTCTCACACACA;STR;TLOD=6.37	GT:AD:AF:F1R2:F2R1:MBQ:MFRL:MMQ:MPOS:SA_MAP_AF:SA_POST_PROB	0/1:110,5:0.148:40,4:64,0:39:191,211:60:29:0.00,0.040,0.036:9.002e-03,8.168e-03,0.983	0/0:14,2:0.217:7,1:7,1:21:3,6:60:29
1	38484665	.	G	GT	.	.	DP=90;ECNT=1;NLOD=3.81;N_ART_LOD=-9.016e-01;POP_AF=1.000e-03;P_GERMLINE=-6.255e-01;RPA=15,16;RU=T;STR;TLOD=14.63	GT:AD:AF:F1R2:F2R1:MBQ:MFRL:MMQ:MPOS:SA_MAP_AF:SA_POST_PROB	0/1:54,13:0.238:26,5:20,8:40:220,224:60:32:0.00,0.192,0.194:0.025,0.019,0.957	0/0:13,0:0.055:5,0:5,0:0:3,0:0:0
1	38488506	.	C	CT	.	.	DP=189;ECNT=1;NLOD=2.53;N_ART_LOD=-5.351e-01;POP_AF=1.000e-03;P_GERMLINE=-6.759e-02;RPA=13,14;RU=T;STR;TLOD=19.63	GT:AD:AF:F1R2:F2R1:MBQ:MFRL:MMQ:MPOS:SA_MAP_AF:SA_POST_PROB	0/1:96,20:0.284:32,6:38,8:28:196,175:60:27:0.121,0.061,0.123:5.145e-03,0.045,0.950	0/0:11,1:0.281:3,0:4,0:0:24,0:0:0
1	39816639	.	G	C	.	.	DP=149;ECNT=1;NLOD=6.00;N_ART_LOD=-1.322e+00;POP_AF=1.000e-03;P_GERMLINE=-2.701e+00;TLOD=166.53	GT:AD:AF:F1R2:F2R1:MBQ:MFRL:MMQ:MPOS:SA_MAP_AF:SA_POST_PROB	0/1:74,47:0.396:37,16:37,31:39:178,177:60:20:0.384,0.323,0.388:7.673e-03,0.068,0.925	0/0:20,0:2.209e-03:12,0:8,0:0:4,0:0:0
1	39927500	.	G	C	.	.	DP=152;ECNT=1;NLOD=10.42;N_ART_LOD=-1.597e+00;POP_AF=1.000e-03;P_GERMLINE=-9.188e+00;TLOD=3.93	GT:AD:AF:F1R2:F2R1:MBQ:MFRL:MMQ:MPOS:SA_MAP_AF:SA_POST_PROB	0/1:83,5:0.117:39,0:44,5:22:189,210:60:13:0.00,0.061,0.057:0.017,7.337e-03,0.976	0/0:37,1:0.149:21,0:16,1:0:0,8:60:0
1	41979111	.	G	A	.	.	DP=125;ECNT=1;NLOD=3.01;N_ART_LOD=-1.100e+00;POP_AF=1.000e-03;P_GERMLINE=-2.688e+00;TLOD=3.02	GT:AD:AF:F1R2:F2R1:MBQ:MFRL:MMQ:MPOS:SA_MAP_AF:SA_POST_PROB	0/1:100,2:0.063:34,1:66,1:39:201,243:60:17:0.020,0.00,0.020:4.874e-03,7.404e-03,0.988	0/0:10,0:0.143:4,0:6,0:0:19,0:0:0
1	42047728	.	G	A	.	.	DP=486;ECNT=1;NLOD=30.20;N_ART_LOD=-2.022e+00;POP_AF=1.000e-03;P_GERMLINE=-2.933e+01;TLOD=3.57	GT:AD:AF:F1R2:F2R1:MBQ:MFRL:MMQ:MPOS:SA_MAP_AF:SA_POST_PROB	0/1:362,3:0.026:137,0:225,3:38:173,130:60:26:0.00,0.010,8.219e-03:0.017,7.457e-04,0.982	0/0:101,0:0.041:47,0:54,0:0:2,0:0:0
1	42776699	.	G	GA	.	.	DP=113;ECNT=1;NLOD=11.19;N_ART_LOD=-1.323e+00;POP_AF=1.000e-03;P_GERMLINE=-7.890e+00;RPA=11,12;RU=A;STR;TLOD=9.63	GT:AD:AF:F1R2:F2R1:MBQ:MFRL:MMQ:MPOS:SA_MAP_AF:SA_POST_PROB	0/1:54,9:0.183:22,5:27,4:40:176,151:60:34:0.131,0.111,0.143:7.255e-03,0.038,0.955	0/0:38,0:0.072:17,0:17,0:0:2,0:0:0
1	43002199	.	AAG	A	.	.	DP=581;ECNT=1;NLOD=27.76;N_ART_LOD=0.162;POP_AF=1.000e-03;P_GERMLINE=-2.446e+01;RPA=8,7;RU=AG;STR;TLOD=113.17	GT:AD:AF:F1R2:F2R1:MBQ:MFRL:MMQ:MPOS:SA_MAP_AF:SA_POST_PROB	0/1:354,50:0.167:140,20:197,27:40:165,155:60:27:0.111,0.111,0.121:7.688e-03,5.712e-03,0.987	0/0:104,1:0.089:56,0:39,1:37:0,3:60:20
1	43896859	.	A	G	.	.	DP=71;ECNT=1;NLOD=5.06;N_ART_LOD=-1.253e+00;POP_AF=1.000e-03;P_GERMLINE=-4.379e+00;TLOD=3.38	GT:AD:AF:F1R2:F2R1:MBQ:MFRL:MMQ:MPOS:SA_MAP_AF:SA_POST_PROB	0/1:51,2:0.046:23,2:28,0:37:239,400:60:13:0.00,0.040,0.038:0.050,3.734e-03,0.946	0/0:17,0:7.645e-03:10,0:7,0:0:4,0:0:0
1	44316170	.	CT	C	.	.	DP=27;ECNT=1;NLOD=3.01;N_ART_LOD=-1.041e+00;POP_AF=1.000e-03;P_GERMLINE=-2.490e+00;RPA=5,4;RU=T;STR;TLOD=3.22	GT:AD:AF:F1R2:F2R1:MBQ:MFRL:MMQ:MPOS:SA_MAP_AF:SA_POST_PROB	0/1:14,2:0.148:8,2:6,0:40:194,171:60:28:0.00,0.121,0.125:0.025,0.015,0.960	0/0:10,0:5.533e-04:7,0:3,0:0:9,0:0:0
1	44442390	.	G	C	.	.	DP=201;ECNT=1;NLOD=14.01;N_ART_LOD=-1.695e+00;POP_AF=1.000e-03;P_GERMLINE=-1.071e+01;TLOD=135.09	GT:AD:AF:F1R2:F2R1:MBQ:MFRL:MMQ:MPOS:SA_MAP_AF:SA_POST_PROB	0/1:102,41:0.296:37,15:65,26:39:196,188:60:20:0.273,0.263,0.287:0.013,0.015,0.972	0/0:47,0:0.045:32,0:15,0:0:2,0:0:0
1	44778706	.	C	A	.	.	DP=46;ECNT=1;NLOD=2.71;N_ART_LOD=-9.999e-01;POP_AF=1.000e-03;P_GERMLINE=-1.008e+00;TLOD=4.46	GT:AD:AF:F1R2:F2R1:MBQ:MFRL:MMQ:MPOS:SA_MAP_AF:SA_POST_PROB	0/1:35,2:0.054:13,0:22,2:16:189,156:60:20:0.040,0.040,0.054:6.518e-03,0.030,0.963	0/0:9,0:3.805e-04:3,0:6,0:0:4,0:0:0
1	45219382	.	C	CT	.	.	DB;DP=143;ECNT=1;NLOD=3.87;N_ART_LOD=-9.081e-01;POP_AF=1.000e-03;P_GERMLINE=-6.778e-01;RPA=10,11;RU=T;STR;TLOD=7.64	GT:AD:AF:F1R2:F2R1:MBQ:MFRL:MMQ:MPOS:SA_MAP_AF:SA_POST_PROB	0/1:105,8:0.124:48,5:51,3:37:175,158:60:30:0.061,0.061,0.071:4.345e-03,0.055,0.941	0/0:13,0:0.100:6,0:6,0:0:4,0:0:0
1	45271630	.	C	T	.	.	DP=333;ECNT=1;NLOD=3.30;N_ART_LOD=-1.108e+00;POP_AF=1.000e-03;P_GERMLINE=-2.438e+00;TLOD=3.56	GT:AD:AF:F1R2:F2R1:MBQ:MFRL:MMQ:MPOS:SA_MAP_AF:SA_POST_PROB	0/1:304,3:0.031:125,0:179,3:39:164,195:60:20:0.010,0.010,9.772e-03:2.565e-03,2.101e-03,0.995	0/0:11,0:0.079:5,0:6,0:0:4,0:0:0
1	45316741	.	C	CT	.	.	DP=199;ECNT=1;NLOD=2.63;N_ART_LOD=-5.721e-01;POP_AF=1.000e-03;P_GERMLINE=-8.402e-02;RPA=11,12;RU=T;STR;TLOD=29.22	GT:AD:AF:F1R2:F2R1:MBQ:MFRL:MMQ:MPOS:SA_MAP_AF:SA_POST_PROB	0/1:109,19:0.263:39,5:56,14:36:182,177:60:21:0.141,0.121,0.148:0.013,0.013,0.975	0/0:9,0:0.212:3,0:4,0:0:2,0:0:0
1	45407181	.	C	CT	.	.	DP=458;ECNT=1;NLOD=37.74;N_ART_LOD=-1.820e+00;POP_AF=1.000e-03;P_GERMLINE=-3.710e+01;RPA=9,10;RU=T;STR;TLOD=3.34	GT:AD:AF:F1R2:F2R1:MBQ:MFRL:MMQ:MPOS:SA_MAP_AF:SA_POST_PROB	0/1:279,7:0.080:101,1:173,6:39:189,217:60:27:0.020,0.020,0.024:3.692e-03,5.280e-03,0.991	0/0:126,0:0.040:73,0:50,0:0:0,0:0:0
1	45424796	.	C	T	.	.	DP=165;ECNT=1;NLOD=24.58;N_ART_LOD=-1.930e+00;POP_AF=1.000e-03;P_GERMLINE=-2.361e+01;TLOD=3.67	GT:AD:AF:F1R2:F2R1:MBQ:MFRL:MMQ:MPOS:SA_MAP_AF:SA_POST_PROB	0/1:70,2:0.065:43,1:27,1:40:194,210:60:26:0.020,0.020,0.028:8.136e-03,6.128e-03,0.986	0/0:82,0:0.032:52,0:30,0:0:2,0:0:0
1	45479481	.	A	G	.	.	DP=277;ECNT=1;NLOD=5.41;N_ART_LOD=-1.315e+00;POP_AF=1.000e-03;P_GERMLINE=-4.782e+00;TLOD=3.32	GT:AD:AF:F1R2:F2R1:MBQ:MFRL:MMQ:MPOS:SA_MAP_AF:SA_POST_PROB	0/1:224,3:0.070:71,1:153,2:39:182,183:60:20:0.010,0.010,0.013:6.903e-03,1.729e-03,0.991	0/0:18,0:0.092:7,0:11,0:0:5,0:0:0
1	46726876	.	G	GT	.	.	DP=87;ECNT=1;NLOD=4.22;N_ART_LOD=0.157;POP_AF=1.000e-03;P_GERMLINE=-9.648e-01;RPA=13,14;RU=T;STR;TLOD=9.12	GT:AD:AF:F1R2:F2R1:MBQ:MFRL:MMQ:MPOS:SA_MAP_AF:SA_POST_PROB	0/1:47,8:0.177:22,5:21,3:39:195,216:60:11:0.121,0.131,0.145:8.667e-03,0.041,0.950	0/0:22,1:0.133:7,0:13,1:20:2,4:60:22
1	47533391	.	T	TA	.	.	DP=93;ECNT=1;NLOD=4.82;N_ART_LOD=-1.030e+00;POP_AF=1.000e-03;P_GERMLINE=-3.078e+00;RPA=9,10;RU=A;STR;TLOD=4.46	GT:AD:AF:F1R2:F2R1:MBQ:MFRL:MMQ:MPOS:SA_MAP_AF:SA_POST_PROB	0/1:51,4:0.156:15,2:35,2:39:192,207:60:28:0.071,0.00,0.073:0.011,0.017,0.972	0/0:16,0:0.180:9,0:7,0:0:4,0:0:0
1	47685563	.	C	A	.	.	DP=88;ECNT=1;NLOD=3.01;N_ART_LOD=-1.073e+00;POP_AF=1.000e-03;P_GERMLINE=-2.352e+00;TLOD=3.36	GT:AD:AF:F1R2:F2R1:MBQ:MFRL:MMQ:MPOS:SA_MAP_AF:SA_POST_PROB	0/1:68,2:0.067:23,0:45,2:39:198,95:60:8:0.020,0.020,0.029:9.084e-03,5.863e-03,0.985	0/0:10,0:0.084:4,0:6,0:0:10,0:0:0
1	51831744	.	A	AT	.	.	DP=319;ECNT=1;NLOD=3.58;N_ART_LOD=-9.292e-01;POP_AF=1.000e-03;P_GERMLINE=-4.594e-01;RPA=12,13;RU=T;STR;TLOD=38.17	GT:AD:AF:F1R2:F2R1:MBQ:MFRL:MMQ:MPOS:SA_MAP_AF:SA_POST_PROB	0/1:165,28:0.277:67,9:77,19:39:186,175:60:29:0.141,0.091,0.146:9.209e-03,0.025,0.966	0/0:12,0:0.205:6,0:5,0:0:8,0:0:0
1	51875320	.	G	A	.	.	DP=323;ECNT=1;NLOD=25.49;N_ART_LOD=-1.953e+00;POP_AF=1.000e-03;P_GERMLINE=-2.411e+01;TLOD=4.08	GT:AD:AF:F1R2:F2R1:MBQ:MFRL:MMQ:MPOS:SA_MAP_AF:SA_POST_PROB	0/1:212,3:0.045:76,0:136,3:38:178,197:60:8:0.010,0.010,0.014:4.296e-03,2.654e-03,0.993	0/0:85,0:0.050:52,0:33,0:0:0,0:0:0
1	52242432	.	C	CT	.	.	DP=64;ECNT=1;NLOD=3.52;N_ART_LOD=-8.689e-01;POP_AF=1.000e-03;P_GERMLINE=-4.329e-01;RPA=14,15;RU=T;STR;TLOD=7.59	GT:AD:AF:F1R2:F2R1:MBQ:MFRL:MMQ:MPOS:SA_MAP_AF:SA_POST_PROB	0/1:39,7:0.208:20,5:9,2:40:200,163:60:18:0.131,0.131,0.152:9.773e-03,0.034,0.957	0/0:12,0:0.086:5,0:5,0:0:3,0:0:0
1	52927295	.	T	TA	.	.	DB;DP=148;ECNT=1;NLOD=9.63;N_ART_LOD=-1.308e+00;POP_AF=1.000e-03;P_GERMLINE=-7.387e+00;RPA=10,11;RU=A;STR;TLOD=4.98	GT:AD:AF:F1R2:F2R1:MBQ:MFRL:MMQ:MPOS:SA_MAP_AF:SA_POST_PROB	0/1:78,5:0.134:35,2:41,3:37:174,224:60:15:0.051,0.051,0.060:9.465e-03,8.264e-03,0.982	0/0:32,0:0.174:22,0:10,0:0:2,0:0:0
1	52991779	.	AT	A	.	.	DP=393;ECNT=1;NLOD=20.42;N_ART_LOD=-1.585e+00;POP_AF=1.000e-03;P_GERMLINE=-1.836e+01;RPA=8,7;RU=T;STR;TLOD=4.78	GT:AD:AF:F1R2:F2R1:MBQ:MFRL:MMQ:MPOS:SA_MAP_AF:SA_POST_PROB	0/1:252,6:0.102:91,3:151,3:40:198,268:60:29:0.020,0.010,0.024:4.566e-03,4.106e-03,0.991	0/0:68,0:0.101:36,0:31,0:0:2,0:0:0
1	53245709	.	C	T	.	.	DP=133;ECNT=1;NLOD=8.09;N_ART_LOD=-1.446e+00;POP_AF=1.000e-03;P_GERMLINE=-4.793e+00;TLOD=191.07	GT:AD:AF:F1R2:F2R1:MBQ:MFRL:MMQ:MPOS:SA_MAP_AF:SA_POST_PROB	0/1:44,56:0.553:20,21:24,35:39:203,201:60:20:0.556,0.515,0.560:0.020,0.034,0.946	0/0:27,0:2.873e-03:26,0:1,0:0:2,0:0:0
1	53255587	.	C	CT	.	.	DP=47;ECNT=1;NLOD=2.57;N_ART_LOD=-7.513e-01;POP_AF=1.000e-03;P_GERMLINE=-3.004e-01;RPA=13,14;RU=T;STR;TLOD=5.36	GT:AD:AF:F1R2:F2R1:MBQ:MFRL:MMQ:MPOS:SA_MAP_AF:SA_POST_PROB	0/1:26,5:0.229:6,2:15,3:40:205,254:60:15:0.00,0.162,0.161:0.020,0.022,0.958	0/0:9,0:0.078:4,0:4,0:0:2,0:0:0
1	54252939	.	G	GA	.	.	DP=92;ECNT=1;NLOD=3.54;N_ART_LOD=0.433;POP_AF=1.000e-03;P_GERMLINE=-5.654e-01;RPA=12,13;RU=A;STR;TLOD=6.27	GT:AD:AF:F1R2:F2R1:MBQ:MFRL:MMQ:MPOS:SA_MAP_AF:SA_POST_PROB	0/1:39,5:0.243:15,1:18,4:36:217,174:60:23:0.111,0.00,0.114:9.441e-03,0.034,0.957	0/0:20,1:0.183:11,1:6,0:5:6,26:60:28
1	54284760	.	GA	G	.	.	DP=192;ECNT=1;NLOD=2.37;N_ART_LOD=2.24;POP_AF=1.000e-03;P_GERMLINE=-4.795e-02;RPA=10,9;RU=A;STR;TLOD=10.86	GT:AD:AF:F1R2:F2R1:MBQ:MFRL:MMQ:MPOS:SA_MAP_AF:SA_POST_PROB	0/1:127,11:0.129:59,4:61,6:40:178,157:60:17:0.071,0.051,0.074:4.475e-03,0.018,0.978	0/0:25,2:0.182:11,2:14,0:20:2,1:60:29
1	54331877	.	C	T	.	.	DP=368;ECNT=1;NLOD=20.94;N_ART_LOD=-1.855e+00;POP_AF=1.000e-03;P_GERMLINE=-1.937e+01;TLOD=4.28	GT:AD:AF:F1R2:F2R1:MBQ:MFRL:MMQ:MPOS:SA_MAP_AF:SA_POST_PROB	0/1:285,3:0.025:116,0:169,3:40:173,89:60:27:0.010,0.00,0.010:7.073e-04,0.072,0.927	0/0:70,0:0.018:48,0:22,0:0:2,0:0:0
1	54502395	.	GA	G	.	.	DB;DP=341;ECNT=1;NLOD=7.20;N_ART_LOD=-9.950e-01;POP_AF=1.000e-03;P_GERMLINE=-3.901e+00;RPA=10,9;RU=A;STR;TLOD=8.09	GT:AD:AF:F1R2:F2R1:MBQ:MFRL:MMQ:MPOS:SA_MAP_AF:SA_POST_PROB	0/1:238,9:0.133:81,3:148,6:39:177,195:60:40:0.030,0.030,0.037:5.440e-03,4.749e-03,0.990	0/0:24,0:0.114:12,0:12,0:0:3,0:0:0
1	57192198	.	C	CT	.	.	DP=576;ECNT=1;NLOD=29.48;N_ART_LOD=-1.732e+00;POP_AF=1.000e-03;P_GERMLINE=-2.760e+01;RPA=8,9;RU=T;STR;TLOD=4.59	GT:AD:AF:F1R2:F2R1:MBQ:MFRL:MMQ:MPOS:SA_MAP_AF:SA_POST_PROB	0/1:400,8:0.074:142,2:256,6:40:171,185:60:26:0.010,0.020,0.020:0.020,1.023e-03,0.979	0/0:98,0:0.082:51,0:47,0:0:2,0:0:0
1	59041962	.	G	A	.	.	DP=506;ECNT=1;NLOD=7.17;N_ART_LOD=-1.425e+00;POP_AF=1.000e-03;P_GERMLINE=-3.873e+00;TLOD=7.84	GT:AD:AF:F1R2:F2R1:MBQ:MFRL:MMQ:MPOS:SA_MAP_AF:SA_POST_PROB	0/1:445,5:0.042:168,3:277,2:39:176,165:60:20:0.010,0.010,0.011:1.345e-03,3.209e-03,0.995	0/0:24,0:0.076:10,0:14,0:0:6,0:0:0
1	60228158	.	T	C	.	.	DP=111;ECNT=1;NLOD=6.90;N_ART_LOD=-1.387e+00;POP_AF=1.000e-03;P_GERMLINE=-6.107e+00;TLOD=3.49	GT:AD:AF:F1R2:F2R1:MBQ:MFRL:MMQ:MPOS:SA_MAP_AF:SA_POST_PROB	0/1:81,2:0.046:35,1:46,1:40:183,185:60:20:0.020,0.020,0.024:3.208e-03,0.025,0.972	0/0:23,0:0.024:20,0:3,0:0:2,0:0:0
1	62587014	.	TA	T	.	.	DP=304;ECNT=1;NLOD=2.32;N_ART_LOD=-6.800e-01;POP_AF=1.000e-03;P_GERMLINE=-4.580e-02;RPA=12,11;RU=A;STR;TLOD=7.18	GT:AD:AF:F1R2:F2R1:MBQ:MFRL:MMQ:MPOS:SA_MAP_AF:SA_POST_PROB	0/1:220,6:0.187:14,1:22,5:38:164,181:60:35:0.020,0.020,0.027:0.010,2.599e-03,0.987	0/0:9,0:0.271:0,0:0,0:0:0,0:0:0
1	62941103	.	G	GA	.	.	DP=107;ECNT=1;NLOD=4.81;N_ART_LOD=-1.030e+00;POP_AF=1.000e-03;P_GERMLINE=-1.538e+00;RPA=10,11;RU=A;STR;TLOD=7.56	GT:AD:AF:F1R2:F2R1:MBQ:MFRL:MMQ:MPOS:SA_MAP_AF:SA_POST_PROB	0/1:59,6:0.181:22,1:34,5:34:223,273:60:32:0.091,0.00,0.092:0.015,0.016,0.969	0/0:16,0:0.181:10,0:6,0:0:3,0:0:0
1	63270823	.	CT	C	.	.	DP=111;ECNT=1;NLOD=3.34;N_ART_LOD=0.317;POP_AF=1.000e-03;P_GERMLINE=-3.206e-01;RPA=14,13;RU=T;STR;TLOD=8.45	GT:AD:AF:F1R2:F2R1:MBQ:MFRL:MMQ:MPOS:SA_MAP_AF:SA_POST_PROB	0/1:57,15:0.235:22,3:24,4:39:180,143:60:31:0.081,0.091,0.099:9.137e-03,0.016,0.974	0/0:26,4:0.160:16,1:8,0:7:2,8:60:11
1	63836750	.	T	TA	.	.	DP=165;ECNT=1;NLOD=14.75;N_ART_LOD=-1.473e+00;POP_AF=1.000e-03;P_GERMLINE=-1.218e+01;RPA=10,11;RU=A;STR;TLOD=5.36	GT:AD:AF:F1R2:F2R1:MBQ:MFRL:MMQ:MPOS:SA_MAP_AF:SA_POST_PROB	0/1:68,5:0.171:21,1:45,4:39:214,233:60:33:0.071,0.00,0.068:0.017,0.012,0.971	0/0:49,0:0.151:35,0:14,0:0:2,0:0:0
1	65068669	.	A	AT	.	.	DP=92;ECNT=1;NLOD=4.22;N_ART_LOD=-9.940e-01;POP_AF=1.000e-03;P_GERMLINE=-9.682e-01;RPA=11,12;RU=T;STR;TLOD=9.08	GT:AD:AF:F1R2:F2R1:MBQ:MFRL:MMQ:MPOS:SA_MAP_AF:SA_POST_PROB	0/1:48,7:0.202:18,5:28,2:38:214,178:60:16:0.121,0.00,0.125:0.019,0.018,0.963	0/0:14,0:0.209:4,0:10,0:0:2,0:0:0
1	65099701	.	GTT	G	.	.	DP=109;ECNT=1;NLOD=4.83;N_ART_LOD=-8.527e-01;POP_AF=1.000e-03;P_GERMLINE=-3.361e+00;RPA=14,12;RU=T;STR;TLOD=4.17	GT:AD:AF:F1R2:F2R1:MBQ:MFRL:MMQ:MPOS:SA_MAP_AF:SA_POST_PROB	0/1:76,4:0.101:28,2:27,2:38:167,136:60:8:0.00,0.051,0.048:0.017,6.169e-03,0.977	0/0:16,0:0.079:9,0:4,0:0:2,0:0:0
1	65234250	.	ATGG	A	.	.	DP=187;ECNT=1;NLOD=5.11;N_ART_LOD=-1.275e+00;POP_AF=1.000e-03;P_GERMLINE=-2.444e+00;RPA=5,4;RU=TGG;STR;TLOD=5.48	GT:AD:AF:F1R2:F2R1:MBQ:MFRL:MMQ:MPOS:SA_MAP_AF:SA_POST_PROB	0/1:155,3:0.048:62,1:93,2:39:162,193:60:37:0.010,0.020,0.019:4.418e-03,4.123e-03,0.991	0/0:17,0:0.053:7,0:10,0:0:2,0:0:0
1	65311365	.	G	A	.	.	DP=112;ECNT=1;NLOD=15.31;N_ART_LOD=-1.726e+00;POP_AF=1.000e-03;P_GERMLINE=-1.402e+01;TLOD=3.99	GT:AD:AF:F1R2:F2R1:MBQ:MFRL:MMQ:MPOS:SA_MAP_AF:SA_POST_PROB	0/1:50,2:0.088:22,0:28,2:40:192,281:60:20:0.040,0.00,0.038:0.017,8.239e-03,0.975	0/0:51,0:0.030:32,0:19,0:0:2,0:0:0
1	67154730	.	CAAAAAA	C	.	.	DP=248;ECNT=2;NLOD=3.48;N_ART_LOD=-5.700e-01;POP_AF=1.000e-03;P_GERMLINE=-2.752e+00;RPA=17,11;RU=A;STR;TLOD=3.43	GT:AD:AF:F1R2:F2R1:MBQ:MFRL:MMQ:MPOS:SA_MAP_AF:SA_POST_PROB	0/1:185,13:0.137:11,1:8,2:39:167,213:60:9:0.010,0.010,0.016:2.760e-03,5.803e-03,0.991	0/0:14,1:0.197:0,0:0,0:0:0,0:0:0
1	67154761	.	C	T	.	.	DP=376;ECNT=2;NLOD=10.82;N_ART_LOD=-1.598e+00;POP_AF=1.000e-03;P_GERMLINE=-1.009e+01;TLOD=3.43	GT:AD:AF:F1R2:F2R1:MBQ:MFRL:MMQ:MPOS:SA_MAP_AF:SA_POST_PROB	0/1:313,3:0.042:149,1:164,2:37:166,203:60:21:0.010,0.010,9.494e-03:1.208e-03,5.719e-03,0.993	0/0:37,0:0.076:15,0:22,0:0:2,0:0:0
1	67206943	.	G	GT	.	.	DB;DP=239;ECNT=1;NLOD=24.04;N_ART_LOD=-1.624e+00;POP_AF=1.000e-03;P_GERMLINE=-2.154e+01;RPA=9,10;RU=T;STR;TLOD=5.28	GT:AD:AF:F1R2:F2R1:MBQ:MFRL:MMQ:MPOS:SA_MAP_AF:SA_POST_PROB	0/1:137,8:0.081:40,1:97,5:40:186,210:60:7:0.030,0.040,0.041:6.224e-03,7.954e-03,0.986	0/0:80,0:0.031:43,0:37,0:0:1,0:0:0
1	67220382	.	C	T	.	.	DP=335;ECNT=1;NLOD=20.98;N_ART_LOD=-1.866e+00;POP_AF=1.000e-03;P_GERMLINE=-1.768e+01;TLOD=260.31	GT:AD:AF:F1R2:F2R1:MBQ:MFRL:MMQ:MPOS:SA_MAP_AF:SA_POST_PROB	0/1:178,75:0.302:69,30:109,45:40:163,166:60:20:0.283,0.283,0.296:0.012,0.011,0.977	0/0:70,0:0.042:56,0:14,0:0:2,0:0:0
1	67303492	.	A	G	.	.	DP=369;ECNT=1;NLOD=20.98;N_ART_LOD=-1.873e+00;POP_AF=1.000e-03;P_GERMLINE=-2.064e+01;TLOD=3.04	GT:AD:AF:F1R2:F2R1:MBQ:MFRL:MMQ:MPOS:SA_MAP_AF:SA_POST_PROB	0/1:276,3:0.030:113,0:163,3:40:178,147:60:1:0.010,0.010,0.011:0.041,8.858e-04,0.958	0/0:70,0:0.060:51,0:19,0:0:2,0:0:0
1	67852182	.	G	C	.	.	DP=185;ECNT=1;NLOD=7.80;N_ART_LOD=-1.444e+00;POP_AF=1.000e-03;P_GERMLINE=-4.497e+00;TLOD=199.05	GT:AD:AF:F1R2:F2R1:MBQ:MFRL:MMQ:MPOS:SA_MAP_AF:SA_POST_PROB	0/1:93,56:0.383:34,24:59,32:40:187,170:60:20:0.354,0.354,0.376:8.480e-03,0.057,0.935	0/0:26,0:0.038:16,0:10,0:0:3,0:0:0
1	70504282	.	T	C	.	.	DP=545;ECNT=1;NLOD=11.99;N_ART_LOD=-1.617e+00;POP_AF=1.000e-03;P_GERMLINE=-9.209e+00;TLOD=5.63	GT:AD:AF:F1R2:F2R1:MBQ:MFRL:MMQ:MPOS:SA_MAP_AF:SA_POST_PROB	0/1:488,4:0.021:176,1:312,3:40:179,169:60:24:0.010,0.010,8.130e-03:1.188e-03,2.492e-03,0.996	0/0:40,0:0.015:27,0:13,0:0:2,0:0:0
1	70655004	.	ATG	A	.	.	DP=132;ECNT=1;NLOD=5.93;N_ART_LOD=-9.118e-01;POP_AF=1.000e-03;P_GERMLINE=-4.162e+00;TLOD=4.47	GT:AD:AF:F1R2:F2R1:MBQ:MFRL:MMQ:MPOS:SA_MAP_AF:SA_POST_PROB	0/1:93,8:0.086:9,0:84,8:16:195,170:60:1:0.00,0.081,0.079:1.000,6.466e-08,3.808e-05	0/0:25,1:0.089:9,1:16,0:2:10,0:60:0
1	70710586	.	C	T	.	.	DP=126;ECNT=1;NLOD=9.00;N_ART_LOD=-1.503e+00;POP_AF=1.000e-03;P_GERMLINE=-8.472e+00;TLOD=3.23	GT:AD:AF:F1R2:F2R1:MBQ:MFRL:MMQ:MPOS:SA_MAP_AF:SA_POST_PROB	0/1:86,2:0.065:30,2:56,0:39:202,131:60:12:0.020,0.00,0.023:0.019,4.914e-03,0.976	0/0:30,0:0.033:20,0:10,0:0:2,0:0:0
1	70883508	.	C	A	.	.	DP=48;ECNT=1;NLOD=2.40;N_ART_LOD=-9.733e-01;POP_AF=1.000e-03;P_GERMLINE=-7.772e-01;TLOD=4.41	GT:AD:AF:F1R2:F2R1:MBQ:MFRL:MMQ:MPOS:SA_MAP_AF:SA_POST_PROB	0/1:36,2:0.064:16,0:20,2:40:215,226:60:20:0.00,0.051,0.053:0.012,0.015,0.973	0/0:8,0:0.058:5,0:3,0:0:7,0:0:0
1	74716515	.	CTT	C	.	.	DP=172;ECNT=1;NLOD=2.68;N_ART_LOD=-5.088e-01;POP_AF=1.000e-03;P_GERMLINE=-9.276e-02;RPA=16,14;RU=T;STR;TLOD=8.96	GT:AD:AF:F1R2:F2R1:MBQ:MFRL:MMQ:MPOS:SA_MAP_AF:SA_POST_PROB	0/1:70,8:0.303:12,5:11,3:27:181,197:60:28:0.091,0.081,0.103:0.012,0.011,0.977	0/0:9,0:0.298:3,0:1,0:0:16,0:0:0
1	74818936	.	G	GT	.	.	DB;DP=120;ECNT=1;NLOD=14.35;N_ART_LOD=-1.422e+00;POP_AF=1.000e-03;P_GERMLINE=-1.299e+01;RPA=10,11;RU=T;STR;TLOD=4.06	GT:AD:AF:F1R2:F2R1:MBQ:MFRL:MMQ:MPOS:SA_MAP_AF:SA_POST_PROB	0/1:59,4:0.082:26,1:30,3:40:194,173:60:13:0.00,0.061,0.063:0.012,0.014,0.974	0/0:48,0:0.068:23,0:23,0:0:2,0:0:0
1	74834806	.	AAAAT	A	.	.	DP=170;ECNT=1;NLOD=9.82;N_ART_LOD=-1.610e+00;POP_AF=1.000e-03;P_GERMLINE=-9.241e+00;RPA=4,3;RU=AAAT;STR;TLOD=3.28	GT:AD:AF:F1R2:F2R1:MBQ:MFRL:MMQ:MPOS:SA_MAP_AF:SA_POST_PROB	0/1:97,2:0.102:36,0:61,2:40:189,176:60:24:0.020,0.00,0.020:2.318e-03,0.029,0.969	0/0:33,0:0.179:25,0:8,0:0:2,0:0:0
1	75614380	.	C	CT	.	.	DP=354;ECNT=1;NLOD=8.34;N_ART_LOD=-1.210e+00;POP_AF=1.000e-03;P_GERMLINE=-5.058e+00;RPA=14,15;RU=T;STR;TLOD=7.37	GT:AD:AF:F1R2:F2R1:MBQ:MFRL:MMQ:MPOS:SA_MAP_AF:SA_POST_PROB	0/1:179,7:0.252:13,2:13,5:36:190,181:60:24:0.040,0.020,0.038:9.035e-03,4.988e-03,0.986	0/0:32,0:0.301:0,0:0,0:0:0,0:0:0
1	75688156	.	GA	G	.	.	DB;DP=287;ECNT=1;NLOD=7.14;N_ART_LOD=1.39;POP_AF=1.000e-03;P_GERMLINE=-6.594e+00;RPA=10,9;RU=A;STR;TLOD=3.24	GT:AD:AF:F1R2:F2R1:MBQ:MFRL:MMQ:MPOS:SA_MAP_AF:SA_POST_PROB	0/1:179,6:0.119:59,5:112,1:39:187,219:60:32:0.030,0.020,0.033:8.795e-03,4.451e-03,0.987	0/0:43,3:0.173:20,1:22,2:29:2,8:60:10
1	78001764	.	C	CT	.	.	DP=90;ECNT=1;NLOD=2.93;N_ART_LOD=-9.297e-01;POP_AF=1.000e-03;P_GERMLINE=-1.550e-01;RPA=14,15;RU=T;STR;TLOD=7.86	GT:AD:AF:F1R2:F2R1:MBQ:MFRL:MMQ:MPOS:SA_MAP_AF:SA_POST_PROB	0/1:27,6:0.348:13,3:7,3:40:195,185:60:27:0.152,0.162,0.182:0.024,0.013,0.963	0/0:10,0:0.308:6,0:2,0:0:12,0:0:0
1	78435701	.	T	TA	.	.	DB;DP=160;ECNT=1;NLOD=5.25;N_ART_LOD=-9.164e-01;POP_AF=1.000e-03;P_GERMLINE=-1.955e+00;RPA=12,13;RU=A;STR;TLOD=9.41	GT:AD:AF:F1R2:F2R1:MBQ:MFRL:MMQ:MPOS:SA_MAP_AF:SA_POST_PROB	0/1:83,8:0.234:17,1:46,7:38:181,182:60:37:0.091,0.051,0.089:7.811e-03,0.018,0.975	0/0:18,0:0.192:8,0:7,0:0:5,0:0:0
1	81674933	.	CA	C	.	.	DP=65;ECNT=1;NLOD=4.50;N_ART_LOD=-1.236e+00;POP_AF=1.000e-03;P_GERMLINE=-1.227e+00;RPA=10,9;RU=A;STR;TLOD=8.85	GT:AD:AF:F1R2:F2R1:MBQ:MFRL:MMQ:MPOS:SA_MAP_AF:SA_POST_PROB	0/1:36,6:0.184:13,2:23,4:40:178,186:60:16:0.121,0.121,0.143:0.024,0.011,0.965	0/0:15,0:0.085:9,0:6,0:0:4,0:0:0
1	85113040	.	T	G	.	.	DP=97;ECNT=1;NLOD=13.19;N_ART_LOD=-1.680e+00;POP_AF=1.000e-03;P_GERMLINE=-1.246e+01;TLOD=3.42	GT:AD:AF:F1R2:F2R1:MBQ:MFRL:MMQ:MPOS:SA_MAP_AF:SA_POST_PROB	0/1:42,2:0.070:11,1:31,1:36:241,275:60:20:0.00,0.051,0.045:8.421e-03,0.025,0.966	0/0:44,0:0.071:33,0:11,0:0:2,0:0:0
1	86377124	.	G	GA	.	.	DB;DP=440;ECNT=1;NLOD=21.35;N_ART_LOD=-1.593e+00;POP_AF=1.000e-03;P_GERMLINE=-1.805e+01;RPA=9,10;RU=A;STR;TLOD=12.57	GT:AD:AF:F1R2:F2R1:MBQ:MFRL:MMQ:MPOS:SA_MAP_AF:SA_POST_PROB	0/1:295,13:0.105:121,5:172,8:39:166,152:60:20:0.040,0.030,0.042:3.137e-03,6.398e-03,0.990	0/0:71,0:0.078:44,0:27,0:0:2,0:0:0
1	86453265	.	CTCT	C	.	.	DB;DP=119;ECNT=1;NLOD=9.60;N_ART_LOD=-1.554e+00;POP_AF=1.000e-03;P_GERMLINE=-6.298e+00;RPA=5,4;RU=TCT;STR;TLOD=13.37	GT:AD:AF:F1R2:F2R1:MBQ:MFRL:MMQ:MPOS:SA_MAP_AF:SA_POST_PROB	0/1:70,5:0.094:36,1:34,4:39:176,132:60:41:0.051,0.061,0.067:7.970e-03,0.012,0.980	0/0:32,0:0.091:19,0:13,0:0:2,0:0:0
1	86842103	.	T	TA	.	.	DB;DP=145;ECNT=1;NLOD=8.13;N_ART_LOD=-1.217e+00;POP_AF=1.000e-03;P_GERMLINE=-4.941e+00;RPA=10,11;RU=A;STR;TLOD=6.52	GT:AD:AF:F1R2:F2R1:MBQ:MFRL:MMQ:MPOS:SA_MAP_AF:SA_POST_PROB	0/1:74,6:0.188:28,3:43,3:40:183,221:60:25:0.071,0.051,0.075:0.018,8.119e-03,0.974	0/0:27,0:0.136:12,0:15,0:0:2,0:0:0
1	89236260	.	CT	C	.	.	DP=110;ECNT=1;NLOD=4.14;N_ART_LOD=-7.738e-01;POP_AF=1.000e-03;P_GERMLINE=-8.969e-01;RPA=14,13;RU=T;STR;TLOD=9.11	GT:AD:AF:F1R2:F2R1:MBQ:MFRL:MMQ:MPOS:SA_MAP_AF:SA_POST_PROB	0/1:38,6:0.296:13,2:15,4:37:245,180:60:31:0.162,0.00,0.158:0.025,0.018,0.957	0/0:14,0:0.297:8,0:3,0:0:8,0:0:0
1	89298290	.	ATTG	A	.	.	DP=66;ECNT=1;NLOD=2.41;N_ART_LOD=-9.542e-01;POP_AF=1.000e-03;P_GERMLINE=-5.388e-02;RPA=8,7;RU=TTG;STR;TLOD=7.48	GT:AD:AF:F1R2:F2R1:MBQ:MFRL:MMQ:MPOS:SA_MAP_AF:SA_POST_PROB	0/1:47,3:0.123:20,2:27,1:38:197,174:60:40:0.00,0.061,0.060:0.012,0.015,0.973	0/0:8,0:2.639e-05:6,0:2,0:0:5,0:0:0
1	89401805	.	G	A	.	.	DP=125;ECNT=1;NLOD=3.60;N_ART_LOD=-1.127e+00;POP_AF=1.000e-03;P_GERMLINE=-3.148e+00;TLOD=3.15	GT:AD:AF:F1R2:F2R1:MBQ:MFRL:MMQ:MPOS:SA_MAP_AF:SA_POST_PROB	0/1:106,2:0.037:32,1:74,1:40:164,152:60:24:0.010,0.010,0.019:3.293e-03,9.344e-03,0.987	0/0:12,0:0.041:7,0:5,0:0:3,0:0:0
1	89583459	.	G	C	.	.	DP=176;ECNT=1;NLOD=12.60;N_ART_LOD=-1.662e+00;POP_AF=1.000e-03;P_GERMLINE=-9.295e+00;TLOD=155.43	GT:AD:AF:F1R2:F2R1:MBQ:MFRL:MMQ:MPOS:SA_MAP_AF:SA_POST_PROB	0/1:76,44:0.376:37,16:39,28:39:196,181:60:25:0.354,0.343,0.367:0.060,9.189e-03,0.931	0/0:42,0:0.074:30,0:12,0:0:2,0:0:0
1	89637583	.	G	A	.	.	DP=424;ECNT=1;NLOD=17.41;N_ART_LOD=-1.788e+00;POP_AF=1.000e-03;P_GERMLINE=-1.652e+01;TLOD=3.60	GT:AD:AF:F1R2:F2R1:MBQ:MFRL:MMQ:MPOS:SA_MAP_AF:SA_POST_PROB	0/1:339,3:0.045:120,3:219,0:39:161,178:60:20:0.010,0.010,8.772e-03:2.256e-03,1.993e-03,0.996	0/0:61,0:0.045:35,0:26,0:0:2,0:0:0
1	90459625	.	A	G	.	.	DP=144;ECNT=1;NLOD=10.46;N_ART_LOD=-1.570e+00;POP_AF=1.000e-03;P_GERMLINE=-9.976e+00;TLOD=3.18	GT:AD:AF:F1R2:F2R1:MBQ:MFRL:MMQ:MPOS:SA_MAP_AF:SA_POST_PROB	0/1:95,2:0.063:26,1:69,1:40:181,134:60:9:0.00,0.020,0.021:0.040,2.160e-03,0.958	0/0:35,0:0.044:19,0:16,0:0:2,0:0:0
1	91182116	.	G	A	.	.	DP=83;ECNT=1;NLOD=8.06;N_ART_LOD=-1.446e+00;POP_AF=1.000e-03;P_GERMLINE=-7.285e+00;TLOD=3.47	GT:AD:AF:F1R2:F2R1:MBQ:MFRL:MMQ:MPOS:SA_MAP_AF:SA_POST_PROB	0/1:51,2:0.063:21,1:30,1:37:179,199:60:18:0.00,0.040,0.038:0.012,8.594e-03,0.980	0/0:27,0:5.792e-03:16,0:11,0:0:4,0:0:0
1	91850794	.	G	GA	.	.	DB;DP=196;ECNT=1;NLOD=14.44;N_ART_LOD=-1.451e+00;POP_AF=1.000e-03;P_GERMLINE=-1.274e+01;RPA=9,10;RU=A;STR;TLOD=4.41	GT:AD:AF:F1R2:F2R1:MBQ:MFRL:MMQ:MPOS:SA_MAP_AF:SA_POST_PROB	0/1:106,5:0.120:41,1:63,4:35:176,148:60:19:0.040,0.020,0.045:4.518e-03,0.014,0.982	0/0:48,0:0.126:34,0:14,0:0:2,0:0:0
1	92108274	.	TAA	T	.	.	DP=118;ECNT=1;NLOD=3.24;N_ART_LOD=-6.618e-01;POP_AF=1.000e-03;P_GERMLINE=-4.290e-01;RPA=13,11;RU=A;STR;TLOD=6.03	GT:AD:AF:F1R2:F2R1:MBQ:MFRL:MMQ:MPOS:SA_MAP_AF:SA_POST_PROB	0/1:72,4:0.161:10,3:28,1:35:184,191:60:23:0.051,0.030,0.049:5.188e-03,0.016,0.979	0/0:11,0:0.218:4,0:2,0:0:8,0:0:0
1	92941515	.	A	G	.	.	DP=47;ECNT=1;NLOD=2.70;N_ART_LOD=-1.034e+00;POP_AF=1.000e-03;P_GERMLINE=-2.053e+00;TLOD=3.35	GT:AD:AF:F1R2:F2R1:MBQ:MFRL:MMQ:MPOS:SA_MAP_AF:SA_POST_PROB	0/1:32,2:0.083:17,1:15,1:34:210,252:60:20:0.00,0.061,0.059:0.010,0.025,0.964	0/0:9,0:0.092:7,0:2,0:0:5,0:0:0
1	93306206	.	C	CT	.	.	DP=252;ECNT=1;NLOD=13.52;N_ART_LOD=-7.321e-01;POP_AF=1.000e-03;P_GERMLINE=-1.288e+01;RPA=9,10;RU=T;STR;TLOD=3.34	GT:AD:AF:F1R2:F2R1:MBQ:MFRL:MMQ:MPOS:SA_MAP_AF:SA_POST_PROB	0/1:166,5:0.073:52,2:110,3:40:179,167:60:22:0.00,0.030,0.029:0.020,2.661e-03,0.978	0/0:52,1:0.108:32,1:20,0:0:2,13:60:22
1	93583818	.	C	CT	.	.	DP=34;ECNT=2;NLOD=2.34;N_ART_LOD=-5.788e-01;POP_AF=1.000e-03;P_GERMLINE=-1.797e+00;RPA=19,20;RU=T;STR;TLOD=3.25	GT:AD:AF:F1R2:F2R1:MBQ:MFRL:MMQ:MPOS:SA_MAP_AF:SA_POST_PROB	0/1:21,3:0.163:4,2:1,1:40:237,226:60:23:0.00,0.131,0.130:0.017,0.025,0.958	0/0:8,0:0.073:0,0:0,0:0:0,0:0:0
1	93691855	.	G	GT	.	.	DP=101;ECNT=1;NLOD=5.46;N_ART_LOD=-2.171e-01;POP_AF=1.000e-03;P_GERMLINE=-2.517e+00;RPA=16,17;RU=T;STR;TLOD=5.90	GT:AD:AF:F1R2:F2R1:MBQ:MFRL:MMQ:MPOS:SA_MAP_AF:SA_POST_PROB	0/1:42,7:0.199:19,5:12,2:36:217,146:60:14:0.121,0.121,0.143:9.620e-03,0.031,0.960	0/0:29,3:0.227:11,1:13,2:30:2,4:60:38
1	93701865	.	A	G	.	.	DP=250;ECNT=1;NLOD=16.78;N_ART_LOD=-1.780e+00;POP_AF=1.000e-03;P_GERMLINE=-1.348e+01;TLOD=195.99	GT:AD:AF:F1R2:F2R1:MBQ:MFRL:MMQ:MPOS:SA_MAP_AF:SA_POST_PROB	0/1:123,57:0.324:55,27:68,30:39:163,168:60:20:0.303,0.303,0.317:0.011,0.016,0.973	0/0:56,0:0.065:44,0:12,0:0:2,0:0:0
1	99156755	.	A	AT	.	.	DP=191;ECNT=1;NLOD=5.72;N_ART_LOD=-1.081e+00;POP_AF=1.000e-03;P_GERMLINE=-4.749e+00;RPA=10,11;RU=T;STR;TLOD=3.67	GT:AD:AF:F1R2:F2R1:MBQ:MFRL:MMQ:MPOS:SA_MAP_AF:SA_POST_PROB	0/1:133,5:0.112:51,2:80,3:39:165,171:60:19:0.00,0.040,0.036:0.262,1.292e-03,0.736	0/0:19,0:0.149:9,0:10,0:0:2,0:0:0
1	100133438	.	C	CT	.	.	DP=65;ECNT=1;NLOD=3.54;N_ART_LOD=-6.975e-01;POP_AF=1.000e-03;P_GERMLINE=-1.039e+00;RPA=14,15;RU=T;STR;TLOD=5.32	GT:AD:AF:F1R2:F2R1:MBQ:MFRL:MMQ:MPOS:SA_MAP_AF:SA_POST_PROB	0/1:17,5:0.354:6,0:8,4:34:257,203:60:33:0.131,0.162,0.182:0.083,8.824e-03,0.908	0/0:12,0:0.268:4,0:5,0:0:5,0:0:0
1	100336192	.	C	T	.	.	DP=139;ECNT=1;NLOD=9.30;N_ART_LOD=-1.516e+00;POP_AF=1.000e-03;P_GERMLINE=-8.872e+00;TLOD=3.12	GT:AD:AF:F1R2:F2R1:MBQ:MFRL:MMQ:MPOS:SA_MAP_AF:SA_POST_PROB	0/1:100,2:0.039:26,0:74,2:40:226,230:60:19:0.020,0.00,0.020:0.010,4.957e-03,0.985	0/0:31,0:0.033:23,0:8,0:0:2,0:0:0
1	100366446	.	G	GT	.	.	DP=129;ECNT=1;NLOD=3.64;N_ART_LOD=-1.580e-01;POP_AF=1.000e-03;P_GERMLINE=-1.514e+00;RPA=15,16;RU=T;STR;TLOD=4.87	GT:AD:AF:F1R2:F2R1:MBQ:MFRL:MMQ:MPOS:SA_MAP_AF:SA_POST_PROB	0/1:35,8:0.337:15,5:10,2:36:187,188:60:26:0.131,0.141,0.163:0.071,7.357e-03,0.922	0/0:20,1:0.317:4,0:9,1:0:6,17:60:24
1	100381109	.	AT	A	.	.	DP=87;ECNT=1;NLOD=2.56;N_ART_LOD=-7.451e-01;POP_AF=1.000e-03;P_GERMLINE=-7.467e-02;RPA=13,12;RU=T;STR;TLOD=7.59	GT:AD:AF:F1R2:F2R1:MBQ:MFRL:MMQ:MPOS:SA_MAP_AF:SA_POST_PROB	0/1:40,5:0.258:8,4:7,1:39:225,232:60:37:0.111,0.00,0.111:0.019,0.017,0.964	0/0:9,0:0.325:3,0:2,0:0:22,0:0:0
1	100661987	.	GAAAAAAA	G	.	.	DP=218;ECNT=1;NLOD=16.09;N_ART_LOD=-1.121e+00;POP_AF=1.000e-03;P_GERMLINE=-1.467e+01;RPA=28,21;RU=A;STR;TLOD=4.12	GT:AD:AF:F1R2:F2R1:MBQ:MFRL:MMQ:MPOS:SA_MAP_AF:SA_POST_PROB	0/1:142,6:0.061:1,0:11,4:16:226,182:60:22:0.141,0.00,0.138:0.013,0.030,0.957	0/0:60,3:0.062:4,1:5,0:2:2,0:60:12
1	100671860	.	AT	A	.	.	DP=214;ECNT=3;NLOD=6.63;N_ART_LOD=-1.016e+00;POP_AF=1.000e-03;P_GERMLINE=-3.331e+00;RPA=6,5;RU=T;STR;TLOD=10.30	GT:AD:AF:F1R2:F2R1:MBQ:MFRL:MMQ:MPOS:SA_MAP_AF:SA_POST_PROB	0/1:116,10:0.198:38,5:75,5:36:167,205:60:36:0.061,0.071,0.079:0.029,4.107e-03,0.967	0/0:22,0:0.218:11,0:10,0:0:3,0:0:0
1	100671865	.	T	TA	.	.	DP=194;ECNT=3;NLOD=6.34;N_ART_LOD=-9.725e-01;POP_AF=1.000e-03;P_GERMLINE=-3.815e+00;TLOD=5.31	GT:AD:AF:F1R2:F2R1:MBQ:MFRL:MMQ:MPOS:SA_MAP_AF:SA_POST_PROB	0/1:123,10:0.150:41,3:77,7:38:170,170:60:27:0.061,0.061,0.076:0.013,5.819e-03,0.982	0/0:21,0:0.172:11,0:10,0:0:3,0:0:0
1	100740327	.	T	C	.	.	DP=148;ECNT=1;NLOD=12.54;N_ART_LOD=-1.649e+00;POP_AF=1.000e-03;P_GERMLINE=-1.207e+01;TLOD=3.18	GT:AD:AF:F1R2:F2R1:MBQ:MFRL:MMQ:MPOS:SA_MAP_AF:SA_POST_PROB	0/1:96,2:0.041:47,0:49,2:40:198,219:60:13:0.00,0.020,0.020:5.799e-03,7.787e-03,0.986	0/0:42,0:0.048:30,0:12,0:0:2,0:0:0
1	100819424	.	G	GT	.	.	DB;DP=226;ECNT=1;NLOD=3.91;N_ART_LOD=-1.183e+00;POP_AF=1.000e-03;P_GERMLINE=-7.251e-01;RPA=9,10;RU=T;STR;TLOD=7.23	GT:AD:AF:F1R2:F2R1:MBQ:MFRL:MMQ:MPOS:SA_MAP_AF:SA_POST_PROB	0/1:179,9:0.095:69,4:110,5:40:176,146:60:18:0.020,0.051,0.048:0.022,3.029e-03,0.975	0/0:13,0:0.094:8,0:5,0:0:5,0:0:0
1	103364484	.	AT	A	.	.	DB;DP=88;ECNT=1;NLOD=7.81;N_ART_LOD=-1.165e+00;POP_AF=1.000e-03;P_GERMLINE=-7.285e+00;RPA=10,9;RU=T;STR;TLOD=3.22	GT:AD:AF:F1R2:F2R1:MBQ:MFRL:MMQ:MPOS:SA_MAP_AF:SA_POST_PROB	0/1:44,4:0.162:20,1:23,3:36:172,176:60:20:0.051,0.081,0.083:0.014,0.011,0.975	0/0:26,0:0.053:16,0:9,0:0:2,0:0:0
1	103473925	.	C	CA	.	.	DP=175;ECNT=1;NLOD=2.35;N_ART_LOD=-7.120e-01;POP_AF=1.000e-03;P_GERMLINE=-1.480e+00;RPA=10,11;RU=A;STR;TLOD=3.59	GT:AD:AF:F1R2:F2R1:MBQ:MFRL:MMQ:MPOS:SA_MAP_AF:SA_POST_PROB	0/1:150,6:0.069:53,1:93,5:39:188,166:60:23:0.020,0.040,0.038:6.421e-03,6.511e-03,0.987	0/0:8,0:0.069:3,0:5,0:0:3,0:0:0
1	103496805	.	GAAA	G	.	.	DP=214;ECNT=1;NLOD=5.68;N_ART_LOD=-8.546e-01;POP_AF=1.000e-03;P_GERMLINE=-3.474e+00;RPA=13,10;RU=A;STR;TLOD=4.94	GT:AD:AF:F1R2:F2R1:MBQ:MFRL:MMQ:MPOS:SA_MAP_AF:SA_POST_PROB	0/1:115,26:0.293:2,1:11,3:32:180,201:60:28:0.030,0.00,0.029:4.575e-03,0.010,0.985	0/0:22,0:0.190:0,0:0,0:0:0,0:0:0
1	106434317	.	A	T	.	.	DP=96;ECNT=1;NLOD=2.47;N_ART_LOD=-6.393e-01;POP_AF=1.000e-03;P_GERMLINE=-7.807e-02;TLOD=6.48	GT:AD:AF:F1R2:F2R1:MBQ:MFRL:MMQ:MPOS:SA_MAP_AF:SA_POST_PROB	0/1:69,5:0.109:23,2:36,1:40:218,211:60:11:0.00,0.040,0.043:9.218e-03,0.013,0.978	0/0:16,1:0.063:10,0:4,0:0:5,0:0:0
1	107600325	.	C	T	.	.	DP=324;ECNT=1;NLOD=6.01;N_ART_LOD=-1.331e+00;POP_AF=1.000e-03;P_GERMLINE=-2.709e+00;TLOD=310.45	GT:AD:AF:F1R2:F2R1:MBQ:MFRL:MMQ:MPOS:SA_MAP_AF:SA_POST_PROB	0/1:195,92:0.331:60,34:135,58:39:175,164:60:20:0.303,0.303,0.321:0.020,7.571e-03,0.972	0/0:20,0:0.025:8,0:12,0:0:11,0:0:0
1	108298069	.	G	A	.	.	DP=120;ECNT=1;NLOD=9.29;N_ART_LOD=-1.521e+00;POP_AF=1.000e-03;P_GERMLINE=-5.992e+00;TLOD=28.83	GT:AD:AF:F1R2:F2R1:MBQ:MFRL:MMQ:MPOS:SA_MAP_AF:SA_POST_PROB	0/1:70,11:0.157:17,1:53,10:39:175,217:60:36:0.131,0.101,0.136:7.481e-03,0.025,0.968	0/0:31,0:0.047:19,0:12,0:0:2,0:0:0
1	108728580	.	T	TA	.	.	DP=116;ECNT=1;NLOD=6.62;N_ART_LOD=-1.127e+00;POP_AF=1.000e-03;P_GERMLINE=-5.300e+00;RPA=9,10;RU=A;STR;TLOD=4.02	GT:AD:AF:F1R2:F2R1:MBQ:MFRL:MMQ:MPOS:SA_MAP_AF:SA_POST_PROB	0/1:63,4:0.165:30,0:31,4:40:186,204:60:37:0.061,0.00,0.060:0.010,0.014,0.976	0/0:22,0:0.121:16,0:6,0:0:2,0:0:0
1	109193089	.	G	A	.	.	DP=117;ECNT=1;NLOD=7.50;N_ART_LOD=-1.421e+00;POP_AF=1.000e-03;P_GERMLINE=-6.841e+00;TLOD=3.36	GT:AD:AF:F1R2:F2R1:MBQ:MFRL:MMQ:MPOS:SA_MAP_AF:SA_POST_PROB	0/1:83,2:0.056:33,1:50,1:40:199,224:60:17:0.010,0.020,0.024:0.030,2.998e-03,0.967	0/0:25,0:0.022:21,0:4,0:0:3,0:0:0
1	109714706	.	C	T	.	.	DP=130;ECNT=2;NLOD=12.46;N_ART_LOD=-1.648e+00;POP_AF=1.000e-03;P_GERMLINE=-9.155e+00;TLOD=90.08	GT:AD:AF:F1R2:F2R1:MBQ:MFRL:MMQ:MPOS:PGT:PID:SA_MAP_AF:SA_POST_PROB	0/1:54,25:0.325:19,9:35,16:40:186,194:60:25:0|1:109714706_C_T:0.313,0.263,0.316:0.018,0.027,0.955	0/0:41,0:0.051:19,0:22,0:0:2,0:0:0:0|1:109714706_C_T
1	109714707	.	C	T	.	.	DP=128;ECNT=2;NLOD=12.46;N_ART_LOD=-1.635e+00;POP_AF=1.000e-03;P_GERMLINE=-9.155e+00;TLOD=93.17	GT:AD:AF:F1R2:F2R1:MBQ:MFRL:MMQ:MPOS:PGT:PID:SA_MAP_AF:SA_POST_PROB	0/1:54,26:0.332:19,10:35,16:40:186,196:60:26:0|1:109714706_C_T:0.323,0.273,0.325:0.018,0.028,0.954	0/0:41,0:0.020:19,0:22,0:0:2,0:0:0:0|1:109714706_C_T
1	109742505	.	G	A	.	.	DP=98;ECNT=1;NLOD=12.69;N_ART_LOD=-1.648e+00;POP_AF=1.000e-03;P_GERMLINE=-1.181e+01;TLOD=3.57	GT:AD:AF:F1R2:F2R1:MBQ:MFRL:MMQ:MPOS:SA_MAP_AF:SA_POST_PROB	0/1:47,2:0.079:16,0:31,2:37:206,163:60:23:0.030,0.020,0.041:4.202e-03,0.067,0.929	0/0:42,0:0.034:21,0:21,0:0:2,0:0:0
1	109856842	.	TG	T	.	.	DP=220;ECNT=2;NLOD=4.20;N_ART_LOD=-8.244e-01;POP_AF=1.000e-03;P_GERMLINE=-9.501e-01;RPA=11,10;RU=G;STR;TLOD=40.17	GT:AD:AF:F1R2:F2R1:MBQ:MFRL:MMQ:MPOS:SA_MAP_AF:SA_POST_PROB	0/1:131,26:0.239:44,9:79,16:39:200,179:60:25:0.162,0.081,0.163:4.219e-03,0.100,0.896	0/0:14,0:0.183:9,0:4,0:0:5,0:0:0
1	110050613	.	G	A	.	.	DP=641;ECNT=2;NLOD=31.74;N_ART_LOD=-1.748e+00;POP_AF=1.000e-03;P_GERMLINE=-3.130e+01;TLOD=3.14	GT:AD:AF:F1R2:F2R1:MBQ:MFRL:MMQ:MPOS:SA_MAP_AF:SA_POST_PROB	0/1:497,3:0.032:193,2:304,1:40:165,191:60:5:0.010,0.010,5.964e-03:1.879e-03,1.137e-03,0.997	0/0:106,0:0.046:72,0:34,0:0:1,0:0:0
1	110050623	.	TGGTGTCACCCACACCTTGGTCATCCCTTGCTGCTTGGTGTCACACTTGATGATCAA	T	.	.	DP=831;ECNT=2;NLOD=51.88;N_ART_LOD=-2.249e+00;POP_AF=1.000e-03;P_GERMLINE=-4.858e+01;TLOD=8.20	GT:AD:AF:F1R2:F2R1:MBQ:MFRL:MMQ:MPOS:SA_MAP_AF:SA_POST_PROB	0/1:555,5:0.076:194,3:361,2:16:181,244:60:29:0.010,0.00,8.929e-03:5.655e-04,0.025,0.974	0/0:179,1:0.052:98,0:81,1:29:2,7:60:2
1	110129582	.	C	CT	.	.	DP=62;ECNT=1;NLOD=3.27;N_ART_LOD=-8.827e-01;POP_AF=1.000e-03;P_GERMLINE=-2.864e-01;RPA=11,12;RU=T;STR;TLOD=9.68	GT:AD:AF:F1R2:F2R1:MBQ:MFRL:MMQ:MPOS:SA_MAP_AF:SA_POST_PROB	0/1:24,6:0.312:6,1:11,5:38:179,153:60:27:0.141,0.182,0.200:0.111,7.610e-03,0.881	0/0:11,0:0.182:3,0:7,0:0:3,0:0:0
1	110906426	.	CA	C	.	.	DB;DP=372;ECNT=1;NLOD=27.31;N_ART_LOD=-1.528e+00;POP_AF=1.000e-03;P_GERMLINE=-2.671e+01;RPA=9,8;RU=A;STR;TLOD=3.30	GT:AD:AF:F1R2:F2R1:MBQ:MFRL:MMQ:MPOS:SA_MAP_AF:SA_POST_PROB	0/1:246,5:0.044:99,0:136,5:35:169,138:60:18:0.020,0.020,0.021:2.209e-03,7.746e-03,0.990	0/0:91,0:0.084:54,0:31,0:0:0,0:0:0
1	111690319	.	T	TAA	.	.	DP=373;ECNT=1;NLOD=4.17;N_ART_LOD=-9.217e-01;POP_AF=1.000e-03;P_GERMLINE=-9.282e-01;RPA=9,11;RU=A;STR;TLOD=7.87	GT:AD:AF:F1R2:F2R1:MBQ:MFRL:MMQ:MPOS:SA_MAP_AF:SA_POST_PROB	0/1:117,14:0.362:44,2:70,7:39:187,206:60:15:0.030,0.020,0.029:1.666e-03,0.018,0.980	0/0:14,0:0.243:10,0:4,0:0:2,0:0:0
1	111860347	.	G	A	.	.	DP=146;ECNT=1;NLOD=22.10;N_ART_LOD=-1.884e+00;POP_AF=1.000e-03;P_GERMLINE=-2.155e+01;TLOD=3.25	GT:AD:AF:F1R2:F2R1:MBQ:MFRL:MMQ:MPOS:SA_MAP_AF:SA_POST_PROB	0/1:61,2:0.071:23,1:38,1:37:197,150:60:11:0.020,0.020,0.032:0.014,5.118e-03,0.980	0/0:74,0:0.031:55,0:19,0:0:2,0:0:0
1	111992408	.	G	A	.	.	DP=231;ECNT=1;NLOD=22.15;N_ART_LOD=-1.891e+00;POP_AF=1.000e-03;P_GERMLINE=-2.034e+01;TLOD=4.51	GT:AD:AF:F1R2:F2R1:MBQ:MFRL:MMQ:MPOS:SA_MAP_AF:SA_POST_PROB	0/1:138,3:0.051:53,1:85,2:39:190,144:60:12:0.020,0.020,0.021:3.289e-03,8.634e-03,0.988	0/0:74,0:0.047:48,0:26,0:0:0,0:0:0
1	113212123	.	T	TA	.	.	DB;DP=170;ECNT=1;NLOD=12.22;N_ART_LOD=-1.359e+00;POP_AF=1.000e-03;P_GERMLINE=-8.926e+00;RPA=9,10;RU=A;STR;TLOD=8.03	GT:AD:AF:F1R2:F2R1:MBQ:MFRL:MMQ:MPOS:SA_MAP_AF:SA_POST_PROB	0/1:96,7:0.137:37,3:58,4:40:174,181:60:34:0.051,0.061,0.068:0.022,4.547e-03,0.973	0/0:41,0:0.078:20,0:20,0:0:2,0:0:0
1	113633876	.	C	CT	.	.	DP=89;ECNT=1;NLOD=7.51;N_ART_LOD=-1.442e+00;POP_AF=1.000e-03;P_GERMLINE=-4.507e+00;RPA=9,10;RU=T;STR;TLOD=6.01	GT:AD:AF:F1R2:F2R1:MBQ:MFRL:MMQ:MPOS:SA_MAP_AF:SA_POST_PROB	0/1:50,5:0.126:21,1:29,4:39:178,156:60:18:0.061,0.081,0.091:0.013,0.012,0.975	0/0:25,0:0.070:14,0:11,0:0:0,0:0:0
1	113635952	.	AT	A	.	.	DB;DP=160;ECNT=1;NLOD=11.32;N_ART_LOD=-1.612e+00;POP_AF=1.000e-03;P_GERMLINE=-9.164e+00;RPA=10,9;RU=T;STR;TLOD=4.89	GT:AD:AF:F1R2:F2R1:MBQ:MFRL:MMQ:MPOS:SA_MAP_AF:SA_POST_PROB	0/1:88,6:0.125:40,4:48,2:40:220,211:60:35:0.00,0.061,0.064:0.057,3.902e-03,0.939	0/0:40,1:0.117:26,1:14,0:0:2,3:60:0
1	113993368	.	A	G	.	.	DP=225;ECNT=1;NLOD=10.98;N_ART_LOD=-1.599e+00;POP_AF=1.000e-03;P_GERMLINE=-8.696e+00;TLOD=5.03	GT:AD:AF:F1R2:F2R1:MBQ:MFRL:MMQ:MPOS:SA_MAP_AF:SA_POST_PROB	0/1:172,3:0.039:56,1:116,2:39:169,122:60:20:0.010,0.020,0.017:9.068e-03,2.157e-03,0.989	0/0:37,1:0.064:25,1:12,0:0:2,0:32:0
1	114123141	.	CT	C	.	.	DB;DP=151;ECNT=1;NLOD=9.60;N_ART_LOD=-1.241e+00;POP_AF=1.000e-03;P_GERMLINE=-6.523e+00;RPA=10,9;RU=T;STR;TLOD=6.18	GT:AD:AF:F1R2:F2R1:MBQ:MFRL:MMQ:MPOS:SA_MAP_AF:SA_POST_PROB	0/1:105,6:0.080:42,2:58,4:40:179,195:60:16:0.00,0.051,0.055:0.015,7.349e-03,0.977	0/0:32,0:0.031:15,0:16,0:0:2,0:0:0
1	114192033	.	G	GT	.	.	DP=277;ECNT=1;NLOD=3.01;N_ART_LOD=-8.410e-01;POP_AF=1.000e-03;P_GERMLINE=-2.655e+00;RPA=9,10;RU=T;STR;TLOD=3.06	GT:AD:AF:F1R2:F2R1:MBQ:MFRL:MMQ:MPOS:SA_MAP_AF:SA_POST_PROB	0/1:191,5:0.146:75,2:115,3:40:181,145:60:30:0.030,0.00,0.026:5.378e-03,6.902e-03,0.988	0/0:10,0:0.167:5,0:5,0:0:5,0:0:0
1	114224782	.	ATT	A	.	.	DP=419;ECNT=1;NLOD=8.43;N_ART_LOD=-7.709e-01;POP_AF=1.000e-03;P_GERMLINE=-5.129e+00;RPA=16,14;RU=T;STR;TLOD=19.13	GT:AD:AF:F1R2:F2R1:MBQ:MFRL:MMQ:MPOS:SA_MAP_AF:SA_POST_PROB	0/1:272,16:0.165:40,7:70,6:39:177,139:60:8:0.030,0.040,0.042:5.655e-03,4.823e-03,0.990	0/0:28,0:0.204:9,0:10,0:0:2,0:0:0
1	114495348	.	G	GT	.	.	DB;DP=172;ECNT=1;NLOD=5.37;N_ART_LOD=-1.031e+00;POP_AF=1.000e-03;P_GERMLINE=-2.071e+00;RPA=13,14;RU=T;STR;TLOD=19.27	GT:AD:AF:F1R2:F2R1:MBQ:MFRL:MMQ:MPOS:SA_MAP_AF:SA_POST_PROB	0/1:120,16:0.165:52,9:55,7:39:185,193:60:22:0.081,0.111,0.118:0.017,0.010,0.973	0/0:18,0:0.077:9,0:8,0:0:3,0:0:0
1	114945310	.	G	GA	.	.	DP=341;ECNT=1;NLOD=15.05;N_ART_LOD=-1.469e+00;POP_AF=1.000e-03;P_GERMLINE=-1.175e+01;RPA=9,10;RU=A;STR;TLOD=7.85	GT:AD:AF:F1R2:F2R1:MBQ:MFRL:MMQ:MPOS:SA_MAP_AF:SA_POST_PROB	0/1:234,9:0.091:112,2:120,7:40:187,163:60:22:0.030,0.030,0.037:3.020e-03,0.015,0.982	0/0:50,0:0.128:22,0:28,0:0:2,0:0:0
1	115006230	.	T	TA	.	.	DP=98;ECNT=1;NLOD=4.63;N_ART_LOD=-7.928e-01;POP_AF=1.000e-03;P_GERMLINE=-4.320e+00;RPA=15,16;RU=A;STR;TLOD=3.01	GT:AD:AF:F1R2:F2R1:MBQ:MFRL:MMQ:MPOS:SA_MAP_AF:SA_POST_PROB	0/1:38,4:0.235:7,2:16,2:26:222,192:60:35:0.081,0.071,0.095:0.059,7.343e-03,0.934	0/0:19,1:0.287:5,1:5,0:29:9,2:60:12
1	115262366	.	G	GA	.	.	DP=304;ECNT=1;NLOD=3.41;N_ART_LOD=0.604;POP_AF=1.000e-03;P_GERMLINE=-9.621e-01;RPA=10,11;RU=A;STR;TLOD=5.27	GT:AD:AF:F1R2:F2R1:MBQ:MFRL:MMQ:MPOS:SA_MAP_AF:SA_POST_PROB	0/1:216,7:0.131:93,2:117,5:34:167,165:60:26:0.030,0.020,0.031:4.292e-03,4.486e-03,0.991	0/0:20,1:0.096:10,0:9,1:37:3,2:60:12
1	115267916	.	T	C	.	.	DP=861;ECNT=1;NLOD=55.10;N_ART_LOD=-1.977e+00;POP_AF=1.000e-03;P_GERMLINE=-5.462e+01;TLOD=3.18	GT:AD:AF:F1R2:F2R1:MBQ:MFRL:MMQ:MPOS:SA_MAP_AF:SA_POST_PROB	0/1:638,3:0.026:218,0:394,3:40:170,246:60:22:0.010,0.010,4.878e-03:1.123e-03,1.275e-03,0.998	0/0:184,0:0.027:131,0:47,0:0:0,0:0:0
1	116933115	.	C	CT	.	.	DP=90;ECNT=1;NLOD=3.53;N_ART_LOD=-7.793e-01;POP_AF=1.000e-03;P_GERMLINE=-2.251e+00;RPA=12,13;RU=T;STR;TLOD=3.98	GT:AD:AF:F1R2:F2R1:MBQ:MFRL:MMQ:MPOS:SA_MAP_AF:SA_POST_PROB	0/1:52,4:0.161:11,3:29,1:21:201,178:60:37:0.061,0.051,0.071:0.029,7.048e-03,0.964	0/0:12,0:0.223:6,0:5,0:0:3,0:0:0
1	117122285	.	G	GTCC	.	.	DP=348;ECNT=2;NLOD=2.45;N_ART_LOD=-6.565e-01;POP_AF=1.000e-03;P_GERMLINE=-5.753e-02;TLOD=291.39	GT:AD:AF:F1R2:F2R1:MBQ:MFRL:MMQ:MPOS:SA_MAP_AF:SA_POST_PROB	0/1:113,82:0.451:53,24:60,57:39:163,184:60:31:0.394,0.404,0.415:0.018,0.012,0.970	0/0:8,0:0.247:3,0:5,0:0:9,0:0:0
1	117633133	.	CT	C	.	.	DB;DP=255;ECNT=1;NLOD=8.14;N_ART_LOD=0.527;POP_AF=1.000e-03;P_GERMLINE=-4.843e+00;RPA=10,9;RU=T;STR;TLOD=11.13	GT:AD:AF:F1R2:F2R1:MBQ:MFRL:MMQ:MPOS:SA_MAP_AF:SA_POST_PROB	0/1:163,10:0.131:69,5:83,5:40:161,159:60:21:0.051,0.051,0.061:8.138e-03,5.499e-03,0.986	0/0:41,2:0.103:23,1:17,1:20:2,20:60:28
1	117753467	.	A	G	.	.	DP=121;ECNT=1;NLOD=7.71;N_ART_LOD=-1.399e+00;POP_AF=1.000e-03;P_GERMLINE=-7.042e+00;TLOD=3.36	GT:AD:AF:F1R2:F2R1:MBQ:MFRL:MMQ:MPOS:SA_MAP_AF:SA_POST_PROB	0/1:82,2:0.065:27,0:55,2:40:175,202:60:17:0.020,0.00,0.024:3.979e-03,0.013,0.983	0/0:28,1:0.033:16,0:12,1:2:3,6:60:3
1	118454707	.	G	A	.	.	DP=311;ECNT=1;NLOD=20.35;N_ART_LOD=-1.851e+00;POP_AF=1.000e-03;P_GERMLINE=-1.730e+01;TLOD=6.12	GT:AD:AF:F1R2:F2R1:MBQ:MFRL:MMQ:MPOS:SA_MAP_AF:SA_POST_PROB	0/1:224,4:0.038:91,1:133,3:40:167,190:60:16:0.020,0.00,0.018:1.614e-03,0.017,0.981	0/0:68,0:0.038:50,0:18,0:0:2,0:0:0
1	118524060	.	T	C	.	.	DP=120;ECNT=1;NLOD=15.29;N_ART_LOD=-1.719e+00;POP_AF=1.000e-03;P_GERMLINE=-1.423e+01;TLOD=3.76	GT:AD:AF:F1R2:F2R1:MBQ:MFRL:MMQ:MPOS:SA_MAP_AF:SA_POST_PROB	0/1:60,2:0.074:30,0:30,2:40:179,272:60:20:0.030,0.00,0.032:8.160e-03,9.954e-03,0.982	0/0:51,0:0.012:35,0:16,0:0:0,0:0:0
1	118623681	.	T	TACAC	.	.	DP=109;ECNT=1;NLOD=3.79;N_ART_LOD=-1.135e+00;POP_AF=1.000e-03;P_GERMLINE=-6.102e-01;RPA=16,18;RU=AC;STR;TLOD=9.69	GT:AD:AF:F1R2:F2R1:MBQ:MFRL:MMQ:MPOS:SA_MAP_AF:SA_POST_PROB	0/1:26,7:0.356:7,5:12,1:40:166,195:60:33:0.00,0.111,0.111:0.018,0.017,0.965	0/0:22,1:0.271:8,0:11,0:0:2,0:0:0
1	120147923	.	G	A	.	.	DP=194;ECNT=1;NLOD=7.36;N_ART_LOD=-1.442e+00;POP_AF=1.000e-03;P_GERMLINE=-4.113e+00;TLOD=6.83	GT:AD:AF:F1R2:F2R1:MBQ:MFRL:MMQ:MPOS:SA_MAP_AF:SA_POST_PROB	0/1:139,4:0.090:54,0:85,4:39:190,158:60:10:0.020,0.020,0.028:2.981e-03,0.012,0.985	0/0:25,0:0.092:18,0:7,0:0:3,0:0:0
1	120293586	.	A	G	.	.	DP=74;ECNT=1;NLOD=3.60;N_ART_LOD=-1.114e+00;POP_AF=1.000e-03;P_GERMLINE=-2.468e+00;TLOD=3.84	GT:AD:AF:F1R2:F2R1:MBQ:MFRL:MMQ:MPOS:SA_MAP_AF:SA_POST_PROB	0/1:57,2:0.058:15,0:42,2:40:210,176:60:19:0.020,0.030,0.034:0.026,4.440e-03,0.970	0/0:12,0:1.731e-03:7,0:5,0:0:5,0:0:0
1	120539544	.	A	T	.	.	DP=80;ECNT=1;NLOD=3.31;N_ART_LOD=-1.079e+00;POP_AF=1.000e-03;P_GERMLINE=-3.053e-01;TLOD=14.55	GT:AD:AF:F1R2:F2R1:MBQ:MFRL:MMQ:MPOS:SA_MAP_AF:SA_POST_PROB	0/1:60,9:0.130:34,5:26,4:40:224,259:21:17:0.131,0.00,0.130:2.167e-03,0.490,0.508	0/0:11,0:2.954e-04:4,0:7,0:0:10,0:0:0
1	121306721	.	C	CT	.	.	DP=207;ECNT=1;NLOD=3.01;N_ART_LOD=-8.305e-01;POP_AF=1.000e-03;P_GERMLINE=-1.796e-01;RPA=10,11;RU=T;STR;TLOD=9.52	GT:AD:AF:F1R2:F2R1:MBQ:MFRL:MMQ:MPOS:SA_MAP_AF:SA_POST_PROB	0/1:147,9:0.145:66,3:78,6:39:204,187:49:23:0.040,0.051,0.058:0.036,3.009e-03,0.961	0/0:10,0:0.143:5,0:5,0:0:6,0:0:0
1	121483367	.	G	C	.	.	DP=73;ECNT=5;NLOD=2.95;N_ART_LOD=-1.084e+00;POP_AF=1.000e-03;P_GERMLINE=-1.900e+00;TLOD=3.76	GT:AD:AF:F1R2:F2R1:MBQ:MFRL:MMQ:MPOS:SA_MAP_AF:SA_POST_PROB	0/1:56,2:0.050:31,0:25,2:40:155,167:41:18:0.020,0.030,0.034:0.011,6.574e-03,0.982	0/0:10,0:0.125:7,0:3,0:0:6,0:0:0
1	121483405	.	T	C	.	.	DP=47;ECNT=5;NLOD=2.40;N_ART_LOD=-9.537e-01;POP_AF=1.000e-03;P_GERMLINE=-1.096e+00;TLOD=4.04	GT:AD:AF:F1R2:F2R1:MBQ:MFRL:MMQ:MPOS:SA_MAP_AF:SA_POST_PROB	0/1:35,2:0.080:23,2:12,0:38:163,132:45:46:0.051,0.00,0.054:8.071e-03,0.021,0.971	0/0:8,0:2.187e-03:4,0:4,0:0:9,0:0:0
1	121484088	.	T	G	.	.	DP=98;ECNT=2;NLOD=6.32;N_ART_LOD=-1.342e+00;POP_AF=1.000e-03;P_GERMLINE=-3.020e+00;TLOD=10.00	GT:AD:AF:F1R2:F2R1:MBQ:MFRL:MMQ:MPOS:PGT:PID:SA_MAP_AF:SA_POST_PROB	0/1:72,4:0.058:40,3:32,1:40:105,101:40:28:0|1:121484088_T_G:0.051,0.030,0.053:7.217e-03,0.011,0.981	0/0:21,0:3.162e-05:10,0:11,0:0:2,0:0:0:0|1:121484088_T_G
1	121484089	.	T	C	.	.	DP=99;ECNT=2;NLOD=6.32;N_ART_LOD=-1.351e+00;POP_AF=1.000e-03;P_GERMLINE=-3.020e+00;TLOD=10.00	GT:AD:AF:F1R2:F2R1:MBQ:MFRL:MMQ:MPOS:PGT:PID:SA_MAP_AF:SA_POST_PROB	0/1:72,4:0.058:40,3:32,1:40:105,101:40:29:0|1:121484088_T_G:0.051,0.030,0.053:7.217e-03,0.011,0.981	0/0:21,0:0.023:10,0:11,0:0:2,0:0:0:0|1:121484088_T_G
1	121484476	.	A	C	.	.	DP=575;ECNT=39;NLOD=26.77;N_ART_LOD=-1.956e+00;POP_AF=1.000e-03;P_GERMLINE=-2.377e+01;TLOD=6.00	GT:AD:AF:F1R2:F2R1:MBQ:MFRL:MMQ:MPOS:PGT:PID:SA_MAP_AF:SA_POST_PROB	0/1:472,4:0.018:253,2:219,2:38:158,196:60:39:0|1:121484476_A_C:0.010,0.010,8.403e-03:2.321e-03,1.308e-03,0.996	0/0:89,0:6.169e-03:52,0:37,0:0:2,0:0:0:0|1:121484476_A_C
1	121484499	.	G	C	.	.	DP=630;ECNT=39;NLOD=20.44;N_ART_LOD=0.531;POP_AF=1.000e-03;P_GERMLINE=-1.714e+01;TLOD=10.18	GT:AD:AF:F1R2:F2R1:MBQ:MFRL:MMQ:MPOS:SA_MAP_AF:SA_POST_PROB	0/1:521,6:0.028:272,2:249,4:40:158,132:60:39:0.010,0.010,0.011:0.016,6.955e-04,0.983	0/0:82,1:0.033:49,0:33,1:39:2,16:60:10
1	121484513	.	T	G	.	.	DP=679;ECNT=39;NLOD=24.08;N_ART_LOD=-1.908e+00;POP_AF=1.000e-03;P_GERMLINE=-2.091e+01;TLOD=6.45	GT:AD:AF:F1R2:F2R1:MBQ:MFRL:MMQ:MPOS:PGT:PID:SA_MAP_AF:SA_POST_PROB	0/1:594,5:8.379e-03:308,2:286,3:39:159,181:60:23:0|1:121484476_A_C:0.010,0.010,8.347e-03:2.329e-03,1.053e-03,0.997	0/0:80,0:3.189e-05:42,0:38,0:0:2,0:0:0:0|1:121484476_A_C
1	121484526	.	C	G	.	.	DP=766;ECNT=39;NLOD=24.37;N_ART_LOD=-1.618e+00;POP_AF=1.000e-03;P_GERMLINE=-2.382e+01;TLOD=3.25	GT:AD:AF:F1R2:F2R1:MBQ:MFRL:MMQ:MPOS:SA_MAP_AF:SA_POST_PROB	0/1:678,4:7.657e-03:354,2:320,2:39:159,153:60:28:0.010,0.010,5.882e-03:6.925e-04,2.781e-03,0.997	0/0:81,0:4.180e-04:43,0:36,0:0:2,0:0:0
1	121484527	.	G	A	.	.	DP=768;ECNT=39;NLOD=23.37;N_ART_LOD=-1.906e+00;POP_AF=1.000e-03;P_GERMLINE=-2.010e+01;TLOD=7.15	GT:AD:AF:F1R2:F2R1:MBQ:MFRL:MMQ:MPOS:SA_MAP_AF:SA_POST_PROB	0/1:657,5:0.025:337,4:320,1:40:159,145:60:22:0.010,0.010,7.553e-03:6.572e-04,4.996e-03,0.994	0/0:78,0:0.027:41,0:37,0:0:2,0:0:0
1	121484551	.	G	T	.	.	DP=1020;ECNT=39;NLOD=28.48;N_ART_LOD=-1.995e+00;POP_AF=1.000e-03;P_GERMLINE=-2.696e+01;TLOD=4.23	GT:AD:AF:F1R2:F2R1:MBQ:MFRL:MMQ:MPOS:SA_MAP_AF:SA_POST_PROB	0/1:895,4:0.015:464,2:431,2:39:156,205:55:21:0.010,0.010,4.449e-03:9.131e-04,9.168e-04,0.998	0/0:95,0:0.037:43,0:52,0:0:2,0:0:0
1	121484554	.	A	C	.	.	DP=1027;ECNT=39;NLOD=29.37;N_ART_LOD=-1.999e+00;POP_AF=1.000e-03;P_GERMLINE=-2.654e+01;TLOD=5.71	GT:AD:AF:F1R2:F2R1:MBQ:MFRL:MMQ:MPOS:SA_MAP_AF:SA_POST_PROB	0/1:914,5:0.010:471,4:443,1:39:156,123:47:21:0.010,0.010,5.441e-03:4.709e-04,3.782e-03,0.996	0/0:98,0:0.013:47,0:51,0:0:2,0:0:0
1	121484558	.	C	T	.	.	DP=1045;ECNT=39;NLOD=11.20;N_ART_LOD=9.47;POP_AF=1.000e-03;P_GERMLINE=-7.896e+00;TLOD=137.75	GT:AD:AF:F1R2:F2R1:MBQ:MFRL:MMQ:MPOS:PGT:PID:SA_MAP_AF:SA_POST_PROB	0/1:898,50:0.053:467,27:431,23:40:157,131:44:14:0|1:121484558_C_T:0.051,0.051,0.053:1.880e-03,4.844e-03,0.993	0/0:93,4:0.041:45,1:48,3:33:2,119:44:21:0|1:121484558_C_T
1	121484594	.	C	G	.	.	DP=1351;ECNT=39;NLOD=24.09;N_ART_LOD=8.67;POP_AF=1.000e-03;P_GERMLINE=-2.079e+01;TLOD=12.80	GT:AD:AF:F1R2:F2R1:MBQ:MFRL:MMQ:MPOS:SA_MAP_AF:SA_POST_PROB	0/1:1191,8:0.011:612,4:579,4:40:154,126:60:41:0.010,0.010,6.672e-03:5.591e-04,1.996e-03,0.997	0/0:136,4:0.036:70,2:66,2:25:2,0:34:21
1	121484595	.	T	C	.	.	DP=1361;ECNT=39;NLOD=41.63;N_ART_LOD=-2.148e+00;POP_AF=1.000e-03;P_GERMLINE=-3.834e+01;TLOD=8.26	GT:AD:AF:F1R2:F2R1:MBQ:MFRL:MMQ:MPOS:SA_MAP_AF:SA_POST_PROB	0/1:1203,7:0.011:617,1:586,6:40:154,154:60:24:0.010,0.010,5.785e-03:1.062e-03,7.433e-04,0.998	0/0:139,0:0.010:69,0:70,0:0:2,0:0:0
1	121484614	.	T	C	.	.	DP=1573;ECNT=39;NLOD=51.65;N_ART_LOD=-2.241e+00;POP_AF=1.000e-03;P_GERMLINE=-4.900e+01;TLOD=5.45	GT:AD:AF:F1R2:F2R1:MBQ:MFRL:MMQ:MPOS:SA_MAP_AF:SA_POST_PROB	0/1:1371,5:0.012:703,5:668,0:40:151,128:47:31:0.010,0.010,3.634e-03:5.430e-04,8.434e-04,0.999	0/0:172,0:0.010:84,0:88,0:0:2,0:0:0
1	121484626	.	G	T	.	.	DP=1654;ECNT=39;NLOD=53.58;N_ART_LOD=-2.254e+00;POP_AF=1.000e-03;P_GERMLINE=-5.028e+01;TLOD=18.56	GT:AD:AF:F1R2:F2R1:MBQ:MFRL:MMQ:MPOS:PGT:PID:SA_MAP_AF:SA_POST_PROB	0/1:1455,11:0.011:741,8:714,3:40:148,197:60:16:0|1:121484626_G_T:0.010,0.010,7.503e-03:5.913e-04,1.592e-03,0.998	0/0:178,0:2.857e-03:87,0:91,0:0:2,0:0:0:0|1:121484626_G_T
1	121484638	.	T	C	.	.	DP=1654;ECNT=39;NLOD=52.64;N_ART_LOD=-2.246e+00;POP_AF=1.000e-03;P_GERMLINE=-5.049e+01;TLOD=4.88	GT:AD:AF:F1R2:F2R1:MBQ:MFRL:MMQ:MPOS:SA_MAP_AF:SA_POST_PROB	0/1:1452,5:0.011:737,2:715,3:40:149,143:60:26:0.010,0.010,3.432e-03:5.539e-04,7.299e-04,0.999	0/0:175,0:3.379e-03:87,0:88,0:0:2,0:0:0
1	121484661	.	A	C	.	.	DP=1491;ECNT=11;NLOD=27.74;N_ART_LOD=4.75;POP_AF=1.000e-03;P_GERMLINE=-2.444e+01;TLOD=147.55	GT:AD:AF:F1R2:F2R1:MBQ:MFRL:MMQ:MPOS:SA_MAP_AF:SA_POST_PROB	0/1:1239,61:0.063:623,27:616,34:39:150,155:60:29:0.040,0.040,0.047:0.013,9.631e-04,0.986	0/0:133,4:0.059:69,2:64,2:38:2,0:45:31
1	121484722	.	G	GGA	.	.	DP=1084;ECNT=11;NLOD=17.50;N_ART_LOD=1.89;POP_AF=1.000e-03;P_GERMLINE=-1.420e+01;TLOD=36.43	GT:AD:AF:F1R2:F2R1:MBQ:MFRL:MMQ:MPOS:SA_MAP_AF:SA_POST_PROB	0/1:950,20:0.034:468,11:482,9:39:163,159:60:24:0.020,0.020,0.021:1.429e-03,2.303e-03,0.996	0/0:81,2:0.060:39,1:42,1:37:10,8:60:21
1	121484731	.	CA	C	.	.	DP=1176;ECNT=11;NLOD=27.98;N_ART_LOD=-1.996e+00;POP_AF=1.000e-03;P_GERMLINE=-2.476e+01;TLOD=6.67	GT:AD:AF:F1R2:F2R1:MBQ:MFRL:MMQ:MPOS:SA_MAP_AF:SA_POST_PROB	0/1:979,7:0.059:472,5:507,2:39:162,193:60:23:0.010,0.010,7.099e-03:1.784e-03,7.246e-04,0.997	0/0:95,0:0.056:45,0:50,0:0:6,0:0:0
1	121484771	.	T	C	.	.	DP=1273;ECNT=5;NLOD=30.83;N_ART_LOD=3.73;POP_AF=1.000e-03;P_GERMLINE=-2.753e+01;TLOD=159.11	GT:AD:AF:F1R2:F2R1:MBQ:MFRL:MMQ:MPOS:SA_MAP_AF:SA_POST_PROB	0/1:1037,60:0.069:493,31:544,29:40:157,171:60:20:0.051,0.051,0.055:1.433e-03,7.273e-03,0.991	0/0:138,3:0.023:72,2:66,1:32:3,112:60:9
1	121484801	.	C	G	.	.	DP=1276;ECNT=5;NLOD=49.32;N_ART_LOD=-2.222e+00;POP_AF=1.000e-03;P_GERMLINE=-4.602e+01;TLOD=83.24	GT:AD:AF:F1R2:F2R1:MBQ:MFRL:MMQ:MPOS:SA_MAP_AF:SA_POST_PROB	0/1:1049,36:0.043:506,21:543,15:40:157,171:60:24:0.030,0.030,0.033:1.012e-03,7.564e-03,0.991	0/0:164,0:0.013:92,0:72,0:0:2,0:0:0
1	121484856	.	A	T	.	.	DP=1114;ECNT=5;NLOD=43.34;N_ART_LOD=-2.164e+00;POP_AF=1.000e-03;P_GERMLINE=-4.003e+01;TLOD=13.82	GT:AD:AF:F1R2:F2R1:MBQ:MFRL:MMQ:MPOS:SA_MAP_AF:SA_POST_PROB	0/1:947,10:0.016:484,5:463,5:39:159,125:60:5:0.010,0.010,0.010:2.571e-03,7.995e-04,0.997	0/0:144,0:7.040e-03:81,0:63,0:0:2,0:0:0
1	121484966	.	G	C	.	.	DP=1365;ECNT=17;NLOD=46.90;N_ART_LOD=1.97;POP_AF=1.000e-03;P_GERMLINE=-4.360e+01;TLOD=20.69	GT:AD:AF:F1R2:F2R1:MBQ:MFRL:MMQ:MPOS:SA_MAP_AF:SA_POST_PROB	0/1:1156,12:0.016:560,5:596,7:40:156,163:48:20:0.010,0.010,0.010:1.498e-03,9.476e-04,0.998	0/0:182,2:0.011:111,1:71,1:38:2,133:53:22
1	121484992	.	T	G	.	.	DP=1250;ECNT=17;NLOD=49.36;N_ART_LOD=-2.222e+00;POP_AF=1.000e-03;P_GERMLINE=-4.619e+01;TLOD=6.43	GT:AD:AF:F1R2:F2R1:MBQ:MFRL:MMQ:MPOS:PGT:PID:SA_MAP_AF:SA_POST_PROB	0/1:1060,5:0.013:507,1:553,4:40:159,119:60:33:0|1:121484992_T_G:0.010,0.010,4.695e-03:5.985e-04,1.343e-03,0.998	0/0:164,0:0.012:98,0:66,0:0:2,0:0:0:0|1:121484992_T_G
1	121485000	.	C	G	.	.	DP=1218;ECNT=17;NLOD=44.48;N_ART_LOD=-1.446e-01;POP_AF=1.000e-03;P_GERMLINE=-4.288e+01;TLOD=4.31	GT:AD:AF:F1R2:F2R1:MBQ:MFRL:MMQ:MPOS:PGT:PID:SA_MAP_AF:SA_POST_PROB	0/1:1037,4:0.010:499,0:538,4:40:160,181:60:15:0|1:121485000_C_G:0.010,0.010,3.842e-03:4.132e-04,2.292e-03,0.997	0/0:161,1:0.012:93,1:68,0:40:2,193:38:11:0|1:121485000_C_G
1	121485007	.	T	C	.	.	DP=1206;ECNT=17;NLOD=46.19;N_ART_LOD=-2.195e+00;POP_AF=1.000e-03;P_GERMLINE=-4.587e+01;TLOD=3.01	GT:AD:AF:F1R2:F2R1:MBQ:MFRL:MMQ:MPOS:SA_MAP_AF:SA_POST_PROB	0/1:1017,4:0.017:491,3:526,1:40:161,163:60:29:0.010,0.010,3.918e-03:7.754e-04,8.428e-04,0.998	0/0:154,0:0.015:87,0:67,0:0:3,0:0:0
1	121485010	.	G	T	.	.	DP=1210;ECNT=17;NLOD=48.16;N_ART_LOD=-2.208e+00;POP_AF=1.000e-03;P_GERMLINE=-4.498e+01;TLOD=6.48	GT:AD:AF:F1R2:F2R1:MBQ:MFRL:MMQ:MPOS:PGT:PID:SA_MAP_AF:SA_POST_PROB	0/1:1039,5:7.195e-03:504,1:535,4:40:161,119:60:33:0|1:121484992_T_G:0.010,0.010,4.789e-03:6.340e-04,1.292e-03,0.998	0/0:160,0:3.162e-03:91,0:69,0:0:3,0:0:0:0|1:121484992_T_G
1	121485013	.	A	T	.	.	DP=1177;ECNT=17;NLOD=40.27;N_ART_LOD=-6.825e-02;POP_AF=1.000e-03;P_GERMLINE=-3.862e+01;TLOD=4.36	GT:AD:AF:F1R2:F2R1:MBQ:MFRL:MMQ:MPOS:PGT:PID:SA_MAP_AF:SA_POST_PROB	0/1:1009,4:0.010:483,0:526,4:40:160,181:60:28:0|1:121485000_C_G:0.010,0.010,3.949e-03:4.627e-04,1.943e-03,0.998	0/0:147,1:0.017:83,1:64,0:0:3,193:38:0:0|1:121485000_C_G
1	121485090	.	A	G	.	.	DP=1450;ECNT=36;NLOD=27.97;N_ART_LOD=-1.977e+00;POP_AF=1.000e-03;P_GERMLINE=-2.467e+01;TLOD=64.22	GT:AD:AF:F1R2:F2R1:MBQ:MFRL:MMQ:MPOS:SA_MAP_AF:SA_POST_PROB	0/1:1289,32:0.037:643,18:646,14:40:160,152:59:23:0.020,0.020,0.024:1.872e-03,1.667e-03,0.996	0/0:93,0:0.011:43,0:50,0:0:4,0:0:0
1	121485272	.	A	C	.	.	DP=2378;ECNT=16;NLOD=17.44;N_ART_LOD=-1.882e+00;POP_AF=1.000e-03;P_GERMLINE=-1.414e+01;TLOD=9.03	GT:AD:AF:F1R2:F2R1:MBQ:MFRL:MMQ:MPOS:SA_MAP_AF:SA_POST_PROB	0/1:723,6:0.342:338,3:385,3:40:147,141:60:30:0.010,0.010,8.230e-03:2.599e-03,8.388e-04,0.997	0/0:58,0:0.220:29,0:29,0:0:3,0:0:0
1	121485325	.	G	T	.	.	DP=1551;ECNT=16;NLOD=26.91;N_ART_LOD=-1.972e+00;POP_AF=1.000e-03;P_GERMLINE=-2.645e+01;TLOD=3.16	GT:AD:AF:F1R2:F2R1:MBQ:MFRL:MMQ:MPOS:SA_MAP_AF:SA_POST_PROB	0/1:1239,5:0.077:599,3:640,2:40:145,154:60:7:0.010,0.010,4.019e-03:1.013e-03,5.884e-04,0.998	0/0:90,0:0.040:44,0:46,0:0:3,0:0:0
1	121485348	.	T	G	.	.	DP=1459;ECNT=16;NLOD=28.25;N_ART_LOD=-1.983e+00;POP_AF=1.000e-03;P_GERMLINE=-2.495e+01;TLOD=9.77	GT:AD:AF:F1R2:F2R1:MBQ:MFRL:MMQ:MPOS:SA_MAP_AF:SA_POST_PROB	0/1:1176,8:0.072:554,5:622,3:39:146,185:60:26:0.010,0.010,6.757e-03:8.759e-04,1.231e-03,0.998	0/0:94,0:0.017:52,0:42,0:0:3,0:0:0
1	121485378	.	C	A	.	.	DP=939;ECNT=16;NLOD=15.81;N_ART_LOD=-1.770e+00;POP_AF=1.000e-03;P_GERMLINE=-1.252e+01;TLOD=7.58	GT:AD:AF:F1R2:F2R1:MBQ:MFRL:MMQ:MPOS:SA_MAP_AF:SA_POST_PROB	0/1:710,8:0.118:350,2:360,6:40:145,110:60:15:0.010,0.010,0.011:1.406e-03,2.623e-03,0.996	0/0:54,0:0.098:31,0:23,0:0:2,0:0:0
1	121485431	.	A	ATTCTCAGTAAC	.	.	DP=388;ECNT=16;NLOD=6.59;N_ART_LOD=-1.392e+00;POP_AF=1.000e-03;P_GERMLINE=-3.290e+00;TLOD=12.91	GT:AD:AF:F1R2:F2R1:MBQ:MFRL:MMQ:MPOS:PGT:PID:SA_MAP_AF:SA_POST_PROB	0/1:257,8:0.153:121,4:136,4:40:137,131:60:2:0|1:121485400_G_A:0.030,0.020,0.030:5.179e-03,3.796e-03,0.991	0/0:22,0:0.081:13,0:9,0:0:3,0:0:0:0|1:121485400_G_A
1	143403664	.	T	C	.	.	DP=76;ECNT=3;NLOD=3.31;N_ART_LOD=-1.094e+00;POP_AF=1.000e-03;P_GERMLINE=-2.099e+00;TLOD=3.92	GT:AD:AF:F1R2:F2R1:MBQ:MFRL:MMQ:MPOS:PGT:PID:SA_MAP_AF:SA_POST_PROB	0/1:60,2:0.047:24,1:36,1:40:213,227:25:23:0|1:143403664_T_C:0.030,0.00,0.032:0.014,7.477e-03,0.978	0/0:11,0:0.042:7,0:4,0:0:3,0:0:0:0|1:143403664_T_C
1	143403665	.	C	T	.	.	DP=76;ECNT=3;NLOD=3.31;N_ART_LOD=-1.094e+00;POP_AF=1.000e-03;P_GERMLINE=-2.099e+00;TLOD=3.92	GT:AD:AF:F1R2:F2R1:MBQ:MFRL:MMQ:MPOS:PGT:PID:SA_MAP_AF:SA_POST_PROB	0/1:60,2:0.047:24,1:36,1:40:213,227:25:22:0|1:143403664_T_C:0.030,0.00,0.032:0.014,7.477e-03,0.978	0/0:11,0:0.042:7,0:4,0:0:3,0:0:0:0|1:143403664_T_C
1	144621623	.	G	T	.	.	DP=184;ECNT=6;NLOD=35.70;N_ART_LOD=-2.083e+00;POP_AF=1.000e-03;P_GERMLINE=-3.240e+01;TLOD=13.20	GT:AD:AF:F1R2:F2R1:MBQ:MFRL:MMQ:MPOS:SA_MAP_AF:SA_POST_PROB	0/1:49,8:0.171:25,3:24,5:39:143,114:25:9:0.141,0.071,0.140:8.277e-03,0.035,0.957	0/0:119,0:0.015:75,0:44,0:0:2,0:0:0
1	144905992	.	T	TA	.	.	DP=102;ECNT=1;NLOD=5.03;N_ART_LOD=-1.063e+00;POP_AF=1.000e-03;P_GERMLINE=-1.739e+00;RPA=14,15;RU=A;STR;TLOD=9.28	GT:AD:AF:F1R2:F2R1:MBQ:MFRL:MMQ:MPOS:SA_MAP_AF:SA_POST_PROB	0/1:52,9:0.225:14,2:25,7:39:221,180:60:15:0.00,0.152,0.148:0.020,0.019,0.961	0/0:17,0:0.204:5,0:10,0:0:2,0:0:0
1	144918011	.	T	TA	.	.	DP=207;ECNT=1;NLOD=12.91;N_ART_LOD=-1.425e+00;POP_AF=1.000e-03;P_GERMLINE=-9.604e+00;RPA=10,11;RU=A;STR;TLOD=11.73	GT:AD:AF:F1R2:F2R1:MBQ:MFRL:MMQ:MPOS:SA_MAP_AF:SA_POST_PROB	0/1:90,10:0.220:43,6:45,4:36:196,208:60:25:0.091,0.081,0.100:0.057,7.099e-03,0.936	0/0:43,0:0.166:30,0:13,0:0:2,0:0:0
1	145323755	.	C	A	.	.	DP=541;ECNT=4;NLOD=33.30;N_ART_LOD=-2.070e+00;POP_AF=1.000e-03;P_GERMLINE=-3.000e+01;TLOD=43.11	GT:AD:AF:F1R2:F2R1:MBQ:MFRL:MMQ:MPOS:SA_MAP_AF:SA_POST_PROB	0/1:367,20:0.085:155,11:212,9:40:145,105:55:8:0.030,0.051,0.052:0.824,1.893e-04,0.176	0/0:111,0:0.054:58,0:53,0:0:2,0:0:0
1	145415368	.	CGAG	C	.	.	DB;DP=485;ECNT=1;NLOD=7.76;N_ART_LOD=-1.514e+00;POP_AF=1.000e-03;P_GERMLINE=-4.544e+00;RPA=6,5;RU=GAG;STR;TLOD=6.65	GT:AD:AF:F1R2:F2R1:MBQ:MFRL:MMQ:MPOS:SA_MAP_AF:SA_POST_PROB	0/1:343,4:0.120:119,1:224,3:38:194,226:60:43:0.010,0.010,0.012:1.809e-03,3.025e-03,0.995	0/0:26,0:0.185:15,0:11,0:0:5,0:0:0
1	145459992	.	A	G	.	.	DP=85;ECNT=1;NLOD=2.40;N_ART_LOD=-9.539e-01;POP_AF=1.000e-03;P_GERMLINE=-1.764e+00;TLOD=3.35	GT:AD:AF:F1R2:F2R1:MBQ:MFRL:MMQ:MPOS:SA_MAP_AF:SA_POST_PROB	0/1:72,2:0.051:36,1:36,1:39:228,201:60:15:0.00,0.030,0.027:8.211e-03,7.769e-03,0.984	0/0:8,0:1.484e-03:5,0:3,0:0:14,0:0:0
1	145532010	.	CTGTGTG	C	.	.	DP=129;ECNT=2;NLOD=2.35;N_ART_LOD=-5.881e-01;POP_AF=1.000e-03;P_GERMLINE=-4.674e-02;RPA=20,17;RU=TG;STR;TLOD=8.09	GT:AD:AF:F1R2:F2R1:MBQ:MFRL:MMQ:MPOS:SA_MAP_AF:SA_POST_PROB	0/1:80,13:0.211:8,5:10,0:39:195,181:60:28:0.00,0.081,0.077:0.017,0.011,0.972	0/0:8,0:0.112:6,0:1,0:0:4,0:0:0
1	145534121	.	AC	A	.	.	DP=1926;ECNT=1;NLOD=9.31;N_ART_LOD=-1.083e+00;POP_AF=1.000e-03;P_GERMLINE=-8.019e+00;RPA=7,6;RU=C;STR;TLOD=4.00	GT:AD:AF:F1R2:F2R1:MBQ:MFRL:MMQ:MPOS:SA_MAP_AF:SA_POST_PROB	0/1:1742,12:0.043:593,5:1102,7:39:166,143:60:27:0.010,0.010,7.013e-03:3.366e-03,3.655e-04,0.996	0/0:31,0:0.082:19,0:12,0:0:2,0:0:0
1	145538364	.	C	A	.	.	DP=348;ECNT=1;NLOD=5.10;N_ART_LOD=-1.265e+00;POP_AF=1.000e-03;P_GERMLINE=-4.181e+00;TLOD=3.62	GT:AD:AF:F1R2:F2R1:MBQ:MFRL:MMQ:MPOS:SA_MAP_AF:SA_POST_PROB	0/1:303,3:0.046:126,1:177,2:40:174,118:60:25:0.010,0.00,9.804e-03:1.600e-03,5.087e-03,0.993	0/0:17,0:0.030:8,0:9,0:0:3,0:0:0
1	145561742	.	G	A	.	.	DP=990;ECNT=1;NLOD=11.61;N_ART_LOD=-1.618e+00;POP_AF=1.000e-03;P_GERMLINE=-9.915e+00;TLOD=4.40	GT:AD:AF:F1R2:F2R1:MBQ:MFRL:MMQ:MPOS:SA_MAP_AF:SA_POST_PROB	0/1:905,4:0.026:297,1:608,3:40:189,230:60:39:0.010,0.010,4.400e-03:2.167e-03,5.279e-04,0.997	0/0:39,0:0.053:18,0:21,0:0:3,0:0:0
1	145650500	.	G	A	.	.	DP=769;ECNT=1;NLOD=26.68;N_ART_LOD=-1.960e+00;POP_AF=1.000e-03;P_GERMLINE=-2.486e+01;TLOD=4.54	GT:AD:AF:F1R2:F2R1:MBQ:MFRL:MMQ:MPOS:SA_MAP_AF:SA_POST_PROB	0/1:646,4:0.028:272,3:374,1:40:166,190:60:11:0.010,0.00,6.154e-03:5.356e-04,8.939e-03,0.991	0/0:89,0:0.019:51,0:38,0:0:2,0:0:0
1	146680465	.	T	C	.	.	DP=601;ECNT=1;NLOD=23.99;N_ART_LOD=-1.928e+00;POP_AF=1.000e-03;P_GERMLINE=-2.333e+01;TLOD=3.36	GT:AD:AF:F1R2:F2R1:MBQ:MFRL:MMQ:MPOS:SA_MAP_AF:SA_POST_PROB	0/1:482,3:0.033:206,1:276,2:40:175,215:60:20:0.010,0.010,6.186e-03:9.481e-04,2.681e-03,0.996	0/0:80,0:0.053:62,0:18,0:0:2,0:0:0
1	146737572	.	A	AT	.	.	DB;DP=504;ECNT=1;NLOD=14.73;N_ART_LOD=-1.424e+00;POP_AF=1.000e-03;P_GERMLINE=-1.143e+01;RPA=9,10;RU=T;STR;TLOD=12.46	GT:AD:AF:F1R2:F2R1:MBQ:MFRL:MMQ:MPOS:SA_MAP_AF:SA_POST_PROB	0/1:398,15:0.077:151,2:241,13:39:174,171:60:21:0.030,0.030,0.036:3.094e-03,4.514e-03,0.992	0/0:49,0:0.047:28,0:21,0:0:2,0:0:0
1	146739066	.	CT	C	.	.	DP=800;ECNT=1;NLOD=9.27;N_ART_LOD=-9.651e-01;POP_AF=1.000e-03;P_GERMLINE=-6.889e+00;RPA=9,8;RU=T;STR;TLOD=5.14	GT:AD:AF:F1R2:F2R1:MBQ:MFRL:MMQ:MPOS:SA_MAP_AF:SA_POST_PROB	0/1:690,10:0.057:287,4:366,6:40:182,186:60:33:0.010,0.010,0.015:1.211e-03,8.661e-03,0.990	0/0:31,0:0.073:12,0:14,0:0:3,0:0:0
1	147091500	.	AC	A	.	.	DB;DP=575;ECNT=1;NLOD=11.97;N_ART_LOD=-1.346e+00;POP_AF=1.000e-03;P_GERMLINE=-1.052e+01;RPA=8,7;RU=C;STR;TLOD=4.16	GT:AD:AF:F1R2:F2R1:MBQ:MFRL:MMQ:MPOS:SA_MAP_AF:SA_POST_PROB	0/1:470,7:0.064:158,0:298,7:39:192,157:60:27:0.010,0.010,0.015:9.419e-04,0.011,0.988	0/0:40,0:0.068:20,0:18,0:0:3,0:0:0
1	147127328	.	C	G	.	.	DP=388;ECNT=1;NLOD=5.70;N_ART_LOD=-1.318e+00;POP_AF=1.000e-03;P_GERMLINE=-2.396e+00;TLOD=41.89	GT:AD:AF:F1R2:F2R1:MBQ:MFRL:MMQ:MPOS:SA_MAP_AF:SA_POST_PROB	0/1:332,17:0.073:116,6:216,11:39:160,181:60:27:0.040,0.040,0.049:2.813e-03,7.670e-03,0.990	0/0:19,0:0.050:11,0:8,0:0:3,0:0:0
1	147231015	.	G	A	.	.	DP=1142;ECNT=2;NLOD=13.36;N_ART_LOD=-1.391e+00;POP_AF=1.000e-03;P_GERMLINE=-1.238e+01;TLOD=3.68	GT:AD:AF:F1R2:F2R1:MBQ:MFRL:MMQ:MPOS:SA_MAP_AF:SA_POST_PROB	0/1:1035,5:0.030:372,1:663,4:40:181,94:60:14:0.010,0.010,4.803e-03:6.388e-04,1.287e-03,0.998	0/0:45,0:0.067:26,0:19,0:0:2,0:0:0
1	147231046	.	G	A	.	.	DP=1151;ECNT=2;NLOD=11.06;N_ART_LOD=-1.611e+00;POP_AF=1.000e-03;P_GERMLINE=-9.659e+00;TLOD=4.11	GT:AD:AF:F1R2:F2R1:MBQ:MFRL:MMQ:MPOS:SA_MAP_AF:SA_POST_PROB	0/1:1038,4:0.034:407,2:631,2:40:185,170:60:29:0.010,0.010,3.839e-03:1.926e-03,4.459e-04,0.998	0/0:37,0:0.083:18,0:19,0:0:3,0:0:0
1	147381397	.	GA	G	.	.	DP=519;ECNT=1;NLOD=2.24;N_ART_LOD=-3.299e-01;POP_AF=1.000e-03;P_GERMLINE=-4.344e-02;RPA=13,12;RU=A;STR;TLOD=6.65	GT:AD:AF:F1R2:F2R1:MBQ:MFRL:MMQ:MPOS:SA_MAP_AF:SA_POST_PROB	0/1:335,11:0.223:25,4:41,3:34:191,155:60:21:0.020,0.010,0.021:0.011,2.329e-03,0.987	0/0:8,0:0.273:2,0:1,0:0:29,0:0:0
1	148887716	.	G	T	.	.	DP=92;ECNT=1;NLOD=25.19;N_ART_LOD=-1.935e+00;POP_AF=1.000e-03;P_GERMLINE=-2.489e+01;TLOD=3.00	GT:AD:AF:F1R2:F2R1:MBQ:MFRL:MMQ:MPOS:SA_MAP_AF:SA_POST_PROB	0/1:4,1:0.201:2,1:2,0:40:138,106:49:20:0.202,0.00,0.200:0.022,0.025,0.953	0/0:84,0:0.020:62,0:22,0:0:2,0:0:0
1	149858461	.	C	A	.	.	DP=430;ECNT=1;NLOD=8.40;N_ART_LOD=-1.475e+00;POP_AF=1.000e-03;P_GERMLINE=-7.721e+00;TLOD=3.38	GT:AD:AF:F1R2:F2R1:MBQ:MFRL:MMQ:MPOS:SA_MAP_AF:SA_POST_PROB	0/1:378,3:0.032:165,1:213,2:39:169,143:60:31:0.010,0.010,7.874e-03:1.097e-03,6.370e-03,0.993	0/0:28,0:0.035:17,0:11,0:0:2,0:0:0
1	149883405	.	A	G	.	.	DP=624;ECNT=1;NLOD=13.41;N_ART_LOD=-1.673e+00;POP_AF=1.000e-03;P_GERMLINE=-1.288e+01;TLOD=3.23	GT:AD:AF:F1R2:F2R1:MBQ:MFRL:MMQ:MPOS:SA_MAP_AF:SA_POST_PROB	0/1:555,3:0.023:213,1:342,2:40:160,175:60:16:0.010,0.00,5.376e-03:5.302e-04,8.957e-03,0.991	0/0:45,0:0.038:27,0:18,0:0:2,0:0:0
1	150259074	.	G	A	.	.	DP=1518;ECNT=1;NLOD=30.31;N_ART_LOD=-2.039e+00;POP_AF=1.000e-03;P_GERMLINE=-2.937e+01;TLOD=3.64	GT:AD:AF:F1R2:F2R1:MBQ:MFRL:MMQ:MPOS:SA_MAP_AF:SA_POST_PROB	0/1:1291,5:0.042:494,3:797,2:40:176,177:60:13:0.010,0.010,3.858e-03:8.444e-04,6.047e-04,0.999	0/0:101,0:0.078:63,0:38,0:0:0,0:0:0
1	150551491	.	GTCC	G	.	.	DB;DP=1603;ECNT=1;NLOD=11.99;N_ART_LOD=-1.361e+00;POP_AF=1.000e-03;P_GERMLINE=-8.692e+00;RPA=4,3;RU=TCC;STR;TLOD=36.16	GT:AD:AF:F1R2:F2R1:MBQ:MFRL:MMQ:MPOS:SA_MAP_AF:SA_POST_PROB	0/1:1325,18:0.080:463,5:789,13:39:175,175:60:31:0.010,0.010,0.014:5.838e-04,5.787e-03,0.994	0/0:40,0:0.101:18,0:19,0:0:3,0:0:0
1	150801842	.	G	GA	.	.	DP=172;ECNT=1;NLOD=4.21;N_ART_LOD=-9.345e-01;POP_AF=1.000e-03;P_GERMLINE=-1.544e+00;RPA=9,10;RU=A;STR;TLOD=5.50	GT:AD:AF:F1R2:F2R1:MBQ:MFRL:MMQ:MPOS:SA_MAP_AF:SA_POST_PROB	0/1:129,6:0.105:45,2:83,4:39:206,188:60:9:0.040,0.020,0.044:2.222e-03,0.070,0.927	0/0:14,0:0.089:8,0:6,0:0:8,0:0:0
1	150915291	.	C	T	.	.	DP=462;ECNT=1;NLOD=11.40;N_ART_LOD=-1.310e+00;POP_AF=1.000e-03;P_GERMLINE=-1.079e+01;TLOD=3.32	GT:AD:AF:F1R2:F2R1:MBQ:MFRL:MMQ:MPOS:SA_MAP_AF:SA_POST_PROB	0/1:393,3:0.039:155,0:238,3:39:193,147:60:25:0.00,0.010,7.557e-03:4.316e-03,1.181e-03,0.995	0/0:38,0:0.027:22,0:16,0:0:2,0:0:0
1	150996971	.	C	CA	.	.	DP=199;ECNT=1;NLOD=2.37;N_ART_LOD=-7.376e-01;POP_AF=1.000e-03;P_GERMLINE=-4.767e-02;RPA=11,12;RU=A;STR;TLOD=32.49	GT:AD:AF:F1R2:F2R1:MBQ:MFRL:MMQ:MPOS:SA_MAP_AF:SA_POST_PROB	0/1:149,23:0.176:52,3:76,20:40:207,215:60:25:0.00,0.131,0.134:0.034,9.438e-03,0.956	0/0:8,0:0.145:5,0:2,0:0:3,0:0:0
1	151149218	.	G	A	.	.	DP=308;ECNT=1;NLOD=3.85;N_ART_LOD=0.840;POP_AF=1.000e-03;P_GERMLINE=-2.065e+00;TLOD=4.50	GT:AD:AF:F1R2:F2R1:MBQ:MFRL:MMQ:MPOS:SA_MAP_AF:SA_POST_PROB	0/1:261,3:0.044:96,1:165,2:40:173,235:60:25:0.010,0.010,0.011:3.637e-03,2.013e-03,0.994	0/0:24,1:0.059:15,1:9,0:32:8,5:60:0
1	151196712	.	C	T	.	.	DP=1220;ECNT=2;NLOD=38.23;N_ART_LOD=-2.121e+00;POP_AF=1.000e-03;P_GERMLINE=-3.493e+01;TLOD=18.87	GT:AD:AF:F1R2:F2R1:MBQ:MFRL:MMQ:MPOS:SA_MAP_AF:SA_POST_PROB	0/1:997,22:0.053:392,14:605,8:40:163,181:60:18:0.020,0.020,0.022:3.108e-03,1.194e-03,0.996	0/0:128,0:0.034:82,0:46,0:0:0,0:0:0
1	151317687	.	C	A	.	.	DP=250;ECNT=1;NLOD=5.10;N_ART_LOD=-1.265e+00;POP_AF=1.000e-03;P_GERMLINE=-1.805e+00;TLOD=297.20	GT:AD:AF:F1R2:F2R1:MBQ:MFRL:MMQ:MPOS:SA_MAP_AF:SA_POST_PROB	0/1:136,87:0.395:55,37:81,50:39:154,170:60:18:0.364,0.384,0.390:0.037,7.298e-03,0.956	0/0:17,0:0.030:11,0:6,0:0:3,0:0:0
1	151789613	.	C	T	.	.	DP=137;ECNT=1;NLOD=4.74;N_ART_LOD=-1.288e+00;POP_AF=1.000e-03;P_GERMLINE=-1.649e+00;TLOD=6.24	GT:AD:AF:F1R2:F2R1:MBQ:MFRL:MMQ:MPOS:SA_MAP_AF:SA_POST_PROB	0/1:97,4:0.099:42,4:55,0:35:195,188:60:31:0.00,0.040,0.040:7.489e-03,0.015,0.977	0/0:16,0:0.147:8,0:8,0:0:3,0:0:0
1	152080924	.	C	T	.	.	DP=1016;ECNT=1;NLOD=14.39;N_ART_LOD=-1.720e+00;POP_AF=1.000e-03;P_GERMLINE=-1.325e+01;TLOD=3.85	GT:AD:AF:F1R2:F2R1:MBQ:MFRL:MMQ:MPOS:SA_MAP_AF:SA_POST_PROB	0/1:906,4:0.044:336,2:570,2:40:181,212:60:26:0.010,0.00,4.396e-03:4.961e-04,3.487e-03,0.996	0/0:49,0:0.076:21,0:28,0:0:2,0:0:0
1	152127844	.	TTGTC	T	.	.	DP=1662;ECNT=3;NLOD=71.91;N_ART_LOD=-1.263e+00;POP_AF=1.000e-03;P_GERMLINE=-6.862e+01;RPA=3,2;RU=TGTC;STR;TLOD=7.39	GT:AD:AF:F1R2:F2R1:MBQ:MFRL:MMQ:MPOS:SA_MAP_AF:SA_POST_PROB	0/1:1236,6:0.052:465,0:771,6:40:175,131:60:37:0.010,0.010,4.831e-03:4.814e-04,1.716e-03,0.998	0/0:250,1:0.074:161,0:89,1:35:0,3:60:0
1	152127916	.	TTGTC	T	.	.	DP=2175;ECNT=3;NLOD=93.94;N_ART_LOD=-2.525e+00;POP_AF=1.000e-03;P_GERMLINE=-9.222e+01;RPA=3,2;RU=TGTC;STR;TLOD=4.42	GT:AD:AF:F1R2:F2R1:MBQ:MFRL:MMQ:MPOS:SA_MAP_AF:SA_POST_PROB	0/1:1598,6:0.061:619,4:979,2:37:171,139:60:27:0.010,0.010,3.741e-03:5.109e-04,7.765e-04,0.999	0/0:313,0:0.071:179,0:134,0:0:0,0:0:0
1	152186708	.	C	T	.	.	DP=852;ECNT=1;NLOD=4.96;N_ART_LOD=-1.270e+00;POP_AF=1.000e-03;P_GERMLINE=-1.669e+00;TLOD=44.53	GT:AD:AF:F1R2:F2R1:MBQ:MFRL:MMQ:MPOS:SA_MAP_AF:SA_POST_PROB	0/1:738,40:0.084:309,18:429,22:40:181,194:24:33:0.051,0.020,0.051:8.923e-10,1.000,2.059e-06	0/0:17,0:0.071:9,0:8,0:0:7,0:0:0
1	152187437	.	A	G	.	.	DP=190;ECNT=2;NLOD=2.33;N_ART_LOD=-9.697e-01;POP_AF=1.000e-03;P_GERMLINE=-4.441e-02;TLOD=14.91	GT:AD:AF:F1R2:F2R1:MBQ:MFRL:MMQ:MPOS:SA_MAP_AF:SA_POST_PROB	0/1:151,13:0.105:53,7:98,6:39:260,301:24:16:0.00,0.081,0.079:0.014,0.013,0.973	0/0:11,1:0.236:4,0:7,1:2:8,17:30:3
1	152191448	.	C	G	.	.	DP=618;ECNT=1;NLOD=25.99;N_ART_LOD=-1.956e+00;POP_AF=1.000e-03;P_GERMLINE=-2.269e+01;TLOD=90.21	GT:AD:AF:F1R2:F2R1:MBQ:MFRL:MMQ:MPOS:SA_MAP_AF:SA_POST_PROB	0/1:467,33:0.088:190,11:277,22:40:204,225:60:23:0.061,0.061,0.066:3.626e-03,5.033e-03,0.991	0/0:87,0:0.037:46,0:41,0:0:4,0:0:0
1	152324557	.	CTG	C	.	.	DP=1570;ECNT=1;NLOD=54.98;N_ART_LOD=-2.297e+00;POP_AF=1.000e-03;P_GERMLINE=-5.431e+01;RPA=5,4;RU=TG;STR;TLOD=3.36	GT:AD:AF:F1R2:F2R1:MBQ:MFRL:MMQ:MPOS:SA_MAP_AF:SA_POST_PROB	0/1:1146,5:0.079:411,1:735,4:39:182,159:60:22:0.010,0.010,4.344e-03:8.188e-04,7.868e-04,0.998	0/0:183,0:0.079:112,0:71,0:0:0,0:0:0
1	152648525	.	C	T	.	.	DP=1692;ECNT=1;NLOD=23.90;N_ART_LOD=-1.925e+00;POP_AF=1.000e-03;P_GERMLINE=-2.341e+01;TLOD=3.19	GT:AD:AF:F1R2:F2R1:MBQ:MFRL:MMQ:MPOS:SA_MAP_AF:SA_POST_PROB	0/1:1521,4:0.030:576,1:945,3:40:165,187:60:11:0.010,0.010,2.623e-03:4.999e-04,7.381e-04,0.999	0/0:80,0:0.050:50,0:30,0:0:2,0:0:0
1	152760167	.	C	T	.	.	DP=111;ECNT=1;NLOD=10.12;N_ART_LOD=-1.547e+00;POP_AF=1.000e-03;P_GERMLINE=-9.777e+00;TLOD=3.04	GT:AD:AF:F1R2:F2R1:MBQ:MFRL:MMQ:MPOS:SA_MAP_AF:SA_POST_PROB	0/1:72,2:0.041:27,1:45,1:37:178,204:60:8:0.020,0.020,0.027:0.011,4.786e-03,0.984	0/0:34,0:0.022:24,0:10,0:0:3,0:0:0
1	152944389	.	GGCA	G	.	.	DP=382;ECNT=1;NLOD=16.20;N_ART_LOD=-1.780e+00;POP_AF=1.000e-03;P_GERMLINE=-1.294e+01;RPA=4,3;RU=GCA;STR;TLOD=7.09	GT:AD:AF:F1R2:F2R1:MBQ:MFRL:MMQ:MPOS:SA_MAP_AF:SA_POST_PROB	0/1:282,4:0.059:105,1:177,3:39:197,229:60:35:0.010,0.010,0.014:1.114e-03,0.030,0.969	0/0:54,0:0.098:24,0:30,0:0:3,0:0:0
1	153507651	.	A	G	.	.	DP=376;ECNT=1;NLOD=4.20;N_ART_LOD=-1.188e+00;POP_AF=1.000e-03;P_GERMLINE=-1.074e+00;TLOD=6.44	GT:AD:AF:F1R2:F2R1:MBQ:MFRL:MMQ:MPOS:SA_MAP_AF:SA_POST_PROB	0/1:334,4:0.045:150,2:184,2:40:165,232:60:29:0.010,0.010,0.012:8.706e-04,0.022,0.977	0/0:14,0:0.035:10,0:4,0:0:5,0:0:0
1	153516162	.	G	GA	.	.	DP=49;ECNT=1;NLOD=2.40;N_ART_LOD=-7.155e-01;POP_AF=1.000e-03;P_GERMLINE=-5.448e-02;RPA=10,11;RU=A;STR;TLOD=7.26	GT:AD:AF:F1R2:F2R1:MBQ:MFRL:MMQ:MPOS:SA_MAP_AF:SA_POST_PROB	0/1:31,5:0.182:10,1:20,4:39:233,228:60:18:0.00,0.141,0.139:0.018,0.022,0.960	0/0:8,0:0.057:4,0:4,0:0:11,0:0:0
1	153617663	.	CAT	C	.	.	DP=326;ECNT=1;NLOD=11.12;N_ART_LOD=-1.603e+00;POP_AF=1.000e-03;P_GERMLINE=-7.820e+00;RPA=3,2;RU=AT;STR;TLOD=144.86	GT:AD:AF:F1R2:F2R1:MBQ:MFRL:MMQ:MPOS:SA_MAP_AF:SA_POST_PROB	0/1:222,46:0.190:81,18:141,28:39:173,188:60:29:0.162,0.152,0.172:5.442e-03,0.017,0.978	0/0:37,0:0.060:19,0:18,0:0:2,0:0:0
1	153636465	.	CTA	C	.	.	DP=139;ECNT=1;NLOD=2.38;N_ART_LOD=-1.048e+00;POP_AF=1.000e-03;P_GERMLINE=-5.266e-02;TLOD=7.09	GT:AD:AF:F1R2:F2R1:MBQ:MFRL:MMQ:MPOS:SA_MAP_AF:SA_POST_PROB	0/1:42,3:0.348:20,1:22,2:39:227,259:60:36:0.00,0.071,0.067:0.011,0.025,0.964	0/0:8,0:0.217:1,0:7,0:0:7,0:0:0
1	153733986	.	CA	C	.	.	DP=574;ECNT=1;NLOD=3.30;N_ART_LOD=-8.496e-01;POP_AF=1.000e-03;P_GERMLINE=-3.103e-01;RPA=9,8;RU=A;STR;TLOD=7.32	GT:AD:AF:F1R2:F2R1:MBQ:MFRL:MMQ:MPOS:SA_MAP_AF:SA_POST_PROB	0/1:507,10:0.058:176,3:306,7:40:178,162:60:23:0.010,0.020,0.020:5.351e-03,1.960e-03,0.993	0/0:11,0:0.109:8,0:2,0:0:5,0:0:0
1	153925431	.	A	G	.	.	DP=112;ECNT=1;NLOD=3.90;N_ART_LOD=-1.182e+00;POP_AF=1.000e-03;P_GERMLINE=-2.141e+00;TLOD=4.48	GT:AD:AF:F1R2:F2R1:MBQ:MFRL:MMQ:MPOS:SA_MAP_AF:SA_POST_PROB	0/1:89,3:0.053:37,2:52,1:40:209,137:40:7:0.010,0.030,0.033:0.156,2.050e-03,0.842	0/0:13,0:0.095:7,0:6,0:0:4,0:0:0
1	153932608	.	G	A	.	.	DP=150;ECNT=1;NLOD=12.21;N_ART_LOD=-1.626e+00;POP_AF=1.000e-03;P_GERMLINE=-1.169e+01;TLOD=3.22	GT:AD:AF:F1R2:F2R1:MBQ:MFRL:MMQ:MPOS:SA_MAP_AF:SA_POST_PROB	0/1:100,2:0.048:41,1:59,1:40:208,163:60:20:0.00,0.020,0.020:5.064e-03,9.723e-03,0.985	0/0:41,0:0.019:25,0:16,0:0:3,0:0:0
1	154245863	.	GGAA	G	.	.	DB;DP=295;ECNT=1;NLOD=6.00;N_ART_LOD=-1.354e+00;POP_AF=1.000e-03;P_GERMLINE=-2.700e+00;RPA=5,4;RU=GAA;STR;TLOD=9.85	GT:AD:AF:F1R2:F2R1:MBQ:MFRL:MMQ:MPOS:SA_MAP_AF:SA_POST_PROB	0/1:231,5:0.084:79,2:152,3:40:186,198:60:18:0.020,0.010,0.021:1.649e-03,0.015,0.983	0/0:20,0:0.084:12,0:8,0:0:2,0:0:0
1	154426946	.	A	AT	.	.	DP=246;ECNT=1;NLOD=2.71;N_ART_LOD=-6.402e-01;POP_AF=1.000e-03;P_GERMLINE=-1.463e+00;RPA=10,11;RU=T;STR;TLOD=3.96	GT:AD:AF:F1R2:F2R1:MBQ:MFRL:MMQ:MPOS:SA_MAP_AF:SA_POST_PROB	0/1:215,7:0.058:90,4:122,2:37:173,179:60:32:0.020,0.020,0.027:1.956e-03,0.015,0.983	0/0:9,0:0.126:3,0:6,0:0:6,0:0:0
1	154471631	.	G	A	.	.	DP=543;ECNT=1;NLOD=23.05;N_ART_LOD=-1.914e+00;POP_AF=1.000e-03;P_GERMLINE=-1.975e+01;TLOD=90.61	GT:AD:AF:F1R2:F2R1:MBQ:MFRL:MMQ:MPOS:SA_MAP_AF:SA_POST_PROB	0/1:394,36:0.106:150,14:244,22:39:160,159:60:18:0.061,0.081,0.084:0.029,2.115e-03,0.969	0/0:78,2:0.063:50,1:28,1:20:2,2:60:1
1	154548356	.	ACAC	A	.	.	DP=1858;ECNT=1;NLOD=36.56;N_ART_LOD=-2.123e+00;POP_AF=1.000e-03;P_GERMLINE=-3.584e+01;RPA=4,3;RU=CAC;STR;TLOD=3.41	GT:AD:AF:F1R2:F2R1:MBQ:MFRL:MMQ:MPOS:SA_MAP_AF:SA_POST_PROB	0/1:1560,4:0.046:650,1:910,3:40:163,163:60:34:0.010,0.010,2.558e-03:8.028e-04,4.016e-04,0.999	0/0:122,0:0.084:64,0:58,0:0:2,0:0:0
1	154685985	.	C	T	.	.	DP=461;ECNT=1;NLOD=22.19;N_ART_LOD=-1.884e+00;POP_AF=1.000e-03;P_GERMLINE=-1.888e+01;TLOD=534.37	GT:AD:AF:F1R2:F2R1:MBQ:MFRL:MMQ:MPOS:SA_MAP_AF:SA_POST_PROB	0/1:210,152:0.423:70,52:140,100:40:166,172:60:26:0.394,0.414,0.420:0.045,5.796e-03,0.950	0/0:74,0:0.028:44,0:30,0:0:2,0:0:0
1	154897517	.	T	C	.	.	DP=83;ECNT=3;NLOD=3.31;N_ART_LOD=-1.079e+00;POP_AF=1.000e-03;P_GERMLINE=-6.665e-01;TLOD=5.59	GT:AD:AF:F1R2:F2R1:MBQ:MFRL:MMQ:MPOS:PGT:PID:SA_MAP_AF:SA_POST_PROB	0/1:67,3:0.058:17,0:50,3:27:180,202:60:30:0|1:154897517_T_C:0.00,0.040,0.043:0.010,0.010,0.979	0/0:11,0:3.162e-05:6,0:5,0:0:3,0:0:0:0|1:154897517_T_C
1	154897523	.	A	C	.	.	DP=103;ECNT=3;NLOD=3.61;N_ART_LOD=-1.114e+00;POP_AF=1.000e-03;P_GERMLINE=-1.226e+00;TLOD=5.17	GT:AD:AF:F1R2:F2R1:MBQ:MFRL:MMQ:MPOS:PGT:PID:SA_MAP_AF:SA_POST_PROB	0/1:86,3:0.045:20,0:66,3:14:181,202:60:24:0|1:154897517_T_C:0.00,0.030,0.034:8.384e-03,9.125e-03,0.982	0/0:12,0:3.162e-05:7,0:5,0:0:3,0:0:0:0|1:154897517_T_C
1	154897542	.	A	C	.	.	DP=152;ECNT=3;NLOD=4.51;N_ART_LOD=-1.215e+00;POP_AF=1.000e-03;P_GERMLINE=-2.729e+00;TLOD=4.50	GT:AD:AF:F1R2:F2R1:MBQ:MFRL:MMQ:MPOS:PGT:PID:SA_MAP_AF:SA_POST_PROB	0/1:128,3:0.040:32,0:96,3:14:181,202:60:5:0|1:154897517_T_C:0.00,0.020,0.023:7.371e-03,5.030e-03,0.988	0/0:15,0:0.032:10,0:5,0:0:3,0:0:0:0|1:154897517_T_C
1	155106415	.	C	T	.	.	DP=481;ECNT=1;NLOD=6.30;N_ART_LOD=-1.374e+00;POP_AF=1.000e-03;P_GERMLINE=-4.749e+00;TLOD=4.26	GT:AD:AF:F1R2:F2R1:MBQ:MFRL:MMQ:MPOS:SA_MAP_AF:SA_POST_PROB	0/1:432,4:0.033:169,3:263,1:40:173,148:60:28:0.010,0.010,9.174e-03:3.280e-03,1.234e-03,0.995	0/0:21,0:0.082:12,0:9,0:0:3,0:0:0
1	155168129	.	C	A	.	.	DP=105;ECNT=1;NLOD=3.60;N_ART_LOD=-1.114e+00;POP_AF=1.000e-03;P_GERMLINE=-3.218e+00;TLOD=3.09	GT:AD:AF:F1R2:F2R1:MBQ:MFRL:MMQ:MPOS:SA_MAP_AF:SA_POST_PROB	0/1:88,2:0.038:39,0:49,2:39:233,232:60:31:0.00,0.020,0.022:0.016,3.225e-03,0.980	0/0:12,0:1.422e-03:8,0:4,0:0:4,0:0:0
1	155170341	.	C	A	.	.	DP=551;ECNT=1;NLOD=27.33;N_ART_LOD=-1.366e+00;POP_AF=1.000e-03;P_GERMLINE=-2.402e+01;TLOD=87.91	GT:AD:AF:F1R2:F2R1:MBQ:MFRL:MMQ:MPOS:SA_MAP_AF:SA_POST_PROB	0/1:395,32:0.093:143,12:252,20:39:160,164:60:23:0.061,0.071,0.075:9.280e-03,2.997e-03,0.988	0/0:99,1:0.042:61,1:38,0:21:2,0:60:40
1	155209857	.	A	G	.	.	DP=559;ECNT=1;NLOD=5.70;N_ART_LOD=-1.310e+00;POP_AF=1.000e-03;P_GERMLINE=-5.047e+00;TLOD=3.35	GT:AD:AF:F1R2:F2R1:MBQ:MFRL:MMQ:MPOS:SA_MAP_AF:SA_POST_PROB	0/1:515,3:0.027:172,0:343,3:40:169,138:60:15:0.010,0.010,5.792e-03:1.734e-03,1.221e-03,0.997	0/0:19,0:0.027:13,0:6,0:0:3,0:0:0
1	155253762	.	C	T	.	.	DP=994;ECNT=1;NLOD=17.05;N_ART_LOD=-1.793e+00;POP_AF=1.000e-03;P_GERMLINE=-1.375e+01;TLOD=1427.99	GT:AD:AF:F1R2:F2R1:MBQ:MFRL:MMQ:MPOS:SA_MAP_AF:SA_POST_PROB	0/1:480,398:0.456:195,155:285,243:40:162,162:60:21:0.444,0.434,0.453:4.267e-03,0.038,0.957	0/0:57,0:0.078:29,0:28,0:0:2,0:0:0
1	155385782	.	T	TA	.	.	DP=60;ECNT=1;NLOD=2.37;N_ART_LOD=-1.086e+00;POP_AF=1.000e-03;P_GERMLINE=-4.825e-02;RPA=12,13;RU=A;STR;TLOD=8.55	GT:AD:AF:F1R2:F2R1:MBQ:MFRL:MMQ:MPOS:SA_MAP_AF:SA_POST_PROB	0/1:24,6:0.294:8,3:16,3:38:201,190:60:19:0.202,0.00,0.200:0.025,0.021,0.954	0/0:8,0:0.271:5,0:3,0:0:7,0:0:0
1	155450526	.	C	CT	.	.	DP=1367;ECNT=1;NLOD=23.98;N_ART_LOD=-1.479e+00;POP_AF=1.000e-03;P_GERMLINE=-2.338e+01;RPA=8,9;RU=T;STR;TLOD=3.30	GT:AD:AF:F1R2:F2R1:MBQ:MFRL:MMQ:MPOS:SA_MAP_AF:SA_POST_PROB	0/1:1051,12:0.091:410,4:634,7:39:169,196:60:14:0.010,0.010,0.010:1.116e-03,1.587e-03,0.997	0/0:80,0:0.095:45,0:35,0:0:2,0:0:0
1	155571869	.	C	A	.	.	DP=92;ECNT=1;NLOD=7.20;N_ART_LOD=-1.412e+00;POP_AF=1.000e-03;P_GERMLINE=-6.467e+00;TLOD=3.43	GT:AD:AF:F1R2:F2R1:MBQ:MFRL:MMQ:MPOS:SA_MAP_AF:SA_POST_PROB	0/1:62,2:0.046:19,0:43,2:38:190,207:60:14:0.00,0.030,0.031:8.880e-03,9.121e-03,0.982	0/0:24,0:0.041:14,0:10,0:0:3,0:0:0
1	155701071	.	T	A	.	.	DP=460;ECNT=2;NLOD=11.06;N_ART_LOD=-1.598e+00;POP_AF=1.000e-03;P_GERMLINE=-8.775e+00;TLOD=5.03	GT:AD:AF:F1R2:F2R1:MBQ:MFRL:MMQ:MPOS:SA_MAP_AF:SA_POST_PROB	0/1:385,5:0.051:149,3:236,2:39:179,195:60:22:0.010,0.010,0.013:1.291e-03,6.646e-03,0.992	0/0:37,0:0.053:28,0:9,0:0:2,0:0:0
1	155790360	.	T	TA	.	.	DB;DP=229;ECNT=1;NLOD=3.87;N_ART_LOD=-9.219e-01;POP_AF=1.000e-03;P_GERMLINE=-3.515e+00;RPA=9,10;RU=A;STR;TLOD=3.06	GT:AD:AF:F1R2:F2R1:MBQ:MFRL:MMQ:MPOS:SA_MAP_AF:SA_POST_PROB	0/1:188,5:0.069:76,1:107,4:37:166,132:60:25:0.020,0.010,0.026:1.220e-03,0.116,0.882	0/0:13,0:0.144:5,0:7,0:0:3,0:0:0
1	155838434	.	A	G	.	.	DP=753;ECNT=1;NLOD=6.91;N_ART_LOD=-1.402e+00;POP_AF=1.000e-03;P_GERMLINE=-4.562e+00;TLOD=5.09	GT:AD:AF:F1R2:F2R1:MBQ:MFRL:MMQ:MPOS:SA_MAP_AF:SA_POST_PROB	0/1:688,4:0.031:273,2:415,2:40:171,195:60:7:0.010,0.010,5.780e-03:1.854e-03,8.384e-04,0.997	0/0:23,0:0.059:14,0:9,0:0:3,0:0:0
1	155886421	.	CCT	C	.	.	DP=581;ECNT=1;NLOD=18.04;N_ART_LOD=-1.503e+00;POP_AF=1.000e-03;P_GERMLINE=-1.474e+01;RPA=6,5;RU=CT;STR;TLOD=14.80	GT:AD:AF:F1R2:F2R1:MBQ:MFRL:MMQ:MPOS:SA_MAP_AF:SA_POST_PROB	0/1:448,10:0.078:154,3:294,6:40:170,207:60:17:0.020,0.010,0.020:1.179e-03,0.012,0.986	0/0:60,0:0.032:39,0:21,0:0:2,0:0:0
1	156236240	.	C	A	.	.	DP=137;ECNT=1;NLOD=9.91;N_ART_LOD=-1.537e+00;POP_AF=1.000e-03;P_GERMLINE=-9.443e+00;TLOD=3.16	GT:AD:AF:F1R2:F2R1:MBQ:MFRL:MMQ:MPOS:SA_MAP_AF:SA_POST_PROB	0/1:97,2:0.042:41,0:56,2:40:231,287:60:15:0.020,0.00,0.020:4.724e-03,7.975e-03,0.987	0/0:33,0:0.016:22,0:11,0:0:2,0:0:0
1	156500884	.	C	T	.	.	DP=116;ECNT=1;NLOD=2.40;N_ART_LOD=-9.538e-01;POP_AF=1.000e-03;P_GERMLINE=-1.971e+00;TLOD=3.13	GT:AD:AF:F1R2:F2R1:MBQ:MFRL:MMQ:MPOS:SA_MAP_AF:SA_POST_PROB	0/1:99,2:0.055:41,0:58,2:40:211,243:60:20:0.00,0.020,0.020:4.700e-03,0.013,0.982	0/0:8,0:1.813e-03:4,0:4,0:0:6,0:0:0
1	156502960	.	TAC	T	.	.	DP=220;ECNT=1;NLOD=6.89;N_ART_LOD=-1.440e+00;POP_AF=1.000e-03;P_GERMLINE=-3.603e+00;RPA=6,5;RU=AC;STR;TLOD=7.64	GT:AD:AF:F1R2:F2R1:MBQ:MFRL:MMQ:MPOS:SA_MAP_AF:SA_POST_PROB	0/1:150,5:0.115:66,3:84,2:39:209,234:60:21:0.030,0.00,0.032:0.019,5.628e-03,0.975	0/0:23,0:0.142:13,0:10,0:0:2,0:0:0
1	156510531	.	C	T	.	.	DP=172;ECNT=1;NLOD=13.80;N_ART_LOD=-1.691e+00;POP_AF=1.000e-03;P_GERMLINE=-1.345e+01;TLOD=3.05	GT:AD:AF:F1R2:F2R1:MBQ:MFRL:MMQ:MPOS:SA_MAP_AF:SA_POST_PROB	0/1:115,2:0.036:32,2:83,0:40:180,140:60:12:0.020,0.00,0.017:1.732e-03,0.044,0.954	0/0:46,0:0.051:26,0:20,0:0:2,0:0:0
1	156639158	.	G	C	.	.	DP=639;ECNT=1;NLOD=20.69;N_ART_LOD=-1.847e+00;POP_AF=1.000e-03;P_GERMLINE=-1.739e+01;TLOD=401.83	GT:AD:AF:F1R2:F2R1:MBQ:MFRL:MMQ:MPOS:SA_MAP_AF:SA_POST_PROB	0/1:430,123:0.231:159,39:271,84:39:174,178:60:20:0.212,0.212,0.222:7.612e-03,7.504e-03,0.985	0/0:69,0:9.719e-03:35,0:34,0:0:2,0:0:0
1	156721205	.	C	T	.	.	DP=396;ECNT=1;NLOD=7.72;N_ART_LOD=-1.436e+00;POP_AF=1.000e-03;P_GERMLINE=-4.421e+00;TLOD=199.64	GT:AD:AF:F1R2:F2R1:MBQ:MFRL:MMQ:MPOS:SA_MAP_AF:SA_POST_PROB	0/1:289,65:0.198:112,27:177,38:39:150,147:60:23:0.172,0.172,0.184:8.342e-03,7.944e-03,0.984	0/0:26,0:0.027:12,0:14,0:0:5,0:0:0
1	156761664	.	AAC	A	.	.	DP=421;ECNT=1;NLOD=3.90;N_ART_LOD=-1.203e+00;POP_AF=1.000e-03;P_GERMLINE=-8.539e-01;RPA=6,5;RU=AC;STR;TLOD=6.25	GT:AD:AF:F1R2:F2R1:MBQ:MFRL:MMQ:MPOS:SA_MAP_AF:SA_POST_PROB	0/1:344,5:0.080:135,0:209,5:40:172,210:60:19:0.010,0.010,0.014:3.569e-03,1.959e-03,0.994	0/0:13,0:0.140:10,0:3,0:0:4,0:0:0
1	158146426	.	C	T	.	.	DP=99;ECNT=1;NLOD=5.71;N_ART_LOD=-1.327e+00;POP_AF=1.000e-03;P_GERMLINE=-2.406e+00;TLOD=109.99	GT:AD:AF:F1R2:F2R1:MBQ:MFRL:MMQ:MPOS:SA_MAP_AF:SA_POST_PROB	0/1:43,32:0.432:16,13:27,19:39:194,224:60:20:0.394,0.414,0.427:0.026,0.015,0.959	0/0:19,0:0.070:7,0:12,0:0:4,0:0:0
1	158298679	.	T	TA	.	.	DP=444;ECNT=1;NLOD=3.25;N_ART_LOD=-3.317e-02;POP_AF=1.000e-03;P_GERMLINE=-2.738e-01;RPA=11,12;RU=A;STR;TLOD=49.93	GT:AD:AF:F1R2:F2R1:MBQ:MFRL:MMQ:MPOS:SA_MAP_AF:SA_POST_PROB	0/1:341,42:0.149:123,5:194,33:39:167,158:60:15:0.091,0.091,0.099:3.493e-03,0.013,0.983	0/0:19,1:0.148:8,1:9,0:2:2,2:60:1
1	158582497	.	G	GA	.	.	DP=135;ECNT=1;NLOD=3.32;N_ART_LOD=-8.731e-01;POP_AF=1.000e-03;P_GERMLINE=-3.105e-01;RPA=11,12;RU=A;STR;TLOD=13.84	GT:AD:AF:F1R2:F2R1:MBQ:MFRL:MMQ:MPOS:SA_MAP_AF:SA_POST_PROB	0/1:95,12:0.158:24,6:67,6:39:159,237:60:13:0.081,0.111,0.112:0.014,0.012,0.973	0/0:12,0:0.140:5,0:6,0:0:7,0:0:0
1	158665147	.	G	C	.	.	DP=40;ECNT=1;NLOD=4.20;N_ART_LOD=-1.188e+00;POP_AF=1.000e-03;P_GERMLINE=-2.693e+00;TLOD=4.21	GT:AD:AF:F1R2:F2R1:MBQ:MFRL:MMQ:MPOS:SA_MAP_AF:SA_POST_PROB	0/1:22,2:0.104:14,0:8,2:36:189,157:60:14:0.061,0.071,0.083:0.024,0.010,0.966	0/0:14,0:0.036:11,0:3,0:0:3,0:0:0
1	158670073	.	C	T	.	.	DP=399;ECNT=1;NLOD=15.85;N_ART_LOD=-1.738e+00;POP_AF=1.000e-03;P_GERMLINE=-1.438e+01;TLOD=4.17	GT:AD:AF:F1R2:F2R1:MBQ:MFRL:MMQ:MPOS:SA_MAP_AF:SA_POST_PROB	0/1:319,3:0.043:105,1:214,2:40:184,269:60:39:0.010,0.010,9.317e-03:2.406e-03,2.097e-03,0.995	0/0:53,0:0.023:32,0:21,0:0:2,0:0:0
1	158686910	.	AAAAAC	A	.	.	DB;DP=378;ECNT=1;NLOD=29.37;N_ART_LOD=-2.021e+00;POP_AF=1.000e-03;P_GERMLINE=-2.738e+01;RPA=3,2;RU=AAAAC;STR;TLOD=4.72	GT:AD:AF:F1R2:F2R1:MBQ:MFRL:MMQ:MPOS:SA_MAP_AF:SA_POST_PROB	0/1:242,3:0.050:79,0:163,3:40:165,207:60:22:0.010,0.010,0.012:1.168e-03,0.019,0.980	0/0:98,0:0.068:55,0:43,0:0:0,0:0:0
1	158813939	.	AT	A	.	.	DB;DP=516;ECNT=1;NLOD=4.20;N_ART_LOD=-9.522e-01;POP_AF=1.000e-03;P_GERMLINE=-9.493e-01;RPA=9,8;RU=T;STR;TLOD=25.83	GT:AD:AF:F1R2:F2R1:MBQ:MFRL:MMQ:MPOS:SA_MAP_AF:SA_POST_PROB	0/1:400,21:0.121:141,8:245,13:39:169,183:60:28:0.051,0.040,0.051:7.443e-03,3.116e-03,0.989	0/0:14,0:0.133:7,0:7,0:0:4,0:0:0
1	159166235	.	G	A	.	.	DP=242;ECNT=1;NLOD=9.38;N_ART_LOD=-1.524e+00;POP_AF=1.000e-03;P_GERMLINE=-7.218e+00;TLOD=4.89	GT:AD:AF:F1R2:F2R1:MBQ:MFRL:MMQ:MPOS:SA_MAP_AF:SA_POST_PROB	0/1:198,3:0.031:77,1:121,2:40:172,118:60:20:0.010,0.010,0.015:2.791e-03,4.255e-03,0.993	0/0:31,0:0.043:18,0:13,0:0:3,0:0:0
1	159249451	.	TA	T	.	.	DP=296;ECNT=1;NLOD=4.21;N_ART_LOD=-9.136e-01;POP_AF=1.000e-03;P_GERMLINE=-3.585e+00;RPA=8,7;RU=A;STR;TLOD=3.32	GT:AD:AF:F1R2:F2R1:MBQ:MFRL:MMQ:MPOS:SA_MAP_AF:SA_POST_PROB	0/1:252,5:0.063:103,2:137,3:36:195,197:60:26:0.020,0.010,0.020:2.495e-03,5.044e-03,0.992	0/0:14,0:0.035:8,0:5,0:0:3,0:0:0
1	159900912	.	G	A	.	.	DP=414;ECNT=1;NLOD=9.29;N_ART_LOD=-1.510e+00;POP_AF=1.000e-03;P_GERMLINE=-8.127e+00;TLOD=3.87	GT:AD:AF:F1R2:F2R1:MBQ:MFRL:MMQ:MPOS:SA_MAP_AF:SA_POST_PROB	0/1:360,3:0.035:130,1:230,2:40:181,207:60:31:0.00,0.010,8.264e-03:2.807e-03,2.182e-03,0.995	0/0:31,0:0.018:15,0:16,0:0:3,0:0:0
1	160146275	.	G	A	.	.	DP=410;ECNT=1;NLOD=12.30;N_ART_LOD=-1.623e+00;POP_AF=1.000e-03;P_GERMLINE=-1.166e+01;TLOD=3.34	GT:AD:AF:F1R2:F2R1:MBQ:MFRL:MMQ:MPOS:SA_MAP_AF:SA_POST_PROB	0/1:347,3:0.036:120,2:227,1:37:162,138:60:20:0.010,0.010,8.571e-03:3.211e-03,1.400e-03,0.995	0/0:41,0:2.492e-03:23,0:18,0:0:2,0:0:0
1	160589600	.	C	CT	.	.	DP=638;ECNT=1;NLOD=44.20;N_ART_LOD=-1.733e+00;POP_AF=1.000e-03;P_GERMLINE=-4.128e+01;RPA=9,10;RU=T;STR;TLOD=5.85	GT:AD:AF:F1R2:F2R1:MBQ:MFRL:MMQ:MPOS:SA_MAP_AF:SA_POST_PROB	0/1:404,9:0.075:158,1:242,8:37:171,148:60:23:0.010,0.020,0.022:0.029,9.940e-04,0.970	0/0:147,0:0.083:102,0:45,0:0:0,0:0:0
1	160865362	.	A	G	.	.	DP=153;ECNT=1;NLOD=17.99;N_ART_LOD=-1.797e+00;POP_AF=1.000e-03;P_GERMLINE=-1.731e+01;TLOD=3.39	GT:AD:AF:F1R2:F2R1:MBQ:MFRL:MMQ:MPOS:SA_MAP_AF:SA_POST_PROB	0/1:81,2:0.059:25,1:56,1:40:179,121:55:20:0.020,0.020,0.024:0.011,4.235e-03,0.985	0/0:60,0:0.034:40,0:20,0:0:2,0:0:0
1	160905718	.	C	T	.	.	DP=66;ECNT=1;NLOD=4.20;N_ART_LOD=-1.175e+00;POP_AF=1.000e-03;P_GERMLINE=-2.753e+00;TLOD=4.15	GT:AD:AF:F1R2:F2R1:MBQ:MFRL:MMQ:MPOS:SA_MAP_AF:SA_POST_PROB	0/1:48,2:0.058:32,2:16,0:40:201,197:60:17:0.040,0.00,0.040:6.706e-03,0.016,0.977	0/0:14,0:2.662e-03:9,0:5,0:0:3,0:0:0
1	161044103	.	CCCA	C	.	.	DP=740;ECNT=2;NLOD=17.64;N_ART_LOD=-1.824e+00;POP_AF=1.000e-03;P_GERMLINE=-1.435e+01;RPA=4,3;RU=CCA;STR;TLOD=8.04	GT:AD:AF:F1R2:F2R1:MBQ:MFRL:MMQ:MPOS:SA_MAP_AF:SA_POST_PROB	0/1:564,5:0.080:219,1:345,4:39:175,173:60:35:0.010,0.010,8.787e-03:1.018e-03,3.185e-03,0.996	0/0:59,0:0.114:26,0:33,0:0:4,0:0:0
1	161059027	.	TAGC	T	.	.	DP=209;ECNT=1;NLOD=10.47;N_ART_LOD=-1.575e+00;POP_AF=1.000e-03;P_GERMLINE=-7.168e+00;RPA=5,4;RU=AGC;STR;TLOD=8.72	GT:AD:AF:F1R2:F2R1:MBQ:MFRL:MMQ:MPOS:SA_MAP_AF:SA_POST_PROB	0/1:130,4:0.131:52,3:78,1:39:172,204:60:23:0.030,0.020,0.030:3.186e-03,0.012,0.985	0/0:35,0:0.055:19,0:16,0:0:2,0:0:0
1	161068767	.	G	A	.	.	DP=458;ECNT=1;NLOD=3.72;N_ART_LOD=-1.138e+00;POP_AF=1.000e-03;P_GERMLINE=-2.935e+00;TLOD=3.49	GT:AD:AF:F1R2:F2R1:MBQ:MFRL:MMQ:MPOS:SA_MAP_AF:SA_POST_PROB	0/1:425,3:0.027:163,1:262,2:40:188,187:60:11:0.010,0.010,7.009e-03:1.174e-03,3.212e-03,0.996	0/0:13,0:0.033:6,0:7,0:0:9,0:0:0
1	161198438	.	C	T	.	.	DP=83;ECNT=1;NLOD=5.70;N_ART_LOD=-1.310e+00;POP_AF=1.000e-03;P_GERMLINE=-2.398e+00;TLOD=28.29	GT:AD:AF:F1R2:F2R1:MBQ:MFRL:MMQ:MPOS:SA_MAP_AF:SA_POST_PROB	0/1:50,9:0.175:25,6:25,3:40:220,227:60:20:0.00,0.152,0.153:0.042,9.981e-03,0.948	0/0:19,0:0.028:10,0:9,0:0:3,0:0:0
1	161206113	.	C	T	.	.	DP=44;ECNT=1;NLOD=2.40;N_ART_LOD=-9.735e-01;POP_AF=1.000e-03;P_GERMLINE=-1.742e+00;TLOD=3.37	GT:AD:AF:F1R2:F2R1:MBQ:MFRL:MMQ:MPOS:SA_MAP_AF:SA_POST_PROB	0/1:32,2:0.080:12,1:20,1:34:230,251:60:20:0.00,0.061,0.059:0.011,0.019,0.969	0/0:8,0:0.057:5,0:3,0:0:4,0:0:0
1	161276038	.	C	T	.	.	DP=279;ECNT=1;NLOD=3.00;N_ART_LOD=-1.100e+00;POP_AF=1.000e-03;P_GERMLINE=-1.792e+00;TLOD=3.92	GT:AD:AF:F1R2:F2R1:MBQ:MFRL:MMQ:MPOS:SA_MAP_AF:SA_POST_PROB	0/1:247,3:0.042:103,1:144,2:39:215,242:60:18:0.010,0.010,0.012:4.039e-03,2.213e-03,0.994	0/0:10,0:0.144:5,0:5,0:0:6,0:0:0
1	161577761	.	C	G	.	.	DP=247;ECNT=1;NLOD=3.00;N_ART_LOD=-1.057e+00;POP_AF=1.000e-03;P_GERMLINE=-1.768e-01;TLOD=10.85	GT:AD:AF:F1R2:F2R1:MBQ:MFRL:MMQ:MPOS:SA_MAP_AF:SA_POST_PROB	0/1:214,10:0.068:77,4:137,6:40:175,172:27:20:0.00,0.040,0.045:0.574,5.995e-04,0.425	0/0:10,0:0.047:4,0:6,0:0:9,0:0:0
1	162302880	.	A	T	.	.	DP=554;ECNT=1;NLOD=12.30;N_ART_LOD=-1.632e+00;POP_AF=1.000e-03;P_GERMLINE=-9.001e+00;TLOD=1209.00	GT:AD:AF:F1R2:F2R1:MBQ:MFRL:MMQ:MPOS:SA_MAP_AF:SA_POST_PROB	0/1:176,313:0.634:77,139:99,174:39:167,171:60:26:0.626,0.626,0.640:0.022,0.011,0.968	0/0:41,0:0.025:22,0:19,0:0:2,0:0:0
1	162335195	.	T	C	.	.	DP=408;ECNT=1;NLOD=13.67;N_ART_LOD=-1.674e+00;POP_AF=1.000e-03;P_GERMLINE=-1.324e+01;TLOD=3.13	GT:AD:AF:F1R2:F2R1:MBQ:MFRL:MMQ:MPOS:SA_MAP_AF:SA_POST_PROB	0/1:350,3:0.021:103,1:247,2:37:167,135:60:22:0.010,0.010,8.499e-03:1.728e-03,2.402e-03,0.996	0/0:46,0:0.019:23,0:23,0:0:3,0:0:0
1	162372495	.	GTGT	G	.	.	DB;DP=814;ECNT=1;NLOD=14.42;N_ART_LOD=-1.712e+00;POP_AF=1.000e-03;P_GERMLINE=-1.408e+01;RPA=5,4;RU=TGT;STR;TLOD=3.04	GT:AD:AF:F1R2:F2R1:MBQ:MFRL:MMQ:MPOS:SA_MAP_AF:SA_POST_PROB	0/1:635,3:0.085:234,0:401,3:40:177,210:60:37:0.010,0.00,4.702e-03:5.908e-04,4.139e-03,0.995	0/0:48,0:0.056:26,0:22,0:0:2,0:0:0
1	162372703	.	C	CT	.	.	DP=63;ECNT=1;NLOD=2.41;N_ART_LOD=-1.052e+00;POP_AF=1.000e-03;P_GERMLINE=-2.053e+00;RPA=11,12;RU=T;STR;TLOD=3.06	GT:AD:AF:F1R2:F2R1:MBQ:MFRL:MMQ:MPOS:SA_MAP_AF:SA_POST_PROB	0/1:29,4:0.245:14,2:15,2:38:243,258:60:38:0.121,0.00,0.121:0.015,0.022,0.963	0/0:8,0:0.215:6,0:2,0:0:4,0:0:0
1	163306688	.	T	A	.	.	DP=104;ECNT=1;NLOD=8.69;N_ART_LOD=-1.500e+00;POP_AF=1.000e-03;P_GERMLINE=-5.390e+00;TLOD=106.20	GT:AD:AF:F1R2:F2R1:MBQ:MFRL:MMQ:MPOS:SA_MAP_AF:SA_POST_PROB	0/1:36,31:0.462:16,9:20,22:39:179,191:60:20:0.455,0.434,0.463:0.033,0.016,0.951	0/0:29,0:0.063:22,0:7,0:0:3,0:0:0
1	164326574	.	G	A	.	.	DP=113;ECNT=2;NLOD=7.48;N_ART_LOD=-1.435e+00;POP_AF=1.000e-03;P_GERMLINE=-4.317e+00;TLOD=6.41	GT:AD:AF:F1R2:F2R1:MBQ:MFRL:MMQ:MPOS:SA_MAP_AF:SA_POST_PROB	0/1:76,3:0.070:25,1:51,2:39:171,298:60:29:0.030,0.030,0.038:0.011,5.955e-03,0.983	0/0:25,0:0.058:18,0:7,0:0:3,0:0:0
1	164326586	.	GGAT	G	.	.	DP=96;ECNT=2;NLOD=6.31;N_ART_LOD=-1.358e+00;POP_AF=1.000e-03;P_GERMLINE=-3.075e+00;TLOD=6.77	GT:AD:AF:F1R2:F2R1:MBQ:MFRL:MMQ:MPOS:SA_MAP_AF:SA_POST_PROB	0/1:56,3:0.140:17,1:39,2:40:182,171:60:26:0.020,0.051,0.051:0.098,3.455e-03,0.899	0/0:21,0:0.044:16,0:5,0:0:3,0:0:0
1	165652179	.	T	C	.	.	DP=132;ECNT=2;NLOD=6.85;N_ART_LOD=-1.378e+00;POP_AF=1.000e-03;P_GERMLINE=-6.489e+00;TLOD=3.06	GT:AD:AF:F1R2:F2R1:MBQ:MFRL:MMQ:MPOS:SA_MAP_AF:SA_POST_PROB	0/1:106,2:0.027:31,0:75,2:40:213,230:60:22:0.00,0.020,0.019:4.056e-03,0.019,0.977	0/0:23,0:7.316e-03:14,0:9,0:0:3,0:0:0
1	165652254	.	G	A	.	.	DP=433;ECNT=2;NLOD=16.75;N_ART_LOD=-1.783e+00;POP_AF=1.000e-03;P_GERMLINE=-1.345e+01;TLOD=327.25	GT:AD:AF:F1R2:F2R1:MBQ:MFRL:MMQ:MPOS:SA_MAP_AF:SA_POST_PROB	0/1:257,99:0.286:61,23:196,76:39:176,174:60:17:0.263,0.273,0.278:9.313e-03,0.014,0.977	0/0:56,0:0.073:27,0:29,0:0:2,0:0:0
1	165712555	.	G	GA	.	.	DP=274;ECNT=1;NLOD=2.61;N_ART_LOD=2.28;POP_AF=1.000e-03;P_GERMLINE=-7.978e-02;RPA=15,16;RU=A;STR;TLOD=20.03	GT:AD:AF:F1R2:F2R1:MBQ:MFRL:MMQ:MPOS:SA_MAP_AF:SA_POST_PROB	0/1:114,31:0.316:31,4:49,15:16:180,205:60:32:0.131,0.101,0.134:0.011,0.014,0.974	0/0:31,3:0.258:11,1:8,2:37:8,5:60:24
1	165991895	.	G	C	.	.	DP=88;ECNT=1;NLOD=3.30;N_ART_LOD=-1.108e+00;POP_AF=1.000e-03;P_GERMLINE=-3.008e-01;TLOD=23.57	GT:AD:AF:F1R2:F2R1:MBQ:MFRL:MMQ:MPOS:SA_MAP_AF:SA_POST_PROB	0/1:64,8:0.127:18,0:46,8:40:201,182:60:34:0.101,0.091,0.111:6.247e-03,0.039,0.954	0/0:11,0:0.079:5,0:6,0:0:7,0:0:0
1	166039813	.	G	A	.	.	DP=632;ECNT=1;NLOD=29.65;N_ART_LOD=-2.017e+00;POP_AF=1.000e-03;P_GERMLINE=-2.791e+01;TLOD=4.45	GT:AD:AF:F1R2:F2R1:MBQ:MFRL:MMQ:MPOS:SA_MAP_AF:SA_POST_PROB	0/1:496,4:0.033:181,0:315,4:40:178,219:60:3:0.010,0.010,8.000e-03:2.533e-03,1.148e-03,0.996	0/0:99,0:0.049:53,0:46,0:0:2,0:0:0
1	166135217	.	G	A	.	.	DP=513;ECNT=1;NLOD=11.27;N_ART_LOD=-1.593e+00;POP_AF=1.000e-03;P_GERMLINE=-1.076e+01;TLOD=3.21	GT:AD:AF:F1R2:F2R1:MBQ:MFRL:MMQ:MPOS:SA_MAP_AF:SA_POST_PROB	0/1:442,3:0.038:176,1:266,2:39:176,159:60:16:0.010,0.010,6.742e-03:1.316e-03,2.252e-03,0.996	0/0:38,0:0.022:21,0:17,0:0:2,0:0:0
1	166962119	.	G	GT	.	.	DB;DP=281;ECNT=1;NLOD=15.19;N_ART_LOD=-1.504e+00;POP_AF=1.000e-03;P_GERMLINE=-1.189e+01;RPA=11,12;RU=T;STR;TLOD=24.24	GT:AD:AF:F1R2:F2R1:MBQ:MFRL:MMQ:MPOS:SA_MAP_AF:SA_POST_PROB	0/1:127,19:0.234:50,12:73,7:38:210,243:60:30:0.131,0.00,0.130:0.013,0.024,0.963	0/0:51,0:0.182:23,0:25,0:0:2,0:0:0
1	167893778	.	GA	G	.	.	DP=118;ECNT=1;NLOD=2.96;N_ART_LOD=-6.716e-01;POP_AF=1.000e-03;P_GERMLINE=-5.363e-01;RPA=10,9;RU=A;STR;TLOD=5.36	GT:AD:AF:F1R2:F2R1:MBQ:MFRL:MMQ:MPOS:SA_MAP_AF:SA_POST_PROB	0/1:82,7:0.144:28,3:50,2:39:179,173:60:31:0.061,0.00,0.057:3.011e-03,0.101,0.896	0/0:10,0:0.123:8,0:1,0:0:4,0:0:0
1	168014080	.	T	A	.	.	DP=165;ECNT=1;NLOD=12.59;N_ART_LOD=-1.658e+00;POP_AF=1.000e-03;P_GERMLINE=-1.226e+01;TLOD=3.03	GT:AD:AF:F1R2:F2R1:MBQ:MFRL:MMQ:MPOS:SA_MAP_AF:SA_POST_PROB	0/1:107,2:0.052:38,1:69,1:40:197,207:60:19:0.00,0.020,0.018:4.437e-03,0.012,0.984	0/0:42,0:0.065:27,0:15,0:0:2,0:0:0
1	168266914	.	C	A	.	.	DP=420;ECNT=1;NLOD=8.39;N_ART_LOD=-1.498e+00;POP_AF=1.000e-03;P_GERMLINE=-7.825e+00;TLOD=3.27	GT:AD:AF:F1R2:F2R1:MBQ:MFRL:MMQ:MPOS:SA_MAP_AF:SA_POST_PROB	0/1:374,3:0.021:157,1:217,2:39:167,187:60:8:0.010,0.00,7.958e-03:7.591e-04,0.014,0.986	0/0:28,0:0.091:16,0:12,0:0:2,0:0:0
1	169796782	.	CA	C	.	.	DP=650;ECNT=1;NLOD=22.75;N_ART_LOD=-7.385e-01;POP_AF=1.000e-03;P_GERMLINE=-1.945e+01;RPA=9,8;RU=A;STR;TLOD=10.50	GT:AD:AF:F1R2:F2R1:MBQ:MFRL:MMQ:MPOS:SA_MAP_AF:SA_POST_PROB	0/1:495,12:0.067:162,6:309,6:40:206,216:60:19:0.00,0.020,0.025:4.314e-03,0.012,0.984	0/0:83,1:0.070:42,1:31,0:20:0,2:60:29
1	169801719	.	C	CT	.	.	DP=533;ECNT=1;NLOD=12.64;N_ART_LOD=-1.402e+00;POP_AF=1.000e-03;P_GERMLINE=-9.341e+00;RPA=9,10;RU=T;STR;TLOD=14.40	GT:AD:AF:F1R2:F2R1:MBQ:MFRL:MMQ:MPOS:SA_MAP_AF:SA_POST_PROB	0/1:362,15:0.136:134,6:222,9:39:181,179:60:32:0.040,0.030,0.040:4.726e-03,5.152e-03,0.990	0/0:42,0:0.138:26,0:16,0:0:2,0:0:0
1	169819526	.	A	AT	.	.	DP=160;ECNT=1;NLOD=5.30;N_ART_LOD=-9.075e-01;POP_AF=1.000e-03;P_GERMLINE=-2.000e+00;RPA=11,12;RU=T;STR;TLOD=15.70	GT:AD:AF:F1R2:F2R1:MBQ:MFRL:MMQ:MPOS:SA_MAP_AF:SA_POST_PROB	0/1:99,13:0.182:38,5:53,8:38:173,138:60:23:0.111,0.091,0.115:6.704e-03,0.017,0.976	0/0:18,0:0.177:8,0:7,0:0:3,0:0:0
1	169823450	.	C	T	.	.	DP=550;ECNT=1;NLOD=25.90;N_ART_LOD=-1.959e+00;POP_AF=1.000e-03;P_GERMLINE=-2.357e+01;TLOD=5.08	GT:AD:AF:F1R2:F2R1:MBQ:MFRL:MMQ:MPOS:SA_MAP_AF:SA_POST_PROB	0/1:430,4:0.037:175,2:255,2:40:180,136:60:7:0.010,0.010,9.217e-03:2.773e-03,1.404e-03,0.996	0/0:87,0:0.048:73,0:14,0:0:2,0:0:0
1	169845048	.	C	G	.	.	DP=93;ECNT=1;NLOD=2.70;N_ART_LOD=-1.034e+00;POP_AF=1.000e-03;P_GERMLINE=-2.388e+00;TLOD=3.01	GT:AD:AF:F1R2:F2R1:MBQ:MFRL:MMQ:MPOS:SA_MAP_AF:SA_POST_PROB	0/1:73,2:0.068:25,1:48,1:37:226,227:60:15:0.00,0.030,0.027:5.388e-03,0.026,0.969	0/0:9,0:0.092:6,0:3,0:0:4,0:0:0
1	169930115	.	G	A	.	.	DP=109;ECNT=1;NLOD=5.40;N_ART_LOD=-1.338e+00;POP_AF=1.000e-03;P_GERMLINE=-4.640e+00;TLOD=3.46	GT:AD:AF:F1R2:F2R1:MBQ:MFRL:MMQ:MPOS:SA_MAP_AF:SA_POST_PROB	0/1:77,2:0.057:24,1:53,1:40:234,267:60:11:0.00,0.030,0.025:5.148e-03,0.026,0.969	0/0:18,0:0.142:17,0:1,0:0:2,0:0:0
1	171053299	.	C	T	.	.	DP=88;ECNT=1;NLOD=4.20;N_ART_LOD=-1.175e+00;POP_AF=1.000e-03;P_GERMLINE=-3.616e+00;TLOD=3.28	GT:AD:AF:F1R2:F2R1:MBQ:MFRL:MMQ:MPOS:SA_MAP_AF:SA_POST_PROB	0/1:70,2:0.042:44,1:26,1:38:180,184:60:20:0.030,0.00,0.028:3.325e-03,0.028,0.969	0/0:14,0:2.897e-03:12,0:2,0:0:4,0:0:0
1	173545907	.	G	GA	.	.	DB;DP=162;ECNT=1;NLOD=4.71;N_ART_LOD=0.221;POP_AF=1.000e-03;P_GERMLINE=-1.425e+00;RPA=10,11;RU=A;STR;TLOD=9.50	GT:AD:AF:F1R2:F2R1:MBQ:MFRL:MMQ:MPOS:SA_MAP_AF:SA_POST_PROB	0/1:95,8:0.154:34,7:59,1:39:191,219:60:29:0.081,0.00,0.078:0.011,0.016,0.973	0/0:24,1:0.190:15,0:9,1:35:3,3:60:36
1	173795803	.	C	CT	.	.	DP=166;ECNT=1;NLOD=3.38;N_ART_LOD=-7.189e-01;POP_AF=1.000e-03;P_GERMLINE=-3.437e-01;RPA=17,18;RU=T;STR;TLOD=13.72	GT:AD:AF:F1R2:F2R1:MBQ:MFRL:MMQ:MPOS:SA_MAP_AF:SA_POST_PROB	0/1:109,19:0.227:45,10:29,7:39:191,202:60:39:0.101,0.121,0.130:0.014,0.011,0.975	0/0:12,0:0.108:3,0:3,0:0:4,0:0:0
1	173873254	.	T	C	.	.	DP=90;ECNT=1;NLOD=8.07;N_ART_LOD=-1.459e+00;POP_AF=1.000e-03;P_GERMLINE=-7.344e+00;TLOD=3.42	GT:AD:AF:F1R2:F2R1:MBQ:MFRL:MMQ:MPOS:SA_MAP_AF:SA_POST_PROB	0/1:58,2:0.043:19,1:39,1:38:197,177:60:20:0.030,0.00,0.033:9.682e-03,9.243e-03,0.981	0/0:27,0:0.039:15,0:12,0:0:3,0:0:0
1	173879822	.	TA	T	.	.	DP=37;ECNT=1;NLOD=3.60;N_ART_LOD=-1.127e+00;POP_AF=1.000e-03;P_GERMLINE=-1.943e+00;RPA=9,8;RU=A;STR;TLOD=4.37	GT:AD:AF:F1R2:F2R1:MBQ:MFRL:MMQ:MPOS:SA_MAP_AF:SA_POST_PROB	0/1:20,3:0.155:4,0:16,3:36:233,207:60:9:0.00,0.131,0.130:0.017,0.025,0.958	0/0:12,0:0.040:4,0:8,0:0:6,0:0:0
1	173921301	.	CAA	C	.	.	DP=110;ECNT=1;NLOD=3.52;N_ART_LOD=-6.672e-01;POP_AF=1.000e-03;P_GERMLINE=-2.234e+00;RPA=14,12;RU=A;STR;TLOD=3.99	GT:AD:AF:F1R2:F2R1:MBQ:MFRL:MMQ:MPOS:SA_MAP_AF:SA_POST_PROB	0/1:46,5:0.256:9,1:26,3:21:193,230:60:26:0.061,0.061,0.073:0.056,6.064e-03,0.938	0/0:13,0:0.287:5,0:1,0:0:22,0:0:0
1	175087683	.	A	ATT	.	.	DP=279;ECNT=1;NLOD=6.88;N_ART_LOD=-1.235e+00;POP_AF=1.000e-03;P_GERMLINE=-3.576e+00;RPA=10,12;RU=T;STR;TLOD=16.78	GT:AD:AF:F1R2:F2R1:MBQ:MFRL:MMQ:MPOS:SA_MAP_AF:SA_POST_PROB	0/1:12,23:0.538:5,2:5,14:40:176,154:60:39:0.061,0.071,0.080:7.897e-03,6.535e-03,0.986	0/0:26,1:0.259:12,0:14,0:0:2,0:0:0
1	175096292	.	G	A	.	.	DP=157;ECNT=1;NLOD=14.70;N_ART_LOD=-1.717e+00;POP_AF=1.000e-03;P_GERMLINE=-1.411e+01;TLOD=3.28	GT:AD:AF:F1R2:F2R1:MBQ:MFRL:MMQ:MPOS:SA_MAP_AF:SA_POST_PROB	0/1:95,2:0.050:45,1:50,1:40:195,192:60:27:0.020,0.00,0.021:0.013,4.897e-03,0.982	0/0:49,0:0.049:30,0:19,0:0:2,0:0:0
1	175115970	.	GTAAT	G	.	.	DP=124;ECNT=2;NLOD=5.40;N_ART_LOD=-1.322e+00;POP_AF=1.000e-03;P_GERMLINE=-4.706e+00;RPA=5,4;RU=TAAT;STR;TLOD=3.39	GT:AD:AF:F1R2:F2R1:MBQ:MFRL:MMQ:MPOS:SA_MAP_AF:SA_POST_PROB	0/1:90,2:0.065:28,0:62,2:40:176,191:60:28:0.020,0.010,0.022:3.645e-03,0.012,0.985	0/0:18,0:0.110:10,0:8,0:0:4,0:0:0
1	176811562	.	G	T	.	.	DP=125;ECNT=1;NLOD=12.56;N_ART_LOD=-1.649e+00;POP_AF=1.000e-03;P_GERMLINE=-9.254e+00;TLOD=263.99	GT:AD:AF:F1R2:F2R1:MBQ:MFRL:MMQ:MPOS:SA_MAP_AF:SA_POST_PROB	0/1:0,70:0.916:0,28:0,42:39:0,166:60:20:0.990,0.990,1.00:0.026,0.028,0.946	0/0:42,0:0.048:28,0:14,0:0:2,0:0:0
1	178252887	.	C	A	.	.	DP=109;ECNT=1;NLOD=16.19;N_ART_LOD=-1.753e+00;POP_AF=1.000e-03;P_GERMLINE=-1.477e+01;TLOD=4.12	GT:AD:AF:F1R2:F2R1:MBQ:MFRL:MMQ:MPOS:SA_MAP_AF:SA_POST_PROB	0/1:45,2:0.078:14,1:31,1:40:218,257:60:16:0.040,0.00,0.043:0.014,9.841e-03,0.976	0/0:54,0:0.037:46,0:8,0:0:2,0:0:0
1	179004637	.	C	T	.	.	DP=29;ECNT=1;NLOD=7.20;N_ART_LOD=-1.405e+00;POP_AF=1.000e-03;P_GERMLINE=-6.719e+00;TLOD=3.18	GT:AD:AF:F1R2:F2R1:MBQ:MFRL:MMQ:MPOS:SA_MAP_AF:SA_POST_PROB	0/1:3,1:0.250:1,1:2,0:40:261,146:60:20:0.00,0.253,0.250:0.023,0.025,0.952	0/0:24,0:0.023:17,0:7,0:0:2,0:0:0
1	179078203	.	A	C	.	.	DP=98;ECNT=1;NLOD=2.48;N_ART_LOD=-1.004e+00;POP_AF=1.000e-03;P_GERMLINE=-1.662e+00;TLOD=3.53	GT:AD:AF:F1R2:F2R1:MBQ:MFRL:MMQ:MPOS:SA_MAP_AF:SA_POST_PROB	0/1:84,2:0.054:31,2:53,0:35:188,240:60:17:0.00,0.020,0.023:0.051,2.300e-03,0.947	0/0:10,0:0.100:6,0:4,0:0:5,0:0:0
1	179081385	.	TCAC	T	.	.	DP=439;ECNT=1;NLOD=6.02;N_ART_LOD=-1.322e+00;POP_AF=1.000e-03;P_GERMLINE=-2.860e+00;RPA=5,4;RU=CAC;STR;TLOD=6.42	GT:AD:AF:F1R2:F2R1:MBQ:MFRL:MMQ:MPOS:SA_MAP_AF:SA_POST_PROB	0/1:387,4:0.043:158,0:229,4:37:173,159:60:34:0.00,0.010,0.010:5.601e-03,1.363e-03,0.993	0/0:20,0:1.848e-05:10,0:10,0:0:3,0:0:0
1	179153707	.	TGAG	T	.	.	DP=34;ECNT=1;NLOD=4.50;N_ART_LOD=-1.226e+00;POP_AF=1.000e-03;P_GERMLINE=-1.702e+00;RPA=6,5;RU=GAG;STR;TLOD=5.68	GT:AD:AF:F1R2:F2R1:MBQ:MFRL:MMQ:MPOS:SA_MAP_AF:SA_POST_PROB	0/1:14,2:0.147:3,0:11,2:35:161,138:60:35:0.00,0.121,0.125:0.043,0.011,0.946	0/0:15,0:0.060:8,0:7,0:0:6,0:0:0
1	182798104	.	T	C	.	.	DP=134;ECNT=1;NLOD=18.89;N_ART_LOD=-1.814e+00;POP_AF=1.000e-03;P_GERMLINE=-1.836e+01;TLOD=3.23	GT:AD:AF:F1R2:F2R1:MBQ:MFRL:MMQ:MPOS:SA_MAP_AF:SA_POST_PROB	0/1:63,3:0.059:21,2:42,1:34:195,211:60:19:0.051,0.00,0.045:0.013,9.798e-03,0.977	0/0:63,0:0.025:42,0:21,0:0:2,0:0:0
1	182825551	.	A	AT	.	.	DP=175;ECNT=1;NLOD=3.01;N_ART_LOD=-7.922e-01;POP_AF=1.000e-03;P_GERMLINE=-1.263e+00;RPA=10,11;RU=T;STR;TLOD=4.48	GT:AD:AF:F1R2:F2R1:MBQ:MFRL:MMQ:MPOS:SA_MAP_AF:SA_POST_PROB	0/1:141,6:0.090:72,1:68,5:39:179,171:60:32:0.030,0.040,0.041:5.520e-03,9.593e-03,0.985	0/0:10,0:0.047:3,0:7,0:0:5,0:0:0
1	182920665	.	G	GTT	.	.	DP=91;ECNT=1;NLOD=3.01;N_ART_LOD=-6.878e-01;POP_AF=1.000e-03;P_GERMLINE=-1.418e+00;RPA=14,16;RU=T;STR;TLOD=4.32	GT:AD:AF:F1R2:F2R1:MBQ:MFRL:MMQ:MPOS:SA_MAP_AF:SA_POST_PROB	0/1:38,3:0.248:11,3:22,0:34:211,190:60:24:0.071,0.00,0.068:0.019,0.012,0.969	0/0:10,0:0.273:3,0:5,0:0:4,0:0:0
1	183085611	.	CA	C	.	.	DP=64;ECNT=1;NLOD=2.58;N_ART_LOD=-7.532e-01;POP_AF=1.000e-03;P_GERMLINE=-7.610e-02;RPA=13,12;RU=A;STR;TLOD=15.70	GT:AD:AF:F1R2:F2R1:MBQ:MFRL:MMQ:MPOS:SA_MAP_AF:SA_POST_PROB	0/1:42,11:0.220:13,6:22,5:39:245,203:60:14:0.00,0.212,0.212:0.023,0.022,0.955	0/0:9,0:0.078:3,0:2,0:0:3,0:0:0
1	183176970	.	GT	G	.	.	DP=143;ECNT=1;NLOD=2.45;N_ART_LOD=0.959;POP_AF=1.000e-03;P_GERMLINE=-5.671e-02;RPA=15,14;RU=T;STR;TLOD=14.63	GT:AD:AF:F1R2:F2R1:MBQ:MFRL:MMQ:MPOS:SA_MAP_AF:SA_POST_PROB	0/1:89,17:0.211:41,8:28,6:39:167,197:60:25:0.111,0.121,0.136:8.092e-03,0.025,0.967	0/0:17,1:0.159:6,1:1,0:40:5,4:60:15
1	183515266	.	G	GA	.	.	DP=706;ECNT=1;NLOD=18.27;N_ART_LOD=0.579;POP_AF=1.000e-03;P_GERMLINE=-1.497e+01;RPA=9,10;RU=A;STR;TLOD=23.29	GT:AD:AF:F1R2:F2R1:MBQ:MFRL:MMQ:MPOS:SA_MAP_AF:SA_POST_PROB	0/1:504,23:0.104:190,7:313,16:39:167,174:60:30:0.040,0.030,0.044:1.719e-03,0.011,0.988	0/0:78,2:0.123:46,1:32,1:20:4,19:60:39
1	184041946	.	C	CT	.	.	DB;DP=149;ECNT=1;NLOD=12.02;N_ART_LOD=-1.335e+00;POP_AF=1.000e-03;P_GERMLINE=-1.148e+01;RPA=10,11;RU=T;STR;TLOD=3.24	GT:AD:AF:F1R2:F2R1:MBQ:MFRL:MMQ:MPOS:SA_MAP_AF:SA_POST_PROB	0/1:86,4:0.115:35,3:49,1:40:180,175:60:31:0.020,0.040,0.044:0.015,4.655e-03,0.980	0/0:40,0:0.036:24,0:16,0:0:2,0:0:0
1	185060950	.	CTTT	C	.	.	DP=103;ECNT=1;NLOD=4.24;N_ART_LOD=-6.872e-01;POP_AF=1.000e-03;P_GERMLINE=-1.252e+00;RPA=14,11;RU=T;STR;TLOD=6.04	GT:AD:AF:F1R2:F2R1:MBQ:MFRL:MMQ:MPOS:SA_MAP_AF:SA_POST_PROB	0/1:42,5:0.232:12,2:13,1:40:199,210:60:46:0.071,0.00,0.071:0.022,0.012,0.966	0/0:17,1:0.277:5,0:5,0:0:3,0:0:0
1	185088963	.	CA	C	.	.	DP=46;ECNT=1;NLOD=3.30;N_ART_LOD=-1.079e+00;POP_AF=1.000e-03;P_GERMLINE=-5.780e-01;RPA=9,8;RU=A;STR;TLOD=5.75	GT:AD:AF:F1R2:F2R1:MBQ:MFRL:MMQ:MPOS:SA_MAP_AF:SA_POST_PROB	0/1:31,4:0.115:14,1:17,3:39:238,192:60:7:0.00,0.111,0.114:0.015,0.025,0.960	0/0:11,0:1.569e-03:3,0:8,0:0:2,0:0:0
1	185106848	.	A	G	.	.	DP=707;ECNT=1;NLOD=41.54;N_ART_LOD=-2.159e+00;POP_AF=1.000e-03;P_GERMLINE=-4.104e+01;TLOD=3.20	GT:AD:AF:F1R2:F2R1:MBQ:MFRL:MMQ:MPOS:SA_MAP_AF:SA_POST_PROB	0/1:532,3:0.028:228,1:304,2:40:162,120:60:20:0.010,0.010,5.607e-03:8.045e-04,2.787e-03,0.996	0/0:139,0:0.041:103,0:36,0:0:0,0:0:0
1	185125751	.	C	T	.	.	DP=205;ECNT=1;NLOD=3.01;N_ART_LOD=-1.073e+00;POP_AF=1.000e-03;P_GERMLINE=-1.702e+00;TLOD=4.02	GT:AD:AF:F1R2:F2R1:MBQ:MFRL:MMQ:MPOS:SA_MAP_AF:SA_POST_PROB	0/1:175,3:0.057:68,1:107,2:36:165,95:60:0:0.010,0.010,0.017:2.964e-03,5.672e-03,0.991	0/0:10,0:0.084:7,0:3,0:0:3,0:0:0
1	185276739	.	C	A	.	.	DP=184;ECNT=1;NLOD=20.99;N_ART_LOD=-1.871e+00;POP_AF=1.000e-03;P_GERMLINE=-2.066e+01;TLOD=3.03	GT:AD:AF:F1R2:F2R1:MBQ:MFRL:MMQ:MPOS:SA_MAP_AF:SA_POST_PROB	0/1:91,2:0.082:28,0:63,2:39:168,166:60:20:0.020,0.020,0.022:5.308e-03,6.116e-03,0.989	0/0:70,0:0.054:52,0:18,0:0:2,0:0:0
1	185953283	.	CT	C	.	.	DB;DP=116;ECNT=1;NLOD=5.10;N_ART_LOD=-1.004e+00;POP_AF=1.000e-03;P_GERMLINE=-3.833e+00;RPA=9,8;RU=T;STR;TLOD=3.97	GT:AD:AF:F1R2:F2R1:MBQ:MFRL:MMQ:MPOS:SA_MAP_AF:SA_POST_PROB	0/1:89,5:0.063:39,2:47,3:40:180,212:60:18:0.040,0.051,0.054:5.193e-03,0.030,0.965	0/0:17,0:0.076:9,0:8,0:0:3,0:0:0
1	186315234	.	T	TA	.	.	DB;DP=137;ECNT=1;NLOD=12.02;N_ART_LOD=-1.335e+00;POP_AF=1.000e-03;P_GERMLINE=-8.718e+00;RPA=10,11;RU=A;STR;TLOD=8.62	GT:AD:AF:F1R2:F2R1:MBQ:MFRL:MMQ:MPOS:SA_MAP_AF:SA_POST_PROB	0/1:78,8:0.130:32,3:43,5:39:185,212:60:28:0.071,0.091,0.093:9.650e-03,0.018,0.972	0/0:40,0:0.036:21,0:19,0:0:2,0:0:0
1	186328858	.	G	GA	.	.	DP=162;ECNT=1;NLOD=5.11;N_ART_LOD=-1.005e+00;POP_AF=1.000e-03;P_GERMLINE=-2.345e+00;RPA=9,10;RU=A;STR;TLOD=5.62	GT:AD:AF:F1R2:F2R1:MBQ:MFRL:MMQ:MPOS:SA_MAP_AF:SA_POST_PROB	0/1:125,6:0.083:46,1:77,5:40:202,180:60:35:0.00,0.051,0.046:0.012,7.039e-03,0.981	0/0:17,0:0.076:9,0:8,0:0:4,0:0:0
1	193020842	.	GTA	G	.	.	DB;DP=96;ECNT=1;NLOD=5.71;N_ART_LOD=-1.327e+00;POP_AF=1.000e-03;P_GERMLINE=-3.298e+00;RPA=6,5;RU=TA;STR;TLOD=5.17	GT:AD:AF:F1R2:F2R1:MBQ:MFRL:MMQ:MPOS:SA_MAP_AF:SA_POST_PROB	0/1:58,3:0.129:27,1:31,2:39:174,152:60:37:0.00,0.051,0.049:0.012,0.010,0.978	0/0:19,0:0.069:8,0:11,0:0:2,0:0:0
1	193053996	.	G	GA	.	.	DP=94;ECNT=1;NLOD=3.14;N_ART_LOD=-8.718e-01;POP_AF=1.000e-03;P_GERMLINE=-2.147e+00;RPA=12,13;RU=A;STR;TLOD=3.70	GT:AD:AF:F1R2:F2R1:MBQ:MFRL:MMQ:MPOS:SA_MAP_AF:SA_POST_PROB	0/1:57,5:0.173:14,1:37,4:39:210,241:60:18:0.071,0.051,0.081:5.819e-03,0.030,0.965	0/0:11,0:0.179:6,0:2,0:0:4,0:0:0
1	196712517	.	GT	G	.	.	DP=165;ECNT=4;NLOD=9.63;N_ART_LOD=-1.518e+00;POP_AF=1.000e-03;P_GERMLINE=-6.327e+00;RPA=2,1;RU=T;STR;TLOD=16.50	GT:AD:AF:F1R2:F2R1:MBQ:MFRL:MMQ:MPOS:PGT:PID:SA_MAP_AF:SA_POST_PROB	0/1:123,7:0.065:56,3:67,4:39:190,252:40:20:0|1:196712517_GT_G:0.00,0.051,0.054:0.014,7.726e-03,0.979	0/0:32,0:3.449e-04:17,0:15,0:0:2,0:0:0:0|1:196712517_GT_G
1	197009631	.	C	CA	.	.	DP=68;ECNT=1;NLOD=5.47;N_ART_LOD=-3.946e-01;POP_AF=1.000e-03;P_GERMLINE=-2.170e+00;RPA=12,13;RU=A;STR;TLOD=12.24	GT:AD:AF:F1R2:F2R1:MBQ:MFRL:MMQ:MPOS:SA_MAP_AF:SA_POST_PROB	0/1:14,9:0.388:6,0:7,7:39:207,225:60:23:0.00,0.303,0.304:0.025,0.025,0.950	0/0:31,2:0.185:19,1:10,0:2:2,4:60:3
1	197898040	.	G	A	.	.	DP=69;ECNT=4;NLOD=4.21;N_ART_LOD=-1.176e+00;POP_AF=1.000e-03;P_GERMLINE=-1.403e+00;TLOD=5.70	GT:AD:AF:F1R2:F2R1:MBQ:MFRL:MMQ:MPOS:PGT:PID:SA_MAP_AF:SA_POST_PROB	0/1:52,3:0.058:25,1:27,2:30:195,221:60:23:0|1:197898040_G_A:0.00,0.051,0.055:0.011,0.015,0.974	0/0:14,0:2.717e-04:7,0:7,0:0:4,0:0:0:0|1:197898040_G_A
1	197898044	.	G	A	.	.	DP=77;ECNT=4;NLOD=4.51;N_ART_LOD=-1.204e+00;POP_AF=1.000e-03;P_GERMLINE=-1.845e+00;TLOD=5.49	GT:AD:AF:F1R2:F2R1:MBQ:MFRL:MMQ:MPOS:PGT:PID:SA_MAP_AF:SA_POST_PROB	0/1:59,3:0.050:29,1:30,2:14:191,221:60:19:0|1:197898040_G_A:0.00,0.051,0.048:9.622e-03,0.015,0.975	0/0:15,0:2.557e-04:7,0:8,0:0:4,0:0:0:0|1:197898040_G_A
1	197898050	.	G	A	.	.	DP=98;ECNT=4;NLOD=4.82;N_ART_LOD=-1.262e+00;POP_AF=1.000e-03;P_GERMLINE=-1.556e+00;TLOD=7.23	GT:AD:AF:F1R2:F2R1:MBQ:MFRL:MMQ:MPOS:SA_MAP_AF:SA_POST_PROB	0/1:66,5:0.116:38,1:28,4:14:188,221:60:19:0.00,0.071,0.070:0.012,0.017,0.971	0/0:16,0:0.079:7,0:9,0:0:4,0:0:0
1	198718529	.	G	C	.	.	DP=141;ECNT=1;NLOD=15.59;N_ART_LOD=-1.747e+00;POP_AF=1.000e-03;P_GERMLINE=-1.229e+01;TLOD=146.71	GT:AD:AF:F1R2:F2R1:MBQ:MFRL:MMQ:MPOS:SA_MAP_AF:SA_POST_PROB	0/1:39,39:0.501:16,16:23,23:40:185,190:60:20:0.475,0.485,0.500:0.014,0.038,0.948	0/0:52,0:0.062:35,0:17,0:0:2,0:0:0
1	200080464	.	C	CA	.	.	DP=163;ECNT=1;NLOD=2.49;N_ART_LOD=2.95;POP_AF=1.000e-03;P_GERMLINE=-1.994e+00;RPA=15,16;RU=A;STR;TLOD=3.20	GT:AD:AF:F1R2:F2R1:MBQ:MFRL:MMQ:MPOS:SA_MAP_AF:SA_POST_PROB	0/1:57,4:0.249:14,1:23,3:25:174,186:60:34:0.061,0.040,0.065:0.013,9.014e-03,0.978	0/0:35,4:0.290:9,1:10,2:26:9,26:60:33
1	200523518	.	CA	C	.	.	DP=41;ECNT=1;NLOD=2.40;N_ART_LOD=-1.023e+00;POP_AF=1.000e-03;P_GERMLINE=-1.155e+00;RPA=11,10;RU=A;STR;TLOD=3.98	GT:AD:AF:F1R2:F2R1:MBQ:MFRL:MMQ:MPOS:SA_MAP_AF:SA_POST_PROB	0/1:23,4:0.179:8,2:15,2:39:199,232:60:24:0.00,0.152,0.148:0.019,0.022,0.959	0/0:8,0:0.168:6,0:2,0:0:6,0:0:0
1	200544650	.	TACACAC	T	.	.	DP=204;ECNT=1;NLOD=3.05;N_ART_LOD=-6.908e-01;POP_AF=1.000e-03;P_GERMLINE=-2.745e+00;RPA=11,8;RU=AC;STR;TLOD=3.01	GT:AD:AF:F1R2:F2R1:MBQ:MFRL:MMQ:MPOS:SA_MAP_AF:SA_POST_PROB	0/1:169,3:0.072:57,2:84,0:40:196,190:60:40:0.00,0.010,0.013:2.985e-03,0.014,0.983	0/0:11,0:0.120:1,0:1,0:0:4,0:0:0
1	200572480	.	G	GA	.	.	DP=189;ECNT=1;NLOD=17.71;N_ART_LOD=-1.536e+00;POP_AF=1.000e-03;P_GERMLINE=-1.535e+01;RPA=10,11;RU=A;STR;TLOD=5.10	GT:AD:AF:F1R2:F2R1:MBQ:MFRL:MMQ:MPOS:SA_MAP_AF:SA_POST_PROB	0/1:82,6:0.160:32,1:47,5:39:176,140:60:30:0.040,0.061,0.068:0.032,4.306e-03,0.964	0/0:59,0:0.124:37,0:21,0:0:2,0:0:0
1	200818729	.	C	T	.	.	DP=480;ECNT=1;NLOD=31.50;N_ART_LOD=-2.042e+00;POP_AF=1.000e-03;P_GERMLINE=-2.820e+01;TLOD=499.46	GT:AD:AF:F1R2:F2R1:MBQ:MFRL:MMQ:MPOS:SA_MAP_AF:SA_POST_PROB	0/1:210,141:0.405:75,53:135,88:39:188,183:60:20:0.374,0.394,0.402:0.023,7.502e-03,0.970	0/0:105,0:0.046:72,0:33,0:0:2,0:0:0
1	200959283	.	G	A	.	.	DP=200;ECNT=1;NLOD=2.41;N_ART_LOD=-9.542e-01;POP_AF=1.000e-03;P_GERMLINE=-4.711e-01;TLOD=4.84	GT:AD:AF:F1R2:F2R1:MBQ:MFRL:MMQ:MPOS:SA_MAP_AF:SA_POST_PROB	0/1:182,3:0.035:62,3:120,0:40:166,220:60:20:0.010,0.010,0.016:3.398e-03,4.162e-03,0.992	0/0:8,0:1.942e-04:5,0:3,0:0:9,0:0:0
1	201046125	.	T	C	.	.	DP=289;ECNT=1;NLOD=14.90;N_ART_LOD=-1.700e+00;POP_AF=1.000e-03;P_GERMLINE=-1.323e+01;TLOD=4.38	GT:AD:AF:F1R2:F2R1:MBQ:MFRL:MMQ:MPOS:SA_MAP_AF:SA_POST_PROB	0/1:225,3:0.026:75,0:150,3:39:160,180:60:20:0.00,0.010,0.013:0.010,1.625e-03,0.988	0/0:52,1:0.045:33,1:19,0:2:2,4:60:2
1	201758807	.	T	C	.	.	DP=303;ECNT=1;NLOD=8.39;N_ART_LOD=-1.486e+00;POP_AF=1.000e-03;P_GERMLINE=-6.568e+00;TLOD=4.54	GT:AD:AF:F1R2:F2R1:MBQ:MFRL:MMQ:MPOS:SA_MAP_AF:SA_POST_PROB	0/1:250,4:0.049:89,3:161,1:40:162,175:60:20:0.010,0.010,0.016:4.512e-03,2.347e-03,0.993	0/0:28,0:0.065:13,0:15,0:0:2,0:0:0
1	201821196	.	AT	A	.	.	DB;DP=142;ECNT=1;NLOD=7.21;N_ART_LOD=-1.127e+00;POP_AF=1.000e-03;P_GERMLINE=-4.114e+00;RPA=10,9;RU=T;STR;TLOD=6.21	GT:AD:AF:F1R2:F2R1:MBQ:MFRL:MMQ:MPOS:SA_MAP_AF:SA_POST_PROB	0/1:105,6:0.078:47,4:50,2:40:172,184:60:17:0.040,0.051,0.056:8.744e-03,8.788e-03,0.982	0/0:24,0:0.040:13,0:11,0:0:3,0:0:0
1	202097524	.	ACTG	A	.	.	DB;DP=361;ECNT=1;NLOD=2.67;N_ART_LOD=-1.109e+00;POP_AF=1.000e-03;P_GERMLINE=-9.200e-02;RPA=7,6;RU=CTG;STR;TLOD=37.51	GT:AD:AF:F1R2:F2R1:MBQ:MFRL:MMQ:MPOS:SA_MAP_AF:SA_POST_PROB	0/1:260,14:0.144:108,4:152,10:39:195,207:60:26:0.040,0.040,0.051:0.011,2.990e-03,0.986	0/0:9,0:0.238:5,0:4,0:0:18,0:0:0
1	202204988	.	G	A	.	.	DP=327;ECNT=1;NLOD=6.00;N_ART_LOD=-1.339e+00;POP_AF=1.000e-03;P_GERMLINE=-5.344e+00;TLOD=3.36	GT:AD:AF:F1R2:F2R1:MBQ:MFRL:MMQ:MPOS:SA_MAP_AF:SA_POST_PROB	0/1:289,3:0.035:109,1:180,2:39:168,134:60:20:0.010,0.010,0.010:2.209e-03,2.782e-03,0.995	0/0:20,0:0.047:11,0:9,0:0:3,0:0:0
1	202407189	.	G	GT	.	.	DB;DP=246;ECNT=1;NLOD=2.71;N_ART_LOD=-6.830e-01;POP_AF=1.000e-03;P_GERMLINE=-9.968e-02;RPA=10,11;RU=T;STR;TLOD=14.16	GT:AD:AF:F1R2:F2R1:MBQ:MFRL:MMQ:MPOS:SA_MAP_AF:SA_POST_PROB	0/1:178,14:0.146:60,6:114,6:39:176,170:60:27:0.051,0.061,0.063:0.013,3.788e-03,0.983	0/0:9,0:0.219:5,0:4,0:0:6,0:0:0
1	202987680	.	C	T	.	.	DP=114;ECNT=1;NLOD=22.18;N_ART_LOD=-1.882e+00;POP_AF=1.000e-03;P_GERMLINE=-1.888e+01;TLOD=22.66	GT:AD:AF:F1R2:F2R1:MBQ:MFRL:MMQ:MPOS:SA_MAP_AF:SA_POST_PROB	0/1:29,7:0.205:11,0:18,7:40:192,171:60:21:0.172,0.172,0.194:0.012,0.028,0.960	0/0:74,0:0.022:52,0:22,0:0:2,0:0:0
1	203667527	.	TCCA	T	.	.	DP=175;ECNT=1;NLOD=8.99;N_ART_LOD=-1.539e+00;POP_AF=1.000e-03;P_GERMLINE=-8.394e+00;RPA=5,4;RU=CCA;STR;TLOD=3.29	GT:AD:AF:F1R2:F2R1:MBQ:MFRL:MMQ:MPOS:SA_MAP_AF:SA_POST_PROB	0/1:94,2:0.164:33,1:61,1:39:198,250:60:32:0.010,0.020,0.021:0.033,2.615e-03,0.965	0/0:30,0:0.117:22,0:8,0:0:2,0:0:0
1	203786224	.	A	AT	.	.	DP=243;ECNT=1;NLOD=24.60;N_ART_LOD=-1.634e+00;POP_AF=1.000e-03;P_GERMLINE=-2.350e+01;RPA=9,10;RU=T;STR;TLOD=3.80	GT:AD:AF:F1R2:F2R1:MBQ:MFRL:MMQ:MPOS:SA_MAP_AF:SA_POST_PROB	0/1:142,5:0.064:48,2:90,3:40:184,171:60:17:0.020,0.030,0.034:4.380e-03,0.011,0.985	0/0:82,0:0.031:47,0:35,0:0:2,0:0:0
1	203821548	.	T	TA	.	.	DP=172;ECNT=1;NLOD=7.78;N_ART_LOD=-1.491e+00;POP_AF=1.000e-03;P_GERMLINE=-4.487e+00;RPA=10,11;RU=A;STR;TLOD=7.62	GT:AD:AF:F1R2:F2R1:MBQ:MFRL:MMQ:MPOS:SA_MAP_AF:SA_POST_PROB	0/1:89,7:0.199:68,5:21,2:39:185,196:47:24:0.071,0.051,0.073:0.014,8.578e-03,0.977	0/0:26,0:0.142:15,0:11,0:0:2,0:0:0
1	204135374	.	GAGC	G	.	.	DP=361;ECNT=1;NLOD=12.91;N_ART_LOD=-1.663e+00;POP_AF=1.000e-03;P_GERMLINE=-1.193e+01;RPA=4,3;RU=AGC;STR;TLOD=3.69	GT:AD:AF:F1R2:F2R1:MBQ:MFRL:MMQ:MPOS:SA_MAP_AF:SA_POST_PROB	0/1:267,3:0.079:121,1:146,2:35:176,133:60:16:0.010,0.010,0.011:2.010e-03,3.474e-03,0.995	0/0:43,0:0.053:22,0:21,0:0:2,0:0:0
1	204234262	.	T	C	.	.	DP=80;ECNT=2;NLOD=5.62;N_ART_LOD=-1.298e+00;POP_AF=1.000e-03;P_GERMLINE=-4.357e+00;TLOD=3.96	GT:AD:AF:F1R2:F2R1:MBQ:MFRL:MMQ:MPOS:SA_MAP_AF:SA_POST_PROB	0/1:56,2:0.062:26,1:30,1:40:235,200:60:32:0.020,0.030,0.034:0.063,3.684e-03,0.933	0/0:19,0:0.012:7,0:12,0:0:3,0:0:0
1	204375119	.	TAA	T	.	.	DP=91;ECNT=1;NLOD=3.63;N_ART_LOD=-7.896e-01;POP_AF=1.000e-03;P_GERMLINE=-2.067e+00;RPA=11,9;RU=A;STR;TLOD=4.27	GT:AD:AF:F1R2:F2R1:MBQ:MFRL:MMQ:MPOS:SA_MAP_AF:SA_POST_PROB	0/1:56,3:0.135:18,2:31,1:39:196,190:60:16:0.00,0.051,0.047:8.301e-03,0.022,0.970	0/0:12,0:0.166:5,0:5,0:0:3,0:0:0
1	204494756	.	G	GTT	.	.	DP=457;ECNT=1;NLOD=3.23;N_ART_LOD=-7.577e-01;POP_AF=1.000e-03;P_GERMLINE=-2.667e-01;RPA=14,16;RU=T;STR;TLOD=9.39	GT:AD:AF:F1R2:F2R1:MBQ:MFRL:MMQ:MPOS:SA_MAP_AF:SA_POST_PROB	0/1:240,14:0.238:99,5:99,4:36:178,226:60:19:0.030,0.00,0.032:4.866e-03,9.020e-03,0.986	0/0:11,0:0.310:3,0:4,0:0:3,0:0:0
1	204945802	.	G	A	.	.	DP=250;ECNT=1;NLOD=5.66;N_ART_LOD=-1.299e+00;POP_AF=1.000e-03;P_GERMLINE=-2.359e+00;TLOD=153.52	GT:AD:AF:F1R2:F2R1:MBQ:MFRL:MMQ:MPOS:SA_MAP_AF:SA_POST_PROB	0/1:163,50:0.255:56,20:107,30:39:180,180:60:20:0.222,0.222,0.235:0.013,9.036e-03,0.978	0/0:19,0:7.096e-03:8,0:11,0:0:4,0:0:0
1	205589975	.	TAA	T	.	.	DP=219;ECNT=1;NLOD=4.52;N_ART_LOD=-8.347e-01;POP_AF=1.000e-03;P_GERMLINE=-3.439e+00;RPA=10,8;RU=A;STR;TLOD=3.78	GT:AD:AF:F1R2:F2R1:MBQ:MFRL:MMQ:MPOS:SA_MAP_AF:SA_POST_PROB	0/1:133,3:0.173:49,3:76,0:40:198,184:60:19:0.020,0.00,0.021:0.011,4.602e-03,0.984	0/0:15,0:0.125:10,0:5,0:0:0,0:0:0
1	205687355	.	CTTTTTTTTTCT	C	.	.	DP=144;ECNT=2;NLOD=5.70;N_ART_LOD=-1.045e+00;POP_AF=1.000e-03;P_GERMLINE=-2.413e+00;RPA=1,-1;RU=TTTTTTTTTCTT;STR;TLOD=7.62	GT:AD:AF:F1R2:F2R1:MBQ:MFRL:MMQ:MPOS:SA_MAP_AF:SA_POST_PROB	0/1:101,9:0.123:51,3:50,4:39:161,199:60:8:0.051,0.051,0.064:4.163e-03,0.028,0.968	0/0:19,0:0.070:10,0:9,0:0:2,0:0:0
1	205687356	.	TTTTTTTTTC	T	.	.	DP=141;ECNT=2;NLOD=5.66;N_ART_LOD=-1.309e+00;POP_AF=1.000e-03;P_GERMLINE=-2.433e+00;TLOD=6.77	GT:AD:AF:F1R2:F2R1:MBQ:MFRL:MMQ:MPOS:SA_MAP_AF:SA_POST_PROB	0/1:98,8:0.128:46,6:52,2:40:161,158:60:19:0.040,0.071,0.075:0.015,7.201e-03,0.978	0/0:19,0:0.031:10,0:9,0:0:2,0:0:0
1	205770084	.	A	G	.	.	DP=129;ECNT=1;NLOD=14.01;N_ART_LOD=-1.698e+00;POP_AF=1.000e-03;P_GERMLINE=-1.318e+01;TLOD=3.53	GT:AD:AF:F1R2:F2R1:MBQ:MFRL:MMQ:MPOS:SA_MAP_AF:SA_POST_PROB	0/1:73,2:0.040:30,1:43,1:40:190,169:60:20:0.00,0.030,0.027:7.140e-03,9.702e-03,0.983	0/0:47,0:0.054:27,0:20,0:0:2,0:0:0
1	205822857	.	G	GA	.	.	DP=123;ECNT=1;NLOD=9.33;N_ART_LOD=-1.258e+00;POP_AF=1.000e-03;P_GERMLINE=-8.203e+00;RPA=9,10;RU=A;STR;TLOD=3.82	GT:AD:AF:F1R2:F2R1:MBQ:MFRL:MMQ:MPOS:SA_MAP_AF:SA_POST_PROB	0/1:70,4:0.109:43,1:26,3:40:167,209:60:23:0.040,0.040,0.054:6.930e-03,0.012,0.981	0/0:31,0:0.103:18,0:13,0:0:2,0:0:0
1	207222769	.	T	C	.	.	DP=845;ECNT=1;NLOD=73.14;N_ART_LOD=-2.396e+00;POP_AF=1.000e-03;P_GERMLINE=-7.267e+01;TLOD=3.17	GT:AD:AF:F1R2:F2R1:MBQ:MFRL:MMQ:MPOS:SA_MAP_AF:SA_POST_PROB	0/1:572,3:0.019:189,3:383,0:40:171,161:60:18:0.010,0.010,5.217e-03:9.125e-04,1.862e-03,0.997	0/0:244,0:0.022:173,0:71,0:0:0,0:0:0
1	207826095	.	CT	C	.	.	DP=329;ECNT=1;NLOD=7.98;N_ART_LOD=-1.098e+00;POP_AF=1.000e-03;P_GERMLINE=-4.689e+00;RPA=10,9;RU=T;STR;TLOD=7.67	GT:AD:AF:F1R2:F2R1:MBQ:MFRL:MMQ:MPOS:SA_MAP_AF:SA_POST_PROB	0/1:218,8:0.148:62,3:99,5:40:184,183:60:18:0.030,0.030,0.037:0.011,3.431e-03,0.986	0/0:28,0:0.216:12,0:5,0:0:2,0:0:0
1	208072598	.	C	T	.	.	DP=189;ECNT=1;NLOD=41.97;N_ART_LOD=-2.159e+00;POP_AF=1.000e-03;P_GERMLINE=-4.033e+01;TLOD=4.34	GT:AD:AF:F1R2:F2R1:MBQ:MFRL:MMQ:MPOS:SA_MAP_AF:SA_POST_PROB	0/1:38,2:0.061:10,0:28,2:40:197,210:60:15:0.051,0.00,0.050:0.017,0.010,0.972	0/0:140,0:0.030:108,0:32,0:0:0,0:0:0
1	209789979	.	G	A	.	.	DP=406;ECNT=1;NLOD=10.81;N_ART_LOD=-1.578e+00;POP_AF=1.000e-03;P_GERMLINE=-8.004e+00;TLOD=5.67	GT:AD:AF:F1R2:F2R1:MBQ:MFRL:MMQ:MPOS:SA_MAP_AF:SA_POST_PROB	0/1:347,4:0.035:126,1:221,3:39:170,119:60:22:0.010,0.00,0.011:1.221e-03,8.882e-03,0.990	0/0:36,0:0.028:23,0:13,0:0:2,0:0:0
1	211280724	.	T	TA	.	.	DP=371;ECNT=1;NLOD=5.95;N_ART_LOD=-7.793e-01;POP_AF=1.000e-03;P_GERMLINE=-2.645e+00;RPA=14,15;RU=A;STR;TLOD=37.89	GT:AD:AF:F1R2:F2R1:MBQ:MFRL:MMQ:MPOS:SA_MAP_AF:SA_POST_PROB	0/1:198,35:0.267:52,5:97,28:37:193,176:60:26:0.121,0.131,0.143:0.078,3.419e-03,0.919	0/0:24,1:0.214:4,0:3,0:0:2,0:0:0
1	211381211	.	AAGC	A	.	.	DP=173;ECNT=1;NLOD=3.27;N_ART_LOD=-1.183e+00;POP_AF=1.000e-03;P_GERMLINE=-9.398e-01;RPA=5,4;RU=AGC;STR;TLOD=5.14	GT:AD:AF:F1R2:F2R1:MBQ:MFRL:MMQ:MPOS:SA_MAP_AF:SA_POST_PROB	0/1:120,3:0.119:61,2:59,1:39:180,248:60:14:0.020,0.010,0.024:2.636e-03,0.016,0.981	0/0:11,0:0.227:7,0:4,0:0:8,0:0:0
1	212030078	.	G	T	.	.	DP=15;ECNT=1;NLOD=3.30;N_ART_LOD=-1.108e+00;POP_AF=1.000e-03;P_GERMLINE=-2.305e+00;TLOD=3.70	GT:AD:AF:F1R2:F2R1:MBQ:MFRL:MMQ:MPOS:SA_MAP_AF:SA_POST_PROB	0/1:1,1:0.500:0,0:1,1:40:122,122:60:20:0.505,0.00,0.500:0.021,0.032,0.947	0/0:11,0:0.079:7,0:4,0:0:4,0:0:0
1	212225374	.	G	A	.	.	DP=95;ECNT=1;NLOD=3.00;N_ART_LOD=-1.041e+00;POP_AF=1.000e-03;P_GERMLINE=-2.590e+00;TLOD=3.11	GT:AD:AF:F1R2:F2R1:MBQ:MFRL:MMQ:MPOS:SA_MAP_AF:SA_POST_PROB	0/1:80,2:0.042:32,2:48,0:38:169,173:60:19:0.020,0.00,0.024:4.313e-03,0.012,0.983	0/0:10,0:2.492e-03:4,0:6,0:0:4,0:0:0
1	212521715	.	CT	C	.	.	DP=1306;ECNT=1;NLOD=8.07;N_ART_LOD=-1.172e+00;POP_AF=1.000e-03;P_GERMLINE=-7.198e+00;RPA=7,6;RU=T;STR;TLOD=3.57	GT:AD:AF:F1R2:F2R1:MBQ:MFRL:MMQ:MPOS:SA_MAP_AF:SA_POST_PROB	0/1:1169,9:0.047:424,5:723,4:40:164,172:60:16:0.010,0.010,7.765e-03:0.019,3.334e-04,0.981	0/0:27,0:0.039:13,0:13,0:0:1,0:0:0
1	212583886	.	C	T	.	.	DP=524;ECNT=1;NLOD=9.89;N_ART_LOD=-1.277e+00;POP_AF=1.000e-03;P_GERMLINE=-8.963e+00;TLOD=3.63	GT:AD:AF:F1R2:F2R1:MBQ:MFRL:MMQ:MPOS:SA_MAP_AF:SA_POST_PROB	0/1:465,3:0.025:200,0:254,3:39:166,178:60:22:0.010,0.00,6.550e-03:8.258e-04,5.507e-03,0.994	0/0:33,0:0.090:26,0:5,0:0:3,0:0:0
1	213009178	.	C	CAA	.	.	DP=195;ECNT=1;NLOD=2.62;N_ART_LOD=-5.651e-01;POP_AF=1.000e-03;P_GERMLINE=-2.754e-01;RPA=17,19;RU=A;STR;TLOD=5.49	GT:AD:AF:F1R2:F2R1:MBQ:MFRL:MMQ:MPOS:SA_MAP_AF:SA_POST_PROB	0/1:117,6:0.186:21,0:51,6:40:207,285:60:15:0.030,0.040,0.044:5.139e-03,0.014,0.981	0/0:12,1:0.293:2,0:1,0:0:2,0:0:0
1	213056812	.	T	C	.	.	DP=276;ECNT=1;NLOD=6.90;N_ART_LOD=-1.380e+00;POP_AF=1.000e-03;P_GERMLINE=-3.594e+00;TLOD=207.48	GT:AD:AF:F1R2:F2R1:MBQ:MFRL:MMQ:MPOS:SA_MAP_AF:SA_POST_PROB	0/1:185,64:0.262:65,23:120,41:40:174,177:60:20:0.222,0.253,0.257:0.027,6.072e-03,0.967	0/0:23,0:2.801e-03:18,0:5,0:0:2,0:0:0
1	214497969	.	T	C	.	.	DP=437;ECNT=1;NLOD=30.88;N_ART_LOD=-2.027e+00;POP_AF=1.000e-03;P_GERMLINE=-2.768e+01;TLOD=6.59	GT:AD:AF:F1R2:F2R1:MBQ:MFRL:MMQ:MPOS:SA_MAP_AF:SA_POST_PROB	0/1:311,4:0.033:116,1:195,3:40:172,179:60:22:0.010,0.010,0.013:2.516e-03,2.908e-03,0.995	0/0:103,0:0.030:71,0:32,0:0:0,0:0:0
1	214498106	.	A	AT	.	.	DP=272;ECNT=1;NLOD=13.25;N_ART_LOD=-1.434e+00;POP_AF=1.000e-03;P_GERMLINE=-1.010e+01;RPA=9,10;RU=T;STR;TLOD=6.39	GT:AD:AF:F1R2:F2R1:MBQ:MFRL:MMQ:MPOS:SA_MAP_AF:SA_POST_PROB	0/1:158,7:0.137:57,3:99,4:39:197,225:60:22:0.040,0.00,0.042:9.686e-03,8.806e-03,0.982	0/0:44,0:0.162:33,0:11,0:0:2,0:0:0
1	214779083	.	G	T	.	.	DP=50;ECNT=1;NLOD=3.52;N_ART_LOD=-1.109e+00;POP_AF=1.000e-03;P_GERMLINE=-2.412e+00;TLOD=3.81	GT:AD:AF:F1R2:F2R1:MBQ:MFRL:MMQ:MPOS:SA_MAP_AF:SA_POST_PROB	0/1:33,2:0.092:8,2:25,0:36:172,168:60:12:0.061,0.00,0.057:8.056e-03,0.023,0.969	0/0:12,0:0.017:2,0:10,0:0:6,0:0:0
1	214828725	.	G	A	.	.	DP=581;ECNT=1;NLOD=5.66;N_ART_LOD=-1.326e+00;POP_AF=1.000e-03;P_GERMLINE=-5.177e+00;TLOD=3.18	GT:AD:AF:F1R2:F2R1:MBQ:MFRL:MMQ:MPOS:SA_MAP_AF:SA_POST_PROB	0/1:532,3:0.029:248,2:284,1:40:168,194:60:8:0.010,0.010,5.607e-03:2.035e-03,9.653e-04,0.997	0/0:19,0:0.074:10,0:9,0:0:3,0:0:0
1	214830652	.	TA	T	.	.	DP=787;ECNT=1;NLOD=16.21;N_ART_LOD=-1.780e+00;POP_AF=1.000e-03;P_GERMLINE=-1.564e+01;RPA=7,6;RU=A;STR;TLOD=3.28	GT:AD:AF:F1R2:F2R1:MBQ:MFRL:MMQ:MPOS:SA_MAP_AF:SA_POST_PROB	0/1:636,8:0.065:262,2:374,6:40:172,163:60:26:0.010,0.010,0.012:1.425e-03,2.138e-03,0.996	0/0:54,0:0.098:32,0:22,0:0:2,0:0:0
1	215342575	.	G	A	.	.	DP=723;ECNT=1;NLOD=27.58;N_ART_LOD=-1.984e+00;POP_AF=1.000e-03;P_GERMLINE=-2.430e+01;TLOD=7.37	GT:AD:AF:F1R2:F2R1:MBQ:MFRL:MMQ:MPOS:SA_MAP_AF:SA_POST_PROB	0/1:580,5:0.039:222,4:358,1:39:170,149:60:26:0.010,0.010,8.547e-03:2.266e-03,1.259e-03,0.996	0/0:92,0:0.043:65,0:27,0:0:0,0:0:0
1	215759729	.	G	GT	.	.	DP=86;ECNT=1;NLOD=4.21;N_ART_LOD=-9.027e-01;POP_AF=1.000e-03;P_GERMLINE=-9.616e-01;RPA=10,11;RU=T;STR;TLOD=7.75	GT:AD:AF:F1R2:F2R1:MBQ:MFRL:MMQ:MPOS:SA_MAP_AF:SA_POST_PROB	0/1:61,7:0.129:22,2:36,5:39:214,220:60:12:0.00,0.101,0.103:0.014,0.022,0.964	0/0:14,0:1.519e-03:9,0:5,0:0:4,0:0:0
1	215916683	.	AAG	A	.	.	DP=421;ECNT=1;NLOD=6.32;N_ART_LOD=-9.827e-01;POP_AF=1.000e-03;P_GERMLINE=-3.018e+00;RPA=9,8;RU=AG;STR;TLOD=34.66	GT:AD:AF:F1R2:F2R1:MBQ:MFRL:MMQ:MPOS:SA_MAP_AF:SA_POST_PROB	0/1:217,19:0.244:74,7:129,10:39:195,217:60:21:0.081,0.00,0.076:6.377e-03,0.024,0.969	0/0:21,0:0.191:11,0:8,0:0:2,0:0:0
1	216019426	.	G	GA	.	.	DP=290;ECNT=1;NLOD=5.41;N_ART_LOD=-1.056e+00;POP_AF=1.000e-03;P_GERMLINE=-2.156e+00;RPA=10,11;RU=A;STR;TLOD=7.01	GT:AD:AF:F1R2:F2R1:MBQ:MFRL:MMQ:MPOS:SA_MAP_AF:SA_POST_PROB	0/1:198,10:0.147:69,5:124,5:36:178,224:60:24:0.051,0.00,0.048:2.676e-03,0.048,0.949	0/0:18,0:0.141:13,0:5,0:0:3,0:0:0
1	218610682	.	C	A	.	.	DP=142;ECNT=1;NLOD=2.76;N_ART_LOD=0.281;POP_AF=1.000e-03;P_GERMLINE=-1.614e+00;TLOD=3.86	GT:AD:AF:F1R2:F2R1:MBQ:MFRL:MMQ:MPOS:SA_MAP_AF:SA_POST_PROB	0/1:97,12:0.165:54,6:43,6:16:168,202:60:19:0.00,0.111,0.110:0.096,4.734e-03,0.899	0/0:18,1:0.087:8,1:10,0:2:3,2:60:19
1	220205704	.	T	TA	.	.	DP=497;ECNT=2;NLOD=6.84;N_ART_LOD=-1.091e+00;POP_AF=1.000e-03;P_GERMLINE=-5.018e+00;RPA=9,10;RU=A;STR;TLOD=4.53	GT:AD:AF:F1R2:F2R1:MBQ:MFRL:MMQ:MPOS:SA_MAP_AF:SA_POST_PROB	0/1:387,8:0.097:162,4:220,4:39:178,191:60:20:0.020,0.010,0.020:8.279e-04,0.112,0.887	0/0:25,1:0.098:10,1:15,0:0:2,9:60:0
1	220307713	.	G	GT	.	.	DB;DP=273;ECNT=1;NLOD=9.61;N_ART_LOD=-1.235e+00;POP_AF=1.000e-03;P_GERMLINE=-7.908e+00;RPA=9,10;RU=T;STR;TLOD=4.41	GT:AD:AF:F1R2:F2R1:MBQ:MFRL:MMQ:MPOS:SA_MAP_AF:SA_POST_PROB	0/1:217,7:0.065:92,5:122,2:39:180,149:60:23:0.030,0.020,0.031:1.677e-03,0.062,0.936	0/0:32,0:0.017:21,0:11,0:0:2,0:0:0
1	220771630	.	G	GT	.	.	DB;DP=272;ECNT=1;NLOD=13.46;N_ART_LOD=-1.400e+00;POP_AF=1.000e-03;P_GERMLINE=-1.017e+01;RPA=9,10;RU=T;STR;TLOD=7.63	GT:AD:AF:F1R2:F2R1:MBQ:MFRL:MMQ:MPOS:SA_MAP_AF:SA_POST_PROB	0/1:179,7:0.109:68,5:109,2:39:180,165:60:21:0.040,0.020,0.038:4.342e-03,8.377e-03,0.987	0/0:45,0:0.079:28,0:17,0:0:2,0:0:0
1	220835221	.	C	T	.	.	DP=772;ECNT=1;NLOD=12.47;N_ART_LOD=-9.140e-01;POP_AF=1.000e-03;P_GERMLINE=-1.085e+01;TLOD=4.33	GT:AD:AF:F1R2:F2R1:MBQ:MFRL:MMQ:MPOS:SA_MAP_AF:SA_POST_PROB	0/1:679,4:0.029:253,1:426,3:39:175,185:60:29:0.010,0.010,5.857e-03:1.989e-03,8.403e-04,0.997	0/0:49,1:0.090:29,0:20,1:20:2,0:60:48
1	221054629	.	C	G	.	.	DP=1265;ECNT=1;NLOD=23.62;N_ART_LOD=-1.916e+00;POP_AF=1.000e-03;P_GERMLINE=-2.032e+01;TLOD=501.18	GT:AD:AF:F1R2:F2R1:MBQ:MFRL:MMQ:MPOS:SA_MAP_AF:SA_POST_PROB	0/1:979,165:0.156:374,60:605,105:40:169,168:60:24:0.131,0.141,0.144:5.076e-03,3.833e-03,0.991	0/0:79,0:0.040:48,0:31,0:0:3,0:0:0
1	222384978	.	G	A	.	.	DP=38;ECNT=1;NLOD=3.30;N_ART_LOD=-1.094e+00;POP_AF=1.000e-03;P_GERMLINE=-1.116e+00;TLOD=4.95	GT:AD:AF:F1R2:F2R1:MBQ:MFRL:MMQ:MPOS:SA_MAP_AF:SA_POST_PROB	0/1:23,2:0.096:10,2:13,0:40:193,194:60:18:0.061,0.061,0.080:9.943e-03,0.024,0.966	0/0:11,0:0.044:8,0:3,0:0:4,0:0:0
1	222435902	.	AT	A	.	.	DP=195;ECNT=1;NLOD=10.51;N_ART_LOD=-1.590e+00;POP_AF=1.000e-03;P_GERMLINE=-1.020e+01;RPA=8,7;RU=T;STR;TLOD=3.01	GT:AD:AF:F1R2:F2R1:MBQ:MFRL:MMQ:MPOS:SA_MAP_AF:SA_POST_PROB	0/1:131,4:0.086:94,2:37,2:40:179,205:60:25:0.020,0.030,0.030:5.407e-03,6.148e-03,0.988	0/0:35,0:0.084:23,0:12,0:0:2,0:0:0
1	222717498	.	C	T	.	.	DP=416;ECNT=1;NLOD=4.80;N_ART_LOD=-1.230e+00;POP_AF=1.000e-03;P_GERMLINE=-4.117e+00;TLOD=3.38	GT:AD:AF:F1R2:F2R1:MBQ:MFRL:MMQ:MPOS:SA_MAP_AF:SA_POST_PROB	0/1:379,3:0.032:133,1:246,2:39:172,209:60:9:0.010,0.010,7.853e-03:0.023,6.909e-04,0.976	0/0:16,0:2.174e-03:8,0:8,0:0:4,0:0:0
1	223165530	.	G	T	.	.	DP=434;ECNT=1;NLOD=4.20;N_ART_LOD=-1.210e+00;POP_AF=1.000e-03;P_GERMLINE=-9.499e-01;TLOD=153.72	GT:AD:AF:F1R2:F2R1:MBQ:MFRL:MMQ:MPOS:SA_MAP_AF:SA_POST_PROB	0/1:328,52:0.170:135,26:193,26:40:195,179:60:20:0.131,0.061,0.137:2.412e-03,0.150,0.848	0/0:14,0:0.090:9,0:5,0:0:8,0:0:0
1	223408496	.	G	GA	.	.	DP=177;ECNT=1;NLOD=3.31;N_ART_LOD=-8.618e-01;POP_AF=1.000e-03;P_GERMLINE=-6.929e-01;RPA=10,11;RU=A;STR;TLOD=5.54	GT:AD:AF:F1R2:F2R1:MBQ:MFRL:MMQ:MPOS:SA_MAP_AF:SA_POST_PROB	0/1:116,6:0.163:40,3:73,3:37:207,186:60:32:0.051,0.00,0.049:0.017,8.408e-03,0.974	0/0:11,0:0.134:8,0:3,0:0:4,0:0:0
1	224444737	.	CT	C	.	.	DB;DP=543;ECNT=1;NLOD=4.50;N_ART_LOD=-9.585e-01;POP_AF=1.000e-03;P_GERMLINE=-3.025e+00;RPA=9,8;RU=T;STR;TLOD=4.18	GT:AD:AF:F1R2:F2R1:MBQ:MFRL:MMQ:MPOS:SA_MAP_AF:SA_POST_PROB	0/1:411,8:0.118:145,3:251,5:40:175,147:60:14:0.020,0.010,0.020:2.549e-03,4.205e-03,0.993	0/0:15,0:0.085:9,0:6,0:0:4,0:0:0
1	225600351	.	TA	T	.	.	DP=180;ECNT=1;NLOD=4.34;N_ART_LOD=-6.880e-01;POP_AF=1.000e-03;P_GERMLINE=-1.080e+00;RPA=16,15;RU=A;STR;TLOD=22.40	GT:AD:AF:F1R2:F2R1:MBQ:MFRL:MMQ:MPOS:SA_MAP_AF:SA_POST_PROB	0/1:70,19:0.339:16,5:38,12:38:189,202:60:30:0.172,0.172,0.191:0.042,7.634e-03,0.950	0/0:15,0:0.254:5,0:5,0:0:4,0:0:0
1	226059794	.	G	GA	.	.	DP=151;ECNT=1;NLOD=2.37;N_ART_LOD=-5.314e-01;POP_AF=1.000e-03;P_GERMLINE=-4.797e-02;RPA=12,13;RU=A;STR;TLOD=15.86	GT:AD:AF:F1R2:F2R1:MBQ:MFRL:MMQ:MPOS:SA_MAP_AF:SA_POST_PROB	0/1:96,12:0.206:22,2:52,10:34:189,180:60:16:0.101,0.091,0.111:0.019,8.736e-03,0.972	0/0:8,0:0.240:3,0:2,0:0:16,0:0:0
1	227327454	.	G	GA	.	.	DB;DP=274;ECNT=1;NLOD=9.32;N_ART_LOD=-1.254e+00;POP_AF=1.000e-03;P_GERMLINE=-6.045e+00;RPA=9,10;RU=A;STR;TLOD=7.27	GT:AD:AF:F1R2:F2R1:MBQ:MFRL:MMQ:MPOS:SA_MAP_AF:SA_POST_PROB	0/1:187,8:0.122:71,4:115,4:38:174,184:60:41:0.040,0.030,0.041:6.155e-03,5.317e-03,0.989	0/0:31,0:0.093:14,0:17,0:0:6,0:0:0
1	227834304	.	G	A	.	.	DP=710;ECNT=1;NLOD=14.40;N_ART_LOD=-1.715e+00;POP_AF=1.000e-03;P_GERMLINE=-1.228e+01;TLOD=4.85	GT:AD:AF:F1R2:F2R1:MBQ:MFRL:MMQ:MPOS:SA_MAP_AF:SA_POST_PROB	0/1:609,4:0.040:250,0:359,4:39:171,178:60:14:0.010,0.010,6.525e-03:1.292e-03,1.364e-03,0.997	0/0:48,0:0.066:20,0:28,0:0:2,0:0:0
1	228601478	.	G	A	.	.	DP=129;ECNT=1;NLOD=8.96;N_ART_LOD=-1.496e+00;POP_AF=1.000e-03;P_GERMLINE=-8.403e+00;TLOD=3.25	GT:AD:AF:F1R2:F2R1:MBQ:MFRL:MMQ:MPOS:SA_MAP_AF:SA_POST_PROB	0/1:90,2:0.052:23,1:67,1:40:191,260:60:22:0.00,0.020,0.022:4.936e-03,0.015,0.980	0/0:30,0:0.021:19,0:11,0:0:2,0:0:0
1	229768150	.	C	A	.	.	DP=190;ECNT=1;NLOD=19.14;N_ART_LOD=-1.823e+00;POP_AF=1.000e-03;P_GERMLINE=-1.884e+01;TLOD=3.00	GT:AD:AF:F1R2:F2R1:MBQ:MFRL:MMQ:MPOS:SA_MAP_AF:SA_POST_PROB	0/1:109,2:0.063:45,1:64,1:40:175,117:60:11:0.020,0.00,0.018:2.677e-03,0.014,0.983	0/0:64,0:0.033:43,0:21,0:0:2,0:0:0
1	230372346	.	G	A	.	.	DP=284;ECNT=1;NLOD=16.20;N_ART_LOD=-1.750e+00;POP_AF=1.000e-03;P_GERMLINE=-1.290e+01;TLOD=249.47	GT:AD:AF:F1R2:F2R1:MBQ:MFRL:MMQ:MPOS:SA_MAP_AF:SA_POST_PROB	0/1:147,72:0.337:43,20:104,52:39:179,176:60:20:0.303,0.323,0.329:0.019,9.995e-03,0.971	0/0:54,0:0.029:36,0:18,0:0:2,0:0:0
1	230805070	.	C	CT	.	.	DP=200;ECNT=1;NLOD=5.71;N_ART_LOD=-8.881e-01;POP_AF=1.000e-03;P_GERMLINE=-4.461e+00;RPA=9,10;RU=T;STR;TLOD=3.95	GT:AD:AF:F1R2:F2R1:MBQ:MFRL:MMQ:MPOS:SA_MAP_AF:SA_POST_PROB	0/1:160,4:0.064:91,1:66,3:38:183,164:60:21:0.020,0.020,0.024:3.706e-03,7.458e-03,0.989	0/0:19,0:0.069:9,0:10,0:0:3,0:0:0
1	230910490	.	T	TTCTTTC	.	.	DP=61;ECNT=1;NLOD=2.42;N_ART_LOD=-9.754e-01;POP_AF=1.000e-03;P_GERMLINE=-1.603e-01;TLOD=5.62	GT:AD:AF:F1R2:F2R1:MBQ:MFRL:MMQ:MPOS:SA_MAP_AF:SA_POST_PROB	0/1:12,4:0.424:5,2:7,2:38:218,223:60:24:0.253,0.00,0.250:0.025,0.023,0.952	0/0:8,0:0.055:6,0:2,0:0:10,0:0:0
1	230937294	.	ATC	A	.	.	DP=396;ECNT=1;NLOD=21.36;N_ART_LOD=-1.582e+00;POP_AF=1.000e-03;P_GERMLINE=-1.806e+01;RPA=7,6;RU=TC;STR;TLOD=13.37	GT:AD:AF:F1R2:F2R1:MBQ:MFRL:MMQ:MPOS:SA_MAP_AF:SA_POST_PROB	0/1:250,9:0.121:99,3:151,5:38:170,205:60:31:0.020,0.030,0.031:6.498e-03,3.027e-03,0.990	0/0:71,0:0.051:40,0:31,0:0:2,0:0:0
1	231131566	.	C	CA	.	.	DP=225;ECNT=1;NLOD=11.28;N_ART_LOD=0.910;POP_AF=1.000e-03;P_GERMLINE=-1.013e+01;RPA=9,10;RU=A;STR;TLOD=3.85	GT:AD:AF:F1R2:F2R1:MBQ:MFRL:MMQ:MPOS:SA_MAP_AF:SA_POST_PROB	0/1:136,5:0.095:55,3:79,2:36:154,135:60:31:0.030,0.020,0.035:3.819e-03,9.467e-03,0.987	0/0:54,2:0.095:28,1:26,1:20:2,1:60:7
1	231472713	.	C	T	.	.	DP=526;ECNT=1;NLOD=30.78;N_ART_LOD=-2.025e+00;POP_AF=1.000e-03;P_GERMLINE=-3.035e+01;TLOD=3.13	GT:AD:AF:F1R2:F2R1:MBQ:MFRL:MMQ:MPOS:SA_MAP_AF:SA_POST_PROB	0/1:390,3:0.038:134,0:256,3:39:192,191:60:7:0.010,0.010,7.634e-03:1.661e-03,2.117e-03,0.996	0/0:103,0:0.028:48,0:55,0:0:2,0:0:0
1	231935845	.	T	C	.	.	DP=362;ECNT=1;NLOD=19.49;N_ART_LOD=-1.825e+00;POP_AF=1.000e-03;P_GERMLINE=-1.852e+01;TLOD=3.67	GT:AD:AF:F1R2:F2R1:MBQ:MFRL:MMQ:MPOS:SA_MAP_AF:SA_POST_PROB	0/1:279,3:0.034:109,2:170,1:40:178,160:60:12:0.010,0.010,0.011:1.590e-03,6.114e-03,0.992	0/0:65,0:0.018:47,0:18,0:0:2,0:0:0
1	235311772	.	GA	G	.	.	DB;DP=150;ECNT=1;NLOD=7.03;N_ART_LOD=0.067;POP_AF=1.000e-03;P_GERMLINE=-4.656e+00;RPA=10,9;RU=A;STR;TLOD=5.13	GT:AD:AF:F1R2:F2R1:MBQ:MFRL:MMQ:MPOS:SA_MAP_AF:SA_POST_PROB	0/1:83,5:0.138:30,1:49,4:39:182,204:60:23:0.051,0.040,0.058:7.898e-03,0.011,0.981	0/0:32,1:0.141:18,1:14,0:40:2,0:60:20
1	235331781	.	T	TA	.	.	DP=239;ECNT=1;NLOD=10.22;N_ART_LOD=-1.279e+00;POP_AF=1.000e-03;P_GERMLINE=-8.287e+00;RPA=9,10;RU=A;STR;TLOD=4.65	GT:AD:AF:F1R2:F2R1:MBQ:MFRL:MMQ:MPOS:SA_MAP_AF:SA_POST_PROB	0/1:174,6:0.082:77,1:95,5:39:172,186:60:23:0.00,0.030,0.033:0.034,2.305e-03,0.964	0/0:34,0:0.065:14,0:20,0:0:3,0:0:0
1	235634146	.	T	TA	.	.	DP=586;ECNT=1;NLOD=13.53;N_ART_LOD=-1.243e+00;POP_AF=1.000e-03;P_GERMLINE=-1.023e+01;RPA=9,10;RU=A;STR;TLOD=13.03	GT:AD:AF:F1R2:F2R1:MBQ:MFRL:MMQ:MPOS:SA_MAP_AF:SA_POST_PROB	0/1:458,17:0.085:194,3:259,12:39:166,177:60:25:0.030,0.030,0.032:2.429e-03,5.572e-03,0.992	0/0:45,0:0.099:24,0:21,0:0:0,0:0:0
1	235826382	.	T	TA	.	.	DP=120;ECNT=1;NLOD=2.85;N_ART_LOD=-5.954e-01;POP_AF=1.000e-03;P_GERMLINE=-1.307e-01;RPA=13,14;RU=A;STR;TLOD=13.63	GT:AD:AF:F1R2:F2R1:MBQ:MFRL:MMQ:MPOS:SA_MAP_AF:SA_POST_PROB	0/1:72,10:0.225:21,5:30,5:36:185,198:60:36:0.111,0.091,0.122:0.014,0.012,0.974	0/0:10,0:0.191:4,0:2,0:0:12,0:0:0
1	236180550	.	G	T	.	.	DP=322;ECNT=1;NLOD=12.90;N_ART_LOD=-1.659e+00;POP_AF=1.000e-03;P_GERMLINE=-9.601e+00;TLOD=60.33	GT:AD:AF:F1R2:F2R1:MBQ:MFRL:MMQ:MPOS:SA_MAP_AF:SA_POST_PROB	0/1:242,22:0.102:87,7:155,15:40:177,197:60:19:0.081,0.061,0.083:4.199e-03,0.015,0.981	0/0:43,0:0.045:21,0:22,0:0:2,0:0:0
1	236703817	.	G	GT	.	.	DP=135;ECNT=1;NLOD=6.23;N_ART_LOD=-1.095e+00;POP_AF=1.000e-03;P_GERMLINE=-2.991e+00;RPA=9,10;RU=T;STR;TLOD=6.79	GT:AD:AF:F1R2:F2R1:MBQ:MFRL:MMQ:MPOS:SA_MAP_AF:SA_POST_PROB	0/1:86,6:0.136:36,4:48,2:40:180,189:60:32:0.00,0.061,0.065:0.016,9.056e-03,0.975	0/0:21,0:0.105:9,0:12,0:0:2,0:0:0
1	237038008	.	T	TA	.	.	DP=119;ECNT=1;NLOD=4.72;N_ART_LOD=-7.218e-01;POP_AF=1.000e-03;P_GERMLINE=-1.744e+00;RPA=14,15;RU=A;STR;TLOD=5.97	GT:AD:AF:F1R2:F2R1:MBQ:MFRL:MMQ:MPOS:SA_MAP_AF:SA_POST_PROB	0/1:78,8:0.165:23,2:38,4:38:179,163:60:19:0.00,0.071,0.072:0.021,8.072e-03,0.971	0/0:16,0:0.091:4,0:10,0:0:2,0:0:0
1	237060945	.	C	CT	.	.	DP=221;ECNT=1;NLOD=2.49;N_ART_LOD=3.90;POP_AF=1.000e-03;P_GERMLINE=-6.238e-02;RPA=15,16;RU=T;STR;TLOD=9.83	GT:AD:AF:F1R2:F2R1:MBQ:MFRL:MMQ:MPOS:SA_MAP_AF:SA_POST_PROB	0/1:83,9:0.241:28,3:32,6:28:170,164:60:25:0.091,0.061,0.097:5.247e-03,0.032,0.963	0/0:38,4:0.316:16,1:15,3:22:7,15:60:34
1	241033422	.	G	GA	.	.	DB;DP=372;ECNT=1;NLOD=6.62;N_ART_LOD=-1.392e+00;POP_AF=1.000e-03;P_GERMLINE=-5.074e+00;RPA=9,10;RU=A;STR;TLOD=4.25	GT:AD:AF:F1R2:F2R1:MBQ:MFRL:MMQ:MPOS:SA_MAP_AF:SA_POST_PROB	0/1:288,8:0.096:98,3:190,5:39:177,145:60:28:0.020,0.020,0.027:2.968e-03,4.528e-03,0.993	0/0:22,0:0.078:10,0:12,0:0:3,0:0:0
1	241725647	.	T	C	.	.	DP=451;ECNT=1;NLOD=38.58;N_ART_LOD=-2.124e+00;POP_AF=1.000e-03;P_GERMLINE=-3.778e+01;TLOD=3.50	GT:AD:AF:F1R2:F2R1:MBQ:MFRL:MMQ:MPOS:SA_MAP_AF:SA_POST_PROB	0/1:296,3:0.035:107,2:189,1:39:173,182:60:18:0.010,0.010,0.010:3.705e-03,1.797e-03,0.994	0/0:129,0:0.033:84,0:45,0:0:0,0:0:0
1	242162342	.	G	GA	.	.	DP=234;ECNT=1;NLOD=4.21;N_ART_LOD=-9.534e-01;POP_AF=1.000e-03;P_GERMLINE=-1.331e+00;RPA=9,10;RU=A;STR;TLOD=5.83	GT:AD:AF:F1R2:F2R1:MBQ:MFRL:MMQ:MPOS:SA_MAP_AF:SA_POST_PROB	0/1:181,7:0.097:69,2:110,5:38:207,179:60:20:0.030,0.020,0.037:0.010,4.678e-03,0.985	0/0:14,0:0.132:9,0:5,0:0:3,0:0:0
1	243419597	.	C	T	.	.	DP=100;ECNT=1;NLOD=5.10;N_ART_LOD=-1.275e+00;POP_AF=1.000e-03;P_GERMLINE=-4.495e+00;TLOD=3.31	GT:AD:AF:F1R2:F2R1:MBQ:MFRL:MMQ:MPOS:SA_MAP_AF:SA_POST_PROB	0/1:75,2:0.049:27,0:48,2:40:207,128:60:11:0.020,0.020,0.026:0.043,3.067e-03,0.954	0/0:17,0:0.054:10,0:7,0:0:5,0:0:0
1	243736210	.	CTTTT	C	.	.	DP=90;ECNT=1;NLOD=2.41;N_ART_LOD=-4.471e-01;POP_AF=1.000e-03;P_GERMLINE=-6.167e-01;RPA=15,11;RU=T;STR;TLOD=4.63	GT:AD:AF:F1R2:F2R1:MBQ:MFRL:MMQ:MPOS:SA_MAP_AF:SA_POST_PROB	0/1:50,11:0.260:7,2:9,1:39:174,168:60:18:0.030,0.030,0.043:4.598e-03,0.034,0.961	0/0:8,0:0.057:1,0:3,0:0:5,0:0:0
1	244006543	.	TCTG	T	.	.	DP=360;ECNT=1;NLOD=8.08;N_ART_LOD=-1.504e+00;POP_AF=1.000e-03;P_GERMLINE=-6.121e+00;RPA=4,3;RU=CTG;STR;TLOD=4.68	GT:AD:AF:F1R2:F2R1:MBQ:MFRL:MMQ:MPOS:SA_MAP_AF:SA_POST_PROB	0/1:242,3:0.131:85,1:157,2:40:198,219:60:43:0.010,0.00,0.012:6.018e-03,3.006e-03,0.991	0/0:27,0:0.137:19,0:8,0:0:2,0:0:0
1	245222673	.	C	CT	.	.	DP=240;ECNT=1;NLOD=14.13;N_ART_LOD=-1.414e+00;POP_AF=1.000e-03;P_GERMLINE=-1.083e+01;RPA=10,11;RU=T;STR;TLOD=12.84	GT:AD:AF:F1R2:F2R1:MBQ:MFRL:MMQ:MPOS:SA_MAP_AF:SA_POST_PROB	0/1:157,13:0.115:65,6:88,7:39:188,178:60:17:0.061,0.071,0.076:6.671e-03,0.014,0.979	0/0:47,0:0.066:28,0:19,0:0:2,0:0:0
1	246091339	.	G	GA	.	.	DB;DP=486;ECNT=1;NLOD=13.84;N_ART_LOD=-1.274e+00;POP_AF=1.000e-03;P_GERMLINE=-1.287e+01;RPA=9,10;RU=A;STR;TLOD=3.67	GT:AD:AF:F1R2:F2R1:MBQ:MFRL:MMQ:MPOS:SA_MAP_AF:SA_POST_PROB	0/1:380,7:0.058:139,2:237,5:39:165,157:60:20:0.010,0.020,0.018:2.381e-03,2.975e-03,0.995	0/0:46,0:0.147:26,0:20,0:0:2,0:0:0
1	247320095	.	G	C	.	.	DP=822;ECNT=1;NLOD=35.17;N_ART_LOD=-2.091e+00;POP_AF=1.000e-03;P_GERMLINE=-3.187e+01;TLOD=474.11	GT:AD:AF:F1R2:F2R1:MBQ:MFRL:MMQ:MPOS:SA_MAP_AF:SA_POST_PROB	0/1:502,146:0.243:195,56:307,90:40:173,167:60:19:0.192,0.222,0.225:0.166,1.860e-03,0.833	0/0:116,0:0.050:76,0:40,0:0:1,0:0:0
1	247694965	.	A	G	.	.	DP=268;ECNT=1;NLOD=20.40;N_ART_LOD=-1.849e+00;POP_AF=1.000e-03;P_GERMLINE=-1.937e+01;TLOD=3.74	GT:AD:AF:F1R2:F2R1:MBQ:MFRL:MMQ:MPOS:SA_MAP_AF:SA_POST_PROB	0/1:184,3:0.040:74,1:110,2:39:178,166:60:16:0.010,0.010,0.016:2.033e-03,8.527e-03,0.989	0/0:68,0:0.030:45,0:23,0:0:2,0:0:0
1	248366750	.	C	T	.	.	DP=1171;ECNT=1;NLOD=81.08;N_ART_LOD=-2.444e+00;POP_AF=1.000e-03;P_GERMLINE=-7.931e+01;TLOD=4.48	GT:AD:AF:F1R2:F2R1:MBQ:MFRL:MMQ:MPOS:SA_MAP_AF:SA_POST_PROB	0/1:834,4:0.034:334,2:500,2:40:174,181:60:31:0.010,0.010,4.773e-03:5.810e-04,2.152e-03,0.997	0/0:271,0:0.030:198,0:73,0:0:0,0:0:0
1	248525630	.	T	C	.	.	DP=755;ECNT=2;NLOD=31.51;N_ART_LOD=-2.034e+00;POP_AF=1.000e-03;P_GERMLINE=-2.821e+01;TLOD=32.25	GT:AD:AF:F1R2:F2R1:MBQ:MFRL:MMQ:MPOS:SA_MAP_AF:SA_POST_PROB	0/1:599,15:0.048:248,6:351,9:39:179,219:60:33:0.020,0.020,0.024:1.313e-03,6.130e-03,0.993	0/0:105,0:0.025:69,0:36,0:0:0,0:0:0
1	248525677	.	C	T	.	.	DP=642;ECNT=2;NLOD=20.94;N_ART_LOD=-1.864e+00;POP_AF=1.000e-03;P_GERMLINE=-1.764e+01;TLOD=24.55	GT:AD:AF:F1R2:F2R1:MBQ:MFRL:MMQ:MPOS:SA_MAP_AF:SA_POST_PROB	0/1:524,14:0.051:224,4:300,10:39:181,250:60:25:0.020,0.020,0.026:1.520e-03,6.091e-03,0.992	0/0:71,0:0.039:43,0:28,0:0:2,0:0:0
1	249230843	.	A	G	.	.	DP=83;ECNT=8;NLOD=3.01;N_ART_LOD=-1.041e+00;POP_AF=1.000e-03;P_GERMLINE=-1.792e-01;TLOD=28.59	GT:AD:AF:F1R2:F2R1:MBQ:MFRL:MMQ:MPOS:PGT:PID:SA_MAP_AF:SA_POST_PROB	0/1:63,10:0.137:35,6:28,4:40:182,200:25:4:0|1:249230839_C_T:0.111,0.131,0.137:0.014,0.012,0.974	0/0:10,0:1.767e-04:5,0:5,0:0:3,0:0:0:0|1:249230839_C_T
1	249230848	.	C	T	.	.	DP=81;ECNT=8;NLOD=3.01;N_ART_LOD=-1.041e+00;POP_AF=1.000e-03;P_GERMLINE=-1.792e-01;TLOD=25.69	GT:AD:AF:F1R2:F2R1:MBQ:MFRL:MMQ:MPOS:PGT:PID:SA_MAP_AF:SA_POST_PROB	0/1:59,10:0.155:33,6:26,4:39:183,200:25:4:0|1:249230839_C_T:0.131,0.101,0.145:6.342e-03,0.044,0.950	0/0:10,0:1.767e-04:5,0:5,0:0:3,0:0:0:0|1:249230839_C_T
1	249230876	.	C	T	.	.	DP=78;ECNT=8;NLOD=3.31;N_ART_LOD=-1.079e+00;POP_AF=1.000e-03;P_GERMLINE=-3.059e-01;TLOD=39.74	GT:AD:AF:F1R2:F2R1:MBQ:MFRL:MMQ:MPOS:PGT:PID:SA_MAP_AF:SA_POST_PROB	0/1:52,13:0.204:28,8:24,5:39:183,202:25:28:0|1:249230875_G_A:0.192,0.162,0.200:8.586e-03,0.033,0.958	0/0:11,0:3.156e-05:5,0:6,0:0:3,0:0:0:0|1:249230875_G_A
1	249230878	.	G	A	.	.	DP=75;ECNT=8;NLOD=3.31;N_ART_LOD=-1.079e+00;POP_AF=1.000e-03;P_GERMLINE=-3.059e-01;TLOD=43.76	GT:AD:AF:F1R2:F2R1:MBQ:MFRL:MMQ:MPOS:PGT:PID:SA_MAP_AF:SA_POST_PROB	0/1:50,14:0.214:27,8:23,6:39:183,202:23:30:0|1:249230875_G_A:0.212,0.172,0.219:9.174e-03,0.033,0.958	0/0:11,0:3.156e-05:5,0:6,0:0:3,0:0:0:0|1:249230875_G_A
1	249230884	.	C	T	.	.	DP=78;ECNT=8;NLOD=3.31;N_ART_LOD=-1.079e+00;POP_AF=1.000e-03;P_GERMLINE=-3.059e-01;TLOD=51.13	GT:AD:AF:F1R2:F2R1:MBQ:MFRL:MMQ:MPOS:PGT:PID:SA_MAP_AF:SA_POST_PROB	0/1:52,15:0.224:28,9:24,6:40:184,202:20:24:0|1:249230875_G_A:0.212,0.192,0.224:0.010,0.026,0.964	0/0:11,0:3.156e-05:5,0:6,0:0:3,0:0:0:0|1:249230875_G_A
1	249230886	.	CA	C	.	.	DP=82;ECNT=8;NLOD=3.31;N_ART_LOD=-1.079e+00;POP_AF=1.000e-03;P_GERMLINE=-3.059e-01;RPA=6,5;RU=A;STR;TLOD=51.12	GT:AD:AF:F1R2:F2R1:MBQ:MFRL:MMQ:MPOS:PGT:PID:SA_MAP_AF:SA_POST_PROB	0/1:52,15:0.240:28,9:24,6:40:184,202:20:10:0|1:249230875_G_A:0.212,0.182,0.224:9.596e-03,0.029,0.961	0/0:11,0:3.156e-05:5,0:6,0:0:3,0:0:0:0|1:249230875_G_A
2	3598045	.	AGAC	A	.	.	DP=291;ECNT=1;NLOD=8.71;N_ART_LOD=-1.500e+00;POP_AF=1.000e-03;P_GERMLINE=-6.606e+00;RPA=3,2;RU=GAC;STR;TLOD=4.83	GT:AD:AF:F1R2:F2R1:MBQ:MFRL:MMQ:MPOS:SA_MAP_AF:SA_POST_PROB	0/1:225,3:0.071:110,2:115,1:40:163,143:60:34:0.00,0.010,0.013:6.062e-03,2.269e-03,0.992	0/0:29,0:0.061:17,0:12,0:0:3,0:0:0
2	6991512	.	C	T	.	.	DP=122;ECNT=1;NLOD=5.70;N_ART_LOD=-1.310e+00;POP_AF=1.000e-03;P_GERMLINE=-5.310e+00;TLOD=3.09	GT:AD:AF:F1R2:F2R1:MBQ:MFRL:MMQ:MPOS:SA_MAP_AF:SA_POST_PROB	0/1:95,2:0.045:38,1:57,1:39:185,177:60:12:0.00,0.020,0.021:4.487e-03,0.019,0.976	0/0:19,0:0.028:10,0:9,0:0:4,0:0:0
2	7001243	.	ACACACACACACACACC	A	.	.	DP=257;ECNT=2;NLOD=5.26;N_ART_LOD=0.419;POP_AF=1.000e-03;P_GERMLINE=-4.687e+00;TLOD=3.27	GT:AD:AF:F1R2:F2R1:MBQ:MFRL:MMQ:MPOS:SA_MAP_AF:SA_POST_PROB	0/1:125,4:0.219:58,2:67,2:40:198,197:60:22:0.020,0.030,0.031:3.461e-03,0.021,0.976	0/0:28,1:0.187:17,1:11,0:31:2,29:60:29
2	8910736	.	GTTT	G	.	.	DP=62;ECNT=1;NLOD=3.58;N_ART_LOD=-1.002e+00;POP_AF=1.000e-03;P_GERMLINE=-3.102e+00;RPA=16,13;RU=T;STR;TLOD=3.18	GT:AD:AF:F1R2:F2R1:MBQ:MFRL:MMQ:MPOS:SA_MAP_AF:SA_POST_PROB	0/1:28,4:0.154:9,1:10,1:40:258,267:60:19:0.00,0.061,0.065:0.011,0.025,0.964	0/0:22,4:0.199:4,0:6,0:0:3,0:0:0
2	9022512	.	G	C	.	.	DP=69;ECNT=1;NLOD=2.70;N_ART_LOD=-1.017e+00;POP_AF=1.000e-03;P_GERMLINE=-9.682e-02;TLOD=35.62	GT:AD:AF:F1R2:F2R1:MBQ:MFRL:MMQ:MPOS:SA_MAP_AF:SA_POST_PROB	0/1:46,11:0.205:23,5:23,6:39:239,267:60:20:0.00,0.192,0.193:0.020,0.025,0.955	0/0:9,0:0.052:5,0:4,0:0:5,0:0:0
2	9083497	.	G	GA	.	.	DP=48;ECNT=1;NLOD=5.42;N_ART_LOD=-1.331e+00;POP_AF=1.000e-03;P_GERMLINE=-2.331e+00;RPA=9,10;RU=A;STR;TLOD=6.20	GT:AD:AF:F1R2:F2R1:MBQ:MFRL:MMQ:MPOS:SA_MAP_AF:SA_POST_PROB	0/1:18,4:0.209:7,1:11,3:40:194,128:60:17:0.141,0.162,0.182:0.035,0.012,0.953	0/0:18,0:0.126:10,0:8,0:0:3,0:0:0
2	9572887	.	T	TA	.	.	DP=46;ECNT=1;NLOD=3.31;N_ART_LOD=-1.121e+00;POP_AF=1.000e-03;P_GERMLINE=-8.315e-01;RPA=11,12;RU=A;STR;TLOD=5.33	GT:AD:AF:F1R2:F2R1:MBQ:MFRL:MMQ:MPOS:SA_MAP_AF:SA_POST_PROB	0/1:19,4:0.269:6,2:13,2:40:267,275:60:9:0.172,0.00,0.174:0.025,0.019,0.955	0/0:11,0:0.108:7,0:4,0:0:3,0:0:0
2	9593027	.	AT	A	.	.	DP=176;ECNT=1;NLOD=6.45;N_ART_LOD=0.302;POP_AF=1.000e-03;P_GERMLINE=-4.919e+00;RPA=10,9;RU=T;STR;TLOD=4.23	GT:AD:AF:F1R2:F2R1:MBQ:MFRL:MMQ:MPOS:SA_MAP_AF:SA_POST_PROB	0/1:125,7:0.086:52,1:63,4:39:160,172:60:30:0.020,0.040,0.040:7.605e-03,6.191e-03,0.986	0/0:30,1:0.075:11,0:17,1:0:2,2:60:9
2	9607820	.	CT	C	.	.	DB;DP=192;ECNT=1;NLOD=15.89;N_ART_LOD=-2.320e-01;POP_AF=1.000e-03;P_GERMLINE=-1.538e+01;RPA=10,9;RU=T;STR;TLOD=3.20	GT:AD:AF:F1R2:F2R1:MBQ:MFRL:MMQ:MPOS:SA_MAP_AF:SA_POST_PROB	0/1:106,7:0.088:45,1:55,3:40:189,185:60:22:0.030,0.010,0.036:1.572e-03,0.240,0.759	0/0:64,2:0.078:28,2:30,0:18:0,1:60:13
2	9642249	.	GAC	G	.	.	DP=500;ECNT=1;NLOD=5.41;N_ART_LOD=-1.017e+00;POP_AF=1.000e-03;P_GERMLINE=-2.115e+00;RPA=6,5;RU=AC;STR;TLOD=8.30	GT:AD:AF:F1R2:F2R1:MBQ:MFRL:MMQ:MPOS:SA_MAP_AF:SA_POST_PROB	0/1:440,6:0.049:176,1:247,5:40:158,151:60:31:0.010,0.010,0.014:1.266e-03,5.501e-03,0.993	0/0:18,0:0.050:6,0:11,0:0:3,0:0:0
2	9989570	.	T	TA	.	.	DB;DP=115;ECNT=1;NLOD=6.83;N_ART_LOD=-1.131e+00;POP_AF=1.000e-03;P_GERMLINE=-3.529e+00;RPA=11,12;RU=A;STR;TLOD=8.45	GT:AD:AF:F1R2:F2R1:MBQ:MFRL:MMQ:MPOS:SA_MAP_AF:SA_POST_PROB	0/1:60,7:0.200:21,3:35,4:39:189,203:60:34:0.081,0.091,0.104:0.044,5.857e-03,0.950	0/0:23,0:0.097:12,0:9,0:0:2,0:0:0
2	10050954	.	G	A	.	.	DP=260;ECNT=1;NLOD=39.44;N_ART_LOD=-2.146e+00;POP_AF=1.000e-03;P_GERMLINE=-3.903e+01;TLOD=3.10	GT:AD:AF:F1R2:F2R1:MBQ:MFRL:MMQ:MPOS:SA_MAP_AF:SA_POST_PROB	0/1:101,2:0.055:43,1:58,1:40:161,205:60:16:0.010,0.020,0.019:8.424e-03,3.680e-03,0.988	0/0:132,0:0.062:102,0:30,0:0:0,0:0:0
2	10101600	.	C	A	.	.	DP=58;ECNT=1;NLOD=4.20;N_ART_LOD=-1.176e+00;POP_AF=1.000e-03;P_GERMLINE=-3.250e+00;TLOD=3.65	GT:AD:AF:F1R2:F2R1:MBQ:MFRL:MMQ:MPOS:SA_MAP_AF:SA_POST_PROB	0/1:41,2:0.057:15,0:26,2:37:198,118:60:4:0.051,0.00,0.047:0.019,9.368e-03,0.971	0/0:14,0:2.441e-03:9,0:5,0:0:4,0:0:0
2	10584362	.	AC	A	.	.	DP=440;ECNT=1;NLOD=29.71;N_ART_LOD=-2.018e+00;POP_AF=1.000e-03;P_GERMLINE=-2.882e+01;RPA=5,4;RU=C;STR;TLOD=3.59	GT:AD:AF:F1R2:F2R1:MBQ:MFRL:MMQ:MPOS:SA_MAP_AF:SA_POST_PROB	0/1:297,5:0.060:108,2:189,3:39:182,197:60:14:0.010,0.010,0.017:4.775e-03,2.055e-03,0.993	0/0:99,0:0.048:66,0:33,0:0:0,0:0:0
2	11352034	.	A	AT	.	.	DP=106;ECNT=1;NLOD=2.33;N_ART_LOD=-6.883e-01;POP_AF=1.000e-03;P_GERMLINE=-4.428e-02;RPA=15,16;RU=T;STR;TLOD=17.03	GT:AD:AF:F1R2:F2R1:MBQ:MFRL:MMQ:MPOS:SA_MAP_AF:SA_POST_PROB	0/1:46,14:0.326:16,4:18,10:39:280,248:60:18:0.232,0.00,0.233:0.022,0.025,0.954	0/0:8,0:0.299:4,0:2,0:0:6,0:0:0
2	15319070	.	T	TA	.	.	DP=238;ECNT=1;NLOD=12.01;N_ART_LOD=-1.245e+00;POP_AF=1.000e-03;P_GERMLINE=-8.709e+00;RPA=13,14;RU=A;STR;TLOD=22.58	GT:AD:AF:F1R2:F2R1:MBQ:MFRL:MMQ:MPOS:SA_MAP_AF:SA_POST_PROB	0/1:122,20:0.222:39,5:55,15:39:172,179:60:18:0.131,0.121,0.141:5.785e-03,0.024,0.970	0/0:45,0:0.194:6,0:10,0:0:3,0:0:0
2	15536509	.	G	GA	.	.	DP=231;ECNT=1;NLOD=6.92;N_ART_LOD=-8.750e-01;POP_AF=1.000e-03;P_GERMLINE=-3.616e+00;RPA=11,12;RU=A;STR;TLOD=56.55	GT:AD:AF:F1R2:F2R1:MBQ:MFRL:MMQ:MPOS:SA_MAP_AF:SA_POST_PROB	0/1:135,40:0.263:42,11:90,24:39:157,153:60:23:0.182,0.192,0.201:0.014,8.905e-03,0.977	0/0:23,0:0.130:7,0:16,0:0:2,0:0:0
2	15536617	.	G	GA	.	.	DP=169;ECNT=1;NLOD=9.93;N_ART_LOD=-1.315e+00;POP_AF=1.000e-03;P_GERMLINE=-7.923e+00;RPA=10,11;RU=A;STR;TLOD=4.73	GT:AD:AF:F1R2:F2R1:MBQ:MFRL:MMQ:MPOS:SA_MAP_AF:SA_POST_PROB	0/1:86,5:0.165:19,2:64,3:38:189,182:60:29:0.051,0.040,0.055:0.012,7.512e-03,0.981	0/0:33,0:0.164:27,0:6,0:0:2,0:0:0
2	15676456	.	CA	C	.	.	DP=94;ECNT=1;NLOD=2.76;N_ART_LOD=2.02;POP_AF=1.000e-03;P_GERMLINE=-1.534e-01;RPA=11,10;RU=A;STR;TLOD=6.32	GT:AD:AF:F1R2:F2R1:MBQ:MFRL:MMQ:MPOS:SA_MAP_AF:SA_POST_PROB	0/1:50,7:0.152:17,2:27,3:39:225,314:60:41:0.00,0.091,0.093:0.014,0.022,0.965	0/0:26,2:0.138:11,2:13,0:37:2,1:60:9
2	16086264	.	A	AT	.	.	DP=354;ECNT=1;NLOD=5.76;N_ART_LOD=-9.239e-01;POP_AF=1.000e-03;P_GERMLINE=-4.833e+00;RPA=10,11;RU=T;STR;TLOD=3.62	GT:AD:AF:F1R2:F2R1:MBQ:MFRL:MMQ:MPOS:SA_MAP_AF:SA_POST_PROB	0/1:238,6:0.146:92,2:143,4:39:179,141:60:36:0.020,0.020,0.025:0.040,1.471e-03,0.958	0/0:19,0:0.147:7,0:12,0:0:3,0:0:0
2	20455176	.	G	GT	.	.	DP=144;ECNT=1;NLOD=2.98;N_ART_LOD=0.596;POP_AF=1.000e-03;P_GERMLINE=-1.691e-01;RPA=14,15;RU=T;STR;TLOD=9.57	GT:AD:AF:F1R2:F2R1:MBQ:MFRL:MMQ:MPOS:SA_MAP_AF:SA_POST_PROB	0/1:52,8:0.284:22,6:23,2:15:213,198:60:33:0.131,0.00,0.136:0.022,0.018,0.961	0/0:20,2:0.307:8,1:6,1:30:4,13:60:28
2	20494233	.	C	T	.	.	DP=216;ECNT=1;NLOD=12.90;N_ART_LOD=-1.663e+00;POP_AF=1.000e-03;P_GERMLINE=-1.156e+01;TLOD=4.05	GT:AD:AF:F1R2:F2R1:MBQ:MFRL:MMQ:MPOS:SA_MAP_AF:SA_POST_PROB	0/1:152,3:0.059:65,1:87,2:39:161,135:60:14:0.020,0.00,0.019:1.593e-03,0.040,0.959	0/0:43,0:0.054:27,0:16,0:0:2,0:0:0
2	20526998	.	T	TA	.	.	DB;DP=120;ECNT=1;NLOD=10.77;N_ART_LOD=-1.318e+00;POP_AF=1.000e-03;P_GERMLINE=-7.542e+00;RPA=12,13;RU=A;STR;TLOD=6.71	GT:AD:AF:F1R2:F2R1:MBQ:MFRL:MMQ:MPOS:SA_MAP_AF:SA_POST_PROB	0/1:56,6:0.173:22,2:30,4:40:169,166:60:16:0.061,0.091,0.097:0.018,9.322e-03,0.973	0/0:36,0:0.104:21,0:15,0:0:2,0:0:0
2	20647725	.	G	A	.	.	DP=488;ECNT=1;NLOD=5.67;N_ART_LOD=-1.317e+00;POP_AF=1.000e-03;P_GERMLINE=-5.237e+00;TLOD=3.13	GT:AD:AF:F1R2:F2R1:MBQ:MFRL:MMQ:MPOS:SA_MAP_AF:SA_POST_PROB	0/1:440,4:0.034:185,2:255,2:39:171,174:60:14:0.010,0.010,9.009e-03:3.791e-03,1.113e-03,0.995	0/0:19,0:0.053:10,0:9,0:0:8,0:0:0
2	21230689	.	A	T	.	.	DP=530;ECNT=1;NLOD=32.39;N_ART_LOD=-2.055e+00;POP_AF=1.000e-03;P_GERMLINE=-3.166e+01;TLOD=3.43	GT:AD:AF:F1R2:F2R1:MBQ:MFRL:MMQ:MPOS:SA_MAP_AF:SA_POST_PROB	0/1:391,3:0.030:165,2:226,1:39:162,153:60:19:0.010,0.00,7.614e-03:7.384e-04,0.013,0.987	0/0:108,0:0.048:78,0:30,0:0:2,0:0:0
2	24167053	.	G	T	.	.	DP=257;ECNT=21;NLOD=4.21;N_ART_LOD=-1.176e+00;POP_AF=1.000e-03;P_GERMLINE=-9.629e-01;TLOD=69.21	GT:AD:AF:F1R2:F2R1:MBQ:MFRL:MMQ:MPOS:PGT:PID:SA_MAP_AF:SA_POST_PROB	0/1:218,23:0.099:78,6:140,17:40:166,130:40:15:0|1:24167053_G_T:0.040,0.091,0.095:0.041,3.661e-03,0.955	0/0:14,0:2.920e-05:11,0:3,0:0:2,0:0:0:0|1:24167053_G_T
2	24167054	.	G	C	.	.	DP=260;ECNT=21;NLOD=4.21;N_ART_LOD=-1.176e+00;POP_AF=1.000e-03;P_GERMLINE=-9.629e-01;TLOD=72.50	GT:AD:AF:F1R2:F2R1:MBQ:MFRL:MMQ:MPOS:PGT:PID:SA_MAP_AF:SA_POST_PROB	0/1:222,24:0.098:79,7:143,17:40:166,128:40:15:0|1:24167053_G_T:0.040,0.101,0.098:0.047,3.529e-03,0.949	0/0:14,0:2.920e-05:11,0:3,0:0:2,0:0:0:0|1:24167053_G_T
2	24167055	.	A	T	.	.	DP=266;ECNT=21;NLOD=4.52;N_ART_LOD=-1.204e+00;POP_AF=1.000e-03;P_GERMLINE=-1.239e+00;TLOD=72.27	GT:AD:AF:F1R2:F2R1:MBQ:MFRL:MMQ:MPOS:PGT:PID:SA_MAP_AF:SA_POST_PROB	0/1:227,24:0.096:79,7:148,17:40:164,128:40:16:0|1:24167053_G_T:0.040,0.091,0.096:0.057,3.229e-03,0.940	0/0:15,0:5.525e-05:12,0:3,0:0:2,0:0:0:0|1:24167053_G_T
2	24167060	.	A	G	.	.	DP=271;ECNT=21;NLOD=4.52;N_ART_LOD=-1.204e+00;POP_AF=1.000e-03;P_GERMLINE=-1.239e+00;TLOD=75.28	GT:AD:AF:F1R2:F2R1:MBQ:MFRL:MMQ:MPOS:PGT:PID:SA_MAP_AF:SA_POST_PROB	0/1:226,25:0.107:79,8:147,17:40:164,126:40:18:0|1:24167053_G_T:0.040,0.101,0.100:0.072,3.071e-03,0.925	0/0:15,0:5.525e-05:11,0:4,0:0:2,0:0:0:0|1:24167053_G_T
2	24167132	.	G	T	.	.	DP=309;ECNT=21;NLOD=11.14;N_ART_LOD=-1.295e+00;POP_AF=1.000e-03;P_GERMLINE=-7.836e+00;TLOD=80.13	GT:AD:AF:F1R2:F2R1:MBQ:MFRL:MMQ:MPOS:PGT:PID:SA_MAP_AF:SA_POST_PROB	0/1:241,29:0.109:78,9:163,17:40:162,125:45:25:0|1:24167132_G_T:0.081,0.091,0.097:0.016,3.694e-03,0.980	0/0:37,0:0.013:25,0:12,0:0:2,0:0:0:0|1:24167132_G_T
2	24167153	.	C	T	.	.	DP=291;ECNT=21;NLOD=11.74;N_ART_LOD=-1.602e+00;POP_AF=1.000e-03;P_GERMLINE=-8.437e+00;TLOD=76.08	GT:AD:AF:F1R2:F2R1:MBQ:MFRL:MMQ:MPOS:PGT:PID:SA_MAP_AF:SA_POST_PROB	0/1:218,25:0.119:73,8:145,17:40:166,126:46:20:0|1:24167153_C_T:0.101,0.071,0.103:3.983e-03,0.026,0.970	0/0:39,0:1.259e-04:24,0:15,0:0:2,0:0:0:0|1:24167153_C_T
2	24167156	.	C	A	.	.	DP=287;ECNT=21;NLOD=12.04;N_ART_LOD=-1.613e+00;POP_AF=1.000e-03;P_GERMLINE=-8.739e+00;TLOD=79.47	GT:AD:AF:F1R2:F2R1:MBQ:MFRL:MMQ:MPOS:PGT:PID:SA_MAP_AF:SA_POST_PROB	0/1:221,26:0.107:73,9:148,17:39:166,126:46:18:0|1:24167153_C_T:0.101,0.061,0.105:3.815e-03,0.030,0.966	0/0:40,0:3.162e-05:23,0:17,0:0:2,0:0:0:0|1:24167153_C_T
2	24167166	.	C	T	.	.	DP=265;ECNT=21;NLOD=13.24;N_ART_LOD=-1.653e+00;POP_AF=1.000e-03;P_GERMLINE=-9.943e+00;TLOD=63.06	GT:AD:AF:F1R2:F2R1:MBQ:MFRL:MMQ:MPOS:PGT:PID:SA_MAP_AF:SA_POST_PROB	0/1:200,21:0.095:70,6:130,15:40:172,135:45:17:0|1:24167153_C_T:0.091,0.040,0.095:3.571e-03,0.045,0.951	0/0:44,0:3.162e-05:26,0:18,0:0:2,0:0:0:0|1:24167153_C_T
2	24167174	.	G	A	.	.	DP=243;ECNT=21;NLOD=12.64;N_ART_LOD=-1.633e+00;POP_AF=1.000e-03;P_GERMLINE=-9.341e+00;TLOD=49.90	GT:AD:AF:F1R2:F2R1:MBQ:MFRL:MMQ:MPOS:PGT:PID:SA_MAP_AF:SA_POST_PROB	0/1:184,17:0.085:64,6:120,11:39:172,136:45:14:0|1:24167153_C_T:0.081,0.051,0.085:5.288e-03,0.017,0.978	0/0:42,0:3.162e-05:26,0:16,0:0:2,0:0:0:0|1:24167153_C_T
2	24167180	.	C	T	.	.	DP=215;ECNT=21;NLOD=12.94;N_ART_LOD=-1.643e+00;POP_AF=1.000e-03;P_GERMLINE=-9.642e+00;TLOD=33.79	GT:AD:AF:F1R2:F2R1:MBQ:MFRL:MMQ:MPOS:PGT:PID:SA_MAP_AF:SA_POST_PROB	0/1:160,12:0.070:62,4:98,8:40:172,137:45:16:0|1:24167153_C_T:0.071,0.00,0.070:4.742e-03,0.034,0.961	0/0:43,0:3.162e-05:25,0:18,0:0:2,0:0:0:0|1:24167153_C_T
2	24167184	.	T	C	.	.	DP=210;ECNT=21;NLOD=12.34;N_ART_LOD=-1.623e+00;POP_AF=1.000e-03;P_GERMLINE=-9.040e+00;TLOD=33.89	GT:AD:AF:F1R2:F2R1:MBQ:MFRL:MMQ:MPOS:PGT:PID:SA_MAP_AF:SA_POST_PROB	0/1:157,12:0.071:62,4:95,8:40:174,137:45:15:0|1:24167153_C_T:0.071,0.00,0.071:5.253e-03,0.030,0.965	0/0:41,0:3.162e-05:23,0:18,0:0:2,0:0:0:0|1:24167153_C_T
2	24167188	.	T	TA	.	.	DP=202;ECNT=21;NLOD=12.64;N_ART_LOD=-1.633e+00;POP_AF=1.000e-03;P_GERMLINE=-9.341e+00;RPA=1,2;RU=A;STR;TLOD=27.44	GT:AD:AF:F1R2:F2R1:MBQ:MFRL:MMQ:MPOS:PGT:PID:SA_MAP_AF:SA_POST_PROB	0/1:150,10:0.063:55,2:95,8:39:172,137:41:11:0|1:24167153_C_T:0.061,0.00,0.063:5.686e-03,0.022,0.972	0/0:42,0:3.162e-05:23,0:19,0:0:2,0:0:0:0|1:24167153_C_T
2	24167190	.	C	T	.	.	DP=196;ECNT=21;NLOD=12.34;N_ART_LOD=-1.623e+00;POP_AF=1.000e-03;P_GERMLINE=-9.040e+00;TLOD=24.26	GT:AD:AF:F1R2:F2R1:MBQ:MFRL:MMQ:MPOS:PGT:PID:SA_MAP_AF:SA_POST_PROB	0/1:146,9:0.058:53,2:93,7:40:185,136:44:9:0|1:24167153_C_T:0.061,0.00,0.058:6.706e-03,0.016,0.977	0/0:41,0:3.162e-05:21,0:20,0:0:2,0:0:0:0|1:24167153_C_T
2	24167197	.	A	G	.	.	DP=193;ECNT=21;NLOD=11.74;N_ART_LOD=-1.602e+00;POP_AF=1.000e-03;P_GERMLINE=-8.438e+00;TLOD=14.59	GT:AD:AF:F1R2:F2R1:MBQ:MFRL:MMQ:MPOS:PGT:PID:SA_MAP_AF:SA_POST_PROB	0/1:148,6:0.039:53,2:95,4:40:191,130:31:3:0|1:24167153_C_T:0.040,0.00,0.039:7.056e-03,9.767e-03,0.983	0/0:39,0:3.775e-05:20,0:19,0:0:2,0:0:0:0|1:24167153_C_T
2	24167199	.	T	TCTC	.	.	DP=193;ECNT=21;NLOD=12.04;N_ART_LOD=-1.613e+00;POP_AF=1.000e-03;P_GERMLINE=-8.739e+00;TLOD=14.64	GT:AD:AF:F1R2:F2R1:MBQ:MFRL:MMQ:MPOS:PGT:PID:SA_MAP_AF:SA_POST_PROB	0/1:145,6:0.046:51,2:94,4:39:191,130:31:1:0|1:24167153_C_T:0.040,0.00,0.040:7.759e-03,9.429e-03,0.983	0/0:40,0:3.760e-05:20,0:20,0:0:2,0:0:0:0|1:24167153_C_T
2	24521686	.	G	GA	.	.	DB;DP=194;ECNT=1;NLOD=4.77;N_ART_LOD=-5.783e-01;POP_AF=1.000e-03;P_GERMLINE=-3.326e+00;RPA=10,11;RU=A;STR;TLOD=4.15	GT:AD:AF:F1R2:F2R1:MBQ:MFRL:MMQ:MPOS:SA_MAP_AF:SA_POST_PROB	0/1:110,5:0.172:33,2:75,3:39:166,207:60:27:0.030,0.040,0.043:0.016,4.142e-03,0.980	0/0:21,1:0.214:13,1:8,0:2:2,3:60:0
2	24841614	.	G	GTT	.	.	DP=65;ECNT=1;NLOD=3.26;N_ART_LOD=-1.029e+00;POP_AF=1.000e-03;P_GERMLINE=-3.032e-01;RPA=10,12;RU=T;STR;TLOD=6.97	GT:AD:AF:F1R2:F2R1:MBQ:MFRL:MMQ:MPOS:SA_MAP_AF:SA_POST_PROB	0/1:2,6:0.558:2,3:0,2:38:190,178:60:18:0.152,0.111,0.156:0.016,0.018,0.965	0/0:11,0:0.263:4,0:7,0:0:3,0:0:0
2	26423951	.	T	TA	.	.	DP=210;ECNT=1;NLOD=3.27;N_ART_LOD=-8.725e-01;POP_AF=1.000e-03;P_GERMLINE=-2.718e+00;RPA=10,11;RU=A;STR;TLOD=3.25	GT:AD:AF:F1R2:F2R1:MBQ:MFRL:MMQ:MPOS:SA_MAP_AF:SA_POST_PROB	0/1:171,6:0.080:65,5:97,1:39:185,164:60:5:0.030,0.020,0.034:2.116e-03,0.036,0.962	0/0:11,0:0.162:6,0:4,0:0:4,0:0:0
2	26467468	.	G	A	.	.	DP=213;ECNT=1;NLOD=3.60;N_ART_LOD=-1.127e+00;POP_AF=1.000e-03;P_GERMLINE=-4.758e-01;TLOD=131.51	GT:AD:AF:F1R2:F2R1:MBQ:MFRL:MMQ:MPOS:SA_MAP_AF:SA_POST_PROB	0/1:150,41:0.229:47,14:103,27:40:159,165:60:33:0.212,0.172,0.215:5.471e-03,0.039,0.956	0/0:12,0:0.041:7,0:5,0:0:7,0:0:0
2	26693553	.	CCTT	C	.	.	DB;DP=340;ECNT=1;NLOD=9.26;N_ART_LOD=-1.577e+00;POP_AF=1.000e-03;P_GERMLINE=-5.960e+00;RPA=6,5;RU=CTT;STR;TLOD=18.17	GT:AD:AF:F1R2:F2R1:MBQ:MFRL:MMQ:MPOS:SA_MAP_AF:SA_POST_PROB	0/1:237,8:0.112:101,2:136,6:39:162,159:60:26:0.030,0.020,0.033:1.702e-03,0.028,0.971	0/0:31,0:0.165:15,0:16,0:0:2,0:0:0
2	26799079	.	C	T	.	.	DP=78;ECNT=1;NLOD=2.91;N_ART_LOD=-1.036e+00;POP_AF=1.000e-03;P_GERMLINE=-2.421e+00;TLOD=3.19	GT:AD:AF:F1R2:F2R1:MBQ:MFRL:MMQ:MPOS:SA_MAP_AF:SA_POST_PROB	0/1:64,2:0.046:31,0:33,2:37:246,196:60:14:0.030,0.00,0.030:0.012,7.488e-03,0.981	0/0:10,0:0.021:6,0:4,0:0:5,0:0:0
2	27357211	.	G	A	.	.	DP=230;ECNT=1;NLOD=10.42;N_ART_LOD=-1.565e+00;POP_AF=1.000e-03;P_GERMLINE=-8.789e+00;TLOD=4.34	GT:AD:AF:F1R2:F2R1:MBQ:MFRL:MMQ:MPOS:SA_MAP_AF:SA_POST_PROB	0/1:180,3:0.043:63,2:117,1:39:155,145:60:5:0.010,0.010,0.016:7.487e-03,2.221e-03,0.990	0/0:35,0:0.034:23,0:12,0:0:4,0:0:0
2	27457480	.	C	T	.	.	DP=255;ECNT=1;NLOD=41.96;N_ART_LOD=-2.168e+00;POP_AF=1.000e-03;P_GERMLINE=-4.136e+01;TLOD=3.30	GT:AD:AF:F1R2:F2R1:MBQ:MFRL:MMQ:MPOS:SA_MAP_AF:SA_POST_PROB	0/1:94,2:0.041:33,1:61,1:40:172,219:60:25:0.00,0.020,0.021:0.018,2.864e-03,0.979	0/0:140,0:0.052:77,0:63,0:0:2,0:0:0
2	27600867	.	C	T	.	.	DP=255;ECNT=1;NLOD=5.71;N_ART_LOD=-1.319e+00;POP_AF=1.000e-03;P_GERMLINE=-4.996e+00;TLOD=3.41	GT:AD:AF:F1R2:F2R1:MBQ:MFRL:MMQ:MPOS:SA_MAP_AF:SA_POST_PROB	0/1:223,3:0.031:81,1:142,2:39:165,141:60:16:0.010,0.010,0.013:2.582e-03,3.699e-03,0.994	0/0:19,0:0.049:11,0:8,0:0:3,0:0:0
2	27609921	.	C	A	.	.	DP=175;ECNT=1;NLOD=13.20;N_ART_LOD=-1.698e+00;POP_AF=1.000e-03;P_GERMLINE=-1.281e+01;TLOD=3.09	GT:AD:AF:F1R2:F2R1:MBQ:MFRL:MMQ:MPOS:SA_MAP_AF:SA_POST_PROB	0/1:112,2:0.046:40,0:72,2:40:182,144:60:20:0.010,0.010,0.018:2.334e-03,0.024,0.974	0/0:44,0:0.109:24,0:20,0:0:2,0:0:0
2	28113205	.	G	A	.	.	DP=207;ECNT=1;NLOD=5.46;N_ART_LOD=-1.303e+00;POP_AF=1.000e-03;P_GERMLINE=-3.020e+00;TLOD=5.20	GT:AD:AF:F1R2:F2R1:MBQ:MFRL:MMQ:MPOS:SA_MAP_AF:SA_POST_PROB	0/1:169,3:0.074:69,2:100,1:40:158,165:60:15:0.010,0.010,0.017:5.034e-03,3.332e-03,0.992	0/0:20,0:0.053:10,0:10,0:0:6,0:0:0
2	28836881	.	G	GT	.	.	DP=614;ECNT=1;NLOD=32.14;N_ART_LOD=-7.849e-01;POP_AF=1.000e-03;P_GERMLINE=-2.883e+01;RPA=9,10;RU=T;STR;TLOD=18.54	GT:AD:AF:F1R2:F2R1:MBQ:MFRL:MMQ:MPOS:SA_MAP_AF:SA_POST_PROB	0/1:402,18:0.096:177,5:222,13:39:174,156:60:25:0.030,0.040,0.043:0.012,1.956e-03,0.986	0/0:116,1:0.096:71,0:44,1:37:0,3:60:28
2	29344459	.	C	G	.	.	DP=492;ECNT=1;NLOD=37.13;N_ART_LOD=-2.114e+00;POP_AF=1.000e-03;P_GERMLINE=-3.382e+01;TLOD=346.44	GT:AD:AF:F1R2:F2R1:MBQ:MFRL:MMQ:MPOS:SA_MAP_AF:SA_POST_PROB	0/1:236,102:0.312:79,31:157,71:40:174,183:60:22:0.293,0.283,0.302:0.017,9.250e-03,0.974	0/0:124,0:0.047:89,0:35,0:0:0,0:0:0
2	29519825	.	C	T	.	.	DP=812;ECNT=1;NLOD=25.98;N_ART_LOD=-1.968e+00;POP_AF=1.000e-03;P_GERMLINE=-2.268e+01;TLOD=8.52	GT:AD:AF:F1R2:F2R1:MBQ:MFRL:MMQ:MPOS:SA_MAP_AF:SA_POST_PROB	0/1:668,6:0.038:249,3:419,3:40:162,135:60:15:0.010,0.010,8.902e-03:1.011e-03,2.322e-03,0.997	0/0:87,0:0.065:50,0:37,0:0:2,0:0:0
2	32361653	.	G	T	.	.	DP=181;ECNT=1;NLOD=32.71;N_ART_LOD=-2.048e+00;POP_AF=1.000e-03;P_GERMLINE=-2.941e+01;TLOD=49.12	GT:AD:AF:F1R2:F2R1:MBQ:MFRL:MMQ:MPOS:SA_MAP_AF:SA_POST_PROB	0/1:50,15:0.244:27,9:23,6:39:172,166:60:20:0.192,0.212,0.231:0.050,7.885e-03,0.942	0/0:109,0:0.020:60,0:49,0:0:0,0:0:0
2	33526431	.	A	G	.	.	DP=53;ECNT=1;NLOD=4.20;N_ART_LOD=-1.176e+00;POP_AF=1.000e-03;P_GERMLINE=-3.691e+00;TLOD=3.21	GT:AD:AF:F1R2:F2R1:MBQ:MFRL:MMQ:MPOS:SA_MAP_AF:SA_POST_PROB	0/1:33,2:0.105:9,1:24,1:33:216,217:60:20:0.00,0.061,0.057:0.010,0.025,0.965	0/0:14,0:2.454e-03:9,0:5,0:0:4,0:0:0
2	33813401	.	CT	C	.	.	DP=379;ECNT=1;NLOD=60.35;N_ART_LOD=-1.555e+00;POP_AF=1.000e-03;P_GERMLINE=-5.855e+01;RPA=8,7;RU=T;STR;TLOD=4.51	GT:AD:AF:F1R2:F2R1:MBQ:MFRL:MMQ:MPOS:SA_MAP_AF:SA_POST_PROB	0/1:137,5:0.070:59,1:78,4:40:177,178:60:18:0.00,0.040,0.035:0.011,5.548e-03,0.984	0/0:210,1:0.039:140,0:70,1:35:0,0:60:9
2	33862085	.	A	G	.	.	DP=82;ECNT=1;NLOD=22.78;N_ART_LOD=-1.898e+00;POP_AF=1.000e-03;P_GERMLINE=-2.131e+01;TLOD=4.18	GT:AD:AF:F1R2:F2R1:MBQ:MFRL:MMQ:MPOS:SA_MAP_AF:SA_POST_PROB	0/1:0,1:1.000:0,0:0,1:40:0,124:60:20:0.00,0.990,1.00:0.028,0.025,0.947	0/0:76,0:0.034:56,0:20,0:0:1,0:0:0
2	34064932	.	T	TGAG	.	.	DP=124;ECNT=2;NLOD=15.37;N_ART_LOD=0.843;POP_AF=1.000e-03;P_GERMLINE=-1.206e+01;TLOD=18.02	GT:AD:AF:F1R2:F2R1:MBQ:MFRL:MMQ:MPOS:PGT:PID:SA_MAP_AF:SA_POST_PROB	0/1:45,6:0.139:30,4:15,2:37:197,119:60:5:0|1:34064932_T_TGAG:0.081,0.111,0.118:0.013,0.017,0.970	0/0:65,1:0.043:42,1:23,0:34:2,159:50:4:0|1:34064932_T_TGAG
2	34064934	.	AAGG	A	.	.	DP=125;ECNT=2;NLOD=15.67;N_ART_LOD=0.830;POP_AF=1.000e-03;P_GERMLINE=-1.237e+01;TLOD=14.50	GT:AD:AF:F1R2:F2R1:MBQ:MFRL:MMQ:MPOS:PGT:PID:SA_MAP_AF:SA_POST_PROB	0/1:44,5:0.139:29,3:15,2:40:198,129:60:3:0|1:34064932_T_TGAG:0.00,0.101,0.102:0.024,0.011,0.965	0/0:66,1:0.042:42,1:24,0:37:2,159:50:6:0|1:34064932_T_TGAG
2	34065502	.	A	T	.	.	DP=104;ECNT=1;NLOD=18.19;N_ART_LOD=0.042;POP_AF=1.000e-03;P_GERMLINE=-1.782e+01;TLOD=3.07	GT:AD:AF:F1R2:F2R1:MBQ:MFRL:MMQ:MPOS:SA_MAP_AF:SA_POST_PROB	0/1:27,2:0.069:11,0:16,2:35:204,176:34:36:0.051,0.051,0.069:0.015,0.012,0.973	0/0:72,1:0.027:45,1:27,0:33:2,202:40:37
2	34065561	.	G	GGA	.	.	DP=86;ECNT=10;NLOD=13.56;N_ART_LOD=0.937;POP_AF=1.000e-03;P_GERMLINE=-1.026e+01;TLOD=8.78	GT:AD:AF:F1R2:F2R1:MBQ:MFRL:MMQ:MPOS:PGT:PID:SA_MAP_AF:SA_POST_PROB	0/1:21,3:0.154:12,0:9,3:35:219,202:37:1:0|1:34065561_G_GGA:0.111,0.081,0.125:0.012,0.026,0.963	0/0:59,1:0.017:38,0:21,1:39:2,224:21:22:0|1:34065561_G_GGA
2	34065564	.	ATG	A	.	.	DP=88;ECNT=10;NLOD=14.76;N_ART_LOD=0.882;POP_AF=1.000e-03;P_GERMLINE=-1.146e+01;TLOD=8.80	GT:AD:AF:F1R2:F2R1:MBQ:MFRL:MMQ:MPOS:PGT:PID:SA_MAP_AF:SA_POST_PROB	0/1:21,3:0.125:12,0:9,3:31:219,202:37:2:0|1:34065561_G_GGA:0.111,0.081,0.125:0.012,0.026,0.963	0/0:63,1:0.016:40,0:23,1:31:2,224:21:25:0|1:34065561_G_GGA
2	34065590	.	T	C	.	.	DP=76;ECNT=10;NLOD=5.02;N_ART_LOD=4.08;POP_AF=1.000e-03;P_GERMLINE=-1.726e+00;TLOD=10.98	GT:AD:AF:F1R2:F2R1:MBQ:MFRL:MMQ:MPOS:SA_MAP_AF:SA_POST_PROB	0/1:23,4:0.156:14,2:9,2:34:171,192:42:18:0.101,0.141,0.148:0.022,0.014,0.964	0/0:44,2:0.074:24,1:20,1:37:2,213:33:33
2	34065652	.	CCCG	C	.	.	DP=50;ECNT=10;NLOD=2.72;N_ART_LOD=1.71;POP_AF=1.000e-03;P_GERMLINE=-1.009e-01;TLOD=16.58	GT:AD:AF:F1R2:F2R1:MBQ:MFRL:MMQ:MPOS:PGT:PID:SA_MAP_AF:SA_POST_PROB	0/1:18,5:0.240:10,2:8,3:35:200,193:42:25:0|1:34065652_CCCG_C:0.152,0.212,0.217:0.033,0.013,0.954	0/0:23,1:0.061:11,1:12,0:39:4,202:44:16:0|1:34065652_CCCG_C
2	36986088	.	G	GT	.	.	DP=183;ECNT=1;NLOD=7.84;N_ART_LOD=-1.025e+00;POP_AF=1.000e-03;P_GERMLINE=-4.534e+00;RPA=10,11;RU=T;STR;TLOD=29.50	GT:AD:AF:F1R2:F2R1:MBQ:MFRL:MMQ:MPOS:SA_MAP_AF:SA_POST_PROB	0/1:118,22:0.181:44,4:71,15:39:179,179:60:25:0.101,0.131,0.137:0.016,0.011,0.974	0/0:26,0:0.106:13,0:13,0:0:2,0:0:0
2	37113791	.	G	GA	.	.	DP=156;ECNT=1;NLOD=12.02;N_ART_LOD=-1.639e+00;POP_AF=1.000e-03;P_GERMLINE=-8.719e+00;RPA=10,11;RU=A;STR;TLOD=16.50	GT:AD:AF:F1R2:F2R1:MBQ:MFRL:MMQ:MPOS:SA_MAP_AF:SA_POST_PROB	0/1:93,12:0.134:52,6:41,6:39:228,233:60:18:0.00,0.111,0.114:0.014,0.025,0.960	0/0:40,0:0.066:23,0:17,0:0:1,0:0:0
2	37232731	.	C	CA	.	.	DP=218;ECNT=1;NLOD=26.17;N_ART_LOD=-1.687e+00;POP_AF=1.000e-03;P_GERMLINE=-2.575e+01;RPA=9,10;RU=A;STR;TLOD=3.12	GT:AD:AF:F1R2:F2R1:MBQ:MFRL:MMQ:MPOS:SA_MAP_AF:SA_POST_PROB	0/1:100,4:0.071:39,1:58,3:37:186,214:60:7:0.030,0.030,0.038:4.164e-03,0.024,0.972	0/0:87,0:0.094:51,0:36,0:0:0,0:0:0
2	37291853	.	G	A	.	.	DP=226;ECNT=1;NLOD=38.68;N_ART_LOD=-2.119e+00;POP_AF=1.000e-03;P_GERMLINE=-3.806e+01;TLOD=3.31	GT:AD:AF:F1R2:F2R1:MBQ:MFRL:MMQ:MPOS:SA_MAP_AF:SA_POST_PROB	0/1:86,2:0.051:31,2:55,0:40:186,161:60:13:0.00,0.020,0.023:5.676e-03,0.011,0.983	0/0:129,0:0.018:102,0:27,0:0:0,0:0:0
2	37342007	.	GA	G	.	.	DB;DP=200;ECNT=1;NLOD=8.99;N_ART_LOD=-1.263e+00;POP_AF=1.000e-03;P_GERMLINE=-7.699e+00;RPA=11,10;RU=A;STR;TLOD=4.00	GT:AD:AF:F1R2:F2R1:MBQ:MFRL:MMQ:MPOS:SA_MAP_AF:SA_POST_PROB	0/1:122,5:0.134:48,3:64,2:39:199,205:60:25:0.040,0.030,0.041:0.047,3.696e-03,0.949	0/0:30,0:0.144:16,0:14,0:0:2,0:0:0
2	37599619	.	ATG	A	.	.	DP=344;ECNT=1;NLOD=27.16;N_ART_LOD=-1.745e+00;POP_AF=1.000e-03;P_GERMLINE=-2.386e+01;RPA=9,8;RU=TG;STR;TLOD=22.89	GT:AD:AF:F1R2:F2R1:MBQ:MFRL:MMQ:MPOS:SA_MAP_AF:SA_POST_PROB	0/1:129,11:0.215:48,2:81,9:40:206,211:60:36:0.071,0.061,0.078:0.023,4.961e-03,0.972	0/0:90,0:0.172:53,0:36,0:0:0,0:0:0
2	39075646	.	G	GA	.	.	DP=126;ECNT=1;NLOD=7.83;N_ART_LOD=-1.209e+00;POP_AF=1.000e-03;P_GERMLINE=-5.722e+00;RPA=11,12;RU=A;STR;TLOD=4.83	GT:AD:AF:F1R2:F2R1:MBQ:MFRL:MMQ:MPOS:SA_MAP_AF:SA_POST_PROB	0/1:65,5:0.167:19,2:43,3:31:227,237:60:16:0.071,0.00,0.071:0.025,0.011,0.964	0/0:26,0:0.149:18,0:8,0:0:3,0:0:0
2	39515157	.	T	C	.	.	DP=152;ECNT=1;NLOD=3.00;N_ART_LOD=-1.041e+00;POP_AF=1.000e-03;P_GERMLINE=-1.611e+00;TLOD=4.10	GT:AD:AF:F1R2:F2R1:MBQ:MFRL:MMQ:MPOS:SA_MAP_AF:SA_POST_PROB	0/1:131,3:0.050:31,2:100,1:34:187,210:60:16:0.00,0.020,0.022:6.351e-03,5.998e-03,0.988	0/0:10,0:2.389e-03:6,0:4,0:0:7,0:0:0
2	39893252	.	C	T	.	.	DP=349;ECNT=1;NLOD=3.62;N_ART_LOD=-1.154e+00;POP_AF=1.000e-03;P_GERMLINE=-5.351e-01;TLOD=6.79	GT:AD:AF:F1R2:F2R1:MBQ:MFRL:MMQ:MPOS:SA_MAP_AF:SA_POST_PROB	0/1:312,4:0.041:110,1:202,3:40:152,170:60:31:0.010,0.010,0.013:3.112e-03,2.061e-03,0.995	0/0:12,0:0.099:6,0:6,0:0:4,0:0:0
2	39988629	.	C	G	.	.	DP=206;ECNT=1;NLOD=23.09;N_ART_LOD=-1.912e+00;POP_AF=1.000e-03;P_GERMLINE=-1.979e+01;TLOD=96.35	GT:AD:AF:F1R2:F2R1:MBQ:MFRL:MMQ:MPOS:SA_MAP_AF:SA_POST_PROB	0/1:86,29:0.263:40,12:46,17:40:211,224:60:19:0.242,0.222,0.252:0.042,0.011,0.947	0/0:77,0:0.055:59,0:18,0:0:0,0:0:0
2	43931095	.	G	T	.	.	DP=353;ECNT=3;NLOD=14.14;N_ART_LOD=-1.691e+00;POP_AF=1.000e-03;P_GERMLINE=-1.087e+01;TLOD=7.12	GT:AD:AF:F1R2:F2R1:MBQ:MFRL:MMQ:MPOS:SA_MAP_AF:SA_POST_PROB	0/1:253,26:0.125:125,15:128,11:16:180,224:60:23:0.00,0.091,0.093:0.121,3.293e-03,0.876	0/0:50,1:0.077:31,0:19,1:9:2,6:60:24
2	44161854	.	G	GAA	.	.	DP=177;ECNT=1;NLOD=11.77;N_ART_LOD=-1.434e+00;POP_AF=1.000e-03;P_GERMLINE=-1.121e+01;RPA=9,11;RU=A;STR;TLOD=3.26	GT:AD:AF:F1R2:F2R1:MBQ:MFRL:MMQ:MPOS:SA_MAP_AF:SA_POST_PROB	0/1:26,9:0.438:8,1:16,3:39:152,162:60:22:0.00,0.040,0.038:8.662e-03,9.687e-03,0.982	0/0:42,0:0.177:21,0:16,0:0:0,0:0:0
2	44206854	.	A	C	.	.	DP=40;ECNT=1;NLOD=4.20;N_ART_LOD=-1.199e+00;POP_AF=1.000e-03;P_GERMLINE=-9.516e-01;TLOD=8.10	GT:AD:AF:F1R2:F2R1:MBQ:MFRL:MMQ:MPOS:SA_MAP_AF:SA_POST_PROB	0/1:20,3:0.150:12,1:8,2:39:261,197:60:20:0.00,0.131,0.130:0.017,0.025,0.958	0/0:14,0:0.065:8,0:6,0:0:3,0:0:0
2	44550339	.	G	GT	.	.	DP=121;ECNT=1;NLOD=9.87;N_ART_LOD=-1.252e+00;POP_AF=1.000e-03;P_GERMLINE=-6.568e+00;RPA=10,11;RU=T;STR;TLOD=10.93	GT:AD:AF:F1R2:F2R1:MBQ:MFRL:MMQ:MPOS:SA_MAP_AF:SA_POST_PROB	0/1:73,9:0.130:25,4:46,5:40:237,215:60:23:0.00,0.111,0.110:0.015,0.022,0.963	0/0:33,0:0.033:17,0:16,0:0:2,0:0:0
2	45826575	.	A	G	.	.	DP=952;ECNT=1;NLOD=77.52;N_ART_LOD=-2.429e+00;POP_AF=1.000e-03;P_GERMLINE=-7.675e+01;TLOD=3.47	GT:AD:AF:F1R2:F2R1:MBQ:MFRL:MMQ:MPOS:SA_MAP_AF:SA_POST_PROB	0/1:645,4:0.024:250,3:395,1:38:173,162:60:33:0.00,0.010,6.163e-03:5.235e-03,6.623e-04,0.994	0/0:259,0:0.041:176,0:83,0:0:0,0:0:0
2	47702451	.	G	GT	.	.	DP=86;ECNT=1;NLOD=5.25;N_ART_LOD=-8.759e-01;POP_AF=1.000e-03;P_GERMLINE=-2.884e+00;RPA=19,20;RU=T;STR;TLOD=5.12	GT:AD:AF:F1R2:F2R1:MBQ:MFRL:MMQ:MPOS:SA_MAP_AF:SA_POST_PROB	0/1:8,4:0.460:4,2:0,2:22:191,197:60:21:0.313,0.283,0.333:0.024,0.023,0.953	0/0:18,0:0.295:4,0:5,0:0:20,0:0:0
2	48018293	.	TTG	T	.	.	DP=129;ECNT=1;NLOD=5.67;N_ART_LOD=-9.577e-01;POP_AF=1.000e-03;P_GERMLINE=-3.246e+00;RPA=11,10;RU=TG;STR;TLOD=5.19	GT:AD:AF:F1R2:F2R1:MBQ:MFRL:MMQ:MPOS:SA_MAP_AF:SA_POST_PROB	0/1:56,4:0.228:25,1:31,2:37:198,219:60:35:0.051,0.00,0.050:0.014,0.010,0.976	0/0:19,0:0.222:12,0:6,0:0:3,0:0:0
2	48026850	.	T	C	.	.	DP=767;ECNT=1;NLOD=80.03;N_ART_LOD=-2.436e+00;POP_AF=1.000e-03;P_GERMLINE=-7.938e+01;TLOD=3.35	GT:AD:AF:F1R2:F2R1:MBQ:MFRL:MMQ:MPOS:SA_MAP_AF:SA_POST_PROB	0/1:459,3:0.034:196,1:263,2:39:174,199:60:20:0.010,0.010,6.494e-03:3.318e-03,9.118e-04,0.996	0/0:267,0:0.024:193,0:74,0:0:0,0:0:0
2	48033890	.	C	CT	.	.	DP=311;ECNT=1;NLOD=4.65;N_ART_LOD=-6.856e-01;POP_AF=1.000e-03;P_GERMLINE=-1.370e+00;RPA=18,19;RU=T;STR;TLOD=16.54	GT:AD:AF:F1R2:F2R1:MBQ:MFRL:MMQ:MPOS:SA_MAP_AF:SA_POST_PROB	0/1:184,22:0.237:53,8:34,12:38:186,180:60:16:0.081,0.091,0.098:8.013e-03,8.389e-03,0.984	0/0:17,0:0.282:2,0:1,0:0:2,0:0:0
2	48046012	.	T	A	.	.	DP=554;ECNT=1;NLOD=6.97;N_ART_LOD=-7.337e-01;POP_AF=1.000e-03;P_GERMLINE=-3.681e+00;TLOD=7.50	GT:AD:AF:F1R2:F2R1:MBQ:MFRL:MMQ:MPOS:SA_MAP_AF:SA_POST_PROB	0/1:431,18:0.104:94,3:164,4:36:176,184:60:29:0.010,0.010,0.017:1.329e-03,7.499e-03,0.991	0/0:36,5:0.201:8,1:8,1:20:3,9:60:8
2	48049459	.	T	TA	.	.	DB;DP=170;ECNT=1;NLOD=16.84;N_ART_LOD=-1.501e+00;POP_AF=1.000e-03;P_GERMLINE=-1.448e+01;RPA=9,10;RU=A;STR;TLOD=5.12	GT:AD:AF:F1R2:F2R1:MBQ:MFRL:MMQ:MPOS:SA_MAP_AF:SA_POST_PROB	0/1:84,5:0.111:34,4:49,1:39:181,164:60:15:0.051,0.040,0.056:0.012,7.494e-03,0.980	0/0:56,0:0.095:40,0:16,0:0:2,0:0:0
2	53956055	.	G	GT	.	.	DP=155;ECNT=1;NLOD=7.54;N_ART_LOD=-1.232e+00;POP_AF=1.000e-03;P_GERMLINE=-6.641e+00;RPA=10,11;RU=T;STR;TLOD=3.60	GT:AD:AF:F1R2:F2R1:MBQ:MFRL:MMQ:MPOS:SA_MAP_AF:SA_POST_PROB	0/1:70,4:0.205:32,2:36,2:36:207,212:60:27:0.051,0.00,0.054:0.025,8.604e-03,0.966	0/0:25,0:0.216:18,0:7,0:0:2,0:0:0
2	54125185	.	G	GA	.	.	DB;DP=215;ECNT=1;NLOD=6.32;N_ART_LOD=-1.117e+00;POP_AF=1.000e-03;P_GERMLINE=-3.021e+00;RPA=10,11;RU=A;STR;TLOD=18.93	GT:AD:AF:F1R2:F2R1:MBQ:MFRL:MMQ:MPOS:SA_MAP_AF:SA_POST_PROB	0/1:131,15:0.190:40,7:88,8:38:189,218:60:29:0.101,0.00,0.103:0.010,0.023,0.967	0/0:21,0:0.138:16,0:5,0:0:2,0:0:0
2	54146387	.	G	GA	.	.	DP=99;ECNT=1;NLOD=6.85;N_ART_LOD=-1.537e-01;POP_AF=1.000e-03;P_GERMLINE=-6.394e+00;RPA=12,13;RU=A;STR;TLOD=3.16	GT:AD:AF:F1R2:F2R1:MBQ:MFRL:MMQ:MPOS:SA_MAP_AF:SA_POST_PROB	0/1:25,3:0.265:11,0:12,3:36:183,232:60:18:0.061,0.101,0.107:0.064,7.115e-03,0.929	0/0:31,1:0.223:20,0:10,1:21:2,0:60:29
2	54153202	.	G	GT	.	.	DB;DP=273;ECNT=1;NLOD=5.54;N_ART_LOD=0.161;POP_AF=1.000e-03;P_GERMLINE=-2.236e+00;RPA=9,10;RU=T;STR;TLOD=10.06	GT:AD:AF:F1R2:F2R1:MBQ:MFRL:MMQ:MPOS:SA_MAP_AF:SA_POST_PROB	0/1:141,10:0.215:52,4:88,6:38:194,205:60:36:0.071,0.00,0.066:8.560e-03,0.016,0.976	0/0:27,1:0.200:15,0:12,1:34:2,0:60:11
2	54163854	.	G	GA	.	.	DB;DP=318;ECNT=1;NLOD=8.72;N_ART_LOD=-1.228e+00;POP_AF=1.000e-03;P_GERMLINE=-5.419e+00;RPA=10,11;RU=A;STR;TLOD=29.00	GT:AD:AF:F1R2:F2R1:MBQ:MFRL:MMQ:MPOS:SA_MAP_AF:SA_POST_PROB	0/1:229,23:0.137:98,6:126,17:39:180,173:60:25:0.071,0.091,0.091:5.819e-03,0.018,0.976	0/0:29,0:0.098:17,0:12,0:0:2,0:0:0
2	54856695	.	C	T	.	.	DP=211;ECNT=1;NLOD=6.25;N_ART_LOD=-1.372e+00;POP_AF=1.000e-03;P_GERMLINE=-3.759e+00;TLOD=5.27	GT:AD:AF:F1R2:F2R1:MBQ:MFRL:MMQ:MPOS:SA_MAP_AF:SA_POST_PROB	0/1:168,3:0.057:65,3:103,0:40:184,157:60:20:0.020,0.010,0.018:3.637e-03,4.337e-03,0.992	0/0:21,0:0.086:14,0:7,0:0:3,0:0:0
2	55253745	.	A	AT	.	.	DP=642;ECNT=1;NLOD=38.45;N_ART_LOD=-1.674e+00;POP_AF=1.000e-03;P_GERMLINE=-3.646e+01;RPA=9,10;RU=T;STR;TLOD=4.70	GT:AD:AF:F1R2:F2R1:MBQ:MFRL:MMQ:MPOS:SA_MAP_AF:SA_POST_PROB	0/1:393,11:0.110:159,3:231,5:40:194,202:60:26:0.020,0.010,0.020:1.728e-03,5.401e-03,0.993	0/0:128,0:0.086:76,0:52,0:0:0,0:0:0
2	55255480	.	G	A	.	.	DP=52;ECNT=1;NLOD=4.51;N_ART_LOD=-1.204e+00;POP_AF=1.000e-03;P_GERMLINE=-2.831e+00;TLOD=4.38	GT:AD:AF:F1R2:F2R1:MBQ:MFRL:MMQ:MPOS:SA_MAP_AF:SA_POST_PROB	0/1:34,2:0.070:15,0:19,2:39:236,258:60:18:0.061,0.00,0.056:0.025,9.846e-03,0.965	0/0:15,0:1.378e-03:11,0:4,0:0:3,0:0:0
2	55449560	.	G	A	.	.	DP=493;ECNT=1;NLOD=41.32;N_ART_LOD=-2.153e+00;POP_AF=1.000e-03;P_GERMLINE=-3.992e+01;TLOD=4.10	GT:AD:AF:F1R2:F2R1:MBQ:MFRL:MMQ:MPOS:SA_MAP_AF:SA_POST_PROB	0/1:314,3:0.055:117,1:197,2:40:183,157:60:31:0.010,0.010,9.464e-03:3.890e-03,1.621e-03,0.994	0/0:138,0:0.031:105,0:33,0:0:0,0:0:0
2	55576726	.	C	G	.	.	DP=662;ECNT=1;NLOD=29.93;N_ART_LOD=-2.013e+00;POP_AF=1.000e-03;P_GERMLINE=-2.662e+01;TLOD=441.74	GT:AD:AF:F1R2:F2R1:MBQ:MFRL:MMQ:MPOS:SA_MAP_AF:SA_POST_PROB	0/1:399,135:0.264:150,71:249,64:40:177,174:60:20:0.253,0.222,0.253:5.041e-03,0.020,0.975	0/0:100,0:0.028:71,0:29,0:0:0,0:0:0
2	55756166	.	AT	A	.	.	DB;DP=151;ECNT=1;NLOD=5.40;N_ART_LOD=-1.048e+00;POP_AF=1.000e-03;P_GERMLINE=-4.412e+00;RPA=9,8;RU=T;STR;TLOD=3.69	GT:AD:AF:F1R2:F2R1:MBQ:MFRL:MMQ:MPOS:SA_MAP_AF:SA_POST_PROB	0/1:100,4:0.126:43,3:48,1:40:207,229:60:24:0.030,0.030,0.040:0.056,3.675e-03,0.940	0/0:18,0:0.127:12,0:5,0:0:2,0:0:0
2	55871932	.	A	AT	.	.	DP=161;ECNT=1;NLOD=4.18;N_ART_LOD=-8.763e-01;POP_AF=1.000e-03;P_GERMLINE=-9.349e-01;RPA=14,15;RU=T;STR;TLOD=17.11	GT:AD:AF:F1R2:F2R1:MBQ:MFRL:MMQ:MPOS:SA_MAP_AF:SA_POST_PROB	0/1:79,13:0.266:13,3:41,10:38:175,205:60:28:0.131,0.111,0.140:0.011,0.013,0.976	0/0:14,0:0.270:7,0:6,0:0:3,0:0:0
2	55920104	.	GTC	G	.	.	DP=57;ECNT=1;NLOD=3.31;N_ART_LOD=-1.079e+00;POP_AF=1.000e-03;P_GERMLINE=-2.687e+00;RPA=6,5;RU=TC;STR;TLOD=3.32	GT:AD:AF:F1R2:F2R1:MBQ:MFRL:MMQ:MPOS:SA_MAP_AF:SA_POST_PROB	0/1:38,2:0.109:26,1:12,1:40:196,190:56:23:0.00,0.051,0.050:0.014,0.011,0.975	0/0:11,0:1.238e-04:7,0:4,0:0:3,0:0:0
2	56102061	.	G	GA	.	.	DP=340;ECNT=1;NLOD=22.35;N_ART_LOD=-7.346e-01;POP_AF=1.000e-03;P_GERMLINE=-1.905e+01;RPA=10,11;RU=A;STR;TLOD=11.03	GT:AD:AF:F1R2:F2R1:MBQ:MFRL:MMQ:MPOS:SA_MAP_AF:SA_POST_PROB	0/1:211,11:0.085:78,4:126,7:39:180,178:60:26:0.030,0.051,0.050:6.178e-03,9.716e-03,0.984	0/0:83,1:0.097:52,0:29,1:40:0,3:60:30
2	61298684	.	C	CAA	.	.	DP=135;ECNT=1;NLOD=3.31;N_ART_LOD=-6.724e-01;POP_AF=1.000e-03;P_GERMLINE=-1.688e+00;RPA=17,19;RU=A;STR;TLOD=4.34	GT:AD:AF:F1R2:F2R1:MBQ:MFRL:MMQ:MPOS:SA_MAP_AF:SA_POST_PROB	0/1:83,7:0.186:18,1:38,4:38:208,223:60:4:0.00,0.051,0.049:8.501e-03,0.017,0.974	0/0:12,0:0.201:2,0:4,0:0:2,0:0:0
2	61300556	.	C	CT	.	.	DP=294;ECNT=1;NLOD=5.93;N_ART_LOD=-9.230e-01;POP_AF=1.000e-03;P_GERMLINE=-2.629e+00;RPA=11,12;RU=T;STR;TLOD=22.87	GT:AD:AF:F1R2:F2R1:MBQ:MFRL:MMQ:MPOS:SA_MAP_AF:SA_POST_PROB	0/1:215,18:0.144:64,4:120,14:40:165,184:60:25:0.061,0.071,0.077:9.071e-03,5.636e-03,0.985	0/0:20,0:0.123:12,0:6,0:0:3,0:0:0
2	61315638	.	G	GTA	.	.	DB;DP=79;ECNT=1;NLOD=3.48;N_ART_LOD=-9.216e-01;POP_AF=1.000e-03;P_GERMLINE=-7.019e-01;RPA=8,9;RU=TA;STR;TLOD=5.77	GT:AD:AF:F1R2:F2R1:MBQ:MFRL:MMQ:MPOS:SA_MAP_AF:SA_POST_PROB	0/1:36,3:0.238:12,1:20,2:39:196,344:60:23:0.081,0.00,0.077:0.019,0.013,0.968	0/0:12,0:0.200:7,0:3,0:0:3,0:0:0
2	61319728	.	AT	A	.	.	DB;DP=287;ECNT=1;NLOD=29.54;N_ART_LOD=-3.227e-02;POP_AF=1.000e-03;P_GERMLINE=-2.626e+01;RPA=11,10;RU=T;STR;TLOD=7.47	GT:AD:AF:F1R2:F2R1:MBQ:MFRL:MMQ:MPOS:SA_MAP_AF:SA_POST_PROB	0/1:109,7:0.146:42,5:56,2:39:194,168:60:17:0.051,0.051,0.064:0.019,5.323e-03,0.975	0/0:115,2:0.112:77,1:37,1:25:0,2:60:8
2	61456609	.	A	AC	.	.	DP=49;ECNT=1;NLOD=2.42;N_ART_LOD=-6.412e-01;POP_AF=1.000e-03;P_GERMLINE=-9.700e-01;TLOD=4.21	GT:AD:AF:F1R2:F2R1:MBQ:MFRL:MMQ:MPOS:SA_MAP_AF:SA_POST_PROB	0/1:15,4:0.348:3,1:8,2:39:175,225:60:17:0.00,0.202,0.200:0.021,0.025,0.954	0/0:8,0:0.214:4,0:4,0:0:4,0:0:0
2	61622374	.	TA	T	.	.	DP=149;ECNT=1;NLOD=6.98;N_ART_LOD=-9.479e-01;POP_AF=1.000e-03;P_GERMLINE=-3.678e+00;RPA=12,11;RU=A;STR;TLOD=14.49	GT:AD:AF:F1R2:F2R1:MBQ:MFRL:MMQ:MPOS:SA_MAP_AF:SA_POST_PROB	0/1:70,12:0.233:26,4:36,6:38:188,184:60:26:0.121,0.101,0.125:0.019,0.010,0.971	0/0:31,3:0.172:17,0:13,1:13:2,2:60:0
2	61697840	.	G	GC	.	.	DB;DP=378;ECNT=1;NLOD=5.43;N_ART_LOD=-9.169e-01;POP_AF=1.000e-03;P_GERMLINE=-2.643e+00;RPA=9,10;RU=C;STR;TLOD=5.64	GT:AD:AF:F1R2:F2R1:MBQ:MFRL:MMQ:MPOS:SA_MAP_AF:SA_POST_PROB	0/1:276,8:0.105:99,2:174,6:39:170,170:60:25:0.030,0.010,0.028:2.145e-03,0.012,0.986	0/0:25,3:0.222:10,1:13,2:20:6,12:60:15
2	61726050	.	T	TA	.	.	DP=98;ECNT=1;NLOD=4.47;N_ART_LOD=-9.993e-01;POP_AF=1.000e-03;P_GERMLINE=-1.207e+00;RPA=11,12;RU=A;STR;TLOD=7.65	GT:AD:AF:F1R2:F2R1:MBQ:MFRL:MMQ:MPOS:SA_MAP_AF:SA_POST_PROB	0/1:49,7:0.223:16,2:31,5:38:198,143:60:31:0.121,0.00,0.125:0.017,0.019,0.964	0/0:15,0:0.179:8,0:7,0:0:2,0:0:0
2	61937818	.	T	C	.	.	DP=54;ECNT=1;NLOD=4.20;N_ART_LOD=-1.188e+00;POP_AF=1.000e-03;P_GERMLINE=-2.959e+00;TLOD=3.94	GT:AD:AF:F1R2:F2R1:MBQ:MFRL:MMQ:MPOS:SA_MAP_AF:SA_POST_PROB	0/1:35,2:0.080:22,1:13,1:37:197,208:60:13:0.00,0.051,0.054:0.011,0.019,0.970	0/0:14,0:0.036:11,0:3,0:0:5,0:0:0
2	62115522	.	C	T	.	.	DP=587;ECNT=1;NLOD=4.51;N_ART_LOD=-9.291e-01;POP_AF=1.000e-03;P_GERMLINE=-1.816e+00;TLOD=5.52	GT:AD:AF:F1R2:F2R1:MBQ:MFRL:MMQ:MPOS:SA_MAP_AF:SA_POST_PROB	0/1:537,4:0.035:203,1:334,3:40:163,161:60:39:0.010,0.010,7.380e-03:3.322e-03,8.806e-04,0.996	0/0:15,0:1.244e-03:9,0:6,0:0:7,0:0:0
2	63053198	.	C	CT	.	.	DP=378;ECNT=1;NLOD=24.30;N_ART_LOD=-1.639e+00;POP_AF=1.000e-03;P_GERMLINE=-2.120e+01;RPA=9,10;RU=T;STR;TLOD=6.23	GT:AD:AF:F1R2:F2R1:MBQ:MFRL:MMQ:MPOS:SA_MAP_AF:SA_POST_PROB	0/1:249,8:0.082:106,4:141,4:39:187,198:60:25:0.020,0.030,0.031:4.306e-03,6.878e-03,0.989	0/0:81,0:0.057:50,0:31,0:0:0,0:0:0
2	63283274	.	TCAC	T	.	.	DP=1149;ECNT=2;NLOD=8.60;N_ART_LOD=-1.249e+00;POP_AF=1.000e-03;P_GERMLINE=-5.294e+00;RPA=5,4;RU=CAC;STR;TLOD=14.45	GT:AD:AF:F1R2:F2R1:MBQ:MFRL:MMQ:MPOS:SA_MAP_AF:SA_POST_PROB	0/1:833,8:0.127:303,5:496,3:37:184,212:60:33:0.010,0.010,9.889e-03:6.852e-04,4.765e-03,0.995	0/0:28,0:0.154:16,0:10,0:0:7,0:0:0
2	64114398	.	C	CA	.	.	DP=138;ECNT=1;NLOD=5.04;N_ART_LOD=-8.225e-01;POP_AF=1.000e-03;P_GERMLINE=-1.748e+00;RPA=15,16;RU=A;STR;TLOD=11.92	GT:AD:AF:F1R2:F2R1:MBQ:MFRL:MMQ:MPOS:SA_MAP_AF:SA_POST_PROB	0/1:76,13:0.223:10,1:49,11:39:211,212:60:18:0.101,0.131,0.136:0.011,0.028,0.961	0/0:18,1:0.205:9,0:6,0:0:2,0:0:0
2	64195997	.	CAA	C	.	.	DP=112;ECNT=1;NLOD=2.73;N_ART_LOD=-7.389e-01;POP_AF=1.000e-03;P_GERMLINE=-1.028e-01;RPA=14,12;RU=A;STR;TLOD=10.61	GT:AD:AF:F1R2:F2R1:MBQ:MFRL:MMQ:MPOS:SA_MAP_AF:SA_POST_PROB	0/1:65,7:0.206:12,4:17,3:39:180,147:60:22:0.061,0.091,0.092:0.011,0.014,0.975	0/0:9,0:0.218:5,0:2,0:0:3,0:0:0
2	64210979	.	C	CA	.	.	DP=282;ECNT=1;NLOD=4.99;N_ART_LOD=0.261;POP_AF=1.000e-03;P_GERMLINE=-1.693e+00;RPA=11,12;RU=A;STR;TLOD=24.88	GT:AD:AF:F1R2:F2R1:MBQ:MFRL:MMQ:MPOS:SA_MAP_AF:SA_POST_PROB	0/1:208,22:0.139:75,11:93,9:40:177,165:60:18:0.071,0.081,0.087:8.293e-03,7.339e-03,0.984	0/0:25,1:0.169:9,0:13,1:20:2,2:60:31
2	64335290	.	C	CA	.	.	DP=141;ECNT=1;NLOD=19.21;N_ART_LOD=-1.566e+00;POP_AF=1.000e-03;P_GERMLINE=-1.753e+01;RPA=10,11;RU=A;STR;TLOD=4.38	GT:AD:AF:F1R2:F2R1:MBQ:MFRL:MMQ:MPOS:SA_MAP_AF:SA_POST_PROB	0/1:51,4:0.101:20,1:28,3:40:204,235:60:15:0.00,0.071,0.073:0.011,0.022,0.967	0/0:64,0:0.116:37,0:26,0:0:2,0:0:0
2	64778671	.	GGAT	G	.	.	DP=639;ECNT=1;NLOD=72.42;N_ART_LOD=-2.421e+00;POP_AF=1.000e-03;P_GERMLINE=-6.912e+01;RPA=5,4;RU=GAT;STR;TLOD=9.88	GT:AD:AF:F1R2:F2R1:MBQ:MFRL:MMQ:MPOS:SA_MAP_AF:SA_POST_PROB	0/1:275,5:0.110:108,2:167,3:40:172,158:60:21:0.010,0.020,0.018:3.296e-03,2.914e-03,0.994	0/0:242,0:0.091:165,0:77,0:0:0,0:0:0
2	64863477	.	C	A	.	.	DP=359;ECNT=1;NLOD=24.15;N_ART_LOD=-1.932e+00;POP_AF=1.000e-03;P_GERMLINE=-2.321e+01;TLOD=3.65	GT:AD:AF:F1R2:F2R1:MBQ:MFRL:MMQ:MPOS:SA_MAP_AF:SA_POST_PROB	0/1:246,3:0.050:103,1:143,2:38:180,105:60:20:0.010,0.010,0.012:1.774e-03,5.068e-03,0.993	0/0:81,0:0.056:42,0:39,0:0:8,0:0:0
2	65659055	.	C	T	.	.	DP=303;ECNT=1;NLOD=4.76;N_ART_LOD=-1.239e+00;POP_AF=1.000e-03;P_GERMLINE=-1.471e+00;TLOD=40.10	GT:AD:AF:F1R2:F2R1:MBQ:MFRL:MMQ:MPOS:SA_MAP_AF:SA_POST_PROB	0/1:255,16:0.085:98,6:157,10:39:178,160:60:20:0.051,0.051,0.059:4.534e-03,0.011,0.985	0/0:16,0:0.037:6,0:10,0:0:4,0:0:0
2	65893962	.	C	T	.	.	DP=136;ECNT=4;NLOD=7.22;N_ART_LOD=-1.398e+00;POP_AF=1.000e-03;P_GERMLINE=-6.739e+00;TLOD=3.18	GT:AD:AF:F1R2:F2R1:MBQ:MFRL:MMQ:MPOS:PGT:PID:SA_MAP_AF:SA_POST_PROB	0/1:107,2:0.031:69,1:38,1:35:177,182:31:11:0|1:65893962_C_T:0.010,0.010,0.018:4.471e-03,5.582e-03,0.990	0/0:24,0:4.480e-05:16,0:8,0:0:3,0:0:0:0|1:65893962_C_T
2	65893966	.	A	C	.	.	DP=135;ECNT=4;NLOD=6.92;N_ART_LOD=-1.380e+00;POP_AF=1.000e-03;P_GERMLINE=-6.468e+00;TLOD=3.15	GT:AD:AF:F1R2:F2R1:MBQ:MFRL:MMQ:MPOS:PGT:PID:SA_MAP_AF:SA_POST_PROB	0/1:110,2:0.018:71,1:39,1:40:177,182:31:15:0|1:65893962_C_T:0.010,0.010,0.018:4.634e-03,5.101e-03,0.990	0/0:23,0:2.892e-05:15,0:8,0:0:4,0:0:0:0|1:65893962_C_T
2	65893967	.	A	G	.	.	DP=139;ECNT=4;NLOD=7.22;N_ART_LOD=-1.398e+00;POP_AF=1.000e-03;P_GERMLINE=-6.803e+00;TLOD=3.12	GT:AD:AF:F1R2:F2R1:MBQ:MFRL:MMQ:MPOS:PGT:PID:SA_MAP_AF:SA_POST_PROB	0/1:113,2:0.017:74,1:39,1:40:178,182:31:16:0|1:65893962_C_T:0.010,0.010,0.017:4.587e-03,4.921e-03,0.990	0/0:24,0:4.975e-05:15,0:9,0:0:4,0:0:0:0|1:65893962_C_T
2	65893969	.	T	A	.	.	DP=140;ECNT=4;NLOD=6.92;N_ART_LOD=-1.380e+00;POP_AF=1.000e-03;P_GERMLINE=-6.515e+00;TLOD=3.11	GT:AD:AF:F1R2:F2R1:MBQ:MFRL:MMQ:MPOS:PGT:PID:SA_MAP_AF:SA_POST_PROB	0/1:114,2:0.021:75,1:39,1:40:177,182:31:17:0|1:65893962_C_T:0.010,0.010,0.017:4.713e-03,4.713e-03,0.991	0/0:23,0:2.892e-05:15,0:8,0:0:4,0:0:0:0|1:65893962_C_T
2	66796098	.	G	GT	.	.	DP=128;ECNT=1;NLOD=8.67;N_ART_LOD=-1.206e+00;POP_AF=1.000e-03;P_GERMLINE=-5.431e+00;RPA=10,11;RU=T;STR;TLOD=6.80	GT:AD:AF:F1R2:F2R1:MBQ:MFRL:MMQ:MPOS:SA_MAP_AF:SA_POST_PROB	0/1:76,6:0.139:34,3:39,3:39:226,230:60:29:0.061,0.061,0.073:7.270e-03,0.015,0.978	0/0:29,0:0.051:10,0:19,0:0:2,0:0:0
2	68962392	.	G	T	.	.	DP=562;ECNT=1;NLOD=60.02;N_ART_LOD=-2.312e+00;POP_AF=1.000e-03;P_GERMLINE=-5.911e+01;TLOD=3.60	GT:AD:AF:F1R2:F2R1:MBQ:MFRL:MMQ:MPOS:SA_MAP_AF:SA_POST_PROB	0/1:332,3:0.034:141,2:191,1:39:171,164:60:10:0.010,0.00,8.955e-03:9.575e-04,0.011,0.988	0/0:200,0:0.026:141,0:59,0:0:0,0:0:0
2	69177482	.	G	A	.	.	DP=96;ECNT=1;NLOD=4.20;N_ART_LOD=-1.188e+00;POP_AF=1.000e-03;P_GERMLINE=-3.651e+00;TLOD=3.25	GT:AD:AF:F1R2:F2R1:MBQ:MFRL:MMQ:MPOS:SA_MAP_AF:SA_POST_PROB	0/1:71,2:0.074:24,0:47,2:38:238,267:60:14:0.030,0.00,0.027:0.022,5.677e-03,0.972	0/0:14,0:0.036:13,0:1,0:0:4,0:0:0
2	69420574	.	G	GTC	.	.	DP=294;ECNT=3;NLOD=10.09;N_ART_LOD=-1.355e+00;POP_AF=1.000e-03;P_GERMLINE=-6.855e+00;RPA=9,10;RU=TC;STR;TLOD=6.81	GT:AD:AF:F1R2:F2R1:MBQ:MFRL:MMQ:MPOS:SA_MAP_AF:SA_POST_PROB	0/1:80,7:0.333:33,3:42,4:39:223,221:60:28:0.081,0.061,0.083:0.051,6.459e-03,0.943	0/0:36,1:0.260:19,1:14,0:20:4,35:60:13
2	69472467	.	A	C	.	.	DP=1177;ECNT=2;NLOD=4.21;N_ART_LOD=-1.200e+00;POP_AF=1.000e-03;P_GERMLINE=-1.252e+00;TLOD=5.97	GT:AD:AF:F1R2:F2R1:MBQ:MFRL:MMQ:MPOS:PGT:PID:SA_MAP_AF:SA_POST_PROB	0/1:1069,13:0.046:399,9:670,4:14:161,219:60:7:0|1:69472467_A_C:0.010,0.010,0.012:1.000,1.929e-14,1.140e-10	0/0:14,0:0.063:4,0:10,0:0:10,0:0:0:0|1:69472467_A_C
2	69472470	.	T	C	.	.	DP=1124;ECNT=2;NLOD=4.51;N_ART_LOD=-1.204e+00;POP_AF=1.000e-03;P_GERMLINE=-1.515e+00;TLOD=6.03	GT:AD:AF:F1R2:F2R1:MBQ:MFRL:MMQ:MPOS:PGT:PID:SA_MAP_AF:SA_POST_PROB	0/1:1075,18:0.024:406,13:669,5:14:161,206:60:5:0|1:69472467_A_C:0.010,0.020,0.016:1.000,1.214e-19,7.357e-16	0/0:15,0:1.573e-04:5,0:10,0:0:8,0:0:0:0|1:69472467_A_C
2	70329635	.	G	A	.	.	DP=69;ECNT=1;NLOD=3.61;N_ART_LOD=-1.128e+00;POP_AF=1.000e-03;P_GERMLINE=-2.196e+00;TLOD=4.12	GT:AD:AF:F1R2:F2R1:MBQ:MFRL:MMQ:MPOS:SA_MAP_AF:SA_POST_PROB	0/1:49,2:0.082:31,0:18,2:40:186,232:60:20:0.030,0.020,0.039:4.633e-03,0.037,0.959	0/0:12,0:0.040:7,0:5,0:0:6,0:0:0
2	70396799	.	G	GA	.	.	DP=832;ECNT=1;NLOD=18.93;N_ART_LOD=-1.578e+00;POP_AF=1.000e-03;P_GERMLINE=-1.562e+01;RPA=9,10;RU=A;STR;TLOD=20.29	GT:AD:AF:F1R2:F2R1:MBQ:MFRL:MMQ:MPOS:SA_MAP_AF:SA_POST_PROB	0/1:641,23:0.085:231,11:407,12:39:165,144:60:27:0.030,0.030,0.035:2.136e-03,3.898e-03,0.994	0/0:63,0:0.152:36,0:27,0:0:2,0:0:0
2	70463334	.	C	CT	.	.	DP=131;ECNT=1;NLOD=7.64;N_ART_LOD=-1.271e+00;POP_AF=1.000e-03;P_GERMLINE=-4.336e+00;RPA=13,14;RU=T;STR;TLOD=12.12	GT:AD:AF:F1R2:F2R1:MBQ:MFRL:MMQ:MPOS:SA_MAP_AF:SA_POST_PROB	0/1:39,10:0.320:11,2:24,8:33:217,199:60:32:0.202,0.00,0.204:0.017,0.029,0.954	0/0:26,0:0.259:13,0:8,0:0:5,0:0:0
2	71190035	.	G	C	.	.	DP=364;ECNT=1;NLOD=25.45;N_ART_LOD=-1.942e+00;POP_AF=1.000e-03;P_GERMLINE=-2.215e+01;TLOD=33.93	GT:AD:AF:F1R2:F2R1:MBQ:MFRL:MMQ:MPOS:SA_MAP_AF:SA_POST_PROB	0/1:243,14:0.085:78,5:165,9:40:182,162:60:20:0.051,0.00,0.054:2.096e-03,0.108,0.890	0/0:85,0:0.026:53,0:32,0:0:2,0:0:0
2	71215883	.	AGT	A	.	.	DP=252;ECNT=2;NLOD=13.82;N_ART_LOD=-1.054e+00;POP_AF=1.000e-03;P_GERMLINE=-1.232e+01;RPA=8,7;RU=GT;STR;TLOD=4.20	GT:AD:AF:F1R2:F2R1:MBQ:MFRL:MMQ:MPOS:SA_MAP_AF:SA_POST_PROB	0/1:128,4:0.176:39,1:66,2:39:195,246:60:36:0.030,0.00,0.027:6.485e-03,7.781e-03,0.986	0/0:46,0:0.124:15,0:28,0:0:3,0:0:0
2	71221791	.	G	A	.	.	DP=396;ECNT=1;NLOD=4.23;N_ART_LOD=-1.205e+00;POP_AF=1.000e-03;P_GERMLINE=-2.936e+00;TLOD=4.00	GT:AD:AF:F1R2:F2R1:MBQ:MFRL:MMQ:MPOS:SA_MAP_AF:SA_POST_PROB	0/1:360,4:0.033:129,2:231,2:40:163,169:60:13:0.010,0.010,0.011:1.269e-03,5.278e-03,0.993	0/0:15,0:0.070:11,0:4,0:0:11,0:0:0
2	71302567	.	TA	T	.	.	DP=338;ECNT=1;NLOD=3.30;N_ART_LOD=-1.094e+00;POP_AF=1.000e-03;P_GERMLINE=-2.092e+00;RPA=8,7;RU=A;STR;TLOD=3.92	GT:AD:AF:F1R2:F2R1:MBQ:MFRL:MMQ:MPOS:SA_MAP_AF:SA_POST_PROB	0/1:302,6:0.048:137,2:165,4:38:175,152:60:16:0.010,0.020,0.019:2.676e-03,6.049e-03,0.991	0/0:11,0:0.043:5,0:6,0:0:3,0:0:0
2	71645628	.	GT	G	.	.	DP=81;ECNT=1;NLOD=9.01;N_ART_LOD=-1.046e+00;POP_AF=1.000e-03;P_GERMLINE=-6.688e+00;RPA=11,10;RU=T;STR;TLOD=5.07	GT:AD:AF:F1R2:F2R1:MBQ:MFRL:MMQ:MPOS:SA_MAP_AF:SA_POST_PROB	0/1:42,4:0.131:14,2:22,2:39:197,201:60:11:0.00,0.091,0.089:0.013,0.025,0.962	0/0:30,0:0.018:17,0:12,0:0:2,0:0:0
2	72371224	.	C	T	.	.	DP=571;ECNT=1;NLOD=16.76;N_ART_LOD=-1.791e+00;POP_AF=1.000e-03;P_GERMLINE=-1.449e+01;TLOD=5.01	GT:AD:AF:F1R2:F2R1:MBQ:MFRL:MMQ:MPOS:SA_MAP_AF:SA_POST_PROB	0/1:455,5:0.054:175,3:280,2:39:168,97:60:3:0.010,0.010,0.011:6.112e-04,0.038,0.961	0/0:56,0:0.091:30,0:26,0:0:2,0:0:0
2	73316448	.	G	A	.	.	DP=403;ECNT=1;NLOD=2.70;N_ART_LOD=-1.017e+00;POP_AF=1.000e-03;P_GERMLINE=-9.654e-02;TLOD=226.14	GT:AD:AF:F1R2:F2R1:MBQ:MFRL:MMQ:MPOS:SA_MAP_AF:SA_POST_PROB	0/1:299,71:0.214:104,23:195,48:40:187,199:60:20:0.182,0.172,0.192:4.742e-03,0.017,0.978	0/0:9,0:0.053:6,0:3,0:0:6,0:0:0
2	73829294	.	C	CT	.	.	DB;DP=106;ECNT=1;NLOD=5.71;N_ART_LOD=-1.029e+00;POP_AF=1.000e-03;P_GERMLINE=-2.433e+00;RPA=10,11;RU=T;STR;TLOD=7.24	GT:AD:AF:F1R2:F2R1:MBQ:MFRL:MMQ:MPOS:SA_MAP_AF:SA_POST_PROB	0/1:66,6:0.155:25,1:38,5:40:182,178:60:28:0.00,0.081,0.083:0.012,0.025,0.963	0/0:19,0:0.026:14,0:5,0:0:2,0:0:0
2	74076622	.	G	GA	.	.	DP=487;ECNT=1;NLOD=5.71;N_ART_LOD=-1.068e+00;POP_AF=1.000e-03;P_GERMLINE=-2.414e+00;RPA=10,11;RU=A;STR;TLOD=39.66	GT:AD:AF:F1R2:F2R1:MBQ:MFRL:MMQ:MPOS:SA_MAP_AF:SA_POST_PROB	0/1:393,32:0.111:140,11:248,21:36:166,170:60:23:0.071,0.051,0.075:1.674e-03,0.053,0.945	0/0:19,0:0.121:9,0:10,0:0:4,0:0:0
2	74474227	.	GATA	G	.	.	DP=406;ECNT=2;NLOD=14.45;N_ART_LOD=-1.690e+00;POP_AF=1.000e-03;P_GERMLINE=-1.115e+01;TLOD=12.05	GT:AD:AF:F1R2:F2R1:MBQ:MFRL:MMQ:MPOS:PGT:PID:SA_MAP_AF:SA_POST_PROB	0/1:347,6:0.024:123,3:224,3:40:170,149:60:26:0|1:74474227_GATA_G:0.020,0.010,0.017:1.482e-03,6.620e-03,0.992	0/0:48,0:3.097e-05:28,0:20,0:0:0,0:0:0:0|1:74474227_GATA_G
2	74474231	.	GGGTAGTACTT	G	.	.	DP=447;ECNT=2;NLOD=17.36;N_ART_LOD=-1.784e+00;POP_AF=1.000e-03;P_GERMLINE=-1.406e+01;TLOD=11.85	GT:AD:AF:F1R2:F2R1:MBQ:MFRL:MMQ:MPOS:PGT:PID:SA_MAP_AF:SA_POST_PROB	0/1:370,6:0.027:133,3:237,3:39:171,149:60:30:0|1:74474227_GATA_G:0.010,0.010,0.016:1.528e-03,5.191e-03,0.993	0/0:58,0:0.042:33,0:25,0:0:0,0:0:0:0|1:74474227_GATA_G
2	74649916	.	T	TC	.	.	DP=197;ECNT=3;NLOD=2.97;N_ART_LOD=-8.030e-01;POP_AF=1.000e-03;P_GERMLINE=-1.660e-01;RPA=5,6;RU=C;STR;TLOD=29.70	GT:AD:AF:F1R2:F2R1:MBQ:MFRL:MMQ:MPOS:SA_MAP_AF:SA_POST_PROB	0/1:144,22:0.170:39,6:92,16:37:165,175:60:13:0.061,0.141,0.138:0.057,4.858e-03,0.938	0/0:10,0:0.092:4,0:6,0:0:4,0:0:0
2	74649920	.	C	CA	.	.	DP=261;ECNT=3;NLOD=4.40;N_ART_LOD=-6.472e-01;POP_AF=1.000e-03;P_GERMLINE=-1.600e+00;TLOD=5.67	GT:AD:AF:F1R2:F2R1:MBQ:MFRL:MMQ:MPOS:SA_MAP_AF:SA_POST_PROB	0/1:191,13:0.131:58,1:126,8:38:176,136:60:14:0.040,0.040,0.045:3.653e-03,0.011,0.986	0/0:15,0:0.172:6,0:9,0:0:3,0:0:0
2	74649921	.	CA	C	.	.	DP=252;ECNT=3;NLOD=5.65;N_ART_LOD=-7.772e-01;POP_AF=1.000e-03;P_GERMLINE=-4.908e+00;RPA=16,15;RU=A;STR;TLOD=3.44	GT:AD:AF:F1R2:F2R1:MBQ:MFRL:MMQ:MPOS:SA_MAP_AF:SA_POST_PROB	0/1:201,5:0.079:40,0:97,5:40:168,204:60:6:0.020,0.020,0.028:2.949e-03,9.804e-03,0.987	0/0:19,0:0.075:4,0:5,0:0:4,0:0:0
2	74687409	.	AC	A	.	.	DB;DP=722;ECNT=1;NLOD=12.00;N_ART_LOD=-9.091e-01;POP_AF=1.000e-03;P_GERMLINE=-8.699e+00;RPA=8,7;RU=C;STR;TLOD=7.96	GT:AD:AF:F1R2:F2R1:MBQ:MFRL:MMQ:MPOS:SA_MAP_AF:SA_POST_PROB	0/1:537,11:0.112:199,2:310,9:35:185,169:60:30:0.020,0.00,0.021:2.368e-03,7.895e-03,0.990	0/0:40,0:0.077:15,0:22,0:0:2,0:0:0
2	74699417	.	G	A	.	.	DP=665;ECNT=1;NLOD=2.70;N_ART_LOD=-1.017e+00;POP_AF=1.000e-03;P_GERMLINE=-1.796e+00;TLOD=3.61	GT:AD:AF:F1R2:F2R1:MBQ:MFRL:MMQ:MPOS:SA_MAP_AF:SA_POST_PROB	0/1:606,4:0.042:227,2:379,2:37:175,134:60:17:0.010,0.010,6.557e-03:1.827e-03,1.031e-03,0.997	0/0:9,0:0.051:7,0:2,0:0:5,0:0:0
2	74729976	.	CT	C	.	.	DP=1481;ECNT=1;NLOD=20.70;N_ART_LOD=-1.868e+00;POP_AF=1.000e-03;P_GERMLINE=-1.817e+01;RPA=5,4;RU=T;STR;TLOD=5.30	GT:AD:AF:F1R2:F2R1:MBQ:MFRL:MMQ:MPOS:SA_MAP_AF:SA_POST_PROB	0/1:1227,11:0.068:528,6:699,5:40:169,156:60:19:0.010,0.010,8.885e-03:1.595e-03,9.235e-04,0.997	0/0:69,0:0.060:24,0:45,0:0:2,0:0:0
2	74750418	.	ATC	A	.	.	DP=934;ECNT=1;NLOD=11.38;N_ART_LOD=-1.663e+00;POP_AF=1.000e-03;P_GERMLINE=-8.081e+00;RPA=6,5;RU=TC;STR;TLOD=8.13	GT:AD:AF:F1R2:F2R1:MBQ:MFRL:MMQ:MPOS:SA_MAP_AF:SA_POST_PROB	0/1:792,7:0.055:294,3:498,4:39:168,171:60:21:0.010,0.010,8.761e-03:2.445e-03,8.647e-04,0.997	0/0:38,0:0.162:22,0:16,0:0:2,0:0:0
2	74763883	.	C	T	.	.	DP=688;ECNT=2;NLOD=33.14;N_ART_LOD=-2.061e+00;POP_AF=1.000e-03;P_GERMLINE=-3.267e+01;TLOD=3.17	GT:AD:AF:F1R2:F2R1:MBQ:MFRL:MMQ:MPOS:SA_MAP_AF:SA_POST_PROB	0/1:542,3:0.028:192,1:350,2:40:170,140:60:23:0.010,0.010,5.505e-03:1.156e-03,1.666e-03,0.997	0/0:111,0:0.039:53,0:58,0:0:2,0:0:0
2	74763923	.	G	GC	.	.	DB;DP=685;ECNT=2;NLOD=25.23;N_ART_LOD=-1.679e+00;POP_AF=1.000e-03;P_GERMLINE=-2.194e+01;RPA=8,9;RU=C;STR;TLOD=7.68	GT:AD:AF:F1R2:F2R1:MBQ:MFRL:MMQ:MPOS:SA_MAP_AF:SA_POST_PROB	0/1:502,11:0.077:162,4:334,7:39:175,183:60:24:0.020,0.020,0.021:2.209e-03,2.793e-03,0.995	0/0:84,0:0.109:38,0:46,0:0:2,0:0:0
2	75919272	.	A	AAT	.	.	DP=99;ECNT=1;NLOD=3.11;N_ART_LOD=-9.908e-01;POP_AF=1.000e-03;P_GERMLINE=-2.228e-01;RPA=12,13;RU=AT;STR;TLOD=7.35	GT:AD:AF:F1R2:F2R1:MBQ:MFRL:MMQ:MPOS:SA_MAP_AF:SA_POST_PROB	0/1:33,4:0.288:11,4:18,0:39:204,245:60:40:0.091,0.081,0.108:0.031,9.708e-03,0.959	0/0:11,0:0.342:4,0:5,0:0:2,0:0:0
2	79314062	.	G	GA	.	.	DP=132;ECNT=1;NLOD=5.29;N_ART_LOD=-1.049e+00;POP_AF=1.000e-03;P_GERMLINE=-2.853e+00;RPA=10,11;RU=A;STR;TLOD=5.20	GT:AD:AF:F1R2:F2R1:MBQ:MFRL:MMQ:MPOS:SA_MAP_AF:SA_POST_PROB	0/1:73,5:0.190:42,3:26,2:38:193,205:60:22:0.061,0.040,0.064:0.015,7.765e-03,0.977	0/0:18,0:0.137:8,0:7,0:0:5,0:0:0
2	80101435	.	C	G	.	.	DP=225;ECNT=2;NLOD=19.92;N_ART_LOD=-1.844e+00;POP_AF=1.000e-03;P_GERMLINE=-1.662e+01;TLOD=84.27	GT:AD:AF:F1R2:F2R1:MBQ:MFRL:MMQ:MPOS:SA_MAP_AF:SA_POST_PROB	0/1:113,26:0.220:48,7:65,19:40:183,201:60:21:0.182,0.152,0.187:0.014,0.017,0.969	0/0:67,0:0.042:33,0:34,0:0:2,0:0:0
2	84650856	.	A	AT	.	.	DB;DP=333;ECNT=1;NLOD=13.22;N_ART_LOD=-1.377e+00;POP_AF=1.000e-03;P_GERMLINE=-1.093e+01;RPA=10,11;RU=T;STR;TLOD=5.03	GT:AD:AF:F1R2:F2R1:MBQ:MFRL:MMQ:MPOS:SA_MAP_AF:SA_POST_PROB	0/1:220,7:0.129:97,2:119,5:40:175,165:60:34:0.030,0.020,0.031:5.817e-03,3.827e-03,0.990	0/0:44,0:0.043:24,0:20,0:0:2,0:0:0
2	85573277	.	C	T	.	.	DP=71;ECNT=1;NLOD=6.25;N_ART_LOD=-1.349e+00;POP_AF=1.000e-03;P_GERMLINE=-4.727e+00;TLOD=4.23	GT:AD:AF:F1R2:F2R1:MBQ:MFRL:MMQ:MPOS:SA_MAP_AF:SA_POST_PROB	0/1:41,2:0.104:22,1:19,1:40:197,302:60:16:0.051,0.00,0.047:0.011,0.012,0.977	0/0:21,0:0.030:14,0:7,0:0:3,0:0:0
2	85663630	.	G	A	.	.	DP=324;ECNT=1;NLOD=10.96;N_ART_LOD=-2.905e-01;POP_AF=1.000e-03;P_GERMLINE=-9.202e+00;TLOD=4.47	GT:AD:AF:F1R2:F2R1:MBQ:MFRL:MMQ:MPOS:SA_MAP_AF:SA_POST_PROB	0/1:253,3:0.040:101,2:152,1:40:172,166:60:8:0.00,0.010,0.012:0.017,1.131e-03,0.981	0/0:46,1:0.088:27,0:19,1:26:2,2:60:19
2	85826991	.	T	C	.	.	DP=94;ECNT=1;NLOD=14.62;N_ART_LOD=-1.708e+00;POP_AF=1.000e-03;P_GERMLINE=-1.431e+01;TLOD=3.01	GT:AD:AF:F1R2:F2R1:MBQ:MFRL:MMQ:MPOS:SA_MAP_AF:SA_POST_PROB	0/1:38,2:0.074:15,0:23,2:40:176,111:60:10:0.051,0.00,0.050:5.188e-03,0.042,0.953	0/0:49,0:0.035:30,0:19,0:0:2,0:0:0
2	86364272	.	T	C	.	.	DP=185;ECNT=1;NLOD=23.38;N_ART_LOD=-1.911e+00;POP_AF=1.000e-03;P_GERMLINE=-2.308e+01;TLOD=3.00	GT:AD:AF:F1R2:F2R1:MBQ:MFRL:MMQ:MPOS:SA_MAP_AF:SA_POST_PROB	0/1:94,2:0.046:38,1:56,1:39:176,248:60:19:0.00,0.020,0.021:0.017,2.920e-03,0.980	0/0:78,0:0.038:65,0:13,0:0:2,0:0:0
2	86998659	.	CTTT	C	.	.	DP=397;ECNT=1;NLOD=9.29;N_ART_LOD=-1.183e+00;POP_AF=1.000e-03;P_GERMLINE=-5.987e+00;RPA=16,13;RU=T;STR;TLOD=16.43	GT:AD:AF:F1R2:F2R1:MBQ:MFRL:MMQ:MPOS:SA_MAP_AF:SA_POST_PROB	0/1:219,69:0.296:11,6:11,8:39:199,193:60:23:0.040,0.051,0.051:4.048e-03,0.015,0.981	0/0:57,9:0.222:3,0:6,0:0:0,0:0:0
2	87049358	.	G	GA	.	.	DP=155;ECNT=1;NLOD=4.18;N_ART_LOD=1.42;POP_AF=1.000e-03;P_GERMLINE=-9.360e-01;RPA=12,13;RU=A;STR;TLOD=23.94	GT:AD:AF:F1R2:F2R1:MBQ:MFRL:MMQ:MPOS:SA_MAP_AF:SA_POST_PROB	0/1:87,16:0.208:30,7:34,9:39:181,191:60:20:0.101,0.152,0.157:0.034,6.727e-03,0.959	0/0:30,2:0.176:12,1:14,1:29:0,2:60:13
2	87085256	.	T	C	.	.	DP=478;ECNT=1;NLOD=12.86;N_ART_LOD=-1.655e+00;POP_AF=1.000e-03;P_GERMLINE=-9.675e+00;TLOD=6.50	GT:AD:AF:F1R2:F2R1:MBQ:MFRL:MMQ:MPOS:SA_MAP_AF:SA_POST_PROB	0/1:399,8:0.049:165,2:234,6:37:174,117:27:0:0.020,0.010,0.020:4.619e-04,0.327,0.672	0/0:43,0:0.037:23,0:20,0:0:2,0:0:0
2	87095970	.	C	CA	.	.	DP=172;ECNT=1;NLOD=10.48;N_ART_LOD=-1.286e+00;POP_AF=1.000e-03;P_GERMLINE=-7.174e+00;RPA=10,11;RU=A;STR;TLOD=12.45	GT:AD:AF:F1R2:F2R1:MBQ:MFRL:MMQ:MPOS:SA_MAP_AF:SA_POST_PROB	0/1:114,10:0.112:32,2:79,8:39:186,144:60:29:0.061,0.071,0.081:7.240e-03,0.011,0.981	0/0:35,0:0.055:17,0:17,0:0:2,0:0:0
2	87106715	.	TTG	T	.	.	DP=146;ECNT=1;NLOD=7.50;N_ART_LOD=-1.471e+00;POP_AF=1.000e-03;P_GERMLINE=-5.500e+00;RPA=6,5;RU=TG;STR;TLOD=4.72	GT:AD:AF:F1R2:F2R1:MBQ:MFRL:MMQ:MPOS:SA_MAP_AF:SA_POST_PROB	0/1:83,3:0.144:53,1:30,2:39:199,199:53:38:0.030,0.00,0.035:0.015,7.016e-03,0.978	0/0:25,0:0.133:16,0:9,0:0:3,0:0:0
2	87131063	.	G	C	.	.	DP=354;ECNT=1;NLOD=14.58;N_ART_LOD=-1.018e+00;POP_AF=1.000e-03;P_GERMLINE=-1.212e+01;TLOD=5.23	GT:AD:AF:F1R2:F2R1:MBQ:MFRL:MMQ:MPOS:SA_MAP_AF:SA_POST_PROB	0/1:269,8:0.050:155,4:114,4:40:166,140:25:21:0.00,0.030,0.029:0.056,1.489e-03,0.943	0/0:56,1:0.080:28,0:28,1:20:2,2:37:0
2	88328166	.	T	TTC	.	.	DP=70;ECNT=1;NLOD=3.00;N_ART_LOD=-1.136e+00;POP_AF=1.000e-03;P_GERMLINE=-1.754e-01;TLOD=22.30	GT:AD:AF:F1R2:F2R1:MBQ:MFRL:MMQ:MPOS:SA_MAP_AF:SA_POST_PROB	0/1:28,14:0.358:16,9:12,5:39:184,162:60:16:0.323,0.263,0.333:0.014,0.036,0.950	0/0:10,0:0.209:5,0:5,0:0:3,0:0:0
2	88874268	.	CCT	C	.	.	DP=845;ECNT=1;NLOD=43.57;N_ART_LOD=-2.186e+00;POP_AF=1.000e-03;P_GERMLINE=-4.027e+01;RPA=5,4;RU=CT;STR;TLOD=8.25	GT:AD:AF:F1R2:F2R1:MBQ:MFRL:MMQ:MPOS:SA_MAP_AF:SA_POST_PROB	0/1:621,7:0.051:248,2:373,5:35:176,178:60:14:0.010,0.010,0.011:4.216e-03,1.037e-03,0.995	0/0:145,0:0.056:77,0:68,0:0:0,0:0:0
2	90464854	.	AC	A	.	.	DP=192;ECNT=1;NLOD=8.12;N_ART_LOD=-1.460e+00;POP_AF=1.000e-03;P_GERMLINE=-4.970e+00;RPA=2,1;RU=C;STR;TLOD=6.38	GT:AD:AF:F1R2:F2R1:MBQ:MFRL:MMQ:MPOS:SA_MAP_AF:SA_POST_PROB	0/1:147,7:0.072:55,3:92,4:39:161,152:27:17:0.040,0.030,0.045:5.411e-03,7.439e-03,0.987	0/0:27,0:0.035:12,0:15,0:0:2,0:0:0
2	91778108	.	CCT	C	.	.	DP=188;ECNT=1;NLOD=2.26;N_ART_LOD=-5.642e-01;POP_AF=1.000e-03;P_GERMLINE=-3.760e-02;RPA=9,8;RU=CT;STR;TLOD=22.31	GT:AD:AF:F1R2:F2R1:MBQ:MFRL:MMQ:MPOS:SA_MAP_AF:SA_POST_PROB	0/1:121,10:0.214:48,5:40,5:39:200,228:60:32:0.071,0.051,0.077:0.011,0.010,0.979	0/0:8,0:0.041:3,0:1,0:0:4,0:0:0
2	91800927	.	C	A	.	.	DP=1353;ECNT=3;NLOD=26.40;N_ART_LOD=-4.280e-01;POP_AF=1.000e-03;P_GERMLINE=-2.309e+01;TLOD=271.11	GT:AD:AF:F1R2:F2R1:MBQ:MFRL:MMQ:MPOS:SA_MAP_AF:SA_POST_PROB	0/1:1120,99:0.092:727,61:393,38:39:167,164:60:23:0.071,0.081,0.081:0.016,1.340e-03,0.983	0/0:99,1:0.036:59,0:40,1:31:5,15:60:45
2	91886030	.	G	GA	.	.	DP=266;ECNT=2;NLOD=5.98;N_ART_LOD=-9.250e-01;POP_AF=1.000e-03;P_GERMLINE=-2.678e+00;RPA=12,13;RU=A;STR;TLOD=11.51	GT:AD:AF:F1R2:F2R1:MBQ:MFRL:MMQ:MPOS:SA_MAP_AF:SA_POST_PROB	0/1:198,11:0.162:58,2:70,9:36:165,160:31:25:0.040,0.040,0.052:6.906e-03,4.664e-03,0.988	0/0:21,0:0.109:9,0:8,0:0:2,0:0:0
2	91925139	.	C	G	.	.	DP=173;ECNT=2;NLOD=4.92;N_ART_LOD=1.10;POP_AF=1.000e-03;P_GERMLINE=-1.630e+00;TLOD=68.91	GT:AD:AF:F1R2:F2R1:MBQ:MFRL:MMQ:MPOS:SA_MAP_AF:SA_POST_PROB	0/1:107,27:0.220:62,20:45,7:39:172,243:35:9:0.202,0.00,0.201:7.116e-05,0.980,0.020	0/0:29,1:0.051:21,0:8,1:36:3,6:40:16
2	92296864	.	A	T	.	.	DP=245;ECNT=5;NLOD=8.70;N_ART_LOD=-1.477e+00;POP_AF=1.000e-03;P_GERMLINE=-6.887e+00;TLOD=4.53	GT:AD:AF:F1R2:F2R1:MBQ:MFRL:MMQ:MPOS:SA_MAP_AF:SA_POST_PROB	0/1:206,3:0.031:101,1:105,2:38:139,15412:47:45:0.00,0.010,0.014:0.018,1.434e-03,0.981	0/0:29,0:2.058e-03:13,0:16,0:0:4,0:0:0
2	92305706	.	C	T	.	.	DP=331;ECNT=4;NLOD=15.05;N_ART_LOD=-1.422e+00;POP_AF=1.000e-03;P_GERMLINE=-1.185e+01;TLOD=6.56	GT:AD:AF:F1R2:F2R1:MBQ:MFRL:MMQ:MPOS:SA_MAP_AF:SA_POST_PROB	0/1:263,4:0.037:136,2:127,2:39:133,127:49:33:0.010,0.010,0.015:0.024,1.113e-03,0.975	0/0:50,0:0.019:30,0:20,0:0:145,0:0:0
2	92305718	.	ACT	A	.	.	DP=262;ECNT=4;NLOD=2.52;N_ART_LOD=4.43;POP_AF=1.000e-03;P_GERMLINE=-6.631e-02;TLOD=40.46	GT:AD:AF:F1R2:F2R1:MBQ:MFRL:MMQ:MPOS:SA_MAP_AF:SA_POST_PROB	0/1:193,17:0.107:89,9:84,8:39:133,141:60:6:0.081,0.071,0.089:6.695e-03,9.893e-03,0.983	0/0:35,2:0.070:19,0:10,2:32:148,148:53:11
2	92305723	.	G	GT	.	.	DP=240;ECNT=4;NLOD=9.22;N_ART_LOD=-1.235e+00;POP_AF=1.000e-03;P_GERMLINE=-6.415e+00;TLOD=5.68	GT:AD:AF:F1R2:F2R1:MBQ:MFRL:MMQ:MPOS:SA_MAP_AF:SA_POST_PROB	0/1:195,4:0.045:92,1:92,3:35:132,121:59:1:0.020,0.010,0.019:4.669e-03,3.507e-03,0.992	0/0:32,0:0.038:19,0:11,0:0:147,0:0:0
2	92308024	.	C	A	.	.	DP=148;ECNT=1;NLOD=5.71;N_ART_LOD=-1.310e+00;POP_AF=1.000e-03;P_GERMLINE=-4.501e+00;TLOD=3.91	GT:AD:AF:F1R2:F2R1:MBQ:MFRL:MMQ:MPOS:SA_MAP_AF:SA_POST_PROB	0/1:118,4:0.055:46,4:72,0:39:128,111:24:34:0.030,0.020,0.033:2.914e-03,0.019,0.978	0/0:19,0:0.026:10,0:9,0:0:124,0:0:0
2	92309560	.	T	C	.	.	DP=349;ECNT=3;NLOD=6.91;N_ART_LOD=-1.395e+00;POP_AF=1.000e-03;P_GERMLINE=-3.698e+00;TLOD=6.64	GT:AD:AF:F1R2:F2R1:MBQ:MFRL:MMQ:MPOS:SA_MAP_AF:SA_POST_PROB	0/1:305,4:0.037:163,2:142,2:40:145,118:46:18:0.010,0.010,0.013:1.561e-03,5.266e-03,0.993	0/0:23,0:0.041:14,0:9,0:0:47,0:0:0
2	92309630	.	C	A	.	.	DP=405;ECNT=2;NLOD=11.11;N_ART_LOD=-1.579e+00;POP_AF=1.000e-03;P_GERMLINE=-8.133e+00;TLOD=5.95	GT:AD:AF:F1R2:F2R1:MBQ:MFRL:MMQ:MPOS:SA_MAP_AF:SA_POST_PROB	0/1:351,4:0.030:191,3:160,1:39:147,163:46:37:0.010,0.010,0.011:1.305e-03,5.066e-03,0.994	0/0:37,0:2.023e-03:30,0:7,0:0:3,0:0:0
2	92309635	.	T	G	.	.	DP=388;ECNT=2;NLOD=9.51;N_ART_LOD=-1.497e+00;POP_AF=1.000e-03;P_GERMLINE=-6.206e+00;TLOD=10.43	GT:AD:AF:F1R2:F2R1:MBQ:MFRL:MMQ:MPOS:SA_MAP_AF:SA_POST_PROB	0/1:330,8:0.043:179,4:151,4:40:146,184:48:16:0.010,0.020,0.024:0.016,1.381e-03,0.983	0/0:34,1:0.041:27,1:7,0:0:3,0:20:49
2	92312939	.	G	C	.	.	DP=99;ECNT=1;NLOD=2.70;N_ART_LOD=-1.063e+00;POP_AF=1.000e-03;P_GERMLINE=-4.144e-01;TLOD=5.27	GT:AD:AF:F1R2:F2R1:MBQ:MFRL:MMQ:MPOS:SA_MAP_AF:SA_POST_PROB	0/1:74,4:0.095:35,2:39,2:38:130,124:26:12:0.040,0.040,0.051:6.380e-03,0.016,0.978	0/0:9,0:0.156:2,0:7,0:0:3,0:0:0
2	92318658	.	TAC	T	.	.	DP=70;ECNT=3;NLOD=3.01;N_ART_LOD=-1.041e+00;POP_AF=1.000e-03;P_GERMLINE=-1.904e+00;TLOD=3.81	GT:AD:AF:F1R2:F2R1:MBQ:MFRL:MMQ:MPOS:SA_MAP_AF:SA_POST_PROB	0/1:54,4:0.081:26,2:28,2:40:160,129:33:34:0.061,0.051,0.069:9.971e-03,0.011,0.979	0/0:10,0:3.162e-05:4,0:6,0:0:5,0:0:0
2	92319104	.	TC	T	.	.	DP=145;ECNT=3;NLOD=4.21;N_ART_LOD=-1.176e+00;POP_AF=1.000e-03;P_GERMLINE=-2.740e+00;TLOD=4.18	GT:AD:AF:F1R2:F2R1:MBQ:MFRL:MMQ:MPOS:SA_MAP_AF:SA_POST_PROB	0/1:126,3:0.032:76,1:50,2:40:152,135:23:24:0.00,0.020,0.023:0.015,2.819e-03,0.982	0/0:14,0:1.114e-04:6,0:8,0:0:3,0:0:0
2	95400598	.	T	C	.	.	DP=49;ECNT=2;NLOD=7.54;N_ART_LOD=1.27;POP_AF=1.000e-03;P_GERMLINE=-7.212e+00;TLOD=3.02	GT:AD:AF:F1R2:F2R1:MBQ:MFRL:MMQ:MPOS:PGT:PID:SA_MAP_AF:SA_POST_PROB	0/1:4,1:0.200:2,0:2,1:39:213,199:23:36:0|1:95400598_T_C:0.00,0.202,0.200:0.022,0.025,0.953	0/0:39,1:0.068:28,0:11,1:0:2,116:40:0:0|1:95400598_T_C
2	95400605	.	A	G	.	.	DP=48;ECNT=2;NLOD=7.54;N_ART_LOD=1.29;POP_AF=1.000e-03;P_GERMLINE=-4.238e+00;TLOD=15.20	GT:AD:AF:F1R2:F2R1:MBQ:MFRL:MMQ:MPOS:PGT:PID:SA_MAP_AF:SA_POST_PROB	0/1:4,4:0.500:2,1:2,3:38:213,174:38:4:0|1:95400598_T_C:0.00,0.495,0.500:0.028,0.025,0.947	0/0:39,1:0.025:27,0:12,1:39:2,116:40:5:0|1:95400598_T_C
2	95484735	.	G	A	.	.	DP=11;ECNT=1;NLOD=2.70;N_ART_LOD=-1.017e+00;POP_AF=1.000e-03;P_GERMLINE=-1.351e+00;TLOD=4.08	GT:AD:AF:F1R2:F2R1:MBQ:MFRL:MMQ:MPOS:SA_MAP_AF:SA_POST_PROB	0/1:0,1:1.000:0,1:0,0:39:0,93:60:12:0.990,0.00,1.00:0.025,0.028,0.947	0/0:9,0:0.051:7,0:2,0:0:4,0:0:0
2	96072972	.	T	A	.	.	DP=37;ECNT=1;NLOD=9.31;N_ART_LOD=-1.516e+00;POP_AF=1.000e-03;P_GERMLINE=-8.933e+00;TLOD=3.08	GT:AD:AF:F1R2:F2R1:MBQ:MFRL:MMQ:MPOS:SA_MAP_AF:SA_POST_PROB	0/1:3,1:0.250:2,0:1,1:39:298,128:47:12:0.00,0.253,0.250:0.032,0.019,0.949	0/0:31,0:0.032:21,0:10,0:0:4,0:0:0
2	96919570	.	C	T	.	.	DP=151;ECNT=1;NLOD=14.36;N_ART_LOD=-1.711e+00;POP_AF=1.000e-03;P_GERMLINE=-1.379e+01;TLOD=3.27	GT:AD:AF:F1R2:F2R1:MBQ:MFRL:MMQ:MPOS:SA_MAP_AF:SA_POST_PROB	0/1:89,2:0.053:24,0:65,2:40:163,155:60:14:0.00,0.020,0.022:0.010,4.323e-03,0.986	0/0:48,0:0.059:31,0:17,0:0:2,0:0:0
2	96992728	.	T	C	.	.	DP=161;ECNT=2;NLOD=10.80;N_ART_LOD=-1.592e+00;POP_AF=1.000e-03;P_GERMLINE=-8.081e+00;TLOD=5.55	GT:AD:AF:F1R2:F2R1:MBQ:MFRL:MMQ:MPOS:SA_MAP_AF:SA_POST_PROB	0/1:113,3:0.043:42,2:71,1:39:190,169:60:42:0.030,0.00,0.026:2.804e-03,0.020,0.977	0/0:36,0:0.063:18,0:18,0:0:2,0:0:0
2	96994050	.	T	TA	.	.	DP=292;ECNT=1;NLOD=10.98;N_ART_LOD=0.024;POP_AF=1.000e-03;P_GERMLINE=-7.679e+00;RPA=10,11;RU=A;STR;TLOD=25.77	GT:AD:AF:F1R2:F2R1:MBQ:MFRL:MMQ:MPOS:SA_MAP_AF:SA_POST_PROB	0/1:180,20:0.158:67,9:108,10:39:184,175:60:20:0.091,0.071,0.095:5.321e-03,0.014,0.980	0/0:45,1:0.136:29,0:15,1:20:2,0:60:21
2	97492776	.	A	G	.	.	DP=107;ECNT=1;NLOD=8.67;N_ART_LOD=-1.488e+00;POP_AF=1.000e-03;P_GERMLINE=-8.238e+00;TLOD=3.13	GT:AD:AF:F1R2:F2R1:MBQ:MFRL:MMQ:MPOS:SA_MAP_AF:SA_POST_PROB	0/1:73,2:0.034:28,1:45,1:38:197,188:60:20:0.030,0.00,0.027:0.026,5.388e-03,0.969	0/0:29,0:0.037:13,0:16,0:0:4,0:0:0
2	97749640	.	C	T	.	.	DP=368;ECNT=1;NLOD=12.88;N_ART_LOD=-1.659e+00;POP_AF=1.000e-03;P_GERMLINE=-1.224e+01;TLOD=3.34	GT:AD:AF:F1R2:F2R1:MBQ:MFRL:MMQ:MPOS:SA_MAP_AF:SA_POST_PROB	0/1:308,3:0.026:124,0:184,3:36:171,153:60:3:0.010,0.010,9.646e-03:1.698e-03,3.191e-03,0.995	0/0:43,0:0.045:22,0:21,0:0:7,0:0:0
2	97783873	.	G	T	.	.	DP=394;ECNT=1;NLOD=2.70;N_ART_LOD=-1.017e+00;POP_AF=1.000e-03;P_GERMLINE=-1.561e+00;TLOD=3.86	GT:AD:AF:F1R2:F2R1:MBQ:MFRL:MMQ:MPOS:SA_MAP_AF:SA_POST_PROB	0/1:358,3:0.040:204,2:154,1:40:168,95:50:7:0.010,0.010,8.310e-03:1.669e-03,2.574e-03,0.996	0/0:9,0:0.051:5,0:4,0:0:8,0:0:0
2	98709681	.	G	A	.	.	DP=622;ECNT=1;NLOD=51.73;N_ART_LOD=-2.246e+00;POP_AF=1.000e-03;P_GERMLINE=-5.108e+01;TLOD=3.34	GT:AD:AF:F1R2:F2R1:MBQ:MFRL:MMQ:MPOS:SA_MAP_AF:SA_POST_PROB	0/1:419,4:0.024:167,1:252,3:38:161,155:60:28:0.010,0.010,9.456e-03:1.004e-03,5.274e-03,0.994	0/0:175,1:0.037:111,1:64,0:0:0,2:60:0
2	99438396	.	G	A	.	.	DP=85;ECNT=1;NLOD=2.71;N_ART_LOD=-9.999e-01;POP_AF=1.000e-03;P_GERMLINE=-1.854e+00;TLOD=3.56	GT:AD:AF:F1R2:F2R1:MBQ:MFRL:MMQ:MPOS:SA_MAP_AF:SA_POST_PROB	0/1:71,2:0.049:30,1:41,1:40:202,132:60:18:0.020,0.020,0.027:3.819e-03,0.021,0.975	0/0:9,0:3.566e-04:3,0:6,0:0:17,0:0:0
2	99767181	.	C	A	.	.	DP=700;ECNT=1;NLOD=29.24;N_ART_LOD=-2.013e+00;POP_AF=1.000e-03;P_GERMLINE=-2.870e+01;TLOD=3.24	GT:AD:AF:F1R2:F2R1:MBQ:MFRL:MMQ:MPOS:SA_MAP_AF:SA_POST_PROB	0/1:560,4:0.032:240,1:320,3:40:172,188:60:10:0.010,0.010,7.092e-03:3.425e-03,8.184e-04,0.996	0/0:98,0:0.052:60,0:38,0:0:0,0:0:0
2	99944222	.	T	TA	.	.	DP=146;ECNT=1;NLOD=6.05;N_ART_LOD=-1.157e+00;POP_AF=1.000e-03;P_GERMLINE=-4.979e+00;RPA=10,11;RU=A;STR;TLOD=3.77	GT:AD:AF:F1R2:F2R1:MBQ:MFRL:MMQ:MPOS:SA_MAP_AF:SA_POST_PROB	0/1:65,4:0.220:22,1:39,3:39:190,198:60:27:0.051,0.040,0.059:0.016,7.352e-03,0.977	0/0:20,0:0.236:16,0:4,0:0:3,0:0:0
2	100903363	.	A	G	.	.	DP=247;ECNT=1;NLOD=41.65;N_ART_LOD=-2.152e+00;POP_AF=1.000e-03;P_GERMLINE=-4.107e+01;TLOD=3.28	GT:AD:AF:F1R2:F2R1:MBQ:MFRL:MMQ:MPOS:SA_MAP_AF:SA_POST_PROB	0/1:95,2:0.051:38,1:57,1:40:188,152:60:27:0.020,0.010,0.021:3.447e-03,0.011,0.985	0/0:139,0:0.020:99,0:40,0:0:0,0:0:0
2	101098726	.	C	CT	.	.	DB;DP=504;ECNT=1;NLOD=32.06;N_ART_LOD=-9.953e-01;POP_AF=1.000e-03;P_GERMLINE=-2.970e+01;RPA=9,10;RU=T;STR;TLOD=5.11	GT:AD:AF:F1R2:F2R1:MBQ:MFRL:MMQ:MPOS:SA_MAP_AF:SA_POST_PROB	0/1:344,8:0.057:143,3:196,5:38:174,151:60:24:0.020,0.020,0.023:1.632e-03,8.728e-03,0.990	0/0:115,1:0.052:63,0:52,1:2:0,20:60:19
2	101521173	.	A	AT	.	.	DP=111;ECNT=1;NLOD=3.33;N_ART_LOD=0.605;POP_AF=1.000e-03;P_GERMLINE=-3.161e-01;RPA=17,18;RU=T;STR;TLOD=11.29	GT:AD:AF:F1R2:F2R1:MBQ:MFRL:MMQ:MPOS:SA_MAP_AF:SA_POST_PROB	0/1:54,10:0.266:13,4:14,5:37:185,194:60:34:0.121,0.121,0.141:9.958e-03,0.019,0.971	0/0:21,2:0.190:8,1:3,1:14:2,5:60:11
2	101584694	.	A	G	.	.	DP=273;ECNT=1;NLOD=12.89;N_ART_LOD=-1.659e+00;POP_AF=1.000e-03;P_GERMLINE=-9.588e+00;TLOD=269.69	GT:AD:AF:F1R2:F2R1:MBQ:MFRL:MMQ:MPOS:SA_MAP_AF:SA_POST_PROB	0/1:139,77:0.364:49,29:90,48:40:175,186:60:25:0.313,0.354,0.356:0.051,6.282e-03,0.942	0/0:43,0:0.045:23,0:20,0:0:2,0:0:0
2	101620856	.	T	TA	.	.	DP=256;ECNT=1;NLOD=2.98;N_ART_LOD=-6.230e-01;POP_AF=1.000e-03;P_GERMLINE=-1.715e-01;RPA=12,13;RU=A;STR;TLOD=8.05	GT:AD:AF:F1R2:F2R1:MBQ:MFRL:MMQ:MPOS:SA_MAP_AF:SA_POST_PROB	0/1:164,8:0.221:13,1:32,6:31:175,262:60:20:0.040,0.00,0.041:5.166e-03,0.013,0.981	0/0:11,0:0.262:1,0:1,0:0:3,0:0:0
2	103095526	.	C	T	.	.	DP=306;ECNT=1;NLOD=18.57;N_ART_LOD=-1.804e+00;POP_AF=1.000e-03;P_GERMLINE=-1.733e+01;TLOD=3.95	GT:AD:AF:F1R2:F2R1:MBQ:MFRL:MMQ:MPOS:SA_MAP_AF:SA_POST_PROB	0/1:230,3:0.034:80,0:150,3:38:177,197:60:5:0.010,0.010,0.013:0.014,1.327e-03,0.985	0/0:62,0:0.019:36,0:26,0:0:3,0:0:0
2	105914890	.	T	G	.	.	DP=113;ECNT=1;NLOD=11.95;N_ART_LOD=-1.620e+00;POP_AF=1.000e-03;P_GERMLINE=-1.148e+01;TLOD=3.17	GT:AD:AF:F1R2:F2R1:MBQ:MFRL:MMQ:MPOS:SA_MAP_AF:SA_POST_PROB	0/1:65,2:0.056:27,2:38,0:37:187,200:60:11:0.00,0.030,0.030:6.923e-03,0.014,0.979	0/0:40,0:0.029:24,0:16,0:0:2,0:0:0
2	110322117	.	CA	C	.	.	DB;DP=291;ECNT=1;NLOD=12.60;N_ART_LOD=-1.394e+00;POP_AF=1.000e-03;P_GERMLINE=-9.298e+00;RPA=9,8;RU=A;STR;TLOD=8.35	GT:AD:AF:F1R2:F2R1:MBQ:MFRL:MMQ:MPOS:SA_MAP_AF:SA_POST_PROB	0/1:194,8:0.107:72,3:113,5:40:169,222:60:31:0.040,0.030,0.041:3.610e-03,9.079e-03,0.987	0/0:42,0:0.126:23,0:17,0:0:2,0:0:0
2	110325590	.	AT	A	.	.	DB;DP=111;ECNT=1;NLOD=5.33;N_ART_LOD=-1.394e+00;POP_AF=1.000e-03;P_GERMLINE=-2.053e+00;RPA=11,10;RU=T;STR;TLOD=7.35	GT:AD:AF:F1R2:F2R1:MBQ:MFRL:MMQ:MPOS:SA_MAP_AF:SA_POST_PROB	0/1:56,6:0.180:20,3:36,3:39:177,172:60:34:0.091,0.061,0.097:8.374e-03,0.021,0.971	0/0:18,0:0.240:11,0:7,0:0:3,0:0:0
2	110373191	.	GA	G	.	.	DP=312;ECNT=1;NLOD=9.92;N_ART_LOD=-1.537e+00;POP_AF=1.000e-03;P_GERMLINE=-8.627e+00;RPA=5,4;RU=A;STR;TLOD=4.00	GT:AD:AF:F1R2:F2R1:MBQ:MFRL:MMQ:MPOS:SA_MAP_AF:SA_POST_PROB	0/1:250,5:0.060:96,3:154,2:40:188,162:60:14:0.020,0.010,0.020:2.225e-03,6.481e-03,0.991	0/0:33,0:0.015:17,0:16,0:0:4,0:0:0
2	110925982	.	G	GA	.	.	DP=345;ECNT=1;NLOD=12.93;N_ART_LOD=-1.119e+00;POP_AF=1.000e-03;P_GERMLINE=-9.630e+00;RPA=12,13;RU=A;STR;TLOD=18.86	GT:AD:AF:F1R2:F2R1:MBQ:MFRL:MMQ:MPOS:SA_MAP_AF:SA_POST_PROB	0/1:233,19:0.139:76,4:134,13:39:174,168:60:22:0.051,0.061,0.067:8.996e-03,5.271e-03,0.986	0/0:44,0:0.120:20,0:18,0:0:2,0:0:0
2	111526069	.	TTG	T	.	.	DP=194;ECNT=2;NLOD=6.15;N_ART_LOD=-1.034e+00;POP_AF=1.000e-03;P_GERMLINE=-3.460e+00;RPA=11,10;RU=TG;STR;TLOD=5.52	GT:AD:AF:F1R2:F2R1:MBQ:MFRL:MMQ:MPOS:SA_MAP_AF:SA_POST_PROB	0/1:77,4:0.249:22,4:47,0:38:208,221:60:38:0.051,0.00,0.054:0.015,0.010,0.974	0/0:20,0:0.282:6,0:12,0:0:4,0:0:0
2	111691150	.	G	A	.	.	DP=95;ECNT=1;NLOD=5.10;N_ART_LOD=-1.284e+00;POP_AF=1.000e-03;P_GERMLINE=-4.635e+00;TLOD=3.17	GT:AD:AF:F1R2:F2R1:MBQ:MFRL:MMQ:MPOS:SA_MAP_AF:SA_POST_PROB	0/1:67,2:0.069:24,1:43,1:39:189,123:60:5:0.00,0.030,0.029:0.129,2.249e-03,0.869	0/0:17,0:0.077:4,0:13,0:0:5,0:0:0
2	113286198	.	AT	A	.	.	DP=343;ECNT=1;NLOD=9.61;N_ART_LOD=-1.529e+00;POP_AF=1.000e-03;P_GERMLINE=-7.227e+00;RPA=8,7;RU=T;STR;TLOD=5.14	GT:AD:AF:F1R2:F2R1:MBQ:MFRL:MMQ:MPOS:SA_MAP_AF:SA_POST_PROB	0/1:284,7:0.053:105,2:179,5:40:185,164:60:15:0.020,0.020,0.024:1.886e-03,0.018,0.980	0/0:32,0:0.031:19,0:13,0:0:2,0:0:0
2	113763339	.	T	C	.	.	DP=96;ECNT=1;NLOD=4.20;N_ART_LOD=-1.199e+00;POP_AF=1.000e-03;P_GERMLINE=-3.383e+00;TLOD=3.52	GT:AD:AF:F1R2:F2R1:MBQ:MFRL:MMQ:MPOS:SA_MAP_AF:SA_POST_PROB	0/1:73,2:0.056:29,2:44,0:40:214,273:60:20:0.00,0.030,0.027:5.388e-03,0.026,0.969	0/0:14,0:0.064:7,0:7,0:0:3,0:0:0
2	113984818	.	C	A	.	.	DP=68;ECNT=1;NLOD=3.90;N_ART_LOD=-1.146e+00;POP_AF=1.000e-03;P_GERMLINE=-2.524e+00;TLOD=4.08	GT:AD:AF:F1R2:F2R1:MBQ:MFRL:MMQ:MPOS:SA_MAP_AF:SA_POST_PROB	0/1:51,2:0.060:23,1:28,1:40:216,195:60:20:0.020,0.030,0.038:0.043,4.311e-03,0.952	0/0:13,0:2.173e-03:6,0:7,0:0:10,0:0:0
2	114257406	.	C	A	.	.	DP=206;ECNT=1;NLOD=44.39;N_ART_LOD=-2.187e+00;POP_AF=1.000e-03;P_GERMLINE=-4.109e+01;TLOD=42.65	GT:AD:AF:F1R2:F2R1:MBQ:MFRL:MMQ:MPOS:SA_MAP_AF:SA_POST_PROB	0/1:27,13:0.348:8,7:19,6:40:200,215:49:20:0.323,0.263,0.325:0.020,0.025,0.955	0/0:148,0:0.040:73,0:75,0:0:7,0:0:0
2	114426183	.	C	T	.	.	DP=359;ECNT=1;NLOD=39.41;N_ART_LOD=0.469;POP_AF=1.000e-03;P_GERMLINE=-3.746e+01;TLOD=4.67	GT:AD:AF:F1R2:F2R1:MBQ:MFRL:MMQ:MPOS:SA_MAP_AF:SA_POST_PROB	0/1:163,5:0.052:98,3:65,2:40:171,143:27:39:0.00,0.030,0.030:0.509,6.346e-04,0.490	0/0:168,9:0.069:95,3:73,6:2:0,4:40:13
2	119739127	.	CT	C	.	.	DP=136;ECNT=1;NLOD=2.21;N_ART_LOD=0.716;POP_AF=1.000e-03;P_GERMLINE=-3.363e-02;RPA=14,13;RU=T;STR;TLOD=18.85	GT:AD:AF:F1R2:F2R1:MBQ:MFRL:MMQ:MPOS:SA_MAP_AF:SA_POST_PROB	0/1:68,17:0.285:18,6:32,7:40:184,199:60:31:0.131,0.152,0.163:0.011,0.019,0.970	0/0:15,1:0.173:8,1:5,0:29:3,3:60:0
2	119915381	.	G	A	.	.	DP=240;ECNT=1;NLOD=3.01;N_ART_LOD=-1.073e+00;POP_AF=1.000e-03;P_GERMLINE=-9.212e-01;TLOD=4.87	GT:AD:AF:F1R2:F2R1:MBQ:MFRL:MMQ:MPOS:SA_MAP_AF:SA_POST_PROB	0/1:213,3:0.042:71,0:142,3:40:170,202:60:6:0.010,0.00,0.014:2.030e-03,7.859e-03,0.990	0/0:10,0:0.084:6,0:4,0:0:12,0:0:0
2	120075046	.	G	C	.	.	DP=174;ECNT=1;NLOD=10.80;N_ART_LOD=-1.582e+00;POP_AF=1.000e-03;P_GERMLINE=-7.497e+00;TLOD=91.51	GT:AD:AF:F1R2:F2R1:MBQ:MFRL:MMQ:MPOS:SA_MAP_AF:SA_POST_PROB	0/1:103,28:0.224:53,12:50,16:40:180,172:60:20:0.202,0.182,0.214:7.365e-03,0.026,0.967	0/0:36,0:0.041:22,0:14,0:0:2,0:0:0
2	120889175	.	C	CT	.	.	DP=250;ECNT=3;NLOD=10.45;N_ART_LOD=-1.088e+00;POP_AF=1.000e-03;P_GERMLINE=-7.148e+00;RPA=10,11;RU=T;STR;TLOD=11.15	GT:AD:AF:F1R2:F2R1:MBQ:MFRL:MMQ:MPOS:SA_MAP_AF:SA_POST_PROB	0/1:176,13:0.113:74,4:99,5:40:171,184:60:21:0.020,0.051,0.049:0.021,3.249e-03,0.976	0/0:37,1:0.048:21,0:16,1:2:2,22:60:1
2	128409012	.	C	A	.	.	DP=620;ECNT=1;NLOD=14.52;N_ART_LOD=-1.700e+00;POP_AF=1.000e-03;P_GERMLINE=-1.402e+01;TLOD=3.21	GT:AD:AF:F1R2:F2R1:MBQ:MFRL:MMQ:MPOS:SA_MAP_AF:SA_POST_PROB	0/1:530,3:0.042:200,2:330,1:40:177,188:60:28:0.010,0.00,5.629e-03:6.271e-04,6.452e-03,0.993	0/0:49,0:0.020:17,0:32,0:0:3,0:0:0
2	128747060	.	C	A	.	.	DP=132;ECNT=1;NLOD=3.60;N_ART_LOD=-8.685e-01;POP_AF=1.000e-03;P_GERMLINE=-2.844e+00;TLOD=3.45	GT:AD:AF:F1R2:F2R1:MBQ:MFRL:MMQ:MPOS:SA_MAP_AF:SA_POST_PROB	0/1:104,2:0.072:35,0:68,2:40:190,235:60:35:0.00,0.020,0.019:5.396e-03,7.422e-03,0.987	0/0:12,0:0.074:6,0:6,0:0:3,0:0:0
2	128770710	.	ACAG	A	.	.	DP=139;ECNT=1;NLOD=15.60;N_ART_LOD=-1.762e+00;POP_AF=1.000e-03;P_GERMLINE=-1.234e+01;RPA=4,3;RU=CAG;STR;TLOD=6.97	GT:AD:AF:F1R2:F2R1:MBQ:MFRL:MMQ:MPOS:SA_MAP_AF:SA_POST_PROB	0/1:64,3:0.094:21,2:43,1:40:189,185:60:31:0.020,0.040,0.045:0.031,4.126e-03,0.965	0/0:52,0:0.095:26,0:26,0:0:3,0:0:0
2	128975378	.	G	A	.	.	DP=110;ECNT=1;NLOD=16.49;N_ART_LOD=-1.764e+00;POP_AF=1.000e-03;P_GERMLINE=-1.571e+01;TLOD=3.48	GT:AD:AF:F1R2:F2R1:MBQ:MFRL:MMQ:MPOS:SA_MAP_AF:SA_POST_PROB	0/1:47,2:0.050:26,1:21,1:37:188,183:60:18:0.030,0.030,0.041:0.017,6.330e-03,0.977	0/0:55,0:0.044:42,0:13,0:0:2,0:0:0
2	130922063	.	T	C	.	.	DP=258;ECNT=1;NLOD=3.30;N_ART_LOD=-1.108e+00;POP_AF=1.000e-03;P_GERMLINE=-1.196e+00;TLOD=4.86	GT:AD:AF:F1R2:F2R1:MBQ:MFRL:MMQ:MPOS:SA_MAP_AF:SA_POST_PROB	0/1:226,6:0.052:108,4:118,2:40:177,127:27:11:0.030,0.00,0.026:2.588e-03,0.014,0.984	0/0:11,0:0.079:7,0:4,0:0:4,0:0:0
2	130988035	.	C	G	.	.	DP=174;ECNT=1;NLOD=9.43;N_ART_LOD=-1.501e+00;POP_AF=1.000e-03;P_GERMLINE=-8.497e+00;TLOD=3.63	GT:AD:AF:F1R2:F2R1:MBQ:MFRL:MMQ:MPOS:SA_MAP_AF:SA_POST_PROB	0/1:121,4:0.073:75,1:46,3:37:176,163:27:6:0.00,0.030,0.032:0.043,2.354e-03,0.954	0/0:34,1:0.058:17,0:17,1:2:3,2:46:0
2	131801883	.	C	T	.	.	DP=130;ECNT=1;NLOD=3.86;N_ART_LOD=-1.192e+00;POP_AF=1.000e-03;P_GERMLINE=-3.382e+00;TLOD=3.18	GT:AD:AF:F1R2:F2R1:MBQ:MFRL:MMQ:MPOS:SA_MAP_AF:SA_POST_PROB	0/1:103,2:0.057:36,1:67,1:40:171,111:60:22:0.020,0.010,0.019:2.981e-03,0.013,0.984	0/0:13,0:0.124:4,0:9,0:0:12,0:0:0
2	131883287	.	T	TA	.	.	DB;DP=83;ECNT=2;NLOD=2.97;N_ART_LOD=0.330;POP_AF=1.000e-03;P_GERMLINE=-1.673e-01;RPA=13,14;RU=A;STR;TLOD=17.09	GT:AD:AF:F1R2:F2R1:MBQ:MFRL:MMQ:MPOS:SA_MAP_AF:SA_POST_PROB	0/1:39,11:0.265:11,6:22,5:39:172,164:60:27:0.182,0.212,0.220:0.018,0.017,0.964	0/0:18,1:0.185:8,1:7,0:37:3,4:60:13
2	132021734	.	C	T	.	.	DP=164;ECNT=1;NLOD=3.60;N_ART_LOD=-1.153e+00;POP_AF=1.000e-03;P_GERMLINE=-4.777e-01;TLOD=52.63	GT:AD:AF:F1R2:F2R1:MBQ:MFRL:MMQ:MPOS:SA_MAP_AF:SA_POST_PROB	0/1:118,24:0.187:63,18:55,6:39:180,181:25:18:0.162,0.141,0.169:6.749e-03,0.021,0.972	0/0:12,0:0.101:7,0:5,0:0:3,0:0:0
2	132890526	.	C	T	.	.	DP=103;ECNT=4;NLOD=3.03;N_ART_LOD=1.69;POP_AF=1.000e-03;P_GERMLINE=-2.104e+00;TLOD=3.63	GT:AD:AF:F1R2:F2R1:MBQ:MFRL:MMQ:MPOS:PGT:PID:SA_MAP_AF:SA_POST_PROB	0/1:76,2:0.026:42,2:34,0:39:170,181:35:28:0|1:132890526_C_T:0.020,0.020,0.026:4.537e-03,0.011,0.984	0/0:24,1:0.040:15,1:9,0:36:1,18:21:3:0|1:132890526_C_T
2	132890529	.	C	T	.	.	DP=108;ECNT=4;NLOD=2.88;N_ART_LOD=1.79;POP_AF=1.000e-03;P_GERMLINE=-1.995e+00;TLOD=3.59	GT:AD:AF:F1R2:F2R1:MBQ:MFRL:MMQ:MPOS:PGT:PID:SA_MAP_AF:SA_POST_PROB	0/1:78,2:0.025:42,2:36,0:40:170,181:35:30:0|1:132890526_C_T:0.020,0.020,0.025:4.954e-03,8.942e-03,0.986	0/0:26,2:0.072:15,1:11,1:33:0,10:27:6:0|1:132890526_C_T
2	132890532	.	T	A	.	.	DP=109;ECNT=4;NLOD=3.33;N_ART_LOD=1.63;POP_AF=1.000e-03;P_GERMLINE=-2.408e+00;TLOD=3.62	GT:AD:AF:F1R2:F2R1:MBQ:MFRL:MMQ:MPOS:PGT:PID:SA_MAP_AF:SA_POST_PROB	0/1:76,2:0.038:41,2:35,0:39:170,181:35:30:0|1:132890526_C_T:0.020,0.020,0.026:5.031e-03,9.203e-03,0.986	0/0:25,1:0.086:14,1:11,0:33:0,18:21:9:0|1:132890526_C_T
2	132891908	.	C	G	.	.	DP=26;ECNT=1;NLOD=3.00;N_ART_LOD=-1.041e+00;POP_AF=1.000e-03;P_GERMLINE=-1.831e+00;TLOD=3.88	GT:AD:AF:F1R2:F2R1:MBQ:MFRL:MMQ:MPOS:SA_MAP_AF:SA_POST_PROB	0/1:11,2:0.219:8,1:3,1:37:169,116:31:5:0.00,0.152,0.154:0.026,0.017,0.957	0/0:10,0:2.489e-03:3,0:7,0:0:3,0:0:0
2	133018844	.	A	C	.	.	DP=235;ECNT=6;NLOD=3.05;N_ART_LOD=7.33;POP_AF=1.000e-03;P_GERMLINE=-1.948e-01;TLOD=38.10	GT:AD:AF:F1R2:F2R1:MBQ:MFRL:MMQ:MPOS:PGT:PID:SA_MAP_AF:SA_POST_PROB	0/1:166,14:0.078:93,7:73,7:40:172,177:27:32:0|1:133018841_C_T:0.071,0.061,0.078:6.199e-03,8.593e-03,0.985	0/0:52,3:0.055:29,3:23,0:32:3,132:42:18:0|1:133018841_C_T
2	133019013	.	C	T	.	.	DP=119;ECNT=2;NLOD=11.71;N_ART_LOD=1.02;POP_AF=1.000e-03;P_GERMLINE=-9.254e+00;TLOD=5.22	GT:AD:AF:F1R2:F2R1:MBQ:MFRL:MMQ:MPOS:SA_MAP_AF:SA_POST_PROB	0/1:58,3:0.056:37,2:21,1:35:186,247:25:24:0.051,0.00,0.049:4.306e-03,0.041,0.955	0/0:53,1:0.046:34,1:19,0:20:2,56:25:18
2	133019149	.	G	A	.	.	DP=177;ECNT=2;NLOD=27.09;N_ART_LOD=2.94;POP_AF=1.000e-03;P_GERMLINE=-2.379e+01;TLOD=16.61	GT:AD:AF:F1R2:F2R1:MBQ:MFRL:MMQ:MPOS:SA_MAP_AF:SA_POST_PROB	0/1:43,6:0.144:27,4:16,2:39:215,213:40:12:0.00,0.121,0.122:0.030,0.011,0.959	0/0:122,3:0.024:57,3:65,0:32:2,149:40:14
2	133019238	.	GA	G	.	.	DP=428;ECNT=19;NLOD=23.66;N_ART_LOD=31.44;POP_AF=1.000e-03;P_GERMLINE=-2.109e+01;RPA=4,3;RU=A;STR;TLOD=5.36	GT:AD:AF:F1R2:F2R1:MBQ:MFRL:MMQ:MPOS:PGT:PID:SA_MAP_AF:SA_POST_PROB	0/1:167,3:0.018:89,1:78,2:40:166,149:43:14:0|1:133019226_T_C:0.00,0.020,0.018:0.015,1.990e-03,0.983	0/0:246,12:0.047:130,7:116,5:41:0,150:43:25:0|1:133019226_T_C
2	133019243	.	G	T	.	.	DP=429;ECNT=19;NLOD=23.66;N_ART_LOD=31.44;POP_AF=1.000e-03;P_GERMLINE=-2.110e+01;TLOD=5.35	GT:AD:AF:F1R2:F2R1:MBQ:MFRL:MMQ:MPOS:PGT:PID:SA_MAP_AF:SA_POST_PROB	0/1:168,3:0.018:92,1:76,2:39:167,149:43:9:0|1:133019226_T_C:0.00,0.020,0.018:0.018,1.820e-03,0.980	0/0:246,12:0.047:131,7:115,5:33:1,150:43:25:0|1:133019226_T_C
2	133019259	.	A	T	.	.	DP=429;ECNT=19;NLOD=14.66;N_ART_LOD=37.92;POP_AF=1.000e-03;P_GERMLINE=-1.210e+01;TLOD=5.35	GT:AD:AF:F1R2:F2R1:MBQ:MFRL:MMQ:MPOS:PGT:PID:SA_MAP_AF:SA_POST_PROB	0/1:168,3:0.018:91,1:77,2:40:167,149:43:42:0|1:133019226_T_C:0.020,0.010,0.018:3.569e-03,4.418e-03,0.992	0/0:244,14:0.054:125,7:119,7:32:2,147:42:45:0|1:133019226_T_C
2	133019335	.	G	C	.	.	DP=201;ECNT=19;NLOD=35.82;N_ART_LOD=-2.079e+00;POP_AF=1.000e-03;P_GERMLINE=-3.252e+01;TLOD=7.83	GT:AD:AF:F1R2:F2R1:MBQ:MFRL:MMQ:MPOS:SA_MAP_AF:SA_POST_PROB	0/1:72,4:0.090:45,2:27,2:40:178,190:33:42:0.051,0.00,0.053:7.005e-03,0.017,0.976	0/0:119,0:1.151e-04:68,0:51,0:0:2,0:0:0
2	133019420	.	C	A	.	.	DP=104;ECNT=19;NLOD=8.57;N_ART_LOD=1.10;POP_AF=1.000e-03;P_GERMLINE=-5.309e+00;TLOD=6.98	GT:AD:AF:F1R2:F2R1:MBQ:MFRL:MMQ:MPOS:SA_MAP_AF:SA_POST_PROB	0/1:57,4:0.066:35,2:22,2:40:219,260:30:13:0.040,0.061,0.066:0.011,0.010,0.979	0/0:42,1:0.023:21,1:21,0:0:3,2:39:-3
2	133020414	.	A	G	.	.	DP=193;ECNT=8;NLOD=19.89;N_ART_LOD=3.35;POP_AF=1.000e-03;P_GERMLINE=-1.659e+01;TLOD=15.59	GT:AD:AF:F1R2:F2R1:MBQ:MFRL:MMQ:MPOS:PGT:PID:SA_MAP_AF:SA_POST_PROB	0/1:87,6:0.069:54,4:33,2:40:197,208:46:20:0|1:133020414_A_G:0.051,0.061,0.065:9.869e-03,7.827e-03,0.982	0/0:94,2:0.036:52,1:42,1:33:2,16:31:22:0|1:133020414_A_G
2	133020492	.	C	T	.	.	DP=168;ECNT=8;NLOD=8.47;N_ART_LOD=6.84;POP_AF=1.000e-03;P_GERMLINE=-5.325e+00;TLOD=6.38	GT:AD:AF:F1R2:F2R1:MBQ:MFRL:MMQ:MPOS:PGT:PID:SA_MAP_AF:SA_POST_PROB	0/1:92,3:0.032:55,2:37,1:40:193,190:37:46:0|1:133020414_A_G:0.030,0.020,0.032:5.298e-03,8.258e-03,0.986	0/0:70,3:0.041:32,2:38,1:29:3,27:40:13:0|1:133020414_A_G
2	135694324	.	C	CA	.	.	DP=91;ECNT=1;NLOD=5.11;N_ART_LOD=-1.004e+00;POP_AF=1.000e-03;P_GERMLINE=-3.758e+00;RPA=10,11;RU=A;STR;TLOD=4.06	GT:AD:AF:F1R2:F2R1:MBQ:MFRL:MMQ:MPOS:SA_MAP_AF:SA_POST_PROB	0/1:58,4:0.123:14,0:42,4:40:198,187:60:13:0.051,0.051,0.065:5.650e-03,0.049,0.945	0/0:17,0:0.076:6,0:11,0:0:2,0:0:0
2	135887514	.	A	AT	.	.	DP=71;ECNT=1;NLOD=2.64;N_ART_LOD=0.511;POP_AF=1.000e-03;P_GERMLINE=-8.571e-02;RPA=13,14;RU=T;STR;TLOD=8.85	GT:AD:AF:F1R2:F2R1:MBQ:MFRL:MMQ:MPOS:SA_MAP_AF:SA_POST_PROB	0/1:30,6:0.253:12,3:10,3:38:185,172:60:23:0.131,0.152,0.167:0.011,0.043,0.946	0/0:17,1:0.207:7,0:8,1:20:2,3:60:39
2	135893020	.	G	A	.	.	DP=93;ECNT=1;NLOD=4.80;N_ART_LOD=-1.270e+00;POP_AF=1.000e-03;P_GERMLINE=-3.979e+00;TLOD=3.52	GT:AD:AF:F1R2:F2R1:MBQ:MFRL:MMQ:MPOS:SA_MAP_AF:SA_POST_PROB	0/1:68,2:0.052:31,2:37,0:39:196,185:60:17:0.030,0.00,0.029:4.999e-03,0.014,0.981	0/0:16,0:0.102:10,0:6,0:0:3,0:0:0
2	136481817	.	G	A	.	.	DP=564;ECNT=1;NLOD=11.70;N_ART_LOD=-1.611e+00;POP_AF=1.000e-03;P_GERMLINE=-1.116e+01;TLOD=3.23	GT:AD:AF:F1R2:F2R1:MBQ:MFRL:MMQ:MPOS:SA_MAP_AF:SA_POST_PROB	0/1:499,4:0.028:200,2:299,2:39:180,177:60:25:0.010,0.00,7.952e-03:7.233e-04,9.752e-03,0.990	0/0:39,0:0.027:24,0:15,0:0:2,0:0:0
2	136594092	.	G	A	.	.	DP=191;ECNT=1;NLOD=36.27;N_ART_LOD=-2.092e+00;POP_AF=1.000e-03;P_GERMLINE=-3.513e+01;TLOD=3.84	GT:AD:AF:F1R2:F2R1:MBQ:MFRL:MMQ:MPOS:SA_MAP_AF:SA_POST_PROB	0/1:62,2:0.052:33,2:29,0:40:195,192:60:19:0.030,0.020,0.031:3.942e-03,0.030,0.966	0/0:121,0:0.019:92,0:29,0:0:0,0:0:0
2	141625834	.	T	TA	.	.	DP=268;ECNT=2;NLOD=2.65;N_ART_LOD=0.149;POP_AF=1.000e-03;P_GERMLINE=-2.225e+00;RPA=19,20;RU=A;STR;TLOD=3.13	GT:AD:AF:F1R2:F2R1:MBQ:MFRL:MMQ:MPOS:SA_MAP_AF:SA_POST_PROB	0/1:81,17:0.354:4,1:47,5:31:214,195:60:37:0.061,0.00,0.063:5.661e-03,0.026,0.968	0/0:15,1:0.380:5,0:1,1:26:22,33:60:47
2	143718459	.	T	TA	.	.	DP=131;ECNT=1;NLOD=2.32;N_ART_LOD=-6.575e-01;POP_AF=1.000e-03;P_GERMLINE=-4.298e-02;RPA=11,12;RU=A;STR;TLOD=9.06	GT:AD:AF:F1R2:F2R1:MBQ:MFRL:MMQ:MPOS:SA_MAP_AF:SA_POST_PROB	0/1:56,15:0.305:14,3:36,4:39:194,198:60:18:0.091,0.00,0.088:0.019,0.013,0.968	0/0:10,1:0.322:4,0:4,0:0:6,0:0:0
2	144525534	.	A	AT	.	.	DP=237;ECNT=1;NLOD=12.33;N_ART_LOD=-1.365e+00;POP_AF=1.000e-03;P_GERMLINE=-1.160e+01;RPA=9,10;RU=T;STR;TLOD=3.43	GT:AD:AF:F1R2:F2R1:MBQ:MFRL:MMQ:MPOS:SA_MAP_AF:SA_POST_PROB	0/1:163,5:0.082:77,1:83,4:39:165,229:60:9:0.020,0.030,0.030:6.450e-03,4.394e-03,0.989	0/0:41,0:0.083:27,0:14,0:0:2,0:0:0
2	145146982	.	G	GA	.	.	DB;DP=344;ECNT=1;NLOD=20.35;N_ART_LOD=-1.400e+00;POP_AF=1.000e-03;P_GERMLINE=-1.712e+01;RPA=9,10;RU=A;STR;TLOD=6.78	GT:AD:AF:F1R2:F2R1:MBQ:MFRL:MMQ:MPOS:SA_MAP_AF:SA_POST_PROB	0/1:230,8:0.073:100,5:125,3:40:171,217:60:20:0.020,0.030,0.034:5.451e-03,4.078e-03,0.990	0/0:70,1:0.099:44,0:26,0:0:0,0:0:0
2	152293320	.	C	CT	.	.	DP=137;ECNT=1;NLOD=4.62;N_ART_LOD=-8.355e-01;POP_AF=1.000e-03;P_GERMLINE=-1.335e+00;RPA=13,14;RU=T;STR;TLOD=20.36	GT:AD:AF:F1R2:F2R1:MBQ:MFRL:MMQ:MPOS:SA_MAP_AF:SA_POST_PROB	0/1:85,17:0.222:29,10:41,6:39:188,148:60:25:0.131,0.152,0.157:9.897e-03,0.021,0.969	0/0:16,0:0.122:9,0:4,0:0:6,0:0:0
2	157435543	.	CT	C	.	.	DB;DP=331;ECNT=1;NLOD=46.73;N_ART_LOD=-1.921e+00;POP_AF=1.000e-03;P_GERMLINE=-4.355e+01;RPA=9,8;RU=T;STR;TLOD=6.50	GT:AD:AF:F1R2:F2R1:MBQ:MFRL:MMQ:MPOS:SA_MAP_AF:SA_POST_PROB	0/1:126,6:0.091:57,4:65,2:40:172,220:60:27:0.040,0.040,0.045:8.365e-03,5.167e-03,0.986	0/0:158,1:0.079:108,1:48,0:2:0,4:60:0
2	158406601	.	A	AT	.	.	DP=105;ECNT=1;NLOD=8.11;N_ART_LOD=-1.179e+00;POP_AF=1.000e-03;P_GERMLINE=-4.834e+00;RPA=10,11;RU=T;STR;TLOD=7.23	GT:AD:AF:F1R2:F2R1:MBQ:MFRL:MMQ:MPOS:SA_MAP_AF:SA_POST_PROB	0/1:67,6:0.098:31,2:33,4:39:256,257:60:31:0.00,0.081,0.082:0.012,0.025,0.963	0/0:27,0:0.051:10,0:17,0:0:2,0:0:0
2	159107283	.	C	CT	.	.	DP=366;ECNT=1;NLOD=3.31;N_ART_LOD=-8.260e-01;POP_AF=1.000e-03;P_GERMLINE=-7.459e-01;RPA=9,10;RU=T;STR;TLOD=5.45	GT:AD:AF:F1R2:F2R1:MBQ:MFRL:MMQ:MPOS:SA_MAP_AF:SA_POST_PROB	0/1:323,8:0.057:116,4:203,4:39:186,165:60:8:0.00,0.020,0.024:7.413e-03,3.631e-03,0.989	0/0:11,0:0.043:4,0:7,0:0:3,0:0:0
2	159537312	.	G	GT	.	.	DP=75;ECNT=1;NLOD=5.13;N_ART_LOD=-1.076e+00;POP_AF=1.000e-03;P_GERMLINE=-1.835e+00;RPA=10,11;RU=T;STR;TLOD=7.92	GT:AD:AF:F1R2:F2R1:MBQ:MFRL:MMQ:MPOS:SA_MAP_AF:SA_POST_PROB	0/1:28,6:0.258:9,2:17,4:38:279,239:60:28:0.172,0.00,0.176:0.025,0.019,0.956	0/0:17,0:0.217:11,0:6,0:0:2,0:0:0
2	160872996	.	GGA	G	.	.	DP=163;ECNT=1;NLOD=3.01;N_ART_LOD=-7.781e-01;POP_AF=1.000e-03;P_GERMLINE=-1.825e-01;RPA=7,6;RU=GA;STR;TLOD=7.66	GT:AD:AF:F1R2:F2R1:MBQ:MFRL:MMQ:MPOS:SA_MAP_AF:SA_POST_PROB	0/1:137,5:0.070:62,2:68,3:39:199,227:60:9:0.00,0.040,0.037:6.359e-03,0.019,0.974	0/0:10,0:7.622e-05:5,0:5,0:0:5,0:0:0
2	160873144	.	G	A	.	.	DP=533;ECNT=1;NLOD=26.04;N_ART_LOD=-1.952e+00;POP_AF=1.000e-03;P_GERMLINE=-2.507e+01;TLOD=3.67	GT:AD:AF:F1R2:F2R1:MBQ:MFRL:MMQ:MPOS:SA_MAP_AF:SA_POST_PROB	0/1:429,3:0.020:176,0:253,3:40:171,186:60:21:0.010,0.00,6.944e-03:8.762e-04,5.780e-03,0.993	0/0:87,0:0.026:52,0:35,0:0:2,0:0:0
2	160994232	.	T	C	.	.	DP=384;ECNT=1;NLOD=15.29;N_ART_LOD=-1.726e+00;POP_AF=1.000e-03;P_GERMLINE=-1.199e+01;TLOD=311.11	GT:AD:AF:F1R2:F2R1:MBQ:MFRL:MMQ:MPOS:SA_MAP_AF:SA_POST_PROB	0/1:221,93:0.306:77,28:144,65:40:174,177:60:20:0.283,0.283,0.296:9.880e-03,0.011,0.979	0/0:51,0:0.030:31,0:20,0:0:2,0:0:0
2	162862328	.	G	GA	.	.	DP=270;ECNT=1;NLOD=9.95;N_ART_LOD=-1.330e+00;POP_AF=1.000e-03;P_GERMLINE=-9.225e+00;RPA=9,10;RU=A;STR;TLOD=3.42	GT:AD:AF:F1R2:F2R1:MBQ:MFRL:MMQ:MPOS:SA_MAP_AF:SA_POST_PROB	0/1:160,5:0.144:67,3:91,2:39:170,198:60:25:0.030,0.020,0.030:8.101e-03,4.350e-03,0.988	0/0:33,0:0.189:20,0:13,0:0:2,0:0:0
2	162876813	.	G	GTT	.	.	DP=138;ECNT=2;NLOD=3.23;N_ART_LOD=0.273;POP_AF=1.000e-03;P_GERMLINE=-2.673e-01;RPA=14,16;RU=T;STR;TLOD=9.19	GT:AD:AF:F1R2:F2R1:MBQ:MFRL:MMQ:MPOS:SA_MAP_AF:SA_POST_PROB	0/1:39,11:0.356:10,4:15,6:39:176,183:60:17:0.212,0.202,0.233:0.020,0.015,0.965	0/0:18,1:0.285:5,0:9,1:37:5,2:60:16
2	162876828	.	CAA	C	.	.	DP=82;ECNT=2;NLOD=2.35;N_ART_LOD=-2.843e-01;POP_AF=1.000e-03;P_GERMLINE=-1.431e+00;RPA=14,12;RU=A;STR;TLOD=3.64	GT:AD:AF:F1R2:F2R1:MBQ:MFRL:MMQ:MPOS:SA_MAP_AF:SA_POST_PROB	0/1:23,4:0.346:4,1:6,2:30:194,190:60:16:0.081,0.071,0.097:0.022,0.011,0.967	0/0:10,1:0.322:2,0:5,1:16:10,20:60:33
2	163045690	.	G	GA	.	.	DP=210;ECNT=1;NLOD=25.26;N_ART_LOD=-1.516e+00;POP_AF=1.000e-03;P_GERMLINE=-2.466e+01;RPA=9,10;RU=A;STR;TLOD=3.30	GT:AD:AF:F1R2:F2R1:MBQ:MFRL:MMQ:MPOS:SA_MAP_AF:SA_POST_PROB	0/1:95,5:0.088:43,3:50,2:38:171,155:60:31:0.051,0.020,0.050:4.030e-03,0.022,0.974	0/0:89,1:0.065:66,1:23,0:2:0,6:60:3
2	165353592	.	G	A	.	.	DP=498;ECNT=1;NLOD=26.03;N_ART_LOD=-1.954e+00;POP_AF=1.000e-03;P_GERMLINE=-2.559e+01;TLOD=3.14	GT:AD:AF:F1R2:F2R1:MBQ:MFRL:MMQ:MPOS:SA_MAP_AF:SA_POST_PROB	0/1:389,3:0.027:155,0:234,3:37:179,98:60:9:0.010,0.010,7.653e-03:2.067e-03,1.643e-03,0.996	0/0:87,0:0.031:56,0:31,0:0:0,0:0:0
2	165994593	.	G	A	.	.	DP=385;ECNT=1;NLOD=29.85;N_ART_LOD=-7.078e-01;POP_AF=1.000e-03;P_GERMLINE=-2.894e+01;TLOD=3.61	GT:AD:AF:F1R2:F2R1:MBQ:MFRL:MMQ:MPOS:SA_MAP_AF:SA_POST_PROB	0/1:248,3:0.049:90,1:158,2:39:166,155:60:19:0.010,0.010,0.012:0.010,1.322e-03,0.988	0/0:110,1:0.026:68,0:42,1:29:1,0:60:27
2	166231106	.	T	C	.	.	DP=48;ECNT=1;NLOD=7.20;N_ART_LOD=-1.419e+00;POP_AF=1.000e-03;P_GERMLINE=-3.896e+00;TLOD=53.17	GT:AD:AF:F1R2:F2R1:MBQ:MFRL:MMQ:MPOS:SA_MAP_AF:SA_POST_PROB	0/1:7,14:0.667:5,10:2,4:40:261,245:60:17:0.00,0.667,0.667:0.030,0.025,0.946	0/0:24,0:0.058:17,0:7,0:0:2,0:0:0
2	166533160	.	T	C	.	.	DP=78;ECNT=1;NLOD=12.00;N_ART_LOD=-1.630e+00;POP_AF=1.000e-03;P_GERMLINE=-1.015e+01;TLOD=4.56	GT:AD:AF:F1R2:F2R1:MBQ:MFRL:MMQ:MPOS:SA_MAP_AF:SA_POST_PROB	0/1:32,2:0.059:16,1:16,1:40:266,267:60:18:0.061,0.00,0.059:0.025,0.010,0.964	0/0:40,0:0.048:33,0:7,0:0:2,0:0:0
2	166747464	.	G	C	.	.	DP=618;ECNT=1;NLOD=30.27;N_ART_LOD=-2.015e+00;POP_AF=1.000e-03;P_GERMLINE=-2.697e+01;TLOD=308.02	GT:AD:AF:F1R2:F2R1:MBQ:MFRL:MMQ:MPOS:SA_MAP_AF:SA_POST_PROB	0/1:393,96:0.211:166,41:227,55:40:171,173:60:28:0.192,0.162,0.196:4.375e-03,0.023,0.973	0/0:101,0:0.022:61,0:40,0:0:0,0:0:0
2	166909511	.	G	C	.	.	DP=704;ECNT=1;NLOD=5.69;N_ART_LOD=-1.318e+00;POP_AF=1.000e-03;P_GERMLINE=-2.394e+00;TLOD=8.82	GT:AD:AF:F1R2:F2R1:MBQ:MFRL:MMQ:MPOS:SA_MAP_AF:SA_POST_PROB	0/1:641,6:0.037:249,0:392,6:39:163,145:60:8:0.010,0.010,9.274e-03:5.544e-03,7.508e-04,0.994	0/0:19,0:0.051:9,0:10,0:0:3,0:0:0
2	168572132	.	A	G	.	.	DP=130;ECNT=1;NLOD=18.85;N_ART_LOD=-1.830e+00;POP_AF=1.000e-03;P_GERMLINE=-1.806e+01;TLOD=3.49	GT:AD:AF:F1R2:F2R1:MBQ:MFRL:MMQ:MPOS:SA_MAP_AF:SA_POST_PROB	0/1:55,2:0.043:36,1:19,1:38:184,188:60:23:0.030,0.00,0.035:9.676e-03,9.821e-03,0.981	0/0:63,0:0.066:38,0:25,0:0:2,0:0:0
2	169018359	.	G	GA	.	.	DP=282;ECNT=1;NLOD=10.85;N_ART_LOD=-1.356e+00;POP_AF=1.000e-03;P_GERMLINE=-8.939e+00;RPA=9,10;RU=A;STR;TLOD=4.62	GT:AD:AF:F1R2:F2R1:MBQ:MFRL:MMQ:MPOS:SA_MAP_AF:SA_POST_PROB	0/1:174,6:0.134:60,1:110,5:39:168,186:60:33:0.020,0.030,0.034:0.019,2.478e-03,0.979	0/0:36,0:0.173:20,0:16,0:0:2,0:0:0
2	170033200	.	T	TA	.	.	DP=174;ECNT=1;NLOD=4.52;N_ART_LOD=-9.938e-01;POP_AF=1.000e-03;P_GERMLINE=-3.087e+00;RPA=10,11;RU=A;STR;TLOD=4.13	GT:AD:AF:F1R2:F2R1:MBQ:MFRL:MMQ:MPOS:SA_MAP_AF:SA_POST_PROB	0/1:110,5:0.156:47,3:61,2:39:207,248:60:24:0.040,0.00,0.043:0.017,7.662e-03,0.975	0/0:15,0:0.160:8,0:7,0:0:4,0:0:0
2	170062201	.	TAAA	T	.	.	DP=137;ECNT=1;NLOD=6.13;N_ART_LOD=-8.589e-01;POP_AF=1.000e-03;P_GERMLINE=-4.598e+00;RPA=14,11;RU=A;STR;TLOD=4.24	GT:AD:AF:F1R2:F2R1:MBQ:MFRL:MMQ:MPOS:SA_MAP_AF:SA_POST_PROB	0/1:51,10:0.298:4,0:10,3:39:228,227:60:21:0.040,0.040,0.057:0.026,6.319e-03,0.968	0/0:24,1:0.259:3,0:2,0:0:20,0:0:0
2	170374653	.	C	T	.	.	DP=103;ECNT=1;NLOD=6.90;N_ART_LOD=-1.387e+00;POP_AF=1.000e-03;P_GERMLINE=-6.545e+00;TLOD=3.05	GT:AD:AF:F1R2:F2R1:MBQ:MFRL:MMQ:MPOS:SA_MAP_AF:SA_POST_PROB	0/1:71,2:0.066:22,0:49,2:37:201,345:60:17:0.00,0.030,0.027:5.840e-03,0.019,0.975	0/0:23,0:0.024:10,0:13,0:0:2,0:0:0
2	170918084	.	C	A	.	.	DP=122;ECNT=1;NLOD=3.61;N_ART_LOD=-1.128e+00;POP_AF=1.000e-03;P_GERMLINE=-3.180e+00;TLOD=3.13	GT:AD:AF:F1R2:F2R1:MBQ:MFRL:MMQ:MPOS:SA_MAP_AF:SA_POST_PROB	0/1:99,2:0.056:42,0:57,2:40:240,254:60:14:0.020,0.00,0.020:0.017,4.413e-03,0.978	0/0:12,0:0.039:7,0:5,0:0:14,0:0:0
2	171812945	.	G	A	.	.	DP=682;ECNT=2;NLOD=32.15;N_ART_LOD=-2.046e+00;POP_AF=1.000e-03;P_GERMLINE=-2.885e+01;TLOD=1441.56	GT:AD:AF:F1R2:F2R1:MBQ:MFRL:MMQ:MPOS:SA_MAP_AF:SA_POST_PROB	0/1:162,377:0.689:71,148:91,229:39:162,175:60:21:0.677,0.697,0.699:0.024,0.013,0.963	0/0:108,0:0.033:69,0:39,0:0:0,0:0:0
2	171862578	.	TA	T	.	.	DP=118;ECNT=1;NLOD=5.40;N_ART_LOD=-1.017e+00;POP_AF=1.000e-03;P_GERMLINE=-2.105e+00;RPA=11,10;RU=A;STR;TLOD=8.52	GT:AD:AF:F1R2:F2R1:MBQ:MFRL:MMQ:MPOS:SA_MAP_AF:SA_POST_PROB	0/1:82,7:0.123:28,3:47,4:40:191,209:60:25:0.00,0.081,0.081:0.021,9.011e-03,0.970	0/0:18,0:0.052:7,0:9,0:0:2,0:0:0
2	172187275	.	A	T	.	.	DP=387;ECNT=2;NLOD=11.71;N_ART_LOD=-1.624e+00;POP_AF=1.000e-03;P_GERMLINE=-9.712e+00;TLOD=4.72	GT:AD:AF:F1R2:F2R1:MBQ:MFRL:MMQ:MPOS:SA_MAP_AF:SA_POST_PROB	0/1:310,5:0.056:134,2:176,3:36:170,179:60:11:0.020,0.00,0.016:1.979e-03,7.673e-03,0.990	0/0:39,0:0.059:20,0:19,0:0:3,0:0:0
2	173435578	.	C	CT	.	.	DP=289;ECNT=1;NLOD=5.98;N_ART_LOD=-7.911e-01;POP_AF=1.000e-03;P_GERMLINE=-2.684e+00;RPA=14,15;RU=T;STR;TLOD=26.89	GT:AD:AF:F1R2:F2R1:MBQ:MFRL:MMQ:MPOS:SA_MAP_AF:SA_POST_PROB	0/1:138,26:0.295:45,12:47,10:31:189,189:60:18:0.131,0.111,0.135:0.014,0.010,0.976	0/0:21,0:0.228:5,0:8,0:0:4,0:0:0
2	174086201	.	CGAT	C	.	.	DB;DP=546;ECNT=1;NLOD=8.34;N_ART_LOD=1.14;POP_AF=1.000e-03;P_GERMLINE=-5.035e+00;RPA=5,4;RU=GAT;STR;TLOD=11.78	GT:AD:AF:F1R2:F2R1:MBQ:MFRL:MMQ:MPOS:SA_MAP_AF:SA_POST_PROB	0/1:383,7:0.109:149,4:234,3:40:178,205:60:30:0.010,0.020,0.018:9.706e-03,1.350e-03,0.989	0/0:42,1:0.191:18,0:24,1:32:2,119:60:23
2	178357852	.	C	CT	.	.	DB;DP=146;ECNT=1;NLOD=13.18;N_ART_LOD=-1.388e+00;POP_AF=1.000e-03;P_GERMLINE=-1.259e+01;RPA=10,11;RU=T;STR;TLOD=3.29	GT:AD:AF:F1R2:F2R1:MBQ:MFRL:MMQ:MPOS:SA_MAP_AF:SA_POST_PROB	0/1:80,4:0.102:50,1:29,3:39:187,248:60:35:0.00,0.051,0.048:0.012,8.589e-03,0.979	0/0:44,0:0.072:24,0:20,0:0:2,0:0:0
2	178634113	.	G	GA	.	.	DP=263;ECNT=1;NLOD=16.87;N_ART_LOD=-1.538e+00;POP_AF=1.000e-03;P_GERMLINE=-1.561e+01;RPA=9,10;RU=A;STR;TLOD=3.97	GT:AD:AF:F1R2:F2R1:MBQ:MFRL:MMQ:MPOS:SA_MAP_AF:SA_POST_PROB	0/1:130,5:0.153:55,0:72,5:39:201,212:60:28:0.030,0.030,0.037:0.012,4.712e-03,0.984	0/0:56,0:0.167:37,0:19,0:0:2,0:0:0
2	179323420	.	GCT	G	.	.	DP=795;ECNT=1;NLOD=24.58;N_ART_LOD=-1.677e+00;POP_AF=1.000e-03;P_GERMLINE=-2.128e+01;RPA=7,6;RU=CT;STR;TLOD=28.54	GT:AD:AF:F1R2:F2R1:MBQ:MFRL:MMQ:MPOS:SA_MAP_AF:SA_POST_PROB	0/1:515,16:0.138:197,8:287,8:39:181,171:60:28:0.030,0.020,0.032:2.608e-03,4.878e-03,0.993	0/0:82,0:0.128:46,0:31,0:0:0,0:0:0
2	179325203	.	CT	C	.	.	DB;DP=252;ECNT=1;NLOD=12.27;N_ART_LOD=-1.400e+00;POP_AF=1.000e-03;P_GERMLINE=-9.048e+00;RPA=10,9;RU=T;STR;TLOD=6.67	GT:AD:AF:F1R2:F2R1:MBQ:MFRL:MMQ:MPOS:SA_MAP_AF:SA_POST_PROB	0/1:137,8:0.167:54,5:75,3:39:183,207:60:24:0.051,0.030,0.057:5.641e-03,0.012,0.982	0/0:41,0:0.160:24,0:16,0:0:2,0:0:0
2	179649117	.	C	A	.	.	DP=180;ECNT=1;NLOD=17.64;N_ART_LOD=-1.786e+00;POP_AF=1.000e-03;P_GERMLINE=-1.476e+01;TLOD=5.79	GT:AD:AF:F1R2:F2R1:MBQ:MFRL:MMQ:MPOS:SA_MAP_AF:SA_POST_PROB	0/1:111,3:0.045:45,0:66,3:39:180,256:60:20:0.030,0.00,0.026:8.187e-03,6.604e-03,0.985	0/0:59,0:0.029:43,0:16,0:0:2,0:0:0
2	179654290	.	T	C	.	.	DP=597;ECNT=1;NLOD=9.89;N_ART_LOD=-1.557e+00;POP_AF=1.000e-03;P_GERMLINE=-9.491e+00;TLOD=3.10	GT:AD:AF:F1R2:F2R1:MBQ:MFRL:MMQ:MPOS:SA_MAP_AF:SA_POST_PROB	0/1:530,3:0.031:221,1:309,2:40:171,231:60:8:0.010,0.010,5.629e-03:5.633e-03,6.264e-04,0.994	0/0:33,0:0.068:19,0:14,0:0:2,0:0:0
2	179669244	.	G	GA	.	.	DB;DP=230;ECNT=1;NLOD=7.06;N_ART_LOD=0.070;POP_AF=1.000e-03;P_GERMLINE=-3.946e+00;RPA=9,10;RU=A;STR;TLOD=6.27	GT:AD:AF:F1R2:F2R1:MBQ:MFRL:MMQ:MPOS:SA_MAP_AF:SA_POST_PROB	0/1:167,7:0.082:55,0:108,7:39:170,214:60:20:0.030,0.030,0.040:3.210e-03,0.013,0.984	0/0:32,1:0.114:12,0:20,1:20:3,2:60:27
2	179702473	.	T	C	.	.	DP=549;ECNT=1;NLOD=12.59;N_ART_LOD=-1.654e+00;POP_AF=1.000e-03;P_GERMLINE=-1.180e+01;TLOD=3.49	GT:AD:AF:F1R2:F2R1:MBQ:MFRL:MMQ:MPOS:SA_MAP_AF:SA_POST_PROB	0/1:474,3:0.032:167,1:307,2:40:170,199:60:28:0.010,0.00,6.289e-03:9.582e-04,3.808e-03,0.995	0/0:42,0:0.056:27,0:15,0:0:2,0:0:0
2	182430135	.	TGGCAATGA	T	.	.	DP=871;ECNT=1;NLOD=45.05;N_ART_LOD=-2.188e+00;POP_AF=1.000e-03;P_GERMLINE=-4.174e+01;TLOD=25.92	GT:AD:AF:F1R2:F2R1:MBQ:MFRL:MMQ:MPOS:SA_MAP_AF:SA_POST_PROB	0/1:667,12:0.041:263,1:404,11:40:181,186:60:17:0.020,0.010,0.018:9.177e-04,0.011,0.989	0/0:150,0:0.026:101,0:49,0:0:0,0:0:0
2	182767248	.	C	A	.	.	DP=116;ECNT=1;NLOD=8.70;N_ART_LOD=-1.477e+00;POP_AF=1.000e-03;P_GERMLINE=-5.398e+00;TLOD=62.28	GT:AD:AF:F1R2:F2R1:MBQ:MFRL:MMQ:MPOS:SA_MAP_AF:SA_POST_PROB	0/1:62,19:0.253:20,8:42,11:40:223,225:60:16:0.232,0.00,0.235:0.025,0.022,0.953	0/0:29,0:2.411e-03:25,0:4,0:0:3,0:0:0
2	183066377	.	CA	C	.	.	DP=324;ECNT=1;NLOD=6.63;N_ART_LOD=-7.059e-01;POP_AF=1.000e-03;P_GERMLINE=-3.334e+00;RPA=13,12;RU=A;STR;TLOD=12.48	GT:AD:AF:F1R2:F2R1:MBQ:MFRL:MMQ:MPOS:SA_MAP_AF:SA_POST_PROB	0/1:229,9:0.167:2,0:25,9:39:184,199:60:11:0.040,0.040,0.045:3.317e-03,0.012,0.985	0/0:25,0:0.206:1,0:0,0:0:4,0:0:0
2	183094609	.	A	G	.	.	DP=31;ECNT=1;NLOD=3.00;N_ART_LOD=-1.041e+00;POP_AF=1.000e-03;P_GERMLINE=-1.750e-01;TLOD=19.99	GT:AD:AF:F1R2:F2R1:MBQ:MFRL:MMQ:MPOS:SA_MAP_AF:SA_POST_PROB	0/1:15,6:0.286:7,2:8,4:40:241,239:60:20:0.00,0.283,0.286:0.024,0.025,0.951	0/0:10,0:3.041e-03:8,0:2,0:0:5,0:0:0
2	183703209	.	C	T	.	.	DP=433;ECNT=1;NLOD=41.29;N_ART_LOD=-2.158e+00;POP_AF=1.000e-03;P_GERMLINE=-3.974e+01;TLOD=4.26	GT:AD:AF:F1R2:F2R1:MBQ:MFRL:MMQ:MPOS:SA_MAP_AF:SA_POST_PROB	0/1:270,3:0.031:109,1:161,2:39:167,228:60:16:0.010,0.010,0.011:1.333e-03,7.261e-03,0.991	0/0:138,0:0.044:92,0:46,0:0:0,0:0:0
2	183793728	.	C	CT	.	.	DP=100;ECNT=1;NLOD=3.62;N_ART_LOD=-9.688e-01;POP_AF=1.000e-03;P_GERMLINE=-4.967e-01;RPA=10,11;RU=T;STR;TLOD=7.81	GT:AD:AF:F1R2:F2R1:MBQ:MFRL:MMQ:MPOS:SA_MAP_AF:SA_POST_PROB	0/1:53,6:0.191:16,4:34,2:38:253,283:60:29:0.101,0.00,0.102:0.022,0.014,0.964	0/0:12,0:0.260:9,0:3,0:0:4,0:0:0
2	186689258	.	G	GT	.	.	DB;DP=206;ECNT=1;NLOD=12.77;N_ART_LOD=-3.811e-01;POP_AF=1.000e-03;P_GERMLINE=-9.471e+00;RPA=10,11;RU=T;STR;TLOD=8.38	GT:AD:AF:F1R2:F2R1:MBQ:MFRL:MMQ:MPOS:SA_MAP_AF:SA_POST_PROB	0/1:81,8:0.224:29,6:50,2:39:206,179:60:12:0.081,0.071,0.091:0.029,7.898e-03,0.963	0/0:51,1:0.165:32,0:17,1:41:2,2:60:11
2	187466921	.	AT	A	.	.	DB;DP=189;ECNT=1;NLOD=8.06;N_ART_LOD=-1.224e+00;POP_AF=1.000e-03;P_GERMLINE=-4.763e+00;RPA=10,9;RU=T;STR;TLOD=11.68	GT:AD:AF:F1R2:F2R1:MBQ:MFRL:MMQ:MPOS:SA_MAP_AF:SA_POST_PROB	0/1:119,10:0.155:40,4:53,6:40:191,183:60:28:0.071,0.061,0.079:0.021,6.051e-03,0.973	0/0:28,0:0.143:10,0:9,0:0:7,0:0:0
2	187523941	.	AT	A	.	.	DB;DP=386;ECNT=1;NLOD=15.30;N_ART_LOD=-1.475e+00;POP_AF=1.000e-03;P_GERMLINE=-1.204e+01;RPA=9,8;RU=T;STR;TLOD=7.00	GT:AD:AF:F1R2:F2R1:MBQ:MFRL:MMQ:MPOS:SA_MAP_AF:SA_POST_PROB	0/1:255,8:0.114:97,3:147,5:39:188,192:60:19:0.030,0.020,0.031:0.012,2.728e-03,0.985	0/0:51,0:0.126:25,0:25,0:0:2,0:0:0
2	187529823	.	A	AT	.	.	DP=379;ECNT=1;NLOD=5.42;N_ART_LOD=-6.646e-01;POP_AF=1.000e-03;P_GERMLINE=-4.648e+00;RPA=17,18;RU=T;STR;TLOD=3.47	GT:AD:AF:F1R2:F2R1:MBQ:MFRL:MMQ:MPOS:SA_MAP_AF:SA_POST_PROB	0/1:250,9:0.196:16,3:13,3:39:175,178:60:33:0.010,0.020,0.020:2.361e-03,0.010,0.987	0/0:20,0:0.201:1,0:0,0:0:2,0:0:0
2	189943835	.	T	TA	.	.	DP=333;ECNT=1;NLOD=4.39;N_ART_LOD=-7.665e-01;POP_AF=1.000e-03;P_GERMLINE=-1.120e+00;RPA=9,10;RU=A;STR;TLOD=10.72	GT:AD:AF:F1R2:F2R1:MBQ:MFRL:MMQ:MPOS:SA_MAP_AF:SA_POST_PROB	0/1:252,11:0.118:104,5:143,6:40:165,207:60:26:0.030,0.040,0.042:0.011,2.575e-03,0.986	0/0:17,1:0.080:9,0:8,0:0:3,0:0:0
2	190321978	.	G	GA	.	.	DP=131;ECNT=1;NLOD=6.02;N_ART_LOD=-1.072e+00;POP_AF=1.000e-03;P_GERMLINE=-2.718e+00;RPA=10,11;RU=A;STR;TLOD=9.95	GT:AD:AF:F1R2:F2R1:MBQ:MFRL:MMQ:MPOS:SA_MAP_AF:SA_POST_PROB	0/1:88,8:0.130:40,5:45,3:37:187,161:60:19:0.071,0.071,0.083:6.689e-03,0.021,0.973	0/0:20,0:0.084:13,0:7,0:0:2,0:0:0
2	191152423	.	T	TA	.	.	DB;DP=72;ECNT=1;NLOD=3.61;N_ART_LOD=-8.910e-01;POP_AF=1.000e-03;P_GERMLINE=-2.991e+00;RPA=9,10;RU=A;STR;TLOD=3.32	GT:AD:AF:F1R2:F2R1:MBQ:MFRL:MMQ:MPOS:SA_MAP_AF:SA_POST_PROB	0/1:41,4:0.172:15,2:24,2:40:190,193:60:30:0.091,0.00,0.089:9.525e-03,0.025,0.965	0/0:12,0:0.126:8,0:4,0:0:5,0:0:0
2	191774907	.	T	C	.	.	DP=48;ECNT=1;NLOD=4.20;N_ART_LOD=-1.175e+00;POP_AF=1.000e-03;P_GERMLINE=-3.201e+00;TLOD=3.70	GT:AD:AF:F1R2:F2R1:MBQ:MFRL:MMQ:MPOS:SA_MAP_AF:SA_POST_PROB	0/1:31,2:0.074:16,1:15,1:35:223,216:60:14:0.051,0.040,0.061:5.850e-03,0.063,0.931	0/0:14,0:3.145e-03:9,0:5,0:0:3,0:0:0
2	191775083	.	C	CT	.	.	DP=137;ECNT=1;NLOD=6.49;N_ART_LOD=-1.126e+00;POP_AF=1.000e-03;P_GERMLINE=-3.501e+00;RPA=11,12;RU=T;STR;TLOD=5.98	GT:AD:AF:F1R2:F2R1:MBQ:MFRL:MMQ:MPOS:SA_MAP_AF:SA_POST_PROB	0/1:81,6:0.163:28,4:44,2:39:176,140:60:28:0.061,0.051,0.069:7.474e-03,0.012,0.981	0/0:22,0:0.131:13,0:7,0:0:3,0:0:0
2	191862595	.	G	A	.	.	DP=306;ECNT=2;NLOD=15.29;N_ART_LOD=-1.733e+00;POP_AF=1.000e-03;P_GERMLINE=-1.437e+01;TLOD=3.63	GT:AD:AF:F1R2:F2R1:MBQ:MFRL:MMQ:MPOS:PGT:PID:SA_MAP_AF:SA_POST_PROB	0/1:232,3:0.044:83,0:149,3:37:176,169:60:23:0|1:191862595_G_A:0.00,0.010,0.013:0.013,1.389e-03,0.985	0/0:51,0:0.047:36,0:15,0:0:2,0:0:0:0|1:191862595_G_A
2	191941054	.	G	GA	.	.	DB;DP=287;ECNT=1;NLOD=4.73;N_ART_LOD=0.471;POP_AF=1.000e-03;P_GERMLINE=-1.444e+00;RPA=10,11;RU=A;STR;TLOD=38.26	GT:AD:AF:F1R2:F2R1:MBQ:MFRL:MMQ:MPOS:SA_MAP_AF:SA_POST_PROB	0/1:153,25:0.247:51,9:97,16:36:187,178:60:26:0.131,0.040,0.133:5.159e-03,0.059,0.935	0/0:24,1:0.181:13,0:10,1:20:3,19:60:49
2	192700837	.	T	C	.	.	DP=1087;ECNT=1;NLOD=44.03;N_ART_LOD=-1.878e+00;POP_AF=1.000e-03;P_GERMLINE=-4.140e+01;TLOD=5.43	GT:AD:AF:F1R2:F2R1:MBQ:MFRL:MMQ:MPOS:SA_MAP_AF:SA_POST_PROB	0/1:876,5:0.033:302,1:541,4:39:169,121:60:25:0.010,0.010,5.889e-03:1.886e-03,6.956e-04,0.997	0/0:150,1:0.040:76,1:70,0:2:0,22:60:20
2	194142261	.	T	C	.	.	DP=120;ECNT=1;NLOD=6.91;N_ART_LOD=-1.395e+00;POP_AF=1.000e-03;P_GERMLINE=-6.224e+00;TLOD=3.38	GT:AD:AF:F1R2:F2R1:MBQ:MFRL:MMQ:MPOS:SA_MAP_AF:SA_POST_PROB	0/1:88,2:0.048:38,2:50,0:40:175,170:60:14:0.00,0.020,0.022:7.151e-03,6.489e-03,0.986	0/0:23,0:0.041:13,0:10,0:0:4,0:0:0
2	196756302	.	G	GA	.	.	DP=135;ECNT=1;NLOD=8.67;N_ART_LOD=-1.505e+00;POP_AF=1.000e-03;P_GERMLINE=-6.624e+00;RPA=9,10;RU=A;STR;TLOD=4.77	GT:AD:AF:F1R2:F2R1:MBQ:MFRL:MMQ:MPOS:SA_MAP_AF:SA_POST_PROB	0/1:83,5:0.116:33,2:50,3:40:198,173:60:19:0.00,0.061,0.057:0.011,0.014,0.975	0/0:29,0:0.078:9,0:20,0:0:2,0:0:0
2	197021394	.	A	G	.	.	DP=264;ECNT=1;NLOD=37.17;N_ART_LOD=-2.119e+00;POP_AF=1.000e-03;P_GERMLINE=-3.387e+01;TLOD=128.89	GT:AD:AF:F1R2:F2R1:MBQ:MFRL:MMQ:MPOS:SA_MAP_AF:SA_POST_PROB	0/1:82,39:0.326:30,19:52,20:40:188,202:60:20:0.313,0.283,0.322:0.023,0.016,0.961	0/0:124,0:0.060:95,0:29,0:0:0,0:0:0
2	197028128	.	G	A	.	.	DP=175;ECNT=1;NLOD=30.58;N_ART_LOD=-2.026e+00;POP_AF=1.000e-03;P_GERMLINE=-2.955e+01;TLOD=3.73	GT:AD:AF:F1R2:F2R1:MBQ:MFRL:MMQ:MPOS:SA_MAP_AF:SA_POST_PROB	0/1:62,2:0.039:22,1:40,1:40:165,158:60:19:0.020,0.020,0.031:8.328e-03,7.125e-03,0.985	0/0:102,0:0.039:76,0:26,0:0:2,0:0:0
2	197673846	.	T	C	.	.	DP=77;ECNT=1;NLOD=14.69;N_ART_LOD=-1.720e+00;POP_AF=1.000e-03;P_GERMLINE=-1.223e+01;TLOD=5.23	GT:AD:AF:F1R2:F2R1:MBQ:MFRL:MMQ:MPOS:SA_MAP_AF:SA_POST_PROB	0/1:18,2:0.136:7,1:11,1:40:201,157:60:13:0.00,0.101,0.100:0.016,0.022,0.962	0/0:49,0:0.057:35,0:14,0:0:2,0:0:0
2	198273223	.	A	G	.	.	DP=164;ECNT=1;NLOD=30.12;N_ART_LOD=-2.021e+00;POP_AF=1.000e-03;P_GERMLINE=-2.943e+01;TLOD=3.40	GT:AD:AF:F1R2:F2R1:MBQ:MFRL:MMQ:MPOS:SA_MAP_AF:SA_POST_PROB	0/1:50,2:0.066:22,0:28,2:37:195,196:60:12:0.030,0.030,0.038:0.016,6.054e-03,0.978	0/0:101,0:0.042:63,0:38,0:0:0,0:0:0
2	198338435	.	G	A	.	.	DP=77;ECNT=1;NLOD=2.96;N_ART_LOD=-7.898e-01;POP_AF=1.000e-03;P_GERMLINE=-2.071e+00;TLOD=3.59	GT:AD:AF:F1R2:F2R1:MBQ:MFRL:MMQ:MPOS:SA_MAP_AF:SA_POST_PROB	0/1:54,3:0.123:12,1:41,2:27:193,220:60:21:0.00,0.051,0.053:0.010,0.015,0.974	0/0:10,0:0.055:6,0:4,0:0:2,0:0:0
2	198607719	.	G	C	.	.	DP=114;ECNT=1;NLOD=4.45;N_ART_LOD=-1.213e+00;POP_AF=1.000e-03;P_GERMLINE=-1.179e+00;TLOD=99.63	GT:AD:AF:F1R2:F2R1:MBQ:MFRL:MMQ:MPOS:SA_MAP_AF:SA_POST_PROB	0/1:62,29:0.332:15,16:47,13:40:209,209:60:20:0.283,0.313,0.319:0.016,0.030,0.954	0/0:15,0:0.040:10,0:5,0:0:5,0:0:0
2	198966098	.	A	AT	.	.	DP=273;ECNT=2;NLOD=3.85;N_ART_LOD=-9.391e-01;POP_AF=1.000e-03;P_GERMLINE=-9.227e-01;RPA=9,10;RU=T;STR;TLOD=5.97	GT:AD:AF:F1R2:F2R1:MBQ:MFRL:MMQ:MPOS:SA_MAP_AF:SA_POST_PROB	0/1:178,7:0.148:73,3:101,4:39:214,204:60:24:0.040,0.00,0.038:0.014,6.778e-03,0.979	0/0:15,1:0.270:6,0:9,1:0:3,2:60:0
2	198966110	.	G	GT	.	.	DB;DP=218;ECNT=2;NLOD=3.01;N_ART_LOD=-6.833e-01;POP_AF=1.000e-03;P_GERMLINE=-1.788e-01;RPA=10,11;RU=T;STR;TLOD=12.98	GT:AD:AF:F1R2:F2R1:MBQ:MFRL:MMQ:MPOS:SA_MAP_AF:SA_POST_PROB	0/1:143,13:0.182:59,5:81,6:39:218,202:60:28:0.071,0.00,0.071:0.017,0.011,0.972	0/0:10,0:0.144:3,0:7,0:0:2,0:0:0
2	200173713	.	G	A	.	.	DP=211;ECNT=1;NLOD=6.30;N_ART_LOD=-1.342e+00;POP_AF=1.000e-03;P_GERMLINE=-4.350e+00;TLOD=4.67	GT:AD:AF:F1R2:F2R1:MBQ:MFRL:MMQ:MPOS:SA_MAP_AF:SA_POST_PROB	0/1:179,3:0.037:60,1:119,2:39:183,162:60:16:0.020,0.00,0.016:4.739e-03,4.811e-03,0.990	0/0:21,0:2.293e-03:14,0:7,0:0:3,0:0:0
2	202139739	.	C	CT	.	.	DP=101;ECNT=1;NLOD=2.92;N_ART_LOD=-6.315e-01;POP_AF=1.000e-03;P_GERMLINE=-1.241e+00;RPA=14,15;RU=T;STR;TLOD=4.42	GT:AD:AF:F1R2:F2R1:MBQ:MFRL:MMQ:MPOS:SA_MAP_AF:SA_POST_PROB	0/1:36,4:0.322:14,1:11,3:34:207,198:60:22:0.081,0.071,0.095:0.033,8.596e-03,0.958	0/0:10,0:0.218:3,0:4,0:0:6,0:0:0
2	203130642	.	C	T	.	.	DP=382;ECNT=1;NLOD=7.11;N_ART_LOD=-1.403e+00;POP_AF=1.000e-03;P_GERMLINE=-5.898e+00;TLOD=3.92	GT:AD:AF:F1R2:F2R1:MBQ:MFRL:MMQ:MPOS:SA_MAP_AF:SA_POST_PROB	0/1:330,3:0.044:139,2:191,1:39:167,168:60:33:0.010,0.010,9.009e-03:1.055e-03,6.925e-03,0.992	0/0:24,0:0.030:15,0:9,0:0:3,0:0:0
2	203149026	.	CT	C	.	.	DP=112;ECNT=1;NLOD=2.64;N_ART_LOD=-6.359e-01;POP_AF=1.000e-03;P_GERMLINE=-8.503e-02;RPA=11,10;RU=T;STR;TLOD=12.26	GT:AD:AF:F1R2:F2R1:MBQ:MFRL:MMQ:MPOS:SA_MAP_AF:SA_POST_PROB	0/1:84,11:0.151:28,6:45,3:39:220,241:60:27:0.071,0.091,0.096:6.869e-03,0.058,0.935	0/0:9,0:0.059:5,0:3,0:0:4,0:0:0
2	203165101	.	A	AT	.	.	DP=153;ECNT=1;NLOD=13.23;N_ART_LOD=-1.406e+00;POP_AF=1.000e-03;P_GERMLINE=-1.246e+01;RPA=10,11;RU=T;STR;TLOD=3.47	GT:AD:AF:F1R2:F2R1:MBQ:MFRL:MMQ:MPOS:SA_MAP_AF:SA_POST_PROB	0/1:79,5:0.119:27,4:50,1:39:172,176:60:10:0.051,0.040,0.060:5.982e-03,0.014,0.980	0/0:44,0:0.108:30,0:14,0:0:2,0:0:0
2	203424678	.	C	G	.	.	DP=152;ECNT=1;NLOD=26.84;N_ART_LOD=-1.976e+00;POP_AF=1.000e-03;P_GERMLINE=-2.354e+01;TLOD=52.48	GT:AD:AF:F1R2:F2R1:MBQ:MFRL:MMQ:MPOS:SA_MAP_AF:SA_POST_PROB	0/1:33,16:0.343:11,7:22,9:40:240,232:60:20:0.323,0.273,0.327:0.020,0.025,0.955	0/0:90,0:0.051:73,0:17,0:0:0,0:0:0
2	203624120	.	CT	C	.	.	DB;DP=147;ECNT=1;NLOD=10.79;N_ART_LOD=-1.326e+00;POP_AF=1.000e-03;P_GERMLINE=-9.344e+00;RPA=10,9;RU=T;STR;TLOD=4.16	GT:AD:AF:F1R2:F2R1:MBQ:MFRL:MMQ:MPOS:SA_MAP_AF:SA_POST_PROB	0/1:64,5:0.207:31,2:27,3:40:188,182:60:20:0.081,0.00,0.076:0.015,0.014,0.971	0/0:36,0:0.119:21,0:13,0:0:2,0:0:0
2	203676525	.	CA	C	.	.	DB;DP=149;ECNT=1;NLOD=10.51;N_ART_LOD=-1.281e+00;POP_AF=1.000e-03;P_GERMLINE=-9.281e+00;RPA=9,8;RU=A;STR;TLOD=3.93	GT:AD:AF:F1R2:F2R1:MBQ:MFRL:MMQ:MPOS:SA_MAP_AF:SA_POST_PROB	0/1:88,4:0.124:24,1:62,3:40:171,167:60:30:0.040,0.030,0.043:8.896e-03,7.129e-03,0.984	0/0:35,0:0.041:23,0:10,0:0:2,0:0:0
2	203686260	.	A	T	.	.	DP=87;ECNT=1;NLOD=4.15;N_ART_LOD=-1.197e+00;POP_AF=1.000e-03;P_GERMLINE=-3.272e+00;TLOD=3.58	GT:AD:AF:F1R2:F2R1:MBQ:MFRL:MMQ:MPOS:SA_MAP_AF:SA_POST_PROB	0/1:64,2:0.063:27,0:37,2:39:227,178:60:12:0.030,0.00,0.030:0.025,6.018e-03,0.968	0/0:14,0:0.071:10,0:4,0:0:3,0:0:0
2	203806724	.	CT	C	.	.	DP=484;ECNT=1;NLOD=14.21;N_ART_LOD=-1.462e+00;POP_AF=1.000e-03;P_GERMLINE=-1.288e+01;RPA=5,4;RU=T;STR;TLOD=4.03	GT:AD:AF:F1R2:F2R1:MBQ:MFRL:MMQ:MPOS:SA_MAP_AF:SA_POST_PROB	0/1:290,6:0.168:103,1:164,5:40:159,179:60:28:0.010,0.010,0.015:2.805e-03,2.322e-03,0.995	0/0:50,0:0.123:29,0:7,0:0:0,0:0:0
2	204037659	.	A	AT	.	.	DP=63;ECNT=1;NLOD=5.12;N_ART_LOD=-1.334e+00;POP_AF=1.000e-03;P_GERMLINE=-4.648e+00;RPA=10,11;RU=T;STR;TLOD=3.17	GT:AD:AF:F1R2:F2R1:MBQ:MFRL:MMQ:MPOS:SA_MAP_AF:SA_POST_PROB	0/1:30,3:0.136:14,2:16,1:40:225,239:60:36:0.091,0.00,0.091:0.025,0.013,0.961	0/0:17,0:0.173:8,0:9,0:0:4,0:0:0
2	204304231	.	T	C	.	.	DP=171;ECNT=1;NLOD=14.36;N_ART_LOD=-1.704e+00;POP_AF=1.000e-03;P_GERMLINE=-1.106e+01;TLOD=149.52	GT:AD:AF:F1R2:F2R1:MBQ:MFRL:MMQ:MPOS:SA_MAP_AF:SA_POST_PROB	0/1:72,42:0.375:35,16:37,26:39:180,185:60:25:0.343,0.343,0.368:0.013,0.022,0.966	0/0:48,0:0.042:25,0:23,0:0:2,0:0:0
2	206630073	.	AAC	A	.	.	DP=139;ECNT=1;NLOD=4.50;N_ART_LOD=-1.246e+00;POP_AF=1.000e-03;P_GERMLINE=-1.225e+00;RPA=9,8;RU=AC;STR;TLOD=30.97	GT:AD:AF:F1R2:F2R1:MBQ:MFRL:MMQ:MPOS:SA_MAP_AF:SA_POST_PROB	0/1:98,14:0.154:37,9:61,5:39:184,185:60:21:0.00,0.121,0.125:0.025,0.012,0.963	0/0:15,0:0.106:6,0:9,0:0:3,0:0:0
2	207013834	.	GA	G	.	.	DP=295;ECNT=1;NLOD=25.37;N_ART_LOD=-6.712e-01;POP_AF=1.000e-03;P_GERMLINE=-2.207e+01;RPA=11,10;RU=A;STR;TLOD=20.57	GT:AD:AF:F1R2:F2R1:MBQ:MFRL:MMQ:MPOS:SA_MAP_AF:SA_POST_PROB	0/1:135,16:0.165:56,8:72,7:39:171,157:60:29:0.101,0.051,0.101:3.727e-03,0.048,0.948	0/0:93,1:0.115:49,0:44,1:20:0,33:60:16
2	207653677	.	T	C	.	.	DP=116;ECNT=1;NLOD=3.90;N_ART_LOD=-1.182e+00;POP_AF=1.000e-03;P_GERMLINE=-3.359e+00;TLOD=3.24	GT:AD:AF:F1R2:F2R1:MBQ:MFRL:MMQ:MPOS:SA_MAP_AF:SA_POST_PROB	0/1:91,2:0.055:29,1:62,1:40:177,205:60:20:0.020,0.00,0.022:4.720e-03,8.832e-03,0.986	0/0:13,0:0.096:12,0:1,0:0:5,0:0:0
2	208461563	.	G	GA	.	.	DP=44;ECNT=1;NLOD=7.51;N_ART_LOD=-1.435e+00;POP_AF=1.000e-03;P_GERMLINE=-5.646e+00;RPA=10,11;RU=A;STR;TLOD=4.58	GT:AD:AF:F1R2:F2R1:MBQ:MFRL:MMQ:MPOS:SA_MAP_AF:SA_POST_PROB	0/1:12,3:0.219:6,2:6,1:39:224,257:60:35:0.182,0.141,0.200:0.014,0.034,0.952	0/0:25,0:0.055:13,0:12,0:0:2,0:0:0
2	209195472	.	G	GT	.	.	DP=75;ECNT=1;NLOD=5.46;N_ART_LOD=1.24;POP_AF=1.000e-03;P_GERMLINE=-2.169e+00;RPA=12,13;RU=T;STR;TLOD=7.93	GT:AD:AF:F1R2:F2R1:MBQ:MFRL:MMQ:MPOS:SA_MAP_AF:SA_POST_PROB	0/1:14,4:0.317:3,2:10,2:38:277,231:60:22:0.222,0.00,0.222:0.025,0.022,0.953	0/0:34,2:0.172:19,1:11,1:22:2,41:60:30
2	209345944	.	CTTTTT	C	.	.	DP=200;ECNT=1;NLOD=3.31;N_ART_LOD=-6.591e-01;POP_AF=1.000e-03;P_GERMLINE=-3.089e-01;RPA=17,12;RU=T;STR;TLOD=7.76	GT:AD:AF:F1R2:F2R1:MBQ:MFRL:MMQ:MPOS:SA_MAP_AF:SA_POST_PROB	0/1:83,15:0.306:3,2:4,3:39:177,173:60:41:0.051,0.040,0.060:0.016,7.061e-03,0.977	0/0:14,1:0.316:0,0:1,0:0:19,0:0:0
2	210561820	.	A	AT	.	.	DB;DP=258;ECNT=1;NLOD=20.16;N_ART_LOD=-1.580e+00;POP_AF=1.000e-03;P_GERMLINE=-1.900e+01;RPA=10,11;RU=T;STR;TLOD=3.86	GT:AD:AF:F1R2:F2R1:MBQ:MFRL:MMQ:MPOS:SA_MAP_AF:SA_POST_PROB	0/1:124,5:0.159:39,0:82,5:39:185,205:60:27:0.040,0.00,0.039:7.389e-03,9.816e-03,0.983	0/0:67,0:0.103:34,0:33,0:0:2,0:0:0
2	210867390	.	C	T	.	.	DP=143;ECNT=1;NLOD=19.67;N_ART_LOD=-1.838e+00;POP_AF=1.000e-03;P_GERMLINE=-1.932e+01;TLOD=3.05	GT:AD:AF:F1R2:F2R1:MBQ:MFRL:MMQ:MPOS:SA_MAP_AF:SA_POST_PROB	0/1:66,2:0.058:25,1:41,1:37:214,159:60:17:0.00,0.030,0.029:6.047e-03,0.022,0.972	0/0:66,0:0.041:42,0:24,0:0:0,0:0:0
2	211473053	.	G	GA	.	.	DP=265;ECNT=1;NLOD=18.20;N_ART_LOD=-5.617e-01;POP_AF=1.000e-03;P_GERMLINE=-1.579e+01;RPA=9,10;RU=A;STR;TLOD=5.17	GT:AD:AF:F1R2:F2R1:MBQ:MFRL:MMQ:MPOS:SA_MAP_AF:SA_POST_PROB	0/1:152,7:0.097:60,3:89,4:38:185,206:60:25:0.030,0.040,0.044:5.943e-03,9.268e-03,0.985	0/0:69,1:0.105:41,0:28,1:20:0,0:60:49
2	211527827	.	G	GT	.	.	DP=365;ECNT=1;NLOD=6.98;N_ART_LOD=0.200;POP_AF=1.000e-03;P_GERMLINE=-3.682e+00;RPA=12,13;RU=T;STR;TLOD=28.66	GT:AD:AF:F1R2:F2R1:MBQ:MFRL:MMQ:MPOS:SA_MAP_AF:SA_POST_PROB	0/1:257,26:0.166:61,6:94,17:39:164,160:60:33:0.071,0.071,0.081:4.791e-03,0.010,0.985	0/0:33,1:0.208:12,0:6,1:2:2,30:60:17
2	212530218	.	GA	G	.	.	DB;DP=401;ECNT=1;NLOD=4.46;N_ART_LOD=0.417;POP_AF=1.000e-03;P_GERMLINE=-3.020e+00;RPA=9,8;RU=A;STR;TLOD=4.14	GT:AD:AF:F1R2:F2R1:MBQ:MFRL:MMQ:MPOS:SA_MAP_AF:SA_POST_PROB	0/1:277,6:0.130:106,0:159,6:40:177,213:60:15:0.020,0.00,0.022:3.472e-03,7.022e-03,0.990	0/0:24,1:0.193:17,1:6,0:20:0,12:60:20
2	212578379	.	T	TA	.	.	DP=251;ECNT=1;NLOD=8.14;N_ART_LOD=0.151;POP_AF=1.000e-03;P_GERMLINE=-4.841e+00;RPA=14,15;RU=A;STR;TLOD=18.42	GT:AD:AF:F1R2:F2R1:MBQ:MFRL:MMQ:MPOS:SA_MAP_AF:SA_POST_PROB	0/1:119,20:0.239:33,5:65,10:37:192,169:60:25:0.101,0.091,0.110:0.010,0.011,0.979	0/0:44,3:0.211:15,1:20,0:14:5,5:60:29
2	213872836	.	TAA	T	.	.	DP=83;ECNT=1;NLOD=2.94;N_ART_LOD=-6.520e-01;POP_AF=1.000e-03;P_GERMLINE=-1.706e-01;RPA=16,14;RU=A;STR;TLOD=7.00	GT:AD:AF:F1R2:F2R1:MBQ:MFRL:MMQ:MPOS:SA_MAP_AF:SA_POST_PROB	0/1:32,5:0.286:7,3:18,1:39:188,169:60:29:0.061,0.081,0.087:0.054,5.889e-03,0.940	0/0:10,0:0.257:3,0:4,0:0:6,0:0:0
2	215821549	.	C	CA	.	.	DP=145;ECNT=1;NLOD=4.50;N_ART_LOD=1.34;POP_AF=1.000e-03;P_GERMLINE=-1.226e+00;RPA=13,14;RU=A;STR;TLOD=10.20	GT:AD:AF:F1R2:F2R1:MBQ:MFRL:MMQ:MPOS:SA_MAP_AF:SA_POST_PROB	0/1:54,8:0.270:22,0:25,8:31:229,213:60:32:0.131,0.00,0.129:0.025,0.016,0.959	0/0:31,2:0.209:15,1:10,1:10:3,25:60:26
2	215917339	.	CCA	C	.	.	DP=830;ECNT=1;NLOD=14.69;N_ART_LOD=-1.296e+00;POP_AF=1.000e-03;P_GERMLINE=-1.139e+01;RPA=8,7;RU=CA;STR;TLOD=54.24	GT:AD:AF:F1R2:F2R1:MBQ:MFRL:MMQ:MPOS:SA_MAP_AF:SA_POST_PROB	0/1:622,30:0.113:231,10:358,18:40:169,184:60:37:0.040,0.030,0.045:1.482e-03,0.014,0.985	0/0:49,0:0.141:25,0:23,0:0:2,0:0:0
2	217329432	.	C	CA	.	.	DP=326;ECNT=2;NLOD=3.14;N_ART_LOD=0.974;POP_AF=1.000e-03;P_GERMLINE=-2.268e-01;RPA=14,15;RU=A;STR;TLOD=42.57	GT:AD:AF:F1R2:F2R1:MBQ:MFRL:MMQ:MPOS:SA_MAP_AF:SA_POST_PROB	0/1:131,34:0.309:35,11:71,20:27:184,180:60:27:0.172,0.172,0.185:0.033,6.425e-03,0.961	0/0:35,4:0.312:14,0:15,2:18:5,25:60:38
2	217363622	.	G	A	.	.	DP=443;ECNT=1;NLOD=6.89;N_ART_LOD=-1.104e+00;POP_AF=1.000e-03;P_GERMLINE=-6.390e+00;TLOD=3.20	GT:AD:AF:F1R2:F2R1:MBQ:MFRL:MMQ:MPOS:SA_MAP_AF:SA_POST_PROB	0/1:397,3:0.031:166,1:231,2:36:164,127:60:20:0.010,0.010,7.481e-03:1.070e-03,3.609e-03,0.995	0/0:23,0:0.025:15,0:8,0:0:3,0:0:0
2	219564048	.	C	T	.	.	DP=210;ECNT=1;NLOD=7.45;N_ART_LOD=-1.427e+00;POP_AF=1.000e-03;P_GERMLINE=-6.202e+00;TLOD=3.95	GT:AD:AF:F1R2:F2R1:MBQ:MFRL:MMQ:MPOS:SA_MAP_AF:SA_POST_PROB	0/1:173,3:0.042:67,1:106,2:40:180,202:60:12:0.00,0.020,0.017:0.033,1.452e-03,0.965	0/0:25,0:0.043:10,0:15,0:0:4,0:0:0
2	219602679	.	G	A	.	.	DP=631;ECNT=1;NLOD=21.89;N_ART_LOD=-1.599e+00;POP_AF=1.000e-03;P_GERMLINE=-2.113e+01;TLOD=3.46	GT:AD:AF:F1R2:F2R1:MBQ:MFRL:MMQ:MPOS:SA_MAP_AF:SA_POST_PROB	0/1:511,3:0.037:199,0:312,3:39:176,116:60:21:0.010,0.00,5.825e-03:5.025e-04,0.016,0.983	0/0:73,0:0.068:42,0:31,0:0:2,0:0:0
2	219894384	.	G	A	.	.	DP=277;ECNT=1;NLOD=4.50;N_ART_LOD=-1.204e+00;POP_AF=1.000e-03;P_GERMLINE=-3.000e+00;TLOD=4.21	GT:AD:AF:F1R2:F2R1:MBQ:MFRL:MMQ:MPOS:SA_MAP_AF:SA_POST_PROB	0/1:249,3:0.032:91,1:158,2:39:184,234:60:38:0.010,0.00,0.012:2.412e-03,4.731e-03,0.993	0/0:15,0:2.484e-03:12,0:3,0:0:3,0:0:0
2	220136455	.	G	A	.	.	DP=364;ECNT=1;NLOD=24.80;N_ART_LOD=-1.928e+00;POP_AF=1.000e-03;P_GERMLINE=-2.349e+01;TLOD=4.02	GT:AD:AF:F1R2:F2R1:MBQ:MFRL:MMQ:MPOS:SA_MAP_AF:SA_POST_PROB	0/1:262,3:0.038:148,2:114,1:39:181,215:60:35:0.00,0.010,0.011:0.016,1.108e-03,0.983	0/0:83,0:0.017:52,0:31,0:0:2,0:0:0
2	220364735	.	A	G	.	.	DP=153;ECNT=1;NLOD=7.26;N_ART_LOD=-1.344e+00;POP_AF=1.000e-03;P_GERMLINE=-5.310e+00;TLOD=4.67	GT:AD:AF:F1R2:F2R1:MBQ:MFRL:MMQ:MPOS:SA_MAP_AF:SA_POST_PROB	0/1:111,3:0.057:43,1:68,2:39:185,215:60:19:0.00,0.030,0.026:0.017,3.093e-03,0.980	0/0:29,2:0.077:17,1:12,1:2:2,9:60:0
2	223066038	.	AT	A	.	.	DB;DP=249;ECNT=2;NLOD=11.41;N_ART_LOD=-1.335e+00;POP_AF=1.000e-03;P_GERMLINE=-8.134e+00;RPA=9,8;RU=T;STR;TLOD=7.15	GT:AD:AF:F1R2:F2R1:MBQ:MFRL:MMQ:MPOS:SA_MAP_AF:SA_POST_PROB	0/1:168,7:0.105:68,2:92,5:39:198,166:60:12:0.030,0.030,0.042:6.794e-03,4.808e-03,0.988	0/0:38,0:0.088:24,0:13,0:0:0,0:0:0
2	223488452	.	G	GA	.	.	DP=407;ECNT=1;NLOD=16.80;N_ART_LOD=-1.500e+00;POP_AF=1.000e-03;P_GERMLINE=-1.396e+01;RPA=9,10;RU=A;STR;TLOD=5.73	GT:AD:AF:F1R2:F2R1:MBQ:MFRL:MMQ:MPOS:SA_MAP_AF:SA_POST_PROB	0/1:285,8:0.092:108,4:173,4:39:183,168:60:30:0.030,0.020,0.027:3.070e-03,4.997e-03,0.992	0/0:56,0:0.096:34,0:22,0:0:2,0:0:0
2	227661013	.	G	A	.	.	DP=250;ECNT=1;NLOD=8.96;N_ART_LOD=-1.519e+00;POP_AF=1.000e-03;P_GERMLINE=-7.027e+00;TLOD=4.66	GT:AD:AF:F1R2:F2R1:MBQ:MFRL:MMQ:MPOS:SA_MAP_AF:SA_POST_PROB	0/1:201,3:0.041:81,2:120,1:40:174,158:60:19:0.010,0.010,0.015:2.152e-03,5.978e-03,0.992	0/0:30,0:0.076:10,0:20,0:0:4,0:0:0
2	227927189	.	GTTT	G	.	.	DP=131;ECNT=1;NLOD=4.27;N_ART_LOD=-8.169e-01;POP_AF=1.000e-03;P_GERMLINE=-1.413e+00;RPA=13,10;RU=T;STR;TLOD=5.77	GT:AD:AF:F1R2:F2R1:MBQ:MFRL:MMQ:MPOS:SA_MAP_AF:SA_POST_PROB	0/1:89,15:0.220:5,3:3,1:38:194,206:60:9:0.00,0.040,0.040:8.491e-03,0.011,0.980	0/0:16,0:0.123:0,0:1,0:0:9,0:0:0
2	227945267	.	T	C	.	.	DP=125;ECNT=1;NLOD=10.49;N_ART_LOD=-1.561e+00;POP_AF=1.000e-03;P_GERMLINE=-9.699e+00;TLOD=3.49	GT:AD:AF:F1R2:F2R1:MBQ:MFRL:MMQ:MPOS:SA_MAP_AF:SA_POST_PROB	0/1:80,2:0.060:23,0:57,2:40:169,174:60:30:0.020,0.00,0.024:4.313e-03,0.012,0.983	0/0:35,0:0.017:25,0:10,0:0:2,0:0:0
2	228135642	.	G	A	.	.	DP=244;ECNT=1;NLOD=24.28;N_ART_LOD=-1.922e+00;POP_AF=1.000e-03;P_GERMLINE=-2.098e+01;TLOD=23.21	GT:AD:AF:F1R2:F2R1:MBQ:MFRL:MMQ:MPOS:SA_MAP_AF:SA_POST_PROB	0/1:142,9:0.091:60,3:82,6:39:173,200:60:20:0.061,0.020,0.060:3.657e-03,0.026,0.970	0/0:81,0:0.026:48,0:33,0:0:2,0:0:0
2	228786048	.	TTGC	T	.	.	DP=91;ECNT=1;NLOD=9.63;N_ART_LOD=-1.540e+00;POP_AF=1.000e-03;P_GERMLINE=-6.445e+00;TLOD=6.50	GT:AD:AF:F1R2:F2R1:MBQ:MFRL:MMQ:MPOS:SA_MAP_AF:SA_POST_PROB	0/1:35,6:0.230:16,6:19,0:16:180,204:60:7:0.00,0.141,0.146:0.022,0.017,0.961	0/0:32,0:0.056:19,0:13,0:0:0,0:0:0
2	230744851	.	G	GA	.	.	DP=171;ECNT=1;NLOD=13.25;N_ART_LOD=-1.718e+00;POP_AF=1.000e-03;P_GERMLINE=-1.278e+01;RPA=9,10;RU=A;STR;TLOD=3.17	GT:AD:AF:F1R2:F2R1:MBQ:MFRL:MMQ:MPOS:SA_MAP_AF:SA_POST_PROB	0/1:81,4:0.148:29,1:52,3:32:171,261:60:19:0.051,0.00,0.047:6.173e-03,0.016,0.977	0/0:44,0:0.146:24,0:20,0:0:2,0:0:0
2	231065463	.	G	GA	.	.	DP=46;ECNT=2;NLOD=4.81;N_ART_LOD=-9.539e-01;POP_AF=1.000e-03;P_GERMLINE=-3.463e+00;RPA=9,10;RU=A;STR;TLOD=4.05	GT:AD:AF:F1R2:F2R1:MBQ:MFRL:MMQ:MPOS:SA_MAP_AF:SA_POST_PROB	0/1:23,3:0.170:8,2:14,1:40:228,267:60:38:0.00,0.111,0.115:0.016,0.025,0.959	0/0:16,0:1.375e-03:12,0:4,0:0:1,0:0:0
2	231065503	.	G	GA	.	.	DP=114;ECNT=2;NLOD=12.92;N_ART_LOD=-1.375e+00;POP_AF=1.000e-03;P_GERMLINE=-9.619e+00;RPA=10,11;RU=A;STR;TLOD=9.62	GT:AD:AF:F1R2:F2R1:MBQ:MFRL:MMQ:MPOS:SA_MAP_AF:SA_POST_PROB	0/1:55,7:0.135:21,4:32,3:38:206,215:60:23:0.091,0.101,0.113:8.993e-03,0.036,0.955	0/0:43,0:0.063:21,0:22,0:0:2,0:0:0
2	231624865	.	T	C	.	.	DP=124;ECNT=1;NLOD=3.60;N_ART_LOD=-1.113e+00;POP_AF=1.000e-03;P_GERMLINE=-3.270e+00;TLOD=3.03	GT:AD:AF:F1R2:F2R1:MBQ:MFRL:MMQ:MPOS:SA_MAP_AF:SA_POST_PROB	0/1:108,2:0.028:35,0:73,2:40:170,131:60:19:0.020,0.00,0.018:4.590e-03,6.931e-03,0.988	0/0:12,0:2.286e-03:10,0:2,0:0:5,0:0:0
2	231940295	.	C	CT	.	.	DB;DP=89;ECNT=1;NLOD=2.62;N_ART_LOD=0.543;POP_AF=1.000e-03;P_GERMLINE=-8.289e-02;RPA=11,12;RU=T;STR;TLOD=14.68	GT:AD:AF:F1R2:F2R1:MBQ:MFRL:MMQ:MPOS:SA_MAP_AF:SA_POST_PROB	0/1:36,9:0.287:10,6:18,3:39:175,177:60:21:0.172,0.182,0.200:0.025,0.012,0.963	0/0:17,1:0.242:7,0:8,1:20:5,0:60:37
2	232025952	.	T	TA	.	.	DP=68;ECNT=1;NLOD=2.85;N_ART_LOD=-6.947e-01;POP_AF=1.000e-03;P_GERMLINE=-1.364e+00;RPA=14,15;RU=A;STR;TLOD=4.21	GT:AD:AF:F1R2:F2R1:MBQ:MFRL:MMQ:MPOS:SA_MAP_AF:SA_POST_PROB	0/1:35,4:0.163:12,1:15,3:39:237,263:60:27:0.00,0.101,0.105:0.014,0.025,0.960	0/0:17,1:0.179:9,0:6,0:0:3,0:0:0
2	232576050	.	T	C	.	.	DP=142;ECNT=1;NLOD=6.59;N_ART_LOD=-1.377e+00;POP_AF=1.000e-03;P_GERMLINE=-3.751e+00;TLOD=5.73	GT:AD:AF:F1R2:F2R1:MBQ:MFRL:MMQ:MPOS:SA_MAP_AF:SA_POST_PROB	0/1:108,3:0.059:45,0:63,3:40:208,219:60:20:0.00,0.030,0.027:5.093e-03,0.022,0.973	0/0:22,0:0.044:14,0:8,0:0:2,0:0:0
2	233246170	.	AATG	A	.	.	DP=417;ECNT=1;NLOD=7.82;N_ART_LOD=-1.438e+00;POP_AF=1.000e-03;P_GERMLINE=-4.517e+00;TLOD=8.99	GT:AD:AF:F1R2:F2R1:MBQ:MFRL:MMQ:MPOS:SA_MAP_AF:SA_POST_PROB	0/1:374,5:0.027:131,0:243,5:35:167,135:40:3:0.010,0.00,0.013:8.283e-04,0.034,0.965	0/0:26,0:0.019:15,0:11,0:0:4,0:0:0
2	234178624	.	CTTTTT	C	.	.	DP=155;ECNT=1;NLOD=2.68;N_ART_LOD=-3.805e-01;POP_AF=1.000e-03;P_GERMLINE=-2.360e+00;RPA=15,10;RU=T;STR;TLOD=3.02	GT:AD:AF:F1R2:F2R1:MBQ:MFRL:MMQ:MPOS:SA_MAP_AF:SA_POST_PROB	0/1:126,5:0.084:36,1:35,1:39:174,193:60:18:0.00,0.020,0.017:5.620e-03,5.039e-03,0.989	0/0:9,0:0.129:4,0:1,0:0:6,0:0:0
2	234182371	.	C	T	.	.	DP=465;ECNT=1;NLOD=40.13;N_ART_LOD=-2.136e+00;POP_AF=1.000e-03;P_GERMLINE=-3.856e+01;TLOD=4.27	GT:AD:AF:F1R2:F2R1:MBQ:MFRL:MMQ:MPOS:SA_MAP_AF:SA_POST_PROB	0/1:301,3:0.045:127,1:174,2:40:156,219:60:23:0.010,0.010,9.868e-03:1.667e-03,3.445e-03,0.995	0/0:134,0:0.021:91,0:43,0:0:0,0:0:0
2	234368715	.	TAA	T	.	.	DP=65;ECNT=1;NLOD=3.04;N_ART_LOD=-7.264e-01;POP_AF=1.000e-03;P_GERMLINE=-2.221e-01;RPA=14,12;RU=A;STR;TLOD=6.65	GT:AD:AF:F1R2:F2R1:MBQ:MFRL:MMQ:MPOS:SA_MAP_AF:SA_POST_PROB	0/1:32,4:0.231:2,0:20,4:40:178,171:60:23:0.00,0.101,0.100:0.023,0.012,0.965	0/0:10,0:0.113:6,0:0,0:0:3,0:0:0
2	234557340	.	A	G	.	.	DP=66;ECNT=1;NLOD=2.40;N_ART_LOD=-9.536e-01;POP_AF=1.000e-03;P_GERMLINE=-1.506e+00;TLOD=3.61	GT:AD:AF:F1R2:F2R1:MBQ:MFRL:MMQ:MPOS:SA_MAP_AF:SA_POST_PROB	0/1:54,2:0.054:22,2:32,0:39:207,206:48:28:0.00,0.040,0.036:8.272e-03,0.014,0.978	0/0:8,0:2.653e-03:1,0:7,0:0:4,0:0:0
2	234638282	.	G	GT	.	.	DP=546;ECNT=1;NLOD=60.19;N_ART_LOD=-1.405e+00;POP_AF=1.000e-03;P_GERMLINE=-5.916e+01;RPA=8,9;RU=T;STR;TLOD=3.73	GT:AD:AF:F1R2:F2R1:MBQ:MFRL:MMQ:MPOS:SA_MAP_AF:SA_POST_PROB	0/1:263,6:0.068:106,3:156,3:40:185,178:60:31:0.020,0.00,0.022:1.098e-03,0.081,0.918	0/0:211,2:0.081:139,1:72,1:20:0,1:42:27
2	234916771	.	A	AT	.	.	DP=243;ECNT=1;NLOD=11.96;N_ART_LOD=3.80;POP_AF=1.000e-03;P_GERMLINE=-8.673e+00;RPA=15,16;RU=T;STR;TLOD=7.49	GT:AD:AF:F1R2:F2R1:MBQ:MFRL:MMQ:MPOS:SA_MAP_AF:SA_POST_PROB	0/1:69,8:0.226:20,1:27,6:36:165,182:60:30:0.051,0.081,0.091:0.038,5.059e-03,0.957	0/0:82,6:0.237:35,2:35,3:20:4,17:60:16
2	235404564	.	TCATC	T	.	.	DP=316;ECNT=1;NLOD=2.41;N_ART_LOD=-9.542e-01;POP_AF=1.000e-03;P_GERMLINE=-1.008e+00;RPA=5,4;RU=CATC;STR;TLOD=4.15	GT:AD:AF:F1R2:F2R1:MBQ:MFRL:MMQ:MPOS:SA_MAP_AF:SA_POST_PROB	0/1:247,5:0.107:125,2:122,3:40:177,215:60:23:0.020,0.010,0.020:1.808e-03,9.181e-03,0.989	0/0:8,0:2.181e-06:3,0:5,0:0:4,0:0:0
2	237076630	.	A	G	.	.	DP=111;ECNT=1;NLOD=5.12;N_ART_LOD=-1.255e+00;POP_AF=1.000e-03;P_GERMLINE=-4.557e+00;TLOD=3.26	GT:AD:AF:F1R2:F2R1:MBQ:MFRL:MMQ:MPOS:SA_MAP_AF:SA_POST_PROB	0/1:92,2:0.021:41,2:51,0:30:158,155:60:26:0.020,0.020,0.021:6.338e-03,5.061e-03,0.989	0/0:17,0:1.975e-04:11,0:6,0:0:5,0:0:0
2	237489533	.	G	A	.	.	DP=743;ECNT=1;NLOD=53.19;N_ART_LOD=-2.272e+00;POP_AF=1.000e-03;P_GERMLINE=-5.069e+01;TLOD=5.27	GT:AD:AF:F1R2:F2R1:MBQ:MFRL:MMQ:MPOS:SA_MAP_AF:SA_POST_PROB	0/1:514,5:0.035:172,3:342,2:40:175,142:60:11:0.010,0.010,9.634e-03:6.609e-03,8.165e-04,0.993	0/0:178,0:0.055:114,0:64,0:0:0,0:0:0
2	238249814	.	C	A	.	.	DP=75;ECNT=1;NLOD=4.81;N_ART_LOD=-1.251e+00;POP_AF=1.000e-03;P_GERMLINE=-3.312e+00;TLOD=4.20	GT:AD:AF:F1R2:F2R1:MBQ:MFRL:MMQ:MPOS:SA_MAP_AF:SA_POST_PROB	0/1:52,3:0.075:14,0:38,3:40:196,309:60:20:0.051,0.00,0.055:0.012,0.012,0.976	0/0:16,0:0.057:10,0:6,0:0:7,0:0:0
2	238925155	.	CT	C	.	.	DB;DP=86;ECNT=1;NLOD=6.68;N_ART_LOD=-1.347e+00;POP_AF=1.000e-03;P_GERMLINE=-3.376e+00;RPA=10,9;RU=T;STR;TLOD=16.01	GT:AD:AF:F1R2:F2R1:MBQ:MFRL:MMQ:MPOS:SA_MAP_AF:SA_POST_PROB	0/1:45,10:0.188:25,7:20,3:39:185,218:60:28:0.00,0.182,0.182:0.021,0.022,0.957	0/0:25,1:0.102:11,1:14,0:35:2,0:60:1
2	240016764	.	A	G	.	.	DP=267;ECNT=1;NLOD=6.49;N_ART_LOD=-1.277e+00;POP_AF=1.000e-03;P_GERMLINE=-4.838e+00;TLOD=4.36	GT:AD:AF:F1R2:F2R1:MBQ:MFRL:MMQ:MPOS:SA_MAP_AF:SA_POST_PROB	0/1:214,3:0.038:90,1:124,2:40:180,219:60:31:0.010,0.010,0.014:0.012,1.814e-03,0.987	0/0:29,3:0.176:16,2:13,1:2:4,2:60:0
2	240078580	.	C	A	.	.	DP=111;ECNT=1;NLOD=2.70;N_ART_LOD=-1.018e+00;POP_AF=1.000e-03;P_GERMLINE=-2.281e+00;TLOD=3.12	GT:AD:AF:F1R2:F2R1:MBQ:MFRL:MMQ:MPOS:SA_MAP_AF:SA_POST_PROB	0/1:92,2:0.057:33,0:59,2:39:209,192:60:32:0.020,0.00,0.021:0.019,4.621e-03,0.976	0/0:9,0:0.051:4,0:5,0:0:5,0:0:0
2	241814430	.	C	A	.	.	DP=119;ECNT=1;NLOD=3.01;N_ART_LOD=-1.073e+00;POP_AF=1.000e-03;P_GERMLINE=-2.520e+00;TLOD=3.19	GT:AD:AF:F1R2:F2R1:MBQ:MFRL:MMQ:MPOS:SA_MAP_AF:SA_POST_PROB	0/1:94,2:0.073:32,0:62,2:40:188,165:60:17:0.00,0.020,0.021:4.633e-03,0.017,0.978	0/0:10,0:0.083:2,0:8,0:0:2,0:0:0
2	242263615	.	G	GT	.	.	DP=169;ECNT=1;NLOD=15.22;N_ART_LOD=0.016;POP_AF=1.000e-03;P_GERMLINE=-1.196e+01;RPA=10,11;RU=T;STR;TLOD=7.00	GT:AD:AF:F1R2:F2R1:MBQ:MFRL:MMQ:MPOS:SA_MAP_AF:SA_POST_PROB	0/1:70,6:0.127:37,4:31,2:40:185,181:60:30:0.061,0.071,0.079:0.013,8.079e-03,0.979	0/0:71,4:0.102:42,2:28,1:2:2,12:60:2
3	423979	.	A	G	.	.	DP=181;ECNT=1;NLOD=6.30;N_ART_LOD=-1.395e+00;POP_AF=1.000e-03;P_GERMLINE=-2.996e+00;TLOD=273.74	GT:AD:AF:F1R2:F2R1:MBQ:MFRL:MMQ:MPOS:SA_MAP_AF:SA_POST_PROB	0/1:72,76:0.512:25,24:47,52:40:181,194:60:22:0.505,0.455,0.514:0.011,0.050,0.939	0/0:21,0:0.127:14,0:7,0:0:3,0:0:0
3	432635	.	C	A	.	.	DP=181;ECNT=1;NLOD=18.89;N_ART_LOD=-1.820e+00;POP_AF=1.000e-03;P_GERMLINE=-1.852e+01;TLOD=3.07	GT:AD:AF:F1R2:F2R1:MBQ:MFRL:MMQ:MPOS:SA_MAP_AF:SA_POST_PROB	0/1:104,2:0.050:52,1:52,1:40:184,204:60:12:0.00,0.020,0.019:0.010,3.461e-03,0.986	0/0:63,0:0.039:50,0:13,0:0:2,0:0:0
3	1414606	.	A	T	.	.	DP=372;ECNT=1;NLOD=29.93;N_ART_LOD=-2.018e+00;POP_AF=1.000e-03;P_GERMLINE=-2.663e+01;TLOD=1085.99	GT:AD:AF:F1R2:F2R1:MBQ:MFRL:MMQ:MPOS:SA_MAP_AF:SA_POST_PROB	0/1:0,253:0.978:0,108:0,145:40:0,162:60:20:0.990,0.990,1.00:0.027,0.027,0.946	0/0:100,0:0.041:68,0:32,0:0:2,0:0:0
3	5213916	.	G	GT	.	.	DP=794;ECNT=1;NLOD=48.71;N_ART_LOD=-1.965e+00;POP_AF=1.000e-03;P_GERMLINE=-4.620e+01;RPA=9,10;RU=T;STR;TLOD=5.28	GT:AD:AF:F1R2:F2R1:MBQ:MFRL:MMQ:MPOS:SA_MAP_AF:SA_POST_PROB	0/1:461,10:0.113:194,4:265,6:39:174,161:60:27:0.010,0.020,0.021:0.019,1.056e-03,0.980	0/0:162,0:0.119:106,0:56,0:0:0,0:0:0
3	5243489	.	G	T	.	.	DP=825;ECNT=1;NLOD=37.48;N_ART_LOD=-2.117e+00;POP_AF=1.000e-03;P_GERMLINE=-3.418e+01;TLOD=243.83	GT:AD:AF:F1R2:F2R1:MBQ:MFRL:MMQ:MPOS:SA_MAP_AF:SA_POST_PROB	0/1:573,84:0.147:203,31:370,53:39:171,181:60:22:0.121,0.111,0.128:2.540e-03,0.017,0.980	0/0:125,0:0.046:90,0:35,0:0:0,0:0:0
3	5255105	.	A	G	.	.	DP=440;ECNT=1;NLOD=7.50;N_ART_LOD=-1.435e+00;POP_AF=1.000e-03;P_GERMLINE=-6.850e+00;TLOD=3.34	GT:AD:AF:F1R2:F2R1:MBQ:MFRL:MMQ:MPOS:SA_MAP_AF:SA_POST_PROB	0/1:388,3:0.036:153,0:235,3:40:183,154:60:21:0.010,0.010,7.673e-03:1.508e-03,2.493e-03,0.996	0/0:25,0:0.056:13,0:12,0:0:3,0:0:0
3	8977720	.	G	A	.	.	DP=183;ECNT=1;NLOD=23.34;N_ART_LOD=-1.917e+00;POP_AF=1.000e-03;P_GERMLINE=-2.272e+01;TLOD=3.32	GT:AD:AF:F1R2:F2R1:MBQ:MFRL:MMQ:MPOS:SA_MAP_AF:SA_POST_PROB	0/1:93,2:0.027:34,0:59,2:40:173,196:60:32:0.00,0.020,0.021:0.034,2.305e-03,0.963	0/0:78,0:0.055:39,0:39,0:0:2,0:0:0
3	9407109	.	G	A	.	.	DP=113;ECNT=1;NLOD=9.00;N_ART_LOD=-1.503e+00;POP_AF=1.000e-03;P_GERMLINE=-8.168e+00;TLOD=3.53	GT:AD:AF:F1R2:F2R1:MBQ:MFRL:MMQ:MPOS:SA_MAP_AF:SA_POST_PROB	0/1:72,2:0.069:20,0:52,2:40:240,244:60:16:0.030,0.00,0.027:0.022,5.609e-03,0.972	0/0:30,0:0.033:24,0:6,0:0:2,0:0:0
3	9408575	.	C	CT	.	.	DP=253;ECNT=1;NLOD=21.90;N_ART_LOD=-1.595e+00;POP_AF=1.000e-03;P_GERMLINE=-2.092e+01;RPA=9,10;RU=T;STR;TLOD=3.68	GT:AD:AF:F1R2:F2R1:MBQ:MFRL:MMQ:MPOS:SA_MAP_AF:SA_POST_PROB	0/1:148,5:0.084:59,2:86,3:39:177,252:60:32:0.030,0.010,0.033:2.365e-03,0.024,0.974	0/0:73,0:0.057:45,0:28,0:0:2,0:0:0
3	9847925	.	T	C	.	.	DP=598;ECNT=1;NLOD=16.12;N_ART_LOD=-1.711e+00;POP_AF=1.000e-03;P_GERMLINE=-1.358e+01;TLOD=5.33	GT:AD:AF:F1R2:F2R1:MBQ:MFRL:MMQ:MPOS:SA_MAP_AF:SA_POST_PROB	0/1:521,4:0.023:189,3:332,1:38:166,140:60:24:0.010,0.010,7.619e-03:1.182e-03,2.286e-03,0.997	0/0:59,2:0.038:36,2:23,0:2:2,30:60:7
3	9970056	.	G	A	.	.	DP=500;ECNT=1;NLOD=4.20;N_ART_LOD=-1.176e+00;POP_AF=1.000e-03;P_GERMLINE=-3.599e+00;TLOD=3.30	GT:AD:AF:F1R2:F2R1:MBQ:MFRL:MMQ:MPOS:SA_MAP_AF:SA_POST_PROB	0/1:463,3:0.027:179,0:284,3:39:178,157:60:8:0.010,0.010,6.438e-03:2.138e-03,1.171e-03,0.997	0/0:14,0:2.347e-03:9,0:5,0:0:4,0:0:0
3	10081055	.	C	T	.	.	DP=576;ECNT=1;NLOD=9.55;N_ART_LOD=-1.539e+00;POP_AF=1.000e-03;P_GERMLINE=-6.251e+00;TLOD=132.65	GT:AD:AF:F1R2:F2R1:MBQ:MFRL:MMQ:MPOS:SA_MAP_AF:SA_POST_PROB	0/1:467,49:0.115:188,16:279,33:39:169,180:60:24:0.091,0.061,0.095:2.146e-03,0.040,0.958	0/0:32,0:0.061:25,0:7,0:0:2,0:0:0
3	10103931	.	C	CTT	.	.	DP=221;ECNT=1;NLOD=5.42;N_ART_LOD=-7.773e-01;POP_AF=1.000e-03;P_GERMLINE=-2.387e+00;RPA=14,16;RU=T;STR;TLOD=6.07	GT:AD:AF:F1R2:F2R1:MBQ:MFRL:MMQ:MPOS:SA_MAP_AF:SA_POST_PROB	0/1:76,7:0.314:24,3:35,3:36:176,124:60:17:0.040,0.051,0.062:0.068,3.338e-03,0.928	0/0:18,0:0.236:7,0:9,0:0:9,0:0:0
3	10301805	.	G	GT	.	.	DP=183;ECNT=1;NLOD=17.53;N_ART_LOD=-1.357e+00;POP_AF=1.000e-03;P_GERMLINE=-1.424e+01;RPA=10,11;RU=T;STR;TLOD=7.98	GT:AD:AF:F1R2:F2R1:MBQ:MFRL:MMQ:MPOS:SA_MAP_AF:SA_POST_PROB	0/1:94,8:0.121:36,3:56,4:39:183,208:60:19:0.051,0.061,0.069:8.531e-03,0.013,0.979	0/0:61,1:0.073:34,0:27,0:0:2,0:0:0
3	10312061	.	GGCA	G	.	.	DP=375;ECNT=1;NLOD=3.85;N_ART_LOD=-1.190e+00;POP_AF=1.000e-03;P_GERMLINE=-2.184e+00;RPA=4,3;RU=GCA;STR;TLOD=4.37	GT:AD:AF:F1R2:F2R1:MBQ:MFRL:MMQ:MPOS:SA_MAP_AF:SA_POST_PROB	0/1:304,4:0.082:115,2:189,2:40:184,151:60:22:0.010,0.010,0.013:6.432e-03,1.462e-03,0.992	0/0:13,0:0.125:9,0:4,0:0:5,0:0:0
3	10319930	.	G	A	.	.	DP=99;ECNT=1;NLOD=2.62;N_ART_LOD=-1.012e+00;POP_AF=1.000e-03;P_GERMLINE=-2.019e+00;TLOD=3.30	GT:AD:AF:F1R2:F2R1:MBQ:MFRL:MMQ:MPOS:SA_MAP_AF:SA_POST_PROB	0/1:80,2:0.063:37,0:43,2:39:192,175:60:15:0.00,0.020,0.024:6.632e-03,9.141e-03,0.984	0/0:9,0:0.071:1,0:8,0:0:6,0:0:0
3	11078511	.	C	A	.	.	DP=537;ECNT=1;NLOD=6.85;N_ART_LOD=-1.394e+00;POP_AF=1.000e-03;P_GERMLINE=-6.281e+00;TLOD=3.27	GT:AD:AF:F1R2:F2R1:MBQ:MFRL:MMQ:MPOS:SA_MAP_AF:SA_POST_PROB	0/1:481,3:0.036:153,0:328,3:39:164,149:60:19:0.010,0.010,6.198e-03:6.920e-04,6.027e-03,0.993	0/0:23,0:0.046:11,0:12,0:0:3,0:0:0
3	12571420	.	G	GTT	.	.	DP=200;ECNT=1;NLOD=5.08;N_ART_LOD=-8.439e-01;POP_AF=1.000e-03;P_GERMLINE=-1.782e+00;RPA=13,15;RU=T;STR;TLOD=9.50	GT:AD:AF:F1R2:F2R1:MBQ:MFRL:MMQ:MPOS:SA_MAP_AF:SA_POST_PROB	0/1:94,9:0.248:37,3:51,5:39:182,207:60:35:0.061,0.051,0.067:8.906e-03,7.274e-03,0.984	0/0:17,0:0.245:6,0:9,0:0:5,0:0:0
3	12829773	.	G	C	.	.	DP=141;ECNT=6;NLOD=3.31;N_ART_LOD=-1.094e+00;POP_AF=1.000e-03;P_GERMLINE=-4.902e-01;TLOD=5.98	GT:AD:AF:F1R2:F2R1:MBQ:MFRL:MMQ:MPOS:PGT:PID:SA_MAP_AF:SA_POST_PROB	0/1:115,3:0.066:60,1:55,2:37:178,126:40:11:0|1:12829773_G_C:0.00,0.030,0.025:8.403e-03,5.192e-03,0.986	0/0:11,0:0.042:7,0:4,0:0:8,0:0:0:0|1:12829773_G_C
3	12829776	.	G	A	.	.	DP=134;ECNT=6;NLOD=3.31;N_ART_LOD=-1.079e+00;POP_AF=1.000e-03;P_GERMLINE=-5.094e-01;TLOD=5.93	GT:AD:AF:F1R2:F2R1:MBQ:MFRL:MMQ:MPOS:PGT:PID:SA_MAP_AF:SA_POST_PROB	0/1:120,3:0.024:62,1:58,2:40:179,126:40:5:0|1:12829773_G_C:0.00,0.020,0.024:8.324e-03,4.869e-03,0.987	0/0:11,0:3.581e-05:7,0:4,0:0:8,0:0:0:0|1:12829773_G_C
3	12829786	.	C	T	.	.	DP=141;ECNT=6;NLOD=3.31;N_ART_LOD=-1.079e+00;POP_AF=1.000e-03;P_GERMLINE=-5.273e-01;TLOD=5.88	GT:AD:AF:F1R2:F2R1:MBQ:MFRL:MMQ:MPOS:PGT:PID:SA_MAP_AF:SA_POST_PROB	0/1:123,3:0.038:63,1:60,2:40:178,126:40:15:0|1:12829773_G_C:0.00,0.020,0.024:9.435e-03,4.099e-03,0.986	0/0:11,0:3.357e-04:7,0:4,0:0:7,0:0:0:0|1:12829773_G_C
3	12829804	.	A	T	.	.	DP=149;ECNT=6;NLOD=2.41;N_ART_LOD=-9.542e-01;POP_AF=1.000e-03;P_GERMLINE=-5.225e-02;TLOD=18.12	GT:AD:AF:F1R2:F2R1:MBQ:MFRL:MMQ:MPOS:PGT:PID:SA_MAP_AF:SA_POST_PROB	0/1:132,7:0.057:67,3:65,4:39:178,120:43:7:0|1:12829804_A_T:0.040,0.051,0.050:7.924e-03,6.029e-03,0.986	0/0:8,0:3.162e-05:4,0:4,0:0:9,0:0:0:0|1:12829804_A_T
3	12829807	.	T	G	.	.	DP=156;ECNT=6;NLOD=2.41;N_ART_LOD=-9.542e-01;POP_AF=1.000e-03;P_GERMLINE=-5.225e-02;TLOD=25.22	GT:AD:AF:F1R2:F2R1:MBQ:MFRL:MMQ:MPOS:PGT:PID:SA_MAP_AF:SA_POST_PROB	0/1:138,10:0.068:68,4:70,6:39:177,115:43:10:0|1:12829804_A_T:0.061,0.051,0.068:4.274e-03,0.016,0.980	0/0:8,0:3.162e-05:4,0:4,0:0:9,0:0:0:0|1:12829804_A_T
3	12829811	.	G	A	.	.	DP=155;ECNT=6;NLOD=2.41;N_ART_LOD=-9.542e-01;POP_AF=1.000e-03;P_GERMLINE=-5.225e-02;TLOD=16.08	GT:AD:AF:F1R2:F2R1:MBQ:MFRL:MMQ:MPOS:PGT:PID:SA_MAP_AF:SA_POST_PROB	0/1:137,7:0.059:68,3:69,4:40:176,120:43:13:0|1:12829804_A_T:0.040,0.030,0.049:3.501e-03,0.016,0.980	0/0:8,0:3.162e-05:4,0:4,0:0:9,0:0:0:0|1:12829804_A_T
3	12854729	.	T	C	.	.	DP=88;ECNT=1;NLOD=5.40;N_ART_LOD=-1.306e+00;POP_AF=1.000e-03;P_GERMLINE=-4.471e+00;TLOD=3.63	GT:AD:AF:F1R2:F2R1:MBQ:MFRL:MMQ:MPOS:SA_MAP_AF:SA_POST_PROB	0/1:62,2:0.054:23,0:39,2:39:184,234:60:20:0.020,0.020,0.031:4.870e-03,0.016,0.980	0/0:18,0:0.073:12,0:6,0:0:3,0:0:0
3	12856925	.	G	A	.	.	DP=103;ECNT=1;NLOD=4.22;N_ART_LOD=-1.214e+00;POP_AF=1.000e-03;P_GERMLINE=-3.370e+00;TLOD=3.55	GT:AD:AF:F1R2:F2R1:MBQ:MFRL:MMQ:MPOS:SA_MAP_AF:SA_POST_PROB	0/1:74,5:0.086:23,1:51,4:38:177,139:60:0:0.061,0.00,0.063:5.436e-03,0.031,0.964	0/0:15,1:0.103:8,0:7,1:32:5,0:60:0
3	14755474	.	G	T	.	.	DP=90;ECNT=1;NLOD=9.60;N_ART_LOD=-1.524e+00;POP_AF=1.000e-03;P_GERMLINE=-8.883e+00;TLOD=3.41	GT:AD:AF:F1R2:F2R1:MBQ:MFRL:MMQ:MPOS:SA_MAP_AF:SA_POST_PROB	0/1:49,2:0.090:17,1:32,1:37:181,195:60:11:0.030,0.030,0.039:5.094e-03,0.026,0.969	0/0:32,0:0.018:22,0:10,0:0:2,0:0:0
3	14756939	.	G	C	.	.	DP=57;ECNT=1;NLOD=13.16;N_ART_LOD=-1.656e+00;POP_AF=1.000e-03;P_GERMLINE=-9.857e+00;TLOD=9.23	GT:AD:AF:F1R2:F2R1:MBQ:MFRL:MMQ:MPOS:SA_MAP_AF:SA_POST_PROB	0/1:8,3:0.292:5,1:3,2:39:167,196:60:2:0.273,0.00,0.273:0.019,0.032,0.949	0/0:44,0:0.015:29,0:15,0:0:2,0:0:0
3	15084405	.	C	CT	.	.	DP=471;ECNT=1;NLOD=7.17;N_ART_LOD=-1.133e+00;POP_AF=1.000e-03;P_GERMLINE=-6.091e+00;RPA=8,9;RU=T;STR;TLOD=3.78	GT:AD:AF:F1R2:F2R1:MBQ:MFRL:MMQ:MPOS:SA_MAP_AF:SA_POST_PROB	0/1:386,7:0.074:152,3:233,4:40:170,179:60:13:0.020,0.010,0.018:1.601e-03,5.717e-03,0.993	0/0:24,0:0.060:13,0:11,0:0:3,0:0:0
3	15175744	.	CGGT	C	.	.	DP=93;ECNT=1;NLOD=3.01;N_ART_LOD=-1.041e+00;POP_AF=1.000e-03;P_GERMLINE=-1.934e+00;RPA=6,5;RU=GGT;STR;TLOD=3.78	GT:AD:AF:F1R2:F2R1:MBQ:MFRL:MMQ:MPOS:SA_MAP_AF:SA_POST_PROB	0/1:72,3:0.084:49,2:23,1:39:166,207:53:18:0.020,0.030,0.040:0.013,5.430e-03,0.982	0/0:10,0:3.731e-04:5,0:5,0:0:3,0:0:0
3	15480598	.	AT	A	.	.	DB;DP=165;ECNT=1;NLOD=4.09;N_ART_LOD=0.349;POP_AF=1.000e-03;P_GERMLINE=-8.557e-01;RPA=11,10;RU=T;STR;TLOD=15.95	GT:AD:AF:F1R2:F2R1:MBQ:MFRL:MMQ:MPOS:SA_MAP_AF:SA_POST_PROB	0/1:122,13:0.115:53,7:64,6:39:176,187:60:28:0.040,0.091,0.097:0.031,5.482e-03,0.964	0/0:22,1:0.081:11,1:11,0:2:2,19:60:6
3	15613279	.	T	TA	.	.	DP=286;ECNT=1;NLOD=4.16;N_ART_LOD=-7.008e-01;POP_AF=1.000e-03;P_GERMLINE=-9.174e-01;RPA=13,14;RU=A;STR;TLOD=29.70	GT:AD:AF:F1R2:F2R1:MBQ:MFRL:MMQ:MPOS:SA_MAP_AF:SA_POST_PROB	0/1:174,27:0.229:51,5:104,18:39:181,167:60:35:0.111,0.00,0.114:8.933e-03,0.029,0.962	0/0:14,0:0.156:9,0:4,0:0:2,0:0:0
3	15919688	.	A	G	.	.	DP=17;ECNT=1;NLOD=4.50;N_ART_LOD=-1.215e+00;POP_AF=1.000e-03;P_GERMLINE=-3.625e+00;TLOD=3.58	GT:AD:AF:F1R2:F2R1:MBQ:MFRL:MMQ:MPOS:SA_MAP_AF:SA_POST_PROB	0/1:0,1:1.000:0,1:0,0:34:0,121:60:20:0.990,0.00,1.00:0.025,0.028,0.947	0/0:15,0:0.033:11,0:4,0:0:2,0:0:0
3	16635985	.	CA	C	.	.	DB;DP=217;ECNT=1;NLOD=5.11;N_ART_LOD=-9.866e-01;POP_AF=1.000e-03;P_GERMLINE=-3.289e+00;RPA=9,8;RU=A;STR;TLOD=4.53	GT:AD:AF:F1R2:F2R1:MBQ:MFRL:MMQ:MPOS:SA_MAP_AF:SA_POST_PROB	0/1:180,6:0.064:76,4:97,2:40:171,151:60:34:0.020,0.030,0.033:9.272e-03,3.528e-03,0.987	0/0:17,0:0.029:8,0:8,0:0:3,0:0:0
3	17418001	.	T	TA	.	.	DB;DP=269;ECNT=1;NLOD=4.12;N_ART_LOD=-8.718e-01;POP_AF=1.000e-03;P_GERMLINE=-8.818e-01;RPA=10,11;RU=A;STR;TLOD=24.51	GT:AD:AF:F1R2:F2R1:MBQ:MFRL:MMQ:MPOS:SA_MAP_AF:SA_POST_PROB	0/1:209,20:0.124:93,5:111,15:39:168,180:60:21:0.071,0.081,0.087:9.411e-03,5.906e-03,0.985	0/0:16,1:0.101:9,0:7,1:2:4,4:60:3
3	19322666	.	A	AT	.	.	DB;DP=198;ECNT=1;NLOD=15.34;N_ART_LOD=-1.456e+00;POP_AF=1.000e-03;P_GERMLINE=-1.245e+01;RPA=9,10;RU=T;STR;TLOD=5.81	GT:AD:AF:F1R2:F2R1:MBQ:MFRL:MMQ:MPOS:SA_MAP_AF:SA_POST_PROB	0/1:117,6:0.097:48,4:67,2:40:175,142:60:37:0.040,0.030,0.049:2.812e-03,0.041,0.957	0/0:51,0:0.083:25,0:26,0:0:2,0:0:0
3	20141235	.	CTG	C	.	.	DP=35;ECNT=2;NLOD=2.41;N_ART_LOD=-9.542e-01;POP_AF=1.000e-03;P_GERMLINE=-5.222e-02;RPA=7,6;RU=TG;STR;TLOD=12.90	GT:AD:AF:F1R2:F2R1:MBQ:MFRL:MMQ:MPOS:SA_MAP_AF:SA_POST_PROB	0/1:21,5:0.204:9,3:12,2:39:235,246:60:15:0.00,0.192,0.192:0.020,0.025,0.955	0/0:8,0:1.099e-04:5,0:3,0:0:3,0:0:0
3	20143005	.	T	G	.	.	DP=329;ECNT=1;NLOD=20.39;N_ART_LOD=-1.849e+00;POP_AF=1.000e-03;P_GERMLINE=-1.709e+01;TLOD=10.08	GT:AD:AF:F1R2:F2R1:MBQ:MFRL:MMQ:MPOS:SA_MAP_AF:SA_POST_PROB	0/1:236,5:0.051:94,1:142,4:40:179,212:60:6:0.020,0.00,0.021:2.361e-03,0.011,0.987	0/0:68,0:0.030:46,0:22,0:0:2,0:0:0
3	20193805	.	A	AT	.	.	DB;DP=371;ECNT=1;NLOD=5.41;N_ART_LOD=-1.034e+00;POP_AF=1.000e-03;P_GERMLINE=-2.117e+00;RPA=9,10;RU=T;STR;TLOD=8.17	GT:AD:AF:F1R2:F2R1:MBQ:MFRL:MMQ:MPOS:SA_MAP_AF:SA_POST_PROB	0/1:309,10:0.074:112,3:193,7:40:189,207:60:27:0.020,0.030,0.031:5.118e-03,4.765e-03,0.990	0/0:18,0:0.092:9,0:9,0:0:3,0:0:0
3	25634976	.	A	AT	.	.	DP=560;ECNT=1;NLOD=26.16;N_ART_LOD=-1.506e+00;POP_AF=1.000e-03;P_GERMLINE=-2.286e+01;RPA=9,10;RU=T;STR;TLOD=17.19	GT:AD:AF:F1R2:F2R1:MBQ:MFRL:MMQ:MPOS:SA_MAP_AF:SA_POST_PROB	0/1:381,17:0.105:140,6:238,11:39:171,167:60:16:0.040,0.030,0.043:1.287e-03,0.057,0.942	0/0:87,0:0.074:52,0:35,0:0:0,0:0:0
3	25761137	.	G	GA	.	.	DB;DP=447;ECNT=1;NLOD=4.77;N_ART_LOD=-9.638e-01;POP_AF=1.000e-03;P_GERMLINE=-3.556e+00;RPA=10,11;RU=A;STR;TLOD=3.91	GT:AD:AF:F1R2:F2R1:MBQ:MFRL:MMQ:MPOS:SA_MAP_AF:SA_POST_PROB	0/1:310,8:0.152:123,3:175,5:39:188,198:60:18:0.020,0.020,0.025:0.018,1.645e-03,0.980	0/0:16,0:0.036:9,0:6,0:0:3,0:0:0
3	27475605	.	GA	G	.	.	DB;DP=272;ECNT=1;NLOD=10.46;N_ART_LOD=-1.610e+00;POP_AF=1.000e-03;P_GERMLINE=-7.486e+00;RPA=10,9;RU=A;STR;TLOD=5.94	GT:AD:AF:F1R2:F2R1:MBQ:MFRL:MMQ:MPOS:SA_MAP_AF:SA_POST_PROB	0/1:165,7:0.151:68,4:97,3:39:200,231:60:20:0.040,0.00,0.041:8.618e-03,8.895e-03,0.982	0/0:35,0:0.131:27,0:8,0:0:2,0:0:0
3	30045473	.	G	GT	.	.	DP=92;ECNT=1;NLOD=3.53;N_ART_LOD=-9.108e-01;POP_AF=1.000e-03;P_GERMLINE=-4.304e-01;RPA=10,11;RU=T;STR;TLOD=14.50	GT:AD:AF:F1R2:F2R1:MBQ:MFRL:MMQ:MPOS:SA_MAP_AF:SA_POST_PROB	0/1:43,9:0.275:9,6:31,3:36:209,186:60:22:0.172,0.00,0.173:0.015,0.028,0.957	0/0:12,0:0.177:5,0:5,0:0:2,0:0:0
3	30729829	.	G	A	.	.	DP=127;ECNT=1;NLOD=18.60;N_ART_LOD=-1.813e+00;POP_AF=1.000e-03;P_GERMLINE=-1.748e+01;TLOD=3.82	GT:AD:AF:F1R2:F2R1:MBQ:MFRL:MMQ:MPOS:SA_MAP_AF:SA_POST_PROB	0/1:58,2:0.033:23,1:35,1:40:216,244:60:18:0.00,0.030,0.033:7.218e-03,0.017,0.976	0/0:62,0:0.040:38,0:24,0:0:2,0:0:0
3	31710396	.	A	AT	.	.	DP=148;ECNT=1;NLOD=5.60;N_ART_LOD=-1.061e+00;POP_AF=1.000e-03;P_GERMLINE=-2.763e+00;RPA=11,12;RU=T;STR;TLOD=5.71	GT:AD:AF:F1R2:F2R1:MBQ:MFRL:MMQ:MPOS:SA_MAP_AF:SA_POST_PROB	0/1:84,6:0.158:25,4:56,2:39:209,214:60:29:0.071,0.00,0.067:0.025,9.778e-03,0.965	0/0:21,1:0.214:10,1:10,0:0:4,54:60:0
3	32571823	.	G	GA	.	.	DP=88;ECNT=1;NLOD=5.40;N_ART_LOD=-8.440e-01;POP_AF=1.000e-03;P_GERMLINE=-3.155e+00;RPA=17,18;RU=A;STR;TLOD=4.99	GT:AD:AF:F1R2:F2R1:MBQ:MFRL:MMQ:MPOS:SA_MAP_AF:SA_POST_PROB	0/1:31,6:0.302:3,2:12,3:34:180,200:60:20:0.101,0.121,0.135:0.019,0.012,0.968	0/0:19,0:0.234:7,0:4,0:0:4,0:0:0
3	33065728	.	A	AT	.	.	DP=244;ECNT=1;NLOD=5.72;N_ART_LOD=-1.053e+00;POP_AF=1.000e-03;P_GERMLINE=-2.415e+00;RPA=9,10;RU=T;STR;TLOD=10.68	GT:AD:AF:F1R2:F2R1:MBQ:MFRL:MMQ:MPOS:SA_MAP_AF:SA_POST_PROB	0/1:176,10:0.126:64,2:110,8:39:179,186:60:18:0.040,0.051,0.054:0.024,2.757e-03,0.973	0/0:19,0:0.088:8,0:11,0:0:2,0:0:0
3	33454090	.	G	A	.	.	DP=94;ECNT=1;NLOD=2.70;N_ART_LOD=-9.997e-01;POP_AF=1.000e-03;P_GERMLINE=-1.005e-01;TLOD=7.51	GT:AD:AF:F1R2:F2R1:MBQ:MFRL:MMQ:MPOS:SA_MAP_AF:SA_POST_PROB	0/1:62,12:0.211:13,3:49,9:14:205,220:60:31:0.00,0.162,0.162:0.020,0.022,0.959	0/0:9,0:1.415e-03:4,0:5,0:0:5,0:0:0
3	36570259	.	T	A	.	.	DP=104;ECNT=1;NLOD=6.60;N_ART_LOD=-1.114e+00;POP_AF=1.000e-03;P_GERMLINE=-3.698e+00;TLOD=5.81	GT:AD:AF:F1R2:F2R1:MBQ:MFRL:MMQ:MPOS:SA_MAP_AF:SA_POST_PROB	0/1:69,3:0.072:30,1:34,2:39:200,154:60:15:0.00,0.040,0.043:0.015,6.716e-03,0.978	0/0:22,0:0.095:15,0:5,0:0:3,0:0:0
3	37058956	.	C	G	.	.	DP=279;ECNT=1;NLOD=12.89;N_ART_LOD=-1.659e+00;POP_AF=1.000e-03;P_GERMLINE=-9.593e+00;TLOD=186.25	GT:AD:AF:F1R2:F2R1:MBQ:MFRL:MMQ:MPOS:SA_MAP_AF:SA_POST_PROB	0/1:164,57:0.270:55,28:109,29:40:210,215:60:20:0.222,0.253,0.258:0.018,0.020,0.963	0/0:43,0:0.045:33,0:10,0:0:2,0:0:0
3	37550027	.	AT	A	.	.	DP=135;ECNT=1;NLOD=5.75;N_ART_LOD=1.39;POP_AF=1.000e-03;P_GERMLINE=-2.445e+00;RPA=12,11;RU=T;STR;TLOD=20.01	GT:AD:AF:F1R2:F2R1:MBQ:MFRL:MMQ:MPOS:SA_MAP_AF:SA_POST_PROB	0/1:63,15:0.222:28,7:35,6:40:202,177:60:23:0.141,0.152,0.167:8.494e-03,0.037,0.954	0/0:36,2:0.159:18,1:18,1:16:2,5:60:9
3	37778478	.	AG	A	.	.	DB;DP=444;ECNT=1;NLOD=18.86;N_ART_LOD=-1.545e+00;POP_AF=1.000e-03;P_GERMLINE=-1.642e+01;RPA=8,7;RU=G;STR;TLOD=5.21	GT:AD:AF:F1R2:F2R1:MBQ:MFRL:MMQ:MPOS:SA_MAP_AF:SA_POST_PROB	0/1:318,7:0.080:113,1:193,6:36:169,190:60:20:0.010,0.020,0.022:9.961e-03,1.607e-03,0.988	0/0:63,0:0.088:30,0:30,0:0:2,0:0:0
3	38105473	.	A	T	.	.	DP=671;ECNT=1;NLOD=10.42;N_ART_LOD=-1.597e+00;POP_AF=1.000e-03;P_GERMLINE=-9.402e+00;TLOD=3.72	GT:AD:AF:F1R2:F2R1:MBQ:MFRL:MMQ:MPOS:SA_MAP_AF:SA_POST_PROB	0/1:565,18:0.068:230,12:335,6:16:169,228:60:27:0.030,0.00,0.031:1.497e-03,0.041,0.958	0/0:35,0:0.109:20,0:15,0:0:2,0:0:0
3	38163050	.	T	C	.	.	DP=37;ECNT=1;NLOD=6.30;N_ART_LOD=-1.342e+00;POP_AF=1.000e-03;P_GERMLINE=-4.708e+00;TLOD=4.30	GT:AD:AF:F1R2:F2R1:MBQ:MFRL:MMQ:MPOS:SA_MAP_AF:SA_POST_PROB	0/1:13,2:0.163:5,0:8,2:33:236,206:60:10:0.00,0.131,0.133:0.018,0.025,0.957	0/0:21,0:2.527e-03:10,0:11,0:0:2,0:0:0
3	38738945	.	C	G	.	.	DP=705;ECNT=1;NLOD=40.77;N_ART_LOD=-2.151e+00;POP_AF=1.000e-03;P_GERMLINE=-3.747e+01;TLOD=10.54	GT:AD:AF:F1R2:F2R1:MBQ:MFRL:MMQ:MPOS:SA_MAP_AF:SA_POST_PROB	0/1:528,6:0.034:215,4:313,2:40:171,189:60:23:0.010,0.010,0.011:9.130e-04,5.604e-03,0.993	0/0:136,0:0.040:85,0:51,0:0:0,0:0:0
3	38802083	.	G	A	.	.	DP=284;ECNT=1;NLOD=3.60;N_ART_LOD=-1.127e+00;POP_AF=1.000e-03;P_GERMLINE=-2.266e+00;TLOD=4.04	GT:AD:AF:F1R2:F2R1:MBQ:MFRL:MMQ:MPOS:SA_MAP_AF:SA_POST_PROB	0/1:258,3:0.031:108,2:150,1:39:160,159:60:17:0.010,0.010,0.011:2.424e-03,3.139e-03,0.994	0/0:12,0:0.040:6,0:6,0:0:3,0:0:0
3	39121155	.	A	G	.	.	DP=133;ECNT=1;NLOD=8.99;N_ART_LOD=-1.508e+00;POP_AF=1.000e-03;P_GERMLINE=-8.511e+00;TLOD=3.18	GT:AD:AF:F1R2:F2R1:MBQ:MFRL:MMQ:MPOS:SA_MAP_AF:SA_POST_PROB	0/1:96,2:0.031:41,1:55,1:40:166,103:60:15:0.00,0.020,0.020:9.119e-03,4.211e-03,0.987	0/0:30,0:0.048:21,0:9,0:0:2,0:0:0
3	39167655	.	G	A	.	.	DP=147;ECNT=1;NLOD=8.05;N_ART_LOD=-1.471e+00;POP_AF=1.000e-03;P_GERMLINE=-7.680e+00;TLOD=3.07	GT:AD:AF:F1R2:F2R1:MBQ:MFRL:MMQ:MPOS:SA_MAP_AF:SA_POST_PROB	0/1:103,2:0.066:52,1:51,1:40:204,197:60:12:0.00,0.020,0.019:4.611e-03,0.012,0.983	0/0:27,0:0.070:21,0:6,0:0:2,0:0:0
3	39554745	.	A	C	.	.	DP=64;ECNT=1;NLOD=4.20;N_ART_LOD=-1.187e+00;POP_AF=1.000e-03;P_GERMLINE=-9.460e-01;TLOD=101.62	GT:AD:AF:F1R2:F2R1:MBQ:MFRL:MMQ:MPOS:SA_MAP_AF:SA_POST_PROB	0/1:18,28:0.600:6,11:12,17:39:260,272:60:20:0.00,0.606,0.609:0.036,0.021,0.943	0/0:14,0:0.036:7,0:7,0:0:3,0:0:0
3	41756845	.	T	TA	.	.	DB;DP=111;ECNT=1;NLOD=9.92;N_ART_LOD=-1.299e+00;POP_AF=1.000e-03;P_GERMLINE=-6.824e+00;RPA=10,11;RU=A;STR;TLOD=6.23	GT:AD:AF:F1R2:F2R1:MBQ:MFRL:MMQ:MPOS:SA_MAP_AF:SA_POST_PROB	0/1:49,5:0.171:18,1:28,4:36:204,166:60:2:0.071,0.081,0.093:0.015,9.763e-03,0.975	0/0:33,0:0.134:14,0:19,0:0:2,0:0:0
3	42242449	.	AC	A	.	.	DP=632;ECNT=1;NLOD=33.05;N_ART_LOD=-2.069e+00;POP_AF=1.000e-03;P_GERMLINE=-3.234e+01;RPA=6,5;RU=C;STR;TLOD=3.41	GT:AD:AF:F1R2:F2R1:MBQ:MFRL:MMQ:MPOS:SA_MAP_AF:SA_POST_PROB	0/1:462,7:0.052:174,1:288,6:39:166,206:60:19:0.010,0.010,0.015:1.643e-03,3.111e-03,0.995	0/0:110,0:0.061:58,0:52,0:0:2,0:0:0
3	43373769	.	C	T	.	.	DP=239;ECNT=1;NLOD=15.89;N_ART_LOD=-1.752e+00;POP_AF=1.000e-03;P_GERMLINE=-1.358e+01;TLOD=5.05	GT:AD:AF:F1R2:F2R1:MBQ:MFRL:MMQ:MPOS:SA_MAP_AF:SA_POST_PROB	0/1:171,3:0.037:70,2:101,1:40:166,189:60:20:0.010,0.020,0.017:6.574e-03,2.557e-03,0.991	0/0:53,0:0.053:39,0:14,0:0:2,0:0:0
3	43373891	.	G	A	.	.	DP=64;ECNT=1;NLOD=3.30;N_ART_LOD=-1.079e+00;POP_AF=1.000e-03;P_GERMLINE=-2.395e+00;TLOD=3.60	GT:AD:AF:F1R2:F2R1:MBQ:MFRL:MMQ:MPOS:SA_MAP_AF:SA_POST_PROB	0/1:50,2:0.047:16,0:34,2:38:211,242:60:6:0.040,0.00,0.038:0.025,7.355e-03,0.967	0/0:11,0:2.902e-03:10,0:1,0:0:6,0:0:0
3	43385025	.	CTT	C	.	.	DP=77;ECNT=1;NLOD=4.46;N_ART_LOD=-1.013e+00;POP_AF=1.000e-03;P_GERMLINE=-3.704e+00;RPA=16,14;RU=T;STR;TLOD=3.46	GT:AD:AF:F1R2:F2R1:MBQ:MFRL:MMQ:MPOS:SA_MAP_AF:SA_POST_PROB	0/1:29,2:0.245:7,2:11,0:39:252,294:60:38:0.071,0.00,0.071:0.025,0.012,0.963	0/0:15,0:0.204:6,0:3,0:0:6,0:0:0
3	44399401	.	T	C	.	.	DP=127;ECNT=1;NLOD=9.59;N_ART_LOD=-1.529e+00;POP_AF=1.000e-03;P_GERMLINE=-8.924e+00;TLOD=3.36	GT:AD:AF:F1R2:F2R1:MBQ:MFRL:MMQ:MPOS:SA_MAP_AF:SA_POST_PROB	0/1:90,2:0.027:34,0:56,2:40:194,211:60:20:0.020,0.00,0.022:7.415e-03,6.420e-03,0.986	0/0:32,0:0.032:27,0:5,0:0:2,0:0:0
3	44815871	.	C	CT	.	.	DP=124;ECNT=1;NLOD=5.67;N_ART_LOD=-1.061e+00;POP_AF=1.000e-03;P_GERMLINE=-5.325e+00;RPA=11,12;RU=T;STR;TLOD=3.05	GT:AD:AF:F1R2:F2R1:MBQ:MFRL:MMQ:MPOS:SA_MAP_AF:SA_POST_PROB	0/1:73,4:0.158:30,2:40,2:39:159,148:60:21:0.051,0.030,0.052:9.536e-03,8.588e-03,0.982	0/0:19,0:0.109:7,0:11,0:0:2,0:0:0
3	44846477	.	G	GA	.	.	DP=73;ECNT=1;NLOD=2.62;N_ART_LOD=0.258;POP_AF=1.000e-03;P_GERMLINE=-1.222e-01;RPA=15,16;RU=A;STR;TLOD=6.25	GT:AD:AF:F1R2:F2R1:MBQ:MFRL:MMQ:MPOS:SA_MAP_AF:SA_POST_PROB	0/1:38,7:0.200:9,1:21,6:39:198,151:60:23:0.091,0.152,0.156:0.030,0.010,0.960	0/0:16,1:0.179:5,0:8,1:20:2,2:60:37
3	44986710	.	G	A	.	.	DP=105;ECNT=1;NLOD=6.91;N_ART_LOD=-1.395e+00;POP_AF=1.000e-03;P_GERMLINE=-6.200e+00;TLOD=3.40	GT:AD:AF:F1R2:F2R1:MBQ:MFRL:MMQ:MPOS:SA_MAP_AF:SA_POST_PROB	0/1:74,2:0.051:29,0:45,2:39:188,160:60:20:0.00,0.030,0.026:0.011,5.357e-03,0.984	0/0:23,0:0.042:10,0:13,0:0:3,0:0:0
3	45031011	.	G	C	.	.	DP=117;ECNT=1;NLOD=4.50;N_ART_LOD=-1.203e+00;POP_AF=1.000e-03;P_GERMLINE=-1.222e+00;TLOD=119.01	GT:AD:AF:F1R2:F2R1:MBQ:MFRL:MMQ:MPOS:SA_MAP_AF:SA_POST_PROB	0/1:64,34:0.354:17,8:47,26:40:187,177:60:20:0.323,0.333,0.347:9.404e-03,0.071,0.919	0/0:15,0:2.914e-03:7,0:8,0:0:2,0:0:0
3	45557790	.	G	C	.	.	DP=159;ECNT=1;NLOD=27.29;N_ART_LOD=-1.975e+00;POP_AF=1.000e-03;P_GERMLINE=-2.694e+01;TLOD=3.06	GT:AD:AF:F1R2:F2R1:MBQ:MFRL:MMQ:MPOS:SA_MAP_AF:SA_POST_PROB	0/1:56,2:0.066:19,2:37,0:36:189,152:60:12:0.020,0.030,0.034:0.013,5.936e-03,0.981	0/0:91,0:0.033:65,0:26,0:0:0,0:0:0
3	46064800	.	G	A	.	.	DP=68;ECNT=1;NLOD=3.86;N_ART_LOD=-1.144e+00;POP_AF=1.000e-03;P_GERMLINE=-2.863e+00;TLOD=3.70	GT:AD:AF:F1R2:F2R1:MBQ:MFRL:MMQ:MPOS:SA_MAP_AF:SA_POST_PROB	0/1:50,2:0.066:22,0:28,2:38:167,129:60:20:0.040,0.00,0.038:4.204e-03,0.037,0.959	0/0:13,0:9.080e-03:9,0:4,0:0:3,0:0:0
3	46751073	.	TAAG	T	.	.	DP=221;ECNT=1;NLOD=5.28;N_ART_LOD=1.67;POP_AF=1.000e-03;P_GERMLINE=-1.979e+00;RPA=9,8;RU=AAG;STR;TLOD=28.22	GT:AD:AF:F1R2:F2R1:MBQ:MFRL:MMQ:MPOS:SA_MAP_AF:SA_POST_PROB	0/1:132,10:0.150:52,3:80,7:39:165,159:60:24:0.061,0.061,0.069:5.301e-03,0.011,0.983	0/0:32,1:0.176:10,1:22,0:20:2,2:60:17
3	47896884	.	G	A	.	.	DP=198;ECNT=1;NLOD=19.92;N_ART_LOD=-1.845e+00;POP_AF=1.000e-03;P_GERMLINE=-1.960e+01;TLOD=3.01	GT:AD:AF:F1R2:F2R1:MBQ:MFRL:MMQ:MPOS:SA_MAP_AF:SA_POST_PROB	0/1:119,3:0.036:39,1:80,2:40:181,125:60:5:0.020,0.020,0.025:5.574e-03,5.181e-03,0.989	0/0:67,0:0.047:50,0:17,0:0:2,0:0:0
3	48219320	.	AACACAC	A	.	.	DP=536;ECNT=1;NLOD=5.28;N_ART_LOD=-9.056e-01;POP_AF=1.000e-03;P_GERMLINE=-4.307e+00;RPA=9,6;RU=AC;STR;TLOD=3.67	GT:AD:AF:F1R2:F2R1:MBQ:MFRL:MMQ:MPOS:SA_MAP_AF:SA_POST_PROB	0/1:435,42:0.215:0,3:1,0:37:108,205:60:18:0.010,0.010,6.961e-03:7.846e-04,6.398e-03,0.993	0/0:20,0:0.133:0,0:0,0:0:0,0:0:0
3	48423195	.	G	A	.	.	DP=294;ECNT=1;NLOD=27.24;N_ART_LOD=-1.971e+00;POP_AF=1.000e-03;P_GERMLINE=-2.394e+01;TLOD=201.24	GT:AD:AF:F1R2:F2R1:MBQ:MFRL:MMQ:MPOS:SA_MAP_AF:SA_POST_PROB	0/1:131,60:0.322:64,27:67,33:40:182,164:60:20:0.283,0.303,0.314:0.023,8.813e-03,0.968	0/0:91,0:0.025:69,0:22,0:0:2,0:0:0
3	48508293	.	C	T	.	.	DP=326;ECNT=1;NLOD=5.10;N_ART_LOD=-1.275e+00;POP_AF=1.000e-03;P_GERMLINE=-2.142e+00;TLOD=5.93	GT:AD:AF:F1R2:F2R1:MBQ:MFRL:MMQ:MPOS:SA_MAP_AF:SA_POST_PROB	0/1:286,4:0.043:106,2:180,2:40:190,134:60:20:0.010,0.010,0.014:1.274e-03,0.010,0.988	0/0:17,0:0.055:6,0:11,0:0:4,0:0:0
3	48612758	.	G	A	.	.	DP=613;ECNT=1;NLOD=2.70;N_ART_LOD=-1.034e+00;POP_AF=1.000e-03;P_GERMLINE=-2.403e+00;TLOD=3.00	GT:AD:AF:F1R2:F2R1:MBQ:MFRL:MMQ:MPOS:SA_MAP_AF:SA_POST_PROB	0/1:562,3:0.038:232,1:330,2:39:172,165:60:35:0.010,0.010,5.310e-03:2.282e-03,9.280e-04,0.997	0/0:9,0:0.092:4,0:5,0:0:9,0:0:0
3	48658931	.	G	A	.	.	DP=122;ECNT=1;NLOD=3.91;N_ART_LOD=-1.171e+00;POP_AF=1.000e-03;P_GERMLINE=-3.427e+00;TLOD=3.18	GT:AD:AF:F1R2:F2R1:MBQ:MFRL:MMQ:MPOS:SA_MAP_AF:SA_POST_PROB	0/1:104,2:0.024:32,0:72,2:40:178,163:60:20:0.020,0.00,0.019:2.057e-03,0.034,0.964	0/0:13,0:0.068:5,0:8,0:0:6,0:0:0
3	48682526	.	G	A	.	.	DP=109;ECNT=1;NLOD=3.60;N_ART_LOD=-1.113e+00;POP_AF=1.000e-03;P_GERMLINE=-2.982e+00;TLOD=3.32	GT:AD:AF:F1R2:F2R1:MBQ:MFRL:MMQ:MPOS:SA_MAP_AF:SA_POST_PROB	0/1:93,2:0.032:33,1:60,1:40:181,203:60:17:0.00,0.020,0.021:6.827e-03,6.233e-03,0.987	0/0:12,0:1.995e-03:6,0:6,0:0:7,0:0:0
3	48699696	.	C	T	.	.	DP=324;ECNT=1;NLOD=11.71;N_ART_LOD=-1.615e+00;POP_AF=1.000e-03;P_GERMLINE=-8.409e+00;TLOD=291.62	GT:AD:AF:F1R2:F2R1:MBQ:MFRL:MMQ:MPOS:SA_MAP_AF:SA_POST_PROB	0/1:182,86:0.331:66,39:116,47:39:171,173:60:16:0.303,0.313,0.321:0.014,9.751e-03,0.976	0/0:39,0:0.037:25,0:14,0:0:3,0:0:0
3	49156643	.	C	T	.	.	DP=83;ECNT=1;NLOD=2.71;N_ART_LOD=-9.998e-01;POP_AF=1.000e-03;P_GERMLINE=-9.811e-02;TLOD=291.11	GT:AD:AF:F1R2:F2R1:MBQ:MFRL:MMQ:MPOS:SA_MAP_AF:SA_POST_PROB	0/1:0,70:0.969:0,24:0,46:40:0,230:60:22:0.990,0.00,1.00:0.025,0.030,0.945	0/0:9,0:1.005e-03:5,0:4,0:0:14,0:0:0
3	49335476	.	G	GA	.	.	DP=87;ECNT=1;NLOD=2.71;N_ART_LOD=-8.087e-01;POP_AF=1.000e-03;P_GERMLINE=-1.377e-01;RPA=10,11;RU=A;STR;TLOD=6.35	GT:AD:AF:F1R2:F2R1:MBQ:MFRL:MMQ:MPOS:SA_MAP_AF:SA_POST_PROB	0/1:47,5:0.217:20,2:24,3:39:215,208:60:24:0.101,0.00,0.096:0.025,0.013,0.962	0/0:9,0:0.179:3,0:6,0:0:2,0:0:0
3	49354642	.	G	A	.	.	DP=401;ECNT=1;NLOD=6.25;N_ART_LOD=-1.357e+00;POP_AF=1.000e-03;P_GERMLINE=-5.450e+00;TLOD=3.50	GT:AD:AF:F1R2:F2R1:MBQ:MFRL:MMQ:MPOS:SA_MAP_AF:SA_POST_PROB	0/1:353,3:0.038:174,0:179,3:39:176,245:60:17:0.010,0.010,8.427e-03:1.399e-03,3.087e-03,0.996	0/0:21,0:0.050:14,0:7,0:0:3,0:0:0
3	49397824	.	G	GA	.	.	DP=317;ECNT=1;NLOD=18.25;N_ART_LOD=-1.525e+00;POP_AF=1.000e-03;P_GERMLINE=-1.654e+01;RPA=9,10;RU=A;STR;TLOD=4.42	GT:AD:AF:F1R2:F2R1:MBQ:MFRL:MMQ:MPOS:SA_MAP_AF:SA_POST_PROB	0/1:186,6:0.136:74,2:109,4:36:187,171:60:36:0.030,0.020,0.031:7.981e-03,4.322e-03,0.988	0/0:61,0:0.074:35,0:26,0:0:2,0:0:0
3	49693338	.	AGTG	A	.	.	DP=236;ECNT=1;NLOD=10.17;N_ART_LOD=-1.563e+00;POP_AF=1.000e-03;P_GERMLINE=-7.555e+00;RPA=4,3;RU=GTG;STR;TLOD=5.41	GT:AD:AF:F1R2:F2R1:MBQ:MFRL:MMQ:MPOS:SA_MAP_AF:SA_POST_PROB	0/1:159,3:0.107:55,1:104,2:39:213,228:60:35:0.020,0.010,0.019:2.714e-03,7.055e-03,0.990	0/0:34,0:0.056:15,0:19,0:0:3,0:0:0
3	49694511	.	G	A	.	.	DP=586;ECNT=1;NLOD=15.17;N_ART_LOD=-1.721e+00;POP_AF=1.000e-03;P_GERMLINE=-1.469e+01;TLOD=3.17	GT:AD:AF:F1R2:F2R1:MBQ:MFRL:MMQ:MPOS:SA_MAP_AF:SA_POST_PROB	0/1:510,3:0.026:199,1:311,2:39:169,168:60:24:0.010,0.010,5.848e-03:9.591e-04,2.275e-03,0.997	0/0:51,0:0.027:29,0:22,0:0:2,0:0:0
3	49724292	.	G	A	.	.	DP=81;ECNT=1;NLOD=4.46;N_ART_LOD=-1.234e+00;POP_AF=1.000e-03;P_GERMLINE=-3.443e+00;TLOD=3.71	GT:AD:AF:F1R2:F2R1:MBQ:MFRL:MMQ:MPOS:SA_MAP_AF:SA_POST_PROB	0/1:58,2:0.057:25,0:33,2:39:159,141:58:17:0.030,0.00,0.033:4.522e-03,0.022,0.974	0/0:15,0:0.091:10,0:5,0:0:4,0:0:0
3	49842773	.	T	G	.	.	DP=260;ECNT=1;NLOD=10.72;N_ART_LOD=-1.591e+00;POP_AF=1.000e-03;P_GERMLINE=-7.415e+00;TLOD=24.70	GT:AD:AF:F1R2:F2R1:MBQ:MFRL:MMQ:MPOS:SA_MAP_AF:SA_POST_PROB	0/1:195,11:0.080:69,7:126,4:39:155,198:60:25:0.051,0.040,0.053:3.183e-03,0.014,0.983	0/0:36,0:0.067:23,0:13,0:0:2,0:0:0
3	49928162	.	A	AT	.	.	DP=47;ECNT=1;NLOD=2.32;N_ART_LOD=-7.718e-01;POP_AF=1.000e-03;P_GERMLINE=-3.625e-01;RPA=14,15;RU=T;STR;TLOD=4.94	GT:AD:AF:F1R2:F2R1:MBQ:MFRL:MMQ:MPOS:SA_MAP_AF:SA_POST_PROB	0/1:22,4:0.252:5,2:11,2:36:209,190:60:18:0.152,0.00,0.154:0.022,0.020,0.959	0/0:8,0:0.207:3,0:3,0:0:13,0:0:0
3	50340389	.	G	A	.	.	DP=78;ECNT=1;NLOD=4.50;N_ART_LOD=-1.226e+00;POP_AF=1.000e-03;P_GERMLINE=-3.548e+00;TLOD=3.65	GT:AD:AF:F1R2:F2R1:MBQ:MFRL:MMQ:MPOS:SA_MAP_AF:SA_POST_PROB	0/1:56,2:0.057:14,0:42,2:39:212,191:60:12:0.020,0.030,0.034:0.028,4.403e-03,0.967	0/0:15,0:0.061:8,0:7,0:0:4,0:0:0
3	50416487	.	C	T	.	.	DP=304;ECNT=1;NLOD=7.76;N_ART_LOD=-1.456e+00;POP_AF=1.000e-03;P_GERMLINE=-6.526e+00;TLOD=3.94	GT:AD:AF:F1R2:F2R1:MBQ:MFRL:MMQ:MPOS:SA_MAP_AF:SA_POST_PROB	0/1:253,3:0.046:80,0:173,3:40:177,120:60:7:0.010,0.010,0.012:2.169e-03,3.938e-03,0.994	0/0:26,0:0.071:18,0:8,0:0:5,0:0:0
3	50609228	.	C	T	.	.	DP=397;ECNT=1;NLOD=8.40;N_ART_LOD=-1.481e+00;POP_AF=1.000e-03;P_GERMLINE=-6.055e+00;TLOD=5.10	GT:AD:AF:F1R2:F2R1:MBQ:MFRL:MMQ:MPOS:SA_MAP_AF:SA_POST_PROB	0/1:345,4:0.036:111,3:234,1:39:162,135:60:17:0.010,0.010,0.011:1.390e-03,4.714e-03,0.994	0/0:28,0:0.050:11,0:17,0:0:3,0:0:0
3	51929181	.	G	A	.	.	DP=392;ECNT=1;NLOD=13.07;N_ART_LOD=-1.659e+00;POP_AF=1.000e-03;P_GERMLINE=-1.171e+01;TLOD=4.06	GT:AD:AF:F1R2:F2R1:MBQ:MFRL:MMQ:MPOS:SA_MAP_AF:SA_POST_PROB	0/1:321,3:0.041:132,1:189,2:40:177,169:60:22:0.010,0.00,9.259e-03:9.383e-04,0.013,0.986	0/0:44,0:0.030:23,0:21,0:0:4,0:0:0
3	51975569	.	GC	G	.	.	DP=96;ECNT=1;NLOD=5.34;N_ART_LOD=-1.079e+00;POP_AF=1.000e-03;P_GERMLINE=-2.081e+00;RPA=10,9;RU=C;STR;TLOD=7.07	GT:AD:AF:F1R2:F2R1:MBQ:MFRL:MMQ:MPOS:SA_MAP_AF:SA_POST_PROB	0/1:43,6:0.228:13,5:27,1:40:191,211:60:18:0.111,0.101,0.125:0.041,9.449e-03,0.950	0/0:18,0:0.195:9,0:9,0:0:3,0:0:0
3	51978572	.	A	G	.	.	DP=111;ECNT=1;NLOD=3.60;N_ART_LOD=-1.114e+00;POP_AF=1.000e-03;P_GERMLINE=-3.030e+00;TLOD=3.27	GT:AD:AF:F1R2:F2R1:MBQ:MFRL:MMQ:MPOS:SA_MAP_AF:SA_POST_PROB	0/1:88,2:0.067:36,0:52,2:40:179,193:60:20:0.020,0.00,0.022:8.190e-03,6.267e-03,0.986	0/0:12,0:1.550e-03:6,0:6,0:0:4,0:0:0
3	52255340	.	G	A	.	.	DP=122;ECNT=1;NLOD=4.76;N_ART_LOD=-1.228e+00;POP_AF=1.000e-03;P_GERMLINE=-4.324e+00;TLOD=3.13	GT:AD:AF:F1R2:F2R1:MBQ:MFRL:MMQ:MPOS:SA_MAP_AF:SA_POST_PROB	0/1:97,2:0.054:33,1:64,1:40:182,195:60:11:0.010,0.020,0.020:7.670e-03,4.093e-03,0.988	0/0:16,0:8.002e-03:11,0:5,0:0:3,0:0:0
3	52537973	.	C	T	.	.	DP=208;ECNT=1;NLOD=2.32;N_ART_LOD=-9.855e-01;POP_AF=1.000e-03;P_GERMLINE=-4.766e-01;TLOD=4.74	GT:AD:AF:F1R2:F2R1:MBQ:MFRL:MMQ:MPOS:SA_MAP_AF:SA_POST_PROB	0/1:182,3:0.050:72,2:110,1:40:171,143:60:13:0.010,0.010,0.016:2.908e-03,4.776e-03,0.992	0/0:8,0:0.120:7,0:1,0:0:11,0:0:0
3	52682329	.	AAAC	A	.	.	DB;DP=285;ECNT=1;NLOD=14.07;N_ART_LOD=-1.699e+00;POP_AF=1.000e-03;P_GERMLINE=-1.077e+01;RPA=7,6;RU=AAC;STR;TLOD=13.62	GT:AD:AF:F1R2:F2R1:MBQ:MFRL:MMQ:MPOS:SA_MAP_AF:SA_POST_PROB	0/1:204,6:0.077:89,3:115,3:40:163,142:60:23:0.020,0.030,0.029:5.805e-03,4.158e-03,0.990	0/0:47,0:0.051:22,0:25,0:0:2,0:0:0
3	52696310	.	G	GA	.	.	DB;DP=464;ECNT=1;NLOD=6.20;N_ART_LOD=0.179;POP_AF=1.000e-03;P_GERMLINE=-2.901e+00;RPA=11,12;RU=A;STR;TLOD=46.90	GT:AD:AF:F1R2:F2R1:MBQ:MFRL:MMQ:MPOS:SA_MAP_AF:SA_POST_PROB	0/1:292,41:0.208:75,11:190,29:31:190,194:60:23:0.121,0.091,0.120:5.698e-03,0.017,0.977	0/0:29,1:0.166:13,1:13,0:41:2,0:60:14
3	52725718	.	ATTTTT	A	.	.	DP=117;ECNT=1;NLOD=2.33;N_ART_LOD=-6.531e-01;POP_AF=1.000e-03;P_GERMLINE=-4.563e-02;RPA=20,15;RU=T;STR;TLOD=7.40	GT:AD:AF:F1R2:F2R1:MBQ:MFRL:MMQ:MPOS:SA_MAP_AF:SA_POST_PROB	0/1:37,12:0.358:2,2:2,4:33:224,203:60:22:0.131,0.00,0.133:0.025,0.016,0.959	0/0:12,1:0.330:0,0:0,0:0:0,0:0:0
3	52768905	.	G	T	.	.	DP=27;ECNT=1;NLOD=3.30;N_ART_LOD=-1.094e+00;POP_AF=1.000e-03;P_GERMLINE=-1.316e+00;TLOD=4.73	GT:AD:AF:F1R2:F2R1:MBQ:MFRL:MMQ:MPOS:SA_MAP_AF:SA_POST_PROB	0/1:13,2:0.133:5,2:8,0:35:192,294:60:20:0.131,0.00,0.133:0.019,0.021,0.960	0/0:11,0:0.043:7,0:4,0:0:6,0:0:0
3	52825929	.	C	T	.	.	DP=138;ECNT=1;NLOD=11.62;N_ART_LOD=-1.614e+00;POP_AF=1.000e-03;P_GERMLINE=-1.108e+01;TLOD=3.23	GT:AD:AF:F1R2:F2R1:MBQ:MFRL:MMQ:MPOS:SA_MAP_AF:SA_POST_PROB	0/1:92,2:0.032:27,0:65,2:40:190,259:60:16:0.020,0.00,0.021:6.773e-03,6.575e-03,0.987	0/0:39,0:0.042:23,0:16,0:0:2,0:0:0
3	52858887	.	C	A	.	.	DP=98;ECNT=1;NLOD=7.80;N_ART_LOD=-1.463e+00;POP_AF=1.000e-03;P_GERMLINE=-4.502e+00;TLOD=64.18	GT:AD:AF:F1R2:F2R1:MBQ:MFRL:MMQ:MPOS:SA_MAP_AF:SA_POST_PROB	0/1:42,19:0.328:14,5:28,14:40:175,199:60:20:0.293,0.283,0.311:0.011,0.041,0.948	0/0:26,0:0.082:10,0:16,0:0:4,0:0:0
3	53215463	.	G	A	.	.	DP=170;ECNT=1;NLOD=6.72;N_ART_LOD=-1.385e+00;POP_AF=1.000e-03;P_GERMLINE=-4.014e+00;TLOD=5.54	GT:AD:AF:F1R2:F2R1:MBQ:MFRL:MMQ:MPOS:SA_MAP_AF:SA_POST_PROB	0/1:137,4:0.040:61,3:76,1:40:173,232:60:13:0.020,0.030,0.028:5.354e-03,5.710e-03,0.989	0/0:23,1:0.049:16,1:7,0:20:3,4:60:1
3	53910109	.	T	TGG	.	.	DB;DP=250;ECNT=2;NLOD=10.77;N_ART_LOD=-1.330e+00;POP_AF=1.000e-03;P_GERMLINE=-7.472e+00;RPA=8,10;RU=G;STR;TLOD=13.07	GT:AD:AF:F1R2:F2R1:MBQ:MFRL:MMQ:MPOS:SA_MAP_AF:SA_POST_PROB	0/1:137,11:0.190:34,5:88,6:34:205,196:60:17:0.081,0.061,0.083:0.016,8.758e-03,0.975	0/0:36,0:0.129:21,0:14,0:0:3,0:0:0
3	53910764	.	A	G	.	.	DP=372;ECNT=1;NLOD=6.30;N_ART_LOD=-1.366e+00;POP_AF=1.000e-03;P_GERMLINE=-5.400e+00;TLOD=3.59	GT:AD:AF:F1R2:F2R1:MBQ:MFRL:MMQ:MPOS:SA_MAP_AF:SA_POST_PROB	0/1:335,3:0.025:146,2:189,1:39:168,169:60:30:0.010,0.010,8.876e-03:1.843e-03,2.586e-03,0.996	0/0:21,0:0.065:18,0:3,0:0:2,0:0:0
3	56675328	.	TCA	T	.	.	DP=632;ECNT=1;NLOD=9.89;N_ART_LOD=-1.536e+00;POP_AF=1.000e-03;P_GERMLINE=-7.167e+00;RPA=5,4;RU=CA;STR;TLOD=5.55	GT:AD:AF:F1R2:F2R1:MBQ:MFRL:MMQ:MPOS:SA_MAP_AF:SA_POST_PROB	0/1:556,5:0.040:197,1:359,4:40:166,226:60:35:0.010,0.010,8.913e-03:2.494e-03,1.248e-03,0.996	0/0:33,0:0.018:17,0:16,0:0:2,0:0:0
3	58131547	.	G	A	.	.	DP=100;ECNT=1;NLOD=11.40;N_ART_LOD=-1.622e+00;POP_AF=1.000e-03;P_GERMLINE=-1.088e+01;TLOD=3.22	GT:AD:AF:F1R2:F2R1:MBQ:MFRL:MMQ:MPOS:SA_MAP_AF:SA_POST_PROB	0/1:49,2:0.075:23,1:26,1:36:196,135:60:16:0.00,0.040,0.039:9.451e-03,0.013,0.978	0/0:38,0:0.080:23,0:15,0:0:2,0:0:0
3	58519346	.	A	G	.	.	DP=105;ECNT=1;NLOD=2.40;N_ART_LOD=-9.733e-01;POP_AF=1.000e-03;P_GERMLINE=-1.936e+00;TLOD=3.17	GT:AD:AF:F1R2:F2R1:MBQ:MFRL:MMQ:MPOS:SA_MAP_AF:SA_POST_PROB	0/1:89,2:0.047:37,0:52,2:39:187,159:60:19:0.020,0.00,0.022:9.716e-03,5.745e-03,0.985	0/0:8,0:0.058:5,0:3,0:0:6,0:0:0
3	58899489	.	CTTACAG	C	.	.	DP=726;ECNT=1;NLOD=33.56;N_ART_LOD=-2.078e+00;POP_AF=1.000e-03;P_GERMLINE=-3.026e+01;TLOD=21.18	GT:AD:AF:F1R2:F2R1:MBQ:MFRL:MMQ:MPOS:SA_MAP_AF:SA_POST_PROB	0/1:559,10:0.041:231,0:328,10:40:173,150:60:16:0.010,0.020,0.018:3.516e-03,1.539e-03,0.995	0/0:112,0:0.067:72,0:40,0:0:2,0:0:0
3	62477211	.	A	AAC	.	.	DP=68;ECNT=3;NLOD=2.62;N_ART_LOD=-8.206e-01;POP_AF=1.000e-03;P_GERMLINE=-1.558e+00;RPA=10,11;RU=AC;STR;TLOD=3.77	GT:AD:AF:F1R2:F2R1:MBQ:MFRL:MMQ:MPOS:SA_MAP_AF:SA_POST_PROB	0/1:9,2:0.407:2,0:1,2:32:211,231:60:32:0.172,0.00,0.167:0.019,0.025,0.956	0/0:11,1:0.314:0,0:2,0:0:21,0:0:0
3	62477233	.	A	C	.	.	DP=38;ECNT=3;NLOD=3.78;N_ART_LOD=-8.906e-01;POP_AF=1.000e-03;P_GERMLINE=-1.828e+00;TLOD=4.68	GT:AD:AF:F1R2:F2R1:MBQ:MFRL:MMQ:MPOS:SA_MAP_AF:SA_POST_PROB	0/1:11,3:0.326:1,2:10,1:39:213,211:60:37:0.212,0.00,0.214:0.022,0.024,0.954	0/0:13,0:0.085:5,0:8,0:0:6,0:0:0
3	62477235	.	C	CAA	.	.	DP=39;ECNT=3;NLOD=3.86;N_ART_LOD=-9.054e-01;POP_AF=1.000e-03;P_GERMLINE=-2.917e+00;RPA=1,3;RU=A;STR;TLOD=3.64	GT:AD:AF:F1R2:F2R1:MBQ:MFRL:MMQ:MPOS:SA_MAP_AF:SA_POST_PROB	0/1:14,2:0.245:1,2:11,0:39:229,195:60:40:0.141,0.00,0.143:0.022,0.020,0.958	0/0:13,0:0.102:5,0:8,0:0:6,0:0:0
3	64184685	.	C	CT	.	.	DP=76;ECNT=1;NLOD=3.32;N_ART_LOD=-9.346e-01;POP_AF=1.000e-03;P_GERMLINE=-3.342e-01;RPA=11,12;RU=T;STR;TLOD=6.96	GT:AD:AF:F1R2:F2R1:MBQ:MFRL:MMQ:MPOS:SA_MAP_AF:SA_POST_PROB	0/1:27,5:0.297:12,0:12,5:39:207,185:60:34:0.141,0.121,0.156:0.037,0.012,0.952	0/0:11,0:0.261:9,0:2,0:0:3,0:0:0
3	64590023	.	G	GA	.	.	DB;DP=150;ECNT=1;NLOD=10.49;N_ART_LOD=-1.001e+00;POP_AF=1.000e-03;P_GERMLINE=-7.787e+00;RPA=9,10;RU=A;STR;TLOD=5.53	GT:AD:AF:F1R2:F2R1:MBQ:MFRL:MMQ:MPOS:SA_MAP_AF:SA_POST_PROB	0/1:76,6:0.138:30,1:44,5:38:179,188:60:28:0.061,0.061,0.073:0.010,9.206e-03,0.980	0/0:40,1:0.139:24,0:16,1:33:2,15:60:12
3	64607811	.	AAAAT	A	.	.	DP=162;ECNT=1;NLOD=7.81;N_ART_LOD=-1.444e+00;POP_AF=1.000e-03;P_GERMLINE=-4.824e+00;RPA=4,3;RU=AAAT;STR;TLOD=5.97	GT:AD:AF:F1R2:F2R1:MBQ:MFRL:MMQ:MPOS:SA_MAP_AF:SA_POST_PROB	0/1:116,3:0.079:49,2:67,1:37:176,247:60:12:0.020,0.010,0.025:2.184e-03,0.038,0.960	0/0:26,0:0.037:12,0:14,0:0:2,0:0:0
3	65367573	.	G	A	.	.	DP=145;ECNT=1;NLOD=15.60;N_ART_LOD=-1.741e+00;POP_AF=1.000e-03;P_GERMLINE=-1.484e+01;TLOD=3.46	GT:AD:AF:F1R2:F2R1:MBQ:MFRL:MMQ:MPOS:SA_MAP_AF:SA_POST_PROB	0/1:76,2:0.081:31,0:45,2:40:198,181:60:39:0.00,0.030,0.026:5.643e-03,0.017,0.977	0/0:52,0:0.046:28,0:24,0:0:2,0:0:0
3	65428660	.	CA	C	.	.	DP=51;ECNT=1;NLOD=2.39;N_ART_LOD=-1.062e+00;POP_AF=1.000e-03;P_GERMLINE=-1.224e+00;RPA=12,11;RU=A;STR;TLOD=3.89	GT:AD:AF:F1R2:F2R1:MBQ:MFRL:MMQ:MPOS:SA_MAP_AF:SA_POST_PROB	0/1:22,4:0.254:10,1:12,3:38:220,259:60:27:0.152,0.00,0.154:0.022,0.020,0.959	0/0:8,0:0.235:4,0:4,0:0:6,0:0:0
3	65439050	.	GAA	G	.	.	DP=111;ECNT=1;NLOD=2.41;N_ART_LOD=-6.492e-01;POP_AF=1.000e-03;P_GERMLINE=-7.886e-01;RPA=16,14;RU=A;STR;TLOD=4.41	GT:AD:AF:F1R2:F2R1:MBQ:MFRL:MMQ:MPOS:SA_MAP_AF:SA_POST_PROB	0/1:56,3:0.202:4,1:16,2:38:192,227:60:29:0.051,0.00,0.052:0.014,0.011,0.975	0/0:10,1:0.308:2,0:5,0:0:23,0:0:0
3	65456198	.	GA	G	.	.	DP=115;ECNT=1;NLOD=6.44;N_ART_LOD=-9.840e-01;POP_AF=1.000e-03;P_GERMLINE=-3.135e+00;RPA=12,11;RU=A;STR;TLOD=9.47	GT:AD:AF:F1R2:F2R1:MBQ:MFRL:MMQ:MPOS:SA_MAP_AF:SA_POST_PROB	0/1:53,9:0.229:16,4:31,3:39:173,164:60:35:0.111,0.091,0.121:0.014,0.013,0.973	0/0:22,0:0.179:11,0:6,0:0:5,0:0:0
3	66434372	.	TCA	T	.	.	DP=74;ECNT=1;NLOD=3.59;N_ART_LOD=-8.893e-01;POP_AF=1.000e-03;P_GERMLINE=-4.664e-01;RPA=12,11;RU=CA;STR;TLOD=18.35	GT:AD:AF:F1R2:F2R1:MBQ:MFRL:MMQ:MPOS:SA_MAP_AF:SA_POST_PROB	0/1:38,8:0.245:9,3:23,5:40:180,172:60:23:0.141,0.182,0.190:0.017,0.021,0.962	0/0:12,0:0.128:5,0:4,0:0:2,0:0:0
3	67058329	.	CT	C	.	.	DB;DP=72;ECNT=1;NLOD=2.40;N_ART_LOD=-7.301e-01;POP_AF=1.000e-03;P_GERMLINE=-5.083e-02;RPA=14,13;RU=T;STR;TLOD=11.78	GT:AD:AF:F1R2:F2R1:MBQ:MFRL:MMQ:MPOS:SA_MAP_AF:SA_POST_PROB	0/1:51,9:0.171:26,4:17,5:39:226,170:60:18:0.00,0.152,0.155:0.019,0.022,0.959	0/0:8,0:0.103:3,0:4,0:0:5,0:0:0
3	69111097	.	GGA	G	.	.	DP=180;ECNT=2;NLOD=11.97;N_ART_LOD=-1.413e+00;POP_AF=1.000e-03;P_GERMLINE=-9.917e+00;RPA=9,8;RU=GA;STR;TLOD=4.78	GT:AD:AF:F1R2:F2R1:MBQ:MFRL:MMQ:MPOS:SA_MAP_AF:SA_POST_PROB	0/1:80,5:0.175:34,2:44,3:39:239,235:60:41:0.061,0.00,0.060:6.135e-03,0.022,0.971	0/0:40,0:0.198:17,0:23,0:0:3,0:0:0
3	75591263	.	T	C	.	.	DP=19;ECNT=6;NLOD=3.61;N_ART_LOD=-1.114e+00;POP_AF=1.000e-03;P_GERMLINE=-4.836e-01;TLOD=30.60	GT:AD:AF:F1R2:F2R1:MBQ:MFRL:MMQ:MPOS:PGT:PID:SA_MAP_AF:SA_POST_PROB	0/1:0,7:1.000:0,3:0,4:39:0,187:23:13:0|1:75591234_A_T:0.990,0.990,1.00:0.025,0.029,0.946	0/0:12,0:3.162e-05:3,0:9,0:0:4,0:0:0:0|1:75591234_A_T
3	75591358	.	G	T	.	.	DP=15;ECNT=3;NLOD=3.61;N_ART_LOD=-1.114e+00;POP_AF=1.000e-03;P_GERMLINE=-4.836e-01;TLOD=12.90	GT:AD:AF:F1R2:F2R1:MBQ:MFRL:MMQ:MPOS:PGT:PID:SA_MAP_AF:SA_POST_PROB	0/1:0,3:1.000:0,3:0,0:39:0,228:23:24:0|1:75591354_A_G:0.990,0.00,1.00:0.025,0.030,0.945	0/0:12,0:3.220e-05:7,0:5,0:0:5,0:0:0:0|1:75591354_A_G
3	77366425	.	A	AT	.	.	DP=194;ECNT=1;NLOD=6.87;N_ART_LOD=-1.142e+00;POP_AF=1.000e-03;P_GERMLINE=-3.662e+00;RPA=10,11;RU=T;STR;TLOD=6.62	GT:AD:AF:F1R2:F2R1:MBQ:MFRL:MMQ:MPOS:SA_MAP_AF:SA_POST_PROB	0/1:137,7:0.107:82,6:51,1:40:163,170:60:15:0.040,0.040,0.049:8.410e-03,5.170e-03,0.986	0/0:23,0:0.121:12,0:11,0:0:2,0:0:0
3	77542380	.	A	AT	.	.	DB;DP=342;ECNT=1;NLOD=30.63;N_ART_LOD=-3.974e-01;POP_AF=1.000e-03;P_GERMLINE=-2.732e+01;RPA=10,11;RU=T;STR;TLOD=18.09	GT:AD:AF:F1R2:F2R1:MBQ:MFRL:MMQ:MPOS:SA_MAP_AF:SA_POST_PROB	0/1:185,15:0.104:92,4:90,11:37:185,156:60:16:0.051,0.071,0.075:0.011,6.245e-03,0.983	0/0:117,2:0.055:70,1:47,1:2:0,3:60:12
3	86996310	.	C	G	.	.	DP=151;ECNT=1;NLOD=10.20;N_ART_LOD=-1.559e+00;POP_AF=1.000e-03;P_GERMLINE=-6.894e+00;TLOD=159.76	GT:AD:AF:F1R2:F2R1:MBQ:MFRL:MMQ:MPOS:SA_MAP_AF:SA_POST_PROB	0/1:60,44:0.431:30,12:30,32:40:224,230:60:20:0.424,0.384,0.423:0.030,0.021,0.949	0/0:34,0:0.043:23,0:11,0:0:2,0:0:0
3	90291265	.	T	C	.	.	DP=52;ECNT=1;NLOD=3.26;N_ART_LOD=-1.076e+00;POP_AF=1.000e-03;P_GERMLINE=-2.511e+00;TLOD=3.45	GT:AD:AF:F1R2:F2R1:MBQ:MFRL:MMQ:MPOS:SA_MAP_AF:SA_POST_PROB	0/1:38,2:0.061:15,1:23,1:35:210,195:60:19:0.051,0.00,0.050:0.019,9.970e-03,0.971	0/0:11,0:0.011:6,0:5,0:0:3,0:0:0
3	93619781	.	T	A	.	.	DP=386;ECNT=1;NLOD=8.99;N_ART_LOD=-1.519e+00;POP_AF=1.000e-03;P_GERMLINE=-5.689e+00;TLOD=164.67	GT:AD:AF:F1R2:F2R1:MBQ:MFRL:MMQ:MPOS:SA_MAP_AF:SA_POST_PROB	0/1:284,57:0.177:105,23:179,34:39:163,167:60:23:0.152,0.162,0.167:6.944e-03,9.663e-03,0.983	0/0:30,0:0.074:21,0:9,0:0:2,0:0:0
3	93646338	.	T	C	.	.	DP=65;ECNT=1;NLOD=2.70;N_ART_LOD=-1.017e+00;POP_AF=1.000e-03;P_GERMLINE=-1.343e+00;TLOD=4.08	GT:AD:AF:F1R2:F2R1:MBQ:MFRL:MMQ:MPOS:SA_MAP_AF:SA_POST_PROB	0/1:51,2:0.058:27,1:24,1:40:203,221:60:13:0.040,0.00,0.038:0.022,7.515e-03,0.971	0/0:9,0:0.052:9,0:0,0:0:5,0:0:0
3	93754080	.	CAAA	C	.	.	DP=43;ECNT=1;NLOD=2.46;N_ART_LOD=-6.104e-01;POP_AF=1.000e-03;P_GERMLINE=-2.087e+00;RPA=18,15;RU=A;STR;TLOD=3.07	GT:AD:AF:F1R2:F2R1:MBQ:MFRL:MMQ:MPOS:SA_MAP_AF:SA_POST_PROB	0/1:21,4:0.232:3,0:5,2:37:210,256:60:25:0.00,0.081,0.083:0.013,0.025,0.962	0/0:11,1:0.131:2,0:3,0:0:2,0:0:0
3	97630971	.	AT	A	.	.	DB;DP=186;ECNT=1;NLOD=14.72;N_ART_LOD=-1.717e+00;POP_AF=1.000e-03;P_GERMLINE=-1.429e+01;RPA=8,7;RU=T;STR;TLOD=3.13	GT:AD:AF:F1R2:F2R1:MBQ:MFRL:MMQ:MPOS:SA_MAP_AF:SA_POST_PROB	0/1:121,4:0.059:47,3:74,1:40:188,160:60:22:0.00,0.030,0.032:8.849e-03,6.478e-03,0.985	0/0:49,0:0.047:28,0:21,0:0:2,0:0:0
3	100009610	.	G	GT	.	.	DP=157;ECNT=1;NLOD=9.03;N_ART_LOD=-1.264e+00;POP_AF=1.000e-03;P_GERMLINE=-8.368e+00;RPA=10,11;RU=T;STR;TLOD=3.36	GT:AD:AF:F1R2:F2R1:MBQ:MFRL:MMQ:MPOS:SA_MAP_AF:SA_POST_PROB	0/1:80,4:0.172:27,2:50,2:39:205,207:60:23:0.051,0.00,0.048:0.025,7.744e-03,0.967	0/0:30,0:0.143:15,0:15,0:0:2,0:0:0
3	100058629	.	C	CT	.	.	DP=160;ECNT=1;NLOD=6.32;N_ART_LOD=-1.110e+00;POP_AF=1.000e-03;P_GERMLINE=-6.014e+00;RPA=9,10;RU=T;STR;TLOD=3.01	GT:AD:AF:F1R2:F2R1:MBQ:MFRL:MMQ:MPOS:SA_MAP_AF:SA_POST_PROB	0/1:116,5:0.082:48,1:65,4:40:170,265:60:27:0.020,0.040,0.041:0.032,2.794e-03,0.965	0/0:21,0:0.126:6,0:15,0:0:3,0:0:0
3	100365057	.	A	G	.	.	DP=129;ECNT=2;NLOD=3.01;N_ART_LOD=-1.041e+00;POP_AF=1.000e-03;P_GERMLINE=-1.792e-01;TLOD=8.67	GT:AD:AF:F1R2:F2R1:MBQ:MFRL:MMQ:MPOS:SA_MAP_AF:SA_POST_PROB	0/1:92,13:0.165:48,4:44,9:14:176,222:60:14:0.121,0.00,0.124:3.869e-03,0.188,0.809	0/0:10,0:3.940e-04:6,0:4,0:0:4,0:0:0
3	100365061	.	C	G	.	.	DP=109;ECNT=2;NLOD=2.71;N_ART_LOD=-1.018e+00;POP_AF=1.000e-03;P_GERMLINE=-9.807e-02;TLOD=29.31	GT:AD:AF:F1R2:F2R1:MBQ:MFRL:MMQ:MPOS:SA_MAP_AF:SA_POST_PROB	0/1:70,15:0.226:41,5:29,10:14:175,239:60:18:0.172,0.00,0.176:3.075e-03,0.413,0.584	0/0:9,0:0.051:5,0:4,0:0:3,0:0:0
3	100378512	.	A	AT	.	.	DP=241;ECNT=1;NLOD=21.00;N_ART_LOD=-1.583e+00;POP_AF=1.000e-03;P_GERMLINE=-2.014e+01;RPA=10,11;RU=T;STR;TLOD=3.56	GT:AD:AF:F1R2:F2R1:MBQ:MFRL:MMQ:MPOS:SA_MAP_AF:SA_POST_PROB	0/1:144,5:0.069:67,3:74,2:39:177,152:60:27:0.030,0.020,0.034:2.620e-03,0.030,0.968	0/0:70,0:0.070:45,0:25,0:0:2,0:0:0
3	100945855	.	T	TA	.	.	DB;DP=262;ECNT=1;NLOD=17.29;N_ART_LOD=-5.156e-01;POP_AF=1.000e-03;P_GERMLINE=-1.403e+01;RPA=9,10;RU=A;STR;TLOD=7.04	GT:AD:AF:F1R2:F2R1:MBQ:MFRL:MMQ:MPOS:SA_MAP_AF:SA_POST_PROB	0/1:133,8:0.157:51,3:81,5:39:172,149:60:23:0.051,0.030,0.057:5.125e-03,0.014,0.981	0/0:66,1:0.095:41,1:25,0:26:2,17:60:46
3	101070555	.	A	AT	.	.	DB;DP=141;ECNT=1;NLOD=3.61;N_ART_LOD=-8.910e-01;POP_AF=1.000e-03;P_GERMLINE=-3.272e+00;RPA=10,11;RU=T;STR;TLOD=3.04	GT:AD:AF:F1R2:F2R1:MBQ:MFRL:MMQ:MPOS:SA_MAP_AF:SA_POST_PROB	0/1:105,6:0.105:49,2:53,4:38:177,162:60:24:0.040,0.051,0.054:0.015,4.591e-03,0.981	0/0:12,0:0.126:5,0:7,0:0:3,0:0:0
3	101520971	.	T	TA	.	.	DP=103;ECNT=1;NLOD=4.83;N_ART_LOD=-1.366e+00;POP_AF=1.000e-03;P_GERMLINE=-1.542e+00;RPA=11,12;RU=A;STR;TLOD=9.18	GT:AD:AF:F1R2:F2R1:MBQ:MFRL:MMQ:MPOS:SA_MAP_AF:SA_POST_PROB	0/1:39,7:0.274:12,2:27,5:36:228,237:60:18:0.152,0.00,0.152:0.025,0.018,0.957	0/0:16,0:0.257:5,0:11,0:0:2,0:0:0
3	101572758	.	G	C	.	.	DP=223;ECNT=1;NLOD=12.29;N_ART_LOD=-1.627e+00;POP_AF=1.000e-03;P_GERMLINE=-8.991e+00;TLOD=33.53	GT:AD:AF:F1R2:F2R1:MBQ:MFRL:MMQ:MPOS:SA_MAP_AF:SA_POST_PROB	0/1:155,13:0.108:55,4:100,9:39:194,184:60:20:0.071,0.061,0.077:0.014,6.793e-03,0.980	0/0:41,0:0.015:34,0:7,0:0:2,0:0:0
3	105271367	.	T	C	.	.	DP=631;ECNT=1;NLOD=48.57;N_ART_LOD=-2.228e+00;POP_AF=1.000e-03;P_GERMLINE=-4.527e+01;TLOD=385.93	GT:AD:AF:F1R2:F2R1:MBQ:MFRL:MMQ:MPOS:SA_MAP_AF:SA_POST_PROB	0/1:322,117:0.274:121,49:201,68:40:162,165:60:23:0.263,0.253,0.267:6.178e-03,0.014,0.980	0/0:162,0:0.045:123,0:39,0:0:0,0:0:0
3	108110482	.	G	A	.	.	DP=72;ECNT=1;NLOD=5.10;N_ART_LOD=-1.274e+00;POP_AF=1.000e-03;P_GERMLINE=-1.802e+00;TLOD=28.53	GT:AD:AF:F1R2:F2R1:MBQ:MFRL:MMQ:MPOS:SA_MAP_AF:SA_POST_PROB	0/1:42,9:0.195:14,3:28,6:39:254,266:60:20:0.00,0.172,0.176:0.021,0.022,0.957	0/0:17,0:0.055:11,0:6,0:0:3,0:0:0
3	108344800	.	C	T	.	.	DP=482;ECNT=1;NLOD=41.96;N_ART_LOD=-2.155e+00;POP_AF=1.000e-03;P_GERMLINE=-4.118e+01;TLOD=3.48	GT:AD:AF:F1R2:F2R1:MBQ:MFRL:MMQ:MPOS:SA_MAP_AF:SA_POST_PROB	0/1:318,3:0.034:130,2:188,1:39:160,271:60:20:0.00,0.010,9.346e-03:7.325e-03,1.186e-03,0.991	0/0:140,0:0.020:105,0:35,0:0:0,0:0:0
3	108705692	.	AAT	A	.	.	DB;DP=56;ECNT=1;NLOD=3.21;N_ART_LOD=-1.103e+00;POP_AF=1.000e-03;P_GERMLINE=-2.621e+00;RPA=6,5;RU=AT;STR;TLOD=3.29	GT:AD:AF:F1R2:F2R1:MBQ:MFRL:MMQ:MPOS:SA_MAP_AF:SA_POST_PROB	0/1:38,2:0.082:16,1:22,1:40:222,177:60:29:0.00,0.051,0.050:9.512e-03,0.022,0.969	0/0:11,0:0.093:7,0:4,0:0:3,0:0:0
3	108723756	.	G	GA	.	.	DP=332;ECNT=1;NLOD=10.53;N_ART_LOD=-1.300e+00;POP_AF=1.000e-03;P_GERMLINE=-7.225e+00;RPA=9,10;RU=A;STR;TLOD=9.81	GT:AD:AF:F1R2:F2R1:MBQ:MFRL:MMQ:MPOS:SA_MAP_AF:SA_POST_PROB	0/1:211,10:0.155:79,6:129,4:38:182,170:60:26:0.030,0.040,0.045:0.051,1.945e-03,0.947	0/0:35,0:0.084:21,0:14,0:0:2,0:0:0
3	111312938	.	A	G	.	.	DP=429;ECNT=1;NLOD=13.20;N_ART_LOD=-1.657e+00;POP_AF=1.000e-03;P_GERMLINE=-1.021e+01;TLOD=5.97	GT:AD:AF:F1R2:F2R1:MBQ:MFRL:MMQ:MPOS:SA_MAP_AF:SA_POST_PROB	0/1:364,4:0.033:147,1:217,3:40:175,219:60:20:0.010,0.010,0.011:2.829e-03,1.849e-03,0.995	0/0:44,0:0.014:29,0:15,0:0:2,0:0:0
3	112538571	.	C	CT	.	.	DP=87;ECNT=1;NLOD=6.21;N_ART_LOD=-1.101e+00;POP_AF=1.000e-03;P_GERMLINE=-3.572e+00;RPA=10,11;RU=T;STR;TLOD=5.44	GT:AD:AF:F1R2:F2R1:MBQ:MFRL:MMQ:MPOS:SA_MAP_AF:SA_POST_PROB	0/1:56,4:0.134:13,1:8,3:40:218,205:60:25:0.00,0.071,0.067:0.011,0.022,0.967	0/0:22,0:0.097:5,0:7,0:0:2,0:0:0
3	112666841	.	A	G	.	.	DP=208;ECNT=1;NLOD=3.30;N_ART_LOD=-1.094e+00;POP_AF=1.000e-03;P_GERMLINE=-3.000e-01;TLOD=96.11	GT:AD:AF:F1R2:F2R1:MBQ:MFRL:MMQ:MPOS:SA_MAP_AF:SA_POST_PROB	0/1:157,31:0.180:66,9:91,22:39:207,229:60:19:0.162,0.141,0.165:0.029,7.738e-03,0.963	0/0:11,0:0.044:8,0:3,0:0:5,0:0:0
3	112719791	.	C	CA	.	.	DP=195;ECNT=1;NLOD=8.14;N_ART_LOD=-9.424e-01;POP_AF=1.000e-03;P_GERMLINE=-7.336e+00;RPA=16,17;RU=A;STR;TLOD=3.50	GT:AD:AF:F1R2:F2R1:MBQ:MFRL:MMQ:MPOS:SA_MAP_AF:SA_POST_PROB	0/1:77,5:0.258:13,2:17,3:27:176,167:60:22:0.051,0.030,0.055:6.327e-03,0.012,0.981	0/0:30,0:0.294:3,0:3,0:0:8,0:0:0
3	113207968	.	C	CT	.	.	DP=117;ECNT=1;NLOD=4.48;N_ART_LOD=-1.016e+00;POP_AF=1.000e-03;P_GERMLINE=-1.315e+00;RPA=11,12;RU=T;STR;TLOD=6.52	GT:AD:AF:F1R2:F2R1:MBQ:MFRL:MMQ:MPOS:SA_MAP_AF:SA_POST_PROB	0/1:64,6:0.190:21,3:40,3:34:204,215:60:25:0.081,0.00,0.086:0.019,0.013,0.968	0/0:15,0:0.204:10,0:4,0:0:3,0:0:0
3	113655096	.	G	GT	.	.	DP=131;ECNT=1;NLOD=3.61;N_ART_LOD=-7.099e-01;POP_AF=1.000e-03;P_GERMLINE=-4.790e-01;RPA=11,12;RU=T;STR;TLOD=10.36	GT:AD:AF:F1R2:F2R1:MBQ:MFRL:MMQ:MPOS:SA_MAP_AF:SA_POST_PROB	0/1:101,10:0.119:56,4:41,6:39:198,197:60:23:0.00,0.091,0.090:0.014,0.017,0.969	0/0:12,0:0.040:7,0:5,0:0:3,0:0:0
3	114070401	.	G	A	.	.	DP=525;ECNT=1;NLOD=13.76;N_ART_LOD=-1.679e+00;POP_AF=1.000e-03;P_GERMLINE=-1.284e+01;TLOD=3.62	GT:AD:AF:F1R2:F2R1:MBQ:MFRL:MMQ:MPOS:SA_MAP_AF:SA_POST_PROB	0/1:438,3:0.045:178,1:260,2:40:166,92:60:22:0.010,0.010,6.803e-03:8.613e-04,4.411e-03,0.995	0/0:46,0:0.025:24,0:22,0:0:2,0:0:0
3	116163656	.	C	A	.	.	DP=132;ECNT=2;NLOD=4.83;N_ART_LOD=-9.833e-01;POP_AF=1.000e-03;P_GERMLINE=-4.339e+00;TLOD=3.19	GT:AD:AF:F1R2:F2R1:MBQ:MFRL:MMQ:MPOS:PGT:PID:SA_MAP_AF:SA_POST_PROB	0/1:91,3:0.112:26,0:63,3:39:178,164:60:41:0|1:116163656_C_A:0.00,0.030,0.033:9.449e-03,7.059e-03,0.983	0/0:16,0:0.079:9,0:6,0:0:2,0:0:0:0|1:116163656_C_A
3	116163658	.	A	C	.	.	DP=147;ECNT=2;NLOD=4.54;N_ART_LOD=-7.175e-01;POP_AF=1.000e-03;P_GERMLINE=-3.790e+00;TLOD=3.45	GT:AD:AF:F1R2:F2R1:MBQ:MFRL:MMQ:MPOS:PGT:PID:SA_MAP_AF:SA_POST_PROB	0/1:91,3:0.154:23,0:55,3:39:179,164:60:40:0|1:116163656_C_A:0.00,0.040,0.037:0.010,8.159e-03,0.982	0/0:15,0:0.124:10,0:3,0:0:2,0:0:0:0|1:116163656_C_A
3	118922896	.	G	A	.	.	DP=300;ECNT=1;NLOD=10.80;N_ART_LOD=-1.582e+00;POP_AF=1.000e-03;P_GERMLINE=-7.500e+00;TLOD=192.94	GT:AD:AF:F1R2:F2R1:MBQ:MFRL:MMQ:MPOS:SA_MAP_AF:SA_POST_PROB	0/1:191,58:0.246:85,25:106,33:40:171,163:60:20:0.222,0.202,0.233:8.698e-03,0.016,0.976	0/0:36,0:0.041:26,0:10,0:0:2,0:0:0
3	119156786	.	G	A	.	.	DP=401;ECNT=1;NLOD=14.70;N_ART_LOD=-1.713e+00;POP_AF=1.000e-03;P_GERMLINE=-1.139e+01;TLOD=316.56	GT:AD:AF:F1R2:F2R1:MBQ:MFRL:MMQ:MPOS:SA_MAP_AF:SA_POST_PROB	0/1:224,97:0.318:87,38:137,59:39:194,177:60:20:0.293,0.283,0.302:0.012,0.010,0.978	0/0:49,0:0.040:31,0:18,0:0:2,0:0:0
3	119535781	.	G	A	.	.	DP=119;ECNT=1;NLOD=3.30;N_ART_LOD=-1.079e+00;POP_AF=1.000e-03;P_GERMLINE=-2.684e+00;TLOD=3.32	GT:AD:AF:F1R2:F2R1:MBQ:MFRL:MMQ:MPOS:SA_MAP_AF:SA_POST_PROB	0/1:91,2:0.088:38,1:53,1:40:212,238:60:17:0.00,0.020,0.022:4.454e-03,0.026,0.970	0/0:11,0:1.690e-03:6,0:5,0:0:5,0:0:0
3	120365277	.	C	T	.	.	DP=86;ECNT=1;NLOD=5.78;N_ART_LOD=-1.384e+00;POP_AF=1.000e-03;P_GERMLINE=-4.441e+00;TLOD=4.04	GT:AD:AF:F1R2:F2R1:MBQ:MFRL:MMQ:MPOS:SA_MAP_AF:SA_POST_PROB	0/1:48,2:0.093:16,0:32,2:40:212,237:60:20:0.040,0.00,0.040:0.019,8.212e-03,0.973	0/0:20,1:0.177:16,0:4,1:32:4,2:60:0
3	121410472	.	T	C	.	.	DP=529;ECNT=1;NLOD=30.88;N_ART_LOD=-2.034e+00;POP_AF=1.000e-03;P_GERMLINE=-3.012e+01;TLOD=3.45	GT:AD:AF:F1R2:F2R1:MBQ:MFRL:MMQ:MPOS:SA_MAP_AF:SA_POST_PROB	0/1:392,4:0.036:158,1:234,3:38:190,170:60:15:0.010,0.010,0.010:1.645e-03,2.561e-03,0.996	0/0:103,0:0.047:70,0:33,0:0:0,0:0:0
3	121643143	.	A	AT	.	.	DP=203;ECNT=1;NLOD=20.74;N_ART_LOD=-1.568e+00;POP_AF=1.000e-03;P_GERMLINE=-1.776e+01;RPA=9,10;RU=T;STR;TLOD=5.95	GT:AD:AF:F1R2:F2R1:MBQ:MFRL:MMQ:MPOS:SA_MAP_AF:SA_POST_PROB	0/1:111,6:0.089:33,2:76,4:39:200,235:60:18:0.040,0.051,0.051:4.801e-03,0.031,0.964	0/0:69,0:0.047:47,0:22,0:0:0,0:0:0
3	121720514	.	G	GT	.	.	DP=63;ECNT=1;NLOD=2.71;N_ART_LOD=-5.538e-01;POP_AF=1.000e-03;P_GERMLINE=-7.881e-01;RPA=15,16;RU=T;STR;TLOD=4.72	GT:AD:AF:F1R2:F2R1:MBQ:MFRL:MMQ:MPOS:SA_MAP_AF:SA_POST_PROB	0/1:41,6:0.212:7,3:7,1:39:198,249:60:24:0.061,0.081,0.087:0.015,0.011,0.974	0/0:10,0:0.105:1,0:1,0:0:11,0:0:0
3	122155903	.	A	G	.	.	DP=105;ECNT=1;NLOD=4.81;N_ART_LOD=-1.230e+00;POP_AF=1.000e-03;P_GERMLINE=-4.184e+00;TLOD=3.32	GT:AD:AF:F1R2:F2R1:MBQ:MFRL:MMQ:MPOS:SA_MAP_AF:SA_POST_PROB	0/1:86,2:0.028:35,0:51,2:40:211,221:60:14:0.00,0.020,0.023:5.676e-03,0.011,0.983	0/0:16,0:1.632e-03:7,0:9,0:0:4,0:0:0
3	122259745	.	G	GT	.	.	DP=362;ECNT=1;NLOD=4.14;N_ART_LOD=3.15;POP_AF=1.000e-03;P_GERMLINE=-9.010e-01;RPA=10,11;RU=T;STR;TLOD=23.30	GT:AD:AF:F1R2:F2R1:MBQ:MFRL:MMQ:MPOS:SA_MAP_AF:SA_POST_PROB	0/1:181,21:0.229:72,8:104,9:39:185,188:60:22:0.081,0.061,0.085:6.477e-03,0.013,0.981	0/0:39,3:0.238:17,3:20,0:20:2,19:60:38
3	122354063	.	C	T	.	.	DP=405;ECNT=1;NLOD=6.68;N_ART_LOD=-1.402e+00;POP_AF=1.000e-03;P_GERMLINE=-5.481e+00;TLOD=3.90	GT:AD:AF:F1R2:F2R1:MBQ:MFRL:MMQ:MPOS:SA_MAP_AF:SA_POST_PROB	0/1:352,3:0.039:148,2:204,1:40:177,134:60:24:0.010,0.010,8.451e-03:0.014,8.184e-04,0.985	0/0:22,0:0.091:17,0:5,0:0:3,0:0:0
3	122942348	.	G	A	.	.	DP=136;ECNT=1;NLOD=11.39;N_ART_LOD=-1.618e+00;POP_AF=1.000e-03;P_GERMLINE=-1.102e+01;TLOD=3.07	GT:AD:AF:F1R2:F2R1:MBQ:MFRL:MMQ:MPOS:SA_MAP_AF:SA_POST_PROB	0/1:90,2:0.024:32,0:58,2:39:201,201:60:20:0.00,0.020,0.022:4.606e-03,0.022,0.973	0/0:38,0:0.071:27,0:11,0:0:2,0:0:0
3	123337630	.	G	A	.	.	DP=381;ECNT=1;NLOD=44.29;N_ART_LOD=-2.180e+00;POP_AF=1.000e-03;P_GERMLINE=-4.099e+01;TLOD=21.96	GT:AD:AF:F1R2:F2R1:MBQ:MFRL:MMQ:MPOS:SA_MAP_AF:SA_POST_PROB	0/1:209,9:0.061:83,4:126,5:40:186,244:60:27:0.040,0.00,0.041:4.182e-03,0.016,0.980	0/0:148,0:0.023:106,0:42,0:0:0,0:0:0
3	124397249	.	AT	A	.	.	DP=84;ECNT=1;NLOD=2.39;N_ART_LOD=-5.681e-01;POP_AF=1.000e-03;P_GERMLINE=-4.987e-02;RPA=12,11;RU=T;STR;TLOD=10.83	GT:AD:AF:F1R2:F2R1:MBQ:MFRL:MMQ:MPOS:SA_MAP_AF:SA_POST_PROB	0/1:44,10:0.249:14,3:26,5:39:186,175:60:28:0.152,0.00,0.148:9.324e-03,0.046,0.945	0/0:8,0:0.267:5,0:3,0:0:4,0:0:0
3	124515355	.	G	A	.	.	DP=495;ECNT=1;NLOD=8.06;N_ART_LOD=-1.471e+00;POP_AF=1.000e-03;P_GERMLINE=-7.675e+00;TLOD=3.08	GT:AD:AF:F1R2:F2R1:MBQ:MFRL:MMQ:MPOS:SA_MAP_AF:SA_POST_PROB	0/1:433,3:0.039:163,2:270,1:40:176,114:60:2:0.00,0.010,6.881e-03:0.021,5.766e-04,0.979	0/0:27,0:0.070:16,0:11,0:0:2,0:0:0
3	124629209	.	C	T	.	.	DP=312;ECNT=1;NLOD=2.40;N_ART_LOD=-9.732e-01;POP_AF=1.000e-03;P_GERMLINE=-7.179e-01;TLOD=4.48	GT:AD:AF:F1R2:F2R1:MBQ:MFRL:MMQ:MPOS:SA_MAP_AF:SA_POST_PROB	0/1:283,5:0.042:115,2:168,3:38:179,98:60:12:0.020,0.010,0.017:1.018e-03,0.055,0.944	0/0:8,0:0.058:4,0:4,0:0:4,0:0:0
3	124951171	.	C	CT	.	.	DP=183;ECNT=1;NLOD=4.10;N_ART_LOD=0.724;POP_AF=1.000e-03;P_GERMLINE=-8.614e-01;RPA=15,16;RU=T;STR;TLOD=15.86	GT:AD:AF:F1R2:F2R1:MBQ:MFRL:MMQ:MPOS:SA_MAP_AF:SA_POST_PROB	0/1:106,16:0.238:18,5:16,7:39:176,202:60:28:0.061,0.091,0.096:0.014,9.899e-03,0.976	0/0:23,1:0.265:3,1:0,0:2:3,2:60:11
3	125179711	.	T	TA	.	.	DP=98;ECNT=1;NLOD=6.93;N_ART_LOD=-1.176e+00;POP_AF=1.000e-03;P_GERMLINE=-3.811e+00;RPA=11,12;RU=A;STR;TLOD=6.28	GT:AD:AF:F1R2:F2R1:MBQ:MFRL:MMQ:MPOS:SA_MAP_AF:SA_POST_PROB	0/1:33,5:0.276:12,3:19,2:35:196,189:60:13:0.101,0.111,0.132:0.047,8.182e-03,0.945	0/0:23,0:0.181:15,0:8,0:0:4,0:0:0
3	125534911	.	C	G	.	.	DP=107;ECNT=6;NLOD=2.81;N_ART_LOD=0.840;POP_AF=1.000e-03;P_GERMLINE=-1.213e-01;TLOD=13.05	GT:AD:AF:F1R2:F2R1:MBQ:MFRL:MMQ:MPOS:PGT:PID:SA_MAP_AF:SA_POST_PROB	0/1:80,5:0.059:50,3:30,2:40:167,147:49:16:0|1:125534911_C_G:0.040,0.051,0.059:0.010,7.194e-03,0.982	0/0:20,1:0.068:10,1:10,0:31:2,138:41:-6:0|1:125534911_C_G
3	125534914	.	C	T	.	.	DP=113;ECNT=6;NLOD=2.72;N_ART_LOD=1.72;POP_AF=1.000e-03;P_GERMLINE=-1.020e-01;TLOD=12.93	GT:AD:AF:F1R2:F2R1:MBQ:MFRL:MMQ:MPOS:PGT:PID:SA_MAP_AF:SA_POST_PROB	0/1:84,5:0.056:53,3:31,2:40:166,147:49:13:0|1:125534911_C_G:0.040,0.051,0.056:0.011,6.438e-03,0.982	0/0:23,1:0.042:12,1:11,0:35:2,138:40:47:0|1:125534911_C_G
3	125534931	.	G	C	.	.	DP=113;ECNT=6;NLOD=2.42;N_ART_LOD=1.76;POP_AF=1.000e-03;P_GERMLINE=-5.400e-02;TLOD=16.25	GT:AD:AF:F1R2:F2R1:MBQ:MFRL:MMQ:MPOS:PGT:PID:SA_MAP_AF:SA_POST_PROB	0/1:84,6:0.067:53,4:31,2:40:167,141:40:29:0|1:125534911_C_G:0.061,0.030,0.067:4.848e-03,0.025,0.970	0/0:22,1:0.044:13,1:9,0:40:3,138:40:30:0|1:125534911_C_G
3	125534934	.	A	G	.	.	DP=111;ECNT=6;NLOD=2.72;N_ART_LOD=1.72;POP_AF=1.000e-03;P_GERMLINE=-1.020e-01;TLOD=12.99	GT:AD:AF:F1R2:F2R1:MBQ:MFRL:MMQ:MPOS:PGT:PID:SA_MAP_AF:SA_POST_PROB	0/1:82,5:0.057:53,3:29,2:40:166,147:40:26:0|1:125534911_C_G:0.061,0.00,0.057:3.710e-03,0.056,0.940	0/0:23,1:0.042:12,1:11,0:40:4,138:40:27:0|1:125534911_C_G
3	125534949	.	A	C	.	.	DP=107;ECNT=6;NLOD=3.02;N_ART_LOD=1.69;POP_AF=1.000e-03;P_GERMLINE=-1.841e-01;TLOD=13.15	GT:AD:AF:F1R2:F2R1:MBQ:MFRL:MMQ:MPOS:PGT:PID:SA_MAP_AF:SA_POST_PROB	0/1:77,5:0.061:50,3:27,2:40:171,147:40:11:0|1:125534911_C_G:0.061,0.00,0.061:5.252e-03,0.030,0.965	0/0:24,1:0.040:13,1:11,0:40:2,138:40:12:0|1:125534911_C_G
3	125639748	.	G	T	.	.	DP=13;ECNT=1;NLOD=3.01;N_ART_LOD=-1.057e+00;POP_AF=1.000e-03;P_GERMLINE=-2.111e+00;TLOD=3.60	GT:AD:AF:F1R2:F2R1:MBQ:MFRL:MMQ:MPOS:SA_MAP_AF:SA_POST_PROB	0/1:1,1:0.500:0,1:1,0:39:108,168:60:11:0.495,0.00,0.500:0.025,0.027,0.948	0/0:10,0:0.046:7,0:3,0:0:12,0:0:0
3	125726030	.	C	T	.	.	DP=191;ECNT=1;NLOD=5.88;N_ART_LOD=0.653;POP_AF=1.000e-03;P_GERMLINE=-3.202e+00;TLOD=5.50	GT:AD:AF:F1R2:F2R1:MBQ:MFRL:MMQ:MPOS:SA_MAP_AF:SA_POST_PROB	0/1:148,3:0.044:48,1:100,2:40:189,217:60:20:0.020,0.010,0.020:4.129e-03,4.765e-03,0.991	0/0:31,1:0.051:21,0:10,1:32:2,2:60:6
3	125876422	.	G	A	.	.	DP=406;ECNT=1;NLOD=9.43;N_ART_LOD=-1.526e+00;POP_AF=1.000e-03;P_GERMLINE=-9.002e+00;TLOD=3.12	GT:AD:AF:F1R2:F2R1:MBQ:MFRL:MMQ:MPOS:SA_MAP_AF:SA_POST_PROB	0/1:350,3:0.034:127,0:223,3:40:191,184:60:34:0.010,0.010,8.499e-03:0.017,1.004e-03,0.982	0/0:32,0:0.043:17,0:15,0:0:6,0:0:0
3	126486087	.	G	T	.	.	DP=39;ECNT=1;NLOD=7.80;N_ART_LOD=-1.431e+00;POP_AF=1.000e-03;P_GERMLINE=-4.495e+00;TLOD=25.01	GT:AD:AF:F1R2:F2R1:MBQ:MFRL:MMQ:MPOS:SA_MAP_AF:SA_POST_PROB	0/1:5,7:0.577:2,2:3,5:39:186,174:60:20:0.556,0.556,0.583:0.021,0.030,0.948	0/0:26,0:2.708e-03:17,0:9,0:0:2,0:0:0
3	126726582	.	C	A	.	.	DP=74;ECNT=1;NLOD=3.91;N_ART_LOD=-1.193e+00;POP_AF=1.000e-03;P_GERMLINE=-3.136e+00;TLOD=3.47	GT:AD:AF:F1R2:F2R1:MBQ:MFRL:MMQ:MPOS:SA_MAP_AF:SA_POST_PROB	0/1:51,2:0.072:17,1:34,1:37:181,164:60:4:0.00,0.040,0.038:8.096e-03,0.017,0.975	0/0:13,0:0.118:7,0:6,0:0:2,0:0:0
3	128849574	.	G	GA	.	.	DP=339;ECNT=1;NLOD=2.71;N_ART_LOD=-1.064e+00;POP_AF=1.000e-03;P_GERMLINE=-9.929e-02;RPA=9,10;RU=A;STR;TLOD=9.13	GT:AD:AF:F1R2:F2R1:MBQ:MFRL:MMQ:MPOS:SA_MAP_AF:SA_POST_PROB	0/1:217,10:0.183:73,7:144,3:37:190,200:60:23:0.040,0.00,0.044:0.012,8.062e-03,0.980	0/0:9,0:0.154:5,0:4,0:0:3,0:0:0
3	128878071	.	T	C	.	.	DP=105;ECNT=1;NLOD=4.20;N_ART_LOD=-1.210e+00;POP_AF=1.000e-03;P_GERMLINE=-3.397e+00;TLOD=3.50	GT:AD:AF:F1R2:F2R1:MBQ:MFRL:MMQ:MPOS:SA_MAP_AF:SA_POST_PROB	0/1:80,2:0.057:31,0:49,2:40:178,224:60:20:0.020,0.020,0.024:0.018,3.534e-03,0.978	0/0:14,0:0.091:9,0:5,0:0:3,0:0:0
3	129034613	.	G	A	.	.	DP=358;ECNT=1;NLOD=3.31;N_ART_LOD=-1.094e+00;POP_AF=1.000e-03;P_GERMLINE=-1.978e+00;TLOD=4.04	GT:AD:AF:F1R2:F2R1:MBQ:MFRL:MMQ:MPOS:SA_MAP_AF:SA_POST_PROB	0/1:325,3:0.035:114,2:211,1:40:174,157:60:20:0.010,0.010,9.146e-03:2.827e-03,1.823e-03,0.995	0/0:11,0:0.042:5,0:6,0:0:12,0:0:0
3	129168854	.	C	CT	.	.	DP=230;ECNT=1;NLOD=4.22;N_ART_LOD=-6.945e-01;POP_AF=1.000e-03;P_GERMLINE=-2.855e+00;RPA=15,16;RU=T;STR;TLOD=4.06	GT:AD:AF:F1R2:F2R1:MBQ:MFRL:MMQ:MPOS:SA_MAP_AF:SA_POST_PROB	0/1:120,7:0.264:16,2:18,3:39:199,251:60:17:0.030,0.020,0.036:8.875e-03,5.116e-03,0.986	0/0:16,0:0.298:1,0:4,0:0:24,0:0:0
3	130653399	.	A	T	.	.	DP=135;ECNT=1;NLOD=2.91;N_ART_LOD=-1.095e+00;POP_AF=1.000e-03;P_GERMLINE=-1.496e-01;TLOD=8.74	GT:AD:AF:F1R2:F2R1:MBQ:MFRL:MMQ:MPOS:SA_MAP_AF:SA_POST_PROB	0/1:110,6:0.069:50,4:60,2:39:185,200:60:24:0.030,0.051,0.052:6.787e-03,0.011,0.982	0/0:10,0:0.158:5,0:5,0:0:4,0:0:0
3	130711966	.	GT	G	.	.	DP=69;ECNT=1;NLOD=2.35;N_ART_LOD=-7.701e-01;POP_AF=1.000e-03;P_GERMLINE=-1.796e+00;RPA=12,11;RU=T;STR;TLOD=3.26	GT:AD:AF:F1R2:F2R1:MBQ:MFRL:MMQ:MPOS:SA_MAP_AF:SA_POST_PROB	0/1:39,3:0.199:12,2:15,1:39:231,188:60:35:0.061,0.051,0.073:0.020,8.824e-03,0.971	0/0:8,0:0.201:4,0:2,0:0:6,0:0:0
3	131404625	.	AAC	A	.	.	DP=424;ECNT=3;NLOD=3.17;N_ART_LOD=-8.541e-01;POP_AF=1.000e-03;P_GERMLINE=-2.388e-01;RPA=8,7;RU=AC;STR;TLOD=40.22	GT:AD:AF:F1R2:F2R1:MBQ:MFRL:MMQ:MPOS:SA_MAP_AF:SA_POST_PROB	0/1:361,23:0.086:117,4:244,17:40:168,187:60:27:0.051,0.051,0.055:2.602e-03,0.015,0.983	0/0:11,0:0.154:4,0:7,0:0:3,0:0:0
3	131404638	.	AC	A	.	.	DP=418;ECNT=3;NLOD=3.01;N_ART_LOD=-1.100e+00;POP_AF=1.000e-03;P_GERMLINE=-3.813e-01;TLOD=5.75	GT:AD:AF:F1R2:F2R1:MBQ:MFRL:MMQ:MPOS:PGT:PID:SA_MAP_AF:SA_POST_PROB	0/1:368,5:0.051:114,3:254,2:40:170,190:60:30:0|1:131404638_AC_A:0.010,0.010,0.013:1.311e-03,7.573e-03,0.991	0/0:10,0:0.143:2,0:8,0:0:3,0:0:0:0|1:131404638_AC_A
3	131404640	.	AC	A	.	.	DP=428;ECNT=3;NLOD=3.01;N_ART_LOD=-1.125e+00;POP_AF=1.000e-03;P_GERMLINE=-3.771e-01;TLOD=5.77	GT:AD:AF:F1R2:F2R1:MBQ:MFRL:MMQ:MPOS:PGT:PID:SA_MAP_AF:SA_POST_PROB	0/1:364,5:0.065:114,3:250,2:39:171,190:60:32:0|1:131404638_AC_A:0.010,0.010,0.014:1.343e-03,7.305e-03,0.991	0/0:10,0:0.187:2,0:8,0:0:3,0:0:0:0|1:131404638_AC_A
3	132050406	.	G	GA	.	.	DP=33;ECNT=1;NLOD=3.01;N_ART_LOD=-1.057e+00;POP_AF=1.000e-03;P_GERMLINE=-1.595e+00;RPA=10,11;RU=A;STR;TLOD=4.13	GT:AD:AF:F1R2:F2R1:MBQ:MFRL:MMQ:MPOS:SA_MAP_AF:SA_POST_PROB	0/1:16,3:0.205:5,1:11,2:39:202,233:60:11:0.00,0.162,0.158:0.019,0.025,0.956	0/0:10,0:0.047:3,0:7,0:0:6,0:0:0
3	132242120	.	C	T	.	.	DP=105;ECNT=1;NLOD=9.60;N_ART_LOD=-1.540e+00;POP_AF=1.000e-03;P_GERMLINE=-8.591e+00;TLOD=3.71	GT:AD:AF:F1R2:F2R1:MBQ:MFRL:MMQ:MPOS:SA_MAP_AF:SA_POST_PROB	0/1:63,2:0.059:26,1:37,1:40:213,245:60:20:0.030,0.00,0.031:0.025,6.097e-03,0.968	0/0:32,0:0.058:22,0:10,0:0:2,0:0:0
3	133483667	.	C	T	.	.	DP=277;ECNT=2;NLOD=11.14;N_ART_LOD=-1.594e+00;POP_AF=1.000e-03;P_GERMLINE=-7.836e+00;TLOD=194.51	GT:AD:AF:F1R2:F2R1:MBQ:MFRL:MMQ:MPOS:PGT:PID:SA_MAP_AF:SA_POST_PROB	0/1:174,56:0.251:63,19:111,37:40:168,187:60:27:0|1:133483667_C_T:0.212,0.232,0.243:0.019,7.948e-03,0.973	0/0:37,0:0.038:17,0:20,0:0:2,0:0:0:0|1:133483667_C_T
3	133483668	.	C	T	.	.	DP=275;ECNT=2;NLOD=10.84;N_ART_LOD=-1.583e+00;POP_AF=1.000e-03;P_GERMLINE=-7.535e+00;TLOD=190.86	GT:AD:AF:F1R2:F2R1:MBQ:MFRL:MMQ:MPOS:PGT:PID:SA_MAP_AF:SA_POST_PROB	0/1:172,55:0.252:62,19:110,36:40:169,190:60:27:0|1:133483667_C_T:0.212,0.232,0.242:0.019,8.033e-03,0.973	0/0:36,0:0.039:16,0:20,0:0:2,0:0:0:0|1:133483667_C_T
3	133489317	.	C	CT	.	.	DP=251;ECNT=1;NLOD=5.41;N_ART_LOD=-1.025e+00;POP_AF=1.000e-03;P_GERMLINE=-2.657e+00;RPA=9,10;RU=T;STR;TLOD=5.60	GT:AD:AF:F1R2:F2R1:MBQ:MFRL:MMQ:MPOS:SA_MAP_AF:SA_POST_PROB	0/1:209,7:0.063:85,2:122,5:40:175,149:60:13:0.020,0.030,0.032:9.262e-03,3.169e-03,0.988	0/0:18,0:0.073:10,0:8,0:0:2,0:0:0
3	133489438	.	T	C	.	.	DP=268;ECNT=1;NLOD=8.40;N_ART_LOD=-1.481e+00;POP_AF=1.000e-03;P_GERMLINE=-6.349e+00;TLOD=4.77	GT:AD:AF:F1R2:F2R1:MBQ:MFRL:MMQ:MPOS:SA_MAP_AF:SA_POST_PROB	0/1:226,3:0.035:90,0:136,3:40:179,168:60:11:0.010,0.010,0.013:4.728e-03,2.304e-03,0.993	0/0:28,0:0.051:20,0:8,0:0:2,0:0:0
3	136183798	.	C	T	.	.	DP=466;ECNT=1;NLOD=15.30;N_ART_LOD=-1.736e+00;POP_AF=1.000e-03;P_GERMLINE=-1.492e+01;TLOD=3.08	GT:AD:AF:F1R2:F2R1:MBQ:MFRL:MMQ:MPOS:SA_MAP_AF:SA_POST_PROB	0/1:389,3:0.029:136,0:253,3:40:170,111:60:2:0.010,0.010,7.653e-03:6.029e-03,8.989e-04,0.993	0/0:51,0:0.055:25,0:26,0:0:2,0:0:0
3	136618261	.	CT	C	.	.	DP=68;ECNT=1;NLOD=3.17;N_ART_LOD=-8.805e-01;POP_AF=1.000e-03;P_GERMLINE=-2.433e-01;RPA=14,13;RU=T;STR;TLOD=7.79	GT:AD:AF:F1R2:F2R1:MBQ:MFRL:MMQ:MPOS:SA_MAP_AF:SA_POST_PROB	0/1:30,6:0.287:9,2:6,4:37:197,189:60:25:0.162,0.141,0.176:0.017,0.017,0.966	0/0:11,0:0.194:2,0:4,0:0:3,0:0:0
3	137254613	.	A	C	.	.	DP=37;ECNT=4;NLOD=2.41;N_ART_LOD=-9.542e-01;POP_AF=1.000e-03;P_GERMLINE=-4.288e-01;TLOD=4.91	GT:AD:AF:F1R2:F2R1:MBQ:MFRL:MMQ:MPOS:PGT:PID:SA_MAP_AF:SA_POST_PROB	0/1:27,2:0.069:8,2:19,0:0:181,141:34:0:0|1:137254613_A_C:0.051,0.061,0.069:0.030,8.044e-03,0.962	0/0:8,0:2.243e-05:4,0:4,0:0:6,0:0:0:0|1:137254613_A_C
3	137254618	.	G	GGA	.	.	DP=42;ECNT=4;NLOD=2.71;N_ART_LOD=-1.000e+00;POP_AF=1.000e-03;P_GERMLINE=-9.888e-02;TLOD=10.53	GT:AD:AF:F1R2:F2R1:MBQ:MFRL:MMQ:MPOS:PGT:PID:SA_MAP_AF:SA_POST_PROB	0/1:28,4:0.136:8,3:20,1:38:180,144:35:15:0|1:137254613_A_C:0.111,0.091,0.125:0.022,0.013,0.965	0/0:9,0:3.837e-05:4,0:5,0:0:6,0:0:0:0|1:137254613_A_C
3	137821040	.	G	A	.	.	DP=70;ECNT=1;NLOD=10.50;N_ART_LOD=-1.571e+00;POP_AF=1.000e-03;P_GERMLINE=-7.202e+00;TLOD=39.22	GT:AD:AF:F1R2:F2R1:MBQ:MFRL:MMQ:MPOS:SA_MAP_AF:SA_POST_PROB	0/1:17,12:0.419:9,10:8,2:40:195,205:60:22:0.404,0.374,0.414:0.023,0.022,0.955	0/0:35,0:0.041:23,0:12,0:0:3,0:0:0
3	137821507	.	G	A	.	.	DP=110;ECNT=1;NLOD=6.89;N_ART_LOD=-1.402e+00;POP_AF=1.000e-03;P_GERMLINE=-3.593e+00;TLOD=106.96	GT:AD:AF:F1R2:F2R1:MBQ:MFRL:MMQ:MPOS:SA_MAP_AF:SA_POST_PROB	0/1:51,31:0.381:19,15:32,16:39:170,157:60:20:0.333,0.364,0.378:0.078,8.024e-03,0.914	0/0:23,0:0.060:18,0:5,0:0:2,0:0:0
3	137880743	.	GTCA	G	.	.	DP=539;ECNT=2;NLOD=19.47;N_ART_LOD=-1.552e+00;POP_AF=1.000e-03;P_GERMLINE=-1.863e+01;RPA=4,3;RU=TCA;STR;TLOD=3.54	GT:AD:AF:F1R2:F2R1:MBQ:MFRL:MMQ:MPOS:SA_MAP_AF:SA_POST_PROB	0/1:261,3:0.234:66,0:105,3:38:177,201:60:25:0.010,0.010,7.853e-03:1.235e-03,4.174e-03,0.995	0/0:66,0:0.066:17,0:9,0:0:1,0:0:0
3	138341277	.	C	A	.	.	DP=160;ECNT=1;NLOD=15.81;N_ART_LOD=-1.751e+00;POP_AF=1.000e-03;P_GERMLINE=-1.533e+01;TLOD=3.18	GT:AD:AF:F1R2:F2R1:MBQ:MFRL:MMQ:MPOS:SA_MAP_AF:SA_POST_PROB	0/1:87,3:0.085:40,0:47,3:38:177,236:60:23:0.030,0.00,0.033:4.999e-03,0.014,0.981	0/0:53,0:0.056:32,0:21,0:0:2,0:0:0
3	138664566	.	C	T	.	.	DP=92;ECNT=1;NLOD=3.61;N_ART_LOD=-1.114e+00;POP_AF=1.000e-03;P_GERMLINE=-2.830e+00;TLOD=3.48	GT:AD:AF:F1R2:F2R1:MBQ:MFRL:MMQ:MPOS:SA_MAP_AF:SA_POST_PROB	0/1:76,2:0.039:37,2:39,0:40:172,192:60:18:0.030,0.00,0.026:9.705e-03,6.829e-03,0.983	0/0:12,0:1.331e-03:6,0:6,0:0:11,0:0:0
3	140675348	.	CTTTT	C	.	.	DP=124;ECNT=1;NLOD=3.00;N_ART_LOD=-6.701e-01;POP_AF=1.000e-03;P_GERMLINE=-2.969e-01;RPA=18,14;RU=T;STR;TLOD=6.01	GT:AD:AF:F1R2:F2R1:MBQ:MFRL:MMQ:MPOS:SA_MAP_AF:SA_POST_PROB	0/1:70,3:0.189:16,3:12,0:40:163,178:60:19:0.00,0.040,0.039:0.010,9.109e-03,0.981	0/0:10,0:0.224:2,0:1,0:0:3,0:0:0
3	141902018	.	T	TA	.	.	DP=126;ECNT=1;NLOD=2.93;N_ART_LOD=-8.417e-01;POP_AF=1.000e-03;P_GERMLINE=-1.552e-01;RPA=11,12;RU=A;STR;TLOD=7.99	GT:AD:AF:F1R2:F2R1:MBQ:MFRL:MMQ:MPOS:SA_MAP_AF:SA_POST_PROB	0/1:70,7:0.223:17,0:46,7:39:220,240:60:18:0.091,0.00,0.091:0.022,0.013,0.965	0/0:10,0:0.179:3,0:5,0:0:3,0:0:0
3	142030642	.	CT	C	.	.	DP=284;ECNT=1;NLOD=16.52;N_ART_LOD=-1.776e+00;POP_AF=1.000e-03;P_GERMLINE=-1.516e+01;RPA=7,6;RU=T;STR;TLOD=4.07	GT:AD:AF:F1R2:F2R1:MBQ:MFRL:MMQ:MPOS:SA_MAP_AF:SA_POST_PROB	0/1:183,5:0.096:70,3:113,2:40:185,143:60:25:0.020,0.020,0.027:6.901e-03,3.978e-03,0.989	0/0:55,0:0.071:29,0:26,0:0:2,0:0:0
3	142184163	.	TA	T	.	.	DP=58;ECNT=1;NLOD=4.40;N_ART_LOD=-1.034e+00;POP_AF=1.000e-03;P_GERMLINE=-1.144e+00;RPA=13,12;RU=A;STR;TLOD=7.54	GT:AD:AF:F1R2:F2R1:MBQ:MFRL:MMQ:MPOS:SA_MAP_AF:SA_POST_PROB	0/1:21,5:0.244:7,2:11,3:39:237,244:60:20:0.192,0.00,0.192:0.025,0.020,0.955	0/0:15,0:0.240:5,0:8,0:0:4,0:0:0
3	143292908	.	C	T	.	.	DP=113;ECNT=1;NLOD=7.50;N_ART_LOD=-1.422e+00;POP_AF=1.000e-03;P_GERMLINE=-6.824e+00;TLOD=3.38	GT:AD:AF:F1R2:F2R1:MBQ:MFRL:MMQ:MPOS:SA_MAP_AF:SA_POST_PROB	0/1:80,2:0.052:26,0:54,2:40:205,217:60:8:0.00,0.020,0.024:5.521e-03,0.015,0.979	0/0:25,0:0.021:10,0:15,0:0:3,0:0:0
3	146234962	.	G	GA	.	.	DP=209;ECNT=1;NLOD=5.43;N_ART_LOD=-1.107e+00;POP_AF=1.000e-03;P_GERMLINE=-4.273e+00;RPA=10,11;RU=A;STR;TLOD=3.86	GT:AD:AF:F1R2:F2R1:MBQ:MFRL:MMQ:MPOS:SA_MAP_AF:SA_POST_PROB	0/1:122,5:0.170:42,3:75,2:36:195,172:60:24:0.040,0.00,0.039:0.011,8.067e-03,0.981	0/0:18,0:0.227:11,0:7,0:0:2,0:0:0
3	146251163	.	TTC	T	.	.	DP=159;ECNT=1;NLOD=6.62;N_ART_LOD=-1.370e+00;POP_AF=1.000e-03;P_GERMLINE=-5.675e+00;RPA=6,5;RU=TC;STR;TLOD=3.64	GT:AD:AF:F1R2:F2R1:MBQ:MFRL:MMQ:MPOS:SA_MAP_AF:SA_POST_PROB	0/1:120,3:0.070:45,1:75,2:40:192,185:60:19:0.020,0.020,0.024:2.437e-03,0.059,0.939	0/0:22,0:0.022:9,0:13,0:0:3,0:0:0
3	148459967	.	G	A	.	.	DP=493;ECNT=1;NLOD=23.09;N_ART_LOD=-1.914e+00;POP_AF=1.000e-03;P_GERMLINE=-2.195e+01;TLOD=3.84	GT:AD:AF:F1R2:F2R1:MBQ:MFRL:MMQ:MPOS:SA_MAP_AF:SA_POST_PROB	0/1:388,3:0.027:153,1:235,2:40:184,245:60:27:0.010,0.010,7.673e-03:2.857e-03,1.401e-03,0.996	0/0:77,0:0.060:52,0:25,0:0:2,0:0:0
3	148789367	.	T	C	.	.	DP=115;ECNT=1;NLOD=8.99;N_ART_LOD=-1.491e+00;POP_AF=1.000e-03;P_GERMLINE=-8.567e+00;TLOD=3.12	GT:AD:AF:F1R2:F2R1:MBQ:MFRL:MMQ:MPOS:SA_MAP_AF:SA_POST_PROB	0/1:78,2:0.052:39,1:39,1:38:199,182:60:10:0.030,0.00,0.025:4.192e-03,0.013,0.982	0/0:30,0:2.953e-03:20,0:10,0:0:2,0:0:0
3	148802679	.	A	AT	.	.	DP=324;ECNT=1;NLOD=18.03;N_ART_LOD=-1.528e+00;POP_AF=1.000e-03;P_GERMLINE=-1.473e+01;RPA=9,10;RU=T;STR;TLOD=10.54	GT:AD:AF:F1R2:F2R1:MBQ:MFRL:MMQ:MPOS:SA_MAP_AF:SA_POST_PROB	0/1:181,10:0.160:72,4:106,6:40:183,212:60:36:0.040,0.040,0.052:0.015,3.770e-03,0.981	0/0:60,0:0.091:36,0:24,0:0:2,0:0:0
3	148901395	.	T	TA	.	.	DP=101;ECNT=1;NLOD=5.06;N_ART_LOD=0.087;POP_AF=1.000e-03;P_GERMLINE=-4.221e+00;RPA=11,12;RU=A;STR;TLOD=3.54	GT:AD:AF:F1R2:F2R1:MBQ:MFRL:MMQ:MPOS:SA_MAP_AF:SA_POST_PROB	0/1:56,4:0.105:16,1:37,3:39:159,126:60:21:0.061,0.040,0.067:0.011,0.010,0.978	0/0:25,1:0.172:12,1:12,0:20:3,2:60:41
3	148916128	.	A	AT	.	.	DP=364;ECNT=1;NLOD=14.72;N_ART_LOD=-1.256e+00;POP_AF=1.000e-03;P_GERMLINE=-1.440e+01;RPA=9,10;RU=T;STR;TLOD=3.02	GT:AD:AF:F1R2:F2R1:MBQ:MFRL:MMQ:MPOS:SA_MAP_AF:SA_POST_PROB	0/1:275,6:0.068:112,2:159,3:39:174,199:60:4:0.020,0.010,0.018:1.234e-03,0.023,0.976	0/0:49,0:0.048:29,0:20,0:0:2,0:0:0
3	149040179	.	G	A	.	.	DP=371;ECNT=1;NLOD=38.37;N_ART_LOD=-2.128e+00;POP_AF=1.000e-03;P_GERMLINE=-3.627e+01;TLOD=4.82	GT:AD:AF:F1R2:F2R1:MBQ:MFRL:MMQ:MPOS:SA_MAP_AF:SA_POST_PROB	0/1:220,3:0.029:80,2:140,1:40:169,178:60:37:0.010,0.00,0.013:1.678e-03,0.010,0.988	0/0:128,0:0.049:77,0:51,0:0:0,0:0:0
3	149089406	.	C	G	.	.	DP=267;ECNT=1;NLOD=18.59;N_ART_LOD=-1.813e+00;POP_AF=1.000e-03;P_GERMLINE=-1.529e+01;TLOD=106.62	GT:AD:AF:F1R2:F2R1:MBQ:MFRL:MMQ:MPOS:SA_MAP_AF:SA_POST_PROB	0/1:157,36:0.198:71,12:86,24:40:201,193:60:25:0.162,0.182,0.187:9.737e-03,0.019,0.971	0/0:62,0:0.040:34,0:28,0:0:0,0:0:0
3	150403419	.	C	CT	.	.	DP=54;ECNT=1;NLOD=2.66;N_ART_LOD=-7.552e-01;POP_AF=1.000e-03;P_GERMLINE=-5.481e-01;RPA=13,14;RU=T;STR;TLOD=5.00	GT:AD:AF:F1R2:F2R1:MBQ:MFRL:MMQ:MPOS:SA_MAP_AF:SA_POST_PROB	0/1:33,5:0.193:13,1:13,4:40:216,277:60:37:0.00,0.131,0.135:0.017,0.025,0.958	0/0:9,0:0.061:3,0:5,0:0:2,0:0:0
3	150877594	.	A	C	.	.	DP=257;ECNT=1;NLOD=6.89;N_ART_LOD=-1.380e+00;POP_AF=1.000e-03;P_GERMLINE=-3.593e+00;TLOD=136.07	GT:AD:AF:F1R2:F2R1:MBQ:MFRL:MMQ:MPOS:SA_MAP_AF:SA_POST_PROB	0/1:170,42:0.228:76,14:94,28:40:181,182:60:24:0.172,0.192,0.198:8.819e-03,0.019,0.972	0/0:23,0:2.929e-03:15,0:8,0:0:3,0:0:0
3	151056416	.	A	T	.	.	DP=420;ECNT=1;NLOD=20.65;N_ART_LOD=-1.857e+00;POP_AF=1.000e-03;P_GERMLINE=-1.735e+01;TLOD=302.34	GT:AD:AF:F1R2:F2R1:MBQ:MFRL:MMQ:MPOS:SA_MAP_AF:SA_POST_PROB	0/1:222,103:0.316:87,45:135,58:39:184,178:60:20:0.313,0.293,0.317:9.849e-03,0.013,0.977	0/0:70,2:0.040:53,2:17,0:20:2,1:60:0
3	152554155	.	G	A	.	.	DP=709;ECNT=1;NLOD=25.48;N_ART_LOD=-1.947e+00;POP_AF=1.000e-03;P_GERMLINE=-2.298e+01;TLOD=5.28	GT:AD:AF:F1R2:F2R1:MBQ:MFRL:MMQ:MPOS:SA_MAP_AF:SA_POST_PROB	0/1:574,4:0.040:252,1:322,3:40:171,148:60:19:0.010,0.010,6.920e-03:1.312e-03,1.509e-03,0.997	0/0:85,0:0.036:55,0:30,0:0:2,0:0:0
3	154071801	.	A	AT	.	.	DP=89;ECNT=1;NLOD=9.32;N_ART_LOD=-1.254e+00;POP_AF=1.000e-03;P_GERMLINE=-7.382e+00;RPA=10,11;RU=T;STR;TLOD=4.66	GT:AD:AF:F1R2:F2R1:MBQ:MFRL:MMQ:MPOS:SA_MAP_AF:SA_POST_PROB	0/1:44,4:0.112:28,3:14,1:36:180,215:60:39:0.051,0.081,0.083:0.017,9.288e-03,0.974	0/0:31,0:0.093:17,0:14,0:0:2,0:0:0
3	156395940	.	G	A	.	.	DP=749;ECNT=1;NLOD=29.98;N_ART_LOD=-2.011e+00;POP_AF=1.000e-03;P_GERMLINE=-2.766e+01;TLOD=5.06	GT:AD:AF:F1R2:F2R1:MBQ:MFRL:MMQ:MPOS:SA_MAP_AF:SA_POST_PROB	0/1:608,4:0.034:221,2:387,2:40:186,209:60:26:0.010,0.010,6.536e-03:1.135e-03,1.589e-03,0.997	0/0:100,0:0.022:70,0:30,0:0:2,0:0:0
3	156396487	.	T	C	.	.	DP=64;ECNT=1;NLOD=3.60;N_ART_LOD=-1.113e+00;POP_AF=1.000e-03;P_GERMLINE=-2.255e+00;TLOD=4.05	GT:AD:AF:F1R2:F2R1:MBQ:MFRL:MMQ:MPOS:SA_MAP_AF:SA_POST_PROB	0/1:48,2:0.058:17,0:31,2:40:278,272:60:14:0.040,0.00,0.040:0.025,7.595e-03,0.967	0/0:12,0:2.537e-03:10,0:2,0:0:4,0:0:0
3	158526942	.	GT	G	.	.	DP=116;ECNT=1;NLOD=6.01;N_ART_LOD=0.237;POP_AF=1.000e-03;P_GERMLINE=-2.710e+00;RPA=15,14;RU=T;STR;TLOD=9.11	GT:AD:AF:F1R2:F2R1:MBQ:MFRL:MMQ:MPOS:SA_MAP_AF:SA_POST_PROB	0/1:62,11:0.200:20,2:22,6:39:148,152:60:24:0.091,0.101,0.116:0.013,0.011,0.976	0/0:28,1:0.122:11,1:13,0:20:3,2:60:14
3	160060777	.	G	A	.	.	DP=11;ECNT=1;NLOD=2.40;N_ART_LOD=-9.536e-01;POP_AF=1.000e-03;P_GERMLINE=-1.679e+00;TLOD=3.43	GT:AD:AF:F1R2:F2R1:MBQ:MFRL:MMQ:MPOS:SA_MAP_AF:SA_POST_PROB	0/1:2,1:0.367:1,1:1,0:40:196,86:60:20:0.00,0.333,0.333:0.036,0.019,0.946	0/0:8,0:2.942e-03:4,0:4,0:0:6,0:0:0
3	160233406	.	C	CT	.	.	DP=172;ECNT=1;NLOD=5.31;N_ART_LOD=-9.076e-01;POP_AF=1.000e-03;P_GERMLINE=-4.605e+00;RPA=14,15;RU=T;STR;TLOD=3.40	GT:AD:AF:F1R2:F2R1:MBQ:MFRL:MMQ:MPOS:SA_MAP_AF:SA_POST_PROB	0/1:85,4:0.232:18,3:18,1:35:175,200:60:25:0.040,0.030,0.043:0.010,6.394e-03,0.983	0/0:20,0:0.288:3,0:4,0:0:34,0:0:0
3	160395089	.	G	GA	.	.	DP=91;ECNT=1;NLOD=3.26;N_ART_LOD=-6.803e-01;POP_AF=1.000e-03;P_GERMLINE=-2.785e-01;RPA=12,13;RU=A;STR;TLOD=16.09	GT:AD:AF:F1R2:F2R1:MBQ:MFRL:MMQ:MPOS:SA_MAP_AF:SA_POST_PROB	0/1:60,11:0.208:17,6:32,5:39:198,187:60:15:0.121,0.152,0.155:0.012,0.026,0.961	0/0:11,0:0.052:6,0:4,0:0:4,0:0:0
3	160395521	.	A	G	.	.	DP=555;ECNT=1;NLOD=7.79;N_ART_LOD=-1.444e+00;POP_AF=1.000e-03;P_GERMLINE=-5.525e+00;TLOD=5.01	GT:AD:AF:F1R2:F2R1:MBQ:MFRL:MMQ:MPOS:SA_MAP_AF:SA_POST_PROB	0/1:495,4:0.037:187,2:308,2:38:174,155:60:35:0.010,0.00,8.016e-03:6.027e-04,0.018,0.981	0/0:26,0:0.039:19,0:7,0:0:3,0:0:0
3	160679637	.	G	A	.	.	DP=480;ECNT=1;NLOD=29.67;N_ART_LOD=-2.005e+00;POP_AF=1.000e-03;P_GERMLINE=-2.858e+01;TLOD=3.80	GT:AD:AF:F1R2:F2R1:MBQ:MFRL:MMQ:MPOS:SA_MAP_AF:SA_POST_PROB	0/1:354,3:0.037:155,1:199,2:39:172,113:60:16:0.010,0.010,8.403e-03:6.663e-03,9.788e-04,0.992	0/0:99,0:0.018:75,0:24,0:0:2,0:0:0
3	161147367	.	TC	T	.	.	DP=219;ECNT=10;NLOD=2.71;N_ART_LOD=-1.000e+00;POP_AF=1.000e-03;P_GERMLINE=-9.896e-02;TLOD=9.07	GT:AD:AF:F1R2:F2R1:MBQ:MFRL:MMQ:MPOS:PGT:PID:SA_MAP_AF:SA_POST_PROB	0/1:201,5:0.033:78,4:123,1:38:168,198:24:13:0|1:161147367_TC_T:0.020,0.00,0.024:1.610e-03,0.040,0.959	0/0:9,0:3.162e-05:6,0:3,0:0:7,0:0:0:0|1:161147367_TC_T
3	161147374	.	T	C	.	.	DP=211;ECNT=10;NLOD=2.71;N_ART_LOD=-1.000e+00;POP_AF=1.000e-03;P_GERMLINE=-1.001e-01;TLOD=7.87	GT:AD:AF:F1R2:F2R1:MBQ:MFRL:MMQ:MPOS:PGT:PID:SA_MAP_AF:SA_POST_PROB	0/1:198,4:0.020:76,4:122,0:39:168,205:24:8:0|1:161147367_TC_T:0.020,0.00,0.020:1.754e-03,0.020,0.978	0/0:9,0:3.162e-05:6,0:3,0:0:7,0:0:0:0|1:161147367_TC_T
3	161147380	.	C	T	.	.	DP=212;ECNT=10;NLOD=3.01;N_ART_LOD=-1.041e+00;POP_AF=1.000e-03;P_GERMLINE=-1.812e-01;TLOD=7.90	GT:AD:AF:F1R2:F2R1:MBQ:MFRL:MMQ:MPOS:PGT:PID:SA_MAP_AF:SA_POST_PROB	0/1:195,4:0.027:75,4:120,0:38:165,205:24:3:0|1:161147367_TC_T:0.020,0.00,0.020:2.015e-03,0.016,0.982	0/0:10,0:4.085e-05:7,0:3,0:0:9,0:0:0:0|1:161147367_TC_T
3	164727336	.	C	T	.	.	DP=35;ECNT=1;NLOD=2.70;N_ART_LOD=-9.995e-01;POP_AF=1.000e-03;P_GERMLINE=-9.710e-02;TLOD=32.26	GT:AD:AF:F1R2:F2R1:MBQ:MFRL:MMQ:MPOS:SA_MAP_AF:SA_POST_PROB	0/1:15,9:0.385:5,3:10,6:40:226,277:60:19:0.374,0.00,0.375:0.025,0.027,0.948	0/0:9,0:2.268e-03:7,0:2,0:0:7,0:0:0
3	167000006	.	G	GA	.	.	DP=154;ECNT=1;NLOD=11.13;N_ART_LOD=-1.325e+00;POP_AF=1.000e-03;P_GERMLINE=-8.023e+00;RPA=10,11;RU=A;STR;TLOD=6.24	GT:AD:AF:F1R2:F2R1:MBQ:MFRL:MMQ:MPOS:SA_MAP_AF:SA_POST_PROB	0/1:92,6:0.112:40,1:49,5:39:197,146:60:19:0.00,0.061,0.061:0.017,7.700e-03,0.975	0/0:37,0:0.090:16,0:21,0:0:2,0:0:0
3	167167196	.	T	TA	.	.	DP=580;ECNT=1;NLOD=8.38;N_ART_LOD=-1.214e+00;POP_AF=1.000e-03;P_GERMLINE=-7.748e+00;RPA=9,10;RU=A;STR;TLOD=3.33	GT:AD:AF:F1R2:F2R1:MBQ:MFRL:MMQ:MPOS:SA_MAP_AF:SA_POST_PROB	0/1:386,7:0.154:164,1:216,6:39:180,218:60:28:0.020,0.010,0.018:2.849e-03,3.398e-03,0.994	0/0:28,0:0.104:16,0:12,0:0:2,0:0:0
3	167762678	.	CA	C	.	.	DP=144;ECNT=1;NLOD=3.65;N_ART_LOD=-5.543e-01;POP_AF=1.000e-03;P_GERMLINE=-5.090e-01;RPA=12,11;RU=A;STR;TLOD=17.78	GT:AD:AF:F1R2:F2R1:MBQ:MFRL:MMQ:MPOS:SA_MAP_AF:SA_POST_PROB	0/1:97,13:0.197:13,5:30,6:39:159,189:60:25:0.091,0.091,0.103:0.015,7.469e-03,0.978	0/0:13,0:0.218:4,0:3,0:0:4,0:0:0
3	168808038	.	T	TA	.	.	DP=351;ECNT=1;NLOD=21.67;N_ART_LOD=-1.624e+00;POP_AF=1.000e-03;P_GERMLINE=-1.839e+01;RPA=9,10;RU=A;STR;TLOD=7.20	GT:AD:AF:F1R2:F2R1:MBQ:MFRL:MMQ:MPOS:SA_MAP_AF:SA_POST_PROB	0/1:193,8:0.138:69,6:119,2:40:204,201:60:24:0.040,0.00,0.040:0.011,7.609e-03,0.981	0/0:72,0:0.130:51,0:21,0:0:1,0:0:0
3	169487315	.	G	A	.	.	DP=289;ECNT=1;NLOD=11.71;N_ART_LOD=-1.611e+00;POP_AF=1.000e-03;P_GERMLINE=-1.070e+01;TLOD=3.71	GT:AD:AF:F1R2:F2R1:MBQ:MFRL:MMQ:MPOS:SA_MAP_AF:SA_POST_PROB	0/1:217,13:0.076:96,3:121,10:32:156,162:60:1:0.051,0.040,0.057:6.612e-03,5.948e-03,0.987	0/0:40,0:0.027:18,0:22,0:0:9,0:0:0
3	169525509	.	C	A	.	.	DP=98;ECNT=1;NLOD=3.90;N_ART_LOD=-7.369e-01;POP_AF=1.000e-03;P_GERMLINE=-2.623e+00;TLOD=3.98	GT:AD:AF:F1R2:F2R1:MBQ:MFRL:MMQ:MPOS:SA_MAP_AF:SA_POST_PROB	0/1:48,10:0.269:3,2:11,6:14:188,203:60:25:0.283,0.00,0.286:9.039e-03,0.132,0.859	0/0:13,0:0.038:1,0:1,0:0:40,0:0:0
3	169644623	.	A	G	.	.	DP=607;ECNT=1;NLOD=25.73;N_ART_LOD=-1.955e+00;POP_AF=1.000e-03;P_GERMLINE=-2.508e+01;TLOD=3.35	GT:AD:AF:F1R2:F2R1:MBQ:MFRL:MMQ:MPOS:SA_MAP_AF:SA_POST_PROB	0/1:487,3:0.031:124,0:363,3:40:182,178:60:17:0.010,0.010,6.122e-03:1.912e-03,1.174e-03,0.997	0/0:86,0:0.046:41,0:45,0:0:0,0:0:0
3	170213918	.	A	G	.	.	DP=60;ECNT=1;NLOD=8.71;N_ART_LOD=-1.477e+00;POP_AF=1.000e-03;P_GERMLINE=-7.923e+00;TLOD=3.48	GT:AD:AF:F1R2:F2R1:MBQ:MFRL:MMQ:MPOS:SA_MAP_AF:SA_POST_PROB	0/1:29,2:0.065:13,2:16,0:34:201,167:60:20:0.051,0.051,0.065:0.015,0.011,0.974	0/0:29,0:1.768e-03:18,0:11,0:0:4,0:0:0
3	170214101	.	G	A	.	.	DP=57;ECNT=1;NLOD=6.90;N_ART_LOD=-1.395e+00;POP_AF=1.000e-03;P_GERMLINE=-5.195e+00;TLOD=4.42	GT:AD:AF:F1R2:F2R1:MBQ:MFRL:MMQ:MPOS:SA_MAP_AF:SA_POST_PROB	0/1:28,2:0.097:12,0:16,2:38:198,346:60:12:0.071,0.00,0.067:0.013,0.016,0.971	0/0:23,0:0.042:15,0:8,0:0:3,0:0:0
3	171404524	.	G	C	.	.	DP=302;ECNT=1;NLOD=7.49;N_ART_LOD=-1.421e+00;POP_AF=1.000e-03;P_GERMLINE=-4.191e+00;TLOD=202.63	GT:AD:AF:F1R2:F2R1:MBQ:MFRL:MMQ:MPOS:SA_MAP_AF:SA_POST_PROB	0/1:206,61:0.238:70,29:136,32:40:178,167:60:26:0.212,0.212,0.228:0.019,6.699e-03,0.975	0/0:25,0:0.022:19,0:6,0:0:2,0:0:0
3	172003831	.	CTT	C	.	.	DP=140;ECNT=1;NLOD=3.10;N_ART_LOD=1.15;POP_AF=1.000e-03;P_GERMLINE=-1.212e+00;RPA=13,11;RU=T;STR;TLOD=4.63	GT:AD:AF:F1R2:F2R1:MBQ:MFRL:MMQ:MPOS:SA_MAP_AF:SA_POST_PROB	0/1:64,3:0.187:19,0:33,3:34:223,185:60:42:0.040,0.00,0.045:0.022,7.981e-03,0.970	0/0:22,1:0.257:11,1:8,0:39:7,0:60:23
3	172046695	.	G	GT	.	.	DP=98;ECNT=1;NLOD=3.23;N_ART_LOD=-6.793e-01;POP_AF=1.000e-03;P_GERMLINE=-2.660e-01;RPA=13,14;RU=T;STR;TLOD=27.48	GT:AD:AF:F1R2:F2R1:MBQ:MFRL:MMQ:MPOS:SA_MAP_AF:SA_POST_PROB	0/1:55,19:0.300:24,14:21,5:39:199,165:60:26:0.202,0.253,0.257:0.025,0.017,0.958	0/0:11,0:0.057:4,0:6,0:0:2,0:0:0
3	172052897	.	GT	G	.	.	DP=255;ECNT=1;NLOD=8.49;N_ART_LOD=0.083;POP_AF=1.000e-03;P_GERMLINE=-7.753e+00;RPA=16,15;RU=T;STR;TLOD=3.44	GT:AD:AF:F1R2:F2R1:MBQ:MFRL:MMQ:MPOS:SA_MAP_AF:SA_POST_PROB	0/1:100,8:0.237:31,1:39,4:34:176,184:60:25:0.040,0.030,0.048:5.588e-03,0.011,0.983	0/0:43,3:0.287:14,1:13,1:39:4,21:60:44
3	178917762	.	C	CT	.	.	DP=68;ECNT=1;NLOD=3.57;N_ART_LOD=-9.375e-01;POP_AF=1.000e-03;P_GERMLINE=-5.435e-01;RPA=13,14;RU=T;STR;TLOD=6.47	GT:AD:AF:F1R2:F2R1:MBQ:MFRL:MMQ:MPOS:SA_MAP_AF:SA_POST_PROB	0/1:30,6:0.252:9,1:17,4:35:273,280:60:27:0.131,0.00,0.135:0.025,0.017,0.958	0/0:12,0:0.219:6,0:5,0:0:2,0:0:0
3	178941853	.	C	CT	.	.	DP=377;ECNT=1;NLOD=13.79;N_ART_LOD=-1.234e+00;POP_AF=1.000e-03;P_GERMLINE=-1.324e+01;RPA=9,10;RU=T;STR;TLOD=3.25	GT:AD:AF:F1R2:F2R1:MBQ:MFRL:MMQ:MPOS:SA_MAP_AF:SA_POST_PROB	0/1:297,6:0.054:151,2:144,4:40:177,172:60:26:0.010,0.020,0.020:4.582e-03,2.730e-03,0.993	0/0:46,0:0.061:21,0:24,0:0:2,0:0:0
3	178977713	.	T	C	.	.	DP=94;ECNT=1;NLOD=5.65;N_ART_LOD=-1.308e+00;POP_AF=1.000e-03;P_GERMLINE=-5.190e+00;TLOD=3.16	GT:AD:AF:F1R2:F2R1:MBQ:MFRL:MMQ:MPOS:SA_MAP_AF:SA_POST_PROB	0/1:71,2:0.037:48,2:23,0:38:197,228:60:9:0.00,0.030,0.027:0.028,3.253e-03,0.968	0/0:19,0:0.032:15,0:4,0:0:2,0:0:0
3	179119110	.	G	GA	.	.	DP=517;ECNT=1;NLOD=8.43;N_ART_LOD=-1.083e+00;POP_AF=1.000e-03;P_GERMLINE=-6.284e+00;RPA=9,10;RU=A;STR;TLOD=4.88	GT:AD:AF:F1R2:F2R1:MBQ:MFRL:MMQ:MPOS:SA_MAP_AF:SA_POST_PROB	0/1:376,9:0.115:148,2:226,6:39:169,172:60:27:0.020,0.020,0.021:3.104e-03,2.676e-03,0.994	0/0:28,0:0.167:15,0:13,0:0:2,0:0:0
3	179298584	.	CT	C	.	.	DP=93;ECNT=1;NLOD=2.99;N_ART_LOD=-6.822e-01;POP_AF=1.000e-03;P_GERMLINE=-1.743e-01;RPA=12,11;RU=T;STR;TLOD=9.14	GT:AD:AF:F1R2:F2R1:MBQ:MFRL:MMQ:MPOS:SA_MAP_AF:SA_POST_PROB	0/1:61,9:0.173:26,4:30,3:39:207,204:60:30:0.071,0.091,0.103:0.019,8.177e-03,0.973	0/0:10,0:0.145:3,0:7,0:0:3,0:0:0
3	179305824	.	C	A	.	.	DP=342;ECNT=1;NLOD=12.60;N_ART_LOD=-1.654e+00;POP_AF=1.000e-03;P_GERMLINE=-9.295e+00;TLOD=205.98	GT:AD:AF:F1R2:F2R1:MBQ:MFRL:MMQ:MPOS:SA_MAP_AF:SA_POST_PROB	0/1:223,62:0.227:92,26:131,36:40:164,183:60:20:0.202,0.202,0.218:8.114e-03,0.011,0.981	0/0:42,0:0.055:38,0:4,0:0:2,0:0:0
3	179479143	.	A	T	.	.	DP=50;ECNT=1;NLOD=3.60;N_ART_LOD=-1.164e+00;POP_AF=1.000e-03;P_GERMLINE=-1.657e+00;TLOD=4.67	GT:AD:AF:F1R2:F2R1:MBQ:MFRL:MMQ:MPOS:SA_MAP_AF:SA_POST_PROB	0/1:29,2:0.106:11,0:18,2:40:201,213:60:23:0.061,0.00,0.065:0.017,0.013,0.970	0/0:12,0:0.127:6,0:6,0:0:4,0:0:0
3	180040819	.	G	A	.	.	DP=65;ECNT=1;NLOD=3.00;N_ART_LOD=-1.057e+00;POP_AF=1.000e-03;P_GERMLINE=-1.575e+00;TLOD=4.14	GT:AD:AF:F1R2:F2R1:MBQ:MFRL:MMQ:MPOS:SA_MAP_AF:SA_POST_PROB	0/1:48,2:0.074:16,0:32,2:40:169,188:60:20:0.00,0.040,0.040:0.018,6.160e-03,0.975	0/0:10,0:0.047:4,0:6,0:0:5,0:0:0
3	180693215	.	GT	G	.	.	DP=115;ECNT=1;NLOD=2.38;N_ART_LOD=-5.826e-01;POP_AF=1.000e-03;P_GERMLINE=-4.900e-02;RPA=14,13;RU=T;STR;TLOD=16.83	GT:AD:AF:F1R2:F2R1:MBQ:MFRL:MMQ:MPOS:SA_MAP_AF:SA_POST_PROB	0/1:47,14:0.335:17,6:23,6:35:173,187:60:20:0.182,0.172,0.197:0.024,0.011,0.965	0/0:10,1:0.249:6,1:3,0:2:4,20:60:11
3	182743605	.	A	G	.	.	DP=653;ECNT=1;NLOD=21.58;N_ART_LOD=-1.875e+00;POP_AF=1.000e-03;P_GERMLINE=-2.108e+01;TLOD=3.20	GT:AD:AF:F1R2:F2R1:MBQ:MFRL:MMQ:MPOS:SA_MAP_AF:SA_POST_PROB	0/1:542,4:0.034:202,2:340,2:40:180,182:60:23:0.010,0.010,7.326e-03:2.464e-03,1.222e-03,0.996	0/0:72,0:0.035:47,0:25,0:0:2,0:0:0
3	182790365	.	C	T	.	.	DP=141;ECNT=1;NLOD=5.10;N_ART_LOD=-1.265e+00;POP_AF=1.000e-03;P_GERMLINE=-4.705e+00;TLOD=3.09	GT:AD:AF:F1R2:F2R1:MBQ:MFRL:MMQ:MPOS:SA_MAP_AF:SA_POST_PROB	0/1:110,2:0.063:40,1:70,1:40:180,105:60:24:0.020,0.00,0.018:4.218e-03,7.257e-03,0.989	0/0:17,0:0.030:13,0:4,0:0:3,0:0:0
3	182897781	.	G	A	.	.	DP=97;ECNT=1;NLOD=2.40;N_ART_LOD=-9.735e-01;POP_AF=1.000e-03;P_GERMLINE=-1.719e+00;TLOD=3.39	GT:AD:AF:F1R2:F2R1:MBQ:MFRL:MMQ:MPOS:SA_MAP_AF:SA_POST_PROB	0/1:81,2:0.056:28,1:53,1:40:172,148:60:13:0.020,0.020,0.024:3.956e-03,0.013,0.983	0/0:8,0:0.057:3,0:5,0:0:7,0:0:0
3	183226026	.	G	A	.	.	DP=509;ECNT=1;NLOD=38.16;N_ART_LOD=-2.115e+00;POP_AF=1.000e-03;P_GERMLINE=-3.497e+01;TLOD=6.55	GT:AD:AF:F1R2:F2R1:MBQ:MFRL:MMQ:MPOS:SA_MAP_AF:SA_POST_PROB	0/1:348,4:0.045:133,1:215,3:40:182,155:60:14:0.010,0.010,0.011:2.780e-03,1.879e-03,0.995	0/0:128,0:0.021:81,0:47,0:0:0,0:0:0
3	183518434	.	TTG	T	.	.	DP=253;ECNT=1;NLOD=2.70;N_ART_LOD=-1.034e+00;POP_AF=1.000e-03;P_GERMLINE=-2.470e-01;RPA=5,4;RU=TG;STR;TLOD=5.69	GT:AD:AF:F1R2:F2R1:MBQ:MFRL:MMQ:MPOS:SA_MAP_AF:SA_POST_PROB	0/1:209,4:0.077:80,1:129,3:39:179,203:60:26:0.010,0.020,0.019:9.900e-03,1.988e-03,0.988	0/0:9,0:0.092:3,0:6,0:0:3,0:0:0
3	183677635	.	T	TA	.	.	DP=169;ECNT=1;NLOD=8.72;N_ART_LOD=-1.073e+00;POP_AF=1.000e-03;P_GERMLINE=-6.670e+00;RPA=10,11;RU=A;STR;TLOD=4.78	GT:AD:AF:F1R2:F2R1:MBQ:MFRL:MMQ:MPOS:SA_MAP_AF:SA_POST_PROB	0/1:93,5:0.168:31,4:58,1:39:179,181:60:44:0.051,0.030,0.052:0.010,7.558e-03,0.982	0/0:29,0:0.119:15,0:14,0:0:2,0:0:0
3	183881428	.	T	C	.	.	DP=182;ECNT=1;NLOD=8.69;N_ART_LOD=-1.483e+00;POP_AF=1.000e-03;P_GERMLINE=-5.393e+00;TLOD=129.33	GT:AD:AF:F1R2:F2R1:MBQ:MFRL:MMQ:MPOS:SA_MAP_AF:SA_POST_PROB	0/1:106,38:0.277:55,13:51,25:40:168,157:60:20:0.253,0.232,0.264:6.562e-03,0.043,0.950	0/0:29,0:0.019:19,0:10,0:0:2,0:0:0
3	184025390	.	T	A	.	.	DP=250;ECNT=1;NLOD=8.01;N_ART_LOD=-1.451e+00;POP_AF=1.000e-03;P_GERMLINE=-7.091e+00;TLOD=3.62	GT:AD:AF:F1R2:F2R1:MBQ:MFRL:MMQ:MPOS:SA_MAP_AF:SA_POST_PROB	0/1:209,3:0.038:74,2:135,1:40:190,320:60:16:0.010,0.00,0.014:2.484e-03,6.296e-03,0.991	0/0:27,0:0.027:11,0:16,0:0:2,0:0:0
3	184072182	.	G	A	.	.	DP=84;ECNT=1;NLOD=3.00;N_ART_LOD=-1.072e+00;POP_AF=1.000e-03;P_GERMLINE=-2.372e+00;TLOD=3.33	GT:AD:AF:F1R2:F2R1:MBQ:MFRL:MMQ:MPOS:SA_MAP_AF:SA_POST_PROB	0/1:67,2:0.050:23,1:44,1:38:237,244:60:20:0.020,0.020,0.029:0.015,4.523e-03,0.980	0/0:10,0:0.085:4,0:6,0:0:8,0:0:0
3	184104629	.	G	A	.	.	DP=307;ECNT=1;NLOD=3.25;N_ART_LOD=-1.091e+00;POP_AF=1.000e-03;P_GERMLINE=-1.845e+00;TLOD=4.12	GT:AD:AF:F1R2:F2R1:MBQ:MFRL:MMQ:MPOS:SA_MAP_AF:SA_POST_PROB	0/1:277,3:0.037:84,0:193,3:40:178,152:60:20:0.010,0.010,0.011:1.469e-03,5.307e-03,0.993	0/0:11,0:0.052:8,0:3,0:0:4,0:0:0
3	184971863	.	T	A	.	.	DP=87;ECNT=1;NLOD=3.61;N_ART_LOD=-1.141e+00;POP_AF=1.000e-03;P_GERMLINE=-3.126e+00;TLOD=3.18	GT:AD:AF:F1R2:F2R1:MBQ:MFRL:MMQ:MPOS:SA_MAP_AF:SA_POST_PROB	0/1:64,2:0.077:25,2:39,0:37:171,214:60:9:0.030,0.00,0.030:7.758e-03,9.526e-03,0.983	0/0:12,0:0.073:8,0:4,0:0:4,0:0:0
3	185641778	.	GA	G	.	.	DP=564;ECNT=1;NLOD=13.80;N_ART_LOD=-1.055e+00;POP_AF=1.000e-03;P_GERMLINE=-1.049e+01;RPA=10,9;RU=A;STR;TLOD=9.11	GT:AD:AF:F1R2:F2R1:MBQ:MFRL:MMQ:MPOS:SA_MAP_AF:SA_POST_PROB	0/1:369,13:0.148:148,6:209,5:40:182,172:60:30:0.020,0.020,0.029:8.912e-03,1.966e-03,0.989	0/0:46,0:0.124:21,0:25,0:0:2,0:0:0
3	189713239	.	G	GA	.	.	DP=214;ECNT=1;NLOD=9.32;N_ART_LOD=-1.239e+00;POP_AF=1.000e-03;P_GERMLINE=-8.206e+00;RPA=9,10;RU=A;STR;TLOD=3.82	GT:AD:AF:F1R2:F2R1:MBQ:MFRL:MMQ:MPOS:SA_MAP_AF:SA_POST_PROB	0/1:138,5:0.130:53,1:83,4:34:179,163:60:19:0.030,0.00,0.035:2.950e-03,0.025,0.972	0/0:31,0:0.058:14,0:17,0:0:2,0:0:0
3	190345098	.	G	GT	.	.	DP=233;ECNT=1;NLOD=11.08;N_ART_LOD=-1.339e+00;POP_AF=1.000e-03;P_GERMLINE=-7.969e+00;RPA=10,11;RU=T;STR;TLOD=6.25	GT:AD:AF:F1R2:F2R1:MBQ:MFRL:MMQ:MPOS:SA_MAP_AF:SA_POST_PROB	0/1:166,7:0.122:32,3:48,4:39:180,201:60:29:0.00,0.040,0.040:0.011,6.208e-03,0.983	0/0:40,0:0.094:11,0:6,0:0:2,0:0:0
3	191074796	.	T	TA	.	.	DP=115;ECNT=1;NLOD=2.79;N_ART_LOD=-8.360e-01;POP_AF=1.000e-03;P_GERMLINE=-2.555e-01;RPA=12,13;RU=A;STR;TLOD=5.80	GT:AD:AF:F1R2:F2R1:MBQ:MFRL:MMQ:MPOS:SA_MAP_AF:SA_POST_PROB	0/1:89,6:0.103:29,2:41,4:40:175,164:60:12:0.00,0.061,0.063:0.018,7.694e-03,0.975	0/0:10,0:0.197:4,0:4,0:0:3,0:0:0
3	192516152	.	G	GA	.	.	DP=341;ECNT=1;NLOD=12.22;N_ART_LOD=-1.365e+00;POP_AF=1.000e-03;P_GERMLINE=-8.918e+00;RPA=10,11;RU=A;STR;TLOD=11.87	GT:AD:AF:F1R2:F2R1:MBQ:MFRL:MMQ:MPOS:SA_MAP_AF:SA_POST_PROB	0/1:238,12:0.103:88,4:146,8:39:176,176:60:38:0.020,0.051,0.048:0.011,4.325e-03,0.985	0/0:43,1:0.138:21,1:21,0:26:2,80:60:23
3	193071888	.	C	CA	.	.	DP=311;ECNT=1;NLOD=8.42;N_ART_LOD=-1.070e+00;POP_AF=1.000e-03;P_GERMLINE=-5.123e+00;RPA=10,11;RU=A;STR;TLOD=11.96	GT:AD:AF:F1R2:F2R1:MBQ:MFRL:MMQ:MPOS:SA_MAP_AF:SA_POST_PROB	0/1:230,10:0.138:47,3:61,7:35:200,150:60:9:0.030,0.040,0.042:2.674e-03,0.044,0.954	0/0:30,0:0.159:5,0:9,0:0:2,0:0:0
3	193158532	.	G	GA	.	.	DP=100;ECNT=1;NLOD=3.92;N_ART_LOD=-9.548e-01;POP_AF=1.000e-03;P_GERMLINE=-2.116e+00;RPA=10,11;RU=A;STR;TLOD=4.52	GT:AD:AF:F1R2:F2R1:MBQ:MFRL:MMQ:MPOS:SA_MAP_AF:SA_POST_PROB	0/1:45,4:0.243:15,2:28,2:39:221,180:60:18:0.081,0.00,0.082:0.025,0.012,0.963	0/0:13,0:0.191:8,0:5,0:0:3,0:0:0
3	193188883	.	A	AT	.	.	DP=64;ECNT=1;NLOD=2.97;N_ART_LOD=-8.183e-01;POP_AF=1.000e-03;P_GERMLINE=-2.311e+00;RPA=10,11;RU=T;STR;TLOD=3.36	GT:AD:AF:F1R2:F2R1:MBQ:MFRL:MMQ:MPOS:SA_MAP_AF:SA_POST_PROB	0/1:32,3:0.219:11,0:19,3:16:213,209:60:17:0.081,0.00,0.086:0.025,0.013,0.962	0/0:10,0:0.123:6,0:3,0:0:5,0:0:0
3	193364839	.	A	AT	.	.	DP=180;ECNT=1;NLOD=8.42;N_ART_LOD=-1.199e+00;POP_AF=1.000e-03;P_GERMLINE=-7.127e+00;RPA=9,10;RU=T;STR;TLOD=3.99	GT:AD:AF:F1R2:F2R1:MBQ:MFRL:MMQ:MPOS:SA_MAP_AF:SA_POST_PROB	0/1:131,5:0.077:71,4:57,1:40:176,187:60:18:0.00,0.040,0.037:0.027,3.064e-03,0.970	0/0:28,0:0.063:9,0:19,0:0:2,0:0:0
3	194081183	.	C	T	.	.	DP=354;ECNT=1;NLOD=12.00;N_ART_LOD=-1.621e+00;POP_AF=1.000e-03;P_GERMLINE=-1.067e+01;TLOD=4.04	GT:AD:AF:F1R2:F2R1:MBQ:MFRL:MMQ:MPOS:SA_MAP_AF:SA_POST_PROB	0/1:293,3:0.038:101,0:192,3:39:170,97:60:8:0.010,0.00,0.010:1.031e-03,0.013,0.986	0/0:40,0:0.026:25,0:15,0:0:2,0:0:0
3	194145985	.	G	A	.	.	DP=59;ECNT=1;NLOD=5.09;N_ART_LOD=-1.274e+00;POP_AF=1.000e-03;P_GERMLINE=-3.890e+00;TLOD=3.91	GT:AD:AF:F1R2:F2R1:MBQ:MFRL:MMQ:MPOS:SA_MAP_AF:SA_POST_PROB	0/1:36,2:0.075:17,0:19,2:37:180,237:60:19:0.00,0.051,0.053:0.010,0.019,0.970	0/0:17,0:0.055:11,0:6,0:0:3,0:0:0
3	194151650	.	C	A	.	.	DP=428;ECNT=1;NLOD=16.78;N_ART_LOD=-1.474e+00;POP_AF=1.000e-03;P_GERMLINE=-1.522e+01;TLOD=4.27	GT:AD:AF:F1R2:F2R1:MBQ:MFRL:MMQ:MPOS:SA_MAP_AF:SA_POST_PROB	0/1:338,3:0.047:147,0:184,3:40:176,143:60:31:0.00,0.010,8.902e-03:3.124e-03,2.212e-03,0.995	0/0:56,0:0.036:38,0:17,0:0:0,0:0:0
3	194159705	.	G	GA	.	.	DP=247;ECNT=2;NLOD=10.84;N_ART_LOD=-1.360e+00;POP_AF=1.000e-03;P_GERMLINE=-7.543e+00;RPA=10,11;RU=A;STR;TLOD=9.37	GT:AD:AF:F1R2:F2R1:MBQ:MFRL:MMQ:MPOS:SA_MAP_AF:SA_POST_PROB	0/1:139,9:0.162:62,2:74,7:34:196,197:60:26:0.061,0.051,0.061:0.011,6.218e-03,0.983	0/0:36,0:0.179:22,0:14,0:0:2,0:0:0
3	194159720	.	C	CA	.	.	DP=212;ECNT=2;NLOD=10.49;N_ART_LOD=-1.141e+00;POP_AF=1.000e-03;P_GERMLINE=-8.991e+00;RPA=9,10;RU=A;STR;TLOD=4.20	GT:AD:AF:F1R2:F2R1:MBQ:MFRL:MMQ:MPOS:SA_MAP_AF:SA_POST_PROB	0/1:127,6:0.141:58,2:66,4:35:202,187:60:22:0.030,0.040,0.045:0.050,3.053e-03,0.946	0/0:35,0:0.105:18,0:16,0:0:2,0:0:0
3	194162274	.	TA	T	.	.	DP=99;ECNT=1;NLOD=3.29;N_ART_LOD=-8.998e-01;POP_AF=1.000e-03;P_GERMLINE=-1.734e+00;RPA=10,9;RU=A;STR;TLOD=4.27	GT:AD:AF:F1R2:F2R1:MBQ:MFRL:MMQ:MPOS:SA_MAP_AF:SA_POST_PROB	0/1:58,4:0.167:15,2:38,2:40:252,261:60:24:0.071,0.00,0.067:0.025,0.010,0.964	0/0:11,0:0.212:5,0:6,0:0:3,0:0:0
3	194181470	.	AGAG	A	.	.	DP=407;ECNT=1;NLOD=14.43;N_ART_LOD=-1.705e+00;POP_AF=1.000e-03;P_GERMLINE=-1.281e+01;RPA=5,4;RU=GAG;STR;TLOD=4.33	GT:AD:AF:F1R2:F2R1:MBQ:MFRL:MMQ:MPOS:SA_MAP_AF:SA_POST_PROB	0/1:300,3:0.082:116,0:184,3:39:175,166:60:33:0.010,0.010,9.901e-03:2.355e-03,2.367e-03,0.995	0/0:48,0:0.039:24,0:24,0:0:2,0:0:0
3	194947478	.	G	C	.	.	DP=346;ECNT=1;NLOD=23.01;N_ART_LOD=-1.896e+00;POP_AF=1.000e-03;P_GERMLINE=-1.971e+01;TLOD=132.47	GT:AD:AF:F1R2:F2R1:MBQ:MFRL:MMQ:MPOS:SA_MAP_AF:SA_POST_PROB	0/1:218,42:0.172:92,19:126,23:39:166,142:60:22:0.152,0.141,0.162:5.801e-03,0.014,0.980	0/0:77,0:0.018:46,0:31,0:0:2,0:0:0
3	195010023	.	T	TA	.	.	DP=224;ECNT=1;NLOD=4.98;N_ART_LOD=-9.356e-01;POP_AF=1.000e-03;P_GERMLINE=-1.691e+00;RPA=11,12;RU=A;STR;TLOD=16.78	GT:AD:AF:F1R2:F2R1:MBQ:MFRL:MMQ:MPOS:SA_MAP_AF:SA_POST_PROB	0/1:132,15:0.207:46,6:74,9:39:194,216:60:27:0.101,0.00,0.102:0.015,0.016,0.968	0/0:18,0:0.260:7,0:10,0:0:4,0:0:0
3	195595228	.	CG	C	.	.	DB;DP=338;ECNT=1;NLOD=3.90;N_ART_LOD=-9.175e-01;POP_AF=1.000e-03;P_GERMLINE=-3.426e+00;RPA=8,7;RU=G;STR;TLOD=3.18	GT:AD:AF:F1R2:F2R1:MBQ:MFRL:MMQ:MPOS:SA_MAP_AF:SA_POST_PROB	0/1:276,6:0.082:81,3:184,3:39:173,205:60:19:0.020,0.020,0.022:4.297e-03,2.726e-03,0.993	0/0:13,0:0.119:6,0:7,0:0:7,0:0:0
3	195706773	.	T	C	.	.	DP=105;ECNT=4;NLOD=4.81;N_ART_LOD=-1.241e+00;POP_AF=1.000e-03;P_GERMLINE=-3.975e+00;TLOD=3.53	GT:AD:AF:F1R2:F2R1:MBQ:MFRL:MMQ:MPOS:PGT:PID:SA_MAP_AF:SA_POST_PROB	0/1:81,2:0.051:44,2:37,0:36:176,225:27:20:0|1:195706773_T_C:0.00,0.020,0.024:0.067,2.227e-03,0.931	0/0:16,0:0.031:6,0:10,0:0:8,0:0:0:0|1:195706773_T_C
3	195706780	.	C	T	.	.	DP=99;ECNT=4;NLOD=5.41;N_ART_LOD=-1.278e+00;POP_AF=1.000e-03;P_GERMLINE=-4.519e+00;TLOD=3.59	GT:AD:AF:F1R2:F2R1:MBQ:MFRL:MMQ:MPOS:PGT:PID:SA_MAP_AF:SA_POST_PROB	0/1:78,2:0.031:43,2:35,0:40:176,225:27:27:0|1:195706773_T_C:0.00,0.030,0.025:0.076,2.239e-03,0.922	0/0:18,0:1.170e-03:6,0:12,0:0:8,0:0:0:0|1:195706773_T_C
3	195706793	.	T	A	.	.	DP=75;ECNT=4;NLOD=3.61;N_ART_LOD=-1.114e+00;POP_AF=1.000e-03;P_GERMLINE=-2.358e+00;TLOD=3.96	GT:AD:AF:F1R2:F2R1:MBQ:MFRL:MMQ:MPOS:PGT:PID:SA_MAP_AF:SA_POST_PROB	0/1:58,2:0.056:34,2:24,0:40:160,225:27:38:0|1:195706793_T_A:0.00,0.030,0.033:0.093,2.799e-03,0.904	0/0:12,0:3.475e-04:6,0:6,0:0:6,0:0:0:0|1:195706793_T_A
3	195956726	.	AAG	A	.	.	DP=100;ECNT=1;NLOD=7.21;N_ART_LOD=-9.666e-01;POP_AF=1.000e-03;P_GERMLINE=-3.913e+00;RPA=11,10;RU=AG;STR;TLOD=12.44	GT:AD:AF:F1R2:F2R1:MBQ:MFRL:MMQ:MPOS:SA_MAP_AF:SA_POST_PROB	0/1:52,7:0.197:19,3:25,3:40:177,180:60:24:0.091,0.091,0.113:7.476e-03,0.039,0.954	0/0:24,0:0.039:12,0:11,0:0:3,0:0:0
3	196018350	.	AT	A	.	.	DP=158;ECNT=1;NLOD=6.30;N_ART_LOD=-1.110e+00;POP_AF=1.000e-03;P_GERMLINE=-5.925e+00;RPA=10,9;RU=T;STR;TLOD=3.07	GT:AD:AF:F1R2:F2R1:MBQ:MFRL:MMQ:MPOS:SA_MAP_AF:SA_POST_PROB	0/1:103,4:0.123:44,1:51,3:37:197,202:60:23:0.040,0.00,0.038:0.022,6.652e-03,0.971	0/0:21,0:0.126:13,0:7,0:0:2,0:0:0
3	196387543	.	G	A	.	.	DP=1062;ECNT=1;NLOD=22.19;N_ART_LOD=-1.894e+00;POP_AF=1.000e-03;P_GERMLINE=-2.149e+01;TLOD=3.40	GT:AD:AF:F1R2:F2R1:MBQ:MFRL:MMQ:MPOS:SA_MAP_AF:SA_POST_PROB	0/1:915,4:0.037:339,1:576,3:39:168,164:60:34:0.010,0.010,4.353e-03:8.491e-04,9.465e-04,0.998	0/0:74,0:0.051:39,0:35,0:0:2,0:0:0
3	196532148	.	C	CT	.	.	DP=70;ECNT=1;NLOD=5.33;N_ART_LOD=-1.030e+00;POP_AF=1.000e-03;P_GERMLINE=-4.112e+00;RPA=11,12;RU=T;STR;TLOD=3.92	GT:AD:AF:F1R2:F2R1:MBQ:MFRL:MMQ:MPOS:SA_MAP_AF:SA_POST_PROB	0/1:42,4:0.109:12,0:28,4:36:191,211:60:30:0.071,0.071,0.087:7.504e-03,0.041,0.951	0/0:18,0:0.100:7,0:9,0:0:3,0:0:0
3	196625674	.	C	G	.	.	DP=276;ECNT=6;NLOD=12.03;N_ART_LOD=-1.622e+00;POP_AF=1.000e-03;P_GERMLINE=-1.044e+01;TLOD=4.30	GT:AD:AF:F1R2:F2R1:MBQ:MFRL:MMQ:MPOS:SA_MAP_AF:SA_POST_PROB	0/1:223,4:0.033:111,2:112,2:40:127,133:30:37:0.00,0.020,0.018:6.330e-03,3.128e-03,0.991	0/0:40,0:0.024:21,0:19,0:0:3,0:0:0
3	196625693	.	G	T	.	.	DP=280;ECNT=6;NLOD=12.92;N_ART_LOD=-1.352e+00;POP_AF=1.000e-03;P_GERMLINE=-9.636e+00;TLOD=7.45	GT:AD:AF:F1R2:F2R1:MBQ:MFRL:MMQ:MPOS:SA_MAP_AF:SA_POST_PROB	0/1:232,4:0.020:115,3:116,1:40:126,112:45:20:0.010,0.010,0.017:1.682e-03,0.011,0.987	0/0:43,0:1.155e-03:21,0:22,0:0:3,0:0:0
3	196625712	.	G	A	.	.	DP=275;ECNT=6;NLOD=12.51;N_ART_LOD=-1.341e+00;POP_AF=1.000e-03;P_GERMLINE=-9.210e+00;TLOD=17.62	GT:AD:AF:F1R2:F2R1:MBQ:MFRL:MMQ:MPOS:SA_MAP_AF:SA_POST_PROB	0/1:220,10:0.050:107,8:113,2:40:126,138:30:25:0.030,0.040,0.043:3.888e-03,7.934e-03,0.988	0/0:42,0:6.673e-03:21,0:21,0:0:3,0:0:0
4	299121	.	C	T	.	.	DP=95;ECNT=1;NLOD=2.40;N_ART_LOD=-9.734e-01;POP_AF=1.000e-03;P_GERMLINE=-5.155e-02;TLOD=144.43	GT:AD:AF:F1R2:F2R1:MBQ:MFRL:MMQ:MPOS:SA_MAP_AF:SA_POST_PROB	0/1:43,39:0.477:14,18:29,21:39:168,163:60:25:0.434,0.465,0.476:0.044,0.011,0.945	0/0:8,0:0.057:3,0:5,0:0:10,0:0:0
4	884399	.	C	A	.	.	DP=83;ECNT=1;NLOD=3.31;N_ART_LOD=-1.079e+00;POP_AF=1.000e-03;P_GERMLINE=-2.463e+00;TLOD=3.54	GT:AD:AF:F1R2:F2R1:MBQ:MFRL:MMQ:MPOS:SA_MAP_AF:SA_POST_PROB	0/1:65,2:0.063:20,0:45,2:39:162,258:60:10:0.030,0.00,0.030:4.051e-03,0.021,0.975	0/0:11,0:9.554e-04:7,0:4,0:0:10,0:0:0
4	994586	.	G	A	.	.	DP=57;ECNT=1;NLOD=3.90;N_ART_LOD=-1.159e+00;POP_AF=1.000e-03;P_GERMLINE=-2.300e+00;TLOD=4.31	GT:AD:AF:F1R2:F2R1:MBQ:MFRL:MMQ:MPOS:SA_MAP_AF:SA_POST_PROB	0/1:39,2:0.074:13,0:26,2:40:209,161:60:14:0.040,0.030,0.049:6.557e-03,0.023,0.970	0/0:13,0:0.037:7,0:6,0:0:5,0:0:0
4	1963019	.	C	G	.	.	DP=27;ECNT=1;NLOD=3.16;N_ART_LOD=-1.114e+00;POP_AF=1.000e-03;P_GERMLINE=-2.373e-01;TLOD=37.66	GT:AD:AF:F1R2:F2R1:MBQ:MFRL:MMQ:MPOS:SA_MAP_AF:SA_POST_PROB	0/1:0,9:0.846:0,5:0,4:39:0,278:60:7:0.990,0.990,1.00:0.025,0.029,0.946	0/0:10,0:0.129:7,0:3,0:0:7,0:0:0
4	2958589	.	C	CA	.	.	DB;DP=70;ECNT=1;NLOD=4.30;N_ART_LOD=-9.530e-01;POP_AF=1.000e-03;P_GERMLINE=-3.180e+00;RPA=11,12;RU=A;STR;TLOD=3.82	GT:AD:AF:F1R2:F2R1:MBQ:MFRL:MMQ:MPOS:SA_MAP_AF:SA_POST_PROB	0/1:27,4:0.228:8,0:13,4:35:227,201:60:24:0.121,0.00,0.125:0.022,0.017,0.961	0/0:17,1:0.231:10,0:5,1:2:3,16:60:35
4	3210446	.	T	TA	.	.	DP=52;ECNT=1;NLOD=2.76;N_ART_LOD=-6.568e-01;POP_AF=1.000e-03;P_GERMLINE=-1.433e-01;RPA=15,16;RU=A;STR;TLOD=6.45	GT:AD:AF:F1R2:F2R1:MBQ:MFRL:MMQ:MPOS:SA_MAP_AF:SA_POST_PROB	0/1:29,5:0.211:5,0:14,5:39:186,152:60:36:0.111,0.131,0.147:0.012,0.031,0.957	0/0:10,0:0.182:3,0:1,0:0:5,0:0:0
4	6055625	.	TA	T	.	.	DP=87;ECNT=1;NLOD=9.57;N_ART_LOD=-1.523e+00;POP_AF=1.000e-03;P_GERMLINE=-6.551e+00;RPA=11,10;RU=A;STR;TLOD=6.03	GT:AD:AF:F1R2:F2R1:MBQ:MFRL:MMQ:MPOS:SA_MAP_AF:SA_POST_PROB	0/1:47,5:0.117:19,2:28,3:39:227,223:60:11:0.00,0.101,0.096:0.013,0.025,0.962	0/0:32,0:0.020:16,0:16,0:0:2,0:0:0
4	7780663	.	C	CT	.	.	DP=84;ECNT=1;NLOD=4.22;N_ART_LOD=-8.439e-01;POP_AF=1.000e-03;P_GERMLINE=-3.760e+00;RPA=10,11;RU=T;STR;TLOD=3.16	GT:AD:AF:F1R2:F2R1:MBQ:MFRL:MMQ:MPOS:SA_MAP_AF:SA_POST_PROB	0/1:39,4:0.205:17,2:20,1:39:201,159:60:18:0.071,0.00,0.068:0.019,0.012,0.969	0/0:14,0:0.220:9,0:5,0:0:4,0:0:0
4	7811543	.	G	GA	.	.	DP=92;ECNT=1;NLOD=5.11;N_ART_LOD=-1.021e+00;POP_AF=1.000e-03;P_GERMLINE=-1.820e+00;RPA=10,11;RU=A;STR;TLOD=9.71	GT:AD:AF:F1R2:F2R1:MBQ:MFRL:MMQ:MPOS:SA_MAP_AF:SA_POST_PROB	0/1:53,7:0.175:19,1:32,6:40:202,170:60:38:0.121,0.00,0.117:0.019,0.017,0.964	0/0:17,0:0.114:11,0:6,0:0:2,0:0:0
4	9032636	.	T	C	.	.	DP=45;ECNT=5;NLOD=3.30;N_ART_LOD=-1.079e+00;POP_AF=1.000e-03;P_GERMLINE=-4.794e-01;TLOD=5.99	GT:AD:AF:F1R2:F2R1:MBQ:MFRL:MMQ:MPOS:SA_MAP_AF:SA_POST_PROB	0/1:30,3:0.103:13,2:17,1:39:192,230:22:11:0.091,0.00,0.091:0.019,0.015,0.966	0/0:11,0:2.773e-03:8,0:3,0:0:3,0:0:0
4	9032649	.	T	A	.	.	DP=42;ECNT=5;NLOD=3.85;N_ART_LOD=-1.180e+00;POP_AF=1.000e-03;P_GERMLINE=-1.844e+00;TLOD=4.73	GT:AD:AF:F1R2:F2R1:MBQ:MFRL:MMQ:MPOS:SA_MAP_AF:SA_POST_PROB	0/1:24,2:0.077:13,2:11,0:39:201,233:30:33:0.081,0.00,0.077:0.017,0.015,0.968	0/0:13,0:0.102:8,0:5,0:0:3,0:0:0
4	9032684	.	G	A	.	.	DP=37;ECNT=5;NLOD=4.51;N_ART_LOD=-1.226e+00;POP_AF=1.000e-03;P_GERMLINE=-1.780e+00;TLOD=5.58	GT:AD:AF:F1R2:F2R1:MBQ:MFRL:MMQ:MPOS:PGT:PID:SA_MAP_AF:SA_POST_PROB	0/1:15,2:0.175:10,2:5,0:39:214,233:30:28:0|1:9032684_G_A:0.121,0.00,0.118:0.013,0.030,0.957	0/0:15,0:0.059:6,0:9,0:0:3,0:0:0:0|1:9032684_G_A
4	9032692	.	G	C	.	.	DP=35;ECNT=5;NLOD=5.42;N_ART_LOD=-1.279e+00;POP_AF=1.000e-03;P_GERMLINE=-2.652e+00;TLOD=5.61	GT:AD:AF:F1R2:F2R1:MBQ:MFRL:MMQ:MPOS:PGT:PID:SA_MAP_AF:SA_POST_PROB	0/1:15,2:0.118:9,2:6,0:40:213,233:30:20:0|1:9032684_G_A:0.121,0.00,0.118:0.011,0.040,0.950	0/0:18,0:4.080e-04:6,0:12,0:0:3,0:0:0:0|1:9032684_G_A
4	9032699	.	C	A	.	.	DP=33;ECNT=5;NLOD=5.42;N_ART_LOD=-1.288e+00;POP_AF=1.000e-03;P_GERMLINE=-2.489e+00;TLOD=5.87	GT:AD:AF:F1R2:F2R1:MBQ:MFRL:MMQ:MPOS:PGT:PID:SA_MAP_AF:SA_POST_PROB	0/1:12,2:0.143:9,2:3,0:39:209,233:30:13:0|1:9032684_G_A:0.141,0.00,0.143:0.011,0.053,0.937	0/0:18,0:0.027:6,0:12,0:0:2,0:0:0:0|1:9032684_G_A
4	9157236	.	T	C	.	.	DP=40;ECNT=1;NLOD=11.39;N_ART_LOD=-1.305e+00;POP_AF=1.000e-03;P_GERMLINE=-1.033e+01;TLOD=3.76	GT:AD:AF:F1R2:F2R1:MBQ:MFRL:MMQ:MPOS:SA_MAP_AF:SA_POST_PROB	0/1:0,1:1.000:0,0:0,1:38:0,142:47:35:0.990,0.00,1.00:0.025,0.028,0.947	0/0:38,0:0.016:21,0:15,0:0:2,0:0:0
4	9565643	.	T	A	.	.	DP=51;ECNT=7;NLOD=5.42;N_ART_LOD=-1.279e+00;POP_AF=1.000e-03;P_GERMLINE=-2.120e+00;TLOD=27.33	GT:AD:AF:F1R2:F2R1:MBQ:MFRL:MMQ:MPOS:PGT:PID:SA_MAP_AF:SA_POST_PROB	0/1:25,8:0.242:10,3:15,5:40:176,141:24:23:0|1:9565583_A_T:0.242,0.00,0.242:0.015,0.038,0.947	0/0:18,0:2.287e-05:7,0:11,0:0:3,0:0:0:0|1:9565583_A_T
4	9565672	.	G	T	.	.	DP=27;ECNT=7;NLOD=2.71;N_ART_LOD=-9.999e-01;POP_AF=1.000e-03;P_GERMLINE=-9.857e-02;TLOD=13.24	GT:AD:AF:F1R2:F2R1:MBQ:MFRL:MMQ:MPOS:PGT:PID:SA_MAP_AF:SA_POST_PROB	0/1:14,4:0.222:5,3:9,1:40:199,149:22:7:0|1:9565583_A_T:0.222,0.00,0.222:0.022,0.025,0.954	0/0:9,0:4.010e-04:2,0:7,0:0:11,0:0:0:0|1:9565583_A_T
4	10446405	.	A	G	.	.	DP=387;ECNT=1;NLOD=40.73;N_ART_LOD=-2.148e+00;POP_AF=1.000e-03;P_GERMLINE=-3.939e+01;TLOD=4.04	GT:AD:AF:F1R2:F2R1:MBQ:MFRL:MMQ:MPOS:SA_MAP_AF:SA_POST_PROB	0/1:230,3:0.032:92,0:138,3:38:169,198:60:9:0.010,0.010,0.013:2.298e-03,3.995e-03,0.994	0/0:136,0:0.034:96,0:40,0:0:0,0:0:0
4	16362275	.	G	GA	.	.	DP=134;ECNT=1;NLOD=5.53;N_ART_LOD=0.513;POP_AF=1.000e-03;P_GERMLINE=-2.227e+00;RPA=11,12;RU=A;STR;TLOD=11.69	GT:AD:AF:F1R2:F2R1:MBQ:MFRL:MMQ:MPOS:SA_MAP_AF:SA_POST_PROB	0/1:78,9:0.138:26,4:35,5:38:185,235:60:15:0.081,0.101,0.103:0.012,0.011,0.977	0/0:30,1:0.225:5,0:4,1:39:0,0:60:14
4	17505932	.	G	A	.	.	DP=60;ECNT=1;NLOD=6.30;N_ART_LOD=-1.342e+00;POP_AF=1.000e-03;P_GERMLINE=-4.490e+00;TLOD=4.52	GT:AD:AF:F1R2:F2R1:MBQ:MFRL:MMQ:MPOS:SA_MAP_AF:SA_POST_PROB	0/1:36,2:0.069:7,2:29,0:40:247,207:60:20:0.00,0.051,0.053:9.447e-03,0.025,0.965	0/0:21,0:2.882e-03:12,0:9,0:0:3,0:0:0
4	20709366	.	G	A	.	.	DP=138;ECNT=1;NLOD=5.40;N_ART_LOD=-1.288e+00;POP_AF=1.000e-03;P_GERMLINE=-5.045e+00;TLOD=3.05	GT:AD:AF:F1R2:F2R1:MBQ:MFRL:MMQ:MPOS:SA_MAP_AF:SA_POST_PROB	0/1:115,2:0.027:52,2:63,0:40:156,137:60:20:0.020,0.00,0.017:3.547e-03,8.051e-03,0.988	0/0:18,0:0.029:11,0:7,0:0:3,0:0:0
4	22414795	.	A	G	.	.	DP=199;ECNT=1;NLOD=39.27;N_ART_LOD=-2.135e+00;POP_AF=1.000e-03;P_GERMLINE=-3.597e+01;TLOD=13.70	GT:AD:AF:F1R2:F2R1:MBQ:MFRL:MMQ:MPOS:SA_MAP_AF:SA_POST_PROB	0/1:47,5:0.133:21,4:26,1:40:185,229:60:14:0.071,0.091,0.096:0.010,0.020,0.970	0/0:131,0:0.041:103,0:28,0:0:0,0:0:0
4	23886567	.	G	GA	.	.	DP=167;ECNT=1;NLOD=6.62;N_ART_LOD=-1.121e+00;POP_AF=1.000e-03;P_GERMLINE=-4.826e+00;RPA=10,11;RU=A;STR;TLOD=4.50	GT:AD:AF:F1R2:F2R1:MBQ:MFRL:MMQ:MPOS:SA_MAP_AF:SA_POST_PROB	0/1:96,5:0.176:46,2:47,3:38:185,199:60:31:0.051,0.00,0.050:5.127e-03,0.021,0.974	0/0:22,0:0.108:10,0:12,0:0:2,0:0:0
4	25261982	.	G	GT	.	.	DP=40;ECNT=1;NLOD=3.00;N_ART_LOD=-1.041e+00;POP_AF=1.000e-03;P_GERMLINE=-1.762e-01;RPA=13,14;RU=T;STR;TLOD=8.56	GT:AD:AF:F1R2:F2R1:MBQ:MFRL:MMQ:MPOS:SA_MAP_AF:SA_POST_PROB	0/1:23,6:0.223:9,4:14,2:39:161,200:60:21:0.00,0.202,0.207:0.021,0.025,0.954	0/0:10,0:2.446e-03:5,0:5,0:0:4,0:0:0
4	25315637	.	CT	C	.	.	DP=242;ECNT=1;NLOD=2.27;N_ART_LOD=8.17;POP_AF=1.000e-03;P_GERMLINE=-1.395e+00;RPA=15,14;RU=T;STR;TLOD=3.59	GT:AD:AF:F1R2:F2R1:MBQ:MFRL:MMQ:MPOS:SA_MAP_AF:SA_POST_PROB	0/1:126,7:0.200:15,1:13,6:39:187,159:60:27:0.040,0.051,0.056:6.071e-03,0.016,0.978	0/0:52,5:0.224:4,3:4,2:32:3,2:60:20
4	26417068	.	GT	G	.	.	DB;DP=48;ECNT=1;NLOD=5.70;N_ART_LOD=-1.327e+00;POP_AF=1.000e-03;P_GERMLINE=-4.213e+00;RPA=11,10;RU=T;STR;TLOD=4.20	GT:AD:AF:F1R2:F2R1:MBQ:MFRL:MMQ:MPOS:SA_MAP_AF:SA_POST_PROB	0/1:20,4:0.193:11,2:9,2:39:217,181:60:8:0.00,0.172,0.167:0.021,0.022,0.958	0/0:19,0:0.070:12,0:7,0:0:2,0:0:0
4	27000814	.	AAT	A	.	.	DB;DP=77;ECNT=1;NLOD=4.81;N_ART_LOD=-9.732e-01;POP_AF=1.000e-03;P_GERMLINE=-4.386e+00;RPA=7,6;RU=AT;STR;TLOD=3.12	GT:AD:AF:F1R2:F2R1:MBQ:MFRL:MMQ:MPOS:SA_MAP_AF:SA_POST_PROB	0/1:50,2:0.094:22,0:26,2:40:180,205:60:18:0.030,0.020,0.040:4.579e-03,0.042,0.954	0/0:16,0:0.056:9,0:6,0:0:3,0:0:0
4	37848534	.	G	GT	.	.	DP=162;ECNT=1;NLOD=18.92;N_ART_LOD=-1.085e+00;POP_AF=1.000e-03;P_GERMLINE=-1.622e+01;RPA=10,11;RU=T;STR;TLOD=5.52	GT:AD:AF:F1R2:F2R1:MBQ:MFRL:MMQ:MPOS:SA_MAP_AF:SA_POST_PROB	0/1:75,6:0.112:27,4:46,1:38:200,260:60:15:0.051,0.051,0.063:7.091e-03,0.013,0.980	0/0:63,0:0.071:25,0:38,0:0:2,0:0:0
4	38942697	.	C	CTT	.	.	DP=95;ECNT=1;NLOD=2.39;N_ART_LOD=-7.768e-01;POP_AF=1.000e-03;P_GERMLINE=-7.686e-02;RPA=14,16;RU=T;STR;TLOD=6.24	GT:AD:AF:F1R2:F2R1:MBQ:MFRL:MMQ:MPOS:SA_MAP_AF:SA_POST_PROB	0/1:12,7:0.462:4,2:7,3:27:210,221:60:22:0.131,0.00,0.132:0.022,0.018,0.961	0/0:8,0:0.387:3,0:2,0:0:10,0:0:0
4	39974819	.	A	G	.	.	DP=185;ECNT=10;NLOD=10.23;N_ART_LOD=-1.544e+00;POP_AF=1.000e-03;P_GERMLINE=-6.933e+00;TLOD=17.83	GT:AD:AF:F1R2:F2R1:MBQ:MFRL:MMQ:MPOS:PGT:PID:SA_MAP_AF:SA_POST_PROB	0/1:144,7:0.046:82,3:62,4:40:186,177:40:7:0|1:39974756_C_T:0.051,0.00,0.046:4.044e-03,0.023,0.973	0/0:34,0:3.162e-05:15,0:19,0:0:2,0:0:0:0|1:39974756_C_T
4	39974827	.	AGCTT	A	.	.	DP=193;ECNT=10;NLOD=12.93;N_ART_LOD=-1.652e+00;POP_AF=1.000e-03;P_GERMLINE=-9.627e+00;TLOD=11.65	GT:AD:AF:F1R2:F2R1:MBQ:MFRL:MMQ:MPOS:PGT:PID:SA_MAP_AF:SA_POST_PROB	0/1:139,5:0.047:77,3:62,2:35:188,177:40:1:0|1:39974756_C_T:0.030,0.00,0.035:3.972e-03,0.015,0.981	0/0:43,0:0.023:21,0:22,0:0:2,0:0:0:0|1:39974756_C_T
4	40434831	.	G	A	.	.	DP=99;ECNT=1;NLOD=12.90;N_ART_LOD=-1.647e+00;POP_AF=1.000e-03;P_GERMLINE=-1.177e+01;TLOD=3.83	GT:AD:AF:F1R2:F2R1:MBQ:MFRL:MMQ:MPOS:SA_MAP_AF:SA_POST_PROB	0/1:53,2:0.036:22,0:31,2:39:176,206:60:14:0.030,0.030,0.036:8.084e-03,9.228e-03,0.983	0/0:43,0:0.014:30,0:13,0:0:2,0:0:0
4	40828020	.	G	C	.	.	DP=303;ECNT=1;NLOD=20.39;N_ART_LOD=-1.854e+00;POP_AF=1.000e-03;P_GERMLINE=-1.709e+01;TLOD=12.74	GT:AD:AF:F1R2:F2R1:MBQ:MFRL:MMQ:MPOS:SA_MAP_AF:SA_POST_PROB	0/1:214,6:0.046:76,4:138,2:39:174,197:60:20:0.030,0.010,0.027:3.425e-03,6.489e-03,0.990	0/0:68,0:0.043:56,0:12,0:0:2,0:0:0
4	41015553	.	T	TA	.	.	DP=36;ECNT=1;NLOD=2.34;N_ART_LOD=-6.413e-01;POP_AF=1.000e-03;P_GERMLINE=-1.031e+00;RPA=12,13;RU=A;STR;TLOD=4.06	GT:AD:AF:F1R2:F2R1:MBQ:MFRL:MMQ:MPOS:SA_MAP_AF:SA_POST_PROB	0/1:16,3:0.243:1,3:13,0:35:230,190:60:5:0.00,0.162,0.158:0.019,0.025,0.956	0/0:10,1:0.118:5,0:5,1:2:6,2:60:6
4	42618093	.	T	C	.	.	DP=133;ECNT=1;NLOD=21.28;N_ART_LOD=-1.872e+00;POP_AF=1.000e-03;P_GERMLINE=-2.051e+01;TLOD=3.47	GT:AD:AF:F1R2:F2R1:MBQ:MFRL:MMQ:MPOS:SA_MAP_AF:SA_POST_PROB	0/1:51,2:0.064:17,0:34,2:37:166,210:60:9:0.040,0.00,0.038:4.945e-03,0.024,0.971	0/0:71,0:0.042:59,0:12,0:0:2,0:0:0
4	43589660	.	G	A	.	.	DP=88;ECNT=1;NLOD=17.35;N_ART_LOD=-1.782e+00;POP_AF=1.000e-03;P_GERMLINE=-1.405e+01;TLOD=97.28	GT:AD:AF:F1R2:F2R1:MBQ:MFRL:MMQ:MPOS:SA_MAP_AF:SA_POST_PROB	0/1:0,23:0.942:0,11:0,12:39:0,198:60:19:0.990,0.990,1.00:0.029,0.025,0.946	0/0:58,0:0.036:44,0:14,0:0:2,0:0:0
4	47033772	.	GCT	G	.	.	DP=213;ECNT=2;NLOD=15.68;N_ART_LOD=-1.469e+00;POP_AF=1.000e-03;P_GERMLINE=-1.238e+01;RPA=10,9;RU=CT;STR;TLOD=13.39	GT:AD:AF:F1R2:F2R1:MBQ:MFRL:MMQ:MPOS:SA_MAP_AF:SA_POST_PROB	0/1:89,8:0.230:36,1:53,6:39:189,210:60:27:0.061,0.051,0.071:0.011,8.010e-03,0.981	0/0:54,0:0.091:25,0:29,0:0:2,0:0:0
4	48136087	.	G	GA	.	.	DB;DP=277;ECNT=1;NLOD=8.11;N_ART_LOD=-1.011e+00;POP_AF=1.000e-03;P_GERMLINE=-4.810e+00;RPA=10,11;RU=A;STR;TLOD=17.67	GT:AD:AF:F1R2:F2R1:MBQ:MFRL:MMQ:MPOS:SA_MAP_AF:SA_POST_PROB	0/1:214,16:0.103:66,3:144,13:38:190,198:60:18:0.030,0.071,0.070:0.027,3.776e-03,0.969	0/0:27,0:0.036:14,0:13,0:0:2,0:0:0
4	48530069	.	GA	G	.	.	DB;DP=61;ECNT=1;NLOD=5.88;N_ART_LOD=0.140;POP_AF=1.000e-03;P_GERMLINE=-4.367e+00;RPA=11,10;RU=A;STR;TLOD=4.22	GT:AD:AF:F1R2:F2R1:MBQ:MFRL:MMQ:MPOS:SA_MAP_AF:SA_POST_PROB	0/1:20,3:0.181:5,2:13,1:40:197,239:60:27:0.00,0.131,0.130:0.024,0.015,0.961	0/0:28,1:0.116:16,1:11,0:20:2,2:60:42
4	49123081	.	C	T	.	.	DP=33;ECNT=1;NLOD=2.41;N_ART_LOD=-9.542e-01;POP_AF=1.000e-03;P_GERMLINE=-3.272e-01;TLOD=5.11	GT:AD:AF:F1R2:F2R1:MBQ:MFRL:MMQ:MPOS:SA_MAP_AF:SA_POST_PROB	0/1:23,2:0.080:9,1:14,1:39:147,143:40:31:0.081,0.00,0.080:8.905e-03,0.032,0.959	0/0:8,0:3.162e-05:2,0:6,0:0:7,0:0:0
4	49151504	.	T	G	.	.	DP=24;ECNT=2;NLOD=3.91;N_ART_LOD=-1.146e+00;POP_AF=1.000e-03;P_GERMLINE=-8.878e-01;TLOD=6.18	GT:AD:AF:F1R2:F2R1:MBQ:MFRL:MMQ:MPOS:PGT:PID:SA_MAP_AF:SA_POST_PROB	0/1:9,2:0.182:7,1:2,1:37:100,124:38:29:0|1:49151504_T_G:0.152,0.152,0.182:0.022,0.019,0.958	0/0:13,0:7.646e-04:6,0:7,0:0:2,0:0:0:0|1:49151504_T_G
4	49151518	.	A	ACTCGGATGGG	.	.	DP=21;ECNT=2;NLOD=3.61;N_ART_LOD=-1.114e+00;POP_AF=1.000e-03;P_GERMLINE=-5.756e-01;TLOD=6.44	GT:AD:AF:F1R2:F2R1:MBQ:MFRL:MMQ:MPOS:PGT:PID:SA_MAP_AF:SA_POST_PROB	0/1:7,2:0.222:5,1:2,1:38:103,124:38:15:0|1:49151504_T_G:0.192,0.192,0.222:0.021,0.023,0.956	0/0:12,0:5.573e-04:5,0:7,0:0:2,0:0:0:0|1:49151504_T_G
4	49659643	.	A	G	.	.	DP=31;ECNT=3;NLOD=2.71;N_ART_LOD=-1.000e+00;POP_AF=1.000e-03;P_GERMLINE=-3.989e-01;TLOD=5.31	GT:AD:AF:F1R2:F2R1:MBQ:MFRL:MMQ:MPOS:PGT:PID:SA_MAP_AF:SA_POST_PROB	0/1:19,2:0.110:8,1:11,1:38:119,99:33:10:0|1:49659643_A_G:0.081,0.071,0.095:0.014,0.018,0.968	0/0:9,0:3.162e-05:9,0:0,0:0:162,0:0:0:0|1:49659643_A_G
4	49659650	.	T	C	.	.	DP=26;ECNT=3;NLOD=2.41;N_ART_LOD=-9.542e-01;POP_AF=1.000e-03;P_GERMLINE=-1.653e-01;TLOD=5.58	GT:AD:AF:F1R2:F2R1:MBQ:MFRL:MMQ:MPOS:PGT:PID:SA_MAP_AF:SA_POST_PROB	0/1:15,2:0.134:7,1:8,1:39:120,99:33:7:0|1:49659643_A_G:0.091,0.091,0.118:0.017,0.018,0.965	0/0:8,0:3.162e-05:8,0:0,0:0:162,0:0:0:0|1:49659643_A_G
4	52779651	.	GTTA	G	.	.	DB;DP=384;ECNT=2;NLOD=11.40;N_ART_LOD=-1.622e+00;POP_AF=1.000e-03;P_GERMLINE=-9.518e+00;RPA=6,5;RU=TTA;STR;TLOD=4.60	GT:AD:AF:F1R2:F2R1:MBQ:MFRL:MMQ:MPOS:SA_MAP_AF:SA_POST_PROB	0/1:253,3:0.133:92,2:161,1:36:197,179:60:29:0.010,0.00,0.012:1.630e-03,7.442e-03,0.991	0/0:38,0:0.079:19,0:19,0:0:2,0:0:0
4	54319247	.	CAG	C	.	.	DP=299;ECNT=1;NLOD=19.16;N_ART_LOD=0.510;POP_AF=1.000e-03;P_GERMLINE=-1.585e+01;RPA=7,6;RU=AG;STR;TLOD=37.20	GT:AD:AF:F1R2:F2R1:MBQ:MFRL:MMQ:MPOS:SA_MAP_AF:SA_POST_PROB	0/1:166,17:0.144:49,5:111,11:40:163,182:60:35:0.071,0.081,0.089:9.073e-03,6.417e-03,0.985	0/0:77,2:0.083:45,0:25,1:38:2,0:60:22
4	54327211	.	T	TAAA	.	.	DP=371;ECNT=1;NLOD=6.37;N_ART_LOD=-1.106e+00;POP_AF=1.000e-03;P_GERMLINE=-4.107e+00;RPA=11,14;RU=A;STR;TLOD=5.01	GT:AD:AF:F1R2:F2R1:MBQ:MFRL:MMQ:MPOS:SA_MAP_AF:SA_POST_PROB	0/1:181,52:0.336:10,2:13,4:36:193,175:60:32:0.020,0.020,0.026:9.185e-03,2.644e-03,0.988	0/0:36,2:0.258:0,0:2,0:0:6,0:0:0
4	55976947	.	T	TA	.	.	DP=91;ECNT=1;NLOD=4.78;N_ART_LOD=-9.029e-01;POP_AF=1.000e-03;P_GERMLINE=-1.490e+00;RPA=13,14;RU=A;STR;TLOD=8.36	GT:AD:AF:F1R2:F2R1:MBQ:MFRL:MMQ:MPOS:SA_MAP_AF:SA_POST_PROB	0/1:34,6:0.283:8,3:19,3:23:239,304:60:28:0.152,0.00,0.150:0.017,0.023,0.960	0/0:16,0:0.237:9,0:6,0:0:4,0:0:0
4	55980134	.	TTG	T	.	.	DP=70;ECNT=1;NLOD=3.91;N_ART_LOD=-1.159e+00;POP_AF=1.000e-03;P_GERMLINE=-1.163e+00;RPA=6,5;RU=TG;STR;TLOD=5.63	GT:AD:AF:F1R2:F2R1:MBQ:MFRL:MMQ:MPOS:SA_MAP_AF:SA_POST_PROB	0/1:49,3:0.090:21,3:28,0:40:232,215:60:17:0.00,0.061,0.058:0.011,0.015,0.973	0/0:13,0:0.036:5,0:8,0:0:2,0:0:0
4	56737096	.	C	CA	.	.	DP=194;ECNT=1;NLOD=14.45;N_ART_LOD=-1.448e+00;POP_AF=1.000e-03;P_GERMLINE=-1.258e+01;RPA=9,10;RU=A;STR;TLOD=4.58	GT:AD:AF:F1R2:F2R1:MBQ:MFRL:MMQ:MPOS:SA_MAP_AF:SA_POST_PROB	0/1:100,5:0.139:39,2:59,3:34:218,183:60:38:0.051,0.00,0.048:8.143e-03,0.012,0.980	0/0:48,0:0.120:29,0:19,0:0:2,0:0:0
4	56858110	.	A	G	.	.	DP=94;ECNT=1;NLOD=4.20;N_ART_LOD=-1.175e+00;POP_AF=1.000e-03;P_GERMLINE=-3.325e+00;TLOD=3.57	GT:AD:AF:F1R2:F2R1:MBQ:MFRL:MMQ:MPOS:SA_MAP_AF:SA_POST_PROB	0/1:76,2:0.038:32,1:44,1:40:217,174:60:15:0.00,0.030,0.026:5.643e-03,0.017,0.977	0/0:14,0:2.924e-03:7,0:7,0:0:4,0:0:0
4	57176967	.	T	C	.	.	DP=909;ECNT=2;NLOD=3.92;N_ART_LOD=-9.073e-01;POP_AF=1.000e-03;P_GERMLINE=-7.085e-01;TLOD=15.03	GT:AD:AF:F1R2:F2R1:MBQ:MFRL:MMQ:MPOS:SA_MAP_AF:SA_POST_PROB	0/1:806,21:0.062:281,5:522,16:39:162,142:60:34:0.020,0.010,0.025:9.773e-04,0.015,0.984	0/0:13,0:0.094:5,0:8,0:0:4,0:0:0
4	57181658	.	G	A	.	.	DP=668;ECNT=1;NLOD=3.60;N_ART_LOD=-1.127e+00;POP_AF=1.000e-03;P_GERMLINE=-5.358e-01;TLOD=6.64	GT:AD:AF:F1R2:F2R1:MBQ:MFRL:MMQ:MPOS:SA_MAP_AF:SA_POST_PROB	0/1:610,5:0.040:206,1:404,4:39:181,210:60:27:0.010,0.010,8.130e-03:1.147e-03,2.070e-03,0.997	0/0:12,0:0.041:5,0:7,0:0:7,0:0:0
4	57340560	.	T	C	.	.	DP=96;ECNT=1;NLOD=4.20;N_ART_LOD=-1.176e+00;POP_AF=1.000e-03;P_GERMLINE=-3.442e+00;TLOD=3.46	GT:AD:AF:F1R2:F2R1:MBQ:MFRL:MMQ:MPOS:SA_MAP_AF:SA_POST_PROB	0/1:77,2:0.045:37,1:40,1:40:216,212:60:27:0.030,0.00,0.025:0.017,5.576e-03,0.977	0/0:14,0:2.244e-03:6,0:8,0:0:5,0:0:0
4	57460587	.	T	C	.	.	DP=141;ECNT=1;NLOD=23.34;N_ART_LOD=-1.911e+00;POP_AF=1.000e-03;P_GERMLINE=-2.233e+01;TLOD=3.71	GT:AD:AF:F1R2:F2R1:MBQ:MFRL:MMQ:MPOS:SA_MAP_AF:SA_POST_PROB	0/1:54,2:0.044:30,2:24,0:39:218,185:60:13:0.040,0.00,0.036:6.725e-03,0.014,0.980	0/0:78,0:0.039:52,0:26,0:0:2,0:0:0
4	57871748	.	CT	C	.	.	DP=342;ECNT=3;NLOD=5.97;N_ART_LOD=-7.976e-01;POP_AF=1.000e-03;P_GERMLINE=-2.728e+00;RPA=13,12;RU=T;STR;TLOD=6.86	GT:AD:AF:F1R2:F2R1:MBQ:MFRL:MMQ:MPOS:SA_MAP_AF:SA_POST_PROB	0/1:284,11:0.075:111,3:117,7:40:183,203:60:29:0.00,0.040,0.042:0.011,5.970e-03,0.983	0/0:20,0:0.070:7,0:6,0:0:5,0:0:0
4	57891036	.	C	CT	.	.	DB;DP=290;ECNT=1;NLOD=19.82;N_ART_LOD=-7.287e-01;POP_AF=1.000e-03;P_GERMLINE=-1.694e+01;RPA=10,11;RU=T;STR;TLOD=5.78	GT:AD:AF:F1R2:F2R1:MBQ:MFRL:MMQ:MPOS:SA_MAP_AF:SA_POST_PROB	0/1:173,7:0.097:73,1:98,6:40:178,176:60:17:0.020,0.040,0.039:0.010,3.814e-03,0.986	0/0:74,1:0.072:37,1:37,0:2:0,2:60:0
4	68443006	.	C	CT	.	.	DP=125;ECNT=1;NLOD=5.82;N_ART_LOD=-1.678e-01;POP_AF=1.000e-03;P_GERMLINE=-2.515e+00;RPA=11,12;RU=T;STR;TLOD=9.76	GT:AD:AF:F1R2:F2R1:MBQ:MFRL:MMQ:MPOS:SA_MAP_AF:SA_POST_PROB	0/1:66,8:0.171:20,3:42,5:36:171,175:60:31:0.081,0.101,0.107:0.028,6.248e-03,0.966	0/0:27,1:0.168:12,1:12,0:2:2,13:60:11
4	69964234	.	CT	C	.	.	DP=303;ECNT=1;NLOD=15.41;N_ART_LOD=-1.319e+00;POP_AF=1.000e-03;P_GERMLINE=-1.249e+01;RPA=10,9;RU=T;STR;TLOD=5.85	GT:AD:AF:F1R2:F2R1:MBQ:MFRL:MMQ:MPOS:SA_MAP_AF:SA_POST_PROB	0/1:212,8:0.073:79,3:109,4:39:176,148:60:13:0.020,0.030,0.033:5.931e-03,4.935e-03,0.989	0/0:54,0:0.130:15,0:17,0:0:0,0:0:0
4	70079871	.	A	T	.	.	DP=342;ECNT=1;NLOD=17.64;N_ART_LOD=-1.789e+00;POP_AF=1.000e-03;P_GERMLINE=-1.434e+01;TLOD=1070.90	GT:AD:AF:F1R2:F2R1:MBQ:MFRL:MMQ:MPOS:SA_MAP_AF:SA_POST_PROB	0/1:0,262:0.968:0,141:0,121:38:0,187:49:23:0.990,0.990,1.00:0.028,0.026,0.946	0/0:59,0:0.036:30,0:29,0:0:2,0:0:0
4	70276526	.	G	A	.	.	DP=179;ECNT=2;NLOD=20.47;N_ART_LOD=-1.839e+00;POP_AF=1.000e-03;P_GERMLINE=-1.717e+01;TLOD=12.43	GT:AD:AF:F1R2:F2R1:MBQ:MFRL:MMQ:MPOS:SA_MAP_AF:SA_POST_PROB	0/1:102,5:0.063:40,4:62,1:39:186,285:25:13:0.00,0.051,0.047:0.016,5.719e-03,0.978	0/0:68,0:9.757e-06:51,0:17,0:0:2,0:0:0
4	71201304	.	A	G	.	.	DP=410;ECNT=1;NLOD=18.89;N_ART_LOD=-1.808e+00;POP_AF=1.000e-03;P_GERMLINE=-1.766e+01;TLOD=3.93	GT:AD:AF:F1R2:F2R1:MBQ:MFRL:MMQ:MPOS:SA_MAP_AF:SA_POST_PROB	0/1:326,3:0.034:128,2:198,1:39:179,168:60:17:0.010,0.010,9.119e-03:3.610e-03,1.431e-03,0.995	0/0:63,0:0.011:42,0:21,0:0:2,0:0:0
4	71467469	.	C	T	.	.	DP=95;ECNT=1;NLOD=3.60;N_ART_LOD=-1.113e+00;POP_AF=1.000e-03;P_GERMLINE=-2.787e+00;TLOD=3.51	GT:AD:AF:F1R2:F2R1:MBQ:MFRL:MMQ:MPOS:SA_MAP_AF:SA_POST_PROB	0/1:73,2:0.074:23,2:50,0:40:229,230:60:29:0.020,0.020,0.027:9.016e-03,5.371e-03,0.986	0/0:12,0:2.827e-03:9,0:3,0:0:4,0:0:0
4	71889230	.	G	GT	.	.	DP=127;ECNT=1;NLOD=3.91;N_ART_LOD=0.271;POP_AF=1.000e-03;P_GERMLINE=-3.296e+00;RPA=9,10;RU=T;STR;TLOD=3.31	GT:AD:AF:F1R2:F2R1:MBQ:MFRL:MMQ:MPOS:SA_MAP_AF:SA_POST_PROB	0/1:91,4:0.076:49,2:40,2:40:207,166:60:17:0.00,0.040,0.042:7.694e-03,0.017,0.975	0/0:21,1:0.101:10,1:11,0:0:2,2:60:0
4	72634192	.	G	GT	.	.	DB;DP=109;ECNT=1;NLOD=4.43;N_ART_LOD=-9.440e-01;POP_AF=1.000e-03;P_GERMLINE=-1.161e+00;RPA=11,12;RU=T;STR;TLOD=11.50	GT:AD:AF:F1R2:F2R1:MBQ:MFRL:MMQ:MPOS:SA_MAP_AF:SA_POST_PROB	0/1:41,8:0.305:13,2:25,6:39:188,190:60:24:0.152,0.131,0.163:0.036,0.012,0.953	0/0:17,1:0.189:10,1:7,0:0:3,36:60:0
4	73432980	.	AT	A	.	.	DP=69;ECNT=1;NLOD=3.00;N_ART_LOD=-7.920e-01;POP_AF=1.000e-03;P_GERMLINE=-2.387e+00;RPA=8,7;RU=T;STR;TLOD=3.32	GT:AD:AF:F1R2:F2R1:MBQ:MFRL:MMQ:MPOS:SA_MAP_AF:SA_POST_PROB	0/1:53,3:0.073:22,1:29,2:40:199,197:60:38:0.00,0.051,0.054:9.296e-03,0.022,0.969	0/0:10,0:0.046:5,0:5,0:0:2,0:0:0
4	73941877	.	A	AT	.	.	DP=214;ECNT=1;NLOD=4.51;N_ART_LOD=-9.291e-01;POP_AF=1.000e-03;P_GERMLINE=-2.783e+00;RPA=10,11;RU=T;STR;TLOD=4.43	GT:AD:AF:F1R2:F2R1:MBQ:MFRL:MMQ:MPOS:SA_MAP_AF:SA_POST_PROB	0/1:174,6:0.081:61,1:109,5:40:171,153:60:29:0.020,0.030,0.033:7.293e-03,4.315e-03,0.988	0/0:15,0:1.530e-03:6,0:9,0:0:4,0:0:0
4	73944261	.	G	GA	.	.	DP=96;ECNT=1;NLOD=2.28;N_ART_LOD=0.607;POP_AF=1.000e-03;P_GERMLINE=-9.240e-02;RPA=11,12;RU=A;STR;TLOD=5.83	GT:AD:AF:F1R2:F2R1:MBQ:MFRL:MMQ:MPOS:SA_MAP_AF:SA_POST_PROB	0/1:57,7:0.153:28,2:24,5:38:203,217:60:16:0.00,0.111,0.109:0.017,0.017,0.966	0/0:18,2:0.184:7,0:9,2:20:2,2:60:38
4	74364992	.	CT	C	.	.	DP=219;ECNT=1;NLOD=2.58;N_ART_LOD=-7.740e-01;POP_AF=1.000e-03;P_GERMLINE=-7.594e-02;RPA=15,14;RU=T;STR;TLOD=26.90	GT:AD:AF:F1R2:F2R1:MBQ:MFRL:MMQ:MPOS:SA_MAP_AF:SA_POST_PROB	0/1:84,23:0.346:20,8:45,12:38:183,174:60:33:0.152,0.182,0.192:0.037,6.587e-03,0.957	0/0:9,0:0.353:3,0:3,0:0:10,0:0:0
4	75147041	.	C	CGT	.	.	DP=61;ECNT=1;NLOD=5.64;N_ART_LOD=-8.540e-01;POP_AF=1.000e-03;P_GERMLINE=-4.852e+00;RPA=13,14;RU=GT;STR;TLOD=3.48	GT:AD:AF:F1R2:F2R1:MBQ:MFRL:MMQ:MPOS:SA_MAP_AF:SA_POST_PROB	0/1:18,2:0.170:8,1:9,1:40:208,297:60:45:0.00,0.101,0.100:0.016,0.022,0.962	0/0:28,1:0.144:13,0:11,0:0:2,0:0:0
4	75681195	.	T	G	.	.	DP=289;ECNT=1;NLOD=5.05;N_ART_LOD=-1.291e+00;POP_AF=1.000e-03;P_GERMLINE=-1.760e+00;TLOD=190.66	GT:AD:AF:F1R2:F2R1:MBQ:MFRL:MMQ:MPOS:SA_MAP_AF:SA_POST_PROB	0/1:190,58:0.257:69,24:121,34:40:177,179:60:22:0.212,0.222,0.234:0.029,5.679e-03,0.966	0/0:17,0:0.102:12,0:5,0:0:3,0:0:0
4	76415703	.	AT	A	.	.	DP=229;ECNT=1;NLOD=6.34;N_ART_LOD=-9.799e-01;POP_AF=1.000e-03;P_GERMLINE=-3.201e+00;RPA=10,9;RU=T;STR;TLOD=6.33	GT:AD:AF:F1R2:F2R1:MBQ:MFRL:MMQ:MPOS:SA_MAP_AF:SA_POST_PROB	0/1:174,9:0.078:80,3:81,4:40:182,182:60:37:0.00,0.040,0.040:0.011,6.210e-03,0.983	0/0:26,2:0.191:2,1:9,0:2:2,2:60:1
4	76528928	.	TAA	T	.	.	DP=33;ECNT=1;NLOD=3.03;N_ART_LOD=-8.565e-01;POP_AF=1.000e-03;P_GERMLINE=-1.909e-01;RPA=16,14;RU=A;STR;TLOD=7.43	GT:AD:AF:F1R2:F2R1:MBQ:MFRL:MMQ:MPOS:SA_MAP_AF:SA_POST_PROB	0/1:9,6:0.420:4,2:5,4:39:187,163:60:16:0.00,0.333,0.333:0.026,0.025,0.949	0/0:10,0:0.114:3,0:6,0:0:3,0:0:0
4	77024982	.	CT	C	.	.	DP=107;ECNT=1;NLOD=4.16;N_ART_LOD=-9.134e-01;POP_AF=1.000e-03;P_GERMLINE=-9.150e-01;RPA=13,12;RU=T;STR;TLOD=22.32	GT:AD:AF:F1R2:F2R1:MBQ:MFRL:MMQ:MPOS:SA_MAP_AF:SA_POST_PROB	0/1:71,15:0.203:30,8:34,7:40:231,244:60:8:0.00,0.172,0.176:0.019,0.025,0.956	0/0:14,0:0.041:5,0:8,0:0:2,0:0:0
4	78085330	.	CTA	C	.	.	DP=40;ECNT=1;NLOD=3.91;N_ART_LOD=-1.159e+00;POP_AF=1.000e-03;P_GERMLINE=-7.345e-01;RPA=6,5;RU=TA;STR;TLOD=7.02	GT:AD:AF:F1R2:F2R1:MBQ:MFRL:MMQ:MPOS:SA_MAP_AF:SA_POST_PROB	0/1:20,3:0.177:11,1:9,2:40:219,278:60:26:0.00,0.131,0.130:0.017,0.025,0.958	0/0:13,0:0.036:7,0:6,0:0:5,0:0:0
4	79507542	.	C	T	.	.	DP=270;ECNT=1;NLOD=11.39;N_ART_LOD=-1.609e+00;POP_AF=1.000e-03;P_GERMLINE=-8.091e+00;TLOD=275.03	GT:AD:AF:F1R2:F2R1:MBQ:MFRL:MMQ:MPOS:SA_MAP_AF:SA_POST_PROB	0/1:139,78:0.368:54,30:85,48:40:170,177:60:20:0.354,0.333,0.359:0.012,0.017,0.971	0/0:38,0:0.050:28,0:10,0:0:2,0:0:0
4	81123249	.	CCAG	C	.	.	DB;DP=271;ECNT=2;NLOD=8.37;N_ART_LOD=-1.541e+00;POP_AF=1.000e-03;P_GERMLINE=-5.073e+00;RPA=6,5;RU=CAG;STR;TLOD=13.99	GT:AD:AF:F1R2:F2R1:MBQ:MFRL:MMQ:MPOS:SA_MAP_AF:SA_POST_PROB	0/1:179,6:0.122:76,3:103,3:40:178,171:60:24:0.010,0.030,0.032:0.014,2.617e-03,0.983	0/0:28,0:0.176:12,0:16,0:0:13,0:0:0
4	81187991	.	TTCC	T	.	.	DP=275;ECNT=1;NLOD=2.40;N_ART_LOD=-9.733e-01;POP_AF=1.000e-03;P_GERMLINE=-5.174e-02;RPA=4,3;RU=TCC;STR;TLOD=9.80	GT:AD:AF:F1R2:F2R1:MBQ:MFRL:MMQ:MPOS:SA_MAP_AF:SA_POST_PROB	0/1:228,6:0.084:82,1:146,5:40:168,138:60:14:0.020,0.010,0.026:1.606e-03,0.024,0.975	0/0:8,0:0.056:4,0:4,0:0:4,0:0:0
4	83785564	.	A	AT	.	.	DP=340;ECNT=1;NLOD=19.54;N_ART_LOD=-1.549e+00;POP_AF=1.000e-03;P_GERMLINE=-1.852e+01;RPA=9,10;RU=T;STR;TLOD=3.72	GT:AD:AF:F1R2:F2R1:MBQ:MFRL:MMQ:MPOS:SA_MAP_AF:SA_POST_PROB	0/1:238,6:0.066:87,2:148,4:36:173,173:60:23:0.010,0.020,0.025:0.012,1.992e-03,0.986	0/0:65,0:0.062:33,0:32,0:0:2,0:0:0
4	84369822	.	CA	C	.	.	DP=90;ECNT=2;NLOD=3.79;N_ART_LOD=-6.164e-01;POP_AF=1.000e-03;P_GERMLINE=-6.217e-01;RPA=15,14;RU=A;STR;TLOD=7.61	GT:AD:AF:F1R2:F2R1:MBQ:MFRL:MMQ:MPOS:SA_MAP_AF:SA_POST_PROB	0/1:57,7:0.214:5,1:6,4:39:201,344:60:46:0.00,0.081,0.085:0.013,0.022,0.966	0/0:14,0:0.180:3,0:1,0:0:3,0:0:0
[truncated: 1,468,370 more chars]
