# Supplementary material for: Differentiation-state plasticity is a targetable resistance mechanism in basal-like breast cancer
Source: Nat Commun. 2018 Sep 19;9:3815. doi: 10.1038/s41467-018-05729-w (PMC6145927; doi:10.1038/s41467-018-05729-w)
Supplement: Supplementary file 7 — Supplementary Data 4 [file 41467_2018_5729_MOESM7_ESM.zip › Supplementary Data 4/bez235_v_BL_gatk4_mut2_filt1.vcf]

##fileformat=VCFv4.2
##FORMAT=<ID=AD,Number=R,Type=Integer,Description="Allelic depths for the ref and alt alleles in the order listed">
##FORMAT=<ID=AF,Number=A,Type=Float,Description="Allele fractions of alternate alleles in the tumor">
##FORMAT=<ID=DP,Number=1,Type=Integer,Description="Approximate read depth (reads with MQ=255 or with bad mates are filtered)">
##FORMAT=<ID=F1R2,Number=R,Type=Integer,Description="Count of reads in F1R2 pair orientation supporting each allele">
##FORMAT=<ID=F2R1,Number=R,Type=Integer,Description="Count of reads in F2R1 pair orientation supporting each allele">
##FORMAT=<ID=GQ,Number=1,Type=Integer,Description="Genotype Quality">
##FORMAT=<ID=GT,Number=1,Type=String,Description="Genotype">
##FORMAT=<ID=MBQ,Number=A,Type=Float,Description="median base quality">
##FORMAT=<ID=MFRL,Number=R,Type=Float,Description="median fragment length">
##FORMAT=<ID=MMQ,Number=A,Type=Float,Description="median mapping quality">
##FORMAT=<ID=MPOS,Number=A,Type=Float,Description="median distance from end of read">
##FORMAT=<ID=PGT,Number=1,Type=String,Description="Physical phasing haplotype information, describing how the alternate alleles are phased in relation to one another">
##FORMAT=<ID=PID,Number=1,Type=String,Description="Physical phasing ID information, where each unique ID within a given sample (but not across samples) connects records within a phasing group">
##FORMAT=<ID=PL,Number=G,Type=Integer,Description="Normalized, Phred-scaled likelihoods for genotypes as defined in the VCF specification">
##FORMAT=<ID=SA_MAP_AF,Number=3,Type=Float,Description="MAP estimates of allele fraction given z">
##FORMAT=<ID=SA_POST_PROB,Number=3,Type=Float,Description="posterior probabilities of the presence of strand artifact">
##GATKCommandLine=<ID=Mutect2,CommandLine="Mutect2  --tumor-sample bez235 --normal-sample germline --dbsnp /home/exacloud/lustre1/SpellmanLab/Boniface/ref_files/DBSNP_150_uw.vcf --output bez235_v_BL_gatk4.mut2.vcf --input bez235_HCC1143_merge.pe.readgroups.sort.DupRem.RH.bam --input HCC1143B_NR.pe.sort.readgroups.RH.bam --reference /home/exacloud/lustre1/SpellmanLab/Boniface/ref_files/human_g1k_v37.fasta  --genotype-pon-sites false --af-of-alleles-not-in-resource 0.001 --log-somatic-prior -6.0 --tumor-lod-to-emit 3.0 --initial-tumor-lod 2.0 --max-population-af 0.01 --downsampling-stride 1 --max-suspicious-reads-per-alignment-start 0 --normal-lod 2.2 --annotation-group StandardMutectAnnotation --dont-trim-active-regions false --max-disc-ar-extension 25 --max-gga-ar-extension 300 --padding-around-indels 150 --padding-around-snps 20 --kmer-size 10 --kmer-size 25 --dont-increase-kmer-sizes-for-cycles false --allow-non-unique-kmers-in-ref false --num-pruning-samples 1 --recover-dangling-heads false --do-not-recover-dangling-branches false --min-dangling-branch-length 4 --consensus false --max-num-haplotypes-in-population 128 --error-correct-kmers false --min-pruning 2 --debug-graph-transformations false --kmer-length-for-read-error-correction 25 --min-observations-for-kmer-to-be-solid 20 --likelihood-calculation-engine PairHMM --base-quality-score-threshold 18 --pair-hmm-gap-continuation-penalty 10 --pair-hmm-implementation FASTEST_AVAILABLE --pcr-indel-model CONSERVATIVE --phred-scaled-global-read-mismapping-rate 45 --native-pair-hmm-threads 4 --native-pair-hmm-use-double-precision false --debug false --use-filtered-reads-for-annotations false --emit-ref-confidence NONE --bam-writer-type CALLED_HAPLOTYPES --disable-optimizations false --just-determine-active-regions false --dont-genotype false --dont-use-soft-clipped-bases false --capture-assembly-failure-bam false --error-correct-reads false --do-not-run-physical-phasing false --min-base-quality-score 10 --smith-waterman JAVA --use-new-qual-calculator false --annotate-with-num-discovered-alleles false --heterozygosity 0.001 --indel-heterozygosity 1.25E-4 --heterozygosity-stdev 0.01 --standard-min-confidence-threshold-for-calling 10.0 --max-alternate-alleles 6 --max-genotype-count 1024 --sample-ploidy 2 --genotyping-mode DISCOVERY --contamination-fraction-to-filter 0.0 --output-mode EMIT_VARIANTS_ONLY --all-site-pls false --min-assembly-region-size 50 --max-assembly-region-size 300 --assembly-region-padding 100 --max-reads-per-alignment-start 50 --active-probability-threshold 0.002 --max-prob-propagation-distance 50 --interval-set-rule UNION --interval-padding 0 --interval-exclusion-padding 0 --interval-merging-rule ALL --read-validation-stringency SILENT --seconds-between-progress-updates 10.0 --disable-sequence-dictionary-validation false --create-output-bam-index true --create-output-bam-md5 false --create-output-variant-index true --create-output-variant-md5 false --lenient false --add-output-sam-program-record true --add-output-vcf-command-line true --cloud-prefetch-buffer 40 --cloud-index-prefetch-buffer -1 --disable-bam-index-caching false --help false --version false --showHidden false --verbosity INFO --QUIET false --use-jdk-deflater false --use-jdk-inflater false --gcs-max-retries 20 --disable-tool-default-read-filters false --minimum-mapping-quality 20",Version=4.0.0.0,Date="May 15, 2018 12:19:18 PM PDT">
##INFO=<ID=DB,Number=0,Type=Flag,Description="dbSNP Membership">
##INFO=<ID=DP,Number=1,Type=Integer,Description="Approximate read depth; some reads may have been filtered">
##INFO=<ID=ECNT,Number=1,Type=Integer,Description="Number of events in this haplotype">
##INFO=<ID=IN_PON,Number=0,Type=Flag,Description="site found in panel of normals">
##INFO=<ID=NLOD,Number=A,Type=Float,Description="Normal LOD score">
##INFO=<ID=N_ART_LOD,Number=A,Type=Float,Description="log odds of artifact in normal with same allele fraction as tumor">
##INFO=<ID=POP_AF,Number=A,Type=Float,Description="population allele frequencies of alt alleles">
##INFO=<ID=P_GERMLINE,Number=A,Type=Float,Description="Posterior probability for alt allele to be germline variants">
##INFO=<ID=RPA,Number=.,Type=Integer,Description="Number of times tandem repeat unit is repeated, for each allele (including reference)">
##INFO=<ID=RU,Number=1,Type=String,Description="Tandem repeat unit (bases)">
##INFO=<ID=STR,Number=0,Type=Flag,Description="Variant is a short tandem repeat">
##INFO=<ID=TLOD,Number=A,Type=Float,Description="Tumor LOD score">
##Mutect Version=2.1-beta
##contig=<ID=1,length=249250621>
##contig=<ID=2,length=243199373>
##contig=<ID=3,length=198022430>
##contig=<ID=4,length=191154276>
##contig=<ID=5,length=180915260>
##contig=<ID=6,length=171115067>
##contig=<ID=7,length=159138663>
##contig=<ID=8,length=146364022>
##contig=<ID=9,length=141213431>
##contig=<ID=10,length=135534747>
##contig=<ID=11,length=135006516>
##contig=<ID=12,length=133851895>
##contig=<ID=13,length=115169878>
##contig=<ID=14,length=107349540>
##contig=<ID=15,length=102531392>
##contig=<ID=16,length=90354753>
##contig=<ID=17,length=81195210>
##contig=<ID=18,length=78077248>
##contig=<ID=19,length=59128983>
##contig=<ID=20,length=63025520>
##contig=<ID=21,length=48129895>
##contig=<ID=22,length=51304566>
##contig=<ID=X,length=155270560>
##contig=<ID=Y,length=59373566>
##contig=<ID=MT,length=16569>
##contig=<ID=GL000207.1,length=4262>
##contig=<ID=GL000226.1,length=15008>
##contig=<ID=GL000229.1,length=19913>
##contig=<ID=GL000231.1,length=27386>
##contig=<ID=GL000210.1,length=27682>
##contig=<ID=GL000239.1,length=33824>
##contig=<ID=GL000235.1,length=34474>
##contig=<ID=GL000201.1,length=36148>
##contig=<ID=GL000247.1,length=36422>
##contig=<ID=GL000245.1,length=36651>
##contig=<ID=GL000197.1,length=37175>
##contig=<ID=GL000203.1,length=37498>
##contig=<ID=GL000246.1,length=38154>
##contig=<ID=GL000249.1,length=38502>
##contig=<ID=GL000196.1,length=38914>
##contig=<ID=GL000248.1,length=39786>
##contig=<ID=GL000244.1,length=39929>
##contig=<ID=GL000238.1,length=39939>
##contig=<ID=GL000202.1,length=40103>
##contig=<ID=GL000234.1,length=40531>
##contig=<ID=GL000232.1,length=40652>
##contig=<ID=GL000206.1,length=41001>
##contig=<ID=GL000240.1,length=41933>
##contig=<ID=GL000236.1,length=41934>
##contig=<ID=GL000241.1,length=42152>
##contig=<ID=GL000243.1,length=43341>
##contig=<ID=GL000242.1,length=43523>
##contig=<ID=GL000230.1,length=43691>
##contig=<ID=GL000237.1,length=45867>
##contig=<ID=GL000233.1,length=45941>
##contig=<ID=GL000204.1,length=81310>
##contig=<ID=GL000198.1,length=90085>
##contig=<ID=GL000208.1,length=92689>
##contig=<ID=GL000191.1,length=106433>
##contig=<ID=GL000227.1,length=128374>
##contig=<ID=GL000228.1,length=129120>
##contig=<ID=GL000214.1,length=137718>
##contig=<ID=GL000221.1,length=155397>
##contig=<ID=GL000209.1,length=159169>
##contig=<ID=GL000218.1,length=161147>
##contig=<ID=GL000220.1,length=161802>
##contig=<ID=GL000213.1,length=164239>
##contig=<ID=GL000211.1,length=166566>
##contig=<ID=GL000199.1,length=169874>
##contig=<ID=GL000217.1,length=172149>
##contig=<ID=GL000216.1,length=172294>
##contig=<ID=GL000215.1,length=172545>
##contig=<ID=GL000205.1,length=174588>
##contig=<ID=GL000219.1,length=179198>
##contig=<ID=GL000224.1,length=179693>
##contig=<ID=GL000223.1,length=180455>
##contig=<ID=GL000195.1,length=182896>
##contig=<ID=GL000212.1,length=186858>
##contig=<ID=GL000222.1,length=186861>
##contig=<ID=GL000200.1,length=187035>
##contig=<ID=GL000193.1,length=189789>
##contig=<ID=GL000194.1,length=191469>
##contig=<ID=GL000225.1,length=211173>
##contig=<ID=GL000192.1,length=547496>
##filtering_status=Warning: unfiltered Mutect 2 calls.  Please run FilterMutectCalls to remove false positives.
##normal_sample=germline
##source=Mutect2
##tumor_sample=bez235
#CHROM	POS	ID	REF	ALT	QUAL	FILTER	INFO	FORMAT	bez235	germline
1	889438	.	C	T	.	.	DP=418;ECNT=1;NLOD=2.70;N_ART_LOD=-1.017e+00;POP_AF=1.000e-03;P_GERMLINE=-1.668e-01;TLOD=6.06	GT:AD:AF:F1R2:F2R1:MBQ:MFRL:MMQ:MPOS:SA_MAP_AF:SA_POST_PROB	0/1:382,4:0.039:152,1:230,3:39:174,139:60:15:0.010,0.010,0.010:4.331e-03,1.272e-03,0.994	0/0:9,0:0.052:5,0:4,0:0:7,0:0:0
1	891477	.	G	A	.	.	DP=571;ECNT=1;NLOD=32.14;N_ART_LOD=-2.046e+00;POP_AF=1.000e-03;P_GERMLINE=-3.147e+01;TLOD=3.36	GT:AD:AF:F1R2:F2R1:MBQ:MFRL:MMQ:MPOS:SA_MAP_AF:SA_POST_PROB	0/1:430,3:0.035:155,0:275,3:39:173,119:60:26:0.010,0.00,6.928e-03:9.286e-04,5.128e-03,0.994	0/0:108,0:0.034:63,0:45,0:0:2,0:0:0
1	1154143	.	C	T	.	.	DP=495;ECNT=1;NLOD=3.91;N_ART_LOD=-1.171e+00;POP_AF=1.000e-03;P_GERMLINE=-1.861e+00;TLOD=4.78	GT:AD:AF:F1R2:F2R1:MBQ:MFRL:MMQ:MPOS:SA_MAP_AF:SA_POST_PROB	0/1:452,4:0.034:156,1:296,3:40:171,124:60:8:0.010,0.010,8.772e-03:1.433e-03,2.249e-03,0.996	0/0:13,0:0.068:3,0:10,0:0:10,0:0:0
1	1203414	.	C	A	.	.	DP=87;ECNT=1;NLOD=2.40;N_ART_LOD=-9.735e-01;POP_AF=1.000e-03;P_GERMLINE=-1.627e+00;TLOD=3.49	GT:AD:AF:F1R2:F2R1:MBQ:MFRL:MMQ:MPOS:SA_MAP_AF:SA_POST_PROB	0/1:69,2:0.073:28,1:41,1:39:207,180:60:20:0.030,0.00,0.028:0.014,6.535e-03,0.979	0/0:8,0:0.057:3,0:5,0:0:7,0:0:0
1	1256523	.	G	A	.	.	DP=130;ECNT=1;NLOD=7.77;N_ART_LOD=-1.456e+00;POP_AF=1.000e-03;P_GERMLINE=-7.327e+00;TLOD=3.14	GT:AD:AF:F1R2:F2R1:MBQ:MFRL:MMQ:MPOS:SA_MAP_AF:SA_POST_PROB	0/1:91,2:0.057:33,2:58,0:39:214,239:60:13:0.020,0.00,0.022:0.026,4.454e-03,0.970	0/0:26,0:0.071:10,0:16,0:0:5,0:0:0
1	1267523	.	C	A	.	.	DP=209;ECNT=1;NLOD=3.60;N_ART_LOD=-1.153e+00;POP_AF=1.000e-03;P_GERMLINE=-4.788e-01;TLOD=168.08	GT:AD:AF:F1R2:F2R1:MBQ:MFRL:MMQ:MPOS:SA_MAP_AF:SA_POST_PROB	0/1:125,53:0.315:37,14:88,39:39:175,158:60:18:0.283,0.273,0.298:8.968e-03,0.021,0.970	0/0:12,0:0.101:7,0:5,0:0:9,0:0:0
1	1959182	.	G	A	.	.	DP=106;ECNT=1;NLOD=2.70;N_ART_LOD=-9.996e-01;POP_AF=1.000e-03;P_GERMLINE=-2.062e+00;TLOD=3.34	GT:AD:AF:F1R2:F2R1:MBQ:MFRL:MMQ:MPOS:SA_MAP_AF:SA_POST_PROB	0/1:83,2:0.086:33,0:50,2:40:190,156:60:15:0.010,0.020,0.024:0.071,2.563e-03,0.927	0/0:9,0:1.560e-03:4,0:5,0:0:7,0:0:0
1	2530259	.	GGA	G	.	.	DB;DP=132;ECNT=1;NLOD=5.68;N_ART_LOD=-1.383e+00;POP_AF=1.000e-03;P_GERMLINE=-2.384e+00;RPA=6,5;RU=GA;STR;TLOD=10.15	GT:AD:AF:F1R2:F2R1:MBQ:MFRL:MMQ:MPOS:SA_MAP_AF:SA_POST_PROB	0/1:71,5:0.177:28,2:43,3:38:176,184:60:21:0.051,0.051,0.066:0.013,7.487e-03,0.980	0/0:19,0:0.185:8,0:11,0:0:2,0:0:0
1	3322234	.	C	T	.	.	DP=242;ECNT=1;NLOD=11.97;N_ART_LOD=-1.625e+00;POP_AF=1.000e-03;P_GERMLINE=-9.646e+00;TLOD=5.07	GT:AD:AF:F1R2:F2R1:MBQ:MFRL:MMQ:MPOS:SA_MAP_AF:SA_POST_PROB	0/1:178,3:0.062:49,0:129,3:40:167,270:60:24:0.020,0.00,0.017:2.648e-03,7.955e-03,0.989	0/0:40,0:0.039:25,0:15,0:0:3,0:0:0
1	3765095	.	CAAA	C	.	.	DP=68;ECNT=1;NLOD=4.74;N_ART_LOD=-7.148e-01;POP_AF=1.000e-03;P_GERMLINE=-2.920e+00;RPA=16,13;RU=A;STR;TLOD=4.53	GT:AD:AF:F1R2:F2R1:MBQ:MFRL:MMQ:MPOS:SA_MAP_AF:SA_POST_PROB	0/1:45,3:0.090:4,0:16,2:38:195,170:60:23:0.00,0.040,0.044:8.272e-03,0.025,0.966	0/0:16,0:0.065:4,0:3,0:0:4,0:0:0
1	3788975	.	CAAGA	C	.	.	DP=180;ECNT=2;NLOD=3.01;N_ART_LOD=-6.368e-01;POP_AF=1.000e-03;P_GERMLINE=-2.438e+00;TLOD=3.27	GT:AD:AF:F1R2:F2R1:MBQ:MFRL:MMQ:MPOS:SA_MAP_AF:SA_POST_PROB	0/1:153,3:0.060:42,1:102,2:39:191,208:60:11:0.00,0.020,0.020:4.991e-03,7.090e-03,0.988	0/0:10,0:2.969e-05:3,0:6,0:0:2,0:0:0
1	4772661	.	G	T	.	.	DP=244;ECNT=1;NLOD=5.96;N_ART_LOD=-1.320e+00;POP_AF=1.000e-03;P_GERMLINE=-4.003e+00;TLOD=4.67	GT:AD:AF:F1R2:F2R1:MBQ:MFRL:MMQ:MPOS:SA_MAP_AF:SA_POST_PROB	0/1:212,3:0.036:73,3:139,0:39:176,180:60:35:0.010,0.010,0.014:5.949e-03,2.256e-03,0.992	0/0:20,0:6.901e-03:8,0:12,0:0:4,0:0:0
1	6158584	.	G	A	.	.	DP=392;ECNT=1;NLOD=10.15;N_ART_LOD=-1.558e+00;POP_AF=1.000e-03;P_GERMLINE=-6.848e+00;TLOD=365.55	GT:AD:AF:F1R2:F2R1:MBQ:MFRL:MMQ:MPOS:SA_MAP_AF:SA_POST_PROB	0/1:232,107:0.325:79,41:153,66:39:165,152:60:25:0.293,0.303,0.316:0.034,5.267e-03,0.960	0/0:34,0:0.046:21,0:13,0:0:2,0:0:0
1	6253003	.	G	A	.	.	DP=81;ECNT=1;NLOD=16.51;N_ART_LOD=-1.751e+00;POP_AF=1.000e-03;P_GERMLINE=-1.423e+01;TLOD=5.02	GT:AD:AF:F1R2:F2R1:MBQ:MFRL:MMQ:MPOS:SA_MAP_AF:SA_POST_PROB	0/1:22,2:0.108:4,0:18,2:40:226,267:60:20:0.00,0.081,0.083:0.013,0.025,0.962	0/0:55,0:0.011:33,0:22,0:0:2,0:0:0
1	6291918	.	T	TA	.	.	DP=160;ECNT=1;NLOD=3.74;N_ART_LOD=-3.002e-02;POP_AF=1.000e-03;P_GERMLINE=-5.761e-01;RPA=14,15;RU=A;STR;TLOD=21.10	GT:AD:AF:F1R2:F2R1:MBQ:MFRL:MMQ:MPOS:SA_MAP_AF:SA_POST_PROB	0/1:96,17:0.226:27,7:45,10:38:190,176:60:8:0.101,0.152,0.150:0.022,0.011,0.967	0/0:19,1:0.129:9,0:6,1:34:3,2:60:14
1	6512048	.	C	T	.	.	DP=86;ECNT=1;NLOD=3.61;N_ART_LOD=-1.114e+00;POP_AF=1.000e-03;P_GERMLINE=-4.826e-01;TLOD=199.97	GT:AD:AF:F1R2:F2R1:MBQ:MFRL:MMQ:MPOS:SA_MAP_AF:SA_POST_PROB	0/1:22,51:0.697:9,22:13,29:39:173,175:60:20:0.677,0.687,0.699:0.031,0.018,0.951	0/0:12,0:3.277e-04:7,0:5,0:0:13,0:0:0
1	6524521	.	C	A	.	.	DP=163;ECNT=1;NLOD=4.50;N_ART_LOD=-1.203e+00;POP_AF=1.000e-03;P_GERMLINE=-1.222e+00;TLOD=428.53	GT:AD:AF:F1R2:F2R1:MBQ:MFRL:MMQ:MPOS:SA_MAP_AF:SA_POST_PROB	0/1:33,109:0.755:8,35:25,74:39:153,179:60:20:0.737,0.758,0.768:0.068,0.012,0.920	0/0:15,0:2.894e-03:10,0:5,0:0:5,0:0:0
1	6524705	.	C	A	.	.	DP=209;ECNT=1;NLOD=3.31;N_ART_LOD=-1.094e+00;POP_AF=1.000e-03;P_GERMLINE=-3.028e-01;TLOD=477.11	GT:AD:AF:F1R2:F2R1:MBQ:MFRL:MMQ:MPOS:SA_MAP_AF:SA_POST_PROB	0/1:59,122:0.660:23,44:36,78:40:170,158:60:20:0.657,0.657,0.674:0.019,0.019,0.961	0/0:11,0:0.043:7,0:4,0:0:6,0:0:0
1	7912944	.	G	GA	.	.	DB;DP=72;ECNT=1;NLOD=5.37;N_ART_LOD=-1.025e+00;POP_AF=1.000e-03;P_GERMLINE=-2.072e+00;RPA=10,11;RU=A;STR;TLOD=8.48	GT:AD:AF:F1R2:F2R1:MBQ:MFRL:MMQ:MPOS:SA_MAP_AF:SA_POST_PROB	0/1:41,6:0.158:18,5:23,1:39:185,166:60:21:0.091,0.121,0.128:0.012,0.022,0.966	0/0:18,0:0.077:6,0:11,0:0:2,0:0:0
1	7980985	.	T	TA	.	.	DP=305;ECNT=1;NLOD=18.85;N_ART_LOD=-1.571e+00;POP_AF=1.000e-03;P_GERMLINE=-1.829e+01;RPA=10,11;RU=A;STR;TLOD=3.26	GT:AD:AF:F1R2:F2R1:MBQ:MFRL:MMQ:MPOS:SA_MAP_AF:SA_POST_PROB	0/1:167,6:0.134:65,1:98,5:39:187,236:60:31:0.030,0.00,0.035:7.066e-03,8.378e-03,0.985	0/0:63,0:0.141:34,0:29,0:0:2,0:0:0
1	9785002	.	C	T	.	.	DP=212;ECNT=1;NLOD=6.86;N_ART_LOD=-1.386e+00;POP_AF=1.000e-03;P_GERMLINE=-4.508e+00;TLOD=5.11	GT:AD:AF:F1R2:F2R1:MBQ:MFRL:MMQ:MPOS:SA_MAP_AF:SA_POST_PROB	0/1:175,3:0.044:55,2:120,1:40:154,173:60:23:0.010,0.010,0.017:4.683e-03,3.152e-03,0.992	0/0:23,0:0.026:11,0:12,0:0:4,0:0:0
1	9790639	.	CCCT	C	.	.	DB;DP=145;ECNT=1;NLOD=8.72;N_ART_LOD=-1.495e+00;POP_AF=1.000e-03;P_GERMLINE=-5.419e+00;RPA=4,3;RU=CCT;STR;TLOD=11.39	GT:AD:AF:F1R2:F2R1:MBQ:MFRL:MMQ:MPOS:SA_MAP_AF:SA_POST_PROB	0/1:98,5:0.089:38,3:60,2:36:169,198:60:10:0.00,0.051,0.049:0.017,5.936e-03,0.977	0/0:29,0:0.047:14,0:15,0:0:4,0:0:0
1	10394409	.	T	C	.	.	DP=47;ECNT=1;NLOD=2.40;N_ART_LOD=-9.733e-01;POP_AF=1.000e-03;P_GERMLINE=-8.632e-01;TLOD=4.31	GT:AD:AF:F1R2:F2R1:MBQ:MFRL:MMQ:MPOS:SA_MAP_AF:SA_POST_PROB	0/1:33,2:0.092:11,1:22,1:39:208,244:60:8:0.00,0.061,0.057:0.010,0.025,0.965	0/0:8,0:0.058:3,0:5,0:0:3,0:0:0
1	10479055	.	GT	G	.	.	DP=79;ECNT=1;NLOD=3.85;N_ART_LOD=-9.525e-01;POP_AF=1.000e-03;P_GERMLINE=-6.560e-01;RPA=12,11;RU=T;STR;TLOD=13.44	GT:AD:AF:F1R2:F2R1:MBQ:MFRL:MMQ:MPOS:SA_MAP_AF:SA_POST_PROB	0/1:32,8:0.302:15,2:12,6:37:192,187:60:30:0.192,0.162,0.200:0.028,0.015,0.957	0/0:13,0:0.197:6,0:6,0:0:5,0:0:0
1	10500330	.	G	A	.	.	DP=66;ECNT=1;NLOD=6.90;N_ART_LOD=-1.387e+00;POP_AF=1.000e-03;P_GERMLINE=-5.290e+00;TLOD=4.32	GT:AD:AF:F1R2:F2R1:MBQ:MFRL:MMQ:MPOS:SA_MAP_AF:SA_POST_PROB	0/1:39,2:0.062:17,0:22,2:40:202,200:60:15:0.040,0.030,0.049:7.409e-03,0.018,0.975	0/0:23,0:0.023:15,0:8,0:0:3,0:0:0
1	11595545	.	C	T	.	.	DP=110;ECNT=1;NLOD=2.70;N_ART_LOD=-9.996e-01;POP_AF=1.000e-03;P_GERMLINE=-2.069e+00;TLOD=3.34	GT:AD:AF:F1R2:F2R1:MBQ:MFRL:MMQ:MPOS:SA_MAP_AF:SA_POST_PROB	0/1:91,2:0.062:35,1:56,1:40:175,168:60:15:0.00,0.020,0.022:0.013,3.450e-03,0.983	0/0:9,0:1.534e-03:5,0:4,0:0:4,0:0:0
1	11985396	.	A	G	.	.	DP=113;ECNT=1;NLOD=6.86;N_ART_LOD=2.52;POP_AF=1.000e-03;P_GERMLINE=-5.993e+00;TLOD=3.56	GT:AD:AF:F1R2:F2R1:MBQ:MFRL:MMQ:MPOS:SA_MAP_AF:SA_POST_PROB	0/1:46,3:0.087:13,0:33,3:40:164,136:27:20:0.00,0.061,0.061:0.032,6.078e-03,0.962	0/0:49,4:0.129:22,4:27,0:16:2,8:41:2
1	12066721	.	T	C	.	.	DP=152;ECNT=1;NLOD=10.37;N_ART_LOD=-1.293e+00;POP_AF=1.000e-03;P_GERMLINE=-9.527e+00;TLOD=3.54	GT:AD:AF:F1R2:F2R1:MBQ:MFRL:MMQ:MPOS:SA_MAP_AF:SA_POST_PROB	0/1:97,2:0.076:30,0:67,2:40:187,221:60:18:0.020,0.00,0.020:5.198e-03,7.237e-03,0.988	0/0:35,0:0.082:19,0:16,0:0:3,0:0:0
1	12330939	.	A	AT	.	.	DP=49;ECNT=1;NLOD=4.76;N_ART_LOD=-9.731e-01;POP_AF=1.000e-03;P_GERMLINE=-1.500e+00;RPA=13,14;RU=T;STR;TLOD=7.22	GT:AD:AF:F1R2:F2R1:MBQ:MFRL:MMQ:MPOS:SA_MAP_AF:SA_POST_PROB	0/1:23,5:0.222:7,2:11,3:39:237,227:60:14:0.00,0.182,0.185:0.022,0.022,0.956	0/0:16,0:0.062:8,0:7,0:0:2,0:0:0
1	12398426	.	A	AT	.	.	DP=117;ECNT=1;NLOD=8.83;N_ART_LOD=1.12;POP_AF=1.000e-03;P_GERMLINE=-7.998e+00;RPA=10,11;RU=T;STR;TLOD=3.53	GT:AD:AF:F1R2:F2R1:MBQ:MFRL:MMQ:MPOS:SA_MAP_AF:SA_POST_PROB	0/1:29,3:0.239:10,1:17,2:39:212,234:60:42:0.091,0.00,0.094:0.022,0.014,0.964	0/0:46,2:0.177:24,0:22,2:20:2,17:60:29
1	14057425	.	GA	G	.	.	DP=139;ECNT=1;NLOD=3.99;N_ART_LOD=0.381;POP_AF=1.000e-03;P_GERMLINE=-2.516e+00;RPA=13,12;RU=A;STR;TLOD=4.18	GT:AD:AF:F1R2:F2R1:MBQ:MFRL:MMQ:MPOS:SA_MAP_AF:SA_POST_PROB	0/1:98,5:0.099:29,1:39,4:40:172,138:60:22:0.00,0.051,0.051:0.019,5.704e-03,0.975	0/0:24,2:0.129:11,0:9,2:30:2,7:60:23
1	16199319	.	G	A	.	.	DP=139;ECNT=1;NLOD=15.86;N_ART_LOD=-1.738e+00;POP_AF=1.000e-03;P_GERMLINE=-1.509e+01;TLOD=3.47	GT:AD:AF:F1R2:F2R1:MBQ:MFRL:MMQ:MPOS:SA_MAP_AF:SA_POST_PROB	0/1:76,2:0.062:37,2:39,0:40:175,178:60:10:0.020,0.020,0.026:3.526e-03,0.022,0.975	0/0:53,0:0.022:34,0:19,0:0:2,0:0:0
1	16248728	.	C	CT	.	.	DP=100;ECNT=1;NLOD=6.71;N_ART_LOD=1.22;POP_AF=1.000e-03;P_GERMLINE=-3.775e+00;RPA=11,12;RU=T;STR;TLOD=5.88	GT:AD:AF:F1R2:F2R1:MBQ:MFRL:MMQ:MPOS:SA_MAP_AF:SA_POST_PROB	0/1:42,5:0.135:15,2:25,3:40:172,141:60:8:0.081,0.101,0.106:0.012,0.019,0.969	0/0:41,3:0.126:26,2:14,1:20:2,3:60:6
1	16259863	.	G	A	.	.	DP=295;ECNT=1;NLOD=16.50;N_ART_LOD=-1.754e+00;POP_AF=1.000e-03;P_GERMLINE=-1.494e+01;TLOD=4.26	GT:AD:AF:F1R2:F2R1:MBQ:MFRL:MMQ:MPOS:SA_MAP_AF:SA_POST_PROB	0/1:227,3:0.032:78,0:149,3:40:190,137:60:6:0.010,0.010,0.013:1.525e-03,9.119e-03,0.989	0/0:55,0:0.020:35,0:20,0:0:2,0:0:0
1	16903798	.	T	C	.	.	DP=95;ECNT=4;NLOD=13.79;N_ART_LOD=-1.675e+00;POP_AF=1.000e-03;P_GERMLINE=-1.050e+01;TLOD=7.61	GT:AD:AF:F1R2:F2R1:MBQ:MFRL:MMQ:MPOS:PGT:PID:SA_MAP_AF:SA_POST_PROB	0/1:44,3:0.073:16,2:28,1:40:214,293:22:23:0|1:16903798_T_C:0.051,0.051,0.064:7.220e-03,0.024,0.968	0/0:46,0:0.013:27,0:19,0:0:2,0:0:0:0|1:16903798_T_C
1	16907868	.	T	C	.	.	DP=297;ECNT=2;NLOD=42.45;N_ART_LOD=-2.324e-01;POP_AF=1.000e-03;P_GERMLINE=-3.977e+01;TLOD=5.50	GT:AD:AF:F1R2:F2R1:MBQ:MFRL:MMQ:MPOS:SA_MAP_AF:SA_POST_PROB	0/1:109,5:0.056:67,3:42,2:39:165,125:23:24:0.030,0.030,0.044:4.605e-03,0.013,0.983	0/0:164,3:0.054:86,1:78,2:20:2,2:27:31
1	16973604	.	C	T	.	.	DP=334;ECNT=3;NLOD=5.37;N_ART_LOD=1.80;POP_AF=1.000e-03;P_GERMLINE=-2.075e+00;TLOD=8.25	GT:AD:AF:F1R2:F2R1:MBQ:MFRL:MMQ:MPOS:SA_MAP_AF:SA_POST_PROB	0/1:268,9:0.059:175,5:93,4:39:176,156:27:15:0.030,0.010,0.032:2.084e-03,0.017,0.981	0/0:37,2:0.079:22,2:15,0:27:3,15:49:30
1	17084536	.	TGGAACA	T	.	.	DP=140;ECNT=4;NLOD=2.99;N_ART_LOD=-1.085e+00;POP_AF=1.000e-03;P_GERMLINE=-1.736e-01;TLOD=62.05	GT:AD:AF:F1R2:F2R1:MBQ:MFRL:MMQ:MPOS:SA_MAP_AF:SA_POST_PROB	0/1:96,19:0.197:25,8:71,11:40:178,218:40:26:0.162,0.061,0.165:5.828e-03,0.079,0.915	0/0:10,0:0.117:6,0:4,0:0:3,0:0:0
1	17303310	.	G	T	.	.	DP=100;ECNT=1;NLOD=6.82;N_ART_LOD=-1.385e+00;POP_AF=1.000e-03;P_GERMLINE=-5.686e+00;TLOD=3.83	GT:AD:AF:F1R2:F2R1:MBQ:MFRL:MMQ:MPOS:SA_MAP_AF:SA_POST_PROB	0/1:67,3:0.079:23,1:44,2:40:165,175:60:20:0.030,0.040,0.043:0.010,6.952e-03,0.983	0/0:23,0:0.031:17,0:6,0:0:3,0:0:0
1	17950920	.	C	A	.	.	DP=207;ECNT=1;NLOD=31.07;N_ART_LOD=-2.036e+00;POP_AF=1.000e-03;P_GERMLINE=-3.046e+01;TLOD=3.31	GT:AD:AF:F1R2:F2R1:MBQ:MFRL:MMQ:MPOS:SA_MAP_AF:SA_POST_PROB	0/1:86,2:0.053:28,1:58,1:40:157,113:60:32:0.020,0.020,0.023:8.342e-03,4.557e-03,0.987	0/0:104,0:0.044:56,0:48,0:0:2,0:0:0
1	19420572	.	C	T	.	.	DP=106;ECNT=1;NLOD=8.69;N_ART_LOD=-1.483e+00;POP_AF=1.000e-03;P_GERMLINE=-7.944e+00;TLOD=3.45	GT:AD:AF:F1R2:F2R1:MBQ:MFRL:MMQ:MPOS:SA_MAP_AF:SA_POST_PROB	0/1:68,2:0.066:28,2:40,0:39:170,273:60:11:0.020,0.020,0.029:0.014,4.551e-03,0.981	0/0:29,0:0.019:20,0:9,0:0:3,0:0:0
1	19499421	.	T	C	.	.	DP=149;ECNT=1;NLOD=13.15;N_ART_LOD=-1.656e+00;POP_AF=1.000e-03;P_GERMLINE=-1.261e+01;TLOD=3.24	GT:AD:AF:F1R2:F2R1:MBQ:MFRL:MMQ:MPOS:SA_MAP_AF:SA_POST_PROB	0/1:99,2:0.035:44,0:55,2:40:176,123:60:19:0.020,0.00,0.020:2.211e-03,0.031,0.966	0/0:44,0:0.016:29,0:15,0:0:2,0:0:0
1	19923594	.	G	A	.	.	DP=78;ECNT=1;NLOD=3.26;N_ART_LOD=-1.076e+00;POP_AF=1.000e-03;P_GERMLINE=-2.448e+00;TLOD=3.51	GT:AD:AF:F1R2:F2R1:MBQ:MFRL:MMQ:MPOS:SA_MAP_AF:SA_POST_PROB	0/1:63,2:0.045:19,2:44,0:39:160,171:60:20:0.020,0.020,0.031:0.018,4.521e-03,0.977	0/0:11,0:0.011:9,0:2,0:0:4,0:0:0
1	21074151	.	G	GA	.	.	DP=195;ECNT=1;NLOD=11.73;N_ART_LOD=-1.357e+00;POP_AF=1.000e-03;P_GERMLINE=-8.424e+00;RPA=10,11;RU=A;STR;TLOD=9.08	GT:AD:AF:F1R2:F2R1:MBQ:MFRL:MMQ:MPOS:SA_MAP_AF:SA_POST_PROB	0/1:108,8:0.159:49,5:55,3:38:176,194:60:31:0.071,0.040,0.069:8.126e-03,0.011,0.980	0/0:39,0:0.111:19,0:19,0:0:2,0:0:0
1	21175885	.	G	GT	.	.	DP=96;ECNT=1;NLOD=8.72;N_ART_LOD=-1.223e+00;POP_AF=1.000e-03;P_GERMLINE=-5.747e+00;RPA=10,11;RU=T;STR;TLOD=5.95	GT:AD:AF:F1R2:F2R1:MBQ:MFRL:MMQ:MPOS:SA_MAP_AF:SA_POST_PROB	0/1:52,5:0.122:19,3:30,2:39:200,191:60:15:0.00,0.091,0.089:0.015,0.017,0.968	0/0:29,0:0.087:11,0:18,0:0:2,0:0:0
1	21616583	.	C	T	.	.	DP=238;ECNT=1;NLOD=4.71;N_ART_LOD=-1.248e+00;POP_AF=1.000e-03;P_GERMLINE=-1.785e+00;TLOD=5.87	GT:AD:AF:F1R2:F2R1:MBQ:MFRL:MMQ:MPOS:SA_MAP_AF:SA_POST_PROB	0/1:198,4:0.061:84,3:114,1:40:171,116:60:15:0.020,0.010,0.020:2.388e-03,7.375e-03,0.990	0/0:16,0:0.068:9,0:7,0:0:5,0:0:0
1	22030891	.	C	CA	.	.	DP=368;ECNT=1;NLOD=13.05;N_ART_LOD=-5.633e-02;POP_AF=1.000e-03;P_GERMLINE=-9.752e+00;RPA=10,11;RU=A;STR;TLOD=42.84	GT:AD:AF:F1R2:F2R1:MBQ:MFRL:MMQ:MPOS:SA_MAP_AF:SA_POST_PROB	0/1:210,30:0.205:76,10:128,18:35:180,208:60:27:0.111,0.101,0.118:6.569e-03,0.011,0.983	0/0:52,1:0.110:32,1:19,0:39:2,2:60:32
1	23519508	.	T	TTA	.	.	DP=147;ECNT=2;NLOD=5.28;N_ART_LOD=-8.687e-01;POP_AF=1.000e-03;P_GERMLINE=-1.982e+00;TLOD=8.15	GT:AD:AF:F1R2:F2R1:MBQ:MFRL:MMQ:MPOS:SA_MAP_AF:SA_POST_PROB	0/1:96,16:0.202:26,2:45,5:39:188,181:60:29:0.051,0.061,0.069:6.522e-03,0.014,0.979	0/0:18,0:0.087:8,0:7,0:0:3,0:0:0
1	23519509	.	A	T	.	.	DP=151;ECNT=2;NLOD=7.51;N_ART_LOD=-1.415e+00;POP_AF=1.000e-03;P_GERMLINE=-4.846e+00;TLOD=5.47	GT:AD:AF:F1R2:F2R1:MBQ:MFRL:MMQ:MPOS:SA_MAP_AF:SA_POST_PROB	0/1:107,7:0.104:41,2:66,5:39:188,203:60:32:0.051,0.051,0.061:6.169e-03,0.012,0.981	0/0:25,0:1.802e-03:13,0:12,0:0:3,0:0:0
1	23695783	.	C	T	.	.	DP=77;ECNT=1;NLOD=4.20;N_ART_LOD=-1.210e+00;POP_AF=1.000e-03;P_GERMLINE=-3.580e+00;TLOD=3.32	GT:AD:AF:F1R2:F2R1:MBQ:MFRL:MMQ:MPOS:SA_MAP_AF:SA_POST_PROB	0/1:53,2:0.075:20,0:33,2:37:205,202:60:3:0.030,0.020,0.036:4.816e-03,0.025,0.970	0/0:14,0:0.091:8,0:6,0:0:4,0:0:0
1	23760172	.	C	A	.	.	DP=156;ECNT=1;NLOD=13.45;N_ART_LOD=-1.670e+00;POP_AF=1.000e-03;P_GERMLINE=-1.289e+01;TLOD=3.26	GT:AD:AF:F1R2:F2R1:MBQ:MFRL:MMQ:MPOS:SA_MAP_AF:SA_POST_PROB	0/1:96,2:0.070:33,0:63,2:40:181,254:60:20:0.020,0.00,0.020:5.197e-03,7.459e-03,0.987	0/0:45,0:0.026:30,0:15,0:0:2,0:0:0
1	24186460	.	A	AT	.	.	DP=158;ECNT=1;NLOD=2.97;N_ART_LOD=0.369;POP_AF=1.000e-03;P_GERMLINE=-8.238e-01;RPA=11,12;RU=T;STR;TLOD=4.95	GT:AD:AF:F1R2:F2R1:MBQ:MFRL:MMQ:MPOS:SA_MAP_AF:SA_POST_PROB	0/1:89,7:0.186:25,2:54,5:34:204,202:60:21:0.071,0.051,0.073:0.033,6.389e-03,0.961	0/0:18,1:0.222:8,1:7,0:28:3,29:60:23
1	24394406	.	C	G	.	.	DP=230;ECNT=1;NLOD=8.71;N_ART_LOD=-1.495e+00;POP_AF=1.000e-03;P_GERMLINE=-5.407e+00;TLOD=194.52	GT:AD:AF:F1R2:F2R1:MBQ:MFRL:MMQ:MPOS:SA_MAP_AF:SA_POST_PROB	0/1:128,56:0.319:44,24:84,32:40:172,167:60:19:0.283,0.293,0.304:9.283e-03,0.022,0.969	0/0:29,0:0.048:16,0:13,0:0:2,0:0:0
1	24857657	.	C	CT	.	.	DP=59;ECNT=1;NLOD=6.14;N_ART_LOD=0.024;POP_AF=1.000e-03;P_GERMLINE=-5.036e+00;RPA=12,13;RU=T;STR;TLOD=3.80	GT:AD:AF:F1R2:F2R1:MBQ:MFRL:MMQ:MPOS:SA_MAP_AF:SA_POST_PROB	0/1:20,3:0.162:9,0:8,3:39:235,295:60:6:0.00,0.131,0.130:0.017,0.025,0.958	0/0:29,1:0.114:11,1:14,0:40:2,12:60:38
1	24998060	.	C	T	.	.	DP=150;ECNT=1;NLOD=14.41;N_ART_LOD=-1.712e+00;POP_AF=1.000e-03;P_GERMLINE=-1.373e+01;TLOD=3.38	GT:AD:AF:F1R2:F2R1:MBQ:MFRL:MMQ:MPOS:SA_MAP_AF:SA_POST_PROB	0/1:88,2:0.054:32,0:56,2:40:168,132:60:3:0.020,0.00,0.022:2.410e-03,0.036,0.962	0/0:48,0:0.057:25,0:23,0:0:2,0:0:0
1	25780927	.	ATATGTG	A	.	.	DP=52;ECNT=2;NLOD=2.39;N_ART_LOD=-7.576e-01;POP_AF=1.000e-03;P_GERMLINE=-1.711e+00;TLOD=3.39	GT:AD:AF:F1R2:F2R1:MBQ:MFRL:MMQ:MPOS:SA_MAP_AF:SA_POST_PROB	0/1:18,2:0.302:6,1:9,1:16:234,346:60:37:0.101,0.00,0.100:0.025,0.015,0.960	0/0:8,0:0.169:5,0:2,0:0:7,0:0:0
1	25889668	.	A	G	.	.	DP=77;ECNT=1;NLOD=5.06;N_ART_LOD=-1.253e+00;POP_AF=1.000e-03;P_GERMLINE=-3.945e+00;TLOD=3.82	GT:AD:AF:F1R2:F2R1:MBQ:MFRL:MMQ:MPOS:SA_MAP_AF:SA_POST_PROB	0/1:53,2:0.078:14,1:39,1:39:190,180:60:17:0.040,0.00,0.036:0.015,8.115e-03,0.976	0/0:17,0:6.917e-03:8,0:9,0:0:18,0:0:0
1	26603776	.	A	G	.	.	DP=103;ECNT=1;NLOD=3.11;N_ART_LOD=-1.083e+00;POP_AF=1.000e-03;P_GERMLINE=-2.458e+00;TLOD=3.36	GT:AD:AF:F1R2:F2R1:MBQ:MFRL:MMQ:MPOS:SA_MAP_AF:SA_POST_PROB	0/1:81,2:0.060:28,2:53,0:40:193,182:60:11:0.020,0.00,0.024:0.017,5.321e-03,0.978	0/0:10,0:0.074:10,0:0,0:0:3,0:0:0
1	26644624	.	G	A	.	.	DP=114;ECNT=1;NLOD=6.99;N_ART_LOD=0.361;POP_AF=1.000e-03;P_GERMLINE=-5.965e+00;TLOD=3.72	GT:AD:AF:F1R2:F2R1:MBQ:MFRL:MMQ:MPOS:SA_MAP_AF:SA_POST_PROB	0/1:67,2:0.067:26,1:41,1:40:212,176:60:15:0.030,0.00,0.029:0.014,6.723e-03,0.979	0/0:34,1:0.081:20,0:14,1:30:3,5:60:3
1	27436240	.	G	A	.	.	DP=92;ECNT=1;NLOD=4.16;N_ART_LOD=-1.186e+00;POP_AF=1.000e-03;P_GERMLINE=-3.417e+00;TLOD=3.44	GT:AD:AF:F1R2:F2R1:MBQ:MFRL:MMQ:MPOS:SA_MAP_AF:SA_POST_PROB	0/1:72,2:0.047:18,1:54,1:39:182,203:60:17:0.030,0.00,0.027:5.753e-03,0.010,0.984	0/0:14,0:0.041:8,0:6,0:0:7,0:0:0
1	27720885	.	C	G	.	.	DP=300;ECNT=1;NLOD=28.07;N_ART_LOD=-1.976e+00;POP_AF=1.000e-03;P_GERMLINE=-2.477e+01;TLOD=231.77	GT:AD:AF:F1R2:F2R1:MBQ:MFRL:MMQ:MPOS:SA_MAP_AF:SA_POST_PROB	0/1:129,69:0.354:56,33:73,36:39:179,209:60:21:0.323,0.333,0.348:0.029,7.902e-03,0.963	0/0:94,0:5.380e-03:61,0:33,0:0:2,0:0:0
1	27875154	.	G	A	.	.	DP=252;ECNT=1;NLOD=5.78;N_ART_LOD=-1.323e+00;POP_AF=1.000e-03;P_GERMLINE=-3.858e+00;TLOD=4.64	GT:AD:AF:F1R2:F2R1:MBQ:MFRL:MMQ:MPOS:SA_MAP_AF:SA_POST_PROB	0/1:218,3:0.040:103,2:115,1:40:177,188:60:19:0.010,0.010,0.014:1.764e-03,7.155e-03,0.991	0/0:20,0:0.046:10,0:10,0:0:4,0:0:0
1	28233572	.	GA	G	.	.	DP=161;ECNT=1;NLOD=3.81;N_ART_LOD=-7.129e-01;POP_AF=1.000e-03;P_GERMLINE=-6.254e-01;RPA=12,11;RU=A;STR;TLOD=18.46	GT:AD:AF:F1R2:F2R1:MBQ:MFRL:MMQ:MPOS:SA_MAP_AF:SA_POST_PROB	0/1:110,16:0.182:31,5:53,8:36:175,198:60:18:0.091,0.101,0.107:0.011,8.699e-03,0.981	0/0:14,1:0.170:7,0:6,0:0:15,0:0:0
1	28374836	.	G	GA	.	.	DP=57;ECNT=1;NLOD=4.51;N_ART_LOD=-9.845e-01;POP_AF=1.000e-03;P_GERMLINE=-3.945e+00;RPA=11,12;RU=A;STR;TLOD=3.27	GT:AD:AF:F1R2:F2R1:MBQ:MFRL:MMQ:MPOS:SA_MAP_AF:SA_POST_PROB	0/1:26,3:0.181:6,0:20,3:36:198,166:60:14:0.091,0.051,0.103:6.847e-03,0.067,0.927	0/0:15,0:0.144:6,0:9,0:0:4,0:0:0
1	28793047	.	G	GTTCA	.	.	DP=687;ECNT=1;NLOD=22.27;N_ART_LOD=-1.904e+00;POP_AF=1.000e-03;P_GERMLINE=-1.945e+01;RPA=1,2;RU=TTCA;STR;TLOD=5.69	GT:AD:AF:F1R2:F2R1:MBQ:MFRL:MMQ:MPOS:SA_MAP_AF:SA_POST_PROB	0/1:540,4:0.053:205,1:335,3:39:181,179:60:37:0.00,0.010,7.353e-03:0.012,6.089e-04,0.987	0/0:74,0:0.071:42,0:32,0:0:2,0:0:0
1	29475218	.	CCTT	C	.	.	DB;DP=298;ECNT=1;NLOD=2.71;N_ART_LOD=-1.000e+00;POP_AF=1.000e-03;P_GERMLINE=-1.020e-01;RPA=5,4;RU=CTT;STR;TLOD=7.44	GT:AD:AF:F1R2:F2R1:MBQ:MFRL:MMQ:MPOS:SA_MAP_AF:SA_POST_PROB	0/1:238,4:0.096:87,1:151,3:40:183,200:60:19:0.010,0.010,0.017:5.511e-03,2.156e-03,0.992	0/0:9,0:9.846e-05:6,0:3,0:0:12,0:0:0
1	29527014	.	C	A	.	.	DP=93;ECNT=1;NLOD=10.16;N_ART_LOD=-1.553e+00;POP_AF=1.000e-03;P_GERMLINE=-8.770e+00;TLOD=4.09	GT:AD:AF:F1R2:F2R1:MBQ:MFRL:MMQ:MPOS:SA_MAP_AF:SA_POST_PROB	0/1:50,2:0.083:17,1:33,1:40:194,223:60:18:0.00,0.040,0.038:0.011,9.665e-03,0.979	0/0:34,0:0.032:18,0:16,0:0:2,0:0:0
1	31441158	.	CT	C	.	.	DP=262;ECNT=1;NLOD=13.78;N_ART_LOD=-1.690e+00;POP_AF=1.000e-03;P_GERMLINE=-1.343e+01;RPA=5,4;RU=T;STR;TLOD=3.05	GT:AD:AF:F1R2:F2R1:MBQ:MFRL:MMQ:MPOS:SA_MAP_AF:SA_POST_PROB	0/1:190,4:0.060:81,3:109,1:38:176,170:60:21:0.010,0.020,0.021:0.014,1.865e-03,0.984	0/0:46,0:0.052:25,0:21,0:0:2,0:0:0
1	31740713	.	C	A	.	.	DP=464;ECNT=1;NLOD=21.21;N_ART_LOD=-1.869e+00;POP_AF=1.000e-03;P_GERMLINE=-1.791e+01;TLOD=77.57	GT:AD:AF:F1R2:F2R1:MBQ:MFRL:MMQ:MPOS:SA_MAP_AF:SA_POST_PROB	0/1:340,29:0.100:114,11:226,18:39:167,156:60:20:0.071,0.071,0.079:4.921e-03,6.935e-03,0.988	0/0:71,0:0.038:40,0:31,0:0:2,0:0:0
1	32146524	.	T	C	.	.	DP=194;ECNT=1;NLOD=6.60;N_ART_LOD=-1.384e+00;POP_AF=1.000e-03;P_GERMLINE=-5.720e+00;TLOD=3.58	GT:AD:AF:F1R2:F2R1:MBQ:MFRL:MMQ:MPOS:SA_MAP_AF:SA_POST_PROB	0/1:156,4:0.051:69,0:87,4:31:165,178:60:20:0.010,0.020,0.025:7.241e-03,3.400e-03,0.989	0/0:22,0:0.062:9,0:13,0:0:3,0:0:0
1	32201168	.	GC	G	.	.	DB;DP=479;ECNT=1;NLOD=6.01;N_ART_LOD=-1.347e+00;POP_AF=1.000e-03;P_GERMLINE=-4.437e+00;RPA=8,7;RU=C;STR;TLOD=4.28	GT:AD:AF:F1R2:F2R1:MBQ:MFRL:MMQ:MPOS:SA_MAP_AF:SA_POST_PROB	0/1:415,9:0.055:136,4:279,5:39:166,231:60:19:0.010,0.020,0.021:7.420e-03,1.515e-03,0.991	0/0:20,0:0.066:13,0:7,0:0:3,0:0:0
1	32256784	.	G	A	.	.	DP=387;ECNT=1;NLOD=10.50;N_ART_LOD=-1.571e+00;POP_AF=1.000e-03;P_GERMLINE=-9.179e+00;TLOD=4.02	GT:AD:AF:F1R2:F2R1:MBQ:MFRL:MMQ:MPOS:SA_MAP_AF:SA_POST_PROB	0/1:327,3:0.037:110,0:217,3:40:177,162:60:7:0.010,0.010,9.091e-03:1.607e-03,3.016e-03,0.995	0/0:35,0:0.042:16,0:19,0:0:2,0:0:0
1	32620295	.	G	A	.	.	DP=130;ECNT=1;NLOD=16.20;N_ART_LOD=-1.753e+00;POP_AF=1.000e-03;P_GERMLINE=-1.553e+01;TLOD=3.37	GT:AD:AF:F1R2:F2R1:MBQ:MFRL:MMQ:MPOS:SA_MAP_AF:SA_POST_PROB	0/1:65,2:0.064:22,0:43,2:38:196,176:60:20:0.030,0.00,0.030:7.760e-03,9.339e-03,0.983	0/0:54,0:0.037:39,0:15,0:0:2,0:0:0
1	32631613	.	AAAC	A	.	.	DP=92;ECNT=2;NLOD=5.11;N_ART_LOD=-1.012e+00;POP_AF=1.000e-03;P_GERMLINE=-3.321e+00;RPA=8,7;RU=AAC;STR;TLOD=4.51	GT:AD:AF:F1R2:F2R1:MBQ:MFRL:MMQ:MPOS:SA_MAP_AF:SA_POST_PROB	0/1:59,3:0.107:23,0:36,3:40:197,184:60:29:0.00,0.051,0.048:8.196e-03,0.025,0.966	0/0:17,0:0.096:9,0:8,0:0:2,0:0:0
1	32868436	.	T	C	.	.	DP=11;ECNT=1;NLOD=2.70;N_ART_LOD=-1.017e+00;POP_AF=1.000e-03;P_GERMLINE=-1.346e+00;TLOD=4.08	GT:AD:AF:F1R2:F2R1:MBQ:MFRL:MMQ:MPOS:SA_MAP_AF:SA_POST_PROB	0/1:0,1:1.000:0,1:0,0:39:0,105:60:20:0.00,0.990,1.00:0.028,0.025,0.947	0/0:9,0:0.052:7,0:2,0:0:4,0:0:0
1	35472604	.	G	A	.	.	DP=338;ECNT=1;NLOD=12.89;N_ART_LOD=-1.663e+00;POP_AF=1.000e-03;P_GERMLINE=-9.588e+00;TLOD=290.37	GT:AD:AF:F1R2:F2R1:MBQ:MFRL:MMQ:MPOS:SA_MAP_AF:SA_POST_PROB	0/1:187,86:0.332:72,36:115,50:39:165,178:60:20:0.303,0.293,0.315:5.691e-03,0.053,0.941	0/0:43,0:0.055:29,0:14,0:0:2,0:0:0
1	35562887	.	A	AT	.	.	DB;DP=300;ECNT=1;NLOD=30.05;N_ART_LOD=-2.019e+00;POP_AF=1.000e-03;P_GERMLINE=-2.841e+01;RPA=9,10;RU=T;STR;TLOD=4.35	GT:AD:AF:F1R2:F2R1:MBQ:MFRL:MMQ:MPOS:SA_MAP_AF:SA_POST_PROB	0/1:177,6:0.056:80,4:97,2:39:193,210:60:15:0.030,0.030,0.033:2.678e-03,0.020,0.977	0/0:100,0:0.038:69,0:31,0:0:0,0:0:0
1	35879693	.	AT	A	.	.	DB;DP=169;ECNT=1;NLOD=13.50;N_ART_LOD=-1.429e+00;POP_AF=1.000e-03;P_GERMLINE=-1.264e+01;RPA=10,9;RU=T;STR;TLOD=3.56	GT:AD:AF:F1R2:F2R1:MBQ:MFRL:MMQ:MPOS:SA_MAP_AF:SA_POST_PROB	0/1:88,5:0.114:35,2:50,3:39:182,163:60:39:0.051,0.030,0.054:6.126e-03,0.013,0.981	0/0:45,0:0.139:26,0:16,0:0:2,0:0:0
1	36023659	.	C	CT	.	.	DP=139;ECNT=1;NLOD=3.56;N_ART_LOD=-8.689e-01;POP_AF=1.000e-03;P_GERMLINE=-2.440e+00;RPA=12,13;RU=T;STR;TLOD=3.83	GT:AD:AF:F1R2:F2R1:MBQ:MFRL:MMQ:MPOS:SA_MAP_AF:SA_POST_PROB	0/1:109,6:0.102:27,2:64,4:39:195,163:60:18:0.030,0.051,0.052:8.314e-03,8.237e-03,0.983	0/0:12,0:0.079:7,0:4,0:0:2,0:0:0
1	36203717	.	AT	A	.	.	DP=113;ECNT=1;NLOD=2.35;N_ART_LOD=-5.741e-01;POP_AF=1.000e-03;P_GERMLINE=-1.057e+00;RPA=1,-1;RU=TATAT;STR;TLOD=4.03	GT:AD:AF:F1R2:F2R1:MBQ:MFRL:MMQ:MPOS:SA_MAP_AF:SA_POST_PROB	0/1:67,7:0.226:12,1:42,6:40:184,217:60:33:0.091,0.00,0.095:8.453e-03,0.028,0.964	0/0:8,0:0.070:1,0:5,0:0:20,0:0:0
1	36282399	.	CAAAAA	C	.	.	DP=144;ECNT=2;NLOD=3.51;N_ART_LOD=-4.284e-01;POP_AF=1.000e-03;P_GERMLINE=-4.401e-01;RPA=23,18;RU=A;STR;TLOD=7.06	GT:AD:AF:F1R2:F2R1:MBQ:MFRL:MMQ:MPOS:SA_MAP_AF:SA_POST_PROB	0/1:93,9:0.164:14,3:43,1:39:185,284:60:12:0.00,0.040,0.045:8.769e-03,0.014,0.977	0/0:12,0:0.195:1,0:3,0:0:8,0:0:0
1	36296951	.	C	CA	.	.	DP=89;ECNT=1;NLOD=3.91;N_ART_LOD=-8.747e-01;POP_AF=1.000e-03;P_GERMLINE=-2.454e+00;RPA=9,10;RU=A;STR;TLOD=4.16	GT:AD:AF:F1R2:F2R1:MBQ:MFRL:MMQ:MPOS:SA_MAP_AF:SA_POST_PROB	0/1:63,4:0.116:23,1:37,3:39:234,214:60:27:0.051,0.051,0.060:5.034e-03,0.063,0.932	0/0:13,0:1.424e-03:8,0:5,0:0:6,0:0:0
1	36886169	.	C	A	.	.	DP=199;ECNT=1;NLOD=11.05;N_ART_LOD=-1.588e+00;POP_AF=1.000e-03;P_GERMLINE=-7.749e+00;TLOD=198.96	GT:AD:AF:F1R2:F2R1:MBQ:MFRL:MMQ:MPOS:SA_MAP_AF:SA_POST_PROB	0/1:93,58:0.391:32,23:61,35:40:166,172:60:20:0.364,0.364,0.384:0.016,0.014,0.970	0/0:37,0:0.031:19,0:18,0:0:2,0:0:0
1	38166148	.	GGAA	G	.	.	DB;DP=277;ECNT=1;NLOD=34.80;N_ART_LOD=-2.103e+00;POP_AF=1.000e-03;P_GERMLINE=-3.179e+01;RPA=5,4;RU=GAA;STR;TLOD=6.03	GT:AD:AF:F1R2:F2R1:MBQ:MFRL:MMQ:MPOS:SA_MAP_AF:SA_POST_PROB	0/1:111,3:0.107:42,1:69,2:40:162,250:60:32:0.020,0.020,0.026:4.290e-03,7.635e-03,0.988	0/0:116,0:0.087:78,0:38,0:0:0,0:0:0
1	38301478	.	C	CT	.	.	DP=122;ECNT=1;NLOD=4.78;N_ART_LOD=-1.063e+00;POP_AF=1.000e-03;P_GERMLINE=-2.453e+00;RPA=12,13;RU=T;STR;TLOD=5.08	GT:AD:AF:F1R2:F2R1:MBQ:MFRL:MMQ:MPOS:SA_MAP_AF:SA_POST_PROB	0/1:65,7:0.194:22,3:33,3:28:201,168:60:31:0.081,0.061,0.083:0.019,8.830e-03,0.972	0/0:16,0:0.237:10,0:5,0:0:2,0:0:0
1	38332070	.	TCTCTCTCTCACA	T	.	.	DP=148;ECNT=3;NLOD=5.11;N_ART_LOD=-8.544e-01;POP_AF=1.000e-03;P_GERMLINE=-3.249e+00;RPA=1,-1;RU=CTCTCTCTCACACA;STR;TLOD=4.57	GT:AD:AF:F1R2:F2R1:MBQ:MFRL:MMQ:MPOS:SA_MAP_AF:SA_POST_PROB	0/1:87,3:0.170:33,0:50,3:39:203,178:60:36:0.00,0.030,0.034:8.614e-03,9.123e-03,0.982	0/0:17,0:0.096:8,0:9,0:0:4,0:0:0
1	38332072	.	TCTCTCTCACA	T	.	.	DP=149;ECNT=3;NLOD=2.83;N_ART_LOD=-4.867e-01;POP_AF=1.000e-03;P_GERMLINE=-2.465e-01;RPA=1,-1;RU=CTCTCTCACACA;STR;TLOD=5.90	GT:AD:AF:F1R2:F2R1:MBQ:MFRL:MMQ:MPOS:SA_MAP_AF:SA_POST_PROB	0/1:87,4:0.179:30,1:49,3:40:203,178:60:19:0.040,0.030,0.047:3.070e-03,0.087,0.910	0/0:14,2:0.190:6,1:8,1:21:3,6:60:29
1	38485104	.	G	GT	.	.	DP=141;ECNT=2;NLOD=9.38;N_ART_LOD=-9.383e-01;POP_AF=1.000e-03;P_GERMLINE=-6.894e+00;RPA=10,11;RU=T;STR;TLOD=5.26	GT:AD:AF:F1R2:F2R1:MBQ:MFRL:MMQ:MPOS:SA_MAP_AF:SA_POST_PROB	0/1:56,5:0.219:21,3:28,2:15:230,182:60:26:0.091,0.00,0.086:0.022,0.013,0.965	0/0:31,0:0.195:13,0:17,0:0:3,0:0:0
1	39816639	.	G	C	.	.	DP=141;ECNT=1;NLOD=6.00;N_ART_LOD=-1.322e+00;POP_AF=1.000e-03;P_GERMLINE=-2.701e+00;TLOD=149.11	GT:AD:AF:F1R2:F2R1:MBQ:MFRL:MMQ:MPOS:SA_MAP_AF:SA_POST_PROB	0/1:76,43:0.363:26,12:50,31:40:187,204:60:20:0.354,0.323,0.361:0.013,0.023,0.964	0/0:20,0:2.209e-03:12,0:8,0:0:4,0:0:0
1	40028027	.	G	A	.	.	DP=144;ECNT=1;NLOD=2.70;N_ART_LOD=-9.997e-01;POP_AF=1.000e-03;P_GERMLINE=-5.179e-01;TLOD=5.09	GT:AD:AF:F1R2:F2R1:MBQ:MFRL:MMQ:MPOS:SA_MAP_AF:SA_POST_PROB	0/1:124,3:0.053:43,3:81,0:40:176,156:60:10:0.020,0.020,0.024:5.020e-03,5.367e-03,0.990	0/0:9,0:1.168e-03:6,0:3,0:0:10,0:0:0
1	40529767	.	C	A	.	.	DP=77;ECNT=2;NLOD=5.11;N_ART_LOD=-1.255e+00;POP_AF=1.000e-03;P_GERMLINE=-4.249e+00;TLOD=3.56	GT:AD:AF:F1R2:F2R1:MBQ:MFRL:MMQ:MPOS:PGT:PID:SA_MAP_AF:SA_POST_PROB	0/1:57,2:0.042:18,0:39,2:39:216,163:60:20:0|1:40529767_C_A:0.030,0.020,0.034:3.198e-03,0.119,0.878	0/0:17,0:7.950e-04:7,0:10,0:0:2,0:0:0:0|1:40529767_C_A
1	40529774	.	G	T	.	.	DP=90;ECNT=2;NLOD=5.71;N_ART_LOD=-1.319e+00;POP_AF=1.000e-03;P_GERMLINE=-5.089e+00;TLOD=3.32	GT:AD:AF:F1R2:F2R1:MBQ:MFRL:MMQ:MPOS:PGT:PID:SA_MAP_AF:SA_POST_PROB	0/1:62,2:0.067:22,0:40,2:38:212,130:60:3:0|1:40529767_C_A:0.030,0.00,0.031:9.558e-04,0.593,0.406	0/0:19,0:0.048:8,0:11,0:0:2,0:0:0:0|1:40529767_C_A
1	40546088	.	G	A	.	.	DP=314;ECNT=1;NLOD=7.19;N_ART_LOD=-1.405e+00;POP_AF=1.000e-03;P_GERMLINE=-5.962e+00;TLOD=3.93	GT:AD:AF:F1R2:F2R1:MBQ:MFRL:MMQ:MPOS:SA_MAP_AF:SA_POST_PROB	0/1:275,3:0.030:96,0:179,3:39:177,137:60:37:0.010,0.010,0.011:3.263e-03,2.013e-03,0.995	0/0:24,0:0.023:10,0:14,0:0:3,0:0:0
1	41618162	.	A	G	.	.	DP=38;ECNT=1;NLOD=4.50;N_ART_LOD=-1.226e+00;POP_AF=1.000e-03;P_GERMLINE=-2.330e+00;TLOD=4.90	GT:AD:AF:F1R2:F2R1:MBQ:MFRL:MMQ:MPOS:SA_MAP_AF:SA_POST_PROB	0/1:17,2:0.143:8,1:9,1:38:240,267:60:19:0.00,0.101,0.105:0.017,0.022,0.962	0/0:15,0:0.061:10,0:5,0:0:4,0:0:0
1	42647536	.	TCA	T	.	.	DP=45;ECNT=1;NLOD=2.70;N_ART_LOD=-7.694e-01;POP_AF=1.000e-03;P_GERMLINE=-9.710e-02;RPA=14,13;RU=CA;STR;TLOD=13.38	GT:AD:AF:F1R2:F2R1:MBQ:MFRL:MMQ:MPOS:SA_MAP_AF:SA_POST_PROB	0/1:19,7:0.324:7,4:12,2:40:234,203:60:34:0.00,0.222,0.222:0.022,0.025,0.953	0/0:9,0:0.092:4,0:5,0:0:5,0:0:0
1	42776699	.	G	GA	.	.	DB;DP=109;ECNT=1;NLOD=11.19;N_ART_LOD=-1.156e+00;POP_AF=1.000e-03;P_GERMLINE=-8.031e+00;RPA=11,12;RU=A;STR;TLOD=6.42	GT:AD:AF:F1R2:F2R1:MBQ:MFRL:MMQ:MPOS:SA_MAP_AF:SA_POST_PROB	0/1:55,6:0.141:16,4:33,2:39:181,142:60:13:0.081,0.081,0.098:9.451e-03,0.017,0.974	0/0:38,0:0.072:17,0:17,0:0:2,0:0:0
1	42870150	.	T	C	.	.	DP=109;ECNT=1;NLOD=4.20;N_ART_LOD=-1.199e+00;POP_AF=1.000e-03;P_GERMLINE=-3.700e+00;TLOD=3.20	GT:AD:AF:F1R2:F2R1:MBQ:MFRL:MMQ:MPOS:SA_MAP_AF:SA_POST_PROB	0/1:87,2:0.044:25,0:62,2:39:151,272:60:17:0.00,0.020,0.022:0.012,3.884e-03,0.984	0/0:14,0:0.064:8,0:6,0:0:4,0:0:0
1	43002199	.	AAG	A	.	.	DP=565;ECNT=1;NLOD=28.02;N_ART_LOD=0.156;POP_AF=1.000e-03;P_GERMLINE=-2.471e+01;RPA=8,7;RU=AG;STR;TLOD=86.95	GT:AD:AF:F1R2:F2R1:MBQ:MFRL:MMQ:MPOS:SA_MAP_AF:SA_POST_PROB	0/1:350,40:0.148:146,16:202,22:40:160,190:60:24:0.081,0.091,0.098:9.201e-03,4.291e-03,0.987	0/0:105,1:0.086:62,0:43,1:37:0,3:60:20
1	43828861	.	G	GT	.	.	DP=148;ECNT=1;NLOD=2.71;N_ART_LOD=-7.953e-01;POP_AF=1.000e-03;P_GERMLINE=-2.215e-01;RPA=10,11;RU=T;STR;TLOD=5.80	GT:AD:AF:F1R2:F2R1:MBQ:MFRL:MMQ:MPOS:SA_MAP_AF:SA_POST_PROB	0/1:108,6:0.125:38,2:67,4:40:167,169:60:18:0.040,0.040,0.053:0.012,5.586e-03,0.983	0/0:9,0:0.154:7,0:2,0:0:5,0:0:0
1	43830716	.	C	A	.	.	DP=58;ECNT=1;NLOD=3.60;N_ART_LOD=-1.141e+00;POP_AF=1.000e-03;P_GERMLINE=-1.884e+00;TLOD=4.44	GT:AD:AF:F1R2:F2R1:MBQ:MFRL:MMQ:MPOS:SA_MAP_AF:SA_POST_PROB	0/1:38,2:0.096:12,1:26,1:40:232,230:60:15:0.030,0.040,0.050:0.049,5.333e-03,0.946	0/0:12,0:0.073:7,0:5,0:0:7,0:0:0
1	44442390	.	G	C	.	.	DP=160;ECNT=1;NLOD=14.01;N_ART_LOD=-1.695e+00;POP_AF=1.000e-03;P_GERMLINE=-1.071e+01;TLOD=139.38	GT:AD:AF:F1R2:F2R1:MBQ:MFRL:MMQ:MPOS:SA_MAP_AF:SA_POST_PROB	0/1:67,40:0.377:25,21:42,19:39:174,156:60:20:0.354,0.354,0.374:0.031,0.011,0.959	0/0:47,0:0.045:32,0:15,0:0:2,0:0:0
1	44468111	.	G	A	.	.	DP=259;ECNT=1;NLOD=11.41;N_ART_LOD=-1.600e+00;POP_AF=1.000e-03;P_GERMLINE=-9.393e+00;TLOD=4.74	GT:AD:AF:F1R2:F2R1:MBQ:MFRL:MMQ:MPOS:SA_MAP_AF:SA_POST_PROB	0/1:205,3:0.041:77,1:128,2:39:197,160:60:18:0.010,0.010,0.014:4.907e-03,2.366e-03,0.993	0/0:38,0:0.027:19,0:19,0:0:2,0:0:0
1	44878543	.	T	C	.	.	DP=40;ECNT=1;NLOD=5.10;N_ART_LOD=-1.284e+00;POP_AF=1.000e-03;P_GERMLINE=-2.574e+00;TLOD=5.31	GT:AD:AF:F1R2:F2R1:MBQ:MFRL:MMQ:MPOS:SA_MAP_AF:SA_POST_PROB	0/1:17,2:0.125:5,0:12,2:40:304,236:60:20:0.101,0.00,0.105:0.022,0.017,0.962	0/0:17,0:0.077:12,0:5,0:0:3,0:0:0
1	45219382	.	C	CT	.	.	DB;DP=147;ECNT=1;NLOD=3.87;N_ART_LOD=-7.561e-01;POP_AF=1.000e-03;P_GERMLINE=-6.776e-01;RPA=10,11;RU=T;STR;TLOD=7.73	GT:AD:AF:F1R2:F2R1:MBQ:MFRL:MMQ:MPOS:SA_MAP_AF:SA_POST_PROB	0/1:113,9:0.110:50,4:54,2:39:182,183:60:16:0.030,0.051,0.050:6.546e-03,0.011,0.982	0/0:13,0:0.100:5,0:7,0:0:4,0:0:0
1	45316741	.	C	CT	.	.	DP=136;ECNT=1;NLOD=2.63;N_ART_LOD=-8.200e-01;POP_AF=1.000e-03;P_GERMLINE=-8.397e-02;RPA=11,12;RU=T;STR;TLOD=12.12	GT:AD:AF:F1R2:F2R1:MBQ:MFRL:MMQ:MPOS:SA_MAP_AF:SA_POST_PROB	0/1:64,9:0.284:17,5:34,4:38:187,163:60:28:0.071,0.111,0.120:0.171,3.730e-03,0.826	0/0:9,0:0.212:3,0:4,0:0:2,0:0:0
1	45474301	.	G	A	.	.	DP=94;ECNT=1;NLOD=5.10;N_ART_LOD=-1.265e+00;POP_AF=1.000e-03;P_GERMLINE=-4.138e+00;TLOD=3.66	GT:AD:AF:F1R2:F2R1:MBQ:MFRL:MMQ:MPOS:SA_MAP_AF:SA_POST_PROB	0/1:71,2:0.046:35,1:36,1:40:161,166:60:18:0.00,0.030,0.027:0.018,3.960e-03,0.978	0/0:17,0:0.031:9,0:8,0:0:2,0:0:0
1	45475763	.	G	A	.	.	DP=552;ECNT=1;NLOD=16.16;N_ART_LOD=-1.756e+00;POP_AF=1.000e-03;P_GERMLINE=-1.530e+01;TLOD=3.55	GT:AD:AF:F1R2:F2R1:MBQ:MFRL:MMQ:MPOS:SA_MAP_AF:SA_POST_PROB	0/1:457,3:0.042:149,0:308,3:40:173,157:60:30:0.010,0.010,6.522e-03:1.332e-03,2.028e-03,0.997	0/0:54,0:0.046:34,0:20,0:0:2,0:0:0
1	45475910	.	G	A	.	.	DP=427;ECNT=1;NLOD=23.06;N_ART_LOD=-1.901e+00;POP_AF=1.000e-03;P_GERMLINE=-2.181e+01;TLOD=3.95	GT:AD:AF:F1R2:F2R1:MBQ:MFRL:MMQ:MPOS:SA_MAP_AF:SA_POST_PROB	0/1:324,3:0.040:117,0:207,3:39:181,159:60:15:0.010,0.010,9.174e-03:5.657e-03,1.359e-03,0.993	0/0:77,0:0.028:42,0:35,0:0:2,0:0:0
1	46726876	.	G	GT	.	.	DP=78;ECNT=1;NLOD=4.17;N_ART_LOD=0.166;POP_AF=1.000e-03;P_GERMLINE=-9.208e-01;RPA=13,14;RU=T;STR;TLOD=26.98	GT:AD:AF:F1R2:F2R1:MBQ:MFRL:MMQ:MPOS:SA_MAP_AF:SA_POST_PROB	0/1:32,14:0.327:15,8:13,6:38:191,174:60:22:0.242,0.293,0.298:0.023,0.018,0.959	0/0:22,1:0.124:8,0:12,1:20:2,4:60:22
1	46769350	.	C	A	.	.	DP=42;ECNT=1;NLOD=3.60;N_ART_LOD=-1.140e+00;POP_AF=1.000e-03;P_GERMLINE=-2.610e+00;TLOD=3.69	GT:AD:AF:F1R2:F2R1:MBQ:MFRL:MMQ:MPOS:SA_MAP_AF:SA_POST_PROB	0/1:22,2:0.147:12,1:10,1:33:267,260:60:20:0.00,0.081,0.083:0.013,0.025,0.962	0/0:12,0:0.073:9,0:3,0:0:3,0:0:0
1	46871968	.	C	T	.	.	DP=226;ECNT=1;NLOD=6.86;N_ART_LOD=-1.394e+00;POP_AF=1.000e-03;P_GERMLINE=-5.237e+00;TLOD=4.33	GT:AD:AF:F1R2:F2R1:MBQ:MFRL:MMQ:MPOS:SA_MAP_AF:SA_POST_PROB	0/1:191,3:0.035:68,1:123,2:40:174,95:60:9:0.010,0.010,0.015:3.199e-03,4.086e-03,0.993	0/0:23,0:0.045:8,0:15,0:0:8,0:0:0
1	47049069	.	GA	G	.	.	DP=104;ECNT=1;NLOD=2.40;N_ART_LOD=-6.042e-01;POP_AF=1.000e-03;P_GERMLINE=-1.116e+00;RPA=10,9;RU=A;STR;TLOD=4.02	GT:AD:AF:F1R2:F2R1:MBQ:MFRL:MMQ:MPOS:SA_MAP_AF:SA_POST_PROB	0/1:69,5:0.158:21,1:43,3:37:197,255:60:22:0.061,0.00,0.056:6.135e-03,0.022,0.971	0/0:8,0:0.138:6,0:2,0:0:3,0:0:0
1	47282882	.	A	G	.	.	DP=141;ECNT=1;NLOD=11.70;N_ART_LOD=-1.628e+00;POP_AF=1.000e-03;P_GERMLINE=-1.103e+01;TLOD=3.37	GT:AD:AF:F1R2:F2R1:MBQ:MFRL:MMQ:MPOS:SA_MAP_AF:SA_POST_PROB	0/1:89,2:0.049:36,1:53,1:40:215,301:60:20:0.020,0.00,0.022:0.017,4.875e-03,0.978	0/0:39,0:0.068:22,0:17,0:0:7,0:0:0
1	47424043	.	C	T	.	.	DP=15;ECNT=1;NLOD=3.90;N_ART_LOD=-1.146e+00;POP_AF=1.000e-03;P_GERMLINE=-2.905e+00;TLOD=3.70	GT:AD:AF:F1R2:F2R1:MBQ:MFRL:MMQ:MPOS:SA_MAP_AF:SA_POST_PROB	0/1:1,1:0.500:0,0:1,1:40:131,113:60:20:0.495,0.00,0.500:0.025,0.027,0.948	0/0:13,0:1.862e-03:9,0:4,0:0:3,0:0:0
1	50663049	.	C	T	.	.	DP=522;ECNT=1;NLOD=41.68;N_ART_LOD=-1.867e+00;POP_AF=1.000e-03;P_GERMLINE=-4.016e+01;TLOD=4.22	GT:AD:AF:F1R2:F2R1:MBQ:MFRL:MMQ:MPOS:SA_MAP_AF:SA_POST_PROB	0/1:345,3:0.037:117,0:228,3:40:171,132:60:12:0.010,0.010,8.596e-03:1.806e-03,2.471e-03,0.996	0/0:139,0:0.051:100,0:39,0:0:0,0:0:0
1	51061714	.	C	T	.	.	DP=114;ECNT=1;NLOD=4.19;N_ART_LOD=-1.175e+00;POP_AF=1.000e-03;P_GERMLINE=-3.711e+00;TLOD=3.18	GT:AD:AF:F1R2:F2R1:MBQ:MFRL:MMQ:MPOS:SA_MAP_AF:SA_POST_PROB	0/1:96,2:0.033:32,2:64,0:40:173,158:60:28:0.020,0.010,0.020:3.905e-03,8.510e-03,0.988	0/0:14,0:3.356e-03:8,0:6,0:0:4,0:0:0
1	51831744	.	A	AT	.	.	DB;DP=269;ECNT=1;NLOD=3.27;N_ART_LOD=-6.478e-01;POP_AF=1.000e-03;P_GERMLINE=-2.868e-01;RPA=12,13;RU=T;STR;TLOD=13.41	GT:AD:AF:F1R2:F2R1:MBQ:MFRL:MMQ:MPOS:SA_MAP_AF:SA_POST_PROB	0/1:141,14:0.255:48,4:72,8:39:190,198:60:26:0.071,0.051,0.077:0.016,7.999e-03,0.976	0/0:11,0:0.216:6,0:4,0:0:8,0:0:0
1	51937328	.	CA	C	.	.	DB;DP=139;ECNT=1;NLOD=20.41;N_ART_LOD=-1.559e+00;POP_AF=1.000e-03;P_GERMLINE=-1.869e+01;RPA=10,9;RU=A;STR;TLOD=4.43	GT:AD:AF:F1R2:F2R1:MBQ:MFRL:MMQ:MPOS:SA_MAP_AF:SA_POST_PROB	0/1:53,4:0.126:20,0:30,4:40:171,155:60:24:0.051,0.061,0.073:9.737e-03,0.014,0.976	0/0:68,0:0.042:33,0:30,0:0:2,0:0:0
1	53245709	.	C	T	.	.	DP=110;ECNT=1;NLOD=8.40;N_ART_LOD=-1.462e+00;POP_AF=1.000e-03;P_GERMLINE=-5.094e+00;TLOD=182.17	GT:AD:AF:F1R2:F2R1:MBQ:MFRL:MMQ:MPOS:SA_MAP_AF:SA_POST_PROB	0/1:30,49:0.616:11,23:19,26:39:215,218:60:20:0.616,0.576,0.620:0.023,0.030,0.947	0/0:28,0:2.772e-03:26,0:2,0:0:2,0:0:0
1	53279193	.	CT	C	.	.	DB;DP=86;ECNT=1;NLOD=7.50;N_ART_LOD=-1.155e+00;POP_AF=1.000e-03;P_GERMLINE=-5.664e+00;RPA=10,9;RU=T;STR;TLOD=4.55	GT:AD:AF:F1R2:F2R1:MBQ:MFRL:MMQ:MPOS:SA_MAP_AF:SA_POST_PROB	0/1:51,4:0.092:22,1:26,3:40:212,170:60:22:0.061,0.061,0.074:6.168e-03,0.055,0.939	0/0:25,0:0.071:12,0:12,0:0:2,0:0:0
1	53282310	.	C	CA	.	.	DB;DP=290;ECNT=1;NLOD=6.63;N_ART_LOD=-9.938e-01;POP_AF=1.000e-03;P_GERMLINE=-5.771e+00;RPA=9,10;RU=A;STR;TLOD=3.56	GT:AD:AF:F1R2:F2R1:MBQ:MFRL:MMQ:MPOS:SA_MAP_AF:SA_POST_PROB	0/1:201,7:0.122:73,3:126,2:39:175,168:60:26:0.010,0.020,0.024:0.098,1.184e-03,0.900	0/0:22,0:0.177:12,0:10,0:0:2,0:0:0
1	53407406	.	CAA	C	.	.	DP=36;ECNT=1;NLOD=3.34;N_ART_LOD=-8.128e-01;POP_AF=1.000e-03;P_GERMLINE=-7.651e-01;RPA=15,13;RU=A;STR;TLOD=5.46	GT:AD:AF:F1R2:F2R1:MBQ:MFRL:MMQ:MPOS:SA_MAP_AF:SA_POST_PROB	0/1:7,3:0.365:0,0:4,3:38:167,191:60:33:0.00,0.212,0.214:0.024,0.022,0.954	0/0:11,0:0.237:5,0:3,0:0:3,0:0:0
1	53681731	.	G	A	.	.	DP=126;ECNT=1;NLOD=5.10;N_ART_LOD=-1.310e+00;POP_AF=1.000e-03;P_GERMLINE=-4.658e+00;TLOD=3.14	GT:AD:AF:F1R2:F2R1:MBQ:MFRL:MMQ:MPOS:SA_MAP_AF:SA_POST_PROB	0/1:90,2:0.074:30,0:60,2:39:199,247:60:22:0.020,0.00,0.022:6.491e-03,6.943e-03,0.987	0/0:17,0:0.132:10,0:7,0:0:2,0:0:0
1	54252939	.	G	GA	.	.	DP=84;ECNT=1;NLOD=3.54;N_ART_LOD=0.272;POP_AF=1.000e-03;P_GERMLINE=-9.357e-01;RPA=12,13;RU=A;STR;TLOD=5.47	GT:AD:AF:F1R2:F2R1:MBQ:MFRL:MMQ:MPOS:SA_MAP_AF:SA_POST_PROB	0/1:40,5:0.196:10,3:21,2:35:213,203:60:22:0.071,0.101,0.106:0.063,5.825e-03,0.931	0/0:20,1:0.183:11,1:6,0:5:6,26:60:28
1	54502395	.	GA	G	.	.	DB;DP=239;ECNT=1;NLOD=7.20;N_ART_LOD=-9.950e-01;POP_AF=1.000e-03;P_GERMLINE=-4.915e+00;RPA=10,9;RU=A;STR;TLOD=5.03	GT:AD:AF:F1R2:F2R1:MBQ:MFRL:MMQ:MPOS:SA_MAP_AF:SA_POST_PROB	0/1:163,6:0.125:60,1:98,5:40:186,223:60:29:0.030,0.020,0.036:5.867e-03,6.218e-03,0.988	0/0:24,0:0.114:12,0:12,0:0:3,0:0:0
1	54513086	.	A	AT	.	.	DP=235;ECNT=1;NLOD=5.61;N_ART_LOD=0.125;POP_AF=1.000e-03;P_GERMLINE=-4.556e+00;RPA=9,10;RU=T;STR;TLOD=3.75	GT:AD:AF:F1R2:F2R1:MBQ:MFRL:MMQ:MPOS:SA_MAP_AF:SA_POST_PROB	0/1:141,5:0.144:49,3:90,2:40:179,175:60:40:0.030,0.030,0.034:6.234e-03,5.031e-03,0.989	0/0:27,1:0.211:18,0:9,1:20:3,0:60:41
1	55058339	.	T	C	.	.	DP=105;ECNT=1;NLOD=5.41;N_ART_LOD=-1.278e+00;POP_AF=1.000e-03;P_GERMLINE=-4.755e+00;TLOD=3.35	GT:AD:AF:F1R2:F2R1:MBQ:MFRL:MMQ:MPOS:SA_MAP_AF:SA_POST_PROB	0/1:84,2:0.031:38,0:46,2:40:205,204:60:15:0.020,0.00,0.023:0.012,5.673e-03,0.982	0/0:18,0:1.341e-03:9,0:9,0:0:6,0:0:0
1	59041962	.	G	A	.	.	DP=440;ECNT=1;NLOD=6.56;N_ART_LOD=-1.398e+00;POP_AF=1.000e-03;P_GERMLINE=-3.904e+00;TLOD=5.47	GT:AD:AF:F1R2:F2R1:MBQ:MFRL:MMQ:MPOS:SA_MAP_AF:SA_POST_PROB	0/1:379,4:0.047:142,0:237,4:39:174,199:60:32:0.010,0.010,0.010:1.827e-03,2.405e-03,0.996	0/0:22,0:0.097:9,0:13,0:0:6,0:0:0
1	61921185	.	AT	A	.	.	DP=187;ECNT=1;NLOD=2.41;N_ART_LOD=-6.059e-01;POP_AF=1.000e-03;P_GERMLINE=-1.927e+00;RPA=13,12;RU=T;STR;TLOD=3.18	GT:AD:AF:F1R2:F2R1:MBQ:MFRL:MMQ:MPOS:SA_MAP_AF:SA_POST_PROB	0/1:94,5:0.279:3,2:8,1:39:230,280:60:10:0.030,0.00,0.032:0.013,6.804e-03,0.980	0/0:9,0:0.297:0,0:1,0:0:3,0:0:0
1	63091085	.	T	TA	.	.	DB;DP=337;ECNT=1;NLOD=7.52;N_ART_LOD=-1.190e+00;POP_AF=1.000e-03;P_GERMLINE=-6.728e+00;RPA=10,11;RU=A;STR;TLOD=3.50	GT:AD:AF:F1R2:F2R1:MBQ:MFRL:MMQ:MPOS:SA_MAP_AF:SA_POST_PROB	0/1:237,6:0.120:90,2:143,4:40:196,212:60:40:0.020,0.020,0.025:0.011,2.318e-03,0.987	0/0:25,0:0.144:16,0:9,0:0:2,0:0:0
1	63096855	.	C	CA	.	.	DP=117;ECNT=1;NLOD=3.22;N_ART_LOD=-7.785e-01;POP_AF=1.000e-03;P_GERMLINE=-2.680e+00;RPA=10,11;RU=A;STR;TLOD=3.24	GT:AD:AF:F1R2:F2R1:MBQ:MFRL:MMQ:MPOS:SA_MAP_AF:SA_POST_PROB	0/1:87,4:0.088:19,1:66,3:40:207,201:60:26:0.00,0.040,0.044:7.746e-03,0.019,0.973	0/0:13,1:0.142:5,1:8,0:0:3,2:60:0
1	63894732	.	T	C	.	.	DP=100;ECNT=1;NLOD=9.90;N_ART_LOD=-1.536e+00;POP_AF=1.000e-03;P_GERMLINE=-8.733e+00;TLOD=3.87	GT:AD:AF:F1R2:F2R1:MBQ:MFRL:MMQ:MPOS:SA_MAP_AF:SA_POST_PROB	0/1:60,2:0.062:31,1:29,1:40:165,177:60:7:0.020,0.030,0.032:0.018,4.802e-03,0.978	0/0:33,0:0.017:23,0:10,0:0:2,0:0:0
1	63998326	.	G	GT	.	.	DP=129;ECNT=1;NLOD=7.41;N_ART_LOD=-1.149e+00;POP_AF=1.000e-03;P_GERMLINE=-4.112e+00;RPA=11,12;RU=T;STR;TLOD=9.53	GT:AD:AF:F1R2:F2R1:MBQ:MFRL:MMQ:MPOS:SA_MAP_AF:SA_POST_PROB	0/1:74,9:0.181:33,5:38,4:39:168,159:60:17:0.061,0.101,0.108:0.046,5.083e-03,0.949	0/0:25,0:0.063:14,0:9,0:0:0,0:0:0
1	65099701	.	G	GTT	.	.	DP=95;ECNT=1;NLOD=4.49;N_ART_LOD=-8.385e-01;POP_AF=1.000e-03;P_GERMLINE=-2.325e+00;RPA=14,16;RU=T;STR;TLOD=4.89	GT:AD:AF:F1R2:F2R1:MBQ:MFRL:MMQ:MPOS:SA_MAP_AF:SA_POST_PROB	0/1:47,7:0.239:22,4:17,1:35:182,159:60:9:0.071,0.051,0.079:4.252e-03,0.079,0.917	0/0:15,0:0.108:9,0:4,0:0:2,0:0:0
1	65313463	.	C	T	.	.	DP=22;ECNT=1;NLOD=3.90;N_ART_LOD=-1.182e+00;POP_AF=1.000e-03;P_GERMLINE=-3.083e+00;TLOD=3.51	GT:AD:AF:F1R2:F2R1:MBQ:MFRL:MMQ:MPOS:SA_MAP_AF:SA_POST_PROB	0/1:4,2:0.333:1,0:3,2:28:253,230:60:12:0.333,0.00,0.333:0.025,0.025,0.950	0/0:13,0:0.096:8,0:5,0:0:4,0:0:0
1	67206943	.	G	GTT	.	.	DP=202;ECNT=1;NLOD=23.44;N_ART_LOD=-1.442e+00;POP_AF=1.000e-03;P_GERMLINE=-2.184e+01;RPA=9,11;RU=T;STR;TLOD=4.31	GT:AD:AF:F1R2:F2R1:MBQ:MFRL:MMQ:MPOS:SA_MAP_AF:SA_POST_PROB	0/1:106,3:0.068:43,1:61,2:39:192,308:60:35:0.00,0.030,0.027:9.808e-03,4.862e-03,0.985	0/0:78,0:0.031:41,0:36,0:0:2,0:0:0
1	67220382	.	C	T	.	.	DP=288;ECNT=1;NLOD=20.98;N_ART_LOD=-1.866e+00;POP_AF=1.000e-03;P_GERMLINE=-1.768e+01;TLOD=241.21	GT:AD:AF:F1R2:F2R1:MBQ:MFRL:MMQ:MPOS:SA_MAP_AF:SA_POST_PROB	0/1:136,69:0.343:46,22:90,47:40:162,158:60:19:0.323,0.313,0.337:8.947e-03,0.021,0.970	0/0:70,0:0.042:53,0:17,0:0:2,0:0:0
1	67279866	.	G	GA	.	.	DP=152;ECNT=1;NLOD=6.77;N_ART_LOD=-2.088e-01;POP_AF=1.000e-03;P_GERMLINE=-3.466e+00;RPA=10,11;RU=A;STR;TLOD=9.72	GT:AD:AF:F1R2:F2R1:MBQ:MFRL:MMQ:MPOS:SA_MAP_AF:SA_POST_PROB	0/1:88,8:0.152:33,2:53,6:39:154,185:60:12:0.081,0.051,0.083:6.349e-03,0.017,0.977	0/0:30,1:0.122:18,1:12,0:2:2,0:60:11
1	67591611	.	GAAAAAA	G	.	.	DP=163;ECNT=1;NLOD=3.40;N_ART_LOD=-6.641e-01;POP_AF=1.000e-03;P_GERMLINE=-2.292e+00;RPA=19,13;RU=A;STR;TLOD=3.82	GT:AD:AF:F1R2:F2R1:MBQ:MFRL:MMQ:MPOS:SA_MAP_AF:SA_POST_PROB	0/1:66,7:0.264:4,0:8,2:35:200,186:60:32:0.030,0.00,0.031:0.012,7.610e-03,0.980	0/0:13,1:0.332:0,0:1,0:0:3,0:0:0
1	67852182	.	G	C	.	.	DP=174;ECNT=1;NLOD=7.80;N_ART_LOD=-1.444e+00;POP_AF=1.000e-03;P_GERMLINE=-4.497e+00;TLOD=155.04	GT:AD:AF:F1R2:F2R1:MBQ:MFRL:MMQ:MPOS:SA_MAP_AF:SA_POST_PROB	0/1:89,46:0.353:29,17:60,29:39:205,167:60:20:0.253,0.333,0.341:0.074,7.893e-03,0.918	0/0:26,0:0.038:15,0:11,0:0:3,0:0:0
1	74716515	.	CTT	C	.	.	DP=167;ECNT=1;NLOD=2.67;N_ART_LOD=-5.670e-01;POP_AF=1.000e-03;P_GERMLINE=-9.039e-02;RPA=16,14;RU=T;STR;TLOD=9.46	GT:AD:AF:F1R2:F2R1:MBQ:MFRL:MMQ:MPOS:SA_MAP_AF:SA_POST_PROB	0/1:61,7:0.323:6,0:11,7:36:156,197:60:27:0.101,0.081,0.109:9.156e-03,0.017,0.973	0/0:9,0:0.299:3,0:1,0:0:16,0:0:0
1	74818936	.	G	GT	.	.	DB;DP=126;ECNT=1;NLOD=14.35;N_ART_LOD=-1.422e+00;POP_AF=1.000e-03;P_GERMLINE=-1.156e+01;RPA=10,11;RU=T;STR;TLOD=5.65	GT:AD:AF:F1R2:F2R1:MBQ:MFRL:MMQ:MPOS:SA_MAP_AF:SA_POST_PROB	0/1:61,5:0.109:28,5:31,0:40:183,168:60:23:0.00,0.081,0.076:0.016,0.012,0.972	0/0:48,0:0.068:23,0:23,0:0:2,0:0:0
1	75180247	.	TA	T	.	.	DP=729;ECNT=1;NLOD=12.32;N_ART_LOD=-1.353e+00;POP_AF=1.000e-03;P_GERMLINE=-9.089e+00;RPA=8,7;RU=A;STR;TLOD=6.75	GT:AD:AF:F1R2:F2R1:MBQ:MFRL:MMQ:MPOS:SA_MAP_AF:SA_POST_PROB	0/1:629,10:0.048:257,3:351,7:39:166,143:60:10:0.010,0.020,0.016:4.387e-03,1.277e-03,0.994	0/0:41,0:0.055:24,0:17,0:0:2,0:0:0
1	75614380	.	C	CT	.	.	DP=376;ECNT=1;NLOD=8.34;N_ART_LOD=-1.090e+00;POP_AF=1.000e-03;P_GERMLINE=-6.814e+00;RPA=14,15;RU=T;STR;TLOD=4.23	GT:AD:AF:F1R2:F2R1:MBQ:MFRL:MMQ:MPOS:SA_MAP_AF:SA_POST_PROB	0/1:206,5:0.229:14,4:18,1:39:180,202:60:31:0.020,0.020,0.024:5.847e-03,3.691e-03,0.990	0/0:32,0:0.304:0,0:0,0:0:0,0:0:0
1	76251900	.	G	A	.	.	DP=65;ECNT=1;NLOD=9.91;N_ART_LOD=-1.552e+00;POP_AF=1.000e-03;P_GERMLINE=-7.965e+00;TLOD=4.66	GT:AD:AF:F1R2:F2R1:MBQ:MFRL:MMQ:MPOS:SA_MAP_AF:SA_POST_PROB	0/1:25,2:0.093:8,1:17,1:39:204,246:60:13:0.00,0.071,0.074:0.024,0.010,0.966	0/0:33,0:0.056:12,0:21,0:0:3,0:0:0
1	78001764	.	C	CT	.	.	DP=82;ECNT=1;NLOD=2.68;N_ART_LOD=-9.075e-01;POP_AF=1.000e-03;P_GERMLINE=-4.773e-01;RPA=14,15;RU=T;STR;TLOD=5.13	GT:AD:AF:F1R2:F2R1:MBQ:MFRL:MMQ:MPOS:SA_MAP_AF:SA_POST_PROB	0/1:29,5:0.302:12,3:10,2:38:215,181:60:32:0.131,0.131,0.156:0.020,0.014,0.966	0/0:9,0:0.323:6,0:2,0:0:12,0:0:0
1	78414329	.	G	A	.	.	DP=32;ECNT=4;NLOD=2.41;N_ART_LOD=-9.542e-01;POP_AF=1.000e-03;P_GERMLINE=-5.970e-02;TLOD=6.81	GT:AD:AF:F1R2:F2R1:MBQ:MFRL:MMQ:MPOS:PGT:PID:SA_MAP_AF:SA_POST_PROB	0/1:20,3:0.146:12,2:8,1:14:202,195:60:22:0|1:78414329_G_A:0.00,0.131,0.130:0.020,0.019,0.961	0/0:8,0:8.958e-05:4,0:4,0:0:5,0:0:0:0|1:78414329_G_A
1	78414334	.	C	A	.	.	DP=47;ECNT=4;NLOD=3.91;N_ART_LOD=-1.146e+00;POP_AF=1.000e-03;P_GERMLINE=-9.049e-01;TLOD=6.13	GT:AD:AF:F1R2:F2R1:MBQ:MFRL:MMQ:MPOS:PGT:PID:SA_MAP_AF:SA_POST_PROB	0/1:31,3:0.089:18,2:13,1:27:186,195:60:17:0|1:78414329_G_A:0.00,0.091,0.088:0.015,0.019,0.966	0/0:13,0:8.933e-04:6,0:7,0:0:2,0:0:0:0|1:78414329_G_A
1	78414336	.	C	A	.	.	DP=58;ECNT=4;NLOD=3.32;N_ART_LOD=-1.134e+00;POP_AF=1.000e-03;P_GERMLINE=-4.524e-01;TLOD=6.11	GT:AD:AF:F1R2:F2R1:MBQ:MFRL:MMQ:MPOS:SA_MAP_AF:SA_POST_PROB	0/1:31,3:0.174:18,2:13,1:16:186,195:60:15:0.00,0.091,0.088:0.015,0.019,0.966	0/0:11,0:0.133:4,0:7,0:0:2,0:0:0
1	78432658	.	A	AT	.	.	DP=171;ECNT=1;NLOD=9.03;N_ART_LOD=-1.269e+00;POP_AF=1.000e-03;P_GERMLINE=-8.453e+00;RPA=10,11;RU=T;STR;TLOD=3.27	GT:AD:AF:F1R2:F2R1:MBQ:MFRL:MMQ:MPOS:SA_MAP_AF:SA_POST_PROB	0/1:91,6:0.171:27,3:60,3:39:189,201:60:21:0.061,0.00,0.062:3.923e-03,0.052,0.944	0/0:30,0:0.152:18,0:12,0:0:3,0:0:0
1	78435701	.	T	TA	.	.	DB;DP=137;ECNT=1;NLOD=5.25;N_ART_LOD=-9.165e-01;POP_AF=1.000e-03;P_GERMLINE=-1.956e+00;RPA=12,13;RU=A;STR;TLOD=9.93	GT:AD:AF:F1R2:F2R1:MBQ:MFRL:MMQ:MPOS:SA_MAP_AF:SA_POST_PROB	0/1:71,8:0.228:22,3:32,5:36:174,138:60:17:0.081,0.091,0.101:0.102,4.469e-03,0.893	0/0:18,0:0.192:8,0:7,0:0:5,0:0:0
1	81674933	.	CA	C	.	.	DP=65;ECNT=1;NLOD=4.50;N_ART_LOD=-1.236e+00;POP_AF=1.000e-03;P_GERMLINE=-4.187e+00;RPA=10,9;RU=A;STR;TLOD=3.01	GT:AD:AF:F1R2:F2R1:MBQ:MFRL:MMQ:MPOS:SA_MAP_AF:SA_POST_PROB	0/1:36,3:0.152:13,0:23,3:39:163,152:60:39:0.071,0.061,0.077:0.015,0.011,0.974	0/0:15,0:0.085:9,0:6,0:0:4,0:0:0
1	84945210	.	G	A	.	.	DP=139;ECNT=1;NLOD=5.06;N_ART_LOD=-1.253e+00;POP_AF=1.000e-03;P_GERMLINE=-4.753e+00;TLOD=3.01	GT:AD:AF:F1R2:F2R1:MBQ:MFRL:MMQ:MPOS:SA_MAP_AF:SA_POST_PROB	0/1:109,2:0.063:45,0:64,2:40:174,133:60:20:0.020,0.00,0.018:6.241e-03,5.556e-03,0.988	0/0:17,0:7.504e-03:10,0:7,0:0:4,0:0:0
1	85331664	.	G	GA	.	.	DP=365;ECNT=1;NLOD=9.32;N_ART_LOD=-1.254e+00;POP_AF=1.000e-03;P_GERMLINE=-8.770e+00;RPA=9,10;RU=A;STR;TLOD=3.25	GT:AD:AF:F1R2:F2R1:MBQ:MFRL:MMQ:MPOS:SA_MAP_AF:SA_POST_PROB	0/1:267,6:0.102:99,3:166,3:39:181,195:60:38:0.020,0.020,0.022:2.803e-03,4.238e-03,0.993	0/0:31,0:0.093:15,0:16,0:0:3,0:0:0
1	86377124	.	G	GA	.	.	DB;DP=378;ECNT=1;NLOD=21.35;N_ART_LOD=-1.593e+00;POP_AF=1.000e-03;P_GERMLINE=-1.805e+01;RPA=9,10;RU=A;STR;TLOD=9.37	GT:AD:AF:F1R2:F2R1:MBQ:MFRL:MMQ:MPOS:SA_MAP_AF:SA_POST_PROB	0/1:243,11:0.107:107,5:132,6:38:172,173:60:35:0.030,0.040,0.043:5.981e-03,3.852e-03,0.990	0/0:71,0:0.078:44,0:27,0:0:2,0:0:0
1	86921007	.	G	A	.	.	DP=1000;ECNT=1;NLOD=59.52;N_ART_LOD=-2.314e+00;POP_AF=1.000e-03;P_GERMLINE=-5.810e+01;TLOD=4.12	GT:AD:AF:F1R2:F2R1:MBQ:MFRL:MMQ:MPOS:SA_MAP_AF:SA_POST_PROB	0/1:745,4:0.025:248,3:497,1:39:171,161:60:15:0.00,0.010,5.340e-03:8.978e-03,4.469e-04,0.991	0/0:201,1:0.052:131,1:70,0:11:0,25:60:16
1	87101887	.	C	T	.	.	DP=43;ECNT=1;NLOD=3.90;N_ART_LOD=-1.171e+00;POP_AF=1.000e-03;P_GERMLINE=-1.572e+00;TLOD=5.09	GT:AD:AF:F1R2:F2R1:MBQ:MFRL:MMQ:MPOS:SA_MAP_AF:SA_POST_PROB	0/1:22,2:0.146:6,1:16,1:40:205,170:60:19:0.081,0.00,0.083:0.017,0.016,0.967	0/0:13,0:0.068:9,0:4,0:0:3,0:0:0
1	89236260	.	CT	C	.	.	DP=88;ECNT=1;NLOD=4.20;N_ART_LOD=-9.044e-01;POP_AF=1.000e-03;P_GERMLINE=-2.031e+00;RPA=14,13;RU=T;STR;TLOD=4.90	GT:AD:AF:F1R2:F2R1:MBQ:MFRL:MMQ:MPOS:SA_MAP_AF:SA_POST_PROB	0/1:27,5:0.300:8,3:12,1:32:247,279:60:36:0.141,0.00,0.143:0.025,0.017,0.957	0/0:14,0:0.307:8,0:4,0:0:8,0:0:0
1	89289954	.	A	AT	.	.	DP=89;ECNT=1;NLOD=6.61;N_ART_LOD=-1.101e+00;POP_AF=1.000e-03;P_GERMLINE=-3.310e+00;RPA=11,12;RU=T;STR;TLOD=10.77	GT:AD:AF:F1R2:F2R1:MBQ:MFRL:MMQ:MPOS:SA_MAP_AF:SA_POST_PROB	0/1:51,8:0.169:23,3:26,5:39:179,180:60:26:0.00,0.131,0.136:0.029,0.012,0.959	0/0:22,0:0.061:9,0:13,0:0:3,0:0:0
1	89528914	.	C	T	.	.	DP=315;ECNT=1;NLOD=25.19;N_ART_LOD=-1.946e+00;POP_AF=1.000e-03;P_GERMLINE=-2.382e+01;TLOD=4.07	GT:AD:AF:F1R2:F2R1:MBQ:MFRL:MMQ:MPOS:SA_MAP_AF:SA_POST_PROB	0/1:213,3:0.032:81,0:132,3:40:184,171:60:22:0.010,0.010,0.014:0.018,1.364e-03,0.981	0/0:84,0:0.046:52,0:32,0:0:2,0:0:0
1	89583459	.	G	C	.	.	DP=193;ECNT=1;NLOD=12.60;N_ART_LOD=-1.658e+00;POP_AF=1.000e-03;P_GERMLINE=-9.296e+00;TLOD=163.22	GT:AD:AF:F1R2:F2R1:MBQ:MFRL:MMQ:MPOS:SA_MAP_AF:SA_POST_PROB	0/1:86,47:0.368:34,17:52,30:39:184,201:60:14:0.343,0.333,0.353:0.029,0.011,0.960	0/0:42,0:0.065:33,0:9,0:0:2,0:0:0
1	89614950	.	G	GA	.	.	DB;DP=69;ECNT=1;NLOD=9.23;N_ART_LOD=-1.242e+00;POP_AF=1.000e-03;P_GERMLINE=-8.611e+00;RPA=11,12;RU=A;STR;TLOD=3.31	GT:AD:AF:F1R2:F2R1:MBQ:MFRL:MMQ:MPOS:SA_MAP_AF:SA_POST_PROB	0/1:27,3:0.145:8,1:17,2:40:267,384:60:27:0.00,0.101,0.100:0.014,0.025,0.961	0/0:31,0:0.076:13,0:18,0:0:2,0:0:0
1	91967356	.	T	TA	.	.	DP=250;ECNT=1;NLOD=10.50;N_ART_LOD=-1.142e+00;POP_AF=1.000e-03;P_GERMLINE=-9.402e+00;RPA=9,10;RU=A;STR;TLOD=3.80	GT:AD:AF:F1R2:F2R1:MBQ:MFRL:MMQ:MPOS:SA_MAP_AF:SA_POST_PROB	0/1:174,6:0.097:67,4:101,1:40:169,147:60:24:0.020,0.020,0.028:8.585e-03,2.917e-03,0.988	0/0:35,0:0.105:25,0:9,0:0:2,0:0:0
1	92467716	.	A	AT	.	.	DP=279;ECNT=1;NLOD=12.35;N_ART_LOD=-1.406e+00;POP_AF=1.000e-03;P_GERMLINE=-9.048e+00;RPA=10,11;RU=T;STR;TLOD=12.35	GT:AD:AF:F1R2:F2R1:MBQ:MFRL:MMQ:MPOS:SA_MAP_AF:SA_POST_PROB	0/1:158,11:0.165:64,6:91,5:39:180,168:60:15:0.061,0.040,0.065:5.756e-03,0.011,0.984	0/0:41,0:0.164:28,0:13,0:0:2,0:0:0
1	92765880	.	C	CT	.	.	DP=73;ECNT=1;NLOD=3.60;N_ART_LOD=0.239;POP_AF=1.000e-03;P_GERMLINE=-6.589e-01;RPA=11,12;RU=T;STR;TLOD=6.10	GT:AD:AF:F1R2:F2R1:MBQ:MFRL:MMQ:MPOS:SA_MAP_AF:SA_POST_PROB	0/1:25,6:0.265:8,3:14,3:38:179,208:60:40:0.192,0.00,0.194:0.017,0.028,0.955	0/0:20,1:0.216:12,1:7,0:33:3,7:60:7
1	92789276	.	G	A	.	.	DP=156;ECNT=1;NLOD=16.60;N_ART_LOD=-1.764e+00;POP_AF=1.000e-03;P_GERMLINE=-1.596e+01;TLOD=3.34	GT:AD:AF:F1R2:F2R1:MBQ:MFRL:MMQ:MPOS:SA_MAP_AF:SA_POST_PROB	0/1:92,2:0.032:30,1:62,1:40:188,261:60:20:0.00,0.020,0.021:0.010,4.096e-03,0.986	0/0:56,0:0.039:39,0:17,0:0:2,0:0:0
1	93159821	.	C	CA	.	.	DB;DP=110;ECNT=1;NLOD=4.77;N_ART_LOD=-7.573e-01;POP_AF=1.000e-03;P_GERMLINE=-1.487e+00;RPA=13,14;RU=A;STR;TLOD=8.16	GT:AD:AF:F1R2:F2R1:MBQ:MFRL:MMQ:MPOS:SA_MAP_AF:SA_POST_PROB	0/1:63,9:0.198:14,1:41,6:40:168,185:60:11:0.00,0.101,0.097:0.019,0.013,0.968	0/0:16,0:0.171:4,0:11,0:0:2,0:0:0
1	93648903	.	A	AT	.	.	DP=109;ECNT=1;NLOD=12.89;N_ART_LOD=-2.647e-01;POP_AF=1.000e-03;P_GERMLINE=-1.244e+01;RPA=10,11;RU=T;STR;TLOD=3.14	GT:AD:AF:F1R2:F2R1:MBQ:MFRL:MMQ:MPOS:SA_MAP_AF:SA_POST_PROB	0/1:43,3:0.109:17,1:23,2:40:183,198:60:39:0.00,0.061,0.065:0.014,0.013,0.973	0/0:51,1:0.079:30,1:20,0:0:2,3:60:0
1	93691855	.	G	GT	.	.	DP=87;ECNT=1;NLOD=6.20;N_ART_LOD=-5.724e-01;POP_AF=1.000e-03;P_GERMLINE=-2.907e+00;RPA=16,17;RU=T;STR;TLOD=7.67	GT:AD:AF:F1R2:F2R1:MBQ:MFRL:MMQ:MPOS:SA_MAP_AF:SA_POST_PROB	0/1:26,7:0.302:11,4:5,3:38:217,121:60:16:0.182,0.192,0.212:0.014,0.026,0.960	0/0:29,2:0.203:11,0:13,2:20:2,2:60:40
1	93701865	.	A	G	.	.	DP=216;ECNT=1;NLOD=16.78;N_ART_LOD=-1.780e+00;POP_AF=1.000e-03;P_GERMLINE=-1.348e+01;TLOD=187.83	GT:AD:AF:F1R2:F2R1:MBQ:MFRL:MMQ:MPOS:SA_MAP_AF:SA_POST_PROB	0/1:89,53:0.382:30,24:59,29:39:152,158:60:20:0.354,0.354,0.373:0.016,0.015,0.969	0/0:56,0:0.065:43,0:13,0:0:2,0:0:0
1	94140107	.	TA	T	.	.	DP=43;ECNT=2;NLOD=3.31;N_ART_LOD=-1.079e+00;POP_AF=1.000e-03;P_GERMLINE=-1.237e+00;RPA=5,4;RU=A;STR;TLOD=4.83	GT:AD:AF:F1R2:F2R1:MBQ:MFRL:MMQ:MPOS:PGT:PID:SA_MAP_AF:SA_POST_PROB	0/1:29,2:0.081:9,0:20,2:37:185,197:60:16:0|1:94140107_TA_T:0.051,0.051,0.065:9.173e-03,0.020,0.971	0/0:11,0:3.303e-04:7,0:4,0:0:5,0:0:0:0|1:94140107_TA_T
1	94140115	.	T	C	.	.	DP=54;ECNT=2;NLOD=4.21;N_ART_LOD=-1.188e+00;POP_AF=1.000e-03;P_GERMLINE=-2.275e+00;TLOD=4.65	GT:AD:AF:F1R2:F2R1:MBQ:MFRL:MMQ:MPOS:PGT:PID:SA_MAP_AF:SA_POST_PROB	0/1:33,2:0.105:10,0:23,2:40:180,197:60:16:0|1:94140107_TA_T:0.051,0.040,0.057:8.295e-03,0.019,0.973	0/0:14,0:0.034:7,0:7,0:0:5,0:0:0:0|1:94140107_TA_T
1	100214027	.	A	G	.	.	DP=87;ECNT=1;NLOD=2.40;N_ART_LOD=-9.735e-01;POP_AF=1.000e-03;P_GERMLINE=-1.591e+00;TLOD=3.52	GT:AD:AF:F1R2:F2R1:MBQ:MFRL:MMQ:MPOS:SA_MAP_AF:SA_POST_PROB	0/1:73,2:0.045:31,0:42,2:40:229,216:60:20:0.00,0.030,0.027:5.388e-03,0.026,0.969	0/0:8,0:0.057:5,0:3,0:0:8,0:0:0
1	100366446	.	G	GT	.	.	DP=136;ECNT=1;NLOD=3.68;N_ART_LOD=-1.310e-01;POP_AF=1.000e-03;P_GERMLINE=-5.333e-01;RPA=15,16;RU=T;STR;TLOD=15.57	GT:AD:AF:F1R2:F2R1:MBQ:MFRL:MMQ:MPOS:SA_MAP_AF:SA_POST_PROB	0/1:37,16:0.388:12,5:13,7:28:214,188:60:29:0.222,0.172,0.222:0.023,0.018,0.960	0/0:20,1:0.319:4,0:9,1:0:6,17:60:24
1	100381109	.	AT	A	.	.	DP=88;ECNT=1;NLOD=2.56;N_ART_LOD=-7.441e-01;POP_AF=1.000e-03;P_GERMLINE=-1.193e-01;RPA=13,12;RU=T;STR;TLOD=6.12	GT:AD:AF:F1R2:F2R1:MBQ:MFRL:MMQ:MPOS:SA_MAP_AF:SA_POST_PROB	0/1:43,5:0.242:7,2:7,3:37:213,236:60:23:0.111,0.00,0.106:0.025,0.014,0.961	0/0:9,0:0.326:3,0:2,0:0:22,0:0:0
1	100542702	.	C	CT	.	.	DP=83;ECNT=1;NLOD=6.87;N_ART_LOD=-1.617e-01;POP_AF=1.000e-03;P_GERMLINE=-4.209e+00;RPA=15,16;RU=T;STR;TLOD=5.47	GT:AD:AF:F1R2:F2R1:MBQ:MFRL:MMQ:MPOS:SA_MAP_AF:SA_POST_PROB	0/1:35,5:0.179:9,2:17,3:40:190,174:60:24:0.091,0.111,0.125:0.012,0.025,0.963	0/0:33,2:0.113:17,1:12,1:20:0,3:60:19
1	100626182	.	C	CT	.	.	DP=198;ECNT=1;NLOD=2.53;N_ART_LOD=1.09;POP_AF=1.000e-03;P_GERMLINE=-6.800e-02;RPA=14,15;RU=T;STR;TLOD=15.48	GT:AD:AF:F1R2:F2R1:MBQ:MFRL:MMQ:MPOS:SA_MAP_AF:SA_POST_PROB	0/1:86,16:0.277:26,4:47,8:36:195,189:60:23:0.121,0.091,0.120:0.020,0.011,0.969	0/0:19,1:0.309:7,0:10,1:2:4,21:60:20
1	100680608	.	A	T	.	.	DP=59;ECNT=1;NLOD=3.31;N_ART_LOD=-1.145e+00;POP_AF=1.000e-03;P_GERMLINE=-7.622e-01;TLOD=5.43	GT:AD:AF:F1R2:F2R1:MBQ:MFRL:MMQ:MPOS:SA_MAP_AF:SA_POST_PROB	0/1:37,4:0.117:20,1:17,3:39:234,240:60:12:0.101,0.00,0.098:0.025,0.014,0.961	0/0:11,0:0.157:6,0:5,0:0:8,0:0:0
1	100797665	.	G	A	.	.	DP=240;ECNT=1;NLOD=15.54;N_ART_LOD=-1.740e+00;POP_AF=1.000e-03;P_GERMLINE=-1.479e+01;TLOD=3.45	GT:AD:AF:F1R2:F2R1:MBQ:MFRL:MMQ:MPOS:SA_MAP_AF:SA_POST_PROB	0/1:173,3:0.038:80,1:93,2:35:159,189:60:20:0.020,0.00,0.017:1.993e-03,0.014,0.984	0/0:52,0:0.047:38,0:14,0:0:2,0:0:0
1	101705238	.	G	A	.	.	DP=326;ECNT=1;NLOD=7.16;N_ART_LOD=-1.411e+00;POP_AF=1.000e-03;P_GERMLINE=-5.665e+00;TLOD=4.20	GT:AD:AF:F1R2:F2R1:MBQ:MFRL:MMQ:MPOS:SA_MAP_AF:SA_POST_PROB	0/1:280,3:0.040:109,1:171,2:39:184,172:60:20:0.010,0.010,0.011:3.928e-03,1.885e-03,0.994	0/0:24,0:0.044:14,0:10,0:0:8,0:0:0
1	103356072	.	C	CA	.	.	DP=227;ECNT=1;NLOD=7.72;N_ART_LOD=-4.550e-02;POP_AF=1.000e-03;P_GERMLINE=-4.521e+00;RPA=10,11;RU=A;STR;TLOD=6.58	GT:AD:AF:F1R2:F2R1:MBQ:MFRL:MMQ:MPOS:SA_MAP_AF:SA_POST_PROB	0/1:148,8:0.114:64,3:80,5:39:168,194:60:36:0.030,0.051,0.051:0.032,2.720e-03,0.966	0/0:34,1:0.150:19,0:15,1:40:3,20:60:20
1	103444746	.	ATCAT	A	.	.	DP=166;ECNT=1;NLOD=3.57;N_ART_LOD=-1.193e+00;POP_AF=1.000e-03;P_GERMLINE=-3.019e+00;RPA=5,4;RU=TCAT;STR;TLOD=3.25	GT:AD:AF:F1R2:F2R1:MBQ:MFRL:MMQ:MPOS:SA_MAP_AF:SA_POST_PROB	0/1:97,2:0.181:38,1:59,1:39:215,320:60:13:0.020,0.00,0.020:4.585e-03,8.204e-03,0.987	0/0:12,0:0.187:7,0:5,0:0:5,0:0:0
1	103496805	.	G	GA	.	.	DP=159;ECNT=1;NLOD=6.06;N_ART_LOD=-8.711e-01;POP_AF=1.000e-03;P_GERMLINE=-4.259e+00;RPA=13,14;RU=A;STR;TLOD=4.51	GT:AD:AF:F1R2:F2R1:MBQ:MFRL:MMQ:MPOS:SA_MAP_AF:SA_POST_PROB	0/1:79,8:0.285:1,0:7,4:34:175,183:60:19:0.020,0.040,0.044:0.074,2.679e-03,0.923	0/0:23,0:0.180:1,0:0,0:0:2,0:0:0
1	107600325	.	C	T	.	.	DP=332;ECNT=1;NLOD=6.31;N_ART_LOD=-1.351e+00;POP_AF=1.000e-03;P_GERMLINE=-3.011e+00;TLOD=336.25	GT:AD:AF:F1R2:F2R1:MBQ:MFRL:MMQ:MPOS:SA_MAP_AF:SA_POST_PROB	0/1:199,99:0.340:69,38:130,61:39:169,164:60:23:0.323,0.293,0.332:4.873e-03,0.058,0.937	0/0:21,0:0.024:8,0:13,0:0:11,0:0:0
1	108298069	.	G	A	.	.	DP=132;ECNT=1;NLOD=9.29;N_ART_LOD=-1.521e+00;POP_AF=1.000e-03;P_GERMLINE=-5.992e+00;TLOD=99.21	GT:AD:AF:F1R2:F2R1:MBQ:MFRL:MMQ:MPOS:SA_MAP_AF:SA_POST_PROB	0/1:66,29:0.324:20,10:46,19:40:198,185:60:20:0.293,0.263,0.305:9.643e-03,0.033,0.957	0/0:31,0:0.047:22,0:9,0:0:2,0:0:0
1	108735073	.	T	C	.	.	DP=74;ECNT=1;NLOD=3.90;N_ART_LOD=-1.146e+00;POP_AF=1.000e-03;P_GERMLINE=-3.247e+00;TLOD=3.36	GT:AD:AF:F1R2:F2R1:MBQ:MFRL:MMQ:MPOS:SA_MAP_AF:SA_POST_PROB	0/1:56,2:0.057:21,0:35,2:37:211,139:60:19:0.030,0.020,0.034:4.403e-03,0.028,0.967	0/0:13,0:1.867e-03:7,0:6,0:0:4,0:0:0
1	109319002	.	A	G	.	.	DP=125;ECNT=1;NLOD=11.39;N_ART_LOD=-1.590e+00;POP_AF=1.000e-03;P_GERMLINE=-1.062e+01;TLOD=3.47	GT:AD:AF:F1R2:F2R1:MBQ:MFRL:MMQ:MPOS:SA_MAP_AF:SA_POST_PROB	0/1:82,2:0.041:31,0:51,2:40:160,259:60:20:0.00,0.020,0.024:0.022,3.080e-03,0.975	0/0:38,0:2.914e-03:28,0:10,0:0:2,0:0:0
1	109350198	.	GTTT	G	.	.	DP=129;ECNT=1;NLOD=3.44;N_ART_LOD=-7.103e-01;POP_AF=1.000e-03;P_GERMLINE=-2.179e+00;RPA=17,14;RU=T;STR;TLOD=3.96	GT:AD:AF:F1R2:F2R1:MBQ:MFRL:MMQ:MPOS:SA_MAP_AF:SA_POST_PROB	0/1:41,3:0.319:13,1:6,1:25:217,251:60:21:0.061,0.00,0.056:0.025,9.846e-03,0.965	0/0:12,0:0.297:4,0:3,0:0:5,0:0:0
1	109714706	.	C	T	.	.	DP=126;ECNT=2;NLOD=12.10;N_ART_LOD=-1.637e+00;POP_AF=1.000e-03;P_GERMLINE=-8.794e+00;TLOD=82.61	GT:AD:AF:F1R2:F2R1:MBQ:MFRL:MMQ:MPOS:PGT:PID:SA_MAP_AF:SA_POST_PROB	0/1:53,26:0.317:28,10:25,16:40:196,208:60:20:0|1:109714706_C_T:0.323,0.283,0.329:0.017,0.024,0.959	0/0:41,2:0.060:26,1:15,1:20:2,2:60:0:0|1:109714706_C_T
1	109714707	.	C	T	.	.	DP=123;ECNT=2;NLOD=12.10;N_ART_LOD=-1.624e+00;POP_AF=1.000e-03;P_GERMLINE=-8.794e+00;TLOD=82.61	GT:AD:AF:F1R2:F2R1:MBQ:MFRL:MMQ:MPOS:PGT:PID:SA_MAP_AF:SA_POST_PROB	0/1:53,26:0.317:28,10:25,16:39:196,208:60:19:0|1:109714706_C_T:0.323,0.283,0.329:0.017,0.024,0.959	0/0:41,2:0.029:26,1:15,1:24:2,2:60:0:0|1:109714706_C_T
1	110129582	.	C	CT	.	.	DP=47;ECNT=1;NLOD=3.27;N_ART_LOD=-8.827e-01;POP_AF=1.000e-03;P_GERMLINE=-3.241e-01;RPA=11,12;RU=T;STR;TLOD=6.73	GT:AD:AF:F1R2:F2R1:MBQ:MFRL:MMQ:MPOS:SA_MAP_AF:SA_POST_PROB	0/1:15,5:0.340:3,4:10,1:27:192,168:60:39:0.253,0.00,0.250:0.019,0.030,0.951	0/0:11,0:0.182:2,0:8,0:0:3,0:0:0
1	110456811	.	C	T	.	.	DP=83;ECNT=1;NLOD=7.50;N_ART_LOD=-1.435e+00;POP_AF=1.000e-03;P_GERMLINE=-6.202e+00;TLOD=4.00	GT:AD:AF:F1R2:F2R1:MBQ:MFRL:MMQ:MPOS:SA_MAP_AF:SA_POST_PROB	0/1:50,2:0.064:20,0:30,2:40:190,196:60:20:0.030,0.030,0.038:6.994e-03,0.012,0.981	0/0:25,0:0.056:20,0:5,0:0:2,0:0:0
1	110906426	.	CA	C	.	.	DB;DP=318;ECNT=1;NLOD=27.31;N_ART_LOD=-1.700e+00;POP_AF=1.000e-03;P_GERMLINE=-2.484e+01;RPA=9,8;RU=A;STR;TLOD=5.24	GT:AD:AF:F1R2:F2R1:MBQ:MFRL:MMQ:MPOS:SA_MAP_AF:SA_POST_PROB	0/1:193,6:0.055:66,2:121,4:39:171,216:60:24:0.020,0.030,0.030:6.476e-03,4.154e-03,0.989	0/0:91,0:0.084:54,0:31,0:0:0,0:0:0
1	111962287	.	G	A	.	.	DP=149;ECNT=1;NLOD=9.86;N_ART_LOD=-1.561e+00;POP_AF=1.000e-03;P_GERMLINE=-9.382e+00;TLOD=3.17	GT:AD:AF:F1R2:F2R1:MBQ:MFRL:MMQ:MPOS:SA_MAP_AF:SA_POST_PROB	0/1:104,2:0.037:45,1:59,1:40:174,210:60:21:0.00,0.020,0.019:0.034,2.057e-03,0.964	0/0:33,0:0.081:13,0:20,0:0:2,0:0:0
1	111964362	.	G	A	.	.	DP=126;ECNT=1;NLOD=6.26;N_ART_LOD=-1.372e+00;POP_AF=1.000e-03;P_GERMLINE=-4.195e+00;TLOD=4.79	GT:AD:AF:F1R2:F2R1:MBQ:MFRL:MMQ:MPOS:SA_MAP_AF:SA_POST_PROB	0/1:90,3:0.070:35,1:55,2:40:198,163:60:0:0.020,0.030,0.032:0.048,2.659e-03,0.949	0/0:21,0:0.086:16,0:5,0:0:3,0:0:0
1	112525074	.	C	T	.	.	DP=399;ECNT=1;NLOD=20.82;N_ART_LOD=-1.870e+00;POP_AF=1.000e-03;P_GERMLINE=-1.973e+01;TLOD=3.79	GT:AD:AF:F1R2:F2R1:MBQ:MFRL:MMQ:MPOS:SA_MAP_AF:SA_POST_PROB	0/1:298,3:0.042:113,1:185,2:40:185,198:60:5:0.010,0.010,9.967e-03:7.712e-03,1.155e-03,0.991	0/0:70,0:0.058:47,0:23,0:0:2,0:0:0
1	113253114	.	C	A	.	.	DP=128;ECNT=1;NLOD=20.70;N_ART_LOD=-1.858e+00;POP_AF=1.000e-03;P_GERMLINE=-1.951e+01;TLOD=3.90	GT:AD:AF:F1R2:F2R1:MBQ:MFRL:MMQ:MPOS:SA_MAP_AF:SA_POST_PROB	0/1:50,2:0.056:15,0:35,2:39:187,232:60:13:0.00,0.040,0.038:9.264e-03,0.013,0.978	0/0:69,0:0.036:40,0:29,0:0:2,0:0:0
1	114224782	.	ATT	A	.	.	DP=386;ECNT=1;NLOD=8.46;N_ART_LOD=-8.719e-01;POP_AF=1.000e-03;P_GERMLINE=-5.158e+00;RPA=16,14;RU=T;STR;TLOD=9.89	GT:AD:AF:F1R2:F2R1:MBQ:MFRL:MMQ:MPOS:SA_MAP_AF:SA_POST_PROB	0/1:244,11:0.166:43,3:52,6:39:172,189:60:21:0.020,0.030,0.033:6.284e-03,4.143e-03,0.990	0/0:28,0:0.189:9,0:10,0:0:2,0:0:0
1	114495348	.	G	GT	.	.	DB;DP=125;ECNT=1;NLOD=5.07;N_ART_LOD=-1.010e+00;POP_AF=1.000e-03;P_GERMLINE=-1.775e+00;RPA=13,14;RU=T;STR;TLOD=22.59	GT:AD:AF:F1R2:F2R1:MBQ:MFRL:MMQ:MPOS:SA_MAP_AF:SA_POST_PROB	0/1:81,16:0.196:34,8:42,8:39:178,165:60:24:0.00,0.162,0.165:0.044,9.961e-03,0.946	0/0:17,0:0.081:10,0:6,0:0:3,0:0:0
1	114505884	.	G	A	.	.	DP=56;ECNT=1;NLOD=4.80;N_ART_LOD=-1.270e+00;POP_AF=1.000e-03;P_GERMLINE=-3.389e+00;TLOD=4.11	GT:AD:AF:F1R2:F2R1:MBQ:MFRL:MMQ:MPOS:SA_MAP_AF:SA_POST_PROB	0/1:32,2:0.083:14,1:18,1:38:219,214:60:11:0.00,0.061,0.059:0.010,0.025,0.964	0/0:16,0:0.102:7,0:9,0:0:3,0:0:0
1	115279361	.	T	TA	.	.	DB;DP=53;ECNT=1;NLOD=6.31;N_ART_LOD=-1.076e+00;POP_AF=1.000e-03;P_GERMLINE=-5.139e+00;RPA=9,10;RU=A;STR;TLOD=3.87	GT:AD:AF:F1R2:F2R1:MBQ:MFRL:MMQ:MPOS:SA_MAP_AF:SA_POST_PROB	0/1:26,3:0.121:10,2:15,1:39:176,192:60:6:0.00,0.101,0.103:0.026,0.012,0.963	0/0:21,0:0.045:11,0:10,0:0:2,0:0:0
1	116655183	.	G	GA	.	.	DP=128;ECNT=1;NLOD=3.82;N_ART_LOD=-7.641e-01;POP_AF=1.000e-03;P_GERMLINE=-6.341e-01;RPA=13,14;RU=A;STR;TLOD=10.10	GT:AD:AF:F1R2:F2R1:MBQ:MFRL:MMQ:MPOS:SA_MAP_AF:SA_POST_PROB	0/1:84,11:0.177:24,1:52,8:31:192,191:60:23:0.081,0.081,0.095:6.014e-03,0.021,0.972	0/0:13,0:0.130:9,0:3,0:0:3,0:0:0
1	116675892	.	G	A	.	.	DP=353;ECNT=1;NLOD=22.20;N_ART_LOD=-1.904e+00;POP_AF=1.000e-03;P_GERMLINE=-2.022e+01;TLOD=4.70	GT:AD:AF:F1R2:F2R1:MBQ:MFRL:MMQ:MPOS:SA_MAP_AF:SA_POST_PROB	0/1:243,4:0.054:107,0:136,4:40:171,175:60:15:0.010,0.020,0.016:6.891e-03,1.858e-03,0.991	0/0:75,0:0.075:54,0:21,0:0:2,0:0:0
1	117122269	.	GGTC	G	.	.	DP=308;ECNT=2;NLOD=3.32;N_ART_LOD=-9.101e-01;POP_AF=1.000e-03;P_GERMLINE=-3.152e-01;RPA=7,6;RU=GTC;STR;TLOD=7.87	GT:AD:AF:F1R2:F2R1:MBQ:MFRL:MMQ:MPOS:SA_MAP_AF:SA_POST_PROB	0/1:178,4:0.196:64,1:112,3:40:183,234:60:29:0.010,0.020,0.022:4.414e-03,4.500e-03,0.991	0/0:11,0:0.225:6,0:5,0:0:7,0:0:0
1	117127762	.	T	C	.	.	DP=207;ECNT=1;NLOD=5.10;N_ART_LOD=-1.275e+00;POP_AF=1.000e-03;P_GERMLINE=-2.958e+00;TLOD=4.87	GT:AD:AF:F1R2:F2R1:MBQ:MFRL:MMQ:MPOS:SA_MAP_AF:SA_POST_PROB	0/1:179,3:0.034:67,0:112,3:40:186,131:60:18:0.010,0.020,0.016:0.031,1.461e-03,0.968	0/0:17,0:0.055:14,0:3,0:0:5,0:0:0
1	118495131	.	A	AT	.	.	DP=265;ECNT=1;NLOD=22.31;N_ART_LOD=-7.367e-01;POP_AF=1.000e-03;P_GERMLINE=-2.116e+01;RPA=10,11;RU=T;STR;TLOD=3.85	GT:AD:AF:F1R2:F2R1:MBQ:MFRL:MMQ:MPOS:SA_MAP_AF:SA_POST_PROB	0/1:130,5:0.119:57,4:70,1:39:181,182:60:14:0.030,0.020,0.037:3.545e-03,0.013,0.983	0/0:83,1:0.102:42,0:38,1:20:2,0:60:14
1	118623681	.	T	TACAC	.	.	DP=96;ECNT=1;NLOD=3.86;N_ART_LOD=-1.135e+00;POP_AF=1.000e-03;P_GERMLINE=-1.893e+00;RPA=16,18;RU=AC;STR;TLOD=4.69	GT:AD:AF:F1R2:F2R1:MBQ:MFRL:MMQ:MPOS:SA_MAP_AF:SA_POST_PROB	0/1:22,4:0.326:11,1:8,2:37:216,193:60:21:0.061,0.061,0.075:7.179e-03,0.038,0.955	0/0:22,1:0.269:8,0:11,0:0:2,0:0:0
1	120301609	.	A	G	.	.	DP=119;ECNT=1;NLOD=4.80;N_ART_LOD=-1.230e+00;POP_AF=1.000e-03;P_GERMLINE=-4.201e+00;TLOD=3.29	GT:AD:AF:F1R2:F2R1:MBQ:MFRL:MMQ:MPOS:SA_MAP_AF:SA_POST_PROB	0/1:94,2:0.053:38,0:56,2:40:206,304:60:20:0.00,0.020,0.021:4.329e-03,0.026,0.970	0/0:16,0:2.999e-03:11,0:5,0:0:3,0:0:0
1	120469193	.	G	A	.	.	DP=185;ECNT=1;NLOD=6.89;N_ART_LOD=-1.387e+00;POP_AF=1.000e-03;P_GERMLINE=-5.426e+00;TLOD=4.17	GT:AD:AF:F1R2:F2R1:MBQ:MFRL:MMQ:MPOS:SA_MAP_AF:SA_POST_PROB	0/1:151,3:0.042:44,0:107,3:40:155,188:60:35:0.020,0.010,0.019:2.308e-03,0.011,0.986	0/0:23,0:0.024:16,0:7,0:0:3,0:0:0
1	120539544	.	A	T	.	.	DP=68;ECNT=1;NLOD=3.31;N_ART_LOD=-1.079e+00;POP_AF=1.000e-03;P_GERMLINE=-3.053e-01;TLOD=19.07	GT:AD:AF:F1R2:F2R1:MBQ:MFRL:MMQ:MPOS:SA_MAP_AF:SA_POST_PROB	0/1:45,11:0.201:21,5:24,6:39:238,276:21:19:0.192,0.00,0.196:3.197e-04,0.929,0.071	0/0:11,0:3.049e-04:3,0:8,0:0:10,0:0:0
1	121355746	.	C	T	.	.	DP=44;ECNT=6;NLOD=3.61;N_ART_LOD=-1.114e+00;POP_AF=1.000e-03;P_GERMLINE=-1.562e+00;TLOD=4.79	GT:AD:AF:F1R2:F2R1:MBQ:MFRL:MMQ:MPOS:PGT:PID:SA_MAP_AF:SA_POST_PROB	0/1:30,2:0.063:15,2:15,0:39:99,65:26:26:0|1:121355746_C_T:0.051,0.051,0.063:0.012,0.012,0.975	0/0:12,0:3.162e-05:8,0:4,0:0:57,0:0:0:0|1:121355746_C_T
1	121355769	.	G	C	.	.	DP=41;ECNT=6;NLOD=3.61;N_ART_LOD=-1.114e+00;POP_AF=1.000e-03;P_GERMLINE=-1.446e+00;TLOD=4.91	GT:AD:AF:F1R2:F2R1:MBQ:MFRL:MMQ:MPOS:PGT:PID:SA_MAP_AF:SA_POST_PROB	0/1:27,2:0.069:14,2:13,0:40:101,65:26:7:0|1:121355746_C_T:0.051,0.051,0.069:0.012,0.015,0.973	0/0:12,0:3.162e-05:8,0:4,0:0:57,0:0:0:0|1:121355746_C_T
1	121355770	.	T	C	.	.	DP=42;ECNT=6;NLOD=3.61;N_ART_LOD=-1.114e+00;POP_AF=1.000e-03;P_GERMLINE=-1.486e+00;TLOD=4.87	GT:AD:AF:F1R2:F2R1:MBQ:MFRL:MMQ:MPOS:PGT:PID:SA_MAP_AF:SA_POST_PROB	0/1:28,2:0.067:15,2:13,0:40:102,82:28:6:0|1:121355746_C_T:0.00,0.071,0.067:0.029,8.001e-03,0.963	0/0:12,0:3.162e-05:8,0:4,0:0:57,0:0:0:0|1:121355746_C_T
1	121483300	.	AG	A	.	.	DP=59;ECNT=3;NLOD=3.31;N_ART_LOD=-1.079e+00;POP_AF=1.000e-03;P_GERMLINE=-1.655e+00;RPA=2,1;RU=G;STR;TLOD=4.37	GT:AD:AF:F1R2:F2R1:MBQ:MFRL:MMQ:MPOS:PGT:PID:SA_MAP_AF:SA_POST_PROB	0/1:45,3:0.059:25,1:20,2:40:155,213:60:27:0|1:121483300_AG_A:0.00,0.061,0.063:0.039,5.585e-03,0.955	0/0:11,0:4.804e-05:5,0:6,0:0:4,0:0:0:0|1:121483300_AG_A
1	121483370	.	T	C	.	.	DP=88;ECNT=3;NLOD=4.51;N_ART_LOD=-9.294e-01;POP_AF=1.000e-03;P_GERMLINE=-4.132e+00;TLOD=3.08	GT:AD:AF:F1R2:F2R1:MBQ:MFRL:MMQ:MPOS:SA_MAP_AF:SA_POST_PROB	0/1:70,2:0.034:33,1:37,1:40:146,165:36:15:0.00,0.030,0.027:0.020,3.760e-03,0.976	0/0:15,0:2.567e-04:10,0:5,0:0:7,0:0:0
1	121483386	.	T	G	.	.	DP=78;ECNT=3;NLOD=3.30;N_ART_LOD=-1.108e+00;POP_AF=1.000e-03;P_GERMLINE=-2.319e+00;TLOD=3.69	GT:AD:AF:F1R2:F2R1:MBQ:MFRL:MMQ:MPOS:SA_MAP_AF:SA_POST_PROB	0/1:59,2:0.062:26,2:33,0:39:134,193:42:20:0.030,0.00,0.033:4.668e-03,0.020,0.976	0/0:11,0:0.078:7,0:4,0:0:13,0:0:0
1	121484407	.	G	T	.	.	DP=333;ECNT=5;NLOD=9.52;N_ART_LOD=-1.522e+00;POP_AF=1.000e-03;P_GERMLINE=-8.068e+00;TLOD=4.15	GT:AD:AF:F1R2:F2R1:MBQ:MFRL:MMQ:MPOS:SA_MAP_AF:SA_POST_PROB	0/1:288,3:0.026:140,2:148,1:39:159,198:60:20:0.010,0.010,0.010:1.111e-03,0.010,0.989	0/0:32,0:0.023:19,0:13,0:0:2,0:0:0
1	121484436	.	T	A	.	.	DP=517;ECNT=5;NLOD=15.31;N_ART_LOD=-1.443e+00;POP_AF=1.000e-03;P_GERMLINE=-1.433e+01;TLOD=3.68	GT:AD:AF:F1R2:F2R1:MBQ:MFRL:MMQ:MPOS:SA_MAP_AF:SA_POST_PROB	0/1:434,3:0.033:209,1:225,2:38:155,116:60:17:0.010,0.010,6.849e-03:1.710e-03,1.615e-03,0.997	0/0:51,0:0.054:24,0:27,0:0:2,0:0:0
1	121484463	.	T	A	.	.	DP=538;ECNT=28;NLOD=22.96;N_ART_LOD=-1.885e+00;POP_AF=1.000e-03;P_GERMLINE=-1.966e+01;TLOD=23.58	GT:AD:AF:F1R2:F2R1:MBQ:MFRL:MMQ:MPOS:SA_MAP_AF:SA_POST_PROB	0/1:439,11:0.032:230,2:209,9:40:158,116:60:28:0.020,0.010,0.024:7.764e-04,0.112,0.887	0/0:79,1:0.027:45,1:34,0:0:2,2:60:13
1	121484526	.	C	G	.	.	DP=946;ECNT=28;NLOD=24.60;N_ART_LOD=-1.925e+00;POP_AF=1.000e-03;P_GERMLINE=-2.396e+01;TLOD=3.34	GT:AD:AF:F1R2:F2R1:MBQ:MFRL:MMQ:MPOS:SA_MAP_AF:SA_POST_PROB	0/1:840,4:0.015:435,2:405,2:39:157,183:60:22:0.010,0.010,4.739e-03:7.123e-04,1.452e-03,0.998	0/0:82,0:0.020:46,0:36,0:0:2,0:0:0
1	121484527	.	G	A	.	.	DP=960;ECNT=28;NLOD=24.57;N_ART_LOD=-1.925e+00;POP_AF=1.000e-03;P_GERMLINE=-2.127e+01;TLOD=8.16	GT:AD:AF:F1R2:F2R1:MBQ:MFRL:MMQ:MPOS:SA_MAP_AF:SA_POST_PROB	0/1:839,6:0.025:429,4:410,2:40:157,166:60:22:0.010,0.010,7.101e-03:8.071e-04,1.886e-03,0.997	0/0:82,0:0.021:45,0:37,0:0:2,0:0:0
1	121484563	.	T	A	.	.	DP=1451;ECNT=28;NLOD=33.04;N_ART_LOD=-2.048e+00;POP_AF=1.000e-03;P_GERMLINE=-2.974e+01;TLOD=10.22	GT:AD:AF:F1R2:F2R1:MBQ:MFRL:MMQ:MPOS:SA_MAP_AF:SA_POST_PROB	0/1:1317,9:0.012:703,3:614,6:40:156,194:41:29:0.010,0.010,6.787e-03:1.333e-03,6.790e-04,0.998	0/0:110,0:0.010:56,0:54,0:0:2,0:0:0
1	121484564	.	A	G	.	.	DP=1439;ECNT=28;NLOD=23.84;N_ART_LOD=-1.682e+00;POP_AF=1.000e-03;P_GERMLINE=-2.130e+01;TLOD=5.32	GT:AD:AF:F1R2:F2R1:MBQ:MFRL:MMQ:MPOS:SA_MAP_AF:SA_POST_PROB	0/1:1016,5:0.125:535,4:466,1:39:152,135:57:30:0.010,0.010,3.748e-03:2.691e-04,5.042e-03,0.995	0/0:80,0:0.093:38,0:39,0:0:2,0:0:0
1	121484570	.	A	C	.	.	DP=1503;ECNT=28;NLOD=27.20;N_ART_LOD=0.329;POP_AF=1.000e-03;P_GERMLINE=-2.390e+01;TLOD=19.02	GT:AD:AF:F1R2:F2R1:MBQ:MFRL:MMQ:MPOS:SA_MAP_AF:SA_POST_PROB	0/1:1342,15:0.026:704,8:638,7:39:157,126:60:21:0.010,0.010,0.011:1.250e-03,1.038e-03,0.998	0/0:104,1:0.015:54,0:50,1:39:2,169:45:8
1	121484572	.	T	C	.	.	DP=1528;ECNT=28;NLOD=4.81;N_ART_LOD=13.19;POP_AF=1.000e-03;P_GERMLINE=-1.517e+00;TLOD=259.53	GT:AD:AF:F1R2:F2R1:MBQ:MFRL:MMQ:MPOS:SA_MAP_AF:SA_POST_PROB	0/1:1325,92:0.069:693,54:632,38:40:158,130:43:26:0.061,0.061,0.065:3.329e-03,2.133e-03,0.995	0/0:90,6:0.076:48,3:42,3:29:2,5:46:21
1	121484588	.	C	G	.	.	DP=1721;ECNT=28;NLOD=39.71;N_ART_LOD=-2.127e+00;POP_AF=1.000e-03;P_GERMLINE=-3.935e+01;TLOD=3.05	GT:AD:AF:F1R2:F2R1:MBQ:MFRL:MMQ:MPOS:SA_MAP_AF:SA_POST_PROB	0/1:1551,4:0.014:803,2:748,2:40:155,186:60:12:0.010,0.010,2.572e-03:2.799e-04,1.526e-03,0.998	0/0:132,0:7.964e-03:68,0:64,0:0:2,0:0:0
1	121484594	.	C	G	.	.	DP=1791;ECNT=28;NLOD=24.69;N_ART_LOD=8.63;POP_AF=1.000e-03;P_GERMLINE=-2.139e+01;TLOD=11.72	GT:AD:AF:F1R2:F2R1:MBQ:MFRL:MMQ:MPOS:PGT:PID:SA_MAP_AF:SA_POST_PROB	0/1:1625,8:9.810e-03:849,4:776,4:40:154,187:60:40:0|1:121484594_C_G:0.010,0.010,4.899e-03:6.747e-04,7.184e-04,0.999	0/0:138,4:0.036:75,2:63,2:25:2,0:34:21:0|1:121484594_C_G
1	121484601	.	G	GCA	.	.	DP=1851;ECNT=28;NLOD=45.40;N_ART_LOD=-2.187e+00;POP_AF=1.000e-03;P_GERMLINE=-4.210e+01;TLOD=8.34	GT:AD:AF:F1R2:F2R1:MBQ:MFRL:MMQ:MPOS:SA_MAP_AF:SA_POST_PROB	0/1:1669,8:0.011:870,4:799,4:0:153,164:47:0:0.010,0.010,4.770e-03:4.377e-04,1.228e-03,0.998	0/0:151,0:0.014:76,0:75,0:0:2,0:0:0
1	121484616	.	A	C	.	.	DP=2034;ECNT=28;NLOD=51.68;N_ART_LOD=-2.233e+00;POP_AF=1.000e-03;P_GERMLINE=-5.132e+01;TLOD=3.06	GT:AD:AF:F1R2:F2R1:MBQ:MFRL:MMQ:MPOS:PGT:PID:SA_MAP_AF:SA_POST_PROB	0/1:1855,4:2.238e-03:945,2:910,2:40:152,127:47:39:0|1:121484608_G_A:0.010,0.010,2.152e-03:1.434e-03,2.242e-04,0.998	0/0:174,1:5.190e-03:91,1:83,0:0:2,11:60:0:0|1:121484608_G_A
1	121484620	.	C	A	.	.	DP=2072;ECNT=28;NLOD=53.78;N_ART_LOD=-2.256e+00;POP_AF=1.000e-03;P_GERMLINE=-5.344e+01;TLOD=3.04	GT:AD:AF:F1R2:F2R1:MBQ:MFRL:MMQ:MPOS:PGT:PID:SA_MAP_AF:SA_POST_PROB	0/1:1867,4:7.750e-03:954,2:913,2:40:152,127:47:39:0|1:121484608_G_A:0.010,0.010,2.138e-03:1.507e-03,2.182e-04,0.998	0/0:179,0:4.003e-03:94,0:85,0:0:2,0:0:0:0|1:121484608_G_A
1	121484626	.	G	T	.	.	DP=2102;ECNT=28;NLOD=53.16;N_ART_LOD=-2.250e+00;POP_AF=1.000e-03;P_GERMLINE=-5.027e+01;TLOD=5.80	GT:AD:AF:F1R2:F2R1:MBQ:MFRL:MMQ:MPOS:PGT:PID:SA_MAP_AF:SA_POST_PROB	0/1:1909,7:6.057e-03:977,4:932,3:38:152,158:60:14:0|1:121484626_G_T:0.010,0.010,3.653e-03:3.456e-04,1.150e-03,0.999	0/0:177,0:1.419e-03:91,0:86,0:0:2,0:0:0:0|1:121484626_G_T
1	121484686	.	G	C	.	.	DP=1397;ECNT=22;NLOD=31.85;N_ART_LOD=-2.038e+00;POP_AF=1.000e-03;P_GERMLINE=-2.855e+01;TLOD=13.63	GT:AD:AF:F1R2:F2R1:MBQ:MFRL:MMQ:MPOS:SA_MAP_AF:SA_POST_PROB	0/1:1212,9:0.032:605,8:607,1:38:165,152:60:16:0.010,0.010,7.371e-03:8.687e-04,1.115e-03,0.998	0/0:106,0:0.024:49,0:57,0:0:3,0:0:0
1	121484700	.	T	G	.	.	DP=1316;ECNT=22;NLOD=27.91;N_ART_LOD=-1.975e+00;POP_AF=1.000e-03;P_GERMLINE=-2.461e+01;TLOD=21.08	GT:AD:AF:F1R2:F2R1:MBQ:MFRL:MMQ:MPOS:SA_MAP_AF:SA_POST_PROB	0/1:1179,13:0.024:589,8:590,5:40:168,148:40:19:0.010,0.010,0.011:1.757e-03,8.652e-04,0.997	0/0:93,0:7.271e-03:43,0:50,0:0:2,0:0:0
1	121484719	.	A	AC	.	.	DP=1292;ECNT=22;NLOD=24.63;N_ART_LOD=-1.930e+00;POP_AF=1.000e-03;P_GERMLINE=-2.423e+01;RPA=1,2;RU=C;STR;TLOD=3.10	GT:AD:AF:F1R2:F2R1:MBQ:MFRL:MMQ:MPOS:SA_MAP_AF:SA_POST_PROB	0/1:1149,4:0.025:558,1:591,3:38:169,164:60:18:0.010,0.010,3.469e-03:3.987e-04,1.791e-03,0.998	0/0:82,0:0.030:37,0:45,0:0:8,0:0:0
1	121484722	.	G	GGA	.	.	DP=1268;ECNT=22;NLOD=14.25;N_ART_LOD=2.07;POP_AF=1.000e-03;P_GERMLINE=-1.095e+01;TLOD=23.13	GT:AD:AF:F1R2:F2R1:MBQ:MFRL:MMQ:MPOS:SA_MAP_AF:SA_POST_PROB	0/1:1156,16:0.022:553,11:603,5:39:168,177:60:21:0.010,0.010,0.014:2.034e-03,9.517e-04,0.997	0/0:70,2:0.066:32,1:38,1:37:11,8:60:21
1	121484725	.	T	A	.	.	DP=1265;ECNT=22;NLOD=23.48;N_ART_LOD=-1.898e+00;POP_AF=1.000e-03;P_GERMLINE=-2.021e+01;TLOD=7.10	GT:AD:AF:F1R2:F2R1:MBQ:MFRL:MMQ:MPOS:SA_MAP_AF:SA_POST_PROB	0/1:1177,7:6.883e-03:573,4:604,3:40:169,153:50:21:0.010,0.010,5.912e-03:3.445e-04,8.123e-03,0.992	0/0:78,0:3.176e-05:36,0:42,0:0:7,0:0:0
1	121484771	.	T	C	.	.	DP=1465;ECNT=22;NLOD=29.46;N_ART_LOD=3.12;POP_AF=1.000e-03;P_GERMLINE=-2.616e+01;TLOD=137.63	GT:AD:AF:F1R2:F2R1:MBQ:MFRL:MMQ:MPOS:SA_MAP_AF:SA_POST_PROB	0/1:1236,60:0.059:625,27:611,33:39:166,154:60:26:0.040,0.040,0.046:1.718e-03,3.248e-03,0.995	0/0:131,3:0.023:65,2:66,1:32:2,112:60:10
1	121484791	.	C	G	.	.	DP=1585;ECNT=22;NLOD=48.60;N_ART_LOD=-2.222e+00;POP_AF=1.000e-03;P_GERMLINE=-4.530e+01;TLOD=9.76	GT:AD:AF:F1R2:F2R1:MBQ:MFRL:MMQ:MPOS:SA_MAP_AF:SA_POST_PROB	0/1:1328,8:0.034:669,5:659,3:39:163,131:60:30:0.010,0.010,5.988e-03:3.913e-03,3.787e-04,0.996	0/0:162,0:0.029:80,0:82,0:0:2,0:0:0
1	121484801	.	C	G	.	.	DP=1536;ECNT=22;NLOD=42.73;N_ART_LOD=-6.041e-01;POP_AF=1.000e-03;P_GERMLINE=-3.943e+01;TLOD=135.06	GT:AD:AF:F1R2:F2R1:MBQ:MFRL:MMQ:MPOS:SA_MAP_AF:SA_POST_PROB	0/1:1270,58:0.060:653,23:617,35:40:163,144:60:20:0.040,0.040,0.044:1.544e-03,3.458e-03,0.995	0/0:154,1:0.024:80,1:74,0:33:2,130:60:17
1	121484966	.	G	C	.	.	DP=1608;ECNT=15;NLOD=46.97;N_ART_LOD=1.96;POP_AF=1.000e-03;P_GERMLINE=-4.367e+01;TLOD=69.77	GT:AD:AF:F1R2:F2R1:MBQ:MFRL:MMQ:MPOS:SA_MAP_AF:SA_POST_PROB	0/1:1370,31:0.030:680,11:690,20:39:157,169:60:21:0.020,0.020,0.022:2.337e-03,1.110e-03,0.997	0/0:183,2:0.016:103,1:80,1:38:2,133:53:32
1	121484982	.	C	G	.	.	DP=1548;ECNT=15;NLOD=52.81;N_ART_LOD=-2.254e+00;POP_AF=1.000e-03;P_GERMLINE=-5.018e+01;TLOD=5.43	GT:AD:AF:F1R2:F2R1:MBQ:MFRL:MMQ:MPOS:SA_MAP_AF:SA_POST_PROB	0/1:1336,6:0.013:661,5:675,1:39:160,144:60:32:0.00,0.010,4.471e-03:0.024,2.330e-04,0.975	0/0:176,0:0.019:102,0:74,0:0:2,0:0:0
1	121485090	.	A	G	.	.	DP=1339;ECNT=15;NLOD=20.76;N_ART_LOD=-1.853e+00;POP_AF=1.000e-03;P_GERMLINE=-1.746e+01;TLOD=40.63	GT:AD:AF:F1R2:F2R1:MBQ:MFRL:MMQ:MPOS:SA_MAP_AF:SA_POST_PROB	0/1:1203,22:0.034:596,11:607,11:40:163,156:60:33:0.010,0.020,0.018:2.261e-03,1.096e-03,0.997	0/0:69,0:0.021:33,0:36,0:0:2,0:0:0
1	121485431	.	A	ATTCTCAGTAAC	.	.	DP=444;ECNT=2;NLOD=6.65;N_ART_LOD=-1.402e+00;POP_AF=1.000e-03;P_GERMLINE=-3.346e+00;TLOD=21.11	GT:AD:AF:F1R2:F2R1:MBQ:MFRL:MMQ:MPOS:PGT:PID:SA_MAP_AF:SA_POST_PROB	0/1:224,10:0.240:118,4:106,6:40:133,117:60:1:0|1:121485400_G_A:0.040,0.030,0.043:4.653e-03,6.593e-03,0.989	0/0:22,0:0.094:12,0:10,0:0:2,0:0:0:0|1:121485400_G_A
1	143403664	.	T	C	.	.	DP=69;ECNT=2;NLOD=3.31;N_ART_LOD=-1.094e+00;POP_AF=1.000e-03;P_GERMLINE=-3.059e-01;TLOD=14.20	GT:AD:AF:F1R2:F2R1:MBQ:MFRL:MMQ:MPOS:PGT:PID:SA_MAP_AF:SA_POST_PROB	0/1:50,5:0.106:18,3:32,2:40:206,199:22:18:0|1:143403664_T_C:0.091,0.00,0.091:0.014,0.017,0.969	0/0:11,0:0.042:7,0:4,0:0:3,0:0:0:0|1:143403664_T_C
1	143403665	.	C	T	.	.	DP=68;ECNT=2;NLOD=3.31;N_ART_LOD=-1.094e+00;POP_AF=1.000e-03;P_GERMLINE=-3.059e-01;TLOD=14.21	GT:AD:AF:F1R2:F2R1:MBQ:MFRL:MMQ:MPOS:PGT:PID:SA_MAP_AF:SA_POST_PROB	0/1:50,5:0.098:18,3:32,2:38:206,199:22:17:0|1:143403664_T_C:0.091,0.00,0.091:0.014,0.017,0.969	0/0:11,0:0.042:7,0:4,0:0:3,0:0:0:0|1:143403664_T_C
1	144621623	.	G	T	.	.	DP=162;ECNT=5;NLOD=35.70;N_ART_LOD=-2.083e+00;POP_AF=1.000e-03;P_GERMLINE=-3.239e+01;TLOD=8.85	GT:AD:AF:F1R2:F2R1:MBQ:MFRL:MMQ:MPOS:SA_MAP_AF:SA_POST_PROB	0/1:33,5:0.153:13,2:20,3:35:151,129:27:5:0.131,0.00,0.132:0.015,0.023,0.962	0/0:119,0:0.015:74,0:45,0:0:2,0:0:0
1	144918011	.	T	TA	.	.	DP=179;ECNT=1;NLOD=12.91;N_ART_LOD=-1.425e+00;POP_AF=1.000e-03;P_GERMLINE=-1.085e+01;RPA=10,11;RU=A;STR;TLOD=4.77	GT:AD:AF:F1R2:F2R1:MBQ:MFRL:MMQ:MPOS:SA_MAP_AF:SA_POST_PROB	0/1:87,5:0.146:37,1:47,4:35:190,232:60:14:0.051,0.00,0.054:0.017,9.355e-03,0.974	0/0:43,0:0.166:30,0:13,0:0:2,0:0:0
1	145323668	.	G	C	.	.	DP=1467;ECNT=5;NLOD=10.34;N_ART_LOD=96.01;POP_AF=1.000e-03;P_GERMLINE=-7.037e+00;TLOD=32.30	GT:AD:AF:F1R2:F2R1:MBQ:MFRL:MMQ:MPOS:SA_MAP_AF:SA_POST_PROB	0/1:842,16:0.026:359,7:483,9:40:161,105:54:9:0.010,0.020,0.019:2.156e-03,1.690e-03,0.996	0/0:539,44:0.088:338,28:201,16:38:0,2:36:43
1	145323755	.	C	A	.	.	DP=554;ECNT=5;NLOD=34.98;N_ART_LOD=-1.202e+00;POP_AF=1.000e-03;P_GERMLINE=-3.168e+01;TLOD=36.01	GT:AD:AF:F1R2:F2R1:MBQ:MFRL:MMQ:MPOS:SA_MAP_AF:SA_POST_PROB	0/1:323,15:0.107:144,6:179,9:40:144,105:54:7:0.030,0.040,0.044:0.057,1.590e-03,0.942	0/0:126,1:0.122:69,1:57,0:26:2,2:33:1
1	145415368	.	CGAG	C	.	.	DB;DP=440;ECNT=1;NLOD=7.76;N_ART_LOD=-1.514e+00;POP_AF=1.000e-03;P_GERMLINE=-4.457e+00;RPA=6,5;RU=GAG;STR;TLOD=15.34	GT:AD:AF:F1R2:F2R1:MBQ:MFRL:MMQ:MPOS:SA_MAP_AF:SA_POST_PROB	0/1:297,7:0.138:101,3:196,4:38:198,184:60:35:0.020,0.020,0.023:1.889e-03,7.528e-03,0.991	0/0:26,0:0.185:16,0:10,0:0:5,0:0:0
1	145415448	.	C	T	.	.	DP=674;ECNT=1;NLOD=4.76;N_ART_LOD=-1.250e+00;POP_AF=1.000e-03;P_GERMLINE=-3.462e+00;TLOD=4.00	GT:AD:AF:F1R2:F2R1:MBQ:MFRL:MMQ:MPOS:SA_MAP_AF:SA_POST_PROB	0/1:593,15:0.055:208,5:385,10:35:181,154:60:0:0.020,0.010,0.025:1.537e-05,0.967,0.033	0/0:16,0:0.062:11,0:5,0:0:7,0:0:0
1	145532010	.	CTGTGTG	C	.	.	DP=112;ECNT=2;NLOD=2.35;N_ART_LOD=-5.879e-01;POP_AF=1.000e-03;P_GERMLINE=-4.614e-02;RPA=20,17;RU=TG;STR;TLOD=13.24	GT:AD:AF:F1R2:F2R1:MBQ:MFRL:MMQ:MPOS:SA_MAP_AF:SA_POST_PROB	0/1:60,20:0.295:7,4:7,4:36:183,215:60:37:0.081,0.101,0.111:8.327e-03,0.043,0.949	0/0:8,0:0.112:6,0:1,0:0:4,0:0:0
1	145534793	.	AAAAT	A	.	.	DP=182;ECNT=1;NLOD=4.19;N_ART_LOD=-1.209e+00;POP_AF=1.000e-03;P_GERMLINE=-9.440e-01;RPA=4,3;RU=AAAT;STR;TLOD=8.52	GT:AD:AF:F1R2:F2R1:MBQ:MFRL:MMQ:MPOS:SA_MAP_AF:SA_POST_PROB	0/1:145,4:0.074:53,1:92,3:39:183,193:60:18:0.00,0.030,0.027:6.374e-03,7.783e-03,0.986	0/0:14,0:0.090:8,0:6,0:0:3,0:0:0
1	146017127	.	C	G	.	.	DP=48;ECNT=1;NLOD=2.63;N_ART_LOD=-7.275e-03;POP_AF=1.000e-03;P_GERMLINE=-8.439e-02;TLOD=39.04	GT:AD:AF:F1R2:F2R1:MBQ:MFRL:MMQ:MPOS:SA_MAP_AF:SA_POST_PROB	0/1:14,16:0.533:12,10:2,6:39:240,258:27:20:0.535,0.00,0.533:0.025,0.029,0.946	0/0:16,1:0.084:11,0:5,1:20:4,10:44:8
1	146643649	.	G	A	.	.	DP=116;ECNT=1;NLOD=2.40;N_ART_LOD=-9.734e-01;POP_AF=1.000e-03;P_GERMLINE=-2.077e+00;TLOD=3.03	GT:AD:AF:F1R2:F2R1:MBQ:MFRL:MMQ:MPOS:SA_MAP_AF:SA_POST_PROB	0/1:97,2:0.056:45,1:52,1:39:188,269:60:10:0.020,0.00,0.020:3.994e-03,9.520e-03,0.986	0/0:8,0:0.057:4,0:4,0:0:5,0:0:0
1	146737572	.	A	AT	.	.	DB;DP=408;ECNT=1;NLOD=14.73;N_ART_LOD=-1.424e+00;POP_AF=1.000e-03;P_GERMLINE=-1.143e+01;RPA=9,10;RU=T;STR;TLOD=9.51	GT:AD:AF:F1R2:F2R1:MBQ:MFRL:MMQ:MPOS:SA_MAP_AF:SA_POST_PROB	0/1:313,11:0.076:129,4:180,7:40:171,206:60:40:0.020,0.030,0.034:6.707e-03,2.991e-03,0.990	0/0:49,0:0.047:28,0:21,0:0:2,0:0:0
1	146739066	.	CT	C	.	.	DP=687;ECNT=1;NLOD=9.53;N_ART_LOD=-9.714e-01;POP_AF=1.000e-03;P_GERMLINE=-7.601e+00;RPA=9,8;RU=T;STR;TLOD=4.64	GT:AD:AF:F1R2:F2R1:MBQ:MFRL:MMQ:MPOS:SA_MAP_AF:SA_POST_PROB	0/1:573,9:0.069:253,3:299,6:40:195,176:60:19:0.010,0.020,0.016:2.402e-03,3.347e-03,0.994	0/0:32,0:0.062:12,0:14,0:0:3,0:0:0
1	146747040	.	G	A	.	.	DP=580;ECNT=1;NLOD=12.59;N_ART_LOD=-1.641e+00;POP_AF=1.000e-03;P_GERMLINE=-1.189e+01;TLOD=3.39	GT:AD:AF:F1R2:F2R1:MBQ:MFRL:MMQ:MPOS:SA_MAP_AF:SA_POST_PROB	0/1:502,3:0.036:216,1:286,2:40:164,145:60:22:0.010,0.010,5.941e-03:2.351e-03,9.631e-04,0.997	0/0:42,0:0.026:23,0:19,0:0:2,0:0:0
1	147091500	.	AC	A	.	.	DB;DP=560;ECNT=1;NLOD=11.97;N_ART_LOD=-1.346e+00;POP_AF=1.000e-03;P_GERMLINE=-9.267e+00;RPA=8,7;RU=C;STR;TLOD=5.53	GT:AD:AF:F1R2:F2R1:MBQ:MFRL:MMQ:MPOS:SA_MAP_AF:SA_POST_PROB	0/1:454,8:0.068:161,3:279,5:39:196,206:60:29:0.010,0.020,0.018:3.273e-03,1.878e-03,0.995	0/0:40,0:0.068:20,0:18,0:0:3,0:0:0
1	147127328	.	C	G	.	.	DP=370;ECNT=1;NLOD=5.70;N_ART_LOD=-1.318e+00;POP_AF=1.000e-03;P_GERMLINE=-2.708e+00;TLOD=5.98	GT:AD:AF:F1R2:F2R1:MBQ:MFRL:MMQ:MPOS:SA_MAP_AF:SA_POST_PROB	0/1:330,4:0.034:110,0:220,4:40:166,152:60:20:0.010,0.00,0.012:1.035e-03,0.016,0.983	0/0:19,0:0.050:11,0:8,0:0:3,0:0:0
1	148344689	.	A	G	.	.	DP=131;ECNT=2;NLOD=8.50;N_ART_LOD=0.330;POP_AF=1.000e-03;P_GERMLINE=-6.317e+00;TLOD=4.92	GT:AD:AF:F1R2:F2R1:MBQ:MFRL:MMQ:MPOS:SA_MAP_AF:SA_POST_PROB	0/1:78,3:0.055:38,3:40,0:39:175,223:35:11:0.040,0.00,0.037:3.730e-03,0.028,0.968	0/0:40,1:0.097:18,0:22,1:32:4,2:40:0
1	149885222	.	GTCA	G	.	.	DP=544;ECNT=1;NLOD=22.14;N_ART_LOD=-1.908e+00;POP_AF=1.000e-03;P_GERMLINE=-1.898e+01;RPA=4,3;RU=TCA;STR;TLOD=6.44	GT:AD:AF:F1R2:F2R1:MBQ:MFRL:MMQ:MPOS:SA_MAP_AF:SA_POST_PROB	0/1:381,4:0.087:134,0:247,4:40:180,132:60:29:0.010,0.010,0.010:8.531e-03,9.504e-04,0.991	0/0:74,0:0.087:45,0:29,0:0:2,0:0:0
1	150053397	.	C	CT	.	.	DP=238;ECNT=1;NLOD=9.01;N_ART_LOD=-1.210e+00;POP_AF=1.000e-03;P_GERMLINE=-7.170e+00;RPA=9,10;RU=T;STR;TLOD=4.56	GT:AD:AF:F1R2:F2R1:MBQ:MFRL:MMQ:MPOS:SA_MAP_AF:SA_POST_PROB	0/1:185,7:0.074:80,3:100,4:39:189,182:60:21:0.00,0.040,0.036:9.414e-03,6.217e-03,0.984	0/0:30,0:0.017:21,0:9,0:0:2,0:0:0
1	150201305	.	AT	A	.	.	DP=245;ECNT=1;NLOD=5.11;N_ART_LOD=-9.774e-01;POP_AF=1.000e-03;P_GERMLINE=-3.599e+00;RPA=10,9;RU=T;STR;TLOD=4.21	GT:AD:AF:F1R2:F2R1:MBQ:MFRL:MMQ:MPOS:SA_MAP_AF:SA_POST_PROB	0/1:208,6:0.060:91,2:106,4:39:182,216:60:13:0.00,0.030,0.029:0.011,3.618e-03,0.985	0/0:17,0:1.397e-03:7,0:10,0:0:2,0:0:0
1	150483696	.	CG	C	.	.	DP=640;ECNT=1;NLOD=4.51;N_ART_LOD=-1.215e+00;POP_AF=1.000e-03;P_GERMLINE=-2.611e+00;RPA=6,5;RU=G;STR;TLOD=4.61	GT:AD:AF:F1R2:F2R1:MBQ:MFRL:MMQ:MPOS:SA_MAP_AF:SA_POST_PROB	0/1:495,7:0.110:167,3:328,4:40:220,188:60:31:0.010,0.010,0.014:7.969e-03,1.598e-03,0.990	0/0:15,0:0.032:5,0:10,0:0:12,0:0:0
1	150550658	.	T	TA	.	.	DP=1622;ECNT=1;NLOD=22.17;N_ART_LOD=-1.609e+00;POP_AF=1.000e-03;P_GERMLINE=-1.889e+01;RPA=8,9;RU=A;STR;TLOD=7.31	GT:AD:AF:F1R2:F2R1:MBQ:MFRL:MMQ:MPOS:SA_MAP_AF:SA_POST_PROB	0/1:1370,17:0.061:545,5:813,11:39:174,197:60:17:0.010,0.010,0.012:1.160e-03,1.772e-03,0.997	0/0:74,0:0.078:41,0:32,0:0:0,0:0:0
1	150551491	.	GTCC	G	.	.	DB;DP=1394;ECNT=1;NLOD=11.69;N_ART_LOD=-1.351e+00;POP_AF=1.000e-03;P_GERMLINE=-8.391e+00;RPA=4,3;RU=TCC;STR;TLOD=41.73	GT:AD:AF:F1R2:F2R1:MBQ:MFRL:MMQ:MPOS:SA_MAP_AF:SA_POST_PROB	0/1:1121,19:0.091:415,4:706,15:39:178,152:60:27:0.010,0.020,0.017:3.838e-03,8.107e-04,0.995	0/0:39,0:0.103:19,0:20,0:0:3,0:0:0
1	150599041	.	AT	A	.	.	DB;DP=795;ECNT=1;NLOD=10.45;N_ART_LOD=-1.162e+00;POP_AF=1.000e-03;P_GERMLINE=-9.435e+00;RPA=9,8;RU=T;STR;TLOD=3.72	GT:AD:AF:F1R2:F2R1:MBQ:MFRL:MMQ:MPOS:SA_MAP_AF:SA_POST_PROB	0/1:505,7:0.168:163,5:308,2:40:197,210:60:22:0.010,0.00,0.014:4.476e-03,3.290e-03,0.992	0/0:35,0:0.153:23,0:10,0:0:2,0:0:0
1	150730529	.	AT	A	.	.	DP=97;ECNT=1;NLOD=2.38;N_ART_LOD=-5.601e-01;POP_AF=1.000e-03;P_GERMLINE=-1.417e-01;RPA=14,13;RU=T;STR;TLOD=5.65	GT:AD:AF:F1R2:F2R1:MBQ:MFRL:MMQ:MPOS:SA_MAP_AF:SA_POST_PROB	0/1:48,7:0.254:16,3:21,2:38:214,239:60:22:0.101,0.00,0.096:0.022,0.014,0.964	0/0:8,0:0.253:2,0:4,0:0:9,0:0:0
1	150970092	.	C	T	.	.	DP=465;ECNT=1;NLOD=5.41;N_ART_LOD=-1.306e+00;POP_AF=1.000e-03;P_GERMLINE=-4.791e+00;TLOD=3.32	GT:AD:AF:F1R2:F2R1:MBQ:MFRL:MMQ:MPOS:SA_MAP_AF:SA_POST_PROB	0/1:417,3:0.036:162,3:255,0:39:188,195:60:15:0.010,0.00,7.143e-03:1.054e-03,4.474e-03,0.994	0/0:18,0:0.073:8,0:10,0:0:4,0:0:0
1	150996971	.	C	CA	.	.	DP=160;ECNT=1;NLOD=2.37;N_ART_LOD=-7.376e-01;POP_AF=1.000e-03;P_GERMLINE=-4.767e-02;RPA=11,12;RU=A;STR;TLOD=21.34	GT:AD:AF:F1R2:F2R1:MBQ:MFRL:MMQ:MPOS:SA_MAP_AF:SA_POST_PROB	0/1:120,17:0.160:44,7:67,10:39:215,214:60:15:0.00,0.121,0.124:0.020,0.015,0.965	0/0:8,0:0.145:5,0:2,0:0:3,0:0:0
1	150998081	.	T	C	.	.	DP=1080;ECNT=1;NLOD=44.65;N_ART_LOD=-2.189e+00;POP_AF=1.000e-03;P_GERMLINE=-4.144e+01;TLOD=6.68	GT:AD:AF:F1R2:F2R1:MBQ:MFRL:MMQ:MPOS:SA_MAP_AF:SA_POST_PROB	0/1:882,5:0.025:358,2:524,3:40:166,133:60:22:0.010,0.00,5.637e-03:3.175e-04,0.031,0.969	0/0:149,0:0.037:103,0:46,0:0:0,0:0:0
1	150998221	.	A	AT	.	.	DP=278;ECNT=1;NLOD=5.74;N_ART_LOD=-9.291e-01;POP_AF=1.000e-03;P_GERMLINE=-2.437e+00;RPA=13,14;RU=T;STR;TLOD=21.59	GT:AD:AF:F1R2:F2R1:MBQ:MFRL:MMQ:MPOS:SA_MAP_AF:SA_POST_PROB	0/1:113,20:0.300:47,6:47,10:36:216,247:60:31:0.121,0.00,0.121:0.010,0.028,0.962	0/0:21,0:0.327:1,0:5,0:0:12,0:0:0
1	151022895	.	A	AT	.	.	DP=341;ECNT=1;NLOD=8.42;N_ART_LOD=-1.205e+00;POP_AF=1.000e-03;P_GERMLINE=-5.118e+00;RPA=9,10;RU=T;STR;TLOD=10.56	GT:AD:AF:F1R2:F2R1:MBQ:MFRL:MMQ:MPOS:SA_MAP_AF:SA_POST_PROB	0/1:250,11:0.114:101,6:146,5:39:167,175:60:12:0.030,0.040,0.042:3.645e-03,6.760e-03,0.990	0/0:28,0:0.077:17,0:11,0:0:2,0:0:0
1	151196702	.	G	GT	.	.	DP=965;ECNT=2;NLOD=34.78;N_ART_LOD=-1.797e+00;POP_AF=1.000e-03;P_GERMLINE=-3.148e+01;RPA=9,10;RU=T;STR;TLOD=19.62	GT:AD:AF:F1R2:F2R1:MBQ:MFRL:MMQ:MPOS:SA_MAP_AF:SA_POST_PROB	0/1:730,25:0.077:282,10:440,15:39:169,187:60:25:0.020,0.030,0.033:6.891e-03,1.415e-03,0.992	0/0:116,0:0.070:77,0:39,0:0:0,0:0:0
1	151196712	.	C	T	.	.	DP=1025;ECNT=2;NLOD=38.23;N_ART_LOD=-2.121e+00;POP_AF=1.000e-03;P_GERMLINE=-3.493e+01;TLOD=12.56	GT:AD:AF:F1R2:F2R1:MBQ:MFRL:MMQ:MPOS:SA_MAP_AF:SA_POST_PROB	0/1:828,15:0.046:325,7:503,8:36:170,154:60:25:0.010,0.020,0.018:0.015,6.973e-04,0.984	0/0:128,0:0.034:81,0:47,0:0:0,0:0:0
1	151315053	.	G	A	.	.	DP=1197;ECNT=1;NLOD=13.50;N_ART_LOD=-1.674e+00;POP_AF=1.000e-03;P_GERMLINE=-1.292e+01;TLOD=3.28	GT:AD:AF:F1R2:F2R1:MBQ:MFRL:MMQ:MPOS:SA_MAP_AF:SA_POST_PROB	0/1:1107,4:0.021:421,3:686,1:39:169,123:60:9:0.010,0.010,3.600e-03:8.415e-04,6.638e-04,0.998	0/0:45,0:0.033:25,0:20,0:0:2,0:0:0
1	151317687	.	C	A	.	.	DP=254;ECNT=1;NLOD=5.10;N_ART_LOD=-1.275e+00;POP_AF=1.000e-03;P_GERMLINE=-1.805e+00;TLOD=388.57	GT:AD:AF:F1R2:F2R1:MBQ:MFRL:MMQ:MPOS:SA_MAP_AF:SA_POST_PROB	0/1:116,107:0.480:46,41:70,66:39:166,166:60:20:0.465,0.465,0.480:0.011,0.022,0.967	0/0:17,0:0.055:11,0:6,0:0:3,0:0:0
1	152128246	.	G	A	.	.	DP=1942;ECNT=3;NLOD=98.88;N_ART_LOD=-2.532e+00;POP_AF=1.000e-03;P_GERMLINE=-9.591e+01;TLOD=5.93	GT:AD:AF:F1R2:F2R1:MBQ:MFRL:MMQ:MPOS:SA_MAP_AF:SA_POST_PROB	0/1:1495,7:0.034:559,3:936,4:39:179,99:60:16:0.010,0.010,4.660e-03:3.850e-04,1.896e-03,0.998	0/0:330,0:0.036:192,0:138,0:0:0,0:0:0
1	152186708	.	C	T	.	.	DP=650;ECNT=1;NLOD=4.92;N_ART_LOD=-1.268e+00;POP_AF=1.000e-03;P_GERMLINE=-1.628e+00;TLOD=48.84	GT:AD:AF:F1R2:F2R1:MBQ:MFRL:MMQ:MPOS:SA_MAP_AF:SA_POST_PROB	0/1:555,40:0.094:221,17:334,23:39:182,294:24:25:0.061,0.040,0.067:8.842e-05,0.900,0.100	0/0:17,0:0.076:10,0:7,0:0:7,0:0:0
1	152187437	.	A	G	.	.	DP=151;ECNT=1;NLOD=2.33;N_ART_LOD=-9.697e-01;POP_AF=1.000e-03;P_GERMLINE=-9.670e-01;TLOD=4.12	GT:AD:AF:F1R2:F2R1:MBQ:MFRL:MMQ:MPOS:SA_MAP_AF:SA_POST_PROB	0/1:119,6:0.083:39,1:80,5:38:263,319:24:18:0.00,0.051,0.048:9.084e-03,0.013,0.978	0/0:11,1:0.236:4,0:7,1:2:8,17:30:3
1	152191448	.	C	G	.	.	DP=565;ECNT=1;NLOD=27.11;N_ART_LOD=-1.974e+00;POP_AF=1.000e-03;P_GERMLINE=-2.381e+01;TLOD=71.88	GT:AD:AF:F1R2:F2R1:MBQ:MFRL:MMQ:MPOS:SA_MAP_AF:SA_POST_PROB	0/1:424,29:0.079:146,7:278,22:39:201,201:60:19:0.061,0.051,0.064:2.447e-03,0.011,0.987	0/0:91,0:0.037:51,0:40,0:0:4,0:0:0
1	152648525	.	C	T	.	.	DP=1507;ECNT=1;NLOD=23.64;N_ART_LOD=-1.920e+00;POP_AF=1.000e-03;P_GERMLINE=-2.299e+01;TLOD=3.35	GT:AD:AF:F1R2:F2R1:MBQ:MFRL:MMQ:MPOS:SA_MAP_AF:SA_POST_PROB	0/1:1349,4:0.029:487,2:862,2:40:168,170:55:16:0.010,0.010,2.956e-03:3.918e-04,1.179e-03,0.998	0/0:79,0:0.050:42,0:37,0:0:2,0:0:0
1	152671781	.	T	C	.	.	DP=771;ECNT=1;NLOD=5.70;N_ART_LOD=-1.300e+00;POP_AF=1.000e-03;P_GERMLINE=-2.401e+00;TLOD=14.03	GT:AD:AF:F1R2:F2R1:MBQ:MFRL:MMQ:MPOS:SA_MAP_AF:SA_POST_PROB	0/1:708,8:0.037:264,4:444,4:39:171,201:60:26:0.010,0.010,0.011:1.527e-03,1.879e-03,0.997	0/0:19,0:2.246e-03:15,0:4,0:0:4,0:0:0
1	153431630	.	A	AT	.	.	DP=271;ECNT=1;NLOD=3.00;N_ART_LOD=-7.778e-01;POP_AF=1.000e-03;P_GERMLINE=-6.551e-01;RPA=9,10;RU=T;STR;TLOD=5.22	GT:AD:AF:F1R2:F2R1:MBQ:MFRL:MMQ:MPOS:SA_MAP_AF:SA_POST_PROB	0/1:192,7:0.147:78,4:111,3:40:205,211:60:21:0.040,0.00,0.035:8.631e-03,7.473e-03,0.984	0/0:10,0:1.695e-03:7,0:3,0:0:6,0:0:0
1	153617663	.	CAT	C	.	.	DP=270;ECNT=1;NLOD=11.12;N_ART_LOD=-1.603e+00;POP_AF=1.000e-03;P_GERMLINE=-7.822e+00;RPA=3,2;RU=AT;STR;TLOD=98.29	GT:AD:AF:F1R2:F2R1:MBQ:MFRL:MMQ:MPOS:SA_MAP_AF:SA_POST_PROB	0/1:181,32:0.173:59,18:122,14:39:168,168:60:24:0.121,0.141,0.150:0.018,5.780e-03,0.976	0/0:37,0:0.060:21,0:16,0:0:2,0:0:0
1	153636465	.	CTA	C	.	.	DP=137;ECNT=1;NLOD=2.38;N_ART_LOD=-1.048e+00;POP_AF=1.000e-03;P_GERMLINE=-4.936e-02;TLOD=20.00	GT:AD:AF:F1R2:F2R1:MBQ:MFRL:MMQ:MPOS:SA_MAP_AF:SA_POST_PROB	0/1:53,7:0.315:27,3:26,4:39:227,239:60:41:0.00,0.121,0.117:0.016,0.022,0.962	0/0:8,0:0.217:3,0:5,0:0:7,0:0:0
1	153751712	.	A	G	.	.	DP=746;ECNT=1;NLOD=4.50;N_ART_LOD=-1.204e+00;POP_AF=1.000e-03;P_GERMLINE=-3.195e+00;TLOD=4.01	GT:AD:AF:F1R2:F2R1:MBQ:MFRL:MMQ:MPOS:SA_MAP_AF:SA_POST_PROB	0/1:698,4:0.029:260,0:438,4:39:188,214:60:14:0.010,0.010,5.698e-03:1.140e-03,1.189e-03,0.998	0/0:15,0:2.447e-03:8,0:7,0:0:3,0:0:0
1	153784685	.	A	T	.	.	DP=99;ECNT=1;NLOD=2.97;N_ART_LOD=-1.056e+00;POP_AF=1.000e-03;P_GERMLINE=-1.441e+00;TLOD=4.25	GT:AD:AF:F1R2:F2R1:MBQ:MFRL:MMQ:MPOS:SA_MAP_AF:SA_POST_PROB	0/1:70,4:0.133:41,4:29,0:37:159,169:60:9:0.040,0.040,0.054:7.188e-03,0.011,0.982	0/0:10,0:0.054:6,0:4,0:0:18,0:0:0
1	154101888	.	AAAAC	A	.	.	DP=500;ECNT=1;NLOD=6.84;N_ART_LOD=-1.465e+00;POP_AF=1.000e-03;P_GERMLINE=-3.667e+00;RPA=4,3;RU=AAAC;STR;TLOD=6.46	GT:AD:AF:F1R2:F2R1:MBQ:MFRL:MMQ:MPOS:SA_MAP_AF:SA_POST_PROB	0/1:376,4:0.100:153,2:223,2:40:169,140:60:38:0.010,0.010,0.011:6.193e-03,1.136e-03,0.993	0/0:23,0:0.192:16,0:7,0:0:2,0:0:0
1	154245863	.	GGAA	G	.	.	DB;DP=240;ECNT=1;NLOD=6.00;N_ART_LOD=-1.354e+00;POP_AF=1.000e-03;P_GERMLINE=-2.700e+00;RPA=5,4;RU=GAA;STR;TLOD=13.92	GT:AD:AF:F1R2:F2R1:MBQ:MFRL:MMQ:MPOS:SA_MAP_AF:SA_POST_PROB	0/1:184,6:0.089:69,4:115,2:39:195,200:60:35:0.020,0.030,0.032:0.010,2.770e-03,0.987	0/0:20,0:0.084:12,0:8,0:0:2,0:0:0
1	154315706	.	G	A	.	.	DP=594;ECNT=1;NLOD=5.35;N_ART_LOD=-1.277e+00;POP_AF=1.000e-03;P_GERMLINE=-4.820e+00;TLOD=3.23	GT:AD:AF:F1R2:F2R1:MBQ:MFRL:MMQ:MPOS:SA_MAP_AF:SA_POST_PROB	0/1:553,3:0.024:183,1:370,2:40:167,228:60:31:0.010,0.010,5.396e-03:1.436e-03,1.241e-03,0.997	0/0:18,0:8.117e-03:10,0:8,0:0:6,0:0:0
1	154471631	.	G	A	.	.	DP=491;ECNT=1;NLOD=23.69;N_ART_LOD=-1.921e+00;POP_AF=1.000e-03;P_GERMLINE=-2.039e+01;TLOD=99.42	GT:AD:AF:F1R2:F2R1:MBQ:MFRL:MMQ:MPOS:SA_MAP_AF:SA_POST_PROB	0/1:350,36:0.113:148,13:202,23:40:159,162:60:20:0.081,0.091,0.093:5.865e-03,5.360e-03,0.989	0/0:79,0:0.048:54,0:25,0:0:2,0:0:0
1	154685985	.	C	T	.	.	DP=454;ECNT=1;NLOD=22.18;N_ART_LOD=-1.884e+00;POP_AF=1.000e-03;P_GERMLINE=-1.888e+01;TLOD=510.44	GT:AD:AF:F1R2:F2R1:MBQ:MFRL:MMQ:MPOS:SA_MAP_AF:SA_POST_PROB	0/1:212,145:0.410:81,59:131,86:40:174,168:60:24:0.394,0.394,0.406:0.013,0.011,0.976	0/0:74,0:0.028:47,0:27,0:0:2,0:0:0
1	154917507	.	CGGT	C	.	.	DB;DP=164;ECNT=1;NLOD=2.70;N_ART_LOD=-1.017e+00;POP_AF=1.000e-03;P_GERMLINE=-9.795e-02;RPA=5,4;RU=GGT;STR;TLOD=11.74	GT:AD:AF:F1R2:F2R1:MBQ:MFRL:MMQ:MPOS:SA_MAP_AF:SA_POST_PROB	0/1:134,5:0.082:48,0:86,5:40:181,272:60:27:0.020,0.030,0.036:5.415e-03,8.115e-03,0.986	0/0:9,0:0.051:1,0:8,0:0:6,0:0:0
1	154924427	.	G	A	.	.	DP=74;ECNT=1;NLOD=3.60;N_ART_LOD=-1.113e+00;POP_AF=1.000e-03;P_GERMLINE=-5.819e-01;TLOD=6.39	GT:AD:AF:F1R2:F2R1:MBQ:MFRL:MMQ:MPOS:SA_MAP_AF:SA_POST_PROB	0/1:54,3:0.089:21,1:33,2:39:220,175:60:17:0.051,0.00,0.053:0.019,9.559e-03,0.971	0/0:12,0:2.024e-03:8,0:4,0:0:6,0:0:0
1	154940059	.	T	C	.	.	DP=101;ECNT=1;NLOD=3.30;N_ART_LOD=-1.079e+00;POP_AF=1.000e-03;P_GERMLINE=-2.503e+00;TLOD=3.50	GT:AD:AF:F1R2:F2R1:MBQ:MFRL:MMQ:MPOS:SA_MAP_AF:SA_POST_PROB	0/1:80,2:0.069:20,0:60,2:40:202,126:60:11:0.020,0.00,0.024:1.840e-03,0.147,0.851	0/0:11,0:2.473e-03:5,0:6,0:0:4,0:0:0
1	155020313	.	G	A	.	.	DP=241;ECNT=1;NLOD=4.51;N_ART_LOD=-1.215e+00;POP_AF=1.000e-03;P_GERMLINE=-2.941e+00;TLOD=4.27	GT:AD:AF:F1R2:F2R1:MBQ:MFRL:MMQ:MPOS:SA_MAP_AF:SA_POST_PROB	0/1:213,3:0.035:68,2:145,1:39:202,208:60:7:0.00,0.010,0.014:4.108e-03,4.121e-03,0.992	0/0:15,0:0.032:6,0:9,0:0:7,0:0:0
1	155039788	.	C	A	.	.	DP=542;ECNT=1;NLOD=6.30;N_ART_LOD=-1.342e+00;POP_AF=1.000e-03;P_GERMLINE=-3.989e+00;TLOD=5.06	GT:AD:AF:F1R2:F2R1:MBQ:MFRL:MMQ:MPOS:SA_MAP_AF:SA_POST_PROB	0/1:494,4:0.032:177,1:317,3:40:168,163:60:7:0.010,0.010,8.032e-03:6.242e-04,0.013,0.986	0/0:21,0:1.948e-03:7,0:14,0:0:2,0:0:0
1	155057722	.	G	A	.	.	DP=399;ECNT=1;NLOD=6.01;N_ART_LOD=-1.339e+00;POP_AF=1.000e-03;P_GERMLINE=-5.123e+00;TLOD=3.59	GT:AD:AF:F1R2:F2R1:MBQ:MFRL:MMQ:MPOS:SA_MAP_AF:SA_POST_PROB	0/1:356,3:0.034:119,1:237,2:40:185,119:60:29:0.010,0.010,8.357e-03:3.080e-03,1.383e-03,0.996	0/0:20,0:0.046:9,0:11,0:0:8,0:0:0
1	155170341	.	C	A	.	.	DP=456;ECNT=1;NLOD=27.33;N_ART_LOD=-1.365e+00;POP_AF=1.000e-03;P_GERMLINE=-2.402e+01;TLOD=86.89	GT:AD:AF:F1R2:F2R1:MBQ:MFRL:MMQ:MPOS:SA_MAP_AF:SA_POST_PROB	0/1:305,31:0.111:113,9:192,22:39:169,183:60:18:0.091,0.051,0.092:7.662e-04,0.505,0.494	0/0:99,1:0.038:68,1:31,0:21:2,0:60:20
1	155253762	.	C	T	.	.	DP=907;ECNT=1;NLOD=17.05;N_ART_LOD=-1.793e+00;POP_AF=1.000e-03;P_GERMLINE=-1.375e+01;TLOD=1220.83	GT:AD:AF:F1R2:F2R1:MBQ:MFRL:MMQ:MPOS:SA_MAP_AF:SA_POST_PROB	0/1:455,335:0.429:160,123:295,212:40:168,161:60:23:0.414,0.414,0.424:7.277e-03,0.013,0.980	0/0:57,0:0.078:30,0:27,0:0:2,0:0:0
1	155307999	.	G	GT	.	.	DP=427;ECNT=1;NLOD=22.85;N_ART_LOD=-1.614e+00;POP_AF=1.000e-03;P_GERMLINE=-1.957e+01;RPA=9,10;RU=T;STR;TLOD=7.28	GT:AD:AF:F1R2:F2R1:MBQ:MFRL:MMQ:MPOS:SA_MAP_AF:SA_POST_PROB	0/1:273,9:0.114:119,2:151,7:39:166,210:60:16:0.030,0.020,0.032:1.977e-03,0.012,0.986	0/0:76,0:0.059:41,0:35,0:0:0,0:0:0
1	155385782	.	T	TA	.	.	DP=74;ECNT=1;NLOD=2.37;N_ART_LOD=-1.086e+00;POP_AF=1.000e-03;P_GERMLINE=-4.813e-02;RPA=12,13;RU=A;STR;TLOD=13.19	GT:AD:AF:F1R2:F2R1:MBQ:MFRL:MMQ:MPOS:SA_MAP_AF:SA_POST_PROB	0/1:36,9:0.265:13,3:23,6:37:212,207:60:24:0.202,0.00,0.200:0.022,0.023,0.956	0/0:8,0:0.271:5,0:3,0:0:7,0:0:0
1	155450526	.	C	CT	.	.	DP=1096;ECNT=1;NLOD=23.98;N_ART_LOD=-1.479e+00;POP_AF=1.000e-03;P_GERMLINE=-2.068e+01;RPA=8,9;RU=T;STR;TLOD=8.81	GT:AD:AF:F1R2:F2R1:MBQ:MFRL:MMQ:MPOS:SA_MAP_AF:SA_POST_PROB	0/1:811,17:0.103:313,3:496,10:40:179,203:60:28:0.010,0.010,0.016:1.962e-03,1.556e-03,0.996	0/0:80,0:0.094:45,0:35,0:0:2,0:0:0
1	155556426	.	C	CT	.	.	DP=128;ECNT=1;NLOD=8.03;N_ART_LOD=-1.167e+00;POP_AF=1.000e-03;P_GERMLINE=-4.725e+00;RPA=11,12;RU=T;STR;TLOD=16.30	GT:AD:AF:F1R2:F2R1:MBQ:MFRL:MMQ:MPOS:SA_MAP_AF:SA_POST_PROB	0/1:76,12:0.183:36,5:37,7:39:174,163:60:17:0.091,0.131,0.136:0.019,0.011,0.969	0/0:27,0:0.026:11,0:14,0:0:3,0:0:0
1	155644953	.	A	AT	.	.	DP=51;ECNT=1;NLOD=3.01;N_ART_LOD=-1.113e+00;POP_AF=1.000e-03;P_GERMLINE=-1.861e+00;RPA=9,10;RU=T;STR;TLOD=3.86	GT:AD:AF:F1R2:F2R1:MBQ:MFRL:MMQ:MPOS:SA_MAP_AF:SA_POST_PROB	0/1:19,3:0.278:12,2:7,1:40:207,214:60:20:0.121,0.111,0.136:0.028,0.013,0.959	0/0:10,0:0.167:7,0:3,0:0:4,0:0:0
1	155815798	.	A	G	.	.	DP=42;ECNT=1;NLOD=2.70;N_ART_LOD=-1.017e+00;POP_AF=1.000e-03;P_GERMLINE=-6.545e-01;TLOD=4.89	GT:AD:AF:F1R2:F2R1:MBQ:MFRL:MMQ:MPOS:SA_MAP_AF:SA_POST_PROB	0/1:26,2:0.125:10,0:16,2:40:242,207:60:15:0.00,0.071,0.071:0.014,0.017,0.969	0/0:9,0:0.052:5,0:4,0:0:5,0:0:0
1	155816079	.	C	A	.	.	DP=68;ECNT=1;NLOD=2.41;N_ART_LOD=-1.008e+00;POP_AF=1.000e-03;P_GERMLINE=-1.074e+00;TLOD=4.08	GT:AD:AF:F1R2:F2R1:MBQ:MFRL:MMQ:MPOS:SA_MAP_AF:SA_POST_PROB	0/1:53,2:0.054:20,1:33,1:36:214,287:51:17:0.020,0.030,0.036:0.030,4.539e-03,0.965	0/0:8,0:0.136:6,0:2,0:0:3,0:0:0
1	156263011	.	CAG	C	.	.	DB;DP=321;ECNT=1;NLOD=6.92;N_ART_LOD=-1.388e+00;POP_AF=1.000e-03;P_GERMLINE=-3.617e+00;RPA=6,5;RU=AG;STR;TLOD=19.49	GT:AD:AF:F1R2:F2R1:MBQ:MFRL:MMQ:MPOS:SA_MAP_AF:SA_POST_PROB	0/1:251,10:0.095:79,4:172,6:40:191,191:60:23:0.030,0.030,0.038:3.029e-03,7.249e-03,0.990	0/0:23,0:0.021:13,0:10,0:0:4,0:0:0
1	156352042	.	C	A	.	.	DP=161;ECNT=1;NLOD=12.60;N_ART_LOD=-1.646e+00;POP_AF=1.000e-03;P_GERMLINE=-1.222e+01;TLOD=3.07	GT:AD:AF:F1R2:F2R1:MBQ:MFRL:MMQ:MPOS:SA_MAP_AF:SA_POST_PROB	0/1:113,2:0.023:49,0:64,2:40:184,130:60:21:0.020,0.00,0.017:4.220e-03,6.951e-03,0.989	0/0:42,0:0.036:31,0:11,0:0:2,0:0:0
1	156502960	.	TAC	T	.	.	DP=173;ECNT=1;NLOD=6.89;N_ART_LOD=-1.440e+00;POP_AF=1.000e-03;P_GERMLINE=-3.659e+00;RPA=6,5;RU=AC;STR;TLOD=6.79	GT:AD:AF:F1R2:F2R1:MBQ:MFRL:MMQ:MPOS:SA_MAP_AF:SA_POST_PROB	0/1:105,4:0.143:39,1:66,3:37:210,182:60:34:0.040,0.00,0.037:0.022,6.378e-03,0.972	0/0:23,0:0.142:13,0:10,0:0:2,0:0:0
1	156639158	.	G	C	.	.	DP=543;ECNT=1;NLOD=20.69;N_ART_LOD=-1.847e+00;POP_AF=1.000e-03;P_GERMLINE=-1.739e+01;TLOD=295.97	GT:AD:AF:F1R2:F2R1:MBQ:MFRL:MMQ:MPOS:SA_MAP_AF:SA_POST_PROB	0/1:361,93:0.218:132,34:229,59:39:178,188:60:20:0.182,0.202,0.205:0.022,4.046e-03,0.974	0/0:69,0:9.811e-03:35,0:34,0:0:2,0:0:0
1	156721205	.	C	T	.	.	DP=396;ECNT=1;NLOD=8.02;N_ART_LOD=-1.452e+00;POP_AF=1.000e-03;P_GERMLINE=-4.722e+00;TLOD=186.53	GT:AD:AF:F1R2:F2R1:MBQ:MFRL:MMQ:MPOS:SA_MAP_AF:SA_POST_PROB	0/1:295,61:0.183:113,21:182,40:39:151,156:60:24:0.162,0.141,0.171:4.100e-03,0.022,0.974	0/0:27,0:0.026:13,0:14,0:0:5,0:0:0
1	156841430	.	C	T	.	.	DP=406;ECNT=1;NLOD=7.76;N_ART_LOD=-1.450e+00;POP_AF=1.000e-03;P_GERMLINE=-6.869e+00;TLOD=3.59	GT:AD:AF:F1R2:F2R1:MBQ:MFRL:MMQ:MPOS:SA_MAP_AF:SA_POST_PROB	0/1:362,3:0.024:165,0:197,3:40:168,266:60:34:0.010,0.010,8.219e-03:1.147e-03,4.115e-03,0.995	0/0:26,0:0.057:16,0:10,0:0:3,0:0:0
1	157517030	.	C	T	.	.	DP=90;ECNT=1;NLOD=4.41;N_ART_LOD=-1.218e+00;POP_AF=1.000e-03;P_GERMLINE=-3.489e+00;TLOD=3.62	GT:AD:AF:F1R2:F2R1:MBQ:MFRL:MMQ:MPOS:SA_MAP_AF:SA_POST_PROB	0/1:63,2:0.088:24,0:39,2:39:202,174:60:20:0.020,0.020,0.031:4.770e-03,0.016,0.980	0/0:15,0:0.066:9,0:6,0:0:4,0:0:0
1	157680066	.	T	A	.	.	DP=114;ECNT=1;NLOD=19.18;N_ART_LOD=-1.824e+00;POP_AF=1.000e-03;P_GERMLINE=-1.865e+01;TLOD=3.23	GT:AD:AF:F1R2:F2R1:MBQ:MFRL:MMQ:MPOS:SA_MAP_AF:SA_POST_PROB	0/1:41,2:0.076:8,2:33,0:35:195,191:60:11:0.040,0.030,0.047:9.521e-03,0.011,0.979	0/0:64,0:0.032:40,0:24,0:0:2,0:0:0
1	158146426	.	C	T	.	.	DP=107;ECNT=1;NLOD=5.71;N_ART_LOD=-1.327e+00;POP_AF=1.000e-03;P_GERMLINE=-2.406e+00;TLOD=130.91	GT:AD:AF:F1R2:F2R1:MBQ:MFRL:MMQ:MPOS:SA_MAP_AF:SA_POST_PROB	0/1:44,39:0.471:15,16:29,23:38:201,192:60:20:0.455,0.444,0.470:0.012,0.037,0.951	0/0:19,0:0.070:7,0:12,0:0:4,0:0:0
1	158260878	.	C	CT	.	.	DP=403;ECNT=1;NLOD=2.55;N_ART_LOD=-4.052e-01;POP_AF=1.000e-03;P_GERMLINE=-7.123e-02;RPA=13,14;RU=T;STR;TLOD=55.24	GT:AD:AF:F1R2:F2R1:MBQ:MFRL:MMQ:MPOS:SA_MAP_AF:SA_POST_PROB	0/1:291,44:0.201:74,20:151,23:38:174,177:60:23:0.121,0.111,0.129:2.571e-03,0.105,0.892	0/0:9,0:0.083:3,0:4,0:0:3,0:0:0
1	158494257	.	G	T	.	.	DP=93;ECNT=1;NLOD=2.70;N_ART_LOD=-1.017e+00;POP_AF=1.000e-03;P_GERMLINE=-1.863e+00;TLOD=3.54	GT:AD:AF:F1R2:F2R1:MBQ:MFRL:MMQ:MPOS:SA_MAP_AF:SA_POST_PROB	0/1:78,2:0.042:45,2:33,0:40:183,227:60:17:0.00,0.030,0.025:6.118e-03,0.012,0.982	0/0:9,0:0.053:1,0:8,0:0:5,0:0:0
1	158665147	.	G	C	.	.	DP=32;ECNT=1;NLOD=4.20;N_ART_LOD=-1.188e+00;POP_AF=1.000e-03;P_GERMLINE=-9.498e-01;TLOD=12.98	GT:AD:AF:F1R2:F2R1:MBQ:MFRL:MMQ:MPOS:SA_MAP_AF:SA_POST_PROB	0/1:13,4:0.235:9,3:4,1:39:177,191:60:16:0.222,0.182,0.235:0.020,0.022,0.958	0/0:14,0:0.036:11,0:3,0:0:3,0:0:0
1	158813939	.	AT	A	.	.	DB;DP=422;ECNT=1;NLOD=4.20;N_ART_LOD=-9.522e-01;POP_AF=1.000e-03;P_GERMLINE=-9.493e-01;RPA=9,8;RU=T;STR;TLOD=15.79	GT:AD:AF:F1R2:F2R1:MBQ:MFRL:MMQ:MPOS:SA_MAP_AF:SA_POST_PROB	0/1:318,15:0.126:105,8:204,7:40:175,162:60:32:0.030,0.040,0.046:0.043,1.591e-03,0.956	0/0:14,0:0.133:7,0:7,0:0:4,0:0:0
1	159410558	.	A	G	.	.	DP=131;ECNT=1;NLOD=14.64;N_ART_LOD=-1.712e+00;POP_AF=1.000e-03;P_GERMLINE=-1.412e+01;TLOD=3.22	GT:AD:AF:F1R2:F2R1:MBQ:MFRL:MMQ:MPOS:SA_MAP_AF:SA_POST_PROB	0/1:73,2:0.045:29,1:44,1:38:213,258:60:41:0.030,0.00,0.027:0.017,5.856e-03,0.977	0/0:49,0:0.042:28,0:21,0:0:2,0:0:0
1	160104846	.	C	T	.	.	DP=116;ECNT=1;NLOD=2.41;N_ART_LOD=-9.917e-01;POP_AF=1.000e-03;P_GERMLINE=-1.870e+00;TLOD=3.24	GT:AD:AF:F1R2:F2R1:MBQ:MFRL:MMQ:MPOS:SA_MAP_AF:SA_POST_PROB	0/1:98,2:0.050:27,0:71,2:40:216,219:60:7:0.00,0.020,0.020:4.267e-03,0.022,0.974	0/0:8,0:0.100:2,0:6,0:0:8,0:0:0
1	160146203	.	T	C	.	.	DP=317;ECNT=1;NLOD=8.10;N_ART_LOD=-1.453e+00;POP_AF=1.000e-03;P_GERMLINE=-7.428e+00;TLOD=3.37	GT:AD:AF:F1R2:F2R1:MBQ:MFRL:MMQ:MPOS:SA_MAP_AF:SA_POST_PROB	0/1:270,3:0.040:95,1:175,2:39:179,243:60:20:0.010,0.010,0.011:1.420e-03,6.183e-03,0.992	0/0:27,0:0.020:15,0:12,0:0:2,0:0:0
1	160461188	.	G	GA	.	.	DP=275;ECNT=1;NLOD=18.00;N_ART_LOD=-1.535e+00;POP_AF=1.000e-03;P_GERMLINE=-1.471e+01;RPA=10,11;RU=A;STR;TLOD=7.65	GT:AD:AF:F1R2:F2R1:MBQ:MFRL:MMQ:MPOS:SA_MAP_AF:SA_POST_PROB	0/1:158,8:0.126:46,2:108,6:36:172,174:60:18:0.051,0.00,0.048:3.640e-03,0.028,0.968	0/0:60,0:0.107:33,0:27,0:0:2,0:0:0
1	160589600	.	C	CT	.	.	DP=563;ECNT=1;NLOD=44.16;N_ART_LOD=-1.906e+00;POP_AF=1.000e-03;P_GERMLINE=-4.109e+01;RPA=9,10;RU=T;STR;TLOD=6.17	GT:AD:AF:F1R2:F2R1:MBQ:MFRL:MMQ:MPOS:SA_MAP_AF:SA_POST_PROB	0/1:335,9:0.081:125,3:207,6:39:172,184:60:21:0.020,0.020,0.026:1.925e-03,7.217e-03,0.991	0/0:147,0:0.084:102,0:45,0:0:0,0:0:0
1	160593979	.	G	GA	.	.	DP=472;ECNT=1;NLOD=21.92;N_ART_LOD=-1.621e+00;POP_AF=1.000e-03;P_GERMLINE=-1.874e+01;RPA=9,10;RU=A;STR;TLOD=6.50	GT:AD:AF:F1R2:F2R1:MBQ:MFRL:MMQ:MPOS:SA_MAP_AF:SA_POST_PROB	0/1:301,9:0.116:127,3:170,6:39:174,186:60:28:0.020,0.020,0.029:0.010,2.186e-03,0.987	0/0:73,0:0.113:48,0:25,0:0:2,0:0:0
1	160719534	.	C	A	.	.	DP=81;ECNT=1;NLOD=5.39;N_ART_LOD=-1.297e+00;POP_AF=1.000e-03;P_GERMLINE=-4.671e+00;TLOD=3.42	GT:AD:AF:F1R2:F2R1:MBQ:MFRL:MMQ:MPOS:SA_MAP_AF:SA_POST_PROB	0/1:58,2:0.044:15,1:43,1:38:208,202:60:13:0.00,0.030,0.033:7.724e-03,0.014,0.978	0/0:18,0:0.053:8,0:10,0:0:3,0:0:0
1	161043542	.	G	A	.	.	DP=440;ECNT=1;NLOD=10.19;N_ART_LOD=-1.560e+00;POP_AF=1.000e-03;P_GERMLINE=-9.127e+00;TLOD=3.76	GT:AD:AF:F1R2:F2R1:MBQ:MFRL:MMQ:MPOS:SA_MAP_AF:SA_POST_PROB	0/1:387,3:0.031:122,0:265,3:40:162,170:60:20:0.010,0.010,7.692e-03:1.399e-03,2.509e-03,0.996	0/0:35,0:0.046:16,0:19,0:0:3,0:0:0
1	161127288	.	A	G	.	.	DP=70;ECNT=1;NLOD=3.30;N_ART_LOD=-1.079e+00;POP_AF=1.000e-03;P_GERMLINE=-2.022e+00;TLOD=3.99	GT:AD:AF:F1R2:F2R1:MBQ:MFRL:MMQ:MPOS:SA_MAP_AF:SA_POST_PROB	0/1:55,2:0.054:18,0:37,2:40:280,218:60:20:0.030,0.030,0.035:0.010,7.014e-03,0.983	0/0:11,0:2.230e-03:7,0:4,0:0:9,0:0:0
1	161198438	.	C	T	.	.	DP=93;ECNT=1;NLOD=5.70;N_ART_LOD=-1.310e+00;POP_AF=1.000e-03;P_GERMLINE=-2.398e+00;TLOD=41.45	GT:AD:AF:F1R2:F2R1:MBQ:MFRL:MMQ:MPOS:SA_MAP_AF:SA_POST_PROB	0/1:55,13:0.214:21,5:34,8:39:239,255:60:20:0.162,0.182,0.191:0.012,0.022,0.966	0/0:19,0:0.028:10,0:9,0:0:3,0:0:0
1	161829973	.	C	CT	.	.	DP=136;ECNT=1;NLOD=6.53;N_ART_LOD=-9.642e-01;POP_AF=1.000e-03;P_GERMLINE=-3.230e+00;RPA=13,14;RU=T;STR;TLOD=10.56	GT:AD:AF:F1R2:F2R1:MBQ:MFRL:MMQ:MPOS:SA_MAP_AF:SA_POST_PROB	0/1:85,9:0.161:32,5:40,4:39:184,196:60:31:0.00,0.091,0.095:0.031,7.592e-03,0.962	0/0:22,0:0.115:16,0:4,0:0:2,0:0:0
1	162302880	.	A	T	.	.	DP=483;ECNT=1;NLOD=12.25;N_ART_LOD=-1.636e+00;POP_AF=1.000e-03;P_GERMLINE=-8.950e+00;TLOD=955.04	GT:AD:AF:F1R2:F2R1:MBQ:MFRL:MMQ:MPOS:SA_MAP_AF:SA_POST_PROB	0/1:167,250:0.604:67,94:100,156:39:161,174:60:20:0.586,0.586,0.600:0.027,9.566e-03,0.964	0/0:42,0:0.040:24,0:18,0:0:2,0:0:0
1	162372495	.	GTGT	G	.	.	DB;DP=667;ECNT=1;NLOD=14.42;N_ART_LOD=-1.712e+00;POP_AF=1.000e-03;P_GERMLINE=-1.112e+01;RPA=5,4;RU=TGT;STR;TLOD=8.31	GT:AD:AF:F1R2:F2R1:MBQ:MFRL:MMQ:MPOS:SA_MAP_AF:SA_POST_PROB	0/1:506,5:0.092:183,3:323,2:39:175,129:60:24:0.010,0.010,9.785e-03:1.821e-03,1.712e-03,0.996	0/0:48,0:0.056:26,0:22,0:0:2,0:0:0
1	162749855	.	TTC	T	.	.	DB;DP=434;ECNT=1;NLOD=25.24;N_ART_LOD=0.243;POP_AF=1.000e-03;P_GERMLINE=-2.194e+01;RPA=8,7;RU=TC;STR;TLOD=38.04	GT:AD:AF:F1R2:F2R1:MBQ:MFRL:MMQ:MPOS:SA_MAP_AF:SA_POST_PROB	0/1:250,20:0.133:76,3:160,15:39:176,163:60:25:0.051,0.071,0.070:8.601e-03,7.008e-03,0.984	0/0:98,2:0.104:50,0:40,2:2:0,16:60:13
1	162769510	.	C	CT	.	.	DP=338;ECNT=1;NLOD=6.01;N_ART_LOD=-9.130e-01;POP_AF=1.000e-03;P_GERMLINE=-2.711e+00;RPA=11,12;RU=T;STR;TLOD=17.57	GT:AD:AF:F1R2:F2R1:MBQ:MFRL:MMQ:MPOS:SA_MAP_AF:SA_POST_PROB	0/1:263,20:0.115:123,3:136,15:39:171,181:39:20:0.030,0.061,0.063:0.020,3.197e-03,0.976	0/0:20,0:0.084:8,0:12,0:0:3,0:0:0
1	163306688	.	T	A	.	.	DP=101;ECNT=1;NLOD=8.69;N_ART_LOD=-1.500e+00;POP_AF=1.000e-03;P_GERMLINE=-5.390e+00;TLOD=86.62	GT:AD:AF:F1R2:F2R1:MBQ:MFRL:MMQ:MPOS:SA_MAP_AF:SA_POST_PROB	0/1:39,24:0.390:13,8:26,16:40:180,188:60:16:0.364,0.354,0.381:0.039,0.013,0.948	0/0:29,0:0.063:22,0:7,0:0:3,0:0:0
1	165175286	.	A	G	.	.	DP=182;ECNT=1;NLOD=15.90;N_ART_LOD=-1.739e+00;POP_AF=1.000e-03;P_GERMLINE=-1.559e+01;TLOD=3.01	GT:AD:AF:F1R2:F2R1:MBQ:MFRL:MMQ:MPOS:SA_MAP_AF:SA_POST_PROB	0/1:118,2:0.044:42,1:76,1:40:161,174:60:20:0.010,0.010,0.017:0.014,2.501e-03,0.983	0/0:53,0:0.021:39,0:14,0:0:2,0:0:0
1	165652254	.	G	A	.	.	DP=364;ECNT=1;NLOD=17.05;N_ART_LOD=-1.790e+00;POP_AF=1.000e-03;P_GERMLINE=-1.375e+01;TLOD=218.84	GT:AD:AF:F1R2:F2R1:MBQ:MFRL:MMQ:MPOS:SA_MAP_AF:SA_POST_PROB	0/1:219,67:0.245:56,20:163,47:40:175,180:60:22:0.202,0.232,0.234:0.019,8.204e-03,0.973	0/0:57,0:0.072:31,0:26,0:0:2,0:0:0
1	165991895	.	G	C	.	.	DP=71;ECNT=1;NLOD=3.30;N_ART_LOD=-1.108e+00;POP_AF=1.000e-03;P_GERMLINE=-3.009e-01;TLOD=9.22	GT:AD:AF:F1R2:F2R1:MBQ:MFRL:MMQ:MPOS:SA_MAP_AF:SA_POST_PROB	0/1:52,5:0.089:18,2:34,3:39:193,210:60:24:0.071,0.071,0.088:7.963e-03,0.020,0.972	0/0:11,0:0.079:5,0:6,0:0:7,0:0:0
1	167893778	.	GA	G	.	.	DP=94;ECNT=1;NLOD=3.86;N_ART_LOD=-9.059e-01;POP_AF=1.000e-03;P_GERMLINE=-9.230e-01;RPA=10,9;RU=A;STR;TLOD=5.99	GT:AD:AF:F1R2:F2R1:MBQ:MFRL:MMQ:MPOS:SA_MAP_AF:SA_POST_PROB	0/1:56,6:0.181:21,1:35,4:39:167,175:60:12:0.081,0.040,0.081:5.328e-03,0.038,0.956	0/0:13,0:0.101:10,0:3,0:0:3,0:0:0
1	167944263	.	T	C	.	.	DP=151;ECNT=1;NLOD=21.20;N_ART_LOD=-1.870e+00;POP_AF=1.000e-03;P_GERMLINE=-2.032e+01;TLOD=3.58	GT:AD:AF:F1R2:F2R1:MBQ:MFRL:MMQ:MPOS:SA_MAP_AF:SA_POST_PROB	0/1:64,2:0.084:27,1:37,1:39:188,139:60:20:0.020,0.020,0.030:0.018,4.434e-03,0.977	0/0:71,0:0.043:52,0:19,0:0:2,0:0:0
1	169336997	.	ACAC	A	.	.	DP=387;ECNT=1;NLOD=14.04;N_ART_LOD=-1.725e+00;POP_AF=1.000e-03;P_GERMLINE=-1.074e+01;RPA=5,4;RU=CAC;STR;TLOD=15.04	GT:AD:AF:F1R2:F2R1:MBQ:MFRL:MMQ:MPOS:SA_MAP_AF:SA_POST_PROB	0/1:282,7:0.080:117,3:165,4:39:168,183:60:24:0.020,0.020,0.024:3.069e-03,3.936e-03,0.993	0/0:47,0:0.111:24,0:23,0:0:2,0:0:0
1	169796782	.	CA	C	.	.	DP=567;ECNT=1;NLOD=22.21;N_ART_LOD=-3.804e-01;POP_AF=1.000e-03;P_GERMLINE=-1.937e+01;RPA=9,8;RU=A;STR;TLOD=5.71	GT:AD:AF:F1R2:F2R1:MBQ:MFRL:MMQ:MPOS:SA_MAP_AF:SA_POST_PROB	0/1:420,8:0.066:157,2:243,6:39:212,223:60:29:0.00,0.020,0.019:3.267e-03,0.019,0.977	0/0:83,1:0.070:42,1:31,0:20:0,2:60:29
1	169797078	.	A	T	.	.	DP=609;ECNT=2;NLOD=11.95;N_ART_LOD=-1.625e+00;POP_AF=1.000e-03;P_GERMLINE=-8.658e+00;TLOD=7.78	GT:AD:AF:F1R2:F2R1:MBQ:MFRL:MMQ:MPOS:SA_MAP_AF:SA_POST_PROB	0/1:529,8:0.042:192,5:337,3:39:221,225:60:10:0.020,0.00,0.015:5.051e-03,3.210e-03,0.992	0/0:40,0:0.040:22,0:18,0:0:2,0:0:0
1	169819526	.	A	AT	.	.	DB;DP=130;ECNT=1;NLOD=5.30;N_ART_LOD=-9.080e-01;POP_AF=1.000e-03;P_GERMLINE=-2.001e+00;RPA=11,12;RU=T;STR;TLOD=16.64	GT:AD:AF:F1R2:F2R1:MBQ:MFRL:MMQ:MPOS:SA_MAP_AF:SA_POST_PROB	0/1:77,13:0.195:27,6:43,6:39:176,172:60:24:0.101,0.121,0.133:0.025,6.868e-03,0.968	0/0:18,0:0.177:8,0:7,0:0:3,0:0:0
1	171086245	.	G	A	.	.	DP=226;ECNT=1;NLOD=14.05;N_ART_LOD=-1.713e+00;POP_AF=1.000e-03;P_GERMLINE=-1.245e+01;TLOD=4.31	GT:AD:AF:F1R2:F2R1:MBQ:MFRL:MMQ:MPOS:SA_MAP_AF:SA_POST_PROB	0/1:166,3:0.022:71,1:95,2:37:169,171:60:20:0.020,0.010,0.018:2.424e-03,7.792e-03,0.990	0/0:47,0:0.084:34,0:13,0:0:2,0:0:0
1	173795803	.	C	CT	.	.	DP=157;ECNT=1;NLOD=3.68;N_ART_LOD=-5.687e-01;POP_AF=1.000e-03;P_GERMLINE=-5.320e-01;RPA=17,18;RU=T;STR;TLOD=9.19	GT:AD:AF:F1R2:F2R1:MBQ:MFRL:MMQ:MPOS:SA_MAP_AF:SA_POST_PROB	0/1:98,16:0.229:39,7:24,4:31:174,136:60:11:0.091,0.071,0.096:3.758e-03,0.072,0.924	0/0:13,0:0.101:3,0:2,0:0:2,0:0:0
1	173881163	.	CA	C	.	.	DB;DP=186;ECNT=1;NLOD=14.70;N_ART_LOD=-1.746e+00;POP_AF=1.000e-03;P_GERMLINE=-1.380e+01;RPA=9,8;RU=A;STR;TLOD=3.61	GT:AD:AF:F1R2:F2R1:MBQ:MFRL:MMQ:MPOS:SA_MAP_AF:SA_POST_PROB	0/1:94,5:0.139:31,2:63,3:40:198,219:60:30:0.040,0.040,0.051:0.028,4.997e-03,0.967	0/0:49,0:0.113:31,0:18,0:0:2,0:0:0
1	175014623	.	G	A	.	.	DP=22;ECNT=1;NLOD=5.75;N_ART_LOD=-1.312e+00;POP_AF=1.000e-03;P_GERMLINE=-4.855e+00;TLOD=3.60	GT:AD:AF:F1R2:F2R1:MBQ:MFRL:MMQ:MPOS:SA_MAP_AF:SA_POST_PROB	0/1:1,1:0.500:0,0:1,1:39:125,61:60:20:0.00,0.505,0.500:0.032,0.021,0.947	0/0:19,0:0.024:14,0:5,0:0:3,0:0:0
1	175048486	.	A	G	.	.	DP=657;ECNT=1;NLOD=4.13;N_ART_LOD=-1.184e+00;POP_AF=1.000e-03;P_GERMLINE=-2.815e+00;TLOD=4.02	GT:AD:AF:F1R2:F2R1:MBQ:MFRL:MMQ:MPOS:SA_MAP_AF:SA_POST_PROB	0/1:610,4:0.030:223,0:387,4:37:169,140:60:14:0.010,0.010,6.515e-03:1.501e-03,1.182e-03,0.997	0/0:14,0:0.044:7,0:7,0:0:5,0:0:0
1	175086061	.	A	AT	.	.	DB;DP=211;ECNT=1;NLOD=24.99;N_ART_LOD=-1.644e+00;POP_AF=1.000e-03;P_GERMLINE=-2.468e+01;RPA=10,11;RU=T;STR;TLOD=3.01	GT:AD:AF:F1R2:F2R1:MBQ:MFRL:MMQ:MPOS:SA_MAP_AF:SA_POST_PROB	0/1:100,5:0.074:30,1:68,4:40:172,155:60:29:0.030,0.040,0.048:8.108e-03,7.828e-03,0.984	0/0:87,2:0.076:49,1:37,1:18:0,5:60:18
1	175087683	.	A	ATT	.	.	DP=268;ECNT=1;NLOD=6.88;N_ART_LOD=-1.235e+00;POP_AF=1.000e-03;P_GERMLINE=-3.578e+00;RPA=10,12;RU=T;STR;TLOD=11.03	GT:AD:AF:F1R2:F2R1:MBQ:MFRL:MMQ:MPOS:SA_MAP_AF:SA_POST_PROB	0/1:17,14:0.507:7,4:8,8:39:144,175:60:21:0.061,0.051,0.063:3.744e-03,0.014,0.982	0/0:26,1:0.259:12,0:14,0:0:2,0:0:0
1	175096038	.	C	A	.	.	DP=110;ECNT=1;NLOD=5.99;N_ART_LOD=-1.330e+00;POP_AF=1.000e-03;P_GERMLINE=-5.236e+00;TLOD=3.46	GT:AD:AF:F1R2:F2R1:MBQ:MFRL:MMQ:MPOS:SA_MAP_AF:SA_POST_PROB	0/1:83,2:0.045:35,0:48,2:40:187,227:60:18:0.00,0.020,0.024:7.294e-03,7.074e-03,0.986	0/0:20,0:0.027:12,0:8,0:0:3,0:0:0
1	176050446	.	AG	A	.	.	DP=115;ECNT=7;NLOD=9.58;N_ART_LOD=-1.529e+00;POP_AF=1.000e-03;P_GERMLINE=-6.280e+00;TLOD=11.04	GT:AD:AF:F1R2:F2R1:MBQ:MFRL:MMQ:MPOS:PGT:PID:SA_MAP_AF:SA_POST_PROB	0/1:70,6:0.106:21,1:49,5:34:194,177:60:13:0|1:176050446_AG_A:0.00,0.081,0.079:0.998,4.023e-06,1.834e-03	0/0:32,0:0.033:17,0:15,0:0:11,0:0:0:0|1:176050446_AG_A
1	176050449	.	C	A	.	.	DP=116;ECNT=7;NLOD=10.29;N_ART_LOD=-1.528e+00;POP_AF=1.000e-03;P_GERMLINE=-6.984e+00;TLOD=10.98	GT:AD:AF:F1R2:F2R1:MBQ:MFRL:MMQ:MPOS:PGT:PID:SA_MAP_AF:SA_POST_PROB	0/1:72,6:0.078:22,1:50,5:0:194,177:60:0:0|1:176050446_AG_A:0.00,0.081,0.077:0.998,3.355e-06,1.572e-03	0/0:37,1:0.032:17,1:20,0:0:8,6:60:0:0|1:176050446_AG_A
1	176050454	.	C	A	.	.	DP=98;ECNT=7;NLOD=3.01;N_ART_LOD=1.17;POP_AF=1.000e-03;P_GERMLINE=-1.779e-01;TLOD=10.13	GT:AD:AF:F1R2:F2R1:MBQ:MFRL:MMQ:MPOS:PGT:PID:SA_MAP_AF:SA_POST_PROB	0/1:68,4:0.056:20,0:48,4:35:194,197:60:7:0|1:176050446_AG_A:0.00,0.061,0.056:0.980,4.378e-05,0.020	0/0:24,2:0.074:13,1:11,1:2:12,6:60:0:0|1:176050446_AG_A
1	176050456	.	G	A	.	.	DP=96;ECNT=7;NLOD=2.41;N_ART_LOD=1.26;POP_AF=1.000e-03;P_GERMLINE=-5.240e-02;TLOD=10.13	GT:AD:AF:F1R2:F2R1:MBQ:MFRL:MMQ:MPOS:PGT:PID:SA_MAP_AF:SA_POST_PROB	0/1:68,4:0.057:20,0:48,4:14:190,197:60:5:0|1:176050446_AG_A:0.00,0.061,0.056:0.968,7.013e-05,0.032	0/0:22,2:0.079:12,1:10,1:2:13,6:60:-1:0|1:176050446_AG_A
1	176050458	.	T	A	.	.	DP=87;ECNT=7;NLOD=3.11;N_ART_LOD=1.07;POP_AF=1.000e-03;P_GERMLINE=-2.307e-01;TLOD=7.09	GT:AD:AF:F1R2:F2R1:MBQ:MFRL:MMQ:MPOS:PGT:PID:SA_MAP_AF:SA_POST_PROB	0/1:60,3:0.055:18,0:42,3:14:194,202:60:2:0|1:176050446_AG_A:0.00,0.051,0.048:0.851,3.663e-04,0.148	0/0:22,1:0.044:11,0:11,1:0:13,6:60:0:0|1:176050446_AG_A
1	176050459	.	G	A	.	.	DP=86;ECNT=7;NLOD=6.62;N_ART_LOD=-1.362e+00;POP_AF=1.000e-03;P_GERMLINE=-3.355e+00;TLOD=7.09	GT:AD:AF:F1R2:F2R1:MBQ:MFRL:MMQ:MPOS:PGT:PID:SA_MAP_AF:SA_POST_PROB	0/1:60,3:0.055:18,0:42,3:14:194,202:60:5:0|1:176050446_AG_A:0.00,0.051,0.048:0.851,3.663e-04,0.148	0/0:22,0:3.162e-05:11,0:11,0:0:13,0:0:0:0|1:176050446_AG_A
1	176811562	.	G	T	.	.	DP=124;ECNT=1;NLOD=12.56;N_ART_LOD=-1.649e+00;POP_AF=1.000e-03;P_GERMLINE=-9.255e+00;TLOD=291.98	GT:AD:AF:F1R2:F2R1:MBQ:MFRL:MMQ:MPOS:SA_MAP_AF:SA_POST_PROB	0/1:0,70:0.944:0,23:0,47:39:0,176:60:20:0.990,0.990,1.00:0.026,0.028,0.946	0/0:42,0:0.048:27,0:15,0:0:2,0:0:0
1	176863897	.	A	T	.	.	DP=168;ECNT=1;NLOD=8.70;N_ART_LOD=-1.489e+00;POP_AF=1.000e-03;P_GERMLINE=-6.595e+00;TLOD=4.83	GT:AD:AF:F1R2:F2R1:MBQ:MFRL:MMQ:MPOS:SA_MAP_AF:SA_POST_PROB	0/1:129,3:0.042:41,2:88,1:40:165,168:60:48:0.010,0.020,0.023:9.206e-03,3.096e-03,0.988	0/0:29,0:0.034:16,0:13,0:0:5,0:0:0
1	176913215	.	ATT	A	.	.	DP=51;ECNT=1;NLOD=3.77;N_ART_LOD=-1.104e+00;POP_AF=1.000e-03;P_GERMLINE=-3.062e+00;RPA=15,13;RU=T;STR;TLOD=3.41	GT:AD:AF:F1R2:F2R1:MBQ:MFRL:MMQ:MPOS:SA_MAP_AF:SA_POST_PROB	0/1:7,2:0.377:5,1:2,1:37:223,192:60:13:0.182,0.00,0.182:0.022,0.023,0.956	0/0:13,0:0.300:6,0:5,0:0:3,0:0:0
1	176927506	.	C	A	.	.	DP=178;ECNT=1;NLOD=16.51;N_ART_LOD=-1.758e+00;POP_AF=1.000e-03;P_GERMLINE=-1.616e+01;TLOD=3.05	GT:AD:AF:F1R2:F2R1:MBQ:MFRL:MMQ:MPOS:SA_MAP_AF:SA_POST_PROB	0/1:115,2:0.029:40,0:75,2:40:159,156:60:15:0.020,0.00,0.017:2.242e-03,0.018,0.980	0/0:55,0:0.028:38,0:17,0:0:2,0:0:0
1	179051429	.	G	A	.	.	DP=121;ECNT=1;NLOD=2.40;N_ART_LOD=-9.540e-01;POP_AF=1.000e-03;P_GERMLINE=-2.038e+00;TLOD=3.07	GT:AD:AF:F1R2:F2R1:MBQ:MFRL:MMQ:MPOS:SA_MAP_AF:SA_POST_PROB	0/1:104,2:0.051:32,1:72,1:40:164,192:60:24:0.00,0.020,0.019:9.168e-03,3.711e-03,0.987	0/0:8,0:1.027e-03:5,0:3,0:0:4,0:0:0
1	179190928	.	C	CA	.	.	DP=55;ECNT=1;NLOD=4.08;N_ART_LOD=-8.696e-01;POP_AF=1.000e-03;P_GERMLINE=-9.640e-01;RPA=15,16;RU=A;STR;TLOD=6.44	GT:AD:AF:F1R2:F2R1:MBQ:MFRL:MMQ:MPOS:SA_MAP_AF:SA_POST_PROB	0/1:18,6:0.308:10,2:4,4:39:206,199:60:39:0.202,0.242,0.250:0.018,0.026,0.956	0/0:15,0:0.249:2,0:3,0:0:4,0:0:0
1	179604780	.	AT	A	.	.	DB;DP=127;ECNT=1;NLOD=6.90;N_ART_LOD=-1.117e+00;POP_AF=1.000e-03;P_GERMLINE=-6.301e+00;RPA=10,9;RU=T;STR;TLOD=3.30	GT:AD:AF:F1R2:F2R1:MBQ:MFRL:MMQ:MPOS:SA_MAP_AF:SA_POST_PROB	0/1:94,4:0.059:25,1:65,3:35:167,182:60:11:0.030,0.040,0.041:5.604e-03,0.012,0.983	0/0:23,0:0.059:10,0:11,0:0:2,0:0:0
1	180757007	.	CT	C	.	.	DB;DP=112;ECNT=1;NLOD=5.40;N_ART_LOD=-8.608e-01;POP_AF=1.000e-03;P_GERMLINE=-4.168e+00;RPA=10,9;RU=T;STR;TLOD=3.94	GT:AD:AF:F1R2:F2R1:MBQ:MFRL:MMQ:MPOS:SA_MAP_AF:SA_POST_PROB	0/1:77,4:0.108:25,2:47,2:39:180,186:60:16:0.020,0.051,0.051:0.036,3.778e-03,0.960	0/0:18,0:0.052:9,0:8,0:0:3,0:0:0
1	180803992	.	A	AT	.	.	DP=174;ECNT=1;NLOD=8.42;N_ART_LOD=-1.220e+00;POP_AF=1.000e-03;P_GERMLINE=-5.807e+00;RPA=10,11;RU=T;STR;TLOD=5.41	GT:AD:AF:F1R2:F2R1:MBQ:MFRL:MMQ:MPOS:SA_MAP_AF:SA_POST_PROB	0/1:123,6:0.080:50,0:69,6:39:184,186:60:23:0.030,0.040,0.047:6.523e-03,9.503e-03,0.984	0/0:28,0:0.112:14,0:14,0:0:2,0:0:0
1	182812410	.	CT	C	.	.	DB;DP=41;ECNT=1;NLOD=4.81;N_ART_LOD=-8.553e-01;POP_AF=1.000e-03;P_GERMLINE=-3.936e+00;RPA=14,13;RU=T;STR;TLOD=3.58	GT:AD:AF:F1R2:F2R1:MBQ:MFRL:MMQ:MPOS:SA_MAP_AF:SA_POST_PROB	0/1:16,2:0.205:1,0:0,2:40:145,184:60:41:0.00,0.121,0.118:0.018,0.022,0.961	0/0:17,0:0.127:2,0:5,0:0:2,0:0:0
1	182850527	.	T	C	.	.	DP=595;ECNT=1;NLOD=47.00;N_ART_LOD=-2.208e+00;POP_AF=1.000e-03;P_GERMLINE=-4.503e+01;TLOD=4.68	GT:AD:AF:F1R2:F2R1:MBQ:MFRL:MMQ:MPOS:SA_MAP_AF:SA_POST_PROB	0/1:408,4:0.031:146,1:262,3:40:163,171:60:18:0.010,0.010,9.709e-03:1.646e-03,2.345e-03,0.996	0/0:157,0:0.031:105,0:52,0:0:0,0:0:0
1	183085611	.	CA	C	.	.	DP=49;ECNT=1;NLOD=2.58;N_ART_LOD=-7.532e-01;POP_AF=1.000e-03;P_GERMLINE=-7.608e-02;RPA=13,12;RU=A;STR;TLOD=11.33	GT:AD:AF:F1R2:F2R1:MBQ:MFRL:MMQ:MPOS:SA_MAP_AF:SA_POST_PROB	0/1:28,8:0.251:6,5:16,3:39:238,237:60:18:0.00,0.232,0.235:0.025,0.022,0.953	0/0:9,0:0.078:3,0:2,0:0:3,0:0:0
1	183515266	.	G	GA	.	.	DP=585;ECNT=1;NLOD=17.98;N_ART_LOD=0.594;POP_AF=1.000e-03;P_GERMLINE=-1.468e+01;RPA=9,10;RU=A;STR;TLOD=18.48	GT:AD:AF:F1R2:F2R1:MBQ:MFRL:MMQ:MPOS:SA_MAP_AF:SA_POST_PROB	0/1:389,19:0.121:135,4:250,15:39:171,162:60:22:0.030,0.040,0.047:0.030,1.506e-03,0.968	0/0:77,2:0.124:45,1:32,1:20:4,19:60:39
1	184681065	.	A	AT	.	.	DP=107;ECNT=1;NLOD=3.61;N_ART_LOD=-9.013e-01;POP_AF=1.000e-03;P_GERMLINE=-4.853e-01;RPA=13,14;RU=T;STR;TLOD=8.89	GT:AD:AF:F1R2:F2R1:MBQ:MFRL:MMQ:MPOS:SA_MAP_AF:SA_POST_PROB	0/1:48,8:0.281:16,1:28,7:39:225,232:60:36:0.141,0.00,0.143:0.025,0.017,0.958	0/0:12,0:0.147:6,0:6,0:0:5,0:0:0
1	186276582	.	C	A	.	.	DP=216;ECNT=4;NLOD=3.91;N_ART_LOD=-1.146e+00;POP_AF=1.000e-03;P_GERMLINE=-2.481e+00;TLOD=4.14	GT:AD:AF:F1R2:F2R1:MBQ:MFRL:MMQ:MPOS:PGT:PID:SA_MAP_AF:SA_POST_PROB	0/1:195,6:0.035:76,3:119,3:31:149,227:57:28:0|1:186276582_C_A:0.020,0.030,0.030:0.014,2.277e-03,0.984	0/0:13,0:2.786e-05:6,0:7,0:0:10,0:0:0:0|1:186276582_C_A
1	186295344	.	A	T	.	.	DP=562;ECNT=1;NLOD=9.89;N_ART_LOD=-1.547e+00;POP_AF=1.000e-03;P_GERMLINE=-9.320e+00;TLOD=3.27	GT:AD:AF:F1R2:F2R1:MBQ:MFRL:MMQ:MPOS:SA_MAP_AF:SA_POST_PROB	0/1:499,4:0.032:216,2:283,2:40:162,95:60:18:0.010,0.010,7.952e-03:0.014,6.071e-04,0.985	0/0:33,0:0.044:24,0:9,0:0:2,0:0:0
1	196250017	.	A	G	.	.	DP=156;ECNT=1;NLOD=22.78;N_ART_LOD=-1.895e+00;POP_AF=1.000e-03;P_GERMLINE=-2.182e+01;TLOD=3.66	GT:AD:AF:F1R2:F2R1:MBQ:MFRL:MMQ:MPOS:SA_MAP_AF:SA_POST_PROB	0/1:71,2:0.047:23,2:48,0:40:155,394:60:16:0.030,0.00,0.027:3.108e-03,0.032,0.965	0/0:76,0:0.028:56,0:20,0:0:2,0:0:0
1	196642247	.	C	T	.	.	DP=191;ECNT=1;NLOD=29.38;N_ART_LOD=-2.015e+00;POP_AF=1.000e-03;P_GERMLINE=-2.865e+01;TLOD=3.43	GT:AD:AF:F1R2:F2R1:MBQ:MFRL:MMQ:MPOS:SA_MAP_AF:SA_POST_PROB	0/1:79,2:0.032:34,0:45,2:40:177,106:60:13:0.020,0.020,0.025:0.011,4.289e-03,0.984	0/0:98,0:0.053:75,0:23,0:0:0,0:0:0
1	196712517	.	GT	G	.	.	DP=163;ECNT=4;NLOD=9.63;N_ART_LOD=-1.518e+00;POP_AF=1.000e-03;P_GERMLINE=-6.327e+00;RPA=2,1;RU=T;STR;TLOD=20.83	GT:AD:AF:F1R2:F2R1:MBQ:MFRL:MMQ:MPOS:PGT:PID:SA_MAP_AF:SA_POST_PROB	0/1:118,8:0.080:50,6:68,2:40:197,260:40:22:0|1:196712517_GT_G:0.00,0.061,0.063:0.020,6.402e-03,0.973	0/0:32,0:3.467e-04:17,0:15,0:0:2,0:0:0:0|1:196712517_GT_G
1	197009631	.	C	CA	.	.	DP=65;ECNT=1;NLOD=5.47;N_ART_LOD=0.450;POP_AF=1.000e-03;P_GERMLINE=-2.170e+00;RPA=12,13;RU=A;STR;TLOD=10.75	GT:AD:AF:F1R2:F2R1:MBQ:MFRL:MMQ:MPOS:SA_MAP_AF:SA_POST_PROB	0/1:11,6:0.375:2,0:9,6:38:228,232:60:29:0.00,0.354,0.353:0.030,0.021,0.948	0/0:31,2:0.185:19,1:10,1:2:2,7:60:3
1	197053561	.	TA	T	.	.	DP=115;ECNT=1;NLOD=2.26;N_ART_LOD=0.792;POP_AF=1.000e-03;P_GERMLINE=-3.863e-02;RPA=15,14;RU=A;STR;TLOD=7.77	GT:AD:AF:F1R2:F2R1:MBQ:MFRL:MMQ:MPOS:SA_MAP_AF:SA_POST_PROB	0/1:42,10:0.295:15,3:21,4:39:172,225:60:37:0.131,0.091,0.135:0.013,0.018,0.969	0/0:18,2:0.296:5,0:9,2:30:7,1:60:23
1	197150256	.	G	GA	.	.	DP=76;ECNT=1;NLOD=6.80;N_ART_LOD=-1.180e+00;POP_AF=1.000e-03;P_GERMLINE=-3.738e+00;RPA=11,12;RU=A;STR;TLOD=6.14	GT:AD:AF:F1R2:F2R1:MBQ:MFRL:MMQ:MPOS:SA_MAP_AF:SA_POST_PROB	0/1:22,5:0.291:9,2:8,3:37:186,183:60:18:0.182,0.00,0.185:0.022,0.022,0.956	0/0:23,0:0.197:12,0:9,0:0:3,0:0:0
1	198718529	.	G	C	.	.	DP=125;ECNT=1;NLOD=15.59;N_ART_LOD=-1.747e+00;POP_AF=1.000e-03;P_GERMLINE=-1.229e+01;TLOD=97.69	GT:AD:AF:F1R2:F2R1:MBQ:MFRL:MMQ:MPOS:SA_MAP_AF:SA_POST_PROB	0/1:37,27:0.427:18,9:19,18:40:198,185:60:20:0.374,0.414,0.422:0.024,0.018,0.958	0/0:52,0:0.062:35,0:17,0:0:2,0:0:0
1	200818729	.	C	T	.	.	DP=415;ECNT=1;NLOD=31.80;N_ART_LOD=-2.046e+00;POP_AF=1.000e-03;P_GERMLINE=-2.850e+01;TLOD=445.93	GT:AD:AF:F1R2:F2R1:MBQ:MFRL:MMQ:MPOS:SA_MAP_AF:SA_POST_PROB	0/1:167,124:0.428:64,41:103,83:40:183,182:60:20:0.404,0.414,0.426:0.023,8.654e-03,0.968	0/0:106,0:0.045:66,0:40,0:0:2,0:0:0
1	200958069	.	G	A	.	.	DP=53;ECNT=1;NLOD=4.51;N_ART_LOD=-1.226e+00;POP_AF=1.000e-03;P_GERMLINE=-3.878e+00;TLOD=3.33	GT:AD:AF:F1R2:F2R1:MBQ:MFRL:MMQ:MPOS:SA_MAP_AF:SA_POST_PROB	0/1:33,2:0.075:15,1:18,1:34:220,203:60:14:0.061,0.00,0.057:9.595e-03,0.018,0.972	0/0:15,0:0.060:12,0:3,0:0:12,0:0:0
1	201821196	.	AT	A	.	.	DB;DP=130;ECNT=1;NLOD=7.21;N_ART_LOD=-1.412e+00;POP_AF=1.000e-03;P_GERMLINE=-5.236e+00;RPA=10,9;RU=T;STR;TLOD=4.69	GT:AD:AF:F1R2:F2R1:MBQ:MFRL:MMQ:MPOS:SA_MAP_AF:SA_POST_PROB	0/1:92,6:0.087:33,3:59,3:40:169,156:60:12:0.00,0.061,0.061:0.020,6.683e-03,0.973	0/0:24,0:0.040:13,0:11,0:0:3,0:0:0
1	201843997	.	AGAG	A	.	.	DB;DP=199;ECNT=1;NLOD=20.61;N_ART_LOD=-8.379e-01;POP_AF=1.000e-03;P_GERMLINE=-1.731e+01;RPA=5,4;RU=GAG;STR;TLOD=13.11	GT:AD:AF:F1R2:F2R1:MBQ:MFRL:MMQ:MPOS:SA_MAP_AF:SA_POST_PROB	0/1:78,5:0.081:31,1:47,4:39:177,172:60:29:0.00,0.061,0.060:0.034,4.897e-03,0.962	0/0:78,1:0.158:43,0:35,1:36:2,72:60:41
1	202097132	.	G	A	.	.	DP=540;ECNT=1;NLOD=15.17;N_ART_LOD=-1.721e+00;POP_AF=1.000e-03;P_GERMLINE=-1.432e+01;TLOD=3.55	GT:AD:AF:F1R2:F2R1:MBQ:MFRL:MMQ:MPOS:SA_MAP_AF:SA_POST_PROB	0/1:467,4:0.028:149,2:318,2:40:168,157:60:31:0.010,0.010,8.493e-03:7.602e-04,7.806e-03,0.991	0/0:51,0:0.026:28,0:23,0:0:2,0:0:0
1	202097524	.	ACTG	A	.	.	DB;DP=309;ECNT=1;NLOD=2.67;N_ART_LOD=-1.109e+00;POP_AF=1.000e-03;P_GERMLINE=-5.632e-01;RPA=7,6;RU=CTG;STR;TLOD=4.99	GT:AD:AF:F1R2:F2R1:MBQ:MFRL:MMQ:MPOS:SA_MAP_AF:SA_POST_PROB	0/1:201,3:0.164:63,1:138,2:39:197,239:60:35:0.010,0.010,0.015:0.013,1.583e-03,0.986	0/0:9,0:0.238:5,0:4,0:0:18,0:0:0
1	202394651	.	G	A	.	.	DP=86;ECNT=1;NLOD=5.10;N_ART_LOD=-1.255e+00;POP_AF=1.000e-03;P_GERMLINE=-4.112e+00;TLOD=3.69	GT:AD:AF:F1R2:F2R1:MBQ:MFRL:MMQ:MPOS:SA_MAP_AF:SA_POST_PROB	0/1:64,2:0.051:19,0:45,2:40:183,194:60:16:0.00,0.030,0.030:8.863e-03,8.619e-03,0.983	0/0:17,0:2.407e-03:9,0:8,0:0:3,0:0:0
1	202710852	.	T	TA	.	.	DP=209;ECNT=1;NLOD=12.03;N_ART_LOD=-1.366e+00;POP_AF=1.000e-03;P_GERMLINE=-1.096e+01;RPA=9,10;RU=A;STR;TLOD=3.77	GT:AD:AF:F1R2:F2R1:MBQ:MFRL:MMQ:MPOS:SA_MAP_AF:SA_POST_PROB	0/1:133,5:0.098:54,5:76,0:40:167,179:60:30:0.030,0.030,0.036:6.130e-03,5.570e-03,0.988	0/0:40,0:0.109:24,0:16,0:0:2,0:0:0
1	202715537	.	G	GA	.	.	DP=65;ECNT=1;NLOD=4.11;N_ART_LOD=-1.060e+00;POP_AF=1.000e-03;P_GERMLINE=-2.779e+00;RPA=14,15;RU=A;STR;TLOD=4.04	GT:AD:AF:F1R2:F2R1:MBQ:MFRL:MMQ:MPOS:SA_MAP_AF:SA_POST_PROB	0/1:18,4:0.282:5,0:8,4:39:306,285:60:38:0.182,0.00,0.182:0.025,0.020,0.955	0/0:14,0:0.308:2,0:9,0:0:6,0:0:0
1	202987680	.	C	T	.	.	DP=118;ECNT=1;NLOD=22.18;N_ART_LOD=-1.882e+00;POP_AF=1.000e-03;P_GERMLINE=-1.888e+01;TLOD=28.69	GT:AD:AF:F1R2:F2R1:MBQ:MFRL:MMQ:MPOS:SA_MAP_AF:SA_POST_PROB	0/1:32,9:0.220:14,1:18,8:39:185,177:60:30:0.00,0.222,0.220:0.031,0.017,0.953	0/0:74,0:0.022:56,0:18,0:0:2,0:0:0
1	203148561	.	C	A	.	.	DP=70;ECNT=1;NLOD=2.96;N_ART_LOD=-1.038e+00;POP_AF=1.000e-03;P_GERMLINE=-1.920e+00;TLOD=3.74	GT:AD:AF:F1R2:F2R1:MBQ:MFRL:MMQ:MPOS:SA_MAP_AF:SA_POST_PROB	0/1:57,2:0.045:23,2:34,0:39:169,173:60:13:0.00,0.030,0.034:0.015,5.725e-03,0.979	0/0:10,0:0.011:2,0:8,0:0:4,0:0:0
1	203667527	.	TCCA	T	.	.	DP=176;ECNT=1;NLOD=8.99;N_ART_LOD=-1.539e+00;POP_AF=1.000e-03;P_GERMLINE=-5.687e+00;RPA=5,4;RU=CCA;STR;TLOD=9.27	GT:AD:AF:F1R2:F2R1:MBQ:MFRL:MMQ:MPOS:SA_MAP_AF:SA_POST_PROB	0/1:100,4:0.151:39,1:61,3:40:187,174:60:28:0.040,0.00,0.038:6.201e-03,0.012,0.982	0/0:30,0:0.117:22,0:8,0:0:2,0:0:0
1	204375119	.	T	TA	.	.	DP=107;ECNT=1;NLOD=3.53;N_ART_LOD=-9.009e-01;POP_AF=1.000e-03;P_GERMLINE=-3.059e+00;RPA=11,12;RU=A;STR;TLOD=3.17	GT:AD:AF:F1R2:F2R1:MBQ:MFRL:MMQ:MPOS:SA_MAP_AF:SA_POST_PROB	0/1:77,4:0.107:21,2:44,2:40:203,259:60:28:0.00,0.051,0.049:8.289e-03,0.022,0.970	0/0:12,0:0.158:5,0:5,0:0:3,0:0:0
1	204408021	.	GCA	G	.	.	DB;DP=97;ECNT=1;NLOD=11.08;N_ART_LOD=-1.602e+00;POP_AF=1.000e-03;P_GERMLINE=-1.074e+01;RPA=6,5;RU=CA;STR;TLOD=3.03	GT:AD:AF:F1R2:F2R1:MBQ:MFRL:MMQ:MPOS:SA_MAP_AF:SA_POST_PROB	0/1:46,2:0.100:17,1:29,1:39:212,236:60:29:0.00,0.040,0.042:8.512e-03,0.019,0.972	0/0:37,0:0.062:21,0:16,0:0:2,0:0:0
1	204516126	.	G	A	.	.	DP=538;ECNT=1;NLOD=2.70;N_ART_LOD=-1.017e+00;POP_AF=1.000e-03;P_GERMLINE=-1.988e+00;TLOD=3.41	GT:AD:AF:F1R2:F2R1:MBQ:MFRL:MMQ:MPOS:SA_MAP_AF:SA_POST_PROB	0/1:496,3:0.034:201,2:295,1:40:176,174:60:19:0.010,0.010,6.012e-03:3.614e-03,9.229e-04,0.995	0/0:9,0:0.052:5,0:4,0:0:3,0:0:0
1	204945802	.	G	A	.	.	DP=214;ECNT=1;NLOD=5.40;N_ART_LOD=-1.278e+00;POP_AF=1.000e-03;P_GERMLINE=-2.106e+00;TLOD=157.05	GT:AD:AF:F1R2:F2R1:MBQ:MFRL:MMQ:MPOS:SA_MAP_AF:SA_POST_PROB	0/1:139,49:0.270:46,12:93,37:40:195,180:60:19:0.253,0.232,0.261:0.010,0.015,0.975	0/0:18,0:1.903e-03:7,0:11,0:0:4,0:0:0
1	205171484	.	C	T	.	.	DP=14;ECNT=1;NLOD=3.00;N_ART_LOD=-1.041e+00;POP_AF=1.000e-03;P_GERMLINE=-2.621e+00;TLOD=3.08	GT:AD:AF:F1R2:F2R1:MBQ:MFRL:MMQ:MPOS:SA_MAP_AF:SA_POST_PROB	0/1:3,1:0.250:3,1:0,0:39:166,139:60:13:0.253,0.00,0.250:0.025,0.023,0.952	0/0:10,0:3.024e-03:8,0:2,0:0:5,0:0:0
1	205589560	.	G	A	.	.	DP=419;ECNT=1;NLOD=17.35;N_ART_LOD=-1.770e+00;POP_AF=1.000e-03;P_GERMLINE=-1.653e+01;TLOD=3.52	GT:AD:AF:F1R2:F2R1:MBQ:MFRL:MMQ:MPOS:SA_MAP_AF:SA_POST_PROB	0/1:350,3:0.020:116,2:234,1:39:174,169:60:20:0.00,0.010,8.499e-03:7.679e-03,1.016e-03,0.991	0/0:58,0:4.240e-03:40,0:18,0:0:2,0:0:0
1	206811205	.	CT	C	.	.	DP=136;ECNT=1;NLOD=4.80;N_ART_LOD=-1.279e+00;POP_AF=1.000e-03;P_GERMLINE=-3.763e+00;RPA=8,7;RU=T;STR;TLOD=3.74	GT:AD:AF:F1R2:F2R1:MBQ:MFRL:MMQ:MPOS:SA_MAP_AF:SA_POST_PROB	0/1:91,4:0.123:37,1:54,3:40:221,192:60:27:0.040,0.00,0.042:0.019,7.448e-03,0.973	0/0:16,0:0.120:13,0:3,0:0:2,0:0:0
1	207826095	.	CTT	C	.	.	DP=276;ECNT=1;NLOD=8.83;N_ART_LOD=-9.981e-01;POP_AF=1.000e-03;P_GERMLINE=-5.631e+00;RPA=10,8;RU=T;STR;TLOD=6.58	GT:AD:AF:F1R2:F2R1:MBQ:MFRL:MMQ:MPOS:SA_MAP_AF:SA_POST_PROB	0/1:182,4:0.123:32,1:79,3:40:193,234:60:29:0.020,0.020,0.022:0.011,2.872e-03,0.986	0/0:30,0:0.183:9,0:5,0:0:2,0:0:0
1	211280724	.	T	TA	.	.	DP=336;ECNT=1;NLOD=5.26;N_ART_LOD=-6.797e-01;POP_AF=1.000e-03;P_GERMLINE=-1.964e+00;RPA=14,15;RU=A;STR;TLOD=27.75	GT:AD:AF:F1R2:F2R1:MBQ:MFRL:MMQ:MPOS:SA_MAP_AF:SA_POST_PROB	0/1:172,27:0.269:41,7:97,16:36:188,177:60:30:0.111,0.091,0.114:0.011,7.909e-03,0.981	0/0:22,1:0.254:4,0:1,0:0:6,0:0:0
1	211462789	.	G	A	.	.	DP=89;ECNT=1;NLOD=2.40;N_ART_LOD=-9.734e-01;POP_AF=1.000e-03;P_GERMLINE=-1.408e+00;TLOD=3.71	GT:AD:AF:F1R2:F2R1:MBQ:MFRL:MMQ:MPOS:SA_MAP_AF:SA_POST_PROB	0/1:67,2:0.095:25,1:42,1:40:207,159:60:13:0.030,0.00,0.029:0.017,6.334e-03,0.977	0/0:8,0:0.057:6,0:2,0:0:7,0:0:0
1	212217944	.	GAAA	G	.	.	DP=68;ECNT=1;NLOD=2.83;N_ART_LOD=-6.625e-01;POP_AF=1.000e-03;P_GERMLINE=-6.000e-01;RPA=16,13;RU=A;STR;TLOD=5.11	GT:AD:AF:F1R2:F2R1:MBQ:MFRL:MMQ:MPOS:SA_MAP_AF:SA_POST_PROB	0/1:41,6:0.163:9,1:15,2:40:211,183:60:31:0.00,0.071,0.067:0.013,0.015,0.972	0/0:12,1:0.178:4,0:1,0:0:4,0:0:0
1	212482691	.	T	A	.	.	DP=194;ECNT=8;NLOD=4.23;N_ART_LOD=1.56;POP_AF=1.000e-03;P_GERMLINE=-9.765e-01;TLOD=14.37	GT:AD:AF:F1R2:F2R1:MBQ:MFRL:MMQ:MPOS:PGT:PID:SA_MAP_AF:SA_POST_PROB	0/1:159,6:0.036:91,4:68,2:39:190,143:41:32:0|1:212482691_T_A:0.030,0.030,0.036:6.302e-03,4.585e-03,0.989	0/0:28,1:0.035:12,1:16,0:30:3,181:40:29:0|1:212482691_T_A
1	212482693	.	C	T	.	.	DP=195;ECNT=8;NLOD=4.23;N_ART_LOD=1.55;POP_AF=1.000e-03;P_GERMLINE=-9.761e-01;TLOD=14.44	GT:AD:AF:F1R2:F2R1:MBQ:MFRL:MMQ:MPOS:PGT:PID:SA_MAP_AF:SA_POST_PROB	0/1:155,6:0.049:88,4:67,2:39:190,143:41:34:0|1:212482691_T_A:0.030,0.030,0.037:6.648e-03,4.565e-03,0.989	0/0:28,1:0.050:13,1:15,0:35:3,181:40:31:0|1:212482691_T_A
1	212482694	.	C	T	.	.	DP=194;ECNT=8;NLOD=3.93;N_ART_LOD=1.58;POP_AF=1.000e-03;P_GERMLINE=-7.187e-01;TLOD=14.44	GT:AD:AF:F1R2:F2R1:MBQ:MFRL:MMQ:MPOS:PGT:PID:SA_MAP_AF:SA_POST_PROB	0/1:155,6:0.049:88,4:67,2:40:190,143:41:35:0|1:212482691_T_A:0.030,0.030,0.037:6.648e-03,4.565e-03,0.989	0/0:27,1:0.052:12,1:15,0:32:3,181:40:32:0|1:212482691_T_A
1	212482760	.	C	T	.	.	DP=155;ECNT=8;NLOD=2.42;N_ART_LOD=1.76;POP_AF=1.000e-03;P_GERMLINE=-5.407e-02;TLOD=8.83	GT:AD:AF:F1R2:F2R1:MBQ:MFRL:MMQ:MPOS:SA_MAP_AF:SA_POST_PROB	0/1:126,4:0.038:67,3:59,1:37:184,143:45:11:0.030,0.020,0.031:3.779e-03,9.624e-03,0.987	0/0:22,1:0.044:9,1:13,0:35:4,181:40:2
1	212521715	.	CT	C	.	.	DP=1041;ECNT=1;NLOD=8.37;N_ART_LOD=-1.474e+00;POP_AF=1.000e-03;P_GERMLINE=-5.073e+00;RPA=7,6;RU=T;STR;TLOD=7.86	GT:AD:AF:F1R2:F2R1:MBQ:MFRL:MMQ:MPOS:SA_MAP_AF:SA_POST_PROB	0/1:906,13:0.059:345,3:561,10:40:170,145:60:16:0.010,0.010,0.014:1.205e-03,2.074e-03,0.997	0/0:28,0:0.038:14,0:14,0:0:2,0:0:0
1	213009452	.	G	T	.	.	DP=537;ECNT=1;NLOD=42.00;N_ART_LOD=-2.161e+00;POP_AF=1.000e-03;P_GERMLINE=-3.884e+01;TLOD=6.42	GT:AD:AF:F1R2:F2R1:MBQ:MFRL:MMQ:MPOS:SA_MAP_AF:SA_POST_PROB	0/1:365,4:0.057:109,2:256,2:40:178,124:60:18:0.010,0.010,0.011:4.179e-03,1.658e-03,0.994	0/0:141,0:0.033:97,0:44,0:0:0,0:0:0
1	213056812	.	T	C	.	.	DP=248;ECNT=1;NLOD=6.90;N_ART_LOD=-1.380e+00;POP_AF=1.000e-03;P_GERMLINE=-3.594e+00;TLOD=137.45	GT:AD:AF:F1R2:F2R1:MBQ:MFRL:MMQ:MPOS:SA_MAP_AF:SA_POST_PROB	0/1:169,44:0.223:66,14:103,30:40:166,171:60:20:0.192,0.192,0.207:9.867e-03,0.011,0.980	0/0:23,0:2.801e-03:18,0:5,0:0:2,0:0:0
1	213180441	.	GAAA	G	.	.	DP=227;ECNT=1;NLOD=3.19;N_ART_LOD=-6.722e-01;POP_AF=1.000e-03;P_GERMLINE=-2.498e-01;RPA=17,14;RU=A;STR;TLOD=18.71	GT:AD:AF:F1R2:F2R1:MBQ:MFRL:MMQ:MPOS:SA_MAP_AF:SA_POST_PROB	0/1:133,41:0.279:11,5:18,9:38:160,149:60:12:0.071,0.081,0.088:7.391e-03,9.837e-03,0.983	0/0:19,3:0.250:4,0:2,0:0:3,0:0:0
1	215345263	.	G	GTC	.	.	DP=109;ECNT=2;NLOD=2.37;N_ART_LOD=-6.760e-01;POP_AF=1.000e-03;P_GERMLINE=-2.034e+00;RPA=11,12;RU=TC;STR;TLOD=3.04	GT:AD:AF:F1R2:F2R1:MBQ:MFRL:MMQ:MPOS:SA_MAP_AF:SA_POST_PROB	0/1:31,3:0.342:13,1:15,2:32:219,206:60:22:0.00,0.040,0.041:7.409e-03,0.022,0.971	0/0:8,0:0.314:2,0:5,0:0:2,0:0:0
1	215916683	.	AAG	A	.	.	DP=358;ECNT=1;NLOD=6.59;N_ART_LOD=-1.159e+00;POP_AF=1.000e-03;P_GERMLINE=-3.292e+00;RPA=9,8;RU=AG;STR;TLOD=43.79	GT:AD:AF:F1R2:F2R1:MBQ:MFRL:MMQ:MPOS:SA_MAP_AF:SA_POST_PROB	0/1:197,22:0.229:76,6:121,14:39:189,196:60:26:0.091,0.071,0.091:0.021,5.562e-03,0.973	0/0:22,0:0.187:13,0:9,0:0:2,0:0:0
1	216363721	.	AAAAG	A	.	.	DB;DP=168;ECNT=1;NLOD=10.66;N_ART_LOD=-1.676e+00;POP_AF=1.000e-03;P_GERMLINE=-9.402e+00;RPA=6,5;RU=AAAG;STR;TLOD=3.96	GT:AD:AF:F1R2:F2R1:MBQ:MFRL:MMQ:MPOS:SA_MAP_AF:SA_POST_PROB	0/1:54,2:0.251:22,1:32,1:39:209,174:60:37:0.040,0.00,0.036:0.025,6.916e-03,0.968	0/0:36,0:0.226:20,0:16,0:0:2,0:0:0
1	218024012	.	G	A	.	.	DP=135;ECNT=1;NLOD=8.70;N_ART_LOD=-1.522e+00;POP_AF=1.000e-03;P_GERMLINE=-8.187e+00;TLOD=3.21	GT:AD:AF:F1R2:F2R1:MBQ:MFRL:MMQ:MPOS:SA_MAP_AF:SA_POST_PROB	0/1:94,2:0.033:51,1:43,1:40:188,196:60:20:0.020,0.00,0.021:7.786e-03,5.945e-03,0.986	0/0:29,0:0.110:24,0:5,0:0:2,0:0:0
1	220192222	.	C	A	.	.	DP=210;ECNT=2;NLOD=5.96;N_ART_LOD=-1.338e+00;POP_AF=1.000e-03;P_GERMLINE=-2.869e+00;TLOD=6.19	GT:AD:AF:F1R2:F2R1:MBQ:MFRL:MMQ:MPOS:SA_MAP_AF:SA_POST_PROB	0/1:167,10:0.087:54,4:113,6:16:214,274:60:23:0.00,0.061,0.056:9.804e-03,0.014,0.976	0/0:20,0:0.052:7,0:13,0:0:2,0:0:0
1	220192235	.	C	A	.	.	DP=246;ECNT=2;NLOD=6.86;N_ART_LOD=-1.386e+00;POP_AF=1.000e-03;P_GERMLINE=-4.296e+00;TLOD=5.35	GT:AD:AF:F1R2:F2R1:MBQ:MFRL:MMQ:MPOS:SA_MAP_AF:SA_POST_PROB	0/1:209,6:0.047:71,4:138,2:14:209,242:60:12:0.00,0.030,0.028:6.105e-03,7.785e-03,0.986	0/0:23,0:0.027:8,0:15,0:0:2,0:0:0
1	220197494	.	AAAAC	A	.	.	DP=109;ECNT=1;NLOD=2.41;N_ART_LOD=-9.541e-01;POP_AF=1.000e-03;P_GERMLINE=-7.111e-02;RPA=4,3;RU=AAAC;STR;TLOD=6.40	GT:AD:AF:F1R2:F2R1:MBQ:MFRL:MMQ:MPOS:SA_MAP_AF:SA_POST_PROB	0/1:90,3:0.070:29,1:61,2:39:239,292:60:24:0.00,0.030,0.032:6.502e-03,0.015,0.978	0/0:8,0:5.082e-04:3,0:5,0:0:5,0:0:0
1	220379361	.	TA	T	.	.	DP=127;ECNT=1;NLOD=3.73;N_ART_LOD=0.495;POP_AF=1.000e-03;P_GERMLINE=-5.629e-01;RPA=11,10;RU=A;STR;TLOD=11.18	GT:AD:AF:F1R2:F2R1:MBQ:MFRL:MMQ:MPOS:SA_MAP_AF:SA_POST_PROB	0/1:62,10:0.219:18,1:41,7:38:194,200:60:33:0.111,0.00,0.113:8.901e-03,0.033,0.958	0/0:21,1:0.218:11,0:9,1:22:2,0:60:24
1	220789355	.	AT	A	.	.	DP=151;ECNT=1;NLOD=8.08;N_ART_LOD=-1.270e+00;POP_AF=1.000e-03;P_GERMLINE=-5.326e+00;RPA=7,6;RU=T;STR;TLOD=5.59	GT:AD:AF:F1R2:F2R1:MBQ:MFRL:MMQ:MPOS:SA_MAP_AF:SA_POST_PROB	0/1:61,5:0.227:24,2:37,3:40:195,121:60:22:0.061,0.061,0.076:0.026,6.226e-03,0.968	0/0:27,0:0.232:15,0:12,0:0:3,0:0:0
1	221054629	.	C	G	.	.	DP=1173;ECNT=1;NLOD=23.67;N_ART_LOD=-1.916e+00;POP_AF=1.000e-03;P_GERMLINE=-2.036e+01;TLOD=421.82	GT:AD:AF:F1R2:F2R1:MBQ:MFRL:MMQ:MPOS:SA_MAP_AF:SA_POST_PROB	0/1:913,141:0.146:304,45:609,96:40:167,161:60:22:0.131,0.131,0.134:3.250e-03,6.091e-03,0.991	0/0:79,0:0.038:46,0:33,0:0:3,0:0:0
1	221057861	.	G	A	.	.	DP=428;ECNT=1;NLOD=3.86;N_ART_LOD=-1.157e+00;POP_AF=1.000e-03;P_GERMLINE=-3.378e+00;TLOD=3.18	GT:AD:AF:F1R2:F2R1:MBQ:MFRL:MMQ:MPOS:SA_MAP_AF:SA_POST_PROB	0/1:371,3:0.058:126,1:245,2:39:179,182:60:7:0.010,0.010,8.021e-03:1.623e-03,2.293e-03,0.996	0/0:13,0:0.044:7,0:6,0:0:9,0:0:0
1	222753050	.	G	GA	.	.	DB;DP=199;ECNT=1;NLOD=2.40;N_ART_LOD=-7.155e-01;POP_AF=1.000e-03;P_GERMLINE=-5.188e-02;RPA=10,11;RU=A;STR;TLOD=9.18	GT:AD:AF:F1R2:F2R1:MBQ:MFRL:MMQ:MPOS:SA_MAP_AF:SA_POST_PROB	0/1:156,9:0.116:60,2:93,7:39:190,224:60:19:0.040,0.051,0.055:4.512e-03,0.017,0.979	0/0:8,0:0.057:4,0:4,0:0:5,0:0:0
1	222806606	.	GT	G	.	.	DB;DP=255;ECNT=1;NLOD=2.70;N_ART_LOD=-7.952e-01;POP_AF=1.000e-03;P_GERMLINE=-1.675e+00;RPA=9,8;RU=T;STR;TLOD=3.73	GT:AD:AF:F1R2:F2R1:MBQ:MFRL:MMQ:MPOS:SA_MAP_AF:SA_POST_PROB	0/1:191,5:0.119:72,1:115,4:40:212,225:60:20:0.030,0.00,0.026:0.014,4.804e-03,0.981	0/0:9,0:0.155:4,0:5,0:0:6,0:0:0
1	223165530	.	G	T	.	.	DP=366;ECNT=1;NLOD=4.20;N_ART_LOD=-1.210e+00;POP_AF=1.000e-03;P_GERMLINE=-9.499e-01;TLOD=128.29	GT:AD:AF:F1R2:F2R1:MBQ:MFRL:MMQ:MPOS:SA_MAP_AF:SA_POST_PROB	0/1:283,43:0.156:122,13:161,30:40:183,183:60:20:0.131,0.111,0.132:5.801e-03,0.011,0.983	0/0:14,0:0.090:9,0:5,0:0:8,0:0:0
1	223988287	.	T	TA	.	.	DP=102;ECNT=1;NLOD=2.41;N_ART_LOD=-9.917e-01;POP_AF=1.000e-03;P_GERMLINE=-1.705e+00;RPA=8,9;RU=A;STR;TLOD=3.41	GT:AD:AF:F1R2:F2R1:MBQ:MFRL:MMQ:MPOS:SA_MAP_AF:SA_POST_PROB	0/1:81,4:0.083:28,0:53,4:40:211,182:60:26:0.00,0.051,0.047:7.667e-03,0.025,0.967	0/0:8,0:0.101:4,0:4,0:0:3,0:0:0
1	224586836	.	G	GT	.	.	DP=50;ECNT=1;NLOD=3.27;N_ART_LOD=-8.720e-01;POP_AF=1.000e-03;P_GERMLINE=-2.520e+00;RPA=12,13;RU=T;STR;TLOD=3.45	GT:AD:AF:F1R2:F2R1:MBQ:MFRL:MMQ:MPOS:SA_MAP_AF:SA_POST_PROB	0/1:23,3:0.216:5,2:15,1:35:241,236:60:36:0.111,0.00,0.115:0.025,0.016,0.959	0/0:11,0:0.163:5,0:5,0:0:4,0:0:0
1	226059763	.	C	A	.	.	DP=233;ECNT=2;NLOD=9.46;N_ART_LOD=-1.557e+00;POP_AF=1.000e-03;P_GERMLINE=-8.117e+00;TLOD=4.05	GT:AD:AF:F1R2:F2R1:MBQ:MFRL:MMQ:MPOS:SA_MAP_AF:SA_POST_PROB	0/1:175,6:0.070:64,1:111,5:14:176,191:60:17:0.030,0.00,0.033:2.094e-03,0.043,0.955	0/0:32,0:0.109:19,0:13,0:0:2,0:0:0
1	226573988	.	C	T	.	.	DP=98;ECNT=1;NLOD=7.80;N_ART_LOD=-1.451e+00;POP_AF=1.000e-03;P_GERMLINE=-6.838e+00;TLOD=3.66	GT:AD:AF:F1R2:F2R1:MBQ:MFRL:MMQ:MPOS:SA_MAP_AF:SA_POST_PROB	0/1:66,2:0.039:28,1:38,1:40:190,182:60:20:0.00,0.030,0.029:7.733e-03,0.010,0.982	0/0:26,0:0.054:16,0:10,0:0:3,0:0:0
1	227152929	.	T	C	.	.	DP=432;ECNT=1;NLOD=7.33;N_ART_LOD=-1.387e+00;POP_AF=1.000e-03;P_GERMLINE=-6.840e+00;TLOD=3.19	GT:AD:AF:F1R2:F2R1:MBQ:MFRL:MMQ:MPOS:SA_MAP_AF:SA_POST_PROB	0/1:379,3:0.037:131,1:248,2:39:177,149:60:29:0.00,0.010,7.853e-03:5.373e-03,1.089e-03,0.994	0/0:27,1:0.056:13,0:14,1:2:21,23:60:4
1	227289068	.	T	C	.	.	DP=12;ECNT=1;NLOD=2.40;N_ART_LOD=-9.537e-01;POP_AF=1.000e-03;P_GERMLINE=-1.230e+00;TLOD=3.90	GT:AD:AF:F1R2:F2R1:MBQ:MFRL:MMQ:MPOS:SA_MAP_AF:SA_POST_PROB	0/1:2,2:0.475:0,0:2,2:28:311,376:60:20:0.495,0.00,0.500:0.025,0.027,0.948	0/0:8,0:2.176e-03:8,0:0,0:0:4,0:0:0
1	229657368	.	G	A	.	.	DP=89;ECNT=1;NLOD=6.59;N_ART_LOD=-1.369e+00;POP_AF=1.000e-03;P_GERMLINE=-5.560e+00;TLOD=3.74	GT:AD:AF:F1R2:F2R1:MBQ:MFRL:MMQ:MPOS:SA_MAP_AF:SA_POST_PROB	0/1:62,2:0.049:19,0:43,2:40:156,222:60:20:0.020,0.020,0.031:4.870e-03,0.016,0.980	0/0:22,0:0.025:19,0:3,0:0:3,0:0:0
1	229662901	.	C	CA	.	.	DP=61;ECNT=1;NLOD=2.41;N_ART_LOD=1.40;POP_AF=1.000e-03;P_GERMLINE=-1.420e-01;RPA=14,15;RU=A;STR;TLOD=5.70	GT:AD:AF:F1R2:F2R1:MBQ:MFRL:MMQ:MPOS:SA_MAP_AF:SA_POST_PROB	0/1:14,4:0.295:4,2:7,2:39:238,259:60:8:0.00,0.222,0.222:0.022,0.025,0.953	0/0:25,3:0.216:7,1:15,1:29:2,3:60:8
1	230372346	.	G	A	.	.	DP=261;ECNT=1;NLOD=16.20;N_ART_LOD=-1.750e+00;POP_AF=1.000e-03;P_GERMLINE=-1.290e+01;TLOD=200.47	GT:AD:AF:F1R2:F2R1:MBQ:MFRL:MMQ:MPOS:SA_MAP_AF:SA_POST_PROB	0/1:142,58:0.295:52,18:90,40:40:186,176:60:17:0.273,0.273,0.290:9.794e-03,0.019,0.972	0/0:54,0:0.029:36,0:18,0:0:2,0:0:0
1	230910490	.	T	TTCTTTC	.	.	DP=69;ECNT=1;NLOD=2.42;N_ART_LOD=-9.754e-01;POP_AF=1.000e-03;P_GERMLINE=-5.387e-02;TLOD=8.14	GT:AD:AF:F1R2:F2R1:MBQ:MFRL:MMQ:MPOS:SA_MAP_AF:SA_POST_PROB	0/1:24,6:0.351:10,3:14,3:37:211,187:56:31:0.202,0.00,0.200:0.019,0.026,0.955	0/0:8,0:0.055:6,0:2,0:0:10,0:0:0
1	231502243	.	A	G	.	.	DP=128;ECNT=1;NLOD=4.91;N_ART_LOD=1.31;POP_AF=1.000e-03;P_GERMLINE=-3.354e+00;TLOD=4.27	GT:AD:AF:F1R2:F2R1:MBQ:MFRL:MMQ:MPOS:SA_MAP_AF:SA_POST_PROB	0/1:75,6:0.129:31,1:44,4:39:166,153:60:15:0.061,0.030,0.062:4.397e-03,0.031,0.965	0/0:32,2:0.072:15,0:17,2:33:4,4:60:28
1	234458805	.	CCAT	C	.	.	DP=148;ECNT=1;NLOD=12.92;N_ART_LOD=-1.663e+00;POP_AF=1.000e-03;P_GERMLINE=-1.223e+01;RPA=4,3;RU=CAT;STR;TLOD=3.38	GT:AD:AF:F1R2:F2R1:MBQ:MFRL:MMQ:MPOS:SA_MAP_AF:SA_POST_PROB	0/1:91,2:0.055:26,0:65,2:37:176,237:60:26:0.020,0.020,0.022:3.981e-03,9.308e-03,0.987	0/0:43,0:0.053:19,0:24,0:0:2,0:0:0
1	234528087	.	C	CA	.	.	DP=365;ECNT=1;NLOD=24.31;N_ART_LOD=-1.641e+00;POP_AF=1.000e-03;P_GERMLINE=-2.212e+01;RPA=9,10;RU=A;STR;TLOD=4.92	GT:AD:AF:F1R2:F2R1:MBQ:MFRL:MMQ:MPOS:SA_MAP_AF:SA_POST_PROB	0/1:253,8:0.053:81,4:169,4:40:188,241:60:17:0.00,0.030,0.031:8.922e-03,4.581e-03,0.986	0/0:81,0:0.062:48,0:33,0:0:0,0:0:0
1	235324622	.	G	A	.	.	DP=613;ECNT=1;NLOD=4.76;N_ART_LOD=-9.806e-01;POP_AF=1.000e-03;P_GERMLINE=-3.790e+00;TLOD=3.68	GT:AD:AF:F1R2:F2R1:MBQ:MFRL:MMQ:MPOS:SA_MAP_AF:SA_POST_PROB	0/1:538,4:0.054:179,2:323,2:37:188,180:60:14:0.010,0.010,7.890e-03:9.297e-03,7.275e-04,0.990	0/0:16,0:0.085:6,0:8,0:0:18,0:0:0
1	235634146	.	T	TA	.	.	DP=464;ECNT=1;NLOD=13.55;N_ART_LOD=-1.243e+00;POP_AF=1.000e-03;P_GERMLINE=-1.025e+01;RPA=9,10;RU=A;STR;TLOD=19.46	GT:AD:AF:F1R2:F2R1:MBQ:MFRL:MMQ:MPOS:SA_MAP_AF:SA_POST_PROB	0/1:355,19:0.091:159,5:191,14:39:175,145:60:13:0.030,0.051,0.051:8.425e-03,3.434e-03,0.988	0/0:45,0:0.099:24,0:21,0:0:0,0:0:0
1	235826382	.	T	TA	.	.	DP=95;ECNT=1;NLOD=2.85;N_ART_LOD=-8.418e-01;POP_AF=1.000e-03;P_GERMLINE=-1.307e-01;RPA=13,14;RU=A;STR;TLOD=19.61	GT:AD:AF:F1R2:F2R1:MBQ:MFRL:MMQ:MPOS:SA_MAP_AF:SA_POST_PROB	0/1:48,13:0.298:12,5:21,8:37:205,157:60:21:0.192,0.192,0.213:0.042,9.203e-03,0.949	0/0:10,0:0.191:4,0:2,0:0:12,0:0:0
1	235966449	.	C	T	.	.	DP=47;ECNT=1;NLOD=4.80;N_ART_LOD=-1.251e+00;POP_AF=1.000e-03;P_GERMLINE=-3.629e+00;TLOD=3.87	GT:AD:AF:F1R2:F2R1:MBQ:MFRL:MMQ:MPOS:SA_MAP_AF:SA_POST_PROB	0/1:27,2:0.069:13,1:14,1:35:244,226:60:16:0.071,0.00,0.069:0.022,0.012,0.966	0/0:16,0:0.058:13,0:3,0:0:2,0:0:0
1	236180550	.	G	T	.	.	DP=269;ECNT=1;NLOD=12.90;N_ART_LOD=-1.659e+00;POP_AF=1.000e-03;P_GERMLINE=-9.599e+00;TLOD=53.02	GT:AD:AF:F1R2:F2R1:MBQ:MFRL:MMQ:MPOS:SA_MAP_AF:SA_POST_PROB	0/1:191,19:0.113:67,9:124,10:39:183,195:60:28:0.091,0.071,0.090:5.931e-03,0.011,0.983	0/0:43,0:0.045:17,0:26,0:0:2,0:0:0
1	236737874	.	CT	C	.	.	DP=101;ECNT=1;NLOD=8.55;N_ART_LOD=-1.044e+00;POP_AF=1.000e-03;P_GERMLINE=-5.253e+00;RPA=11,10;RU=T;STR;TLOD=11.63	GT:AD:AF:F1R2:F2R1:MBQ:MFRL:MMQ:MPOS:SA_MAP_AF:SA_POST_PROB	0/1:57,10:0.163:33,4:19,4:39:228,196:60:15:0.091,0.111,0.121:0.012,0.020,0.968	0/0:29,0:0.059:9,0:16,0:0:2,0:0:0
1	236744720	.	T	TA	.	.	DP=145;ECNT=1;NLOD=2.89;N_ART_LOD=-5.300e-01;POP_AF=1.000e-03;P_GERMLINE=-1.423e-01;RPA=14,15;RU=A;STR;TLOD=10.19	GT:AD:AF:F1R2:F2R1:MBQ:MFRL:MMQ:MPOS:SA_MAP_AF:SA_POST_PROB	0/1:109,8:0.136:7,4:13,4:34:244,225:60:25:0.091,0.081,0.099:0.057,7.117e-03,0.936	0/0:10,0:0.184:2,0:0,0:0:11,0:0:0
1	236762937	.	A	G	.	.	DP=524;ECNT=1;NLOD=13.49;N_ART_LOD=-1.678e+00;POP_AF=1.000e-03;P_GERMLINE=-1.261e+01;TLOD=3.57	GT:AD:AF:F1R2:F2R1:MBQ:MFRL:MMQ:MPOS:SA_MAP_AF:SA_POST_PROB	0/1:452,3:0.029:184,2:268,1:40:164,154:60:23:0.010,0.010,6.593e-03:3.857e-03,8.712e-04,0.995	0/0:45,0:0.044:28,0:17,0:0:2,0:0:0
1	236767182	.	GA	G	.	.	DP=272;ECNT=1;NLOD=3.53;N_ART_LOD=-7.277e-01;POP_AF=1.000e-03;P_GERMLINE=-4.275e-01;RPA=12,11;RU=A;STR;TLOD=25.03	GT:AD:AF:F1R2:F2R1:MBQ:MFRL:MMQ:MPOS:SA_MAP_AF:SA_POST_PROB	0/1:223,23:0.119:68,8:125,13:38:168,168:60:24:0.081,0.081,0.087:4.051e-03,0.017,0.979	0/0:12,0:0.113:3,0:7,0:0:5,0:0:0
1	237038008	.	T	TA	.	.	DP=93;ECNT=1;NLOD=4.42;N_ART_LOD=-9.586e-01;POP_AF=1.000e-03;P_GERMLINE=-2.626e+00;RPA=14,15;RU=A;STR;TLOD=4.51	GT:AD:AF:F1R2:F2R1:MBQ:MFRL:MMQ:MPOS:SA_MAP_AF:SA_POST_PROB	0/1:61,6:0.143:18,3:30,3:37:172,162:60:27:0.071,0.081,0.095:0.010,0.014,0.976	0/0:15,0:0.096:4,0:9,0:0:2,0:0:0
1	240254988	.	C	G	.	.	DP=36;ECNT=1;NLOD=6.77;N_ART_LOD=-1.384e+00;POP_AF=1.000e-03;P_GERMLINE=-3.927e+00;TLOD=5.73	GT:AD:AF:F1R2:F2R1:MBQ:MFRL:MMQ:MPOS:SA_MAP_AF:SA_POST_PROB	0/1:8,2:0.250:2,0:6,2:38:185,214:60:19:0.00,0.202,0.200:0.024,0.022,0.954	0/0:23,0:0.035:13,0:10,0:0:4,0:0:0
1	241033422	.	G	GA	.	.	DP=317;ECNT=1;NLOD=6.62;N_ART_LOD=-1.108e+00;POP_AF=1.000e-03;P_GERMLINE=-4.309e+00;RPA=9,10;RU=A;STR;TLOD=5.05	GT:AD:AF:F1R2:F2R1:MBQ:MFRL:MMQ:MPOS:SA_MAP_AF:SA_POST_PROB	0/1:244,7:0.095:81,0:160,7:39:178,178:60:34:0.020,0.020,0.028:3.754e-03,4.143e-03,0.992	0/0:22,0:0.078:10,0:12,0:0:3,0:0:0
1	241954005	.	T	TA	.	.	DP=419;ECNT=1;NLOD=7.77;N_ART_LOD=-1.002e+00;POP_AF=1.000e-03;P_GERMLINE=-4.707e+00;RPA=18,19;RU=A;STR;TLOD=6.14	GT:AD:AF:F1R2:F2R1:MBQ:MFRL:MMQ:MPOS:SA_MAP_AF:SA_POST_PROB	0/1:154,9:0.321:2,0:24,8:35:185,209:60:21:0.040,0.030,0.044:9.251e-03,5.809e-03,0.985	0/0:29,0:0.339:0,0:2,0:0:13,0:0:0
1	244218079	.	C	T	.	.	DP=456;ECNT=1;NLOD=12.26;N_ART_LOD=-1.635e+00;POP_AF=1.000e-03;P_GERMLINE=-1.150e+01;TLOD=3.46	GT:AD:AF:F1R2:F2R1:MBQ:MFRL:MMQ:MPOS:SA_MAP_AF:SA_POST_PROB	0/1:382,3:0.042:142,1:240,2:40:181,253:60:20:0.010,0.010,7.792e-03:3.073e-03,1.242e-03,0.996	0/0:41,0:0.038:23,0:18,0:0:3,0:0:0
1	244574541	.	G	A	.	.	DP=58;ECNT=1;NLOD=8.37;N_ART_LOD=-1.492e+00;POP_AF=1.000e-03;P_GERMLINE=-7.131e+00;TLOD=3.94	GT:AD:AF:F1R2:F2R1:MBQ:MFRL:MMQ:MPOS:SA_MAP_AF:SA_POST_PROB	0/1:22,3:0.119:6,2:16,1:15:255,223:60:24:0.00,0.121,0.120:0.016,0.025,0.959	0/0:28,0:0.080:16,0:12,0:0:2,0:0:0
1	244595962	.	C	T	.	.	DP=48;ECNT=1;NLOD=4.86;N_ART_LOD=-2.135e-01;POP_AF=1.000e-03;P_GERMLINE=-4.045e+00;TLOD=3.52	GT:AD:AF:F1R2:F2R1:MBQ:MFRL:MMQ:MPOS:SA_MAP_AF:SA_POST_PROB	0/1:22,2:0.102:1,1:0,1:37:211,172:60:24:0.253,0.00,0.250:0.021,0.027,0.952	0/0:19,1:0.128:0,0:0,1:26:0,2:60:28
1	245222673	.	C	CT	.	.	DP=195;ECNT=1;NLOD=13.83;N_ART_LOD=-1.406e+00;POP_AF=1.000e-03;P_GERMLINE=-1.264e+01;RPA=10,11;RU=T;STR;TLOD=3.89	GT:AD:AF:F1R2:F2R1:MBQ:MFRL:MMQ:MPOS:SA_MAP_AF:SA_POST_PROB	0/1:126,5:0.078:62,3:61,2:40:180,179:60:5:0.00,0.040,0.038:0.014,4.693e-03,0.981	0/0:46,0:0.067:29,0:17,0:0:1,0:0:0
1	246922339	.	G	A	.	.	DP=702;ECNT=1;NLOD=52.02;N_ART_LOD=-2.249e+00;POP_AF=1.000e-03;P_GERMLINE=-5.130e+01;TLOD=3.41	GT:AD:AF:F1R2:F2R1:MBQ:MFRL:MMQ:MPOS:SA_MAP_AF:SA_POST_PROB	0/1:499,3:0.028:182,2:317,1:40:165,164:60:40:0.010,0.010,5.976e-03:1.809e-03,1.178e-03,0.997	0/0:174,0:0.024:112,0:62,0:0:0,0:0:0
1	247004303	.	G	GA	.	.	DP=134;ECNT=1;NLOD=5.12;N_ART_LOD=-1.036e+00;POP_AF=1.000e-03;P_GERMLINE=-1.916e+00;RPA=9,10;RU=A;STR;TLOD=6.62	GT:AD:AF:F1R2:F2R1:MBQ:MFRL:MMQ:MPOS:SA_MAP_AF:SA_POST_PROB	0/1:88,6:0.130:36,2:50,4:39:173,171:60:30:0.051,0.051,0.064:0.020,4.975e-03,0.975	0/0:17,0:0.146:9,0:8,0:0:2,0:0:0
1	247264726	.	A	AT	.	.	DP=84;ECNT=1;NLOD=5.38;N_ART_LOD=-1.413e+00;POP_AF=1.000e-03;P_GERMLINE=-3.899e+00;RPA=11,12;RU=T;STR;TLOD=4.18	GT:AD:AF:F1R2:F2R1:MBQ:MFRL:MMQ:MPOS:SA_MAP_AF:SA_POST_PROB	0/1:35,4:0.175:11,1:24,3:37:248,208:60:36:0.101,0.00,0.103:0.017,0.017,0.966	0/0:18,0:0.260:11,0:7,0:0:3,0:0:0
1	247320095	.	G	C	.	.	DP=677;ECNT=1;NLOD=34.72;N_ART_LOD=-2.078e+00;POP_AF=1.000e-03;P_GERMLINE=-3.142e+01;TLOD=366.14	GT:AD:AF:F1R2:F2R1:MBQ:MFRL:MMQ:MPOS:SA_MAP_AF:SA_POST_PROB	0/1:419,111:0.223:153,38:266,73:40:174,174:60:23:0.192,0.202,0.209:0.014,4.458e-03,0.981	0/0:116,0:0.032:76,0:40,0:0:1,0:0:0
1	248512383	.	G	GT	.	.	DP=450;ECNT=1;NLOD=12.30;N_ART_LOD=-1.375e+00;POP_AF=1.000e-03;P_GERMLINE=-9.531e+00;RPA=8,9;RU=T;STR;TLOD=5.61	GT:AD:AF:F1R2:F2R1:MBQ:MFRL:MMQ:MPOS:SA_MAP_AF:SA_POST_PROB	0/1:326,8:0.102:129,3:194,5:40:179,187:60:33:0.020,0.020,0.024:3.827e-03,2.875e-03,0.993	0/0:41,0:0.108:21,0:20,0:0:2,0:0:0
1	248525630	.	T	C	.	.	DP=678;ECNT=2;NLOD=31.51;N_ART_LOD=-1.736e+00;POP_AF=1.000e-03;P_GERMLINE=-2.821e+01;TLOD=47.42	GT:AD:AF:F1R2:F2R1:MBQ:MFRL:MMQ:MPOS:SA_MAP_AF:SA_POST_PROB	0/1:515,20:0.065:217,7:298,13:39:192,189:60:27:0.030,0.030,0.037:1.441e-03,0.012,0.986	0/0:105,0:0.025:68,0:37,0:0:0,0:0:0
1	248525677	.	C	T	.	.	DP=593;ECNT=2;NLOD=21.20;N_ART_LOD=-1.870e+00;POP_AF=1.000e-03;P_GERMLINE=-1.790e+01;TLOD=36.10	GT:AD:AF:F1R2:F2R1:MBQ:MFRL:MMQ:MPOS:SA_MAP_AF:SA_POST_PROB	0/1:474,16:0.059:213,8:261,8:39:193,212:60:19:0.030,0.020,0.033:1.722e-03,7.404e-03,0.991	0/0:72,0:0.040:44,0:28,0:0:2,0:0:0
1	249230843	.	A	G	.	.	DP=80;ECNT=7;NLOD=2.70;N_ART_LOD=-1.018e+00;POP_AF=1.000e-03;P_GERMLINE=-1.618e+00;TLOD=3.80	GT:AD:AF:F1R2:F2R1:MBQ:MFRL:MMQ:MPOS:PGT:PID:SA_MAP_AF:SA_POST_PROB	0/1:66,2:0.043:33,1:33,1:38:196,236:23:6:0|1:249230839_C_T:0.00,0.030,0.029:0.014,5.164e-03,0.981	0/0:9,0:0.051:4,0:5,0:0:2,0:0:0:0|1:249230839_C_T
1	249230876	.	C	T	.	.	DP=73;ECNT=7;NLOD=3.31;N_ART_LOD=-1.079e+00;POP_AF=1.000e-03;P_GERMLINE=-3.059e-01;TLOD=10.52	GT:AD:AF:F1R2:F2R1:MBQ:MFRL:MMQ:MPOS:PGT:PID:SA_MAP_AF:SA_POST_PROB	0/1:56,4:0.081:25,3:31,1:37:198,215:23:4:0|1:249230875_G_A:0.051,0.051,0.067:0.011,9.745e-03,0.979	0/0:11,0:3.156e-05:5,0:6,0:0:3,0:0:0:0|1:249230875_G_A
1	249230878	.	G	A	.	.	DP=73;ECNT=7;NLOD=3.31;N_ART_LOD=-1.079e+00;POP_AF=1.000e-03;P_GERMLINE=-3.059e-01;TLOD=13.89	GT:AD:AF:F1R2:F2R1:MBQ:MFRL:MMQ:MPOS:PGT:PID:SA_MAP_AF:SA_POST_PROB	0/1:57,5:0.081:24,3:33,2:37:197,220:20:6:0|1:249230875_G_A:0.061,0.071,0.081:0.017,7.666e-03,0.976	0/0:11,0:3.156e-05:5,0:6,0:0:3,0:0:0:0|1:249230875_G_A
1	249230884	.	C	T	.	.	DP=71;ECNT=7;NLOD=3.31;N_ART_LOD=-1.079e+00;POP_AF=1.000e-03;P_GERMLINE=-3.059e-01;TLOD=15.43	GT:AD:AF:F1R2:F2R1:MBQ:MFRL:MMQ:MPOS:PGT:PID:SA_MAP_AF:SA_POST_PROB	0/1:54,6:0.100:23,4:31,2:40:199,215:20:9:0|1:249230875_G_A:0.071,0.091,0.100:0.028,6.674e-03,0.965	0/0:11,0:3.156e-05:5,0:6,0:0:3,0:0:0:0|1:249230875_G_A
1	249230886	.	CA	C	.	.	DP=72;ECNT=7;NLOD=3.31;N_ART_LOD=-1.079e+00;POP_AF=1.000e-03;P_GERMLINE=-3.059e-01;RPA=6,5;RU=A;STR;TLOD=15.43	GT:AD:AF:F1R2:F2R1:MBQ:MFRL:MMQ:MPOS:PGT:PID:SA_MAP_AF:SA_POST_PROB	0/1:54,6:0.107:23,4:31,2:39:199,215:20:11:0|1:249230875_G_A:0.071,0.091,0.100:0.028,6.674e-03,0.965	0/0:11,0:3.156e-05:5,0:6,0:0:3,0:0:0:0|1:249230875_G_A
2	8910736	.	GTTT	G	.	.	DP=62;ECNT=1;NLOD=3.06;N_ART_LOD=-9.722e-01;POP_AF=1.000e-03;P_GERMLINE=-2.656e+00;RPA=16,13;RU=T;STR;TLOD=3.11	GT:AD:AF:F1R2:F2R1:MBQ:MFRL:MMQ:MPOS:SA_MAP_AF:SA_POST_PROB	0/1:29,4:0.167:5,0:12,2:37:244,253:60:11:0.00,0.061,0.061:0.011,0.025,0.964	0/0:20,4:0.207:4,0:6,0:0:3,0:0:0
2	9022512	.	G	C	.	.	DP=63;ECNT=1;NLOD=2.70;N_ART_LOD=-1.017e+00;POP_AF=1.000e-03;P_GERMLINE=-9.682e-02;TLOD=45.68	GT:AD:AF:F1R2:F2R1:MBQ:MFRL:MMQ:MPOS:SA_MAP_AF:SA_POST_PROB	0/1:34,14:0.311:7,5:27,9:39:250,292:60:20:0.242,0.283,0.292:0.018,0.028,0.954	0/0:9,0:0.052:5,0:4,0:0:5,0:0:0
2	9515099	.	TA	T	.	.	DP=110;ECNT=1;NLOD=4.19;N_ART_LOD=0.117;POP_AF=1.000e-03;P_GERMLINE=-9.395e-01;RPA=14,13;RU=A;STR;TLOD=12.86	GT:AD:AF:F1R2:F2R1:MBQ:MFRL:MMQ:MPOS:SA_MAP_AF:SA_POST_PROB	0/1:26,11:0.352:6,2:18,7:38:199,164:60:26:0.242,0.00,0.243:0.021,0.026,0.953	0/0:25,2:0.313:8,1:13,0:30:7,14:60:49
2	11352034	.	A	AT	.	.	DP=85;ECNT=1;NLOD=2.59;N_ART_LOD=-8.787e-01;POP_AF=1.000e-03;P_GERMLINE=-7.828e-02;RPA=15,16;RU=T;STR;TLOD=7.87	GT:AD:AF:F1R2:F2R1:MBQ:MFRL:MMQ:MPOS:SA_MAP_AF:SA_POST_PROB	0/1:29,6:0.334:10,4:10,2:36:290,206:60:23:0.162,0.131,0.171:0.029,0.013,0.957	0/0:9,0:0.299:4,0:2,0:0:6,0:0:0
2	12880583	.	G	A	.	.	DP=354;ECNT=1;NLOD=10.12;N_ART_LOD=-1.572e+00;POP_AF=1.000e-03;P_GERMLINE=-8.731e+00;TLOD=4.09	GT:AD:AF:F1R2:F2R1:MBQ:MFRL:MMQ:MPOS:SA_MAP_AF:SA_POST_PROB	0/1:299,3:0.032:90,1:209,2:40:181,193:60:38:0.00,0.010,9.934e-03:7.207e-03,1.305e-03,0.991	0/0:34,0:0.081:14,0:20,0:0:4,0:0:0
2	15319070	.	T	TA	.	.	DP=215;ECNT=1;NLOD=11.33;N_ART_LOD=-1.222e+00;POP_AF=1.000e-03;P_GERMLINE=-8.029e+00;RPA=13,14;RU=A;STR;TLOD=22.13	GT:AD:AF:F1R2:F2R1:MBQ:MFRL:MMQ:MPOS:SA_MAP_AF:SA_POST_PROB	0/1:120,18:0.183:42,6:52,12:39:174,196:60:25:0.101,0.121,0.130:0.016,7.174e-03,0.977	0/0:42,0:0.207:6,0:8,0:0:3,0:0:0
2	15359134	.	T	C	.	.	DP=104;ECNT=1;NLOD=5.70;N_ART_LOD=-1.319e+00;POP_AF=1.000e-03;P_GERMLINE=-5.150e+00;TLOD=3.25	GT:AD:AF:F1R2:F2R1:MBQ:MFRL:MMQ:MPOS:SA_MAP_AF:SA_POST_PROB	0/1:77,2:0.049:27,2:50,0:39:228,278:60:17:0.030,0.00,0.025:0.026,5.148e-03,0.969	0/0:19,0:0.049:9,0:10,0:0:3,0:0:0
2	15763777	.	G	A	.	.	DP=124;ECNT=1;NLOD=12.29;N_ART_LOD=-1.631e+00;POP_AF=1.000e-03;P_GERMLINE=-1.140e+01;TLOD=3.59	GT:AD:AF:F1R2:F2R1:MBQ:MFRL:MMQ:MPOS:SA_MAP_AF:SA_POST_PROB	0/1:75,2:0.051:18,2:57,0:40:220,212:60:10:0.010,0.020,0.026:0.144,2.434e-03,0.853	0/0:41,0:0.026:38,0:3,0:0:2,0:0:0
2	20402952	.	G	A	.	.	DP=421;ECNT=1;NLOD=18.96;N_ART_LOD=-1.840e+00;POP_AF=1.000e-03;P_GERMLINE=-1.750e+01;TLOD=4.17	GT:AD:AF:F1R2:F2R1:MBQ:MFRL:MMQ:MPOS:SA_MAP_AF:SA_POST_PROB	0/1:298,3:0.073:88,1:210,2:40:183,183:60:14:0.010,0.00,9.967e-03:2.452e-03,3.474e-03,0.994	0/0:63,0:0.081:38,0:25,0:0:9,0:0:0
2	20440660	.	A	T	.	.	DP=110;ECNT=1;NLOD=20.81;N_ART_LOD=-1.857e+00;POP_AF=1.000e-03;P_GERMLINE=-1.989e+01;TLOD=3.62	GT:AD:AF:F1R2:F2R1:MBQ:MFRL:MMQ:MPOS:SA_MAP_AF:SA_POST_PROB	0/1:33,2:0.087:22,2:11,0:35:226,203:60:20:0.00,0.061,0.057:0.019,9.024e-03,0.972	0/0:70,0:0.029:44,0:26,0:0:2,0:0:0
2	20478331	.	G	GT	.	.	DP=152;ECNT=1;NLOD=18.33;N_ART_LOD=-1.521e+00;POP_AF=1.000e-03;P_GERMLINE=-1.503e+01;RPA=10,11;RU=T;STR;TLOD=10.66	GT:AD:AF:F1R2:F2R1:MBQ:MFRL:MMQ:MPOS:SA_MAP_AF:SA_POST_PROB	0/1:70,8:0.131:33,2:34,6:39:161,178:60:33:0.00,0.101,0.103:0.087,4.946e-03,0.908	0/0:61,0:0.059:30,0:31,0:0:2,0:0:0
2	20647609	.	G	A	.	.	DP=408;ECNT=1;NLOD=12.22;N_ART_LOD=-1.643e+00;POP_AF=1.000e-03;P_GERMLINE=-1.097e+01;TLOD=3.96	GT:AD:AF:F1R2:F2R1:MBQ:MFRL:MMQ:MPOS:SA_MAP_AF:SA_POST_PROB	0/1:341,3:0.034:121,0:220,3:40:172,173:60:13:0.010,0.00,8.721e-03:7.179e-04,0.026,0.973	0/0:41,0:0.060:17,0:24,0:0:3,0:0:0
2	24167053	.	G	T	.	.	DP=186;ECNT=17;NLOD=4.21;N_ART_LOD=-1.176e+00;POP_AF=1.000e-03;P_GERMLINE=-9.629e-01;TLOD=23.80	GT:AD:AF:F1R2:F2R1:MBQ:MFRL:MMQ:MPOS:PGT:PID:SA_MAP_AF:SA_POST_PROB	0/1:163,9:0.052:50,2:113,7:40:173,135:40:8:0|1:24167053_G_T:0.030,0.051,0.052:0.011,5.433e-03,0.984	0/0:14,0:2.937e-05:11,0:3,0:0:2,0:0:0:0|1:24167053_G_T
2	24167054	.	G	C	.	.	DP=186;ECNT=17;NLOD=4.21;N_ART_LOD=-1.176e+00;POP_AF=1.000e-03;P_GERMLINE=-9.629e-01;TLOD=27.06	GT:AD:AF:F1R2:F2R1:MBQ:MFRL:MMQ:MPOS:PGT:PID:SA_MAP_AF:SA_POST_PROB	0/1:162,10:0.058:49,3:113,7:40:174,127:40:9:0|1:24167053_G_T:0.030,0.061,0.058:0.013,5.249e-03,0.982	0/0:14,0:2.937e-05:11,0:3,0:0:2,0:0:0:0|1:24167053_G_T
2	24167055	.	A	T	.	.	DP=188;ECNT=17;NLOD=4.52;N_ART_LOD=-1.204e+00;POP_AF=1.000e-03;P_GERMLINE=-1.239e+00;TLOD=27.03	GT:AD:AF:F1R2:F2R1:MBQ:MFRL:MMQ:MPOS:PGT:PID:SA_MAP_AF:SA_POST_PROB	0/1:163,10:0.058:49,3:114,7:40:175,127:40:10:0|1:24167053_G_T:0.030,0.061,0.058:0.013,5.259e-03,0.982	0/0:15,0:5.541e-05:12,0:3,0:0:2,0:0:0:0|1:24167053_G_T
2	24167060	.	A	G	.	.	DP=193;ECNT=17;NLOD=4.52;N_ART_LOD=-1.204e+00;POP_AF=1.000e-03;P_GERMLINE=-1.239e+00;TLOD=27.06	GT:AD:AF:F1R2:F2R1:MBQ:MFRL:MMQ:MPOS:PGT:PID:SA_MAP_AF:SA_POST_PROB	0/1:162,10:0.074:49,3:113,7:40:174,127:40:15:0|1:24167053_G_T:0.030,0.061,0.058:0.012,5.418e-03,0.982	0/0:15,0:5.541e-05:11,0:4,0:0:2,0:0:0:0|1:24167053_G_T
2	24167153	.	C	T	.	.	DP=214;ECNT=17;NLOD=11.74;N_ART_LOD=-1.602e+00;POP_AF=1.000e-03;P_GERMLINE=-8.437e+00;TLOD=20.54	GT:AD:AF:F1R2:F2R1:MBQ:MFRL:MMQ:MPOS:PGT:PID:SA_MAP_AF:SA_POST_PROB	0/1:158,8:0.071:47,2:111,6:40:169,129:46:23:0|1:24167153_C_T:0.040,0.040,0.048:0.012,4.040e-03,0.984	0/0:39,0:1.274e-04:23,0:16,0:0:2,0:0:0:0|1:24167153_C_T
2	24167156	.	C	A	.	.	DP=214;ECNT=17;NLOD=12.34;N_ART_LOD=-1.623e+00;POP_AF=1.000e-03;P_GERMLINE=-9.040e+00;TLOD=23.65	GT:AD:AF:F1R2:F2R1:MBQ:MFRL:MMQ:MPOS:PGT:PID:SA_MAP_AF:SA_POST_PROB	0/1:163,9:0.056:47,3:116,6:40:169,119:46:20:0|1:24167153_C_T:0.051,0.040,0.052:8.415e-03,5.111e-03,0.986	0/0:41,0:3.162e-05:23,0:18,0:0:2,0:0:0:0|1:24167153_C_T
2	24167166	.	C	T	.	.	DP=206;ECNT=17;NLOD=13.24;N_ART_LOD=-1.653e+00;POP_AF=1.000e-03;P_GERMLINE=-9.943e+00;TLOD=20.80	GT:AD:AF:F1R2:F2R1:MBQ:MFRL:MMQ:MPOS:PGT:PID:SA_MAP_AF:SA_POST_PROB	0/1:154,8:0.049:45,2:109,6:40:170,129:51:14:0|1:24167153_C_T:0.040,0.040,0.049:7.759e-03,5.911e-03,0.986	0/0:44,0:3.162e-05:25,0:19,0:0:2,0:0:0:0|1:24167153_C_T
2	24167174	.	G	A	.	.	DP=199;ECNT=17;NLOD=12.64;N_ART_LOD=-1.633e+00;POP_AF=1.000e-03;P_GERMLINE=-9.341e+00;TLOD=17.69	GT:AD:AF:F1R2:F2R1:MBQ:MFRL:MMQ:MPOS:PGT:PID:SA_MAP_AF:SA_POST_PROB	0/1:150,7:0.045:42,1:108,6:40:171,139:45:12:0|1:24167153_C_T:0.040,0.00,0.045:3.843e-03,0.023,0.973	0/0:42,0:3.162e-05:25,0:17,0:0:2,0:0:0:0|1:24167153_C_T
2	24167180	.	C	T	.	.	DP=183;ECNT=17;NLOD=12.94;N_ART_LOD=-1.643e+00;POP_AF=1.000e-03;P_GERMLINE=-9.642e+00;TLOD=14.88	GT:AD:AF:F1R2:F2R1:MBQ:MFRL:MMQ:MPOS:PGT:PID:SA_MAP_AF:SA_POST_PROB	0/1:134,6:0.043:34,1:100,5:40:170,132:51:6:0|1:24167153_C_T:0.040,0.00,0.043:5.158e-03,0.015,0.980	0/0:43,0:3.162e-05:24,0:19,0:0:2,0:0:0:0|1:24167153_C_T
2	24167184	.	T	C	.	.	DP=171;ECNT=17;NLOD=11.74;N_ART_LOD=-1.611e+00;POP_AF=1.000e-03;P_GERMLINE=-8.437e+00;TLOD=8.83	GT:AD:AF:F1R2:F2R1:MBQ:MFRL:MMQ:MPOS:PGT:PID:SA_MAP_AF:SA_POST_PROB	0/1:126,4:0.031:34,1:92,3:35:174,117:57:3:0|1:24167153_C_T:0.030,0.00,0.031:5.555e-03,9.398e-03,0.985	0/0:39,0:0.025:21,0:18,0:0:2,0:0:0:0|1:24167153_C_T
2	24481038	.	C	A	.	.	DP=74;ECNT=1;NLOD=6.00;N_ART_LOD=-1.339e+00;POP_AF=1.000e-03;P_GERMLINE=-5.472e+00;TLOD=3.23	GT:AD:AF:F1R2:F2R1:MBQ:MFRL:MMQ:MPOS:SA_MAP_AF:SA_POST_PROB	0/1:49,2:0.048:20,0:29,2:36:260,322:60:20:0.040,0.00,0.039:0.025,7.473e-03,0.967	0/0:20,0:0.047:14,0:6,0:0:5,0:0:0
2	24841614	.	G	GTT	.	.	DP=55;ECNT=1;NLOD=2.95;N_ART_LOD=-1.008e+00;POP_AF=1.000e-03;P_GERMLINE=-1.673e-01;RPA=10,12;RU=T;STR;TLOD=7.19	GT:AD:AF:F1R2:F2R1:MBQ:MFRL:MMQ:MPOS:SA_MAP_AF:SA_POST_PROB	0/1:3,6:0.559:2,2:1,3:34:168,138:60:32:0.152,0.111,0.161:0.013,0.026,0.962	0/0:10,0:0.276:4,0:6,0:0:2,0:0:0
2	26467468	.	G	A	.	.	DP=162;ECNT=1;NLOD=3.60;N_ART_LOD=-1.127e+00;POP_AF=1.000e-03;P_GERMLINE=-4.758e-01;TLOD=105.89	GT:AD:AF:F1R2:F2R1:MBQ:MFRL:MMQ:MPOS:SA_MAP_AF:SA_POST_PROB	0/1:108,32:0.246:29,11:79,21:40:156,139:60:20:0.212,0.212,0.229:0.016,0.010,0.974	0/0:12,0:0.041:7,0:5,0:0:7,0:0:0
2	26693553	.	CCTT	C	.	.	DB;DP=257;ECNT=1;NLOD=9.26;N_ART_LOD=-1.577e+00;POP_AF=1.000e-03;P_GERMLINE=-5.966e+00;RPA=6,5;RU=CTT;STR;TLOD=7.87	GT:AD:AF:F1R2:F2R1:MBQ:MFRL:MMQ:MPOS:SA_MAP_AF:SA_POST_PROB	0/1:170,4:0.108:72,1:98,3:39:156,140:60:22:0.010,0.020,0.023:8.724e-03,2.666e-03,0.989	0/0:31,0:0.165:15,0:16,0:0:2,0:0:0
2	27001138	.	G	A	.	.	DP=450;ECNT=1;NLOD=28.52;N_ART_LOD=-2.017e+00;POP_AF=1.000e-03;P_GERMLINE=-2.763e+01;TLOD=3.59	GT:AD:AF:F1R2:F2R1:MBQ:MFRL:MMQ:MPOS:SA_MAP_AF:SA_POST_PROB	0/1:317,3:0.035:123,0:194,3:39:170,165:60:3:0.010,0.010,9.375e-03:1.181e-03,5.808e-03,0.993	0/0:96,0:0.086:62,0:34,0:0:2,0:0:0
2	27015953	.	CA	C	.	.	DP=237;ECNT=1;NLOD=23.74;N_ART_LOD=-1.921e+00;POP_AF=1.000e-03;P_GERMLINE=-2.061e+01;RPA=8,7;RU=A;STR;TLOD=6.31	GT:AD:AF:F1R2:F2R1:MBQ:MFRL:MMQ:MPOS:SA_MAP_AF:SA_POST_PROB	0/1:134,6:0.075:45,3:89,3:40:172,180:60:15:0.030,0.040,0.043:5.797e-03,7.058e-03,0.987	0/0:79,0:0.047:53,0:26,0:0:0,0:0:0
2	27667818	.	G	GT	.	.	DP=262;ECNT=1;NLOD=6.31;N_ART_LOD=-1.076e+00;POP_AF=1.000e-03;P_GERMLINE=-3.360e+00;RPA=9,10;RU=T;STR;TLOD=5.91	GT:AD:AF:F1R2:F2R1:MBQ:MFRL:MMQ:MPOS:SA_MAP_AF:SA_POST_PROB	0/1:201,9:0.099:77,0:123,9:40:163,184:60:21:0.020,0.040,0.043:0.013,3.396e-03,0.983	0/0:21,0:0.045:11,0:10,0:0:3,0:0:0
2	27699682	.	TTTTA	T	.	.	DP=156;ECNT=1;NLOD=2.95;N_ART_LOD=-1.160e+00;POP_AF=1.000e-03;P_GERMLINE=-2.046e+00;RPA=5,4;RU=TTTA;STR;TLOD=3.61	GT:AD:AF:F1R2:F2R1:MBQ:MFRL:MMQ:MPOS:SA_MAP_AF:SA_POST_PROB	0/1:71,2:0.250:36,1:35,1:40:192,165:60:41:0.030,0.00,0.027:0.017,6.007e-03,0.977	0/0:10,0:0.253:6,0:4,0:0:2,0:0:0
2	27730216	.	C	A	.	.	DP=136;ECNT=1;NLOD=10.50;N_ART_LOD=-1.581e+00;POP_AF=1.000e-03;P_GERMLINE=-9.869e+00;TLOD=3.33	GT:AD:AF:F1R2:F2R1:MBQ:MFRL:MMQ:MPOS:SA_MAP_AF:SA_POST_PROB	0/1:92,2:0.033:32,1:60,1:40:203,175:60:12:0.020,0.00,0.021:0.011,5.291e-03,0.984	0/0:35,0:0.064:19,0:16,0:0:3,0:0:0
2	27865439	.	TTTTA	T	.	.	DP=188;ECNT=1;NLOD=3.83;N_ART_LOD=-1.281e+00;POP_AF=1.000e-03;P_GERMLINE=-3.321e+00;RPA=4,3;RU=TTTA;STR;TLOD=3.21	GT:AD:AF:F1R2:F2R1:MBQ:MFRL:MMQ:MPOS:SA_MAP_AF:SA_POST_PROB	0/1:99,2:0.199:32,2:67,0:40:215,236:60:32:0.020,0.00,0.020:0.019,4.320e-03,0.976	0/0:13,0:0.271:9,0:4,0:0:2,0:0:0
2	28532918	.	T	A	.	.	DP=234;ECNT=1;NLOD=33.57;N_ART_LOD=-2.065e+00;POP_AF=1.000e-03;P_GERMLINE=-3.324e+01;TLOD=3.04	GT:AD:AF:F1R2:F2R1:MBQ:MFRL:MMQ:MPOS:SA_MAP_AF:SA_POST_PROB	0/1:107,2:0.042:47,1:60,1:40:172,159:60:19:0.00,0.020,0.018:7.210e-03,4.459e-03,0.988	0/0:112,0:0.036:82,0:30,0:0:0,0:0:0
2	28836881	.	G	GT	.	.	DP=530;ECNT=1;NLOD=29.41;N_ART_LOD=0.143;POP_AF=1.000e-03;P_GERMLINE=-2.611e+01;RPA=9,10;RU=T;STR;TLOD=7.99	GT:AD:AF:F1R2:F2R1:MBQ:MFRL:MMQ:MPOS:SA_MAP_AF:SA_POST_PROB	0/1:329,10:0.092:121,2:206,8:38:166,157:60:27:0.020,0.030,0.029:5.262e-03,2.519e-03,0.992	0/0:115,2:0.098:73,1:42,1:29:0,3:60:38
2	29294670	.	T	C	.	.	DP=269;ECNT=1;NLOD=8.70;N_ART_LOD=-1.495e+00;POP_AF=1.000e-03;P_GERMLINE=-6.685e+00;TLOD=4.74	GT:AD:AF:F1R2:F2R1:MBQ:MFRL:MMQ:MPOS:SA_MAP_AF:SA_POST_PROB	0/1:217,3:0.052:75,1:142,2:40:177,181:60:19:0.010,0.010,0.014:3.588e-03,2.885e-03,0.994	0/0:29,0:0.049:15,0:14,0:0:3,0:0:0
2	29344459	.	C	G	.	.	DP=435;ECNT=1;NLOD=36.87;N_ART_LOD=-2.112e+00;POP_AF=1.000e-03;P_GERMLINE=-3.357e+01;TLOD=244.37	GT:AD:AF:F1R2:F2R1:MBQ:MFRL:MMQ:MPOS:SA_MAP_AF:SA_POST_PROB	0/1:213,74:0.268:61,28:152,46:40:189,172:60:19:0.242,0.242,0.258:0.028,6.330e-03,0.966	0/0:123,0:0.050:90,0:33,0:0:0,0:0:0
2	32361653	.	G	T	.	.	DP=179;ECNT=1;NLOD=32.85;N_ART_LOD=-2.051e+00;POP_AF=1.000e-03;P_GERMLINE=-2.954e+01;TLOD=85.15	GT:AD:AF:F1R2:F2R1:MBQ:MFRL:MMQ:MPOS:SA_MAP_AF:SA_POST_PROB	0/1:38,24:0.392:18,11:20,13:40:180,151:60:20:0.364,0.364,0.387:0.021,0.017,0.962	0/0:110,0:0.022:73,0:37,0:0:0,0:0:0
2	32445276	.	T	C	.	.	DP=429;ECNT=1;NLOD=36.57;N_ART_LOD=-2.094e+00;POP_AF=1.000e-03;P_GERMLINE=-3.524e+01;TLOD=4.03	GT:AD:AF:F1R2:F2R1:MBQ:MFRL:MMQ:MPOS:SA_MAP_AF:SA_POST_PROB	0/1:292,3:0.028:132,0:160,3:39:178,197:60:11:0.010,0.010,0.010:1.147e-03,8.549e-03,0.990	0/0:122,0:0.015:82,0:40,0:0:0,0:0:0
2	34064932	.	T	TGAG	.	.	DP=113;ECNT=2;NLOD=15.37;N_ART_LOD=0.843;POP_AF=1.000e-03;P_GERMLINE=-1.206e+01;TLOD=9.17	GT:AD:AF:F1R2:F2R1:MBQ:MFRL:MMQ:MPOS:PGT:PID:SA_MAP_AF:SA_POST_PROB	0/1:38,4:0.105:23,4:15,0:39:197,142:52:8:0|1:34064932_T_TGAG:0.00,0.091,0.095:0.026,0.010,0.964	0/0:65,1:0.043:38,1:27,0:34:2,159:50:4:0|1:34064932_T_TGAG
2	34064934	.	AAGG	A	.	.	DP=117;ECNT=2;NLOD=15.67;N_ART_LOD=0.830;POP_AF=1.000e-03;P_GERMLINE=-1.237e+01;TLOD=9.06	GT:AD:AF:F1R2:F2R1:MBQ:MFRL:MMQ:MPOS:PGT:PID:SA_MAP_AF:SA_POST_PROB	0/1:40,4:0.109:24,4:16,0:40:192,142:52:7:0|1:34064932_T_TGAG:0.00,0.091,0.091:0.026,9.517e-03,0.964	0/0:66,1:0.042:38,1:28,0:37:2,159:50:6:0|1:34064932_T_TGAG
2	34065116	.	G	A	.	.	DP=89;ECNT=3;NLOD=8.74;N_ART_LOD=1.20;POP_AF=1.000e-03;P_GERMLINE=-5.451e+00;TLOD=7.76	GT:AD:AF:F1R2:F2R1:MBQ:MFRL:MMQ:MPOS:PGT:PID:SA_MAP_AF:SA_POST_PROB	0/1:40,3:0.089:24,3:16,0:38:186,155:30:16:0|1:34065105_T_C:0.071,0.00,0.070:8.495e-03,0.023,0.968	0/0:43,1:0.023:20,1:23,0:0:2,173:30:0:0|1:34065105_T_C
2	34065652	.	CCCG	C	.	.	DP=44;ECNT=7;NLOD=2.72;N_ART_LOD=1.71;POP_AF=1.000e-03;P_GERMLINE=-1.010e-01;TLOD=9.21	GT:AD:AF:F1R2:F2R1:MBQ:MFRL:MMQ:MPOS:PGT:PID:SA_MAP_AF:SA_POST_PROB	0/1:16,3:0.158:11,3:5,0:40:160,115:60:32:0|1:34065652_CCCG_C:0.00,0.162,0.158:0.061,9.782e-03,0.929	0/0:23,1:0.061:11,1:12,0:39:4,202:44:16:0|1:34065652_CCCG_C
2	36986088	.	G	GT	.	.	DP=152;ECNT=1;NLOD=7.82;N_ART_LOD=-1.020e+00;POP_AF=1.000e-03;P_GERMLINE=-4.516e+00;RPA=10,11;RU=T;STR;TLOD=22.97	GT:AD:AF:F1R2:F2R1:MBQ:MFRL:MMQ:MPOS:SA_MAP_AF:SA_POST_PROB	0/1:97,17:0.172:36,6:59,9:39:189,201:60:25:0.111,0.121,0.132:8.001e-03,0.024,0.968	0/0:26,0:0.095:12,0:14,0:0:2,0:0:0
2	37113791	.	G	GA	.	.	DP=153;ECNT=1;NLOD=11.72;N_ART_LOD=-1.628e+00;POP_AF=1.000e-03;P_GERMLINE=-8.787e+00;RPA=10,11;RU=A;STR;TLOD=5.87	GT:AD:AF:F1R2:F2R1:MBQ:MFRL:MMQ:MPOS:SA_MAP_AF:SA_POST_PROB	0/1:94,6:0.094:38,4:56,2:40:225,202:60:20:0.00,0.061,0.060:8.972e-03,0.025,0.966	0/0:39,0:0.068:24,0:15,0:0:0,0:0:0
2	37342007	.	GA	G	.	.	DB;DP=173;ECNT=1;NLOD=8.99;N_ART_LOD=-1.263e+00;POP_AF=1.000e-03;P_GERMLINE=-5.701e+00;RPA=11,10;RU=A;STR;TLOD=7.64	GT:AD:AF:F1R2:F2R1:MBQ:MFRL:MMQ:MPOS:SA_MAP_AF:SA_POST_PROB	0/1:100,7:0.148:46,3:51,4:40:192,209:60:19:0.061,0.051,0.065:0.016,7.204e-03,0.976	0/0:30,0:0.144:16,0:14,0:0:2,0:0:0
2	37464877	.	G	GT	.	.	DB;DP=113;ECNT=1;NLOD=3.43;N_ART_LOD=1.72;POP_AF=1.000e-03;P_GERMLINE=-3.726e-01;RPA=10,11;RU=T;STR;TLOD=11.15	GT:AD:AF:F1R2:F2R1:MBQ:MFRL:MMQ:MPOS:SA_MAP_AF:SA_POST_PROB	0/1:60,8:0.172:29,5:29,3:39:157,193:60:28:0.101,0.101,0.118:7.054e-03,0.032,0.961	0/0:30,3:0.118:18,1:11,2:11:2,0:60:22
2	38527397	.	ACT	A	.	.	DP=384;ECNT=1;NLOD=21.63;N_ART_LOD=3.36;POP_AF=1.000e-03;P_GERMLINE=-1.833e+01;RPA=7,6;RU=CT;STR;TLOD=35.58	GT:AD:AF:F1R2:F2R1:MBQ:MFRL:MMQ:MPOS:SA_MAP_AF:SA_POST_PROB	0/1:206,17:0.139:70,5:122,11:40:174,171:60:26:0.071,0.061,0.076:3.420e-03,0.019,0.977	0/0:103,3:0.097:66,2:34,1:29:0,2:60:1
2	38791251	.	A	AT	.	.	DP=142;ECNT=1;NLOD=10.82;N_ART_LOD=-1.293e+00;POP_AF=1.000e-03;P_GERMLINE=-7.520e+00;RPA=9,10;RU=T;STR;TLOD=8.51	GT:AD:AF:F1R2:F2R1:MBQ:MFRL:MMQ:MPOS:SA_MAP_AF:SA_POST_PROB	0/1:83,7:0.134:45,4:36,3:40:200,199:60:15:0.061,0.071,0.078:7.367e-03,0.024,0.968	0/0:36,0:0.040:17,0:19,0:0:2,0:0:0
2	38975332	.	G	GTT	.	.	DP=171;ECNT=1;NLOD=3.77;N_ART_LOD=-8.709e-01;POP_AF=1.000e-03;P_GERMLINE=-6.769e-01;RPA=14,16;RU=T;STR;TLOD=6.57	GT:AD:AF:F1R2:F2R1:MBQ:MFRL:MMQ:MPOS:SA_MAP_AF:SA_POST_PROB	0/1:80,6:0.240:26,2:40,3:39:181,218:60:18:0.040,0.040,0.053:0.048,3.727e-03,0.949	0/0:13,1:0.281:5,0:6,0:0:12,0:0:0
2	39262472	.	A	AT	.	.	DB;DP=205;ECNT=1;NLOD=16.53;N_ART_LOD=-1.480e+00;POP_AF=1.000e-03;P_GERMLINE=-1.524e+01;RPA=10,11;RU=T;STR;TLOD=4.00	GT:AD:AF:F1R2:F2R1:MBQ:MFRL:MMQ:MPOS:SA_MAP_AF:SA_POST_PROB	0/1:119,5:0.101:49,5:68,0:40:196,215:60:32:0.040,0.020,0.040:2.893e-03,0.027,0.970	0/0:55,0:0.065:33,0:22,0:0:2,0:0:0
2	39478859	.	C	A	.	.	DP=46;ECNT=1;NLOD=3.60;N_ART_LOD=-1.113e+00;POP_AF=1.000e-03;P_GERMLINE=-1.534e+00;TLOD=4.80	GT:AD:AF:F1R2:F2R1:MBQ:MFRL:MMQ:MPOS:SA_MAP_AF:SA_POST_PROB	0/1:28,2:0.121:9,0:19,2:40:199,207:60:11:0.051,0.040,0.067:6.709e-03,0.049,0.945	0/0:12,0:2.834e-03:10,0:2,0:0:6,0:0:0
2	39988629	.	C	G	.	.	DP=181;ECNT=1;NLOD=23.09;N_ART_LOD=-1.912e+00;POP_AF=1.000e-03;P_GERMLINE=-1.979e+01;TLOD=62.02	GT:AD:AF:F1R2:F2R1:MBQ:MFRL:MMQ:MPOS:SA_MAP_AF:SA_POST_PROB	0/1:68,20:0.246:26,9:42,11:39:201,219:60:23:0.222,0.182,0.227:0.020,0.019,0.961	0/0:77,0:0.055:49,0:28,0:0:0,0:0:0
2	43931055	.	CTTTTTTTTTT	C	.	.	DP=81;ECNT=1;NLOD=2.35;N_ART_LOD=-3.214e-01;POP_AF=1.000e-03;P_GERMLINE=-1.053e+00;RPA=25,15;RU=T;STR;TLOD=4.04	GT:AD:AF:F1R2:F2R1:MBQ:MFRL:MMQ:MPOS:SA_MAP_AF:SA_POST_PROB	0/1:49,11:0.241:5,0:2,3:40:166,145:60:14:0.00,0.051,0.054:8.902e-03,0.025,0.966	0/0:8,0:0.147:0,0:0,0:0:0,0:0:0
2	43986027	.	C	CT	.	.	DP=187;ECNT=1;NLOD=6.91;N_ART_LOD=-1.104e+00;POP_AF=1.000e-03;P_GERMLINE=-4.518e+00;RPA=9,10;RU=T;STR;TLOD=5.15	GT:AD:AF:F1R2:F2R1:MBQ:MFRL:MMQ:MPOS:SA_MAP_AF:SA_POST_PROB	0/1:144,6:0.079:65,1:76,5:39:185,152:60:17:0.030,0.030,0.040:2.805e-03,0.023,0.974	0/0:23,0:0.022:14,0:9,0:0:2,0:0:0
2	44065211	.	T	C	.	.	DP=46;ECNT=1;NLOD=2.70;N_ART_LOD=-9.997e-01;POP_AF=1.000e-03;P_GERMLINE=-1.696e+00;TLOD=3.72	GT:AD:AF:F1R2:F2R1:MBQ:MFRL:MMQ:MPOS:SA_MAP_AF:SA_POST_PROB	0/1:33,2:0.084:8,1:25,1:36:276,312:60:13:0.061,0.00,0.057:0.025,0.010,0.965	0/0:9,0:1.443e-03:6,0:3,0:0:12,0:0:0
2	44206854	.	A	C	.	.	DP=48;ECNT=1;NLOD=4.20;N_ART_LOD=-1.199e+00;POP_AF=1.000e-03;P_GERMLINE=-9.486e-01;TLOD=38.04	GT:AD:AF:F1R2:F2R1:MBQ:MFRL:MMQ:MPOS:SA_MAP_AF:SA_POST_PROB	0/1:20,12:0.375:7,3:13,9:39:256,286:60:20:0.323,0.374,0.375:0.022,0.026,0.952	0/0:14,0:0.065:8,0:6,0:0:3,0:0:0
2	44445804	.	T	G	.	.	DP=50;ECNT=1;NLOD=3.00;N_ART_LOD=-1.072e+00;POP_AF=1.000e-03;P_GERMLINE=-2.546e+00;TLOD=3.16	GT:AD:AF:F1R2:F2R1:MBQ:MFRL:MMQ:MPOS:SA_MAP_AF:SA_POST_PROB	0/1:35,2:0.071:16,0:19,2:33:249,206:60:14:0.00,0.051,0.054:0.127,3.921e-03,0.869	0/0:10,0:0.085:9,0:1,0:0:4,0:0:0
2	45645684	.	G	GA	.	.	DB;DP=153;ECNT=1;NLOD=10.84;N_ART_LOD=-1.346e+00;POP_AF=1.000e-03;P_GERMLINE=-8.050e+00;RPA=10,11;RU=A;STR;TLOD=5.64	GT:AD:AF:F1R2:F2R1:MBQ:MFRL:MMQ:MPOS:SA_MAP_AF:SA_POST_PROB	0/1:59,5:0.234:19,1:39,4:30:207,281:60:18:0.081,0.00,0.078:0.022,0.012,0.966	0/0:36,0:0.154:25,0:11,0:0:2,0:0:0
2	46987347	.	C	A	.	.	DP=118;ECNT=1;NLOD=12.55;N_ART_LOD=-1.653e+00;POP_AF=1.000e-03;P_GERMLINE=-1.175e+01;TLOD=3.50	GT:AD:AF:F1R2:F2R1:MBQ:MFRL:MMQ:MPOS:SA_MAP_AF:SA_POST_PROB	0/1:63,2:0.070:22,0:41,2:39:193,200:60:16:0.030,0.00,0.031:0.013,7.366e-03,0.980	0/0:42,0:0.058:35,0:7,0:0:2,0:0:0
2	47600881	.	A	AT	.	.	DP=85;ECNT=1;NLOD=8.42;N_ART_LOD=-1.205e+00;POP_AF=1.000e-03;P_GERMLINE=-6.563e+00;RPA=10,11;RU=T;STR;TLOD=4.57	GT:AD:AF:F1R2:F2R1:MBQ:MFRL:MMQ:MPOS:SA_MAP_AF:SA_POST_PROB	0/1:46,4:0.101:17,1:27,3:39:225,314:60:31:0.071,0.030,0.080:4.076e-03,0.120,0.876	0/0:28,0:0.077:14,0:14,0:0:2,0:0:0
2	47702451	.	GTTT	G	.	.	DP=95;ECNT=1;NLOD=5.59;N_ART_LOD=-8.974e-01;POP_AF=1.000e-03;P_GERMLINE=-4.446e+00;RPA=19,16;RU=T;STR;TLOD=3.85	GT:AD:AF:F1R2:F2R1:MBQ:MFRL:MMQ:MPOS:SA_MAP_AF:SA_POST_PROB	0/1:22,2:0.320:3,1:4,1:25:214,212:60:25:0.101,0.00,0.100:0.019,0.017,0.964	0/0:22,1:0.269:2,0:4,0:0:20,0:0:0
2	48033890	.	C	CT	.	.	DP=262;ECNT=1;NLOD=4.97;N_ART_LOD=-6.669e-01;POP_AF=1.000e-03;P_GERMLINE=-1.678e+00;RPA=18,19;RU=T;STR;TLOD=16.58	GT:AD:AF:F1R2:F2R1:MBQ:MFRL:MMQ:MPOS:SA_MAP_AF:SA_POST_PROB	0/1:151,22:0.246:31,4:38,12:39:187,179:60:25:0.071,0.091,0.092:9.129e-03,7.808e-03,0.983	0/0:19,0:0.275:2,0:1,0:0:2,0:0:0
2	48046012	.	TAA	T	.	.	DP=418;ECNT=1;NLOD=3.63;N_ART_LOD=2.01;POP_AF=1.000e-03;P_GERMLINE=-4.987e-01;RPA=15,13;RU=A;STR;TLOD=18.90	GT:AD:AF:F1R2:F2R1:MBQ:MFRL:MMQ:MPOS:SA_MAP_AF:SA_POST_PROB	0/1:266,17:0.161:74,4:135,10:39:174,166:60:24:0.040,0.040,0.047:3.247e-03,8.053e-03,0.989	0/0:30,2:0.236:9,2:7,0:27:3,25:60:18
2	48741805	.	AT	A	.	.	DB;DP=68;ECNT=1;NLOD=10.81;N_ART_LOD=-1.587e+00;POP_AF=1.000e-03;P_GERMLINE=-9.441e+00;RPA=9,8;RU=T;STR;TLOD=4.08	GT:AD:AF:F1R2:F2R1:MBQ:MFRL:MMQ:MPOS:SA_MAP_AF:SA_POST_PROB	0/1:25,3:0.108:13,2:12,1:39:227,194:60:27:0.00,0.111,0.107:0.016,0.022,0.962	0/0:36,0:0.051:17,0:19,0:0:2,0:0:0
2	53956055	.	G	GT	.	.	DP=139;ECNT=1;NLOD=7.54;N_ART_LOD=-1.527e+00;POP_AF=1.000e-03;P_GERMLINE=-4.281e+00;RPA=10,11;RU=T;STR;TLOD=7.02	GT:AD:AF:F1R2:F2R1:MBQ:MFRL:MMQ:MPOS:SA_MAP_AF:SA_POST_PROB	0/1:60,6:0.213:19,3:41,3:26:223,188:60:38:0.091,0.00,0.091:0.025,0.012,0.962	0/0:25,0:0.222:18,0:7,0:0:2,0:0:0
2	54036339	.	C	CT	.	.	DP=258;ECNT=1;NLOD=29.57;N_ART_LOD=-9.063e-01;POP_AF=1.000e-03;P_GERMLINE=-2.753e+01;RPA=9,10;RU=T;STR;TLOD=4.77	GT:AD:AF:F1R2:F2R1:MBQ:MFRL:MMQ:MPOS:SA_MAP_AF:SA_POST_PROB	0/1:112,6:0.091:39,3:71,3:40:160,181:60:24:0.040,0.040,0.051:6.849e-03,7.316e-03,0.986	0/0:107,1:0.091:74,0:32,1:39:0,2:60:11
2	54041699	.	G	C	.	.	DP=201;ECNT=1;NLOD=25.19;N_ART_LOD=-1.942e+00;POP_AF=1.000e-03;P_GERMLINE=-2.373e+01;TLOD=4.16	GT:AD:AF:F1R2:F2R1:MBQ:MFRL:MMQ:MPOS:SA_MAP_AF:SA_POST_PROB	0/1:100,3:0.064:37,2:63,1:34:176,221:60:20:0.030,0.020,0.029:3.137e-03,0.018,0.979	0/0:84,0:0.036:60,0:24,0:0:2,0:0:0
2	54146387	.	G	GA	.	.	DP=97;ECNT=1;NLOD=8.90;N_ART_LOD=-1.131e+00;POP_AF=1.000e-03;P_GERMLINE=-8.116e+00;RPA=12,13;RU=A;STR;TLOD=3.48	GT:AD:AF:F1R2:F2R1:MBQ:MFRL:MMQ:MPOS:SA_MAP_AF:SA_POST_PROB	0/1:30,4:0.224:8,3:19,0:30:175,159:60:18:0.081,0.071,0.091:0.023,0.010,0.967	0/0:30,0:0.212:17,0:11,0:0:2,0:0:0
2	54858369	.	G	A	.	.	DP=580;ECNT=1;NLOD=3.86;N_ART_LOD=-1.157e+00;POP_AF=1.000e-03;P_GERMLINE=-1.152e+00;TLOD=5.58	GT:AD:AF:F1R2:F2R1:MBQ:MFRL:MMQ:MPOS:SA_MAP_AF:SA_POST_PROB	0/1:523,4:0.043:206,3:317,1:40:180,145:60:25:0.00,0.010,7.590e-03:0.015,5.955e-04,0.984	0/0:13,0:0.044:7,0:6,0:0:8,0:0:0
2	55576726	.	C	G	.	.	DP=574;ECNT=1;NLOD=29.93;N_ART_LOD=-2.013e+00;POP_AF=1.000e-03;P_GERMLINE=-2.662e+01;TLOD=334.49	GT:AD:AF:F1R2:F2R1:MBQ:MFRL:MMQ:MPOS:SA_MAP_AF:SA_POST_PROB	0/1:343,101:0.244:119,40:224,61:40:166,186:60:21:0.222,0.182,0.227:3.841e-03,0.048,0.949	0/0:100,0:0.028:70,0:30,0:0:0,0:0:0
2	55871932	.	ATT	A	.	.	DP=124;ECNT=1;NLOD=3.88;N_ART_LOD=-1.030e+00;POP_AF=1.000e-03;P_GERMLINE=-1.692e+00;RPA=14,12;RU=T;STR;TLOD=4.93	GT:AD:AF:F1R2:F2R1:MBQ:MFRL:MMQ:MPOS:SA_MAP_AF:SA_POST_PROB	0/1:45,4:0.280:14,3:28,1:39:161,177:60:43:0.061,0.040,0.065:8.738e-03,0.013,0.979	0/0:13,0:0.285:7,0:6,0:0:3,0:0:0
2	55874657	.	A	AT	.	.	DP=177;ECNT=1;NLOD=2.67;N_ART_LOD=-8.943e-01;POP_AF=1.000e-03;P_GERMLINE=-9.141e-02;RPA=15,16;RU=T;STR;TLOD=8.68	GT:AD:AF:F1R2:F2R1:MBQ:MFRL:MMQ:MPOS:SA_MAP_AF:SA_POST_PROB	0/1:74,9:0.303:22,3:32,6:39:196,201:60:25:0.111,0.00,0.108:0.019,0.016,0.965	0/0:9,0:0.309:2,0:6,0:0:6,0:0:0
2	55910979	.	G	GA	.	.	DP=192;ECNT=1;NLOD=26.17;N_ART_LOD=-1.680e+00;POP_AF=1.000e-03;P_GERMLINE=-2.489e+01;RPA=9,10;RU=A;STR;TLOD=3.98	GT:AD:AF:F1R2:F2R1:MBQ:MFRL:MMQ:MPOS:SA_MAP_AF:SA_POST_PROB	0/1:69,5:0.143:24,2:44,2:39:167,157:60:39:0.051,0.030,0.054:7.445e-03,0.011,0.981	0/0:87,0:0.079:53,0:34,0:0:2,0:0:0
2	56102260	.	G	GAT	.	.	DP=140;ECNT=1;NLOD=2.70;N_ART_LOD=-9.624e-01;POP_AF=1.000e-03;P_GERMLINE=-7.926e-01;RPA=8,9;RU=AT;STR;TLOD=4.71	GT:AD:AF:F1R2:F2R1:MBQ:MFRL:MMQ:MPOS:SA_MAP_AF:SA_POST_PROB	0/1:57,3:0.250:21,0:34,3:37:214,196:60:36:0.051,0.00,0.049:0.025,8.306e-03,0.966	0/0:9,0:0.362:7,0:1,0:0:3,0:0:0
2	58390218	.	T	TA	.	.	DB;DP=174;ECNT=1;NLOD=15.23;N_ART_LOD=0.450;POP_AF=1.000e-03;P_GERMLINE=-1.224e+01;RPA=12,13;RU=A;STR;TLOD=5.99	GT:AD:AF:F1R2:F2R1:MBQ:MFRL:MMQ:MPOS:SA_MAP_AF:SA_POST_PROB	0/1:42,6:0.245:19,3:21,3:39:197,224:60:15:0.081,0.111,0.125:0.115,5.378e-03,0.879	0/0:69,3:0.184:41,1:26,2:29:0,5:60:26
2	58453843	.	G	GAA	.	.	DP=148;ECNT=1;NLOD=6.48;N_ART_LOD=-1.133e+00;POP_AF=1.000e-03;P_GERMLINE=-3.181e+00;RPA=12,14;RU=A;STR;TLOD=10.18	GT:AD:AF:F1R2:F2R1:MBQ:MFRL:MMQ:MPOS:SA_MAP_AF:SA_POST_PROB	0/1:35,10:0.386:12,3:20,6:39:197,189:60:33:0.061,0.091,0.094:0.017,7.207e-03,0.976	0/0:22,0:0.265:16,0:6,0:0:2,0:0:0
2	61009788	.	CTTTT	C	.	.	DP=39;ECNT=1;NLOD=2.63;N_ART_LOD=-6.456e-01;POP_AF=1.000e-03;P_GERMLINE=-9.952e-01;RPA=25,21;RU=T;STR;TLOD=4.39	GT:AD:AF:F1R2:F2R1:MBQ:MFRL:MMQ:MPOS:SA_MAP_AF:SA_POST_PROB	0/1:17,2:0.225:3,2:0,0:38:242,226:60:5:0.00,0.253,0.250:0.027,0.021,0.952	0/0:9,0:0.166:3,0:0,0:0:5,0:0:0
2	61009938	.	AT	A	.	.	DP=151;ECNT=2;NLOD=4.87;N_ART_LOD=1.40;POP_AF=1.000e-03;P_GERMLINE=-1.583e+00;RPA=13,12;RU=T;STR;TLOD=10.77	GT:AD:AF:F1R2:F2R1:MBQ:MFRL:MMQ:MPOS:SA_MAP_AF:SA_POST_PROB	0/1:62,11:0.247:32,3:27,6:39:164,187:60:25:0.111,0.091,0.123:0.015,0.012,0.973	0/0:32,2:0.208:19,2:13,0:27:3,2:60:23
2	61009952	.	A	T	.	.	DP=136;ECNT=2;NLOD=11.66;N_ART_LOD=-1.624e+00;POP_AF=1.000e-03;P_GERMLINE=-1.065e+01;TLOD=3.71	GT:AD:AF:F1R2:F2R1:MBQ:MFRL:MMQ:MPOS:SA_MAP_AF:SA_POST_PROB	0/1:86,3:0.052:45,1:41,2:39:174,163:60:12:0.030,0.00,0.034:7.055e-03,9.886e-03,0.983	0/0:39,0:0.061:24,0:15,0:0:2,0:0:0
2	61187478	.	C	CAAAAAA	.	.	DP=61;ECNT=2;NLOD=5.67;N_ART_LOD=-8.938e-01;POP_AF=1.000e-03;P_GERMLINE=-2.373e+00;RPA=17,23;RU=A;STR;TLOD=13.64	GT:AD:AF:F1R2:F2R1:MBQ:MFRL:MMQ:MPOS:PGT:PID:SA_MAP_AF:SA_POST_PROB	0/1:23,8:0.303:5,0:4,7:38:181,248:60:19:0|1:61187478_C_CAAAAAA:0.00,0.253,0.250:0.026,0.021,0.953	0/0:19,0:0.093:4,0:4,0:0:3,0:0:0:0|1:61187478_C_CAAAAAA
2	61319728	.	AT	A	.	.	DB;DP=270;ECNT=2;NLOD=32.36;N_ART_LOD=-1.090e+00;POP_AF=1.000e-03;P_GERMLINE=-2.906e+01;RPA=11,10;RU=T;STR;TLOD=8.07	GT:AD:AF:F1R2:F2R1:MBQ:MFRL:MMQ:MPOS:SA_MAP_AF:SA_POST_PROB	0/1:96,8:0.152:36,3:50,5:39:182,171:60:17:0.081,0.051,0.081:8.063e-03,0.015,0.977	0/0:116,1:0.105:78,1:37,0:30:0,2:60:0
2	61417729	.	T	C	.	.	DP=222;ECNT=1;NLOD=26.51;N_ART_LOD=-1.978e+00;POP_AF=1.000e-03;P_GERMLINE=-2.609e+01;TLOD=3.12	GT:AD:AF:F1R2:F2R1:MBQ:MFRL:MMQ:MPOS:SA_MAP_AF:SA_POST_PROB	0/1:109,2:0.061:41,1:68,1:40:194,166:60:20:0.00,0.020,0.018:0.038,1.894e-03,0.960	0/0:89,0:0.069:64,0:25,0:0:2,0:0:0
2	61697840	.	G	GC	.	.	DB;DP=326;ECNT=1;NLOD=5.13;N_ART_LOD=-8.870e-01;POP_AF=1.000e-03;P_GERMLINE=-4.623e+00;RPA=9,10;RU=C;STR;TLOD=3.20	GT:AD:AF:F1R2:F2R1:MBQ:MFRL:MMQ:MPOS:SA_MAP_AF:SA_POST_PROB	0/1:240,6:0.095:87,3:147,3:40:179,194:60:33:0.020,0.020,0.024:5.014e-03,3.964e-03,0.991	0/0:24,3:0.228:11,1:11,2:20:10,12:60:15
2	61724087	.	G	A	.	.	DP=558;ECNT=1;NLOD=34.17;N_ART_LOD=-2.070e+00;POP_AF=1.000e-03;P_GERMLINE=-3.386e+01;TLOD=3.02	GT:AD:AF:F1R2:F2R1:MBQ:MFRL:MMQ:MPOS:SA_MAP_AF:SA_POST_PROB	0/1:419,3:0.027:186,1:233,2:39:161,123:60:20:0.010,0.010,7.109e-03:1.529e-03,2.021e-03,0.996	0/0:114,0:0.028:88,0:26,0:0:0,0:0:0
2	62104660	.	T	TA	.	.	DP=226;ECNT=1;NLOD=3.24;N_ART_LOD=-8.955e-01;POP_AF=1.000e-03;P_GERMLINE=-2.691e-01;RPA=14,15;RU=A;STR;TLOD=24.69	GT:AD:AF:F1R2:F2R1:MBQ:MFRL:MMQ:MPOS:SA_MAP_AF:SA_POST_PROB	0/1:106,18:0.286:25,8:41,10:37:194,157:60:26:0.121,0.131,0.145:0.079,4.974e-03,0.916	0/0:12,0:0.369:0,0:2,0:0:20,0:0:0
2	62112246	.	CT	C	.	.	DP=187;ECNT=2;NLOD=4.63;N_ART_LOD=-8.388e-01;POP_AF=1.000e-03;P_GERMLINE=-1.347e+00;RPA=12,11;RU=T;STR;TLOD=16.26	GT:AD:AF:F1R2:F2R1:MBQ:MFRL:MMQ:MPOS:SA_MAP_AF:SA_POST_PROB	0/1:100,13:0.233:25,5:35,6:39:197,166:60:20:0.101,0.071,0.100:0.012,0.013,0.975	0/0:17,0:0.299:0,0:4,0:0:3,0:0:0
2	63283592	.	T	C	.	.	DP=40;ECNT=1;NLOD=2.70;N_ART_LOD=-9.996e-01;POP_AF=1.000e-03;P_GERMLINE=-2.164e+00;TLOD=3.24	GT:AD:AF:F1R2:F2R1:MBQ:MFRL:MMQ:MPOS:SA_MAP_AF:SA_POST_PROB	0/1:27,2:0.097:13,1:14,1:35:289,216:60:15:0.071,0.00,0.069:0.022,0.012,0.966	0/0:9,0:1.685e-03:4,0:5,0:0:12,0:0:0
2	64114398	.	C	CA	.	.	DP=150;ECNT=2;NLOD=5.04;N_ART_LOD=-8.225e-01;POP_AF=1.000e-03;P_GERMLINE=-1.748e+00;RPA=15,16;RU=A;STR;TLOD=16.29	GT:AD:AF:F1R2:F2R1:MBQ:MFRL:MMQ:MPOS:SA_MAP_AF:SA_POST_PROB	0/1:89,17:0.206:22,4:55,10:40:212,237:60:20:0.00,0.131,0.135:0.017,0.022,0.961	0/0:18,1:0.205:9,0:6,0:0:2,0:0:0
2	64114413	.	AT	A	.	.	DP=223;ECNT=2;NLOD=12.51;N_ART_LOD=-9.930e-01;POP_AF=1.000e-03;P_GERMLINE=-1.204e+01;RPA=11,10;RU=T;STR;TLOD=3.17	GT:AD:AF:F1R2:F2R1:MBQ:MFRL:MMQ:MPOS:SA_MAP_AF:SA_POST_PROB	0/1:161,7:0.063:49,0:99,7:35:201,193:60:32:0.00,0.040,0.044:7.396e-03,0.017,0.975	0/0:42,0:0.069:25,0:15,0:0:2,0:0:0
2	64195997	.	CAAA	C	.	.	DP=100;ECNT=1;NLOD=3.78;N_ART_LOD=-7.560e-01;POP_AF=1.000e-03;P_GERMLINE=-2.757e+00;RPA=14,11;RU=A;STR;TLOD=3.72	GT:AD:AF:F1R2:F2R1:MBQ:MFRL:MMQ:MPOS:SA_MAP_AF:SA_POST_PROB	0/1:71,3:0.109:7,2:19,0:39:174,186:60:31:0.00,0.030,0.030:0.013,5.343e-03,0.981	0/0:13,0:0.112:5,0:2,0:0:3,0:0:0
2	64210979	.	C	CA	.	.	DP=197;ECNT=1;NLOD=4.73;N_ART_LOD=0.146;POP_AF=1.000e-03;P_GERMLINE=-1.448e+00;RPA=11,12;RU=A;STR;TLOD=15.30	GT:AD:AF:F1R2:F2R1:MBQ:MFRL:MMQ:MPOS:SA_MAP_AF:SA_POST_PROB	0/1:138,13:0.132:59,5:58,8:40:177,176:60:23:0.00,0.091,0.086:0.056,4.637e-03,0.940	0/0:24,1:0.160:9,0:12,1:20:2,2:60:31
2	65231063	.	G	GT	.	.	DP=411;ECNT=1;NLOD=9.82;N_ART_LOD=-1.283e+00;POP_AF=1.000e-03;P_GERMLINE=-6.518e+00;RPA=9,10;RU=T;STR;TLOD=8.64	GT:AD:AF:F1R2:F2R1:MBQ:MFRL:MMQ:MPOS:SA_MAP_AF:SA_POST_PROB	0/1:316,8:0.138:34,4:63,4:39:168,130:60:27:0.020,0.020,0.025:4.844e-03,2.655e-03,0.993	0/0:34,0:0.108:18,0:5,0:0:2,0:0:0
2	65248096	.	G	A	.	.	DP=613;ECNT=1;NLOD=9.16;N_ART_LOD=-1.519e+00;POP_AF=1.000e-03;P_GERMLINE=-8.807e+00;TLOD=3.06	GT:AD:AF:F1R2:F2R1:MBQ:MFRL:MMQ:MPOS:SA_MAP_AF:SA_POST_PROB	0/1:545,3:0.034:197,1:348,2:40:179,138:60:24:0.010,0.010,5.474e-03:1.205e-03,1.546e-03,0.997	0/0:31,0:0.055:16,0:15,0:0:2,0:0:0
2	65299476	.	C	T	.	.	DP=421;ECNT=1;NLOD=6.55;N_ART_LOD=-1.360e+00;POP_AF=1.000e-03;P_GERMLINE=-3.733e+00;TLOD=5.69	GT:AD:AF:F1R2:F2R1:MBQ:MFRL:MMQ:MPOS:SA_MAP_AF:SA_POST_PROB	0/1:377,4:0.034:143,3:234,1:39:200,208:60:19:0.010,0.010,0.010:4.395e-03,1.271e-03,0.994	0/0:22,0:7.188e-03:8,0:14,0:0:3,0:0:0
2	65659055	.	C	T	.	.	DP=268;ECNT=1;NLOD=4.46;N_ART_LOD=-1.213e+00;POP_AF=1.000e-03;P_GERMLINE=-1.188e+00;TLOD=23.86	GT:AD:AF:F1R2:F2R1:MBQ:MFRL:MMQ:MPOS:SA_MAP_AF:SA_POST_PROB	0/1:228,10:0.068:80,4:148,6:39:183,180:60:20:0.00,0.040,0.042:0.016,4.182e-03,0.980	0/0:15,0:0.039:8,0:7,0:0:4,0:0:0
2	66796098	.	G	GT	.	.	DP=114;ECNT=1;NLOD=8.67;N_ART_LOD=-1.206e+00;POP_AF=1.000e-03;P_GERMLINE=-5.367e+00;RPA=10,11;RU=T;STR;TLOD=9.40	GT:AD:AF:F1R2:F2R1:MBQ:MFRL:MMQ:MPOS:SA_MAP_AF:SA_POST_PROB	0/1:64,8:0.160:29,3:33,5:39:249,253:60:20:0.081,0.101,0.111:0.020,8.184e-03,0.972	0/0:29,0:0.051:10,0:19,0:0:2,0:0:0
2	67637294	.	C	A	.	.	DP=95;ECNT=1;NLOD=3.60;N_ART_LOD=-1.140e+00;POP_AF=1.000e-03;P_GERMLINE=-2.680e+00;TLOD=3.62	GT:AD:AF:F1R2:F2R1:MBQ:MFRL:MMQ:MPOS:SA_MAP_AF:SA_POST_PROB	0/1:73,2:0.067:31,1:42,1:40:228,254:60:20:0.030,0.00,0.027:0.026,5.388e-03,0.969	0/0:12,0:0.073:9,0:3,0:0:5,0:0:0
2	68772281	.	A	AT	.	.	DP=195;ECNT=1;NLOD=10.85;N_ART_LOD=-2.095e-01;POP_AF=1.000e-03;P_GERMLINE=-1.028e+01;RPA=10,11;RU=T;STR;TLOD=3.28	GT:AD:AF:F1R2:F2R1:MBQ:MFRL:MMQ:MPOS:SA_MAP_AF:SA_POST_PROB	0/1:114,4:0.108:29,4:45,0:40:209,235:60:36:0.00,0.030,0.034:9.296e-03,6.755e-03,0.984	0/0:51,2:0.170:16,0:4,1:0:0,3:60:0
2	70315000	.	A	G	.	.	DP=349;ECNT=1;NLOD=9.26;N_ART_LOD=-1.515e+00;POP_AF=1.000e-03;P_GERMLINE=-8.391e+00;TLOD=3.57	GT:AD:AF:F1R2:F2R1:MBQ:MFRL:MMQ:MPOS:SA_MAP_AF:SA_POST_PROB	0/1:304,3:0.025:131,0:173,3:39:178,141:60:31:0.010,0.00,9.772e-03:9.596e-04,0.015,0.985	0/0:31,0:0.035:17,0:14,0:0:4,0:0:0
2	70396799	.	G	GA	.	.	DP=789;ECNT=1;NLOD=18.94;N_ART_LOD=-1.408e+00;POP_AF=1.000e-03;P_GERMLINE=-1.564e+01;RPA=9,10;RU=A;STR;TLOD=9.52	GT:AD:AF:F1R2:F2R1:MBQ:MFRL:MMQ:MPOS:SA_MAP_AF:SA_POST_PROB	0/1:598,15:0.084:213,4:381,9:39:172,143:60:29:0.020,0.020,0.021:9.928e-03,1.025e-03,0.989	0/0:63,0:0.151:36,0:27,0:0:2,0:0:0
2	71190035	.	G	C	.	.	DP=318;ECNT=1;NLOD=26.40;N_ART_LOD=-1.957e+00;POP_AF=1.000e-03;P_GERMLINE=-2.310e+01;TLOD=13.34	GT:AD:AF:F1R2:F2R1:MBQ:MFRL:MMQ:MPOS:SA_MAP_AF:SA_POST_PROB	0/1:205,7:0.063:73,3:132,4:35:183,282:60:1:0.020,0.030,0.033:0.065,1.582e-03,0.933	0/0:88,0:0.024:57,0:31,0:0:2,0:0:0
2	71192172	.	G	A	.	.	DP=392;ECNT=1;NLOD=9.56;N_ART_LOD=-1.534e+00;POP_AF=1.000e-03;P_GERMLINE=-8.516e+00;TLOD=3.75	GT:AD:AF:F1R2:F2R1:MBQ:MFRL:MMQ:MPOS:SA_MAP_AF:SA_POST_PROB	0/1:345,3:0.023:134,1:211,2:39:187,132:60:9:0.00,0.010,8.621e-03:0.152,4.868e-04,0.848	0/0:32,0:0.047:13,0:19,0:0:4,0:0:0
2	71382242	.	C	T	.	.	DP=408;ECNT=1;NLOD=22.49;N_ART_LOD=-1.888e+00;POP_AF=1.000e-03;P_GERMLINE=-2.102e+01;TLOD=4.18	GT:AD:AF:F1R2:F2R1:MBQ:MFRL:MMQ:MPOS:SA_MAP_AF:SA_POST_PROB	0/1:319,3:0.022:120,1:199,2:40:171,164:60:20:0.010,0.010,9.317e-03:1.501e-03,3.526e-03,0.995	0/0:75,0:0.022:53,0:22,0:0:2,0:0:0
2	71891587	.	G	A	.	.	DP=89;ECNT=1;NLOD=5.40;N_ART_LOD=-1.278e+00;POP_AF=1.000e-03;P_GERMLINE=-4.359e+00;TLOD=3.74	GT:AD:AF:F1R2:F2R1:MBQ:MFRL:MMQ:MPOS:SA_MAP_AF:SA_POST_PROB	0/1:67,2:0.048:19,1:48,1:40:193,230:60:14:0.030,0.00,0.029:0.013,6.930e-03,0.980	0/0:18,0:2.483e-03:9,0:9,0:0:4,0:0:0
2	73172197	.	G	A	.	.	DP=529;ECNT=1;NLOD=13.16;N_ART_LOD=-1.680e+00;POP_AF=1.000e-03;P_GERMLINE=-1.029e+01;TLOD=5.77	GT:AD:AF:F1R2:F2R1:MBQ:MFRL:MMQ:MPOS:SA_MAP_AF:SA_POST_PROB	0/1:460,4:0.025:161,1:299,3:40:155,159:60:20:0.010,0.010,8.621e-03:1.561e-03,1.945e-03,0.996	0/0:44,0:0.072:27,0:17,0:0:2,0:0:0
2	73298663	.	A	T	.	.	DP=55;ECNT=1;NLOD=2.36;N_ART_LOD=-9.704e-01;POP_AF=1.000e-03;P_GERMLINE=-1.458e+00;TLOD=3.62	GT:AD:AF:F1R2:F2R1:MBQ:MFRL:MMQ:MPOS:SA_MAP_AF:SA_POST_PROB	0/1:42,2:0.065:14,1:28,1:37:232,268:60:8:0.00,0.051,0.045:8.793e-03,0.022,0.969	0/0:8,0:0.067:2,0:6,0:0:4,0:0:0
2	73316448	.	G	A	.	.	DP=388;ECNT=1;NLOD=3.00;N_ART_LOD=-1.057e+00;POP_AF=1.000e-03;P_GERMLINE=-1.755e-01;TLOD=212.69	GT:AD:AF:F1R2:F2R1:MBQ:MFRL:MMQ:MPOS:SA_MAP_AF:SA_POST_PROB	0/1:282,68:0.217:92,32:190,36:39:189,175:60:20:0.182,0.182,0.194:9.399e-03,7.326e-03,0.983	0/0:10,0:0.048:7,0:3,0:0:6,0:0:0
2	74076622	.	G	GA	.	.	DP=376;ECNT=1;NLOD=5.71;N_ART_LOD=-9.088e-01;POP_AF=1.000e-03;P_GERMLINE=-2.414e+00;RPA=10,11;RU=A;STR;TLOD=17.94	GT:AD:AF:F1R2:F2R1:MBQ:MFRL:MMQ:MPOS:SA_MAP_AF:SA_POST_PROB	0/1:303,19:0.098:89,3:209,14:36:160,165:60:25:0.040,0.051,0.053:8.487e-03,3.039e-03,0.988	0/0:19,0:0.121:9,0:10,0:0:4,0:0:0
2	74089266	.	G	GA	.	.	DB;DP=217;ECNT=1;NLOD=3.51;N_ART_LOD=-6.915e-01;POP_AF=1.000e-03;P_GERMLINE=-4.157e-01;RPA=14,15;RU=A;STR;TLOD=29.47	GT:AD:AF:F1R2:F2R1:MBQ:MFRL:MMQ:MPOS:SA_MAP_AF:SA_POST_PROB	0/1:142,28:0.225:33,10:73,13:38:194,181:60:22:0.111,0.131,0.135:0.011,0.013,0.976	0/0:12,0:0.239:5,0:5,0:0:3,0:0:0
2	74435992	.	G	GT	.	.	DP=139;ECNT=1;NLOD=3.01;N_ART_LOD=-8.418e-01;POP_AF=1.000e-03;P_GERMLINE=-2.400e-01;RPA=10,11;RU=T;STR;TLOD=6.36	GT:AD:AF:F1R2:F2R1:MBQ:MFRL:MMQ:MPOS:SA_MAP_AF:SA_POST_PROB	0/1:86,6:0.180:28,4:55,2:38:236,221:60:26:0.061,0.00,0.065:0.015,0.011,0.973	0/0:10,0:0.167:6,0:4,0:0:4,0:0:0
2	74474227	.	GATA	G	.	.	DP=350;ECNT=2;NLOD=14.45;N_ART_LOD=-1.690e+00;POP_AF=1.000e-03;P_GERMLINE=-1.115e+01;TLOD=12.58	GT:AD:AF:F1R2:F2R1:MBQ:MFRL:MMQ:MPOS:PGT:PID:SA_MAP_AF:SA_POST_PROB	0/1:290,6:0.030:103,2:187,4:40:164,180:60:36:0|1:74474227_GATA_G:0.020,0.020,0.020:2.084e-03,5.600e-03,0.992	0/0:48,0:3.162e-05:28,0:20,0:0:0,0:0:0:0|1:74474227_GATA_G
2	74474231	.	GGGTAGTACTT	G	.	.	DP=390;ECNT=2;NLOD=17.36;N_ART_LOD=-1.784e+00;POP_AF=1.000e-03;P_GERMLINE=-1.406e+01;TLOD=12.34	GT:AD:AF:F1R2:F2R1:MBQ:MFRL:MMQ:MPOS:PGT:PID:SA_MAP_AF:SA_POST_PROB	0/1:315,6:0.028:109,2:206,4:39:163,180:60:36:0|1:74474227_GATA_G:0.020,0.010,0.019:2.191e-03,4.189e-03,0.994	0/0:58,0:0.042:33,0:25,0:0:0,0:0:0:0|1:74474227_GATA_G
2	74492409	.	G	T	.	.	DP=149;ECNT=1;NLOD=13.50;N_ART_LOD=-1.674e+00;POP_AF=1.000e-03;P_GERMLINE=-1.291e+01;TLOD=3.30	GT:AD:AF:F1R2:F2R1:MBQ:MFRL:MMQ:MPOS:SA_MAP_AF:SA_POST_PROB	0/1:94,2:0.045:27,1:67,1:40:179,246:60:20:0.020,0.00,0.021:6.493e-03,6.561e-03,0.987	0/0:45,0:0.033:29,0:16,0:0:2,0:0:0
2	74649916	.	T	TC	.	.	DP=181;ECNT=3;NLOD=2.96;N_ART_LOD=-7.899e-01;POP_AF=1.000e-03;P_GERMLINE=-1.638e-01;RPA=5,6;RU=C;STR;TLOD=27.15	GT:AD:AF:F1R2:F2R1:MBQ:MFRL:MMQ:MPOS:SA_MAP_AF:SA_POST_PROB	0/1:142,19:0.141:33,4:99,15:39:172,170:60:19:0.101,0.121,0.123:0.011,9.575e-03,0.979	0/0:10,0:0.055:3,0:7,0:0:4,0:0:0
2	74649921	.	CA	C	.	.	DP=199;ECNT=3;NLOD=4.20;N_ART_LOD=-9.099e-01;POP_AF=1.000e-03;P_GERMLINE=-1.901e+00;RPA=16,15;RU=A;STR;TLOD=5.05	GT:AD:AF:F1R2:F2R1:MBQ:MFRL:MMQ:MPOS:PGT:PID:SA_MAP_AF:SA_POST_PROB	0/1:169,6:0.061:34,4:95,2:39:178,157:60:20:0|1:74649921_CA_C:0.020,0.030,0.036:6.690e-03,5.351e-03,0.988	0/0:14,0:0.035:3,0:7,0:0:4,0:0:0:0|1:74649921_CA_C
2	74687252	.	T	C	.	.	DP=1475;ECNT=1;NLOD=18.32;N_ART_LOD=-1.804e+00;POP_AF=1.000e-03;P_GERMLINE=-1.777e+01;TLOD=3.25	GT:AD:AF:F1R2:F2R1:MBQ:MFRL:MMQ:MPOS:SA_MAP_AF:SA_POST_PROB	0/1:1363,5:0.020:500,1:863,4:39:167,151:60:15:0.010,0.010,3.655e-03:9.189e-04,5.132e-04,0.999	0/0:61,0:0.032:31,0:30,0:0:5,0:0:0
2	74687409	.	AC	A	.	.	DB;DP=704;ECNT=1;NLOD=11.97;N_ART_LOD=-1.642e+00;POP_AF=1.000e-03;P_GERMLINE=-8.664e+00;RPA=8,7;RU=C;STR;TLOD=9.93	GT:AD:AF:F1R2:F2R1:MBQ:MFRL:MMQ:MPOS:SA_MAP_AF:SA_POST_PROB	0/1:537,12:0.102:195,4:342,8:39:178,173:60:29:0.020,0.020,0.022:0.036,1.008e-03,0.963	0/0:40,0:0.078:17,0:23,0:0:2,0:0:0
2	74687542	.	G	A	.	.	DP=144;ECNT=1;NLOD=13.46;N_ART_LOD=-1.678e+00;POP_AF=1.000e-03;P_GERMLINE=-1.276e+01;TLOD=3.40	GT:AD:AF:F1R2:F2R1:MBQ:MFRL:MMQ:MPOS:SA_MAP_AF:SA_POST_PROB	0/1:87,2:0.059:34,0:53,2:40:247,281:60:24:0.020,0.00,0.022:4.203e-03,0.011,0.985	0/0:45,0:0.045:22,0:23,0:0:2,0:0:0
2	74750418	.	ATC	A	.	.	DP=772;ECNT=1;NLOD=11.38;N_ART_LOD=-1.663e+00;POP_AF=1.000e-03;P_GERMLINE=-8.079e+00;RPA=6,5;RU=TC;STR;TLOD=8.89	GT:AD:AF:F1R2:F2R1:MBQ:MFRL:MMQ:MPOS:SA_MAP_AF:SA_POST_PROB	0/1:632,7:0.064:205,3:427,4:39:170,213:60:25:0.010,0.010,0.011:2.220e-03,1.353e-03,0.996	0/0:38,0:0.162:21,0:17,0:0:2,0:0:0
2	74754818	.	GA	G	.	.	DP=263;ECNT=1;NLOD=5.62;N_ART_LOD=-8.999e-01;POP_AF=1.000e-03;P_GERMLINE=-2.316e+00;RPA=11,10;RU=A;STR;TLOD=14.98	GT:AD:AF:F1R2:F2R1:MBQ:MFRL:MMQ:MPOS:SA_MAP_AF:SA_POST_PROB	0/1:200,16:0.120:63,9:116,5:39:185,258:60:33:0.040,0.061,0.067:0.034,2.726e-03,0.963	0/0:19,0:0.114:12,0:3,0:0:3,0:0:0
2	74867232	.	G	A	.	.	DP=252;ECNT=1;NLOD=16.80;N_ART_LOD=-1.786e+00;POP_AF=1.000e-03;P_GERMLINE=-1.388e+01;TLOD=5.85	GT:AD:AF:F1R2:F2R1:MBQ:MFRL:MMQ:MPOS:SA_MAP_AF:SA_POST_PROB	0/1:175,4:0.043:66,1:109,3:36:161,107:60:20:0.00,0.020,0.022:0.033,1.713e-03,0.965	0/0:56,0:0.078:27,0:29,0:0:2,0:0:0
2	74902935	.	C	T	.	.	DP=386;ECNT=1;NLOD=34.20;N_ART_LOD=-2.073e+00;POP_AF=1.000e-03;P_GERMLINE=-3.231e+01;TLOD=4.61	GT:AD:AF:F1R2:F2R1:MBQ:MFRL:MMQ:MPOS:SA_MAP_AF:SA_POST_PROB	0/1:248,3:0.038:91,0:157,3:40:176,192:60:30:0.00,0.010,0.012:0.060,8.520e-04,0.939	0/0:114,0:0.035:70,0:44,0:0:0,0:0:0
2	75099624	.	TGTG	T	.	.	DP=489;ECNT=1;NLOD=13.74;N_ART_LOD=-1.747e+00;POP_AF=1.000e-03;P_GERMLINE=-1.044e+01;RPA=4,3;RU=GTG;STR;TLOD=9.37	GT:AD:AF:F1R2:F2R1:MBQ:MFRL:MMQ:MPOS:SA_MAP_AF:SA_POST_PROB	0/1:336,5:0.107:128,2:208,3:40:178,171:60:31:0.020,0.00,0.015:3.265e-03,4.229e-03,0.993	0/0:46,0:0.169:22,0:24,0:0:3,0:0:0
2	75919272	.	A	AAT	.	.	DP=68;ECNT=1;NLOD=3.11;N_ART_LOD=-9.910e-01;POP_AF=1.000e-03;P_GERMLINE=-5.148e-01;RPA=12,13;RU=AT;STR;TLOD=5.60	GT:AD:AF:F1R2:F2R1:MBQ:MFRL:MMQ:MPOS:SA_MAP_AF:SA_POST_PROB	0/1:21,3:0.252:8,2:12,1:36:212,214:60:34:0.121,0.00,0.125:0.025,0.016,0.958	0/0:11,0:0.341:4,0:5,0:0:2,0:0:0
2	76105702	.	GC	G	.	.	DP=16;ECNT=1;NLOD=4.21;N_ART_LOD=-1.188e+00;POP_AF=1.000e-03;P_GERMLINE=-3.640e+00;RPA=3,2;RU=C;STR;TLOD=3.27	GT:AD:AF:F1R2:F2R1:MBQ:MFRL:MMQ:MPOS:SA_MAP_AF:SA_POST_PROB	0/1:0,1:1.000:0,0:0,1:36:0,110:60:7:0.990,0.00,1.00:0.025,0.028,0.947	0/0:14,0:0.034:7,0:7,0:0:4,0:0:0
2	79348129	.	G	GA	.	.	DP=291;ECNT=1;NLOD=5.72;N_ART_LOD=-8.520e-01;POP_AF=1.000e-03;P_GERMLINE=-4.906e+00;RPA=15,16;RU=A;STR;TLOD=3.51	GT:AD:AF:F1R2:F2R1:MBQ:MFRL:MMQ:MPOS:SA_MAP_AF:SA_POST_PROB	0/1:152,5:0.259:4,0:19,4:29:183,158:60:26:0.020,0.00,0.023:5.202e-03,6.430e-03,0.988	0/0:22,0:0.275:1,0:0,0:0:3,0:0:0
2	80101435	.	C	G	.	.	DP=234;ECNT=1;NLOD=20.47;N_ART_LOD=-1.866e+00;POP_AF=1.000e-03;P_GERMLINE=-1.717e+01;TLOD=93.04	GT:AD:AF:F1R2:F2R1:MBQ:MFRL:MMQ:MPOS:SA_MAP_AF:SA_POST_PROB	0/1:109,29:0.256:42,15:67,14:40:178,192:60:28:0.212,0.152,0.210:9.519e-03,0.032,0.958	0/0:70,0:0.067:35,0:35,0:0:2,0:0:0
2	84804547	.	G	GA	.	.	DB;DP=315;ECNT=1;NLOD=11.74;N_ART_LOD=-1.368e+00;POP_AF=1.000e-03;P_GERMLINE=-8.437e+00;RPA=9,10;RU=A;STR;TLOD=10.22	GT:AD:AF:F1R2:F2R1:MBQ:MFRL:MMQ:MPOS:SA_MAP_AF:SA_POST_PROB	0/1:194,10:0.150:73,4:119,6:37:183,173:60:20:0.051,0.00,0.049:5.523e-03,0.015,0.979	0/0:39,0:0.133:23,0:16,0:0:2,0:0:0
2	86348737	.	AT	A	.	.	DB;DP=214;ECNT=1;NLOD=12.92;N_ART_LOD=-3.866e-01;POP_AF=1.000e-03;P_GERMLINE=-9.623e+00;RPA=11,10;RU=T;STR;TLOD=7.97	GT:AD:AF:F1R2:F2R1:MBQ:MFRL:MMQ:MPOS:SA_MAP_AF:SA_POST_PROB	0/1:100,8:0.161:34,3:55,5:39:171,176:60:24:0.071,0.061,0.078:7.718e-03,0.012,0.980	0/0:52,1:0.187:26,0:22,1:33:2,3:60:26
2	86433464	.	G	GT	.	.	DB;DP=379;ECNT=1;NLOD=12.36;N_ART_LOD=-1.418e+00;POP_AF=1.000e-03;P_GERMLINE=-9.056e+00;RPA=9,10;RU=T;STR;TLOD=17.04	GT:AD:AF:F1R2:F2R1:MBQ:MFRL:MMQ:MPOS:SA_MAP_AF:SA_POST_PROB	0/1:183,14:0.232:70,4:110,10:39:191,219:60:20:0.061,0.061,0.071:0.124,2.926e-03,0.873	0/0:41,0:0.185:30,0:11,0:0:2,0:0:0
2	86998659	.	CTTT	C	.	.	DP=383;ECNT=1;NLOD=9.58;N_ART_LOD=-1.189e+00;POP_AF=1.000e-03;P_GERMLINE=-6.283e+00;RPA=16,13;RU=T;STR;TLOD=10.34	GT:AD:AF:F1R2:F2R1:MBQ:MFRL:MMQ:MPOS:SA_MAP_AF:SA_POST_PROB	0/1:206,62:0.289:13,1:10,8:39:197,149:60:20:0.020,0.030,0.035:4.468e-03,8.534e-03,0.987	0/0:58,9:0.220:4,0:6,0:0:0,0:0:0
2	87095970	.	C	CA	.	.	DP=154;ECNT=1;NLOD=7.99;N_ART_LOD=-4.368e-02;POP_AF=1.000e-03;P_GERMLINE=-4.689e+00;RPA=10,11;RU=A;STR;TLOD=9.50	GT:AD:AF:F1R2:F2R1:MBQ:MFRL:MMQ:MPOS:SA_MAP_AF:SA_POST_PROB	0/1:97,7:0.109:33,2:63,5:35:178,207:60:14:0.040,0.061,0.067:0.012,7.488e-03,0.980	0/0:35,1:0.079:17,1:17,0:20:2,2:27:13
2	88875981	.	T	TA	.	.	DP=109;ECNT=1;NLOD=7.94;N_ART_LOD=-1.178e+00;POP_AF=1.000e-03;P_GERMLINE=-6.888e+00;RPA=11,12;RU=A;STR;TLOD=3.75	GT:AD:AF:F1R2:F2R1:MBQ:MFRL:MMQ:MPOS:SA_MAP_AF:SA_POST_PROB	0/1:64,5:0.139:18,4:34,1:40:217,190:60:6:0.00,0.071,0.072:0.011,0.022,0.967	0/0:27,0:0.064:12,0:12,0:0:2,0:0:0
2	91778108	.	CCT	C	.	.	DP=165;ECNT=1;NLOD=2.26;N_ART_LOD=-6.989e-01;POP_AF=1.000e-03;P_GERMLINE=-3.759e-02;RPA=9,8;RU=CT;STR;TLOD=29.98	GT:AD:AF:F1R2:F2R1:MBQ:MFRL:MMQ:MPOS:SA_MAP_AF:SA_POST_PROB	0/1:89,13:0.272:41,10:24,3:39:202,175:60:29:0.131,0.00,0.134:6.649e-03,0.067,0.926	0/0:8,0:0.041:3,0:1,0:0:4,0:0:0
2	91800927	.	C	A	.	.	DP=1272;ECNT=3;NLOD=26.39;N_ART_LOD=-4.260e-01;POP_AF=1.000e-03;P_GERMLINE=-2.309e+01;TLOD=238.23	GT:AD:AF:F1R2:F2R1:MBQ:MFRL:MMQ:MPOS:SA_MAP_AF:SA_POST_PROB	0/1:1050,89:0.090:697,54:353,35:39:168,169:60:23:0.071,0.071,0.078:7.481e-03,1.819e-03,0.991	0/0:99,1:0.032:59,0:40,1:31:5,15:60:45
2	91886030	.	G	GA	.	.	DP=215;ECNT=2;NLOD=5.98;N_ART_LOD=-8.155e-01;POP_AF=1.000e-03;P_GERMLINE=-2.935e+00;RPA=12,13;RU=A;STR;TLOD=6.09	GT:AD:AF:F1R2:F2R1:MBQ:MFRL:MMQ:MPOS:SA_MAP_AF:SA_POST_PROB	0/1:161,7:0.141:39,3:70,4:34:166,165:30:28:0.040,0.020,0.041:3.137e-03,0.013,0.983	0/0:21,0:0.109:9,0:8,0:0:2,0:0:0
2	91925139	.	C	G	.	.	DP=157;ECNT=2;NLOD=4.92;N_ART_LOD=1.10;POP_AF=1.000e-03;P_GERMLINE=-1.630e+00;TLOD=65.76	GT:AD:AF:F1R2:F2R1:MBQ:MFRL:MMQ:MPOS:SA_MAP_AF:SA_POST_PROB	0/1:92,28:0.245:56,22:36,6:39:168,275:31:20:0.232,0.00,0.233:6.975e-06,0.998,2.032e-03	0/0:29,1:0.051:21,0:8,1:36:3,6:40:16
2	91968928	.	G	A	.	.	DP=12;ECNT=1;NLOD=2.70;N_ART_LOD=-9.996e-01;POP_AF=1.000e-03;P_GERMLINE=-2.108e+00;TLOD=3.30	GT:AD:AF:F1R2:F2R1:MBQ:MFRL:MMQ:MPOS:SA_MAP_AF:SA_POST_PROB	0/1:2,1:0.333:1,1:1,0:39:207,106:60:20:0.333,0.00,0.333:0.021,0.029,0.949	0/0:9,0:1.609e-03:6,0:3,0:0:5,0:0:0
2	92296873	.	G	C	.	.	DP=299;ECNT=4;NLOD=8.11;N_ART_LOD=-1.460e+00;POP_AF=1.000e-03;P_GERMLINE=-7.154e+00;TLOD=3.65	GT:AD:AF:F1R2:F2R1:MBQ:MFRL:MMQ:MPOS:SA_MAP_AF:SA_POST_PROB	0/1:256,3:0.032:123,2:133,1:40:141,154:45:33:0.010,0.010,0.012:2.820e-03,2.662e-03,0.995	0/0:27,0:0.036:13,0:14,0:0:5,0:0:0
2	92305695	.	T	C	.	.	DP=430;ECNT=3;NLOD=16.50;N_ART_LOD=-1.743e+00;POP_AF=1.000e-03;P_GERMLINE=-1.384e+01;TLOD=5.46	GT:AD:AF:F1R2:F2R1:MBQ:MFRL:MMQ:MPOS:SA_MAP_AF:SA_POST_PROB	0/1:355,4:0.026:170,1:185,3:39:136,106:56:13:0.010,0.010,0.011:1.650e-03,3.398e-03,0.995	0/0:57,1:0.032:32,0:25,1:41:144,168:45:44
2	92305706	.	C	T	.	.	DP=395;ECNT=3;NLOD=16.25;N_ART_LOD=-1.744e+00;POP_AF=1.000e-03;P_GERMLINE=-1.297e+01;TLOD=7.37	GT:AD:AF:F1R2:F2R1:MBQ:MFRL:MMQ:MPOS:SA_MAP_AF:SA_POST_PROB	0/1:325,5:0.030:154,3:171,2:40:137,175:41:30:0.010,0.010,0.015:0.028,9.449e-04,0.971	0/0:54,0:9.221e-03:32,0:22,0:0:145,0:0:0
2	92306824	.	C	T	.	.	DP=197;ECNT=4;NLOD=6.31;N_ART_LOD=-1.342e+00;POP_AF=1.000e-03;P_GERMLINE=-5.210e+00;TLOD=3.80	GT:AD:AF:F1R2:F2R1:MBQ:MFRL:MMQ:MPOS:SA_MAP_AF:SA_POST_PROB	0/1:168,3:0.033:89,1:79,2:40:131,121:40:41:0.010,0.020,0.018:5.390e-03,2.999e-03,0.992	0/0:21,0:1.364e-03:12,0:9,0:0:15,0:0:0
2	92306855	.	C	G	.	.	DP=195;ECNT=4;NLOD=6.32;N_ART_LOD=-1.342e+00;POP_AF=1.000e-03;P_GERMLINE=-3.023e+00;TLOD=8.19	GT:AD:AF:F1R2:F2R1:MBQ:MFRL:MMQ:MPOS:PGT:PID:SA_MAP_AF:SA_POST_PROB	0/1:170,4:0.023:88,2:82,2:40:130,186:20:5:0|1:92306828_C_G:0.020,0.00,0.023:1.727e-03,0.036,0.963	0/0:21,0:3.162e-05:13,0:8,0:0:95,0:0:0:0|1:92306828_C_G
2	92306857	.	C	G	.	.	DP=196;ECNT=4;NLOD=6.32;N_ART_LOD=-1.342e+00;POP_AF=1.000e-03;P_GERMLINE=-3.023e+00;TLOD=8.18	GT:AD:AF:F1R2:F2R1:MBQ:MFRL:MMQ:MPOS:PGT:PID:SA_MAP_AF:SA_POST_PROB	0/1:171,4:0.023:89,2:82,2:40:130,186:20:3:0|1:92306828_C_G:0.020,0.00,0.023:1.707e-03,0.036,0.962	0/0:21,0:3.162e-05:13,0:8,0:0:95,0:0:0:0|1:92306828_C_G
2	92307282	.	A	G	.	.	DP=218;ECNT=3;NLOD=3.61;N_ART_LOD=-1.114e+00;POP_AF=1.000e-03;P_GERMLINE=-3.234e+00;TLOD=3.08	GT:AD:AF:F1R2:F2R1:MBQ:MFRL:MMQ:MPOS:SA_MAP_AF:SA_POST_PROB	0/1:194,5:0.042:101,4:93,1:40:161,149:20:19:0.00,0.030,0.025:0.022,2.082e-03,0.976	0/0:12,0:3.086e-04:4,0:8,0:0:150,0:0:0
2	92309597	.	CT	C	.	.	DP=591;ECNT=7;NLOD=11.73;N_ART_LOD=-1.607e+00;POP_AF=1.000e-03;P_GERMLINE=-9.890e+00;RPA=4,3;RU=T;STR;TLOD=4.55	GT:AD:AF:F1R2:F2R1:MBQ:MFRL:MMQ:MPOS:SA_MAP_AF:SA_POST_PROB	0/1:522,6:0.032:243,5:279,1:40:146,138:46:23:0.010,0.010,0.011:8.178e-04,9.025e-03,0.990	0/0:39,0:0.013:26,0:13,0:0:3,0:0:0
2	92309607	.	A	C	.	.	DP=640;ECNT=7;NLOD=12.91;N_ART_LOD=-1.651e+00;POP_AF=1.000e-03;P_GERMLINE=-1.206e+01;TLOD=3.55	GT:AD:AF:F1R2:F2R1:MBQ:MFRL:MMQ:MPOS:SA_MAP_AF:SA_POST_PROB	0/1:560,5:0.035:268,4:292,1:38:144,144:50:16:0.010,0.010,8.850e-03:8.953e-04,4.071e-03,0.995	0/0:43,0:0.024:26,0:17,0:0:3,0:0:0
2	92309635	.	T	G	.	.	DP=589;ECNT=7;NLOD=11.71;N_ART_LOD=-1.606e+00;POP_AF=1.000e-03;P_GERMLINE=-9.644e+00;TLOD=4.79	GT:AD:AF:F1R2:F2R1:MBQ:MFRL:MMQ:MPOS:SA_MAP_AF:SA_POST_PROB	0/1:526,4:0.027:263,2:263,2:40:143,121:49:19:0.010,0.010,7.547e-03:2.662e-03,1.025e-03,0.996	0/0:39,0:0.015:21,0:18,0:0:3,0:0:0
2	92309640	.	C	T	.	.	DP=582;ECNT=7;NLOD=11.41;N_ART_LOD=-1.320e+00;POP_AF=1.000e-03;P_GERMLINE=-8.788e+00;TLOD=5.42	GT:AD:AF:F1R2:F2R1:MBQ:MFRL:MMQ:MPOS:SA_MAP_AF:SA_POST_PROB	0/1:508,5:0.036:247,4:261,1:38:142,140:39:17:0.010,0.010,9.747e-03:1.306e-03,2.852e-03,0.996	0/0:38,0:0.038:20,0:18,0:0:3,0:0:0
2	92312975	.	G	T	.	.	DP=148;ECNT=6;NLOD=6.29;N_ART_LOD=-1.342e+00;POP_AF=1.000e-03;P_GERMLINE=-4.808e+00;TLOD=4.19	GT:AD:AF:F1R2:F2R1:MBQ:MFRL:MMQ:MPOS:SA_MAP_AF:SA_POST_PROB	0/1:118,3:0.048:65,1:53,2:40:138,133:40:20:0.020,0.010,0.025:2.750e-03,0.015,0.982	0/0:21,0:3.168e-03:14,0:7,0:0:3,0:0:0
2	92313011	.	A	G	.	.	DP=147;ECNT=6;NLOD=6.60;N_ART_LOD=-1.361e+00;POP_AF=1.000e-03;P_GERMLINE=-3.298e+00;TLOD=10.77	GT:AD:AF:F1R2:F2R1:MBQ:MFRL:MMQ:MPOS:SA_MAP_AF:SA_POST_PROB	0/1:112,6:0.077:60,2:52,4:40:148,139:36:35:0.051,0.020,0.051:4.020e-03,0.019,0.977	0/0:22,0:2.480e-03:14,0:8,0:0:3,0:0:0
2	92313018	.	A	G	.	.	DP=139;ECNT=6;NLOD=5.96;N_ART_LOD=-1.338e+00;POP_AF=1.000e-03;P_GERMLINE=-2.656e+00;TLOD=14.88	GT:AD:AF:F1R2:F2R1:MBQ:MFRL:MMQ:MPOS:SA_MAP_AF:SA_POST_PROB	0/1:107,6:0.069:56,4:51,2:40:147,168:45:32:0.051,0.040,0.053:8.337e-03,6.971e-03,0.985	0/0:20,0:0.052:13,0:7,0:0:4,0:0:0
2	92313028	.	C	A	.	.	DP=137;ECNT=6;NLOD=5.41;N_ART_LOD=-1.306e+00;POP_AF=1.000e-03;P_GERMLINE=-4.803e+00;TLOD=3.30	GT:AD:AF:F1R2:F2R1:MBQ:MFRL:MMQ:MPOS:SA_MAP_AF:SA_POST_PROB	0/1:104,3:0.066:54,1:50,2:36:151,173:31:19:0.030,0.00,0.028:4.859e-03,0.010,0.985	0/0:18,0:0.073:13,0:5,0:0:3,0:0:0
2	92313045	.	G	T	.	.	DP=109;ECNT=6;NLOD=2.71;N_ART_LOD=-1.018e+00;POP_AF=1.000e-03;P_GERMLINE=-9.890e-02;TLOD=9.47	GT:AD:AF:F1R2:F2R1:MBQ:MFRL:MMQ:MPOS:PGT:PID:SA_MAP_AF:SA_POST_PROB	0/1:93,4:0.051:49,0:44,4:40:153,141:39:33:0|1:92313045_G_T:0.040,0.00,0.041:7.378e-03,0.011,0.981	0/0:9,0:0.050:6,0:3,0:0:3,0:0:0:0|1:92313045_G_T
2	92313046	.	A	T	.	.	DP=107;ECNT=6;NLOD=2.71;N_ART_LOD=-1.018e+00;POP_AF=1.000e-03;P_GERMLINE=-9.890e-02;TLOD=9.49	GT:AD:AF:F1R2:F2R1:MBQ:MFRL:MMQ:MPOS:PGT:PID:SA_MAP_AF:SA_POST_PROB	0/1:92,4:0.046:49,0:43,4:38:155,141:39:32:0|1:92313045_G_T:0.040,0.00,0.042:7.377e-03,0.012,0.981	0/0:9,0:0.050:6,0:3,0:0:3,0:0:0:0|1:92313045_G_T
2	92319083	.	C	G	.	.	DP=142;ECNT=2;NLOD=2.70;N_ART_LOD=-1.033e+00;POP_AF=1.000e-03;P_GERMLINE=-1.024e-01;TLOD=7.17	GT:AD:AF:F1R2:F2R1:MBQ:MFRL:MMQ:MPOS:SA_MAP_AF:SA_POST_PROB	0/1:124,5:0.047:72,2:52,3:40:173,200:28:38:0.020,0.040,0.039:0.016,3.418e-03,0.981	0/0:9,0:0.093:4,0:5,0:0:3,0:0:0
2	92319100	.	A	G	.	.	DP=167;ECNT=2;NLOD=4.21;N_ART_LOD=-1.176e+00;POP_AF=1.000e-03;P_GERMLINE=-1.489e+00;TLOD=5.58	GT:AD:AF:F1R2:F2R1:MBQ:MFRL:MMQ:MPOS:SA_MAP_AF:SA_POST_PROB	0/1:145,3:0.036:75,1:70,2:38:170,104:43:23:0.010,0.020,0.020:6.251e-03,3.358e-03,0.990	0/0:14,0:2.691e-04:6,0:8,0:0:3,0:0:0
2	95400598	.	T	C	.	.	DP=50;ECNT=2;NLOD=7.54;N_ART_LOD=1.27;POP_AF=1.000e-03;P_GERMLINE=-4.278e+00;TLOD=6.98	GT:AD:AF:F1R2:F2R1:MBQ:MFRL:MMQ:MPOS:PGT:PID:SA_MAP_AF:SA_POST_PROB	0/1:4,2:0.333:1,0:3,2:40:335,154:26:12:0|1:95400598_T_C:0.00,0.333,0.333:0.025,0.025,0.950	0/0:39,1:0.068:30,0:9,1:0:2,116:40:0:0|1:95400598_T_C
2	95400605	.	A	G	.	.	DP=47;ECNT=2;NLOD=7.54;N_ART_LOD=1.29;POP_AF=1.000e-03;P_GERMLINE=-4.305e+00;TLOD=6.77	GT:AD:AF:F1R2:F2R1:MBQ:MFRL:MMQ:MPOS:PGT:PID:SA_MAP_AF:SA_POST_PROB	0/1:5,2:0.286:1,0:4,2:40:307,154:26:19:0|1:95400598_T_C:0.00,0.283,0.286:0.024,0.025,0.951	0/0:39,1:0.025:29,0:10,1:39:2,116:40:5:0|1:95400598_T_C
2	95719114	.	T	C	.	.	DP=151;ECNT=1;NLOD=15.34;N_ART_LOD=-1.727e+00;POP_AF=1.000e-03;P_GERMLINE=-1.465e+01;TLOD=3.39	GT:AD:AF:F1R2:F2R1:MBQ:MFRL:MMQ:MPOS:SA_MAP_AF:SA_POST_PROB	0/1:89,2:0.052:24,0:65,2:16:157,140:60:34:0.020,0.010,0.022:3.555e-03,0.013,0.984	0/0:51,0:0.028:29,0:22,0:0:2,0:0:0
2	95767300	.	G	C	.	.	DP=48;ECNT=1;NLOD=2.70;N_ART_LOD=-9.993e-01;POP_AF=1.000e-03;P_GERMLINE=-9.923e-02;TLOD=7.51	GT:AD:AF:F1R2:F2R1:MBQ:MFRL:MMQ:MPOS:SA_MAP_AF:SA_POST_PROB	0/1:35,3:0.090:15,1:20,2:39:206,141:60:6:0.061,0.061,0.079:7.915e-03,0.032,0.960	0/0:9,0:2.986e-03:3,0:6,0:0:5,0:0:0
2	96457966	.	T	C	.	.	DP=121;ECNT=1;NLOD=5.05;N_ART_LOD=-1.263e+00;POP_AF=1.000e-03;P_GERMLINE=-4.576e+00;TLOD=3.18	GT:AD:AF:F1R2:F2R1:MBQ:MFRL:MMQ:MPOS:SA_MAP_AF:SA_POST_PROB	0/1:95,2:0.051:52,2:43,0:40:158,124:49:12:0.020,0.020,0.021:5.007e-03,6.062e-03,0.989	0/0:17,0:0.036:5,0:12,0:0:4,0:0:0
2	96994050	.	T	TA	.	.	DB;DP=254;ECNT=1;NLOD=11.28;N_ART_LOD=-2.736e-01;POP_AF=1.000e-03;P_GERMLINE=-7.980e+00;RPA=10,11;RU=A;STR;TLOD=14.22	GT:AD:AF:F1R2:F2R1:MBQ:MFRL:MMQ:MPOS:SA_MAP_AF:SA_POST_PROB	0/1:154,12:0.134:51,5:100,7:39:169,185:60:32:0.071,0.030,0.072:4.241e-03,0.026,0.969	0/0:46,1:0.134:29,0:16,1:20:2,0:60:21
2	97526605	.	G	A	.	.	DP=301;ECNT=1;NLOD=13.81;N_ART_LOD=-1.676e+00;POP_AF=1.000e-03;P_GERMLINE=-1.320e+01;TLOD=3.30	GT:AD:AF:F1R2:F2R1:MBQ:MFRL:MMQ:MPOS:SA_MAP_AF:SA_POST_PROB	0/1:244,3:0.028:83,3:161,0:35:198,110:60:19:0.010,0.010,0.012:4.458e-03,1.939e-03,0.994	0/0:46,0:0.013:24,0:22,0:0:3,0:0:0
2	98866980	.	CT	C	.	.	DP=90;ECNT=1;NLOD=7.41;N_ART_LOD=-2.853e-01;POP_AF=1.000e-03;P_GERMLINE=-4.745e+00;RPA=14,13;RU=T;STR;TLOD=5.48	GT:AD:AF:F1R2:F2R1:MBQ:MFRL:MMQ:MPOS:SA_MAP_AF:SA_POST_PROB	0/1:18,6:0.349:8,1:8,3:40:248,211:60:23:0.152,0.131,0.167:0.044,0.012,0.945	0/0:32,1:0.196:18,1:13,0:2:4,3:60:19
2	99936109	.	G	GA	.	.	DP=120;ECNT=1;NLOD=12.93;N_ART_LOD=-1.383e+00;POP_AF=1.000e-03;P_GERMLINE=-1.154e+01;RPA=9,10;RU=A;STR;TLOD=4.09	GT:AD:AF:F1R2:F2R1:MBQ:MFRL:MMQ:MPOS:SA_MAP_AF:SA_POST_PROB	0/1:62,4:0.082:21,1:40,3:39:200,166:60:23:0.00,0.061,0.061:0.023,6.664e-03,0.971	0/0:43,0:0.079:29,0:14,0:0:0,0:0:0
2	99944222	.	T	TA	.	.	DP=147;ECNT=2;NLOD=6.33;N_ART_LOD=-1.459e+00;POP_AF=1.000e-03;P_GERMLINE=-5.741e+00;RPA=10,11;RU=A;STR;TLOD=3.29	GT:AD:AF:F1R2:F2R1:MBQ:MFRL:MMQ:MPOS:SA_MAP_AF:SA_POST_PROB	0/1:70,4:0.196:23,0:47,4:40:193,150:60:14:0.051,0.040,0.054:0.018,6.387e-03,0.976	0/0:21,0:0.231:16,0:5,0:0:3,0:0:0
2	99944233	.	G	GT	.	.	DP=104;ECNT=2;NLOD=4.81;N_ART_LOD=-1.297e+00;POP_AF=1.000e-03;P_GERMLINE=-1.526e+00;RPA=10,11;RU=T;STR;TLOD=13.91	GT:AD:AF:F1R2:F2R1:MBQ:MFRL:MMQ:MPOS:SA_MAP_AF:SA_POST_PROB	0/1:44,9:0.286:13,4:31,5:39:199,192:60:17:0.162,0.131,0.170:0.022,0.015,0.963	0/0:16,0:0.153:11,0:5,0:0:5,0:0:0
2	101581294	.	CT	C	.	.	DP=197;ECNT=1;NLOD=8.03;N_ART_LOD=-8.448e-01;POP_AF=1.000e-03;P_GERMLINE=-4.730e+00;RPA=13,12;RU=T;STR;TLOD=24.16	GT:AD:AF:F1R2:F2R1:MBQ:MFRL:MMQ:MPOS:SA_MAP_AF:SA_POST_PROB	0/1:122,17:0.207:26,6:40,11:39:190,181:60:23:0.111,0.081,0.119:2.688e-03,0.170,0.827	0/0:29,0:0.093:4,0:9,0:0:2,0:0:0
2	101584694	.	A	G	.	.	DP=224;ECNT=2;NLOD=12.89;N_ART_LOD=-1.659e+00;POP_AF=1.000e-03;P_GERMLINE=-9.588e+00;TLOD=207.54	GT:AD:AF:F1R2:F2R1:MBQ:MFRL:MMQ:MPOS:SA_MAP_AF:SA_POST_PROB	0/1:110,61:0.362:38,27:72,34:39:185,174:60:26:0.323,0.343,0.357:0.021,0.011,0.968	0/0:43,0:0.045:24,0:19,0:0:2,0:0:0
2	101620856	.	T	TA	.	.	DP=223;ECNT=1;NLOD=2.98;N_ART_LOD=-7.206e-01;POP_AF=1.000e-03;P_GERMLINE=-7.383e-01;RPA=12,13;RU=A;STR;TLOD=5.08	GT:AD:AF:F1R2:F2R1:MBQ:MFRL:MMQ:MPOS:SA_MAP_AF:SA_POST_PROB	0/1:151,7:0.201:13,1:30,5:33:206,233:60:22:0.040,0.020,0.038:7.897e-03,5.627e-03,0.986	0/0:11,0:0.262:1,0:2,0:0:4,0:0:0
2	101622448	.	G	A	.	.	DP=122;ECNT=1;NLOD=25.99;N_ART_LOD=-1.966e+00;POP_AF=1.000e-03;P_GERMLINE=-2.483e+01;TLOD=3.86	GT:AD:AF:F1R2:F2R1:MBQ:MFRL:MMQ:MPOS:SA_MAP_AF:SA_POST_PROB	0/1:21,2:0.104:10,1:11,1:34:248,143:60:11:0.071,0.061,0.087:7.571e-03,0.063,0.930	0/0:87,0:0.061:60,0:27,0:0:2,0:0:0
2	102959416	.	G	GT	.	.	DP=187;ECNT=1;NLOD=9.17;N_ART_LOD=1.06;POP_AF=1.000e-03;P_GERMLINE=-5.871e+00;RPA=10,11;RU=T;STR;TLOD=11.16	GT:AD:AF:F1R2:F2R1:MBQ:MFRL:MMQ:MPOS:SA_MAP_AF:SA_POST_PROB	0/1:104,10:0.152:46,5:54,5:39:191,159:60:14:0.071,0.081,0.088:7.193e-03,0.018,0.975	0/0:47,2:0.078:29,0:17,2:20:2,2:60:3
2	105705592	.	AT	A	.	.	DP=92;ECNT=1;NLOD=6.00;N_ART_LOD=-1.402e+00;POP_AF=1.000e-03;P_GERMLINE=-5.208e+00;RPA=7,6;RU=T;STR;TLOD=3.49	GT:AD:AF:F1R2:F2R1:MBQ:MFRL:MMQ:MPOS:SA_MAP_AF:SA_POST_PROB	0/1:48,4:0.139:17,0:31,4:40:182,242:60:18:0.081,0.00,0.077:0.014,0.015,0.971	0/0:20,0:0.179:12,0:8,0:0:3,0:0:0
2	109287443	.	G	A	.	.	DP=17;ECNT=1;NLOD=4.51;N_ART_LOD=-1.204e+00;POP_AF=1.000e-03;P_GERMLINE=-3.607e+00;TLOD=3.60	GT:AD:AF:F1R2:F2R1:MBQ:MFRL:MMQ:MPOS:SA_MAP_AF:SA_POST_PROB	0/1:1,1:0.501:1,0:0,1:39:295,146:47:18:0.00,0.505,0.500:0.032,0.021,0.947	0/0:15,0:1.427e-03:11,0:4,0:0:2,0:0:0
2	110325590	.	AT	A	.	.	DB;DP=92;ECNT=1;NLOD=5.33;N_ART_LOD=-1.394e+00;POP_AF=1.000e-03;P_GERMLINE=-3.509e+00;RPA=11,10;RU=T;STR;TLOD=4.54	GT:AD:AF:F1R2:F2R1:MBQ:MFRL:MMQ:MPOS:SA_MAP_AF:SA_POST_PROB	0/1:39,4:0.204:13,2:26,2:40:201,166:60:29:0.081,0.071,0.093:0.023,9.794e-03,0.968	0/0:18,0:0.240:11,0:7,0:0:3,0:0:0
2	110373191	.	GA	G	.	.	DP=302;ECNT=1;NLOD=9.92;N_ART_LOD=-1.537e+00;POP_AF=1.000e-03;P_GERMLINE=-8.492e+00;RPA=5,4;RU=A;STR;TLOD=4.14	GT:AD:AF:F1R2:F2R1:MBQ:MFRL:MMQ:MPOS:SA_MAP_AF:SA_POST_PROB	0/1:240,5:0.062:79,2:161,3:40:185,229:60:26:0.020,0.020,0.020:4.177e-03,3.042e-03,0.993	0/0:33,0:0.015:17,0:16,0:0:4,0:0:0
2	110925982	.	G	GA	.	.	DP=298;ECNT=1;NLOD=12.97;N_ART_LOD=-1.229e+00;POP_AF=1.000e-03;P_GERMLINE=-9.664e+00;RPA=12,13;RU=A;STR;TLOD=38.81	GT:AD:AF:F1R2:F2R1:MBQ:MFRL:MMQ:MPOS:SA_MAP_AF:SA_POST_PROB	0/1:187,30:0.190:53,8:105,20:39:175,177:60:12:0.091,0.131,0.129:0.021,6.257e-03,0.972	0/0:44,0:0.104:21,0:18,0:0:2,0:0:0
2	111435643	.	C	T	.	.	DP=75;ECNT=1;NLOD=3.01;N_ART_LOD=-1.041e+00;POP_AF=1.000e-03;P_GERMLINE=-1.943e+00;TLOD=3.77	GT:AD:AF:F1R2:F2R1:MBQ:MFRL:MMQ:MPOS:SA_MAP_AF:SA_POST_PROB	0/1:60,2:0.057:18,0:42,2:40:183,221:60:20:0.030,0.00,0.032:8.612e-03,9.580e-03,0.982	0/0:10,0:1.466e-04:4,0:6,0:0:18,0:0:0
2	111526090	.	TGA	T	.	.	DP=102;ECNT=1;NLOD=3.00;N_ART_LOD=-5.451e-01;POP_AF=1.000e-03;P_GERMLINE=-1.875e-01;RPA=12,11;RU=GA;STR;TLOD=7.11	GT:AD:AF:F1R2:F2R1:MBQ:MFRL:MMQ:MPOS:SA_MAP_AF:SA_POST_PROB	0/1:49,4:0.236:9,2:30,2:40:217,178:60:28:0.081,0.00,0.083:0.025,0.012,0.963	0/0:10,0:0.238:4,0:5,0:0:12,0:0:0
2	112615801	.	C	CA	.	.	DP=139;ECNT=1;NLOD=2.96;N_ART_LOD=-8.055e-01;POP_AF=1.000e-03;P_GERMLINE=-1.646e-01;RPA=10,11;RU=A;STR;TLOD=10.86	GT:AD:AF:F1R2:F2R1:MBQ:MFRL:MMQ:MPOS:SA_MAP_AF:SA_POST_PROB	0/1:111,10:0.110:40,4:60,6:38:183,179:60:23:0.051,0.081,0.083:0.011,0.011,0.978	0/0:10,0:0.092:4,0:5,0:0:4,0:0:0
2	113307023	.	C	CT	.	.	DP=120;ECNT=1;NLOD=3.27;N_ART_LOD=-7.983e-01;POP_AF=1.000e-03;P_GERMLINE=-8.493e-01;RPA=13,14;RU=T;STR;TLOD=5.26	GT:AD:AF:F1R2:F2R1:MBQ:MFRL:MMQ:MPOS:SA_MAP_AF:SA_POST_PROB	0/1:61,6:0.215:16,2:35,4:35:206,228:60:40:0.091,0.00,0.091:0.017,0.015,0.968	0/0:11,0:0.292:3,0:7,0:0:5,0:0:0
2	114257406	.	C	A	.	.	DP=191;ECNT=1;NLOD=44.39;N_ART_LOD=-2.187e+00;POP_AF=1.000e-03;P_GERMLINE=-4.109e+01;TLOD=29.20	GT:AD:AF:F1R2:F2R1:MBQ:MFRL:MMQ:MPOS:SA_MAP_AF:SA_POST_PROB	0/1:19,9:0.339:7,1:12,8:39:181,198:46:16:0.303,0.283,0.321:0.022,0.020,0.958	0/0:148,0:0.040:73,0:75,0:0:7,0:0:0
2	114426183	.	C	T	.	.	DP=343;ECNT=1;NLOD=41.21;N_ART_LOD=0.245;POP_AF=1.000e-03;P_GERMLINE=-3.799e+01;TLOD=6.67	GT:AD:AF:F1R2:F2R1:MBQ:MFRL:MMQ:MPOS:SA_MAP_AF:SA_POST_PROB	0/1:148,6:0.060:84,3:64,3:39:174,162:27:43:0.00,0.040,0.039:0.718,4.036e-04,0.281	0/0:169,7:0.057:99,2:70,5:0:0,4:40:18
2	114475433	.	G	GA	.	.	DP=267;ECNT=1;NLOD=21.62;N_ART_LOD=-1.458e+00;POP_AF=1.000e-03;P_GERMLINE=-1.832e+01;RPA=10,11;RU=A;STR;TLOD=10.27	GT:AD:AF:F1R2:F2R1:MBQ:MFRL:MMQ:MPOS:SA_MAP_AF:SA_POST_PROB	0/1:126,9:0.154:38,3:82,6:39:178,144:60:31:0.061,0.040,0.067:3.506e-03,0.029,0.967	0/0:72,0:0.142:37,0:34,0:0:2,0:0:0
2	114691775	.	G	GT	.	.	DP=55;ECNT=2;NLOD=6.56;N_ART_LOD=-1.100e+00;POP_AF=1.000e-03;P_GERMLINE=-3.293e+00;RPA=12,13;RU=T;STR;TLOD=7.10	GT:AD:AF:F1R2:F2R1:MBQ:MFRL:MMQ:MPOS:SA_MAP_AF:SA_POST_PROB	0/1:24,5:0.191:12,2:10,3:38:247,261:60:27:0.00,0.172,0.172:0.019,0.025,0.956	0/0:22,0:0.066:11,0:10,0:0:2,0:0:0
2	114691809	.	G	GT	.	.	DP=113;ECNT=2;NLOD=3.06;N_ART_LOD=5.52;POP_AF=1.000e-03;P_GERMLINE=-1.975e-01;RPA=12,13;RU=T;STR;TLOD=14.86	GT:AD:AF:F1R2:F2R1:MBQ:MFRL:MMQ:MPOS:SA_MAP_AF:SA_POST_PROB	0/1:36,11:0.259:14,5:18,6:39:196,235:60:15:0.00,0.232,0.234:0.025,0.022,0.954	0/0:52,6:0.144:26,3:20,3:40:2,2:60:10
2	116447284	.	G	A	.	.	DP=101;ECNT=1;NLOD=8.40;N_ART_LOD=-1.468e+00;POP_AF=1.000e-03;P_GERMLINE=-7.377e+00;TLOD=3.72	GT:AD:AF:F1R2:F2R1:MBQ:MFRL:MMQ:MPOS:SA_MAP_AF:SA_POST_PROB	0/1:68,2:0.045:28,2:40,0:40:188,225:60:15:0.00,0.030,0.029:8.525e-03,8.171e-03,0.983	0/0:28,0:0.020:23,0:5,0:0:3,0:0:0
2	116593718	.	A	T	.	.	DP=283;ECNT=1;NLOD=5.12;N_ART_LOD=-6.974e-01;POP_AF=1.000e-03;P_GERMLINE=-3.239e+00;TLOD=4.60	GT:AD:AF:F1R2:F2R1:MBQ:MFRL:MMQ:MPOS:SA_MAP_AF:SA_POST_PROB	0/1:206,3:0.107:86,2:115,1:40:179,199:60:20:0.00,0.020,0.015:0.013,1.654e-03,0.985	0/0:17,0:0.162:13,0:4,0:0:4,0:0:0
2	119734919	.	TGA	T	.	.	DP=239;ECNT=1;NLOD=3.31;N_ART_LOD=-8.258e-01;POP_AF=1.000e-03;P_GERMLINE=-2.283e+00;RPA=6,5;RU=GA;STR;TLOD=3.73	GT:AD:AF:F1R2:F2R1:MBQ:MFRL:MMQ:MPOS:SA_MAP_AF:SA_POST_PROB	0/1:192,3:0.085:78,2:106,1:39:176,258:60:16:0.010,0.010,0.016:1.641e-03,0.016,0.983	0/0:11,0:0.042:6,0:4,0:0:4,0:0:0
2	120069281	.	T	TA	.	.	DP=176;ECNT=1;NLOD=7.87;N_ART_LOD=-9.192e-01;POP_AF=1.000e-03;P_GERMLINE=-4.567e+00;RPA=12,13;RU=A;STR;TLOD=18.79	GT:AD:AF:F1R2:F2R1:MBQ:MFRL:MMQ:MPOS:SA_MAP_AF:SA_POST_PROB	0/1:103,16:0.189:30,6:54,8:39:178,202:60:27:0.101,0.101,0.118:0.011,9.252e-03,0.980	0/0:29,1:0.174:12,0:13,0:0:2,0:0:0
2	120075046	.	G	C	.	.	DP=143;ECNT=1;NLOD=10.80;N_ART_LOD=-1.582e+00;POP_AF=1.000e-03;P_GERMLINE=-7.496e+00;TLOD=97.64	GT:AD:AF:F1R2:F2R1:MBQ:MFRL:MMQ:MPOS:SA_MAP_AF:SA_POST_PROB	0/1:71,29:0.301:31,11:40,18:39:163,175:60:26:0.273,0.263,0.290:0.012,0.020,0.968	0/0:36,0:0.041:20,0:16,0:0:2,0:0:0
2	120712718	.	AT	A	.	.	DP=112;ECNT=1;NLOD=6.27;N_ART_LOD=0.664;POP_AF=1.000e-03;P_GERMLINE=-2.969e+00;RPA=12,11;RU=T;STR;TLOD=13.45	GT:AD:AF:F1R2:F2R1:MBQ:MFRL:MMQ:MPOS:SA_MAP_AF:SA_POST_PROB	0/1:54,10:0.181:21,5:27,4:39:195,141:60:29:0.00,0.152,0.148:0.026,0.014,0.960	0/0:34,2:0.138:19,2:15,0:17:2,8:60:10
2	121747378	.	C	T	.	.	DP=319;ECNT=1;NLOD=7.51;N_ART_LOD=-1.435e+00;POP_AF=1.000e-03;P_GERMLINE=-6.406e+00;TLOD=3.81	GT:AD:AF:F1R2:F2R1:MBQ:MFRL:MMQ:MPOS:SA_MAP_AF:SA_POST_PROB	0/1:269,3:0.045:74,0:195,3:39:183,150:60:23:0.010,0.010,0.011:5.817e-03,1.465e-03,0.993	0/0:25,0:0.055:13,0:12,0:0:4,0:0:0
2	128910341	.	C	CT	.	.	DP=468;ECNT=1;NLOD=28.83;N_ART_LOD=-6.560e-01;POP_AF=1.000e-03;P_GERMLINE=-2.682e+01;RPA=9,10;RU=T;STR;TLOD=4.72	GT:AD:AF:F1R2:F2R1:MBQ:MFRL:MMQ:MPOS:SA_MAP_AF:SA_POST_PROB	0/1:327,8:0.038:128,1:194,6:39:173,154:60:19:0.020,0.020,0.021:3.083e-03,3.378e-03,0.994	0/0:109,3:0.076:58,2:50,1:2:0,0:60:12
2	130922063	.	T	C	.	.	DP=265;ECNT=1;NLOD=3.30;N_ART_LOD=-1.108e+00;POP_AF=1.000e-03;P_GERMLINE=-1.871e+00;TLOD=4.14	GT:AD:AF:F1R2:F2R1:MBQ:MFRL:MMQ:MPOS:SA_MAP_AF:SA_POST_PROB	0/1:240,5:0.035:133,4:107,1:40:185,128:27:13:0.020,0.00,0.020:2.892e-03,8.022e-03,0.989	0/0:11,0:0.079:7,0:4,0:0:4,0:0:0
2	131521635	.	G	A	.	.	DP=125;ECNT=1;NLOD=5.11;N_ART_LOD=-1.284e+00;POP_AF=1.000e-03;P_GERMLINE=-4.589e+00;TLOD=3.22	GT:AD:AF:F1R2:F2R1:MBQ:MFRL:MMQ:MPOS:SA_MAP_AF:SA_POST_PROB	0/1:100,2:0.033:35,0:65,2:40:227,194:60:20:0.020,0.00,0.020:3.309e-03,0.012,0.985	0/0:17,0:0.075:8,0:9,0:0:6,0:0:0
2	131883287	.	T	TA	.	.	DB;DP=78;ECNT=1;NLOD=2.97;N_ART_LOD=0.330;POP_AF=1.000e-03;P_GERMLINE=-1.678e-01;RPA=13,14;RU=A;STR;TLOD=8.41	GT:AD:AF:F1R2:F2R1:MBQ:MFRL:MMQ:MPOS:SA_MAP_AF:SA_POST_PROB	0/1:39,7:0.207:13,2:19,5:39:182,177:60:25:0.131,0.121,0.152:8.958e-03,0.034,0.957	0/0:18,1:0.185:8,1:7,0:37:3,4:60:13
2	131936339	.	C	T	.	.	DP=149;ECNT=1;NLOD=8.40;N_ART_LOD=-1.462e+00;POP_AF=1.000e-03;P_GERMLINE=-7.871e+00;TLOD=3.22	GT:AD:AF:F1R2:F2R1:MBQ:MFRL:MMQ:MPOS:SA_MAP_AF:SA_POST_PROB	0/1:111,4:0.058:42,0:69,4:39:181,302:24:13:0.030,0.00,0.035:6.753e-03,9.630e-03,0.984	0/0:28,0:2.768e-03:20,0:8,0:0:2,0:0:0
2	132021734	.	C	T	.	.	DP=139;ECNT=1;NLOD=3.60;N_ART_LOD=-1.153e+00;POP_AF=1.000e-03;P_GERMLINE=-4.777e-01;TLOD=41.41	GT:AD:AF:F1R2:F2R1:MBQ:MFRL:MMQ:MPOS:SA_MAP_AF:SA_POST_PROB	0/1:98,19:0.184:56,11:42,8:39:169,185:25:19:0.152,0.141,0.162:9.497e-03,0.014,0.977	0/0:12,0:0.101:7,0:5,0:0:3,0:0:0
2	132844764	.	T	C	.	.	DP=69;ECNT=4;NLOD=5.41;N_ART_LOD=-1.279e+00;POP_AF=1.000e-03;P_GERMLINE=-3.940e+00;TLOD=4.18	GT:AD:AF:F1R2:F2R1:MBQ:MFRL:MMQ:MPOS:PGT:PID:SA_MAP_AF:SA_POST_PROB	0/1:49,2:0.039:33,1:16,1:39:220,233:23:23:0|1:132844764_T_C:0.00,0.040,0.039:7.766e-03,0.022,0.970	0/0:18,0:5.863e-04:10,0:8,0:0:3,0:0:0:0|1:132844764_T_C
2	132844769	.	A	C	.	.	DP=73;ECNT=4;NLOD=5.12;N_ART_LOD=-1.255e+00;POP_AF=1.000e-03;P_GERMLINE=-3.743e+00;TLOD=4.08	GT:AD:AF:F1R2:F2R1:MBQ:MFRL:MMQ:MPOS:PGT:PID:SA_MAP_AF:SA_POST_PROB	0/1:53,2:0.045:36,1:17,1:40:220,233:23:18:0|1:132844764_T_C:0.00,0.040,0.036:7.279e-03,0.022,0.971	0/0:17,0:2.272e-04:9,0:8,0:0:2,0:0:0:0|1:132844764_T_C
2	132890526	.	C	T	.	.	DP=72;ECNT=5;NLOD=3.03;N_ART_LOD=1.69;POP_AF=1.000e-03;P_GERMLINE=-1.883e-01;TLOD=7.61	GT:AD:AF:F1R2:F2R1:MBQ:MFRL:MMQ:MPOS:PGT:PID:SA_MAP_AF:SA_POST_PROB	0/1:44,3:0.064:32,2:12,1:40:169,186:29:19:0|1:132890526_C_T:0.040,0.051,0.064:0.012,0.011,0.978	0/0:24,1:0.040:15,1:9,0:36:1,18:21:3:0|1:132890526_C_T
2	132890529	.	C	T	.	.	DP=75;ECNT=5;NLOD=2.88;N_ART_LOD=1.79;POP_AF=1.000e-03;P_GERMLINE=-1.434e-01;TLOD=7.61	GT:AD:AF:F1R2:F2R1:MBQ:MFRL:MMQ:MPOS:PGT:PID:SA_MAP_AF:SA_POST_PROB	0/1:44,3:0.064:32,2:12,1:40:169,186:29:22:0|1:132890526_C_T:0.040,0.051,0.064:0.012,0.011,0.978	0/0:26,2:0.072:15,1:11,1:33:0,10:27:6:0|1:132890526_C_T
2	132890532	.	T	A	.	.	DP=79;ECNT=5;NLOD=3.33;N_ART_LOD=1.63;POP_AF=1.000e-03;P_GERMLINE=-3.195e-01;TLOD=7.56	GT:AD:AF:F1R2:F2R1:MBQ:MFRL:MMQ:MPOS:PGT:PID:SA_MAP_AF:SA_POST_PROB	0/1:45,3:0.080:32,2:13,1:39:169,186:29:25:0|1:132890526_C_T:0.040,0.051,0.063:0.012,9.817e-03,0.978	0/0:25,1:0.086:14,1:11,0:33:0,18:21:9:0|1:132890526_C_T
2	133018844	.	A	C	.	.	DP=184;ECNT=5;NLOD=3.36;N_ART_LOD=7.30;POP_AF=1.000e-03;P_GERMLINE=-3.316e-01;TLOD=7.92	GT:AD:AF:F1R2:F2R1:MBQ:MFRL:MMQ:MPOS:PGT:PID:SA_MAP_AF:SA_POST_PROB	0/1:124,4:0.031:75,2:49,2:40:183,214:39:15:0|1:133018841_C_T:0.030,0.020,0.031:4.110e-03,8.811e-03,0.987	0/0:53,3:0.054:30,3:23,0:32:3,132:42:18:0|1:133018841_C_T
2	133019028	.	CA	C	.	.	DP=109;ECNT=3;NLOD=14.75;N_ART_LOD=-1.699e+00;POP_AF=1.000e-03;P_GERMLINE=-1.346e+01;RPA=3,2;RU=A;STR;TLOD=3.99	GT:AD:AF:F1R2:F2R1:MBQ:MFRL:MMQ:MPOS:SA_MAP_AF:SA_POST_PROB	0/1:57,2:0.043:37,2:20,0:40:193,263:27:39:0.020,0.030,0.034:0.016,5.275e-03,0.979	0/0:49,0:1.098e-04:30,0:19,0:0:2,0:0:0
2	133019149	.	G	A	.	.	DP=162;ECNT=2;NLOD=27.09;N_ART_LOD=2.94;POP_AF=1.000e-03;P_GERMLINE=-2.532e+01;TLOD=4.49	GT:AD:AF:F1R2:F2R1:MBQ:MFRL:MMQ:MPOS:SA_MAP_AF:SA_POST_PROB	0/1:34,2:0.056:20,0:14,2:40:192,196:45:20:0.00,0.061,0.056:0.019,9.031e-03,0.972	0/0:122,3:0.028:65,3:57,0:32:2,149:40:14
2	133019238	.	GA	G	.	.	DP=376;ECNT=10;NLOD=28.16;N_ART_LOD=28.26;POP_AF=1.000e-03;P_GERMLINE=-2.516e+01;RPA=4,3;RU=A;STR;TLOD=6.00	GT:AD:AF:F1R2:F2R1:MBQ:MFRL:MMQ:MPOS:PGT:PID:SA_MAP_AF:SA_POST_PROB	0/1:115,3:0.025:72,1:43,2:39:163,210:40:31:0|1:133019226_T_C:0.030,0.00,0.025:1.531e-03,0.135,0.863	0/0:247,11:0.043:144,7:103,4:41:0,152:43:25:0|1:133019226_T_C
2	133019243	.	G	T	.	.	DP=378;ECNT=10;NLOD=28.16;N_ART_LOD=28.26;POP_AF=1.000e-03;P_GERMLINE=-2.518e+01;TLOD=5.97	GT:AD:AF:F1R2:F2R1:MBQ:MFRL:MMQ:MPOS:PGT:PID:SA_MAP_AF:SA_POST_PROB	0/1:117,3:0.025:75,1:42,2:40:163,210:40:27:0|1:133019226_T_C:0.030,0.00,0.025:1.591e-03,0.112,0.886	0/0:247,11:0.043:143,7:104,4:33:2,152:43:20:0|1:133019226_T_C
2	133019259	.	A	T	.	.	DP=379;ECNT=10;NLOD=19.46;N_ART_LOD=34.64;POP_AF=1.000e-03;P_GERMLINE=-1.648e+01;TLOD=5.97	GT:AD:AF:F1R2:F2R1:MBQ:MFRL:MMQ:MPOS:PGT:PID:SA_MAP_AF:SA_POST_PROB	0/1:117,3:0.025:74,1:43,2:39:163,210:40:11:0|1:133019226_T_C:0.030,0.00,0.025:2.032e-03,0.045,0.953	0/0:246,13:0.050:135,7:111,6:33:2,147:42:44:0|1:133019226_T_C
2	133019495	.	C	A	.	.	DP=101;ECNT=10;NLOD=11.74;N_ART_LOD=-1.602e+00;POP_AF=1.000e-03;P_GERMLINE=-1.052e+01;TLOD=3.92	GT:AD:AF:F1R2:F2R1:MBQ:MFRL:MMQ:MPOS:PGT:PID:SA_MAP_AF:SA_POST_PROB	0/1:60,2:0.032:39,0:21,2:34:178,164:38:3:0|1:133019495_C_A:0.00,0.030,0.032:9.954e-03,8.160e-03,0.982	0/0:39,0:3.162e-05:19,0:20,0:0:2,0:0:0:0|1:133019495_C_A
2	133019514	.	T	A	.	.	DP=152;ECNT=10;NLOD=14.40;N_ART_LOD=-1.690e+00;POP_AF=1.000e-03;P_GERMLINE=-1.385e+01;TLOD=3.25	GT:AD:AF:F1R2:F2R1:MBQ:MFRL:MMQ:MPOS:PGT:PID:SA_MAP_AF:SA_POST_PROB	0/1:102,2:0.019:67,0:35,2:38:170,164:38:22:0|1:133019495_C_A:0.00,0.020,0.019:6.661e-03,5.379e-03,0.988	0/0:48,0:2.121e-03:26,0:22,0:0:2,0:0:0:0|1:133019495_C_A
2	133020025	.	A	G	.	.	DP=182;ECNT=9;NLOD=5.16;N_ART_LOD=-1.852e-01;POP_AF=1.000e-03;P_GERMLINE=-1.869e+00;TLOD=42.48	GT:AD:AF:F1R2:F2R1:MBQ:MFRL:MMQ:MPOS:SA_MAP_AF:SA_POST_PROB	0/1:139,16:0.104:93,7:46,9:40:189,160:40:17:0.071,0.101,0.103:0.012,0.013,0.975	0/0:25,1:0.056:13,0:12,1:36:3,0:22:1
2	133020154	.	C	T	.	.	DP=304;ECNT=14;NLOD=29.45;N_ART_LOD=1.63;POP_AF=1.000e-03;P_GERMLINE=-2.615e+01;TLOD=52.54	GT:AD:AF:F1R2:F2R1:MBQ:MFRL:MMQ:MPOS:PGT:PID:SA_MAP_AF:SA_POST_PROB	0/1:163,18:0.099:96,10:67,8:40:172,189:41:35:0|1:133020137_G_A:0.101,0.061,0.099:4.566e-03,0.025,0.971	0/0:121,2:0.016:54,2:67,0:0:2,14:41:47:0|1:133020137_G_A
2	133020157	.	G	T	.	.	DP=293;ECNT=14;NLOD=32.82;N_ART_LOD=0.311;POP_AF=1.000e-03;P_GERMLINE=-2.952e+01;TLOD=47.76	GT:AD:AF:F1R2:F2R1:MBQ:MFRL:MMQ:MPOS:PGT:PID:SA_MAP_AF:SA_POST_PROB	0/1:153,16:0.095:90,9:63,7:39:178,197:41:35:0|1:133020137_G_A:0.091,0.061,0.095:5.327e-03,0.018,0.977	0/0:123,1:8.173e-03:54,1:69,0:0:2,11:41:50:0|1:133020137_G_A
2	133020161	.	G	A	.	.	DP=287;ECNT=14;NLOD=31.32;N_ART_LOD=0.343;POP_AF=1.000e-03;P_GERMLINE=-2.802e+01;TLOD=47.90	GT:AD:AF:F1R2:F2R1:MBQ:MFRL:MMQ:MPOS:PGT:PID:SA_MAP_AF:SA_POST_PROB	0/1:150,16:0.096:91,9:59,7:40:179,197:41:31:0|1:133020137_G_A:0.091,0.071,0.096:5.996e-03,0.015,0.979	0/0:118,1:0.017:49,1:69,0:0:2,11:41:46:0|1:133020137_G_A
2	133020206	.	C	T	.	.	DP=216;ECNT=14;NLOD=18.94;N_ART_LOD=6.14;POP_AF=1.000e-03;P_GERMLINE=-1.564e+01;TLOD=20.18	GT:AD:AF:F1R2:F2R1:MBQ:MFRL:MMQ:MPOS:SA_MAP_AF:SA_POST_PROB	0/1:84,9:0.137:56,7:28,2:39:211,249:40:14:0.091,0.071,0.097:0.013,9.607e-03,0.977	0/0:105,3:0.066:48,0:57,3:30:2,55:40:13
2	133020414	.	A	G	.	.	DP=169;ECNT=7;NLOD=23.78;N_ART_LOD=0.544;POP_AF=1.000e-03;P_GERMLINE=-2.048e+01;TLOD=13.05	GT:AD:AF:F1R2:F2R1:MBQ:MFRL:MMQ:MPOS:PGT:PID:SA_MAP_AF:SA_POST_PROB	0/1:67,5:0.069:40,2:27,3:40:203,220:60:23:0|1:133020414_A_G:0.071,0.030,0.069:4.603e-03,0.038,0.958	0/0:93,1:0.026:51,1:42,0:31:2,0:22:18:0|1:133020414_A_G
2	133020449	.	ATT	A	.	.	DP=130;ECNT=7;NLOD=15.27;N_ART_LOD=0.844;POP_AF=1.000e-03;P_GERMLINE=-1.391e+01;RPA=3,1;RU=T;STR;TLOD=4.06	GT:AD:AF:F1R2:F2R1:MBQ:MFRL:MMQ:MPOS:PGT:PID:SA_MAP_AF:SA_POST_PROB	0/1:53,2:0.075:29,2:24,0:40:199,243:41:26:0|1:133020449_ATT_A:0.030,0.030,0.036:7.453e-03,0.010,0.982	0/0:66,1:0.047:33,1:33,0:37:2,10:40:4:0|1:133020449_ATT_A
2	133020648	.	C	A	.	.	DP=141;ECNT=4;NLOD=4.05;N_ART_LOD=0.932;POP_AF=1.000e-03;P_GERMLINE=-8.192e-01;TLOD=10.36	GT:AD:AF:F1R2:F2R1:MBQ:MFRL:MMQ:MPOS:SA_MAP_AF:SA_POST_PROB	0/1:109,5:0.048:69,2:40,3:40:189,174:37:18:0.040,0.030,0.044:3.317e-03,0.024,0.973	0/0:25,1:0.039:18,0:7,1:33:2,174:40:22
2	133402915	.	G	A	.	.	DP=344;ECNT=1;NLOD=14.96;N_ART_LOD=-1.729e+00;POP_AF=1.000e-03;P_GERMLINE=-1.356e+01;TLOD=4.10	GT:AD:AF:F1R2:F2R1:MBQ:MFRL:MMQ:MPOS:SA_MAP_AF:SA_POST_PROB	0/1:273,4:0.037:91,2:182,2:39:189,185:60:10:0.010,0.010,0.014:3.607e-03,2.288e-03,0.994	0/0:51,0:0.060:25,0:26,0:0:5,0:0:0
2	135694324	.	C	CA	.	.	DP=87;ECNT=1;NLOD=5.11;N_ART_LOD=-1.004e+00;POP_AF=1.000e-03;P_GERMLINE=-1.819e+00;RPA=10,11;RU=A;STR;TLOD=8.09	GT:AD:AF:F1R2:F2R1:MBQ:MFRL:MMQ:MPOS:SA_MAP_AF:SA_POST_PROB	0/1:54,7:0.151:22,3:30,4:36:217,193:60:18:0.091,0.111,0.115:9.130e-03,0.035,0.956	0/0:17,0:0.076:6,0:11,0:0:2,0:0:0
2	135810067	.	G	A	.	.	DP=76;ECNT=1;NLOD=8.71;N_ART_LOD=-1.495e+00;POP_AF=1.000e-03;P_GERMLINE=-7.206e+00;TLOD=4.21	GT:AD:AF:F1R2:F2R1:MBQ:MFRL:MMQ:MPOS:SA_MAP_AF:SA_POST_PROB	0/1:39,2:0.082:11,0:28,2:39:208,187:60:16:0.051,0.00,0.049:0.012,0.012,0.976	0/0:29,0:0.049:20,0:9,0:0:3,0:0:0
2	135890565	.	G	A	.	.	DP=151;ECNT=1;NLOD=25.19;N_ART_LOD=-1.946e+00;POP_AF=1.000e-03;P_GERMLINE=-2.444e+01;TLOD=3.44	GT:AD:AF:F1R2:F2R1:MBQ:MFRL:MMQ:MPOS:SA_MAP_AF:SA_POST_PROB	0/1:52,2:0.076:16,0:36,2:37:177,224:60:19:0.040,0.00,0.037:0.012,9.266e-03,0.979	0/0:84,0:0.046:71,0:13,0:0:2,0:0:0
2	136480223	.	G	A	.	.	DP=35;ECNT=1;NLOD=2.70;N_ART_LOD=-1.017e+00;POP_AF=1.000e-03;P_GERMLINE=-7.112e-01;TLOD=4.81	GT:AD:AF:F1R2:F2R1:MBQ:MFRL:MMQ:MPOS:SA_MAP_AF:SA_POST_PROB	0/1:22,2:0.104:8,1:14,1:39:237,192:60:20:0.081,0.00,0.083:0.025,0.013,0.962	0/0:9,0:0.051:6,0:3,0:0:5,0:0:0
2	136673771	.	TA	T	.	.	DP=455;ECNT=1;NLOD=15.01;N_ART_LOD=-1.030e-01;POP_AF=1.000e-03;P_GERMLINE=-1.171e+01;RPA=9,8;RU=A;STR;TLOD=25.80	GT:AD:AF:F1R2:F2R1:MBQ:MFRL:MMQ:MPOS:SA_MAP_AF:SA_POST_PROB	0/1:336,22:0.097:109,6:212,14:39:163,165:60:19:0.040,0.051,0.057:5.692e-03,5.245e-03,0.989	0/0:59,1:0.069:30,1:25,0:29:0,2:60:12
2	136690414	.	T	TA	.	.	DP=281;ECNT=1;NLOD=4.23;N_ART_LOD=0.551;POP_AF=1.000e-03;P_GERMLINE=-9.760e-01;RPA=15,16;RU=A;STR;TLOD=10.69	GT:AD:AF:F1R2:F2R1:MBQ:MFRL:MMQ:MPOS:SA_MAP_AF:SA_POST_PROB	0/1:138,11:0.245:5,0:45,9:30:186,187:60:29:0.061,0.00,0.061:6.697e-03,0.018,0.976	0/0:22,1:0.304:4,0:6,1:9:19,5:60:33
2	139318489	.	G	A	.	.	DP=126;ECNT=1;NLOD=16.44;N_ART_LOD=-1.770e+00;POP_AF=1.000e-03;P_GERMLINE=-1.564e+01;TLOD=3.50	GT:AD:AF:F1R2:F2R1:MBQ:MFRL:MMQ:MPOS:SA_MAP_AF:SA_POST_PROB	0/1:58,2:0.063:20,0:38,2:38:176,254:60:10:0.030,0.00,0.033:2.709e-03,0.105,0.892	0/0:55,0:0.061:36,0:19,0:0:2,0:0:0
2	141055463	.	T	C	.	.	DP=136;ECNT=1;NLOD=16.15;N_ART_LOD=-1.756e+00;POP_AF=1.000e-03;P_GERMLINE=-1.569e+01;TLOD=3.16	GT:AD:AF:F1R2:F2R1:MBQ:MFRL:MMQ:MPOS:SA_MAP_AF:SA_POST_PROB	0/1:71,2:0.055:17,2:54,0:38:165,115:60:10:0.020,0.020,0.027:5.306e-03,9.703e-03,0.985	0/0:54,0:0.046:33,0:21,0:0:2,0:0:0
2	141526985	.	T	C	.	.	DP=95;ECNT=1;NLOD=8.41;N_ART_LOD=-1.492e+00;POP_AF=1.000e-03;P_GERMLINE=-7.325e+00;TLOD=3.78	GT:AD:AF:F1R2:F2R1:MBQ:MFRL:MMQ:MPOS:SA_MAP_AF:SA_POST_PROB	0/1:60,2:0.037:24,1:36,1:40:207,198:60:19:0.030,0.00,0.032:0.017,7.001e-03,0.976	0/0:28,0:0.077:16,0:12,0:0:4,0:0:0
2	141625630	.	TA	T	.	.	DP=210;ECNT=1;NLOD=17.88;N_ART_LOD=-4.082e-01;POP_AF=1.000e-03;P_GERMLINE=-1.458e+01;RPA=11,10;RU=A;STR;TLOD=14.67	GT:AD:AF:F1R2:F2R1:MBQ:MFRL:MMQ:MPOS:SA_MAP_AF:SA_POST_PROB	0/1:104,13:0.144:44,5:52,6:39:202,212:60:29:0.00,0.101,0.098:0.018,0.013,0.969	0/0:68,1:0.098:35,0:31,1:20:2,0:60:48
2	141751653	.	C	T	.	.	DP=507;ECNT=1;NLOD=39.53;N_ART_LOD=-2.137e+00;POP_AF=1.000e-03;P_GERMLINE=-3.829e+01;TLOD=3.95	GT:AD:AF:F1R2:F2R1:MBQ:MFRL:MMQ:MPOS:SA_MAP_AF:SA_POST_PROB	0/1:344,3:0.034:121,1:223,2:40:173,217:60:27:0.010,0.010,8.646e-03:6.098e-03,1.045e-03,0.993	0/0:132,0:0.039:97,0:35,0:0:0,0:0:0
2	147345596	.	C	A	.	.	DP=390;ECNT=1;NLOD=4.50;N_ART_LOD=-1.215e+00;POP_AF=1.000e-03;P_GERMLINE=-3.615e+00;TLOD=3.58	GT:AD:AF:F1R2:F2R1:MBQ:MFRL:MMQ:MPOS:SA_MAP_AF:SA_POST_PROB	0/1:356,3:0.031:134,1:222,2:40:171,145:60:12:0.010,0.010,8.357e-03:2.703e-03,1.518e-03,0.996	0/0:15,0:0.034:9,0:6,0:0:3,0:0:0
2	152293320	.	C	CT	.	.	DP=142;ECNT=1;NLOD=4.62;N_ART_LOD=-8.355e-01;POP_AF=1.000e-03;P_GERMLINE=-1.336e+00;RPA=13,14;RU=T;STR;TLOD=27.89	GT:AD:AF:F1R2:F2R1:MBQ:MFRL:MMQ:MPOS:SA_MAP_AF:SA_POST_PROB	0/1:91,20:0.224:28,9:47,11:39:171,178:60:14:0.162,0.162,0.180:5.853e-03,0.067,0.927	0/0:16,0:0.122:9,0:4,0:0:6,0:0:0
2	152322125	.	G	A	.	.	DP=524;ECNT=1;NLOD=11.72;N_ART_LOD=-1.641e+00;POP_AF=1.000e-03;P_GERMLINE=-1.102e+01;TLOD=3.40	GT:AD:AF:F1R2:F2R1:MBQ:MFRL:MMQ:MPOS:SA_MAP_AF:SA_POST_PROB	0/1:447,3:0.039:172,0:275,3:39:174,183:60:14:0.010,0.010,6.667e-03:7.619e-04,5.893e-03,0.993	0/0:39,0:0.094:24,0:15,0:0:2,0:0:0
2	155555934	.	G	A	.	.	DP=139;ECNT=1;NLOD=9.31;N_ART_LOD=-1.527e+00;POP_AF=1.000e-03;P_GERMLINE=-8.714e+00;TLOD=3.29	GT:AD:AF:F1R2:F2R1:MBQ:MFRL:MMQ:MPOS:SA_MAP_AF:SA_POST_PROB	0/1:94,2:0.059:37,0:57,2:40:201,200:60:20:0.020,0.00,0.021:7.786e-03,5.945e-03,0.986	0/0:31,0:0.059:16,0:15,0:0:4,0:0:0
2	157425502	.	CTTT	C	.	.	DP=159;ECNT=1;NLOD=5.78;N_ART_LOD=0.589;POP_AF=1.000e-03;P_GERMLINE=-3.484e+00;RPA=16,13;RU=T;STR;TLOD=5.04	GT:AD:AF:F1R2:F2R1:MBQ:MFRL:MMQ:MPOS:SA_MAP_AF:SA_POST_PROB	0/1:19,6:0.391:3,2:2,2:38:221,237:60:40:0.172,0.131,0.182:0.017,0.021,0.962	0/0:45,5:0.313:10,0:2,1:38:10,0:60:27
2	157435543	.	CT	C	.	.	DB;DP=302;ECNT=1;NLOD=46.73;N_ART_LOD=-1.921e+00;POP_AF=1.000e-03;P_GERMLINE=-4.343e+01;RPA=9,8;RU=T;STR;TLOD=10.73	GT:AD:AF:F1R2:F2R1:MBQ:MFRL:MMQ:MPOS:SA_MAP_AF:SA_POST_PROB	0/1:101,8:0.102:43,3:54,5:40:178,181:60:33:0.071,0.051,0.075:4.977e-03,0.021,0.974	0/0:158,1:0.079:108,1:48,0:2:0,4:60:0
2	158390566	.	G	GA	.	.	DB;DP=165;ECNT=1;NLOD=3.61;N_ART_LOD=-8.690e-01;POP_AF=1.000e-03;P_GERMLINE=-2.265e+00;RPA=10,11;RU=A;STR;TLOD=4.05	GT:AD:AF:F1R2:F2R1:MBQ:MFRL:MMQ:MPOS:SA_MAP_AF:SA_POST_PROB	0/1:117,5:0.132:38,2:74,3:39:168,172:60:23:0.030,0.030,0.041:5.131e-03,8.302e-03,0.987	0/0:12,0:0.073:11,0:1,0:0:4,0:0:0
2	158637136	.	GAA	G	.	.	DP=204;ECNT=2;NLOD=5.42;N_ART_LOD=-9.858e-01;POP_AF=1.000e-03;P_GERMLINE=-3.212e+00;RPA=14,12;RU=A;STR;TLOD=4.94	GT:AD:AF:F1R2:F2R1:MBQ:MFRL:MMQ:MPOS:SA_MAP_AF:SA_POST_PROB	0/1:112,5:0.185:42,1:68,3:40:198,239:60:16:0.030,0.00,0.030:5.017e-03,0.010,0.985	0/0:18,0:0.243:12,0:6,0:0:6,0:0:0
2	160604679	.	C	CT	.	.	DP=419;ECNT=1;NLOD=35.79;N_ART_LOD=-2.097e+00;POP_AF=1.000e-03;P_GERMLINE=-3.473e+01;RPA=8,9;RU=T;STR;TLOD=3.76	GT:AD:AF:F1R2:F2R1:MBQ:MFRL:MMQ:MPOS:SA_MAP_AF:SA_POST_PROB	0/1:231,6:0.110:96,2:135,4:38:187,162:60:19:0.020,0.010,0.025:2.022e-03,0.013,0.985	0/0:119,0:0.047:85,0:34,0:0:0,0:0:0
2	160994232	.	T	C	.	.	DP=311;ECNT=1;NLOD=15.29;N_ART_LOD=-1.726e+00;POP_AF=1.000e-03;P_GERMLINE=-1.199e+01;TLOD=278.73	GT:AD:AF:F1R2:F2R1:MBQ:MFRL:MMQ:MPOS:SA_MAP_AF:SA_POST_PROB	0/1:169,81:0.330:71,30:98,51:39:175,185:60:21:0.313,0.303,0.324:0.011,0.014,0.976	0/0:51,0:0.030:21,0:30,0:0:2,0:0:0
2	161052109	.	G	A	.	.	DP=132;ECNT=1;NLOD=15.00;N_ART_LOD=-1.711e+00;POP_AF=1.000e-03;P_GERMLINE=-1.438e+01;TLOD=3.32	GT:AD:AF:F1R2:F2R1:MBQ:MFRL:MMQ:MPOS:SA_MAP_AF:SA_POST_PROB	0/1:73,2:0.062:27,1:46,1:39:222,242:60:15:0.030,0.00,0.027:0.017,5.856e-03,0.977	0/0:50,0:0.012:35,0:15,0:0:2,0:0:0
2	161138809	.	T	C	.	.	DP=397;ECNT=1;NLOD=45.86;N_ART_LOD=-2.200e+00;POP_AF=1.000e-03;P_GERMLINE=-4.425e+01;TLOD=4.31	GT:AD:AF:F1R2:F2R1:MBQ:MFRL:MMQ:MPOS:SA_MAP_AF:SA_POST_PROB	0/1:221,3:0.034:89,1:132,2:39:162,194:60:27:0.010,0.010,0.013:3.895e-03,2.654e-03,0.993	0/0:153,0:0.036:108,0:45,0:0:0,0:0:0
2	162138331	.	C	G	.	.	DP=16;ECNT=2;NLOD=2.40;N_ART_LOD=-9.539e-01;POP_AF=1.000e-03;P_GERMLINE=-7.287e-02;TLOD=6.35	GT:AD:AF:F1R2:F2R1:MBQ:MFRL:MMQ:MPOS:SA_MAP_AF:SA_POST_PROB	0/1:6,2:0.250:6,2:0,0:39:185,185:60:46:0.212,0.212,0.250:0.023,0.023,0.955	0/0:8,0:1.382e-03:6,0:2,0:0:9,0:0:0
2	162876813	.	G	GTT	.	.	DP=121;ECNT=1;NLOD=3.24;N_ART_LOD=0.119;POP_AF=1.000e-03;P_GERMLINE=-1.210e+00;RPA=14,16;RU=T;STR;TLOD=4.78	GT:AD:AF:F1R2:F2R1:MBQ:MFRL:MMQ:MPOS:SA_MAP_AF:SA_POST_PROB	0/1:29,4:0.345:8,1:9,3:27:175,266:60:22:0.152,0.162,0.182:0.023,0.015,0.962	0/0:18,1:0.289:7,0:10,1:37:6,2:60:16
2	166221569	.	T	TG	.	.	DP=72;ECNT=1;NLOD=2.40;N_ART_LOD=-7.155e-01;POP_AF=1.000e-03;P_GERMLINE=-8.125e-02;RPA=10,11;RU=G;STR;TLOD=6.21	GT:AD:AF:F1R2:F2R1:MBQ:MFRL:MMQ:MPOS:SA_MAP_AF:SA_POST_PROB	0/1:49,5:0.154:14,1:32,4:37:217,223:60:12:0.00,0.091,0.093:0.013,0.025,0.962	0/0:8,0:0.057:5,0:3,0:0:5,0:0:0
2	166231106	.	T	C	.	.	DP=47;ECNT=1;NLOD=7.20;N_ART_LOD=-1.419e+00;POP_AF=1.000e-03;P_GERMLINE=-3.896e+00;TLOD=50.07	GT:AD:AF:F1R2:F2R1:MBQ:MFRL:MMQ:MPOS:SA_MAP_AF:SA_POST_PROB	0/1:7,13:0.655:3,9:4,4:40:266,254:60:20:0.00,0.646,0.650:0.030,0.025,0.946	0/0:24,0:0.058:17,0:7,0:0:2,0:0:0
2	166747464	.	G	C	.	.	DP=548;ECNT=1;NLOD=30.27;N_ART_LOD=-2.015e+00;POP_AF=1.000e-03;P_GERMLINE=-2.697e+01;TLOD=204.22	GT:AD:AF:F1R2:F2R1:MBQ:MFRL:MMQ:MPOS:SA_MAP_AF:SA_POST_PROB	0/1:357,66:0.173:135,26:222,40:40:169,154:60:18:0.152,0.121,0.156:3.280e-03,0.031,0.966	0/0:101,0:0.022:80,0:21,0:0:0,0:0:0
2	169487473	.	AT	A	.	.	DB;DP=130;ECNT=1;NLOD=10.81;N_ART_LOD=-1.301e+00;POP_AF=1.000e-03;P_GERMLINE=-9.046e+00;RPA=9,8;RU=T;STR;TLOD=4.47	GT:AD:AF:F1R2:F2R1:MBQ:MFRL:MMQ:MPOS:SA_MAP_AF:SA_POST_PROB	0/1:73,5:0.121:22,1:47,4:39:169,188:60:34:0.061,0.040,0.065:5.646e-03,0.019,0.976	0/0:36,0:0.062:18,0:18,0:0:2,0:0:0
2	169684592	.	T	C	.	.	DP=85;ECNT=1;NLOD=7.19;N_ART_LOD=-1.412e+00;POP_AF=1.000e-03;P_GERMLINE=-5.956e+00;TLOD=3.94	GT:AD:AF:F1R2:F2R1:MBQ:MFRL:MMQ:MPOS:SA_MAP_AF:SA_POST_PROB	0/1:52,2:0.077:19,2:33,0:40:183,114:60:14:0.00,0.040,0.037:0.012,8.143e-03,0.980	0/0:24,0:0.041:16,0:8,0:0:2,0:0:0
2	170012666	.	TA	T	.	.	DP=158;ECNT=1;NLOD=7.20;N_ART_LOD=-1.152e+00;POP_AF=1.000e-03;P_GERMLINE=-3.895e+00;RPA=9,8;RU=A;STR;TLOD=8.72	GT:AD:AF:F1R2:F2R1:MBQ:MFRL:MMQ:MPOS:SA_MAP_AF:SA_POST_PROB	0/1:109,7:0.105:44,3:60,4:40:200,194:60:20:0.051,0.061,0.062:4.869e-03,0.061,0.934	0/0:24,0:0.102:11,0:10,0:0:2,0:0:0
2	170033200	.	T	TA	.	.	DP=149;ECNT=1;NLOD=4.52;N_ART_LOD=-9.937e-01;POP_AF=1.000e-03;P_GERMLINE=-1.242e+00;RPA=10,11;RU=A;STR;TLOD=8.51	GT:AD:AF:F1R2:F2R1:MBQ:MFRL:MMQ:MPOS:SA_MAP_AF:SA_POST_PROB	0/1:82,8:0.210:28,3:51,5:38:226,215:60:31:0.091,0.00,0.089:0.022,0.013,0.966	0/0:15,0:0.160:8,0:7,0:0:4,0:0:0
2	171256912	.	C	CTTT	.	.	DP=93;ECNT=1;NLOD=3.37;N_ART_LOD=-7.955e-01;POP_AF=1.000e-03;P_GERMLINE=-2.710e+00;RPA=18,21;RU=T;STR;TLOD=3.36	GT:AD:AF:F1R2:F2R1:MBQ:MFRL:MMQ:MPOS:SA_MAP_AF:SA_POST_PROB	0/1:5,6:0.507:3,3:1,0:39:215,156:60:18:0.313,0.293,0.333:0.028,0.021,0.952	0/0:11,0:0.384:3,0:3,0:0:21,0:0:0
2	171356324	.	T	A	.	.	DP=213;ECNT=1;NLOD=30.27;N_ART_LOD=-2.029e+00;POP_AF=1.000e-03;P_GERMLINE=-2.974e+01;TLOD=3.23	GT:AD:AF:F1R2:F2R1:MBQ:MFRL:MMQ:MPOS:SA_MAP_AF:SA_POST_PROB	0/1:92,2:0.053:36,0:56,2:40:183,168:60:13:0.020,0.00,0.021:5.026e-03,8.179e-03,0.987	0/0:101,0:0.056:67,0:34,0:0:2,0:0:0
2	171458681	.	C	T	.	.	DP=205;ECNT=1;NLOD=47.98;N_ART_LOD=-2.218e+00;POP_AF=1.000e-03;P_GERMLINE=-4.732e+01;TLOD=3.36	GT:AD:AF:F1R2:F2R1:MBQ:MFRL:MMQ:MPOS:SA_MAP_AF:SA_POST_PROB	0/1:32,2:0.071:18,1:14,1:34:187,155:60:13:0.040,0.051,0.059:0.019,8.604e-03,0.972	0/0:160,0:0.032:123,0:37,0:0:0,0:0:0
2	171685873	.	C	A	.	.	DP=20;ECNT=1;NLOD=4.20;N_ART_LOD=-1.199e+00;POP_AF=1.000e-03;P_GERMLINE=-3.723e+00;TLOD=3.18	GT:AD:AF:F1R2:F2R1:MBQ:MFRL:MMQ:MPOS:SA_MAP_AF:SA_POST_PROB	0/1:3,1:0.250:1,0:2,1:40:273,126:60:6:0.00,0.253,0.250:0.023,0.025,0.952	0/0:14,0:0.065:11,0:3,0:0:4,0:0:0
2	171812923	.	G	GT	.	.	DP=370;ECNT=2;NLOD=14.62;N_ART_LOD=0.618;POP_AF=1.000e-03;P_GERMLINE=-1.132e+01;RPA=9,10;RU=T;STR;TLOD=16.65	GT:AD:AF:F1R2:F2R1:MBQ:MFRL:MMQ:MPOS:SA_MAP_AF:SA_POST_PROB	0/1:258,15:0.091:97,5:159,10:39:184,199:60:30:0.030,0.051,0.055:0.014,4.151e-03,0.982	0/0:65,2:0.077:43,2:22,0:11:0,14:60:24
2	171812945	.	G	A	.	.	DP=591;ECNT=2;NLOD=31.84;N_ART_LOD=-2.042e+00;POP_AF=1.000e-03;P_GERMLINE=-2.854e+01;TLOD=1175.81	GT:AD:AF:F1R2:F2R1:MBQ:MFRL:MMQ:MPOS:SA_MAP_AF:SA_POST_PROB	0/1:135,314:0.685:46,111:89,203:39:174,173:60:16:0.687,0.687,0.699:7.871e-03,0.082,0.910	0/0:107,0:0.034:68,0:39,0:0:0,0:0:0
2	171867806	.	C	T	.	.	DP=115;ECNT=1;NLOD=7.45;N_ART_LOD=-1.447e+00;POP_AF=1.000e-03;P_GERMLINE=-5.616e+00;TLOD=4.55	GT:AD:AF:F1R2:F2R1:MBQ:MFRL:MMQ:MPOS:SA_MAP_AF:SA_POST_PROB	0/1:80,3:0.048:22,1:58,2:31:163,189:60:20:0.030,0.020,0.036:3.969e-03,0.018,0.978	0/0:25,0:0.089:17,0:8,0:0:2,0:0:0
2	172187275	.	A	T	.	.	DP=285;ECNT=2;NLOD=11.73;N_ART_LOD=-1.637e+00;POP_AF=1.000e-03;P_GERMLINE=-8.770e+00;TLOD=5.92	GT:AD:AF:F1R2:F2R1:MBQ:MFRL:MMQ:MPOS:SA_MAP_AF:SA_POST_PROB	0/1:205,5:0.081:79,2:126,3:39:181,206:60:11:0.020,0.020,0.024:6.377e-03,3.577e-03,0.990	0/0:39,0:0.086:20,0:19,0:0:3,0:0:0
2	172305177	.	C	CT	.	.	DP=159;ECNT=1;NLOD=19.68;N_ART_LOD=-7.718e-01;POP_AF=1.000e-03;P_GERMLINE=-1.893e+01;RPA=11,12;RU=T;STR;TLOD=3.45	GT:AD:AF:F1R2:F2R1:MBQ:MFRL:MMQ:MPOS:SA_MAP_AF:SA_POST_PROB	0/1:61,4:0.102:25,1:34,3:39:185,145:60:16:0.051,0.051,0.062:6.031e-03,0.032,0.962	0/0:76,2:0.083:46,0:27,1:39:0,3:60:7
2	172314644	.	A	ATT	.	.	DP=98;ECNT=1;NLOD=3.58;N_ART_LOD=-1.275e+00;POP_AF=1.000e-03;P_GERMLINE=-9.665e-01;RPA=11,13;RU=T;STR;TLOD=5.48	GT:AD:AF:F1R2:F2R1:MBQ:MFRL:MMQ:MPOS:SA_MAP_AF:SA_POST_PROB	0/1:7,7:0.506:2,4:5,1:38:263,224:60:38:0.152,0.00,0.152:0.019,0.021,0.960	0/0:13,1:0.372:10,0:3,0:0:3,0:0:0
2	172683461	.	C	CAA	.	.	DP=75;ECNT=1;NLOD=2.25;N_ART_LOD=-9.824e-01;POP_AF=1.000e-03;P_GERMLINE=-3.732e-02;RPA=11,13;RU=A;STR;TLOD=10.61	GT:AD:AF:F1R2:F2R1:MBQ:MFRL:MMQ:MPOS:SA_MAP_AF:SA_POST_PROB	0/1:12,9:0.484:2,3:9,4:39:256,243:46:25:0.172,0.00,0.167:0.025,0.019,0.956	0/0:8,0:0.298:4,0:3,0:0:2,0:0:0
2	173435578	.	C	CT	.	.	DP=268;ECNT=1;NLOD=5.99;N_ART_LOD=-7.890e-01;POP_AF=1.000e-03;P_GERMLINE=-2.685e+00;RPA=14,15;RU=T;STR;TLOD=26.96	GT:AD:AF:F1R2:F2R1:MBQ:MFRL:MMQ:MPOS:SA_MAP_AF:SA_POST_PROB	0/1:116,28:0.323:42,14:39,13:31:190,182:60:20:0.182,0.152,0.182:0.017,0.013,0.971	0/0:21,0:0.220:3,0:10,0:0:4,0:0:0
2	174086201	.	CGAT	C	.	.	DB;DP=475;ECNT=1;NLOD=8.34;N_ART_LOD=1.14;POP_AF=1.000e-03;P_GERMLINE=-5.035e+00;RPA=5,4;RU=GAT;STR;TLOD=16.87	GT:AD:AF:F1R2:F2R1:MBQ:MFRL:MMQ:MPOS:SA_MAP_AF:SA_POST_PROB	0/1:328,8:0.110:120,5:208,3:40:175,209:60:20:0.020,0.020,0.024:7.294e-03,2.326e-03,0.990	0/0:42,1:0.191:19,0:23,1:32:2,119:60:23
2	175243873	.	A	G	.	.	DP=108;ECNT=1;NLOD=4.20;N_ART_LOD=-1.210e+00;POP_AF=1.000e-03;P_GERMLINE=-3.740e+00;TLOD=3.16	GT:AD:AF:F1R2:F2R1:MBQ:MFRL:MMQ:MPOS:SA_MAP_AF:SA_POST_PROB	0/1:83,2:0.059:30,0:53,2:39:187,180:60:33:0.020,0.00,0.024:8.639e-03,6.534e-03,0.985	0/0:14,0:0.090:9,0:5,0:0:2,0:0:0
2	175246386	.	GA	G	.	.	DP=84;ECNT=1;NLOD=3.56;N_ART_LOD=-7.472e-01;POP_AF=1.000e-03;P_GERMLINE=-1.925e+00;RPA=12,11;RU=A;STR;TLOD=4.34	GT:AD:AF:F1R2:F2R1:MBQ:MFRL:MMQ:MPOS:SA_MAP_AF:SA_POST_PROB	0/1:53,6:0.155:12,2:35,2:39:204,208:60:25:0.00,0.071,0.069:0.012,0.017,0.971	0/0:12,0:0.154:6,0:5,0:0:2,0:0:0
2	175957720	.	G	GA	.	.	DP=317;ECNT=1;NLOD=16.76;N_ART_LOD=-1.503e+00;POP_AF=1.000e-03;P_GERMLINE=-1.574e+01;RPA=10,11;RU=A;STR;TLOD=3.72	GT:AD:AF:F1R2:F2R1:MBQ:MFRL:MMQ:MPOS:SA_MAP_AF:SA_POST_PROB	0/1:221,6:0.067:75,2:144,4:40:205,189:60:30:0.00,0.030,0.026:5.199e-03,0.010,0.984	0/0:56,0:0.104:30,0:24,0:0:2,0:0:0
2	176995682	.	AT	A	.	.	DB;DP=231;ECNT=1;NLOD=7.79;N_ART_LOD=-1.192e+00;POP_AF=1.000e-03;P_GERMLINE=-4.611e+00;RPA=10,9;RU=T;STR;TLOD=6.51	GT:AD:AF:F1R2:F2R1:MBQ:MFRL:MMQ:MPOS:SA_MAP_AF:SA_POST_PROB	0/1:155,7:0.127:57,3:90,4:40:182,183:60:18:0.040,0.00,0.044:3.565e-03,0.025,0.971	0/0:26,0:0.119:16,0:9,0:0:3,0:0:0
2	176996024	.	C	T	.	.	DP=316;ECNT=2;NLOD=19.61;N_ART_LOD=-1.538e+00;POP_AF=1.000e-03;P_GERMLINE=-1.806e+01;TLOD=4.25	GT:AD:AF:F1R2:F2R1:MBQ:MFRL:MMQ:MPOS:PGT:PID:SA_MAP_AF:SA_POST_PROB	0/1:196,6:0.091:63,3:129,3:37:187,157:60:32:0|1:176996022_C_CT:0.020,0.020,0.030:2.232e-03,0.029,0.969	0/0:70,2:0.101:37,2:32,0:9:0,1:60:12:0|1:176996022_C_CT
2	178357852	.	C	CT	.	.	DB;DP=134;ECNT=1;NLOD=13.18;N_ART_LOD=-1.391e+00;POP_AF=1.000e-03;P_GERMLINE=-1.220e+01;RPA=10,11;RU=T;STR;TLOD=3.68	GT:AD:AF:F1R2:F2R1:MBQ:MFRL:MMQ:MPOS:SA_MAP_AF:SA_POST_PROB	0/1:70,4:0.101:26,0:42,4:40:187,132:60:20:0.040,0.051,0.054:7.864e-03,0.012,0.980	0/0:44,0:0.080:24,0:20,0:0:2,0:0:0
2	178936238	.	A	T	.	.	DP=231;ECNT=1;NLOD=10.50;N_ART_LOD=-1.571e+00;POP_AF=1.000e-03;P_GERMLINE=-8.483e+00;TLOD=4.74	GT:AD:AF:F1R2:F2R1:MBQ:MFRL:MMQ:MPOS:SA_MAP_AF:SA_POST_PROB	0/1:182,3:0.036:70,1:112,2:39:181,144:60:20:0.010,0.010,0.016:2.860e-03,5.491e-03,0.992	0/0:35,0:0.042:24,0:11,0:0:2,0:0:0
2	178969128	.	CT	C	.	.	DP=622;ECNT=1;NLOD=52.52;N_ART_LOD=-2.275e+00;POP_AF=1.000e-03;P_GERMLINE=-5.221e+01;RPA=5,4;RU=T;STR;TLOD=3.01	GT:AD:AF:F1R2:F2R1:MBQ:MFRL:MMQ:MPOS:SA_MAP_AF:SA_POST_PROB	0/1:383,6:0.048:135,2:248,4:40:168,169:60:19:0.010,0.010,0.015:2.432e-03,2.458e-03,0.995	0/0:175,0:0.075:110,0:65,0:0:0,0:0:0
2	178986123	.	G	A	.	.	DP=139;ECNT=2;NLOD=2.71;N_ART_LOD=-7.403e-01;POP_AF=1.000e-03;P_GERMLINE=-1.051e+00;TLOD=4.41	GT:AD:AF:F1R2:F2R1:MBQ:MFRL:MMQ:MPOS:PGT:PID:SA_MAP_AF:SA_POST_PROB	0/1:126,3:0.027:12,0:24,3:39:230,246:60:14:0|1:178986121_A_G:0.071,0.00,0.075:0.025,0.012,0.963	0/0:9,0:2.728e-04:2,0:1,0:0:20,0:0:0:0|1:178986121_A_G
2	178988919	.	CA	C	.	.	DB;DP=655;ECNT=1;NLOD=11.40;N_ART_LOD=-1.168e+00;POP_AF=1.000e-03;P_GERMLINE=-8.122e+00;RPA=9,8;RU=A;STR;TLOD=7.34	GT:AD:AF:F1R2:F2R1:MBQ:MFRL:MMQ:MPOS:SA_MAP_AF:SA_POST_PROB	0/1:529,11:0.077:181,4:335,7:39:171,223:60:17:0.020,0.020,0.021:3.822e-03,1.650e-03,0.995	0/0:38,0:0.088:18,0:18,0:0:2,0:0:0
2	179323420	.	GCT	G	.	.	DP=633;ECNT=1;NLOD=24.58;N_ART_LOD=-1.677e+00;POP_AF=1.000e-03;P_GERMLINE=-2.128e+01;RPA=7,6;RU=CT;STR;TLOD=10.09	GT:AD:AF:F1R2:F2R1:MBQ:MFRL:MMQ:MPOS:SA_MAP_AF:SA_POST_PROB	0/1:403,7:0.124:152,1:227,6:38:177,161:60:29:0.020,0.010,0.018:3.206e-03,2.507e-03,0.994	0/0:82,0:0.128:46,0:31,0:0:0,0:0:0
2	179325203	.	C	CT	.	.	DB;DP=222;ECNT=1;NLOD=12.34;N_ART_LOD=-1.403e+00;POP_AF=1.000e-03;P_GERMLINE=-9.758e+00;RPA=10,11;RU=T;STR;TLOD=5.38	GT:AD:AF:F1R2:F2R1:MBQ:MFRL:MMQ:MPOS:SA_MAP_AF:SA_POST_PROB	0/1:127,7:0.133:53,2:73,5:36:185,172:60:32:0.051,0.00,0.052:5.712e-03,0.018,0.977	0/0:41,0:0.159:24,0:16,0:0:2,0:0:0
2	179616770	.	GAAA	G	.	.	DP=278;ECNT=1;NLOD=6.98;N_ART_LOD=-9.362e-01;POP_AF=1.000e-03;P_GERMLINE=-5.109e+00;RPA=15,12;RU=A;STR;TLOD=4.58	GT:AD:AF:F1R2:F2R1:MBQ:MFRL:MMQ:MPOS:SA_MAP_AF:SA_POST_PROB	0/1:133,21:0.275:16,3:13,1:26:181,218:60:30:0.030,0.00,0.027:7.078e-03,6.730e-03,0.986	0/0:28,1:0.284:3,0:4,0:0:5,0:0:0
2	179977648	.	C	CA	.	.	DP=745;ECNT=1;NLOD=8.43;N_ART_LOD=-1.231e+00;POP_AF=1.000e-03;P_GERMLINE=-5.126e+00;RPA=9,10;RU=A;STR;TLOD=10.31	GT:AD:AF:F1R2:F2R1:MBQ:MFRL:MMQ:MPOS:SA_MAP_AF:SA_POST_PROB	0/1:572,16:0.108:207,4:360,11:39:176,206:60:21:0.020,0.020,0.026:2.278e-03,3.016e-03,0.995	0/0:28,0:0.132:10,0:18,0:0:3,0:0:0
2	179988415	.	G	T	.	.	DP=186;ECNT=1;NLOD=9.58;N_ART_LOD=-1.545e+00;POP_AF=1.000e-03;P_GERMLINE=-8.796e+00;TLOD=3.48	GT:AD:AF:F1R2:F2R1:MBQ:MFRL:MMQ:MPOS:SA_MAP_AF:SA_POST_PROB	0/1:136,9:0.087:66,5:70,4:16:198,218:60:28:0.00,0.061,0.062:0.015,8.569e-03,0.977	0/0:32,0:0.071:13,0:19,0:0:2,0:0:0
2	182430135	.	TGGCAATGA	T	.	.	DP=755;ECNT=1;NLOD=45.05;N_ART_LOD=-2.188e+00;POP_AF=1.000e-03;P_GERMLINE=-4.175e+01;TLOD=10.60	GT:AD:AF:F1R2:F2R1:MBQ:MFRL:MMQ:MPOS:SA_MAP_AF:SA_POST_PROB	0/1:560,6:0.037:191,2:369,4:40:181,220:60:31:0.010,0.010,0.011:2.310e-03,1.682e-03,0.996	0/0:150,0:0.026:100,0:50,0:0:0,0:0:0
2	182767248	.	C	A	.	.	DP=104;ECNT=1;NLOD=8.70;N_ART_LOD=-1.477e+00;POP_AF=1.000e-03;P_GERMLINE=-5.398e+00;TLOD=41.59	GT:AD:AF:F1R2:F2R1:MBQ:MFRL:MMQ:MPOS:SA_MAP_AF:SA_POST_PROB	0/1:58,13:0.203:19,10:39,3:40:225,212:60:20:0.182,0.152,0.183:0.034,0.013,0.954	0/0:29,0:2.411e-03:24,0:5,0:0:3,0:0:0
2	183066377	.	CA	C	.	.	DP=261;ECNT=1;NLOD=6.71;N_ART_LOD=-7.060e-01;POP_AF=1.000e-03;P_GERMLINE=-5.430e+00;RPA=13,12;RU=A;STR;TLOD=3.98	GT:AD:AF:F1R2:F2R1:MBQ:MFRL:MMQ:MPOS:SA_MAP_AF:SA_POST_PROB	0/1:176,5:0.165:6,1:20,3:37:194,197:60:15:0.020,0.020,0.026:4.489e-03,6.124e-03,0.989	0/0:25,0:0.203:1,0:0,0:0:4,0:0:0
2	186671946	.	A	G	.	.	DP=476;ECNT=1;NLOD=35.68;N_ART_LOD=-2.092e+00;POP_AF=1.000e-03;P_GERMLINE=-3.435e+01;TLOD=4.03	GT:AD:AF:F1R2:F2R1:MBQ:MFRL:MMQ:MPOS:SA_MAP_AF:SA_POST_PROB	0/1:327,3:0.036:142,2:185,1:40:176,177:60:17:0.010,0.010,9.091e-03:2.698e-03,1.757e-03,0.996	0/0:119,0:0.038:81,0:38,0:0:0,0:0:0
2	186689258	.	G	GT	.	.	DB;DP=166;ECNT=1;NLOD=12.77;N_ART_LOD=-3.817e-01;POP_AF=1.000e-03;P_GERMLINE=-9.505e+00;RPA=10,11;RU=T;STR;TLOD=7.12	GT:AD:AF:F1R2:F2R1:MBQ:MFRL:MMQ:MPOS:SA_MAP_AF:SA_POST_PROB	0/1:62,6:0.198:24,2:36,4:28:213,280:60:36:0.091,0.00,0.088:0.019,0.014,0.967	0/0:51,1:0.165:30,0:19,1:41:2,2:60:11
2	187466921	.	AT	A	.	.	DB;DP=176;ECNT=1;NLOD=8.06;N_ART_LOD=-1.224e+00;POP_AF=1.000e-03;P_GERMLINE=-4.829e+00;RPA=10,9;RU=T;STR;TLOD=6.79	GT:AD:AF:F1R2:F2R1:MBQ:MFRL:MMQ:MPOS:SA_MAP_AF:SA_POST_PROB	0/1:104,7:0.163:37,4:44,3:40:203,242:60:24:0.061,0.00,0.065:9.059e-03,0.016,0.975	0/0:28,0:0.143:10,0:9,0:0:7,0:0:0
2	187490403	.	TGTGAGA	T	.	.	DP=111;ECNT=1;NLOD=3.01;N_ART_LOD=-1.041e+00;POP_AF=1.000e-03;P_GERMLINE=-1.786e-01;TLOD=11.44	GT:AD:AF:F1R2:F2R1:MBQ:MFRL:MMQ:MPOS:SA_MAP_AF:SA_POST_PROB	0/1:83,6:0.119:30,0:53,6:39:247,239:60:15:0.071,0.00,0.067:0.025,9.867e-03,0.965	0/0:10,0:5.032e-04:6,0:4,0:0:5,0:0:0
2	187523941	.	AT	A	.	.	DB;DP=355;ECNT=1;NLOD=15.59;N_ART_LOD=-1.483e+00;POP_AF=1.000e-03;P_GERMLINE=-1.490e+01;RPA=9,8;RU=T;STR;TLOD=3.40	GT:AD:AF:F1R2:F2R1:MBQ:MFRL:MMQ:MPOS:SA_MAP_AF:SA_POST_PROB	0/1:219,5:0.129:62,3:138,2:40:188,198:60:32:0.020,0.020,0.024:9.953e-03,3.017e-03,0.987	0/0:52,0:0.125:25,0:26,0:0:2,0:0:0
2	187529823	.	ATTTTT	A	.	.	DP=334;ECNT=1;NLOD=6.21;N_ART_LOD=-8.212e-01;POP_AF=1.000e-03;P_GERMLINE=-3.277e+00;RPA=17,12;RU=T;STR;TLOD=5.87	GT:AD:AF:F1R2:F2R1:MBQ:MFRL:MMQ:MPOS:SA_MAP_AF:SA_POST_PROB	0/1:236,37:0.176:11,3:24,2:36:202,290:60:33:0.010,0.020,0.019:2.280e-03,0.010,0.987	0/0:23,1:0.138:1,0:1,0:0:4,0:0:0
2	187531856	.	G	GT	.	.	DB;DP=111;ECNT=1;NLOD=9.56;N_ART_LOD=-2.596e-01;POP_AF=1.000e-03;P_GERMLINE=-6.300e+00;RPA=11,12;RU=T;STR;TLOD=6.95	GT:AD:AF:F1R2:F2R1:MBQ:MFRL:MMQ:MPOS:SA_MAP_AF:SA_POST_PROB	0/1:53,6:0.137:27,3:24,3:39:195,174:60:16:0.081,0.081,0.102:6.898e-03,0.037,0.956	0/0:40,1:0.090:21,1:18,0:20:0,0:60:28
2	187605204	.	G	GT	.	.	DP=370;ECNT=1;NLOD=16.55;N_ART_LOD=-1.499e+00;POP_AF=1.000e-03;P_GERMLINE=-1.549e+01;RPA=9,10;RU=T;STR;TLOD=3.76	GT:AD:AF:F1R2:F2R1:MBQ:MFRL:MMQ:MPOS:SA_MAP_AF:SA_POST_PROB	0/1:242,6:0.109:81,2:157,4:40:196,185:60:21:0.020,0.020,0.024:0.011,2.247e-03,0.987	0/0:55,0:0.108:36,0:19,0:0:2,0:0:0
2	190571848	.	C	A	.	.	DP=46;ECNT=1;NLOD=6.90;N_ART_LOD=-1.402e+00;POP_AF=1.000e-03;P_GERMLINE=-5.215e+00;TLOD=4.39	GT:AD:AF:F1R2:F2R1:MBQ:MFRL:MMQ:MPOS:SA_MAP_AF:SA_POST_PROB	0/1:16,2:0.150:4,1:12,1:37:210,424:60:10:0.111,0.00,0.111:0.025,0.016,0.959	0/0:23,0:0.060:13,0:10,0:0:3,0:0:0
2	191231350	.	GCT	G	.	.	DP=69;ECNT=1;NLOD=7.22;N_ART_LOD=-1.398e+00;POP_AF=1.000e-03;P_GERMLINE=-6.587e+00;RPA=6,5;RU=CT;STR;TLOD=3.34	GT:AD:AF:F1R2:F2R1:MBQ:MFRL:MMQ:MPOS:SA_MAP_AF:SA_POST_PROB	0/1:39,2:0.089:16,1:23,1:40:188,184:60:22:0.00,0.051,0.049:0.011,0.014,0.975	0/0:24,0:1.518e-04:12,0:12,0:0:3,0:0:0
2	191302091	.	C	T	.	.	DP=490;ECNT=1;NLOD=54.36;N_ART_LOD=-2.275e+00;POP_AF=1.000e-03;P_GERMLINE=-5.402e+01;TLOD=3.04	GT:AD:AF:F1R2:F2R1:MBQ:MFRL:MMQ:MPOS:SA_MAP_AF:SA_POST_PROB	0/1:277,3:0.035:102,1:175,2:39:183,173:60:9:0.00,0.010,0.011:7.264e-03,1.449e-03,0.991	0/0:181,0:0.040:116,0:65,0:0:0,0:0:0
2	191775083	.	C	CT	.	.	DP=122;ECNT=1;NLOD=6.49;N_ART_LOD=-1.126e+00;POP_AF=1.000e-03;P_GERMLINE=-6.163e+00;RPA=11,12;RU=T;STR;TLOD=3.03	GT:AD:AF:F1R2:F2R1:MBQ:MFRL:MMQ:MPOS:SA_MAP_AF:SA_POST_PROB	0/1:75,4:0.122:34,2:37,2:15:181,192:60:25:0.051,0.030,0.051:9.168e-03,8.550e-03,0.982	0/0:22,0:0.131:13,0:7,0:0:3,0:0:0
2	191788623	.	G	GT	.	.	DB;DP=218;ECNT=1;NLOD=25.25;N_ART_LOD=-1.654e+00;POP_AF=1.000e-03;P_GERMLINE=-2.492e+01;RPA=9,10;RU=T;STR;TLOD=3.03	GT:AD:AF:F1R2:F2R1:MBQ:MFRL:MMQ:MPOS:SA_MAP_AF:SA_POST_PROB	0/1:106,4:0.090:42,3:62,1:39:162,236:60:32:0.020,0.030,0.036:8.260e-03,5.473e-03,0.986	0/0:84,0:0.054:57,0:27,0:0:0,0:0:0
2	197021394	.	A	G	.	.	DP=245;ECNT=1;NLOD=37.17;N_ART_LOD=-2.119e+00;POP_AF=1.000e-03;P_GERMLINE=-3.387e+01;TLOD=91.47	GT:AD:AF:F1R2:F2R1:MBQ:MFRL:MMQ:MPOS:SA_MAP_AF:SA_POST_PROB	0/1:71,27:0.291:29,13:42,14:39:196,220:60:20:0.273,0.242,0.276:0.021,0.016,0.962	0/0:124,0:0.060:95,0:29,0:0:0,0:0:0
2	197643854	.	CT	C	.	.	DP=66;ECNT=1;NLOD=13.79;N_ART_LOD=-1.671e+00;POP_AF=1.000e-03;P_GERMLINE=-1.300e+01;RPA=15,14;RU=T;STR;TLOD=3.48	GT:AD:AF:F1R2:F2R1:MBQ:MFRL:MMQ:MPOS:SA_MAP_AF:SA_POST_PROB	0/1:18,2:0.101:8,1:10,1:21:241,260:60:16:0.101,0.00,0.100:0.025,0.015,0.960	0/0:46,0:2.757e-03:27,0:19,0:0:2,0:0:0
2	197654578	.	G	GA	.	.	DP=157;ECNT=1;NLOD=4.64;N_ART_LOD=1.07;POP_AF=1.000e-03;P_GERMLINE=-1.357e+00;RPA=14,15;RU=A;STR;TLOD=14.32	GT:AD:AF:F1R2:F2R1:MBQ:MFRL:MMQ:MPOS:SA_MAP_AF:SA_POST_PROB	0/1:82,15:0.193:26,2:45,11:39:228,266:60:20:0.00,0.131,0.135:0.019,0.019,0.962	0/0:33,3:0.208:17,1:12,1:22:2,4:60:22
2	197762941	.	CA	C	.	.	DP=130;ECNT=1;NLOD=4.57;N_ART_LOD=-9.129e-01;POP_AF=1.000e-03;P_GERMLINE=-1.289e+00;RPA=14,13;RU=A;STR;TLOD=18.54	GT:AD:AF:F1R2:F2R1:MBQ:MFRL:MMQ:MPOS:SA_MAP_AF:SA_POST_PROB	0/1:75,16:0.229:25,6:31,7:39:173,187:60:20:0.101,0.141,0.146:0.020,0.012,0.968	0/0:18,1:0.179:7,0:7,0:0:2,0:0:0
2	197791356	.	G	A	.	.	DP=184;ECNT=2;NLOD=4.21;N_ART_LOD=-1.199e+00;POP_AF=1.000e-03;P_GERMLINE=-2.433e+00;TLOD=4.49	GT:AD:AF:F1R2:F2R1:MBQ:MFRL:MMQ:MPOS:SA_MAP_AF:SA_POST_PROB	0/1:148,3:0.071:62,1:86,2:35:163,207:60:21:0.020,0.00,0.020:3.392e-03,8.395e-03,0.988	0/0:14,0:0.064:9,0:5,0:0:6,0:0:0
2	197791359	.	G	A	.	.	DP=167;ECNT=2;NLOD=3.91;N_ART_LOD=-1.159e+00;POP_AF=1.000e-03;P_GERMLINE=-1.724e+00;TLOD=4.93	GT:AD:AF:F1R2:F2R1:MBQ:MFRL:MMQ:MPOS:SA_MAP_AF:SA_POST_PROB	0/1:143,3:0.043:59,1:84,2:39:166,162:60:11:0.010,0.020,0.021:0.024,1.957e-03,0.974	0/0:13,0:0.037:9,0:4,0:0:7,0:0:0
2	198267243	.	G	GA	.	.	DP=77;ECNT=1;NLOD=6.62;N_ART_LOD=-1.164e-01;POP_AF=1.000e-03;P_GERMLINE=-3.325e+00;RPA=13,14;RU=A;STR;TLOD=7.68	GT:AD:AF:F1R2:F2R1:MBQ:MFRL:MMQ:MPOS:SA_MAP_AF:SA_POST_PROB	0/1:22,6:0.273:5,5:13,1:39:211,232:60:10:0.00,0.212,0.214:0.024,0.022,0.955	0/0:30,1:0.176:15,0:13,1:36:2,0:60:1
2	198360213	.	A	T	.	.	DP=59;ECNT=1;NLOD=2.47;N_ART_LOD=-6.121e-01;POP_AF=1.000e-03;P_GERMLINE=-6.021e-02;TLOD=11.85	GT:AD:AF:F1R2:F2R1:MBQ:MFRL:MMQ:MPOS:SA_MAP_AF:SA_POST_PROB	0/1:40,8:0.194:7,2:8,6:37:175,172:60:5:0.273,0.222,0.276:0.021,0.022,0.957	0/0:9,0:0.097:1,0:0,0:0:16,0:0:0
2	198607719	.	G	C	.	.	DP=104;ECNT=1;NLOD=4.45;N_ART_LOD=-1.213e+00;POP_AF=1.000e-03;P_GERMLINE=-1.179e+00;TLOD=122.66	GT:AD:AF:F1R2:F2R1:MBQ:MFRL:MMQ:MPOS:SA_MAP_AF:SA_POST_PROB	0/1:48,35:0.426:22,14:26,21:40:190,205:60:20:0.364,0.414,0.422:0.032,0.017,0.951	0/0:15,0:0.040:10,0:5,0:0:5,0:0:0
2	202082278	.	T	TA	.	.	DP=138;ECNT=1;NLOD=9.63;N_ART_LOD=-1.275e+00;POP_AF=1.000e-03;P_GERMLINE=-6.381e+00;RPA=9,10;RU=A;STR;TLOD=6.87	GT:AD:AF:F1R2:F2R1:MBQ:MFRL:MMQ:MPOS:SA_MAP_AF:SA_POST_PROB	0/1:80,6:0.121:20,1:58,5:39:197,153:60:23:0.051,0.061,0.070:6.447e-03,0.029,0.964	0/0:32,0:0.110:14,0:18,0:0:2,0:0:0
2	202139739	.	C	CT	.	.	DP=78;ECNT=1;NLOD=3.11;N_ART_LOD=-7.407e-01;POP_AF=1.000e-03;P_GERMLINE=-8.040e-01;RPA=14,15;RU=T;STR;TLOD=5.14	GT:AD:AF:F1R2:F2R1:MBQ:MFRL:MMQ:MPOS:SA_MAP_AF:SA_POST_PROB	0/1:28,5:0.320:10,2:10,3:36:184,214:60:19:0.131,0.111,0.147:0.031,0.012,0.957	0/0:11,0:0.219:3,0:4,0:0:6,0:0:0
2	202569845	.	A	T	.	.	DP=423;ECNT=1;NLOD=21.58;N_ART_LOD=-1.585e+00;POP_AF=1.000e-03;P_GERMLINE=-2.101e+01;TLOD=3.26	GT:AD:AF:F1R2:F2R1:MBQ:MFRL:MMQ:MPOS:SA_MAP_AF:SA_POST_PROB	0/1:327,3:0.030:158,2:169,1:40:172,95:60:2:0.010,0.00,9.063e-03:6.346e-04,0.059,0.941	0/0:72,0:0.047:56,0:16,0:0:2,0:0:0
2	202593929	.	G	GA	.	.	DP=205;ECNT=1;NLOD=4.66;N_ART_LOD=-6.607e-01;POP_AF=1.000e-03;P_GERMLINE=-1.377e+00;RPA=13,14;RU=A;STR;TLOD=13.17	GT:AD:AF:F1R2:F2R1:MBQ:MFRL:MMQ:MPOS:SA_MAP_AF:SA_POST_PROB	0/1:107,14:0.246:27,2:48,9:36:190,194:60:28:0.091,0.071,0.091:0.018,9.064e-03,0.973	0/0:16,0:0.276:9,0:4,0:0:3,0:0:0
2	203149026	.	CT	C	.	.	DB;DP=87;ECNT=1;NLOD=2.64;N_ART_LOD=-7.772e-01;POP_AF=1.000e-03;P_GERMLINE=-8.503e-02;RPA=11,10;RU=T;STR;TLOD=17.22	GT:AD:AF:F1R2:F2R1:MBQ:MFRL:MMQ:MPOS:SA_MAP_AF:SA_POST_PROB	0/1:61,11:0.180:22,3:35,8:39:210,232:60:17:0.121,0.152,0.155:0.012,0.031,0.958	0/0:9,0:0.059:4,0:4,0:0:4,0:0:0
2	203424678	.	C	G	.	.	DP=147;ECNT=1;NLOD=26.84;N_ART_LOD=-1.976e+00;POP_AF=1.000e-03;P_GERMLINE=-2.354e+01;TLOD=55.87	GT:AD:AF:F1R2:F2R1:MBQ:MFRL:MMQ:MPOS:SA_MAP_AF:SA_POST_PROB	0/1:30,17:0.365:17,5:13,12:39:219,266:60:20:0.364,0.293,0.362:0.016,0.037,0.947	0/0:90,0:0.051:73,0:17,0:0:0,0:0:0
2	203807441	.	AT	A	.	.	DB;DP=160;ECNT=1;NLOD=9.31;N_ART_LOD=-1.228e+00;POP_AF=1.000e-03;P_GERMLINE=-6.009e+00;RPA=10,9;RU=T;STR;TLOD=9.61	GT:AD:AF:F1R2:F2R1:MBQ:MFRL:MMQ:MPOS:SA_MAP_AF:SA_POST_PROB	0/1:110,9:0.106:49,5:51,4:37:208,195:60:17:0.00,0.081,0.080:0.022,8.062e-03,0.970	0/0:31,0:0.032:13,0:18,0:0:2,0:0:0
2	204032167	.	G	A	.	.	DP=86;ECNT=1;NLOD=15.00;N_ART_LOD=-1.711e+00;POP_AF=1.000e-03;P_GERMLINE=-1.296e+01;TLOD=4.76	GT:AD:AF:F1R2:F2R1:MBQ:MFRL:MMQ:MPOS:SA_MAP_AF:SA_POST_PROB	0/1:29,2:0.117:11,2:18,0:40:232,237:60:16:0.061,0.00,0.065:0.022,0.012,0.967	0/0:50,0:0.012:38,0:12,0:0:2,0:0:0
2	204304231	.	T	C	.	.	DP=132;ECNT=1;NLOD=14.36;N_ART_LOD=-1.704e+00;POP_AF=1.000e-03;P_GERMLINE=-1.106e+01;TLOD=73.89	GT:AD:AF:F1R2:F2R1:MBQ:MFRL:MMQ:MPOS:SA_MAP_AF:SA_POST_PROB	0/1:52,23:0.319:15,5:37,18:39:186,186:60:21:0.263,0.293,0.307:0.027,0.012,0.961	0/0:48,0:0.042:26,0:22,0:0:2,0:0:0
2	206037122	.	T	C	.	.	DP=114;ECNT=1;NLOD=8.71;N_ART_LOD=-1.477e+00;POP_AF=1.000e-03;P_GERMLINE=-8.067e+00;TLOD=3.34	GT:AD:AF:F1R2:F2R1:MBQ:MFRL:MMQ:MPOS:SA_MAP_AF:SA_POST_PROB	0/1:78,2:0.055:23,1:55,1:39:214,231:60:20:0.030,0.00,0.025:0.022,5.229e-03,0.973	0/0:29,0:1.948e-03:24,0:5,0:0:2,0:0:0
2	206041366	.	TAAA	T	.	.	DP=85;ECNT=1;NLOD=3.98;N_ART_LOD=-9.137e-01;POP_AF=1.000e-03;P_GERMLINE=-2.277e+00;RPA=15,12;RU=A;STR;TLOD=4.41	GT:AD:AF:F1R2:F2R1:MBQ:MFRL:MMQ:MPOS:SA_MAP_AF:SA_POST_PROB	0/1:29,9:0.344:3,1:4,2:34:233,162:60:21:0.081,0.00,0.077:0.019,0.013,0.968	0/0:17,1:0.242:1,0:4,0:0:7,0:0:0
2	208442243	.	G	A	.	.	DP=550;ECNT=1;NLOD=23.09;N_ART_LOD=-1.910e+00;POP_AF=1.000e-03;P_GERMLINE=-2.232e+01;TLOD=3.47	GT:AD:AF:F1R2:F2R1:MBQ:MFRL:MMQ:MPOS:SA_MAP_AF:SA_POST_PROB	0/1:435,4:0.038:160,2:275,2:40:170,130:60:12:0.010,0.010,9.112e-03:3.317e-03,1.212e-03,0.995	0/0:77,0:0.049:50,0:27,0:0:2,0:0:0
2	209201528	.	CAT	C	.	.	DB;DP=129;ECNT=1;NLOD=9.32;N_ART_LOD=-1.516e+00;POP_AF=1.000e-03;P_GERMLINE=-6.019e+00;RPA=7,6;RU=AT;STR;TLOD=9.60	GT:AD:AF:F1R2:F2R1:MBQ:MFRL:MMQ:MPOS:SA_MAP_AF:SA_POST_PROB	0/1:87,5:0.073:40,2:47,3:40:173,173:60:26:0.051,0.040,0.054:4.465e-03,0.020,0.975	0/0:31,0:0.031:18,0:13,0:0:2,0:0:0
2	209309572	.	G	C	.	.	DP=640;ECNT=1;NLOD=92.89;N_ART_LOD=-2.508e+00;POP_AF=1.000e-03;P_GERMLINE=-8.959e+01;TLOD=9.13	GT:AD:AF:F1R2:F2R1:MBQ:MFRL:MMQ:MPOS:SA_MAP_AF:SA_POST_PROB	0/1:281,5:0.045:108,2:173,3:39:166,181:60:11:0.010,0.020,0.017:3.984e-03,2.376e-03,0.994	0/0:312,3:0.043:221,2:91,1:32:0,0:60:0
2	210561820	.	AT	A	.	.	DB;DP=224;ECNT=1;NLOD=20.06;N_ART_LOD=-1.870e+00;POP_AF=1.000e-03;P_GERMLINE=-1.836e+01;RPA=10,9;RU=T;STR;TLOD=4.41	GT:AD:AF:F1R2:F2R1:MBQ:MFRL:MMQ:MPOS:SA_MAP_AF:SA_POST_PROB	0/1:96,5:0.182:37,4:59,1:40:185,157:60:30:0.051,0.00,0.050:0.010,0.011,0.979	0/0:67,0:0.094:33,0:34,0:0:2,0:0:0
2	210908634	.	T	C	.	.	DP=142;ECNT=1;NLOD=9.59;N_ART_LOD=-1.529e+00;POP_AF=1.000e-03;P_GERMLINE=-9.036e+00;TLOD=3.25	GT:AD:AF:F1R2:F2R1:MBQ:MFRL:MMQ:MPOS:SA_MAP_AF:SA_POST_PROB	0/1:97,2:0.062:41,2:56,0:40:196,220:60:19:0.00,0.020,0.020:4.797e-03,0.013,0.982	0/0:32,0:0.032:19,0:13,0:0:2,0:0:0
2	211300901	.	C	T	.	.	DP=89;ECNT=1;NLOD=6.00;N_ART_LOD=-1.330e+00;POP_AF=1.000e-03;P_GERMLINE=-4.813e+00;TLOD=3.89	GT:AD:AF:F1R2:F2R1:MBQ:MFRL:MMQ:MPOS:SA_MAP_AF:SA_POST_PROB	0/1:53,2:0.125:19,1:34,1:40:202,167:60:12:0.00,0.040,0.036:0.011,8.599e-03,0.980	0/0:20,0:0.026:11,0:9,0:0:2,0:0:0
2	211441122	.	G	A	.	.	DP=596;ECNT=1;NLOD=71.46;N_ART_LOD=-2.396e+00;POP_AF=1.000e-03;P_GERMLINE=-6.998e+01;TLOD=4.19	GT:AD:AF:F1R2:F2R1:MBQ:MFRL:MMQ:MPOS:SA_MAP_AF:SA_POST_PROB	0/1:317,3:0.034:127,1:190,2:40:168,142:60:13:0.00,0.010,9.375e-03:0.013,9.436e-04,0.986	0/0:239,0:0.046:163,0:76,0:0:0,0:0:0
2	211527827	.	G	GT	.	.	DP=314;ECNT=1;NLOD=6.47;N_ART_LOD=0.240;POP_AF=1.000e-03;P_GERMLINE=-3.166e+00;RPA=12,13;RU=T;STR;TLOD=23.44	GT:AD:AF:F1R2:F2R1:MBQ:MFRL:MMQ:MPOS:SA_MAP_AF:SA_POST_PROB	0/1:219,21:0.164:44,8:79,10:39:168,171:60:26:0.061,0.071,0.076:4.538e-03,0.011,0.984	0/0:31,1:0.213:12,0:5,1:2:2,30:60:17
2	213403244	.	G	A	.	.	DP=381;ECNT=1;NLOD=18.31;N_ART_LOD=-1.810e+00;POP_AF=1.000e-03;P_GERMLINE=-1.680e+01;TLOD=4.21	GT:AD:AF:F1R2:F2R1:MBQ:MFRL:MMQ:MPOS:SA_MAP_AF:SA_POST_PROB	0/1:295,3:0.038:93,1:202,2:40:163,178:60:47:0.010,0.010,0.010:1.316e-03,5.614e-03,0.993	0/0:61,0:0.047:28,0:33,0:0:3,0:0:0
2	215711674	.	C	T	.	.	DP=118;ECNT=1;NLOD=5.10;N_ART_LOD=-1.274e+00;POP_AF=1.000e-03;P_GERMLINE=-4.492e+00;TLOD=3.30	GT:AD:AF:F1R2:F2R1:MBQ:MFRL:MMQ:MPOS:SA_MAP_AF:SA_POST_PROB	0/1:94,2:0.035:66,1:28,1:40:156,146:60:46:0.020,0.010,0.021:3.952e-03,8.744e-03,0.987	0/0:17,0:0.055:5,0:12,0:0:2,0:0:0
2	215821549	.	C	CA	.	.	DP=135;ECNT=1;NLOD=4.50;N_ART_LOD=1.34;POP_AF=1.000e-03;P_GERMLINE=-1.227e+00;RPA=13,14;RU=A;STR;TLOD=8.68	GT:AD:AF:F1R2:F2R1:MBQ:MFRL:MMQ:MPOS:SA_MAP_AF:SA_POST_PROB	0/1:57,8:0.226:15,1:34,7:35:222,212:60:41:0.121,0.00,0.123:0.022,0.016,0.962	0/0:31,2:0.209:15,1:10,1:10:3,25:60:26
2	216189885	.	G	C	.	.	DP=81;ECNT=1;NLOD=3.30;N_ART_LOD=-1.094e+00;POP_AF=1.000e-03;P_GERMLINE=-2.397e+00;TLOD=3.61	GT:AD:AF:F1R2:F2R1:MBQ:MFRL:MMQ:MPOS:SA_MAP_AF:SA_POST_PROB	0/1:63,2:0.061:24,2:39,0:39:200,258:60:15:0.00,0.030,0.031:6.493e-03,0.019,0.974	0/0:11,0:0.043:5,0:6,0:0:5,0:0:0
2	216209465	.	A	G	.	.	DP=339;ECNT=1;NLOD=10.50;N_ART_LOD=-1.556e+00;POP_AF=1.000e-03;P_GERMLINE=-9.940e+00;TLOD=3.26	GT:AD:AF:F1R2:F2R1:MBQ:MFRL:MMQ:MPOS:SA_MAP_AF:SA_POST_PROB	0/1:294,3:0.023:108,1:186,2:39:173,150:60:14:0.010,0.00,0.010:7.924e-04,0.036,0.964	0/0:35,0:2.267e-03:16,0:19,0:0:2,0:0:0
2	216226368	.	G	GA	.	.	DP=235;ECNT=2;NLOD=12.63;N_ART_LOD=-1.388e+00;POP_AF=1.000e-03;P_GERMLINE=-1.157e+01;RPA=9,10;RU=A;STR;TLOD=3.76	GT:AD:AF:F1R2:F2R1:MBQ:MFRL:MMQ:MPOS:SA_MAP_AF:SA_POST_PROB	0/1:138,5:0.134:40,1:97,4:36:184,211:60:28:0.030,0.00,0.035:3.773e-03,0.016,0.980	0/0:42,0:0.112:28,0:14,0:0:2,0:0:0
2	216226405	.	G	GA	.	.	DP=133;ECNT=2;NLOD=4.48;N_ART_LOD=-1.042e+00;POP_AF=1.000e-03;P_GERMLINE=-1.804e+00;RPA=9,10;RU=A;STR;TLOD=5.50	GT:AD:AF:F1R2:F2R1:MBQ:MFRL:MMQ:MPOS:SA_MAP_AF:SA_POST_PROB	0/1:68,5:0.200:20,5:46,0:38:209,215:60:21:0.071,0.00,0.068:0.025,0.010,0.964	0/0:15,0:0.245:8,0:7,0:0:3,0:0:0
2	216296730	.	A	AT	.	.	DP=246;ECNT=1;NLOD=3.83;N_ART_LOD=-6.726e-01;POP_AF=1.000e-03;P_GERMLINE=-6.417e-01;RPA=11,12;RU=T;STR;TLOD=8.40	GT:AD:AF:F1R2:F2R1:MBQ:MFRL:MMQ:MPOS:SA_MAP_AF:SA_POST_PROB	0/1:172,11:0.158:59,3:90,6:39:170,165:60:19:0.051,0.030,0.049:3.295e-03,0.015,0.981	0/0:13,0:0.150:6,0:5,0:0:3,0:0:0
2	219131642	.	C	A	.	.	DP=174;ECNT=1;NLOD=13.22;N_ART_LOD=-1.665e+00;POP_AF=1.000e-03;P_GERMLINE=-1.292e+01;TLOD=3.00	GT:AD:AF:F1R2:F2R1:MBQ:MFRL:MMQ:MPOS:SA_MAP_AF:SA_POST_PROB	0/1:119,2:0.042:32,1:87,1:40:163,157:60:16:0.00,0.020,0.017:9.627e-03,2.942e-03,0.987	0/0:44,0:0.033:23,0:21,0:0:6,0:0:0
2	219530621	.	A	G	.	.	DP=123;ECNT=1;NLOD=26.68;N_ART_LOD=-1.958e+00;POP_AF=1.000e-03;P_GERMLINE=-2.475e+01;TLOD=4.65	GT:AD:AF:F1R2:F2R1:MBQ:MFRL:MMQ:MPOS:SA_MAP_AF:SA_POST_PROB	0/1:27,2:0.113:4,1:23,1:39:194,228:60:15:0.00,0.071,0.069:0.013,0.019,0.968	0/0:89,0:0.014:57,0:32,0:0:0,0:0:0
2	219674429	.	G	A	.	.	DP=435;ECNT=1;NLOD=36.17;N_ART_LOD=-2.102e+00;POP_AF=1.000e-03;P_GERMLINE=-3.479e+01;TLOD=4.08	GT:AD:AF:F1R2:F2R1:MBQ:MFRL:MMQ:MPOS:SA_MAP_AF:SA_POST_PROB	0/1:283,3:0.040:98,2:185,1:39:156,145:60:5:0.010,0.00,0.010:1.314e-03,8.244e-03,0.990	0/0:121,0:0.046:69,0:52,0:0:2,0:0:0
2	220286255	.	G	A	.	.	DP=114;ECNT=1;NLOD=8.11;N_ART_LOD=-1.460e+00;POP_AF=1.000e-03;P_GERMLINE=-5.286e+00;TLOD=5.70	GT:AD:AF:F1R2:F2R1:MBQ:MFRL:MMQ:MPOS:SA_MAP_AF:SA_POST_PROB	0/1:69,3:0.112:29,2:40,1:39:192,142:60:20:0.020,0.040,0.042:0.046,3.459e-03,0.951	0/0:27,0:0.036:15,0:12,0:0:2,0:0:0
2	220290474	.	G	A	.	.	DP=335;ECNT=1;NLOD=3.00;N_ART_LOD=-1.057e+00;POP_AF=1.000e-03;P_GERMLINE=-2.265e+00;TLOD=3.44	GT:AD:AF:F1R2:F2R1:MBQ:MFRL:MMQ:MPOS:SA_MAP_AF:SA_POST_PROB	0/1:305,3:0.036:112,0:193,3:40:167,107:60:22:0.010,0.010,9.740e-03:3.357e-03,1.813e-03,0.995	0/0:10,0:0.048:6,0:4,0:0:6,0:0:0
2	220499238	.	G	A	.	.	DP=351;ECNT=1;NLOD=26.85;N_ART_LOD=-1.986e+00;POP_AF=1.000e-03;P_GERMLINE=-2.531e+01;TLOD=4.25	GT:AD:AF:F1R2:F2R1:MBQ:MFRL:MMQ:MPOS:SA_MAP_AF:SA_POST_PROB	0/1:228,3:0.045:91,0:137,3:39:177,151:60:41:0.010,0.00,0.013:2.303e-03,5.812e-03,0.992	0/0:91,0:0.074:61,0:30,0:0:2,0:0:0
2	223066038	.	AT	A	.	.	DB;DP=224;ECNT=2;NLOD=11.41;N_ART_LOD=-1.335e+00;POP_AF=1.000e-03;P_GERMLINE=-8.105e+00;RPA=9,8;RU=T;STR;TLOD=9.53	GT:AD:AF:F1R2:F2R1:MBQ:MFRL:MMQ:MPOS:SA_MAP_AF:SA_POST_PROB	0/1:142,8:0.127:58,5:76,3:40:184,142:60:29:0.051,0.040,0.055:4.149e-03,0.013,0.983	0/0:38,0:0.088:24,0:13,0:0:0,0:0:0
2	223066536	.	CAAA	C	.	.	DP=48;ECNT=1;NLOD=2.96;N_ART_LOD=-6.603e-01;POP_AF=1.000e-03;P_GERMLINE=-1.338e+00;RPA=15,12;RU=A;STR;TLOD=4.35	GT:AD:AF:F1R2:F2R1:MBQ:MFRL:MMQ:MPOS:SA_MAP_AF:SA_POST_PROB	0/1:32,2:0.099:3,0:11,2:36:201,364:60:24:0.00,0.071,0.069:0.012,0.022,0.966	0/0:10,0:0.092:4,0:2,0:0:5,0:0:0
2	223158424	.	ACT	A	.	.	DP=263;ECNT=1;NLOD=3.15;N_ART_LOD=3.54;POP_AF=1.000e-03;P_GERMLINE=-2.316e-01;RPA=7,6;RU=CT;STR;TLOD=15.48	GT:AD:AF:F1R2:F2R1:MBQ:MFRL:MMQ:MPOS:SA_MAP_AF:SA_POST_PROB	0/1:162,10:0.152:54,2:108,6:39:173,154:60:23:0.040,0.040,0.047:7.599e-03,4.865e-03,0.988	0/0:34,2:0.137:22,0:12,2:20:2,2:60:23
2	223489370	.	CAA	C	.	.	DP=90;ECNT=1;NLOD=6.61;N_ART_LOD=-9.407e-01;POP_AF=1.000e-03;P_GERMLINE=-6.290e+00;RPA=10,8;RU=A;STR;TLOD=3.02	GT:AD:AF:F1R2:F2R1:MBQ:MFRL:MMQ:MPOS:SA_MAP_AF:SA_POST_PROB	0/1:56,2:0.084:16,1:35,1:40:178,277:60:29:0.030,0.020,0.034:4.659e-03,0.023,0.972	0/0:22,0:0.061:9,0:11,0:0:3,0:0:0
2	223498056	.	G	GT	.	.	DP=114;ECNT=1;NLOD=6.37;N_ART_LOD=-1.004e-01;POP_AF=1.000e-03;P_GERMLINE=-3.065e+00;RPA=11,12;RU=T;STR;TLOD=11.67	GT:AD:AF:F1R2:F2R1:MBQ:MFRL:MMQ:MPOS:SA_MAP_AF:SA_POST_PROB	0/1:39,8:0.245:17,6:20,2:39:199,176:60:37:0.172,0.071,0.170:6.879e-03,0.080,0.914	0/0:29,1:0.241:21,1:8,0:11:2,54:60:35
2	225035745	.	G	GT	.	.	DP=85;ECNT=1;NLOD=7.12;N_ART_LOD=-1.139e+00;POP_AF=1.000e-03;P_GERMLINE=-5.553e+00;RPA=12,13;RU=T;STR;TLOD=4.28	GT:AD:AF:F1R2:F2R1:MBQ:MFRL:MMQ:MPOS:SA_MAP_AF:SA_POST_PROB	0/1:43,5:0.169:16,1:25,4:40:171,168:60:30:0.081,0.091,0.104:0.012,0.014,0.974	0/0:24,0:0.080:9,0:13,0:0:2,0:0:0
2	225449677	.	C	T	.	.	DP=94;ECNT=1;NLOD=3.82;N_ART_LOD=-1.142e+00;POP_AF=1.000e-03;P_GERMLINE=-3.144e+00;TLOD=3.37	GT:AD:AF:F1R2:F2R1:MBQ:MFRL:MMQ:MPOS:SA_MAP_AF:SA_POST_PROB	0/1:76,2:0.043:26,0:50,2:39:168,98:60:12:0.030,0.00,0.026:2.996e-03,0.029,0.968	0/0:13,0:0.016:5,0:8,0:0:7,0:0:0
2	227892728	.	T	TA	.	.	DP=106;ECNT=1;NLOD=3.62;N_ART_LOD=-9.191e-01;POP_AF=1.000e-03;P_GERMLINE=-4.867e-01;RPA=9,10;RU=A;STR;TLOD=15.38	GT:AD:AF:F1R2:F2R1:MBQ:MFRL:MMQ:MPOS:SA_MAP_AF:SA_POST_PROB	0/1:71,12:0.160:24,7:46,5:39:187,179:60:24:0.131,0.131,0.145:0.013,0.012,0.976	0/0:12,0:0.184:8,0:4,0:0:7,0:0:0
2	227968771	.	T	TA	.	.	DP=165;ECNT=1;NLOD=13.56;N_ART_LOD=-1.451e+00;POP_AF=1.000e-03;P_GERMLINE=-1.241e+01;RPA=10,11;RU=A;STR;TLOD=3.85	GT:AD:AF:F1R2:F2R1:MBQ:MFRL:MMQ:MPOS:SA_MAP_AF:SA_POST_PROB	0/1:71,5:0.159:25,2:42,3:40:173,137:60:24:0.061,0.040,0.066:0.010,0.010,0.980	0/0:45,0:0.174:23,0:22,0:0:2,0:0:0
2	228135642	.	G	A	.	.	DP=228;ECNT=1;NLOD=24.28;N_ART_LOD=-1.922e+00;POP_AF=1.000e-03;P_GERMLINE=-2.098e+01;TLOD=14.37	GT:AD:AF:F1R2:F2R1:MBQ:MFRL:MMQ:MPOS:SA_MAP_AF:SA_POST_PROB	0/1:134,6:0.062:53,2:81,4:39:179,180:60:20:0.040,0.020,0.043:4.151e-03,0.012,0.983	0/0:81,0:0.026:48,0:33,0:0:2,0:0:0
2	228680153	.	CTTT	C	.	.	DP=124;ECNT=1;NLOD=4.89;N_ART_LOD=-7.846e-01;POP_AF=1.000e-03;P_GERMLINE=-1.600e+00;RPA=14,11;RU=T;STR;TLOD=11.53	GT:AD:AF:F1R2:F2R1:MBQ:MFRL:MMQ:MPOS:SA_MAP_AF:SA_POST_PROB	0/1:85,13:0.156:18,3:38,3:39:166,157:60:19:0.051,0.040,0.063:3.882e-03,0.039,0.957	0/0:19,1:0.079:5,0:8,0:0:3,0:0:0
2	228786048	.	TTG	T	.	.	DP=65;ECNT=1;NLOD=8.09;N_ART_LOD=-1.484e+00;POP_AF=1.000e-03;P_GERMLINE=-7.070e+00;TLOD=3.73	GT:AD:AF:F1R2:F2R1:MBQ:MFRL:MMQ:MPOS:SA_MAP_AF:SA_POST_PROB	0/1:23,3:0.197:13,3:10,0:27:191,299:60:13:0.00,0.111,0.115:0.018,0.019,0.963	0/0:27,0:0.093:16,0:11,0:0:0,0:0:0
2	231033903	.	T	C	.	.	DP=320;ECNT=1;NLOD=16.19;N_ART_LOD=-1.740e+00;POP_AF=1.000e-03;P_GERMLINE=-1.434e+01;TLOD=4.57	GT:AD:AF:F1R2:F2R1:MBQ:MFRL:MMQ:MPOS:SA_MAP_AF:SA_POST_PROB	0/1:254,3:0.029:104,0:150,3:40:166,213:60:19:0.010,0.010,0.012:1.728e-03,4.897e-03,0.993	0/0:54,0:2.704e-03:31,0:23,0:0:2,0:0:0
2	231065503	.	G	GA	.	.	DP=91;ECNT=1;NLOD=13.52;N_ART_LOD=-1.678e+00;POP_AF=1.000e-03;P_GERMLINE=-1.133e+01;RPA=10,11;RU=A;STR;TLOD=4.92	GT:AD:AF:F1R2:F2R1:MBQ:MFRL:MMQ:MPOS:SA_MAP_AF:SA_POST_PROB	0/1:36,5:0.132:11,3:25,2:39:187,284:60:17:0.00,0.121,0.122:0.028,0.012,0.961	0/0:45,0:0.042:22,0:23,0:0:2,0:0:0
2	233271697	.	TACACAC	T	.	.	DP=125;ECNT=3;NLOD=2.85;N_ART_LOD=-7.561e-01;POP_AF=1.000e-03;P_GERMLINE=-1.569e-01;RPA=9,6;RU=AC;STR;TLOD=6.64	GT:AD:AF:F1R2:F2R1:MBQ:MFRL:MMQ:MPOS:SA_MAP_AF:SA_POST_PROB	0/1:75,8:0.234:6,0:5,3:39:126,191:41:33:0.00,0.030,0.033:0.017,4.177e-03,0.979	0/0:11,0:0.311:0,0:3,0:0:4,0:0:0
2	233655905	.	C	CT	.	.	DP=321;ECNT=1;NLOD=23.98;N_ART_LOD=-1.626e+00;POP_AF=1.000e-03;P_GERMLINE=-2.334e+01;RPA=8,9;RU=T;STR;TLOD=3.34	GT:AD:AF:F1R2:F2R1:MBQ:MFRL:MMQ:MPOS:SA_MAP_AF:SA_POST_PROB	0/1:192,5:0.092:61,2:125,3:37:178,196:60:14:0.020,0.020,0.025:2.363e-03,0.010,0.987	0/0:82,1:0.069:50,0:32,1:37:2,2:60:9
2	233784897	.	G	T	.	.	DP=16;ECNT=1;NLOD=2.96;N_ART_LOD=-1.070e+00;POP_AF=1.000e-03;P_GERMLINE=-2.481e+00;TLOD=3.18	GT:AD:AF:F1R2:F2R1:MBQ:MFRL:MMQ:MPOS:SA_MAP_AF:SA_POST_PROB	0/1:3,1:0.250:1,0:2,1:40:474,131:60:7:0.253,0.00,0.250:0.017,0.039,0.944	0/0:10,0:0.093:5,0:5,0:0:6,0:0:0
2	234746303	.	G	GA	.	.	DB;DP=170;ECNT=1;NLOD=14.06;N_ART_LOD=-1.639e-01;POP_AF=1.000e-03;P_GERMLINE=-1.276e+01;RPA=10,11;RU=A;STR;TLOD=4.00	GT:AD:AF:F1R2:F2R1:MBQ:MFRL:MMQ:MPOS:SA_MAP_AF:SA_POST_PROB	0/1:59,4:0.175:18,1:39,3:36:193,187:60:28:0.061,0.00,0.063:0.010,0.015,0.975	0/0:60,2:0.165:28,2:32,0:2:2,8:60:10
2	234854501	.	G	A	.	.	DP=249;ECNT=1;NLOD=37.98;N_ART_LOD=-2.126e+00;POP_AF=1.000e-03;P_GERMLINE=-3.767e+01;TLOD=3.01	GT:AD:AF:F1R2:F2R1:MBQ:MFRL:MMQ:MPOS:SA_MAP_AF:SA_POST_PROB	0/1:101,2:0.044:36,1:65,1:39:167,143:60:16:0.020,0.010,0.019:2.809e-03,0.017,0.980	0/0:127,0:0.054:90,0:37,0:0:0,0:0:0
2	235404564	.	TCATC	T	.	.	DP=240;ECNT=1;NLOD=2.41;N_ART_LOD=-9.542e-01;POP_AF=1.000e-03;P_GERMLINE=-3.133e-01;RPA=5,4;RU=CATC;STR;TLOD=5.14	GT:AD:AF:F1R2:F2R1:MBQ:MFRL:MMQ:MPOS:SA_MAP_AF:SA_POST_PROB	0/1:187,3:0.105:93,1:94,2:40:186,151:60:16:0.010,0.010,0.016:1.790e-03,0.011,0.987	0/0:8,0:3.162e-05:3,0:5,0:0:4,0:0:0
2	236877066	.	ATTTTT	A	.	.	DP=42;ECNT=1;NLOD=2.70;N_ART_LOD=-5.231e-01;POP_AF=1.000e-03;P_GERMLINE=-3.729e-01;RPA=17,12;RU=T;STR;TLOD=5.36	GT:AD:AF:F1R2:F2R1:MBQ:MFRL:MMQ:MPOS:SA_MAP_AF:SA_POST_PROB	0/1:28,3:0.121:11,2:7,0:39:251,303:60:20:0.00,0.061,0.065:0.011,0.025,0.964	0/0:9,0:0.051:2,0:2,0:0:1,0:0:0
2	238002626	.	G	C	.	.	DP=25;ECNT=1;NLOD=4.79;N_ART_LOD=-1.251e+00;POP_AF=1.000e-03;P_GERMLINE=-1.641e+00;TLOD=6.43	GT:AD:AF:F1R2:F2R1:MBQ:MFRL:MMQ:MPOS:SA_MAP_AF:SA_POST_PROB	0/1:5,2:0.286:2,1:3,1:39:251,433:60:13:0.00,0.283,0.286:0.024,0.025,0.951	0/0:16,0:0.058:11,0:5,0:0:3,0:0:0
2	238275374	.	G	A	.	.	DP=782;ECNT=1;NLOD=49.71;N_ART_LOD=-2.243e+00;POP_AF=1.000e-03;P_GERMLINE=-4.936e+01;TLOD=3.04	GT:AD:AF:F1R2:F2R1:MBQ:MFRL:MMQ:MPOS:SA_MAP_AF:SA_POST_PROB	0/1:548,3:0.045:198,0:350,3:39:178,237:60:42:0.010,0.010,5.445e-03:7.558e-04,2.912e-03,0.996	0/0:166,0:0.057:122,0:44,0:0:0,0:0:0
2	238925155	.	CT	C	.	.	DB;DP=81;ECNT=1;NLOD=6.68;N_ART_LOD=-1.059e+00;POP_AF=1.000e-03;P_GERMLINE=-3.377e+00;RPA=10,9;RU=T;STR;TLOD=8.59	GT:AD:AF:F1R2:F2R1:MBQ:MFRL:MMQ:MPOS:SA_MAP_AF:SA_POST_PROB	0/1:43,6:0.142:18,2:20,4:39:209,213:60:18:0.00,0.131,0.130:0.017,0.022,0.961	0/0:25,1:0.102:10,1:14,0:35:2,0:60:1
2	238973051	.	A	G	.	.	DP=217;ECNT=1;NLOD=13.79;N_ART_LOD=-1.675e+00;POP_AF=1.000e-03;P_GERMLINE=-1.130e+01;TLOD=5.26	GT:AD:AF:F1R2:F2R1:MBQ:MFRL:MMQ:MPOS:SA_MAP_AF:SA_POST_PROB	0/1:160,3:0.039:67,1:93,2:40:175,159:60:35:0.020,0.00,0.018:3.551e-03,7.004e-03,0.989	0/0:46,0:0.013:26,0:20,0:0:2,0:0:0
2	239141054	.	T	A	.	.	DP=213;ECNT=1;NLOD=15.85;N_ART_LOD=-1.745e+00;POP_AF=1.000e-03;P_GERMLINE=-1.348e+01;TLOD=5.13	GT:AD:AF:F1R2:F2R1:MBQ:MFRL:MMQ:MPOS:SA_MAP_AF:SA_POST_PROB	0/1:145,3:0.047:44,0:101,3:39:184,244:60:20:0.010,0.020,0.020:5.554e-03,3.693e-03,0.991	0/0:53,0:0.039:36,0:17,0:0:2,0:0:0
2	240900480	.	C	T	.	.	DP=90;ECNT=1;NLOD=5.79;N_ART_LOD=0.204;POP_AF=1.000e-03;P_GERMLINE=-4.680e+00;TLOD=3.81	GT:AD:AF:F1R2:F2R1:MBQ:MFRL:MMQ:MPOS:SA_MAP_AF:SA_POST_PROB	0/1:54,2:0.054:24,2:30,0:39:205,196:60:20:0.00,0.040,0.036:7.694e-03,0.017,0.975	0/0:29,1:0.067:19,1:10,0:27:2,4:60:2
2	241420452	.	C	T	.	.	DP=256;ECNT=1;NLOD=6.56;N_ART_LOD=-1.368e+00;POP_AF=1.000e-03;P_GERMLINE=-5.330e+00;TLOD=3.93	GT:AD:AF:F1R2:F2R1:MBQ:MFRL:MMQ:MPOS:SA_MAP_AF:SA_POST_PROB	0/1:219,3:0.037:72,1:147,2:40:155,115:60:15:0.010,0.00,0.014:1.075e-03,0.039,0.960	0/0:22,0:0.028:15,0:7,0:0:4,0:0:0
2	241556308	.	G	A	.	.	DP=123;ECNT=1;NLOD=3.90;N_ART_LOD=-1.146e+00;POP_AF=1.000e-03;P_GERMLINE=-3.546e+00;TLOD=3.05	GT:AD:AF:F1R2:F2R1:MBQ:MFRL:MMQ:MPOS:SA_MAP_AF:SA_POST_PROB	0/1:106,2:0.028:42,2:64,0:40:158,157:60:14:0.020,0.00,0.019:2.627e-03,0.016,0.982	0/0:13,0:2.345e-03:5,0:8,0:0:3,0:0:0
2	242176074	.	AGAT	A	.	.	DP=351;ECNT=1;NLOD=10.22;N_ART_LOD=-1.274e+00;POP_AF=1.000e-03;P_GERMLINE=-8.763e+00;RPA=4,3;RU=GAT;STR;TLOD=4.16	GT:AD:AF:F1R2:F2R1:MBQ:MFRL:MMQ:MPOS:SA_MAP_AF:SA_POST_PROB	0/1:301,3:0.024:74,2:209,1:40:164,149:60:19:0.010,0.010,0.010:2.528e-03,2.450e-03,0.995	0/0:34,0:0.053:14,0:18,0:0:3,0:0:0
2	242189202	.	G	A	.	.	DP=84;ECNT=1;NLOD=8.35;N_ART_LOD=-1.474e+00;POP_AF=1.000e-03;P_GERMLINE=-7.569e+00;TLOD=3.48	GT:AD:AF:F1R2:F2R1:MBQ:MFRL:MMQ:MPOS:SA_MAP_AF:SA_POST_PROB	0/1:51,2:0.050:14,2:37,0:37:229,250:60:17:0.00,0.040,0.038:7.240e-03,0.025,0.967	0/0:28,0:0.039:19,0:9,0:0:2,0:0:0
2	242402876	.	G	A	.	.	DP=336;ECNT=1;NLOD=17.75;N_ART_LOD=-1.794e+00;POP_AF=1.000e-03;P_GERMLINE=-1.620e+01;TLOD=4.25	GT:AD:AF:F1R2:F2R1:MBQ:MFRL:MMQ:MPOS:SA_MAP_AF:SA_POST_PROB	0/1:255,3:0.037:107,0:148,3:39:172,217:60:15:0.010,0.010,0.012:3.147e-03,2.370e-03,0.994	0/0:59,0:0.041:33,0:26,0:0:2,0:0:0
2	242501670	.	G	T	.	.	DP=71;ECNT=1;NLOD=6.91;N_ART_LOD=-1.416e+00;POP_AF=1.000e-03;P_GERMLINE=-6.346e+00;TLOD=3.27	GT:AD:AF:F1R2:F2R1:MBQ:MFRL:MMQ:MPOS:SA_MAP_AF:SA_POST_PROB	0/1:37,2:0.095:19,1:18,1:34:212,233:60:13:0.00,0.051,0.051:9.259e-03,0.025,0.965	0/0:23,0:0.090:11,0:12,0:0:3,0:0:0
3	423979	.	A	G	.	.	DP=154;ECNT=1;NLOD=6.30;N_ART_LOD=-1.395e+00;POP_AF=1.000e-03;P_GERMLINE=-2.995e+00;TLOD=247.06	GT:AD:AF:F1R2:F2R1:MBQ:MFRL:MMQ:MPOS:SA_MAP_AF:SA_POST_PROB	0/1:55,65:0.541:21,22:34,43:39:176,177:60:20:0.535,0.515,0.542:0.017,0.024,0.960	0/0:21,0:0.127:13,0:8,0:0:3,0:0:0
3	1414606	.	A	T	.	.	DP=344;ECNT=1;NLOD=30.49;N_ART_LOD=-2.026e+00;POP_AF=1.000e-03;P_GERMLINE=-2.719e+01;TLOD=973.49	GT:AD:AF:F1R2:F2R1:MBQ:MFRL:MMQ:MPOS:SA_MAP_AF:SA_POST_PROB	0/1:0,228:0.985:0,92:0,136:40:0,163:60:20:0.990,0.990,1.00:0.027,0.027,0.946	0/0:102,0:0.041:68,0:34,0:0:2,0:0:0
3	1637815	.	CT	C	.	.	DP=94;ECNT=1;NLOD=2.40;N_ART_LOD=-7.414e-01;POP_AF=1.000e-03;P_GERMLINE=-7.979e-01;RPA=9,8;RU=T;STR;TLOD=4.38	GT:AD:AF:F1R2:F2R1:MBQ:MFRL:MMQ:MPOS:SA_MAP_AF:SA_POST_PROB	0/1:73,4:0.095:32,2:36,2:40:192,247:60:23:0.040,0.051,0.054:7.317e-03,0.013,0.979	0/0:8,0:0.102:5,0:3,0:0:7,0:0:0
3	2944710	.	G	GA	.	.	DP=311;ECNT=1;NLOD=12.32;N_ART_LOD=-4.115e-01;POP_AF=1.000e-03;P_GERMLINE=-1.072e+01;RPA=9,10;RU=A;STR;TLOD=4.31	GT:AD:AF:F1R2:F2R1:MBQ:MFRL:MMQ:MPOS:SA_MAP_AF:SA_POST_PROB	0/1:193,6:0.126:69,4:122,2:40:183,193:60:25:0.030,0.020,0.030:0.015,3.348e-03,0.982	0/0:49,1:0.114:34,0:15,1:26:2,13:60:9
3	5022981	.	C	CT	.	.	DP=176;ECNT=1;NLOD=8.11;N_ART_LOD=-1.460e+00;POP_AF=1.000e-03;P_GERMLINE=-4.812e+00;RPA=10,11;RU=T;STR;TLOD=10.32	GT:AD:AF:F1R2:F2R1:MBQ:MFRL:MMQ:MPOS:SA_MAP_AF:SA_POST_PROB	0/1:116,10:0.140:49,5:67,5:39:193,202:60:27:0.00,0.081,0.079:0.015,0.012,0.973	0/0:27,0:0.036:10,0:17,0:0:2,0:0:0
3	5243489	.	G	T	.	.	DP=736;ECNT=1;NLOD=37.78;N_ART_LOD=-2.118e+00;POP_AF=1.000e-03;P_GERMLINE=-3.448e+01;TLOD=158.21	GT:AD:AF:F1R2:F2R1:MBQ:MFRL:MMQ:MPOS:SA_MAP_AF:SA_POST_PROB	0/1:527,56:0.109:200,19:327,37:39:164,170:60:21:0.091,0.081,0.096:2.602e-03,0.012,0.986	0/0:126,0:0.039:90,0:36,0:0:0,0:0:0
3	5248940	.	CT	C	.	.	DP=808;ECNT=1;NLOD=35.78;N_ART_LOD=-2.102e+00;POP_AF=1.000e-03;P_GERMLINE=-3.248e+01;RPA=5,4;RU=T;STR;TLOD=8.70	GT:AD:AF:F1R2:F2R1:MBQ:MFRL:MMQ:MPOS:SA_MAP_AF:SA_POST_PROB	0/1:598,10:0.065:226,6:372,4:40:171,139:60:17:0.010,0.020,0.016:7.433e-03,9.618e-04,0.992	0/0:119,0:0.057:73,0:46,0:0:0,0:0:0
3	9000767	.	T	TA	.	.	DP=164;ECNT=1;NLOD=8.42;N_ART_LOD=-1.226e+00;POP_AF=1.000e-03;P_GERMLINE=-5.299e+00;RPA=10,11;RU=A;STR;TLOD=6.30	GT:AD:AF:F1R2:F2R1:MBQ:MFRL:MMQ:MPOS:SA_MAP_AF:SA_POST_PROB	0/1:90,6:0.172:35,1:52,5:40:209,228:60:23:0.010,0.061,0.063:0.622,8.827e-04,0.377	0/0:28,0:0.122:18,0:10,0:0:2,0:0:0
3	9776015	.	A	G	.	.	DP=2420;ECNT=1;NLOD=6.55;N_ART_LOD=-1.376e+00;POP_AF=1.000e-03;P_GERMLINE=-3.253e+00;TLOD=11.28	GT:AD:AF:F1R2:F2R1:MBQ:MFRL:MMQ:MPOS:SA_MAP_AF:SA_POST_PROB	0/1:2297,11:0.024:801,5:1496,6:39:159,196:60:24:0.010,0.010,4.766e-03:2.259e-03,2.715e-04,0.997	0/0:22,0:0.048:9,0:13,0:0:3,0:0:0
3	9785550	.	C	T	.	.	DP=578;ECNT=1;NLOD=4.72;N_ART_LOD=-1.238e+00;POP_AF=1.000e-03;P_GERMLINE=-4.276e+00;TLOD=3.14	GT:AD:AF:F1R2:F2R1:MBQ:MFRL:MMQ:MPOS:SA_MAP_AF:SA_POST_PROB	0/1:518,3:0.043:176,0:342,3:40:184,135:60:17:0.010,0.010,5.758e-03:1.393e-03,1.424e-03,0.997	0/0:16,0:0.042:9,0:7,0:0:9,0:0:0
3	9789074	.	C	A	.	.	DP=83;ECNT=1;NLOD=5.11;N_ART_LOD=-1.284e+00;POP_AF=1.000e-03;P_GERMLINE=-4.538e+00;TLOD=3.27	GT:AD:AF:F1R2:F2R1:MBQ:MFRL:MMQ:MPOS:SA_MAP_AF:SA_POST_PROB	0/1:58,2:0.057:27,1:31,1:38:224,229:60:10:0.030,0.00,0.033:0.015,7.465e-03,0.977	0/0:17,0:0.076:12,0:5,0:0:3,0:0:0
3	10081055	.	C	T	.	.	DP=469;ECNT=2;NLOD=9.55;N_ART_LOD=-1.539e+00;POP_AF=1.000e-03;P_GERMLINE=-6.251e+00;TLOD=83.50	GT:AD:AF:F1R2:F2R1:MBQ:MFRL:MMQ:MPOS:SA_MAP_AF:SA_POST_PROB	0/1:379,32:0.102:136,11:243,21:39:175,196:60:18:0.071,0.071,0.078:7.989e-03,3.921e-03,0.988	0/0:32,0:0.061:25,0:7,0:0:2,0:0:0
3	10301805	.	G	GT	.	.	DP=170;ECNT=1;NLOD=18.28;N_ART_LOD=-1.520e+00;POP_AF=1.000e-03;P_GERMLINE=-1.764e+01;RPA=10,11;RU=T;STR;TLOD=3.34	GT:AD:AF:F1R2:F2R1:MBQ:MFRL:MMQ:MPOS:SA_MAP_AF:SA_POST_PROB	0/1:91,5:0.077:34,5:53,0:39:195,119:60:28:0.00,0.051,0.052:0.017,6.425e-03,0.977	0/0:61,0:0.061:34,0:27,0:0:2,0:0:0
3	10384660	.	G	A	.	.	DP=120;ECNT=1;NLOD=9.02;N_ART_LOD=-1.503e+00;POP_AF=1.000e-03;P_GERMLINE=-8.675e+00;TLOD=3.04	GT:AD:AF:F1R2:F2R1:MBQ:MFRL:MMQ:MPOS:SA_MAP_AF:SA_POST_PROB	0/1:85,2:0.031:31,0:54,2:38:196,253:60:16:0.020,0.00,0.023:0.011,5.745e-03,0.983	0/0:30,0:0.032:17,0:13,0:0:6,0:0:0
3	11073072	.	CATTT	C	.	.	DP=228;ECNT=1;NLOD=2.33;N_ART_LOD=-1.118e+00;POP_AF=1.000e-03;P_GERMLINE=-4.414e-02;RPA=4,3;RU=ATTT;STR;TLOD=8.65	GT:AD:AF:F1R2:F2R1:MBQ:MFRL:MMQ:MPOS:SA_MAP_AF:SA_POST_PROB	0/1:133,4:0.191:45,3:88,1:40:217,211:60:22:0.030,0.00,0.029:0.026,5.057e-03,0.969	0/0:8,0:0.314:3,0:5,0:0:4,0:0:0
3	12961849	.	G	A	.	.	DP=125;ECNT=1;NLOD=7.82;N_ART_LOD=-1.470e+00;POP_AF=1.000e-03;P_GERMLINE=-7.134e+00;TLOD=3.39	GT:AD:AF:F1R2:F2R1:MBQ:MFRL:MMQ:MPOS:SA_MAP_AF:SA_POST_PROB	0/1:88,2:0.038:29,2:59,0:40:204,257:60:20:0.00,0.020,0.022:6.111e-03,8.643e-03,0.985	0/0:26,0:0.094:15,0:11,0:0:2,0:0:0
3	14696955	.	GT	G	.	.	DP=48;ECNT=1;NLOD=2.66;N_ART_LOD=-7.552e-01;POP_AF=1.000e-03;P_GERMLINE=-2.241e+00;RPA=11,10;RU=T;STR;TLOD=3.12	GT:AD:AF:F1R2:F2R1:MBQ:MFRL:MMQ:MPOS:SA_MAP_AF:SA_POST_PROB	0/1:33,3:0.111:14,3:17,0:39:217,235:60:20:0.00,0.081,0.083:0.012,0.025,0.962	0/0:9,0:0.060:2,0:6,0:0:2,0:0:0
3	14756939	.	G	C	.	.	DP=54;ECNT=1;NLOD=13.16;N_ART_LOD=-1.656e+00;POP_AF=1.000e-03;P_GERMLINE=-9.857e+00;TLOD=18.28	GT:AD:AF:F1R2:F2R1:MBQ:MFRL:MMQ:MPOS:SA_MAP_AF:SA_POST_PROB	0/1:4,5:0.556:1,3:3,2:40:162,158:60:15:0.545,0.505,0.556:0.024,0.027,0.949	0/0:44,0:0.015:29,0:15,0:0:2,0:0:0
3	15480598	.	A	AT	.	.	DB;DP=143;ECNT=1;NLOD=6.86;N_ART_LOD=-1.111e+00;POP_AF=1.000e-03;P_GERMLINE=-3.563e+00;RPA=11,12;RU=T;STR;TLOD=10.27	GT:AD:AF:F1R2:F2R1:MBQ:MFRL:MMQ:MPOS:SA_MAP_AF:SA_POST_PROB	0/1:99,10:0.127:48,7:47,3:39:183,171:60:20:0.061,0.091,0.092:0.016,8.533e-03,0.976	0/0:23,0:0.045:11,0:11,0:0:2,0:0:0
3	15563224	.	G	A	.	.	DP=62;ECNT=1;NLOD=3.00;N_ART_LOD=-1.087e+00;POP_AF=1.000e-03;P_GERMLINE=-1.998e+00;TLOD=3.71	GT:AD:AF:F1R2:F2R1:MBQ:MFRL:MMQ:MPOS:SA_MAP_AF:SA_POST_PROB	0/1:44,2:0.072:18,0:26,2:38:244,200:60:13:0.040,0.00,0.043:0.022,8.473e-03,0.970	0/0:10,0:0.116:5,0:5,0:0:10,0:0:0
3	15613279	.	T	TA	.	.	DP=262;ECNT=1;NLOD=4.16;N_ART_LOD=-7.028e-01;POP_AF=1.000e-03;P_GERMLINE=-9.176e-01;RPA=13,14;RU=A;STR;TLOD=18.77	GT:AD:AF:F1R2:F2R1:MBQ:MFRL:MMQ:MPOS:SA_MAP_AF:SA_POST_PROB	0/1:182,21:0.180:42,7:113,10:39:196,177:60:34:0.081,0.071,0.084:0.020,6.194e-03,0.974	0/0:14,0:0.156:9,0:4,0:0:2,0:0:0
3	15686021	.	G	A	.	.	DP=713;ECNT=1;NLOD=36.80;N_ART_LOD=-2.109e+00;POP_AF=1.000e-03;P_GERMLINE=-3.634e+01;TLOD=3.16	GT:AD:AF:F1R2:F2R1:MBQ:MFRL:MMQ:MPOS:SA_MAP_AF:SA_POST_PROB	0/1:545,3:0.034:201,0:344,3:40:167,119:60:36:0.010,0.010,5.474e-03:1.033e-03,1.758e-03,0.997	0/0:123,0:0.045:78,0:45,0:0:0,0:0:0
3	16399574	.	C	G	.	.	DP=173;ECNT=1;NLOD=2.70;N_ART_LOD=-1.049e+00;POP_AF=1.000e-03;P_GERMLINE=-9.866e-02;TLOD=7.90	GT:AD:AF:F1R2:F2R1:MBQ:MFRL:MMQ:MPOS:SA_MAP_AF:SA_POST_PROB	0/1:134,17:0.143:65,12:69,5:14:184,222:60:24:0.111,0.020,0.113:7.467e-04,0.711,0.288	0/0:9,0:0.126:8,0:1,0:0:6,0:0:0
3	16635985	.	CA	C	.	.	DB;DP=172;ECNT=1;NLOD=5.11;N_ART_LOD=-9.866e-01;POP_AF=1.000e-03;P_GERMLINE=-3.898e+00;RPA=9,8;RU=A;STR;TLOD=3.91	GT:AD:AF:F1R2:F2R1:MBQ:MFRL:MMQ:MPOS:SA_MAP_AF:SA_POST_PROB	0/1:138,5:0.072:59,4:69,1:40:178,204:60:21:0.030,0.020,0.036:3.393e-03,0.013,0.984	0/0:17,0:0.029:8,0:8,0:0:3,0:0:0
3	17418001	.	T	TA	.	.	DB;DP=236;ECNT=1;NLOD=4.12;N_ART_LOD=-8.225e-01;POP_AF=1.000e-03;P_GERMLINE=-8.823e-01;RPA=10,11;RU=A;STR;TLOD=29.78	GT:AD:AF:F1R2:F2R1:MBQ:MFRL:MMQ:MPOS:SA_MAP_AF:SA_POST_PROB	0/1:170,22:0.161:66,6:100,15:39:167,192:60:20:0.091,0.101,0.109:5.678e-03,0.016,0.978	0/0:16,1:0.101:8,0:8,0:0:4,0:0:0
3	20216049	.	AT	A	.	.	DB;DP=332;ECNT=1;NLOD=10.20;N_ART_LOD=-1.292e+00;POP_AF=1.000e-03;P_GERMLINE=-6.917e+00;RPA=9,8;RU=T;STR;TLOD=7.40	GT:AD:AF:F1R2:F2R1:MBQ:MFRL:MMQ:MPOS:SA_MAP_AF:SA_POST_PROB	0/1:248,9:0.090:87,5:153,4:40:191,186:60:23:0.030,0.020,0.036:3.079e-03,0.010,0.987	0/0:34,0:0.097:22,0:12,0:0:2,0:0:0
3	23942670	.	CTT	C	.	.	DP=122;ECNT=1;NLOD=2.21;N_ART_LOD=-8.044e-01;POP_AF=1.000e-03;P_GERMLINE=-6.079e-02;RPA=17,15;RU=T;STR;TLOD=6.07	GT:AD:AF:F1R2:F2R1:MBQ:MFRL:MMQ:MPOS:SA_MAP_AF:SA_POST_PROB	0/1:44,5:0.336:10,2:24,3:31:202,231:60:22:0.101,0.00,0.096:0.011,0.023,0.966	0/0:10,0:0.387:5,0:4,0:0:2,0:0:0
3	25634976	.	A	AT	.	.	DP=490;ECNT=1;NLOD=26.16;N_ART_LOD=-1.676e+00;POP_AF=1.000e-03;P_GERMLINE=-2.384e+01;RPA=9,10;RU=T;STR;TLOD=5.07	GT:AD:AF:F1R2:F2R1:MBQ:MFRL:MMQ:MPOS:SA_MAP_AF:SA_POST_PROB	0/1:347,9:0.067:136,3:207,6:38:171,164:60:32:0.020,0.020,0.025:4.142e-03,3.026e-03,0.993	0/0:87,0:0.070:52,0:35,0:0:0,0:0:0
3	27472650	.	G	GA	.	.	DP=37;ECNT=1;NLOD=3.00;N_ART_LOD=-1.041e+00;POP_AF=1.000e-03;P_GERMLINE=-3.512e-01;RPA=9,10;RU=A;STR;TLOD=5.83	GT:AD:AF:F1R2:F2R1:MBQ:MFRL:MMQ:MPOS:SA_MAP_AF:SA_POST_PROB	0/1:22,4:0.168:8,0:14,4:39:247,217:60:23:0.00,0.152,0.154:0.018,0.025,0.957	0/0:10,0:1.381e-03:2,0:8,0:0:5,0:0:0
3	27475605	.	GA	G	.	.	DB;DP=240;ECNT=1;NLOD=9.82;N_ART_LOD=-1.298e+00;POP_AF=1.000e-03;P_GERMLINE=-8.745e+00;RPA=10,9;RU=A;STR;TLOD=3.77	GT:AD:AF:F1R2:F2R1:MBQ:MFRL:MMQ:MPOS:SA_MAP_AF:SA_POST_PROB	0/1:142,5:0.151:46,3:91,2:40:198,179:60:19:0.030,0.00,0.035:0.010,7.226e-03,0.982	0/0:33,0:0.139:22,0:8,0:0:2,0:0:0
3	29781482	.	T	A	.	.	DP=45;ECNT=1;NLOD=3.31;N_ART_LOD=-1.108e+00;POP_AF=1.000e-03;P_GERMLINE=-1.396e+00;TLOD=4.65	GT:AD:AF:F1R2:F2R1:MBQ:MFRL:MMQ:MPOS:SA_MAP_AF:SA_POST_PROB	0/1:29,2:0.078:5,0:24,2:40:268,440:60:21:0.061,0.00,0.065:0.025,0.011,0.964	0/0:11,0:0.078:2,0:9,0:0:18,0:0:0
3	30045473	.	G	GT	.	.	DP=77;ECNT=1;NLOD=3.27;N_ART_LOD=-7.293e-01;POP_AF=1.000e-03;P_GERMLINE=-1.112e+00;RPA=10,11;RU=T;STR;TLOD=4.93	GT:AD:AF:F1R2:F2R1:MBQ:MFRL:MMQ:MPOS:SA_MAP_AF:SA_POST_PROB	0/1:39,4:0.218:9,1:24,3:35:200,188:60:26:0.091,0.00,0.095:0.017,0.016,0.967	0/0:11,0:0.182:5,0:5,0:0:2,0:0:0
3	32031193	.	G	A	.	.	DP=439;ECNT=1;NLOD=15.89;N_ART_LOD=-1.742e+00;POP_AF=1.000e-03;P_GERMLINE=-1.278e+01;TLOD=6.25	GT:AD:AF:F1R2:F2R1:MBQ:MFRL:MMQ:MPOS:SA_MAP_AF:SA_POST_PROB	0/1:356,5:0.043:147,1:209,4:39:192,225:60:28:0.010,0.010,0.014:1.326e-03,6.658e-03,0.992	0/0:53,0:0.030:36,0:17,0:0:0,0:0:0
3	32794388	.	C	T	.	.	DP=15;ECNT=1;NLOD=3.26;N_ART_LOD=-1.076e+00;POP_AF=1.000e-03;P_GERMLINE=-2.783e+00;TLOD=3.17	GT:AD:AF:F1R2:F2R1:MBQ:MFRL:MMQ:MPOS:SA_MAP_AF:SA_POST_PROB	0/1:3,1:0.250:2,0:1,1:40:257,138:60:3:0.00,0.253,0.250:0.039,0.017,0.944	0/0:11,0:0.011:4,0:7,0:0:3,0:0:0
3	33458180	.	A	AT	.	.	DP=137;ECNT=1;NLOD=6.01;N_ART_LOD=-1.065e+00;POP_AF=1.000e-03;P_GERMLINE=-5.624e+00;RPA=9,10;RU=T;STR;TLOD=3.09	GT:AD:AF:F1R2:F2R1:MBQ:MFRL:MMQ:MPOS:SA_MAP_AF:SA_POST_PROB	0/1:101,4:0.078:39,1:59,3:37:184,194:60:17:0.00,0.040,0.038:0.011,6.462e-03,0.982	0/0:20,0:0.066:9,0:11,0:0:2,0:0:0
3	37058956	.	C	G	.	.	DP=242;ECNT=1;NLOD=13.14;N_ART_LOD=-1.668e+00;POP_AF=1.000e-03;P_GERMLINE=-9.840e+00;TLOD=152.00	GT:AD:AF:F1R2:F2R1:MBQ:MFRL:MMQ:MPOS:SA_MAP_AF:SA_POST_PROB	0/1:135,46:0.272:49,18:86,28:40:211,204:60:19:0.212,0.253,0.254:0.018,0.025,0.957	0/0:44,0:0.047:28,0:16,0:0:2,0:0:0
3	37376533	.	A	T	.	.	DP=160;ECNT=1;NLOD=8.37;N_ART_LOD=-1.503e+00;POP_AF=1.000e-03;P_GERMLINE=-8.003e+00;TLOD=3.06	GT:AD:AF:F1R2:F2R1:MBQ:MFRL:MMQ:MPOS:SA_MAP_AF:SA_POST_PROB	0/1:119,3:0.037:42,3:77,0:40:176,225:60:33:0.020,0.020,0.025:3.519e-03,0.011,0.985	0/0:28,0:0.104:15,0:13,0:0:2,0:0:0
3	38038482	.	C	G	.	.	DP=36;ECNT=1;NLOD=3.30;N_ART_LOD=-1.079e+00;POP_AF=1.000e-03;P_GERMLINE=-2.795e+00;TLOD=3.21	GT:AD:AF:F1R2:F2R1:MBQ:MFRL:MMQ:MPOS:SA_MAP_AF:SA_POST_PROB	0/1:22,2:0.100:6,0:16,2:31:229,223:60:20:0.00,0.081,0.083:0.013,0.025,0.962	0/0:11,0:1.547e-03:6,0:5,0:0:4,0:0:0
3	38163445	.	C	T	.	.	DP=64;ECNT=1;NLOD=3.01;N_ART_LOD=-1.058e+00;POP_AF=1.000e-03;P_GERMLINE=-1.927e+00;TLOD=3.79	GT:AD:AF:F1R2:F2R1:MBQ:MFRL:MMQ:MPOS:SA_MAP_AF:SA_POST_PROB	0/1:51,2:0.042:16,1:35,1:39:250,235:60:20:0.00,0.040,0.038:0.046,3.848e-03,0.950	0/0:10,0:0.046:8,0:2,0:0:12,0:0:0
3	38523607	.	C	T	.	.	DP=118;ECNT=1;NLOD=4.80;N_ART_LOD=-1.230e+00;POP_AF=1.000e-03;P_GERMLINE=-4.423e+00;TLOD=3.08	GT:AD:AF:F1R2:F2R1:MBQ:MFRL:MMQ:MPOS:SA_MAP_AF:SA_POST_PROB	0/1:96,2:0.041:28,0:68,2:39:203,200:60:18:0.00,0.020,0.020:5.063e-03,0.011,0.984	0/0:16,0:2.149e-03:7,0:9,0:0:4,0:0:0
3	38738945	.	C	G	.	.	DP=645;ECNT=1;NLOD=41.08;N_ART_LOD=-2.154e+00;POP_AF=1.000e-03;P_GERMLINE=-4.039e+01;TLOD=3.39	GT:AD:AF:F1R2:F2R1:MBQ:MFRL:MMQ:MPOS:SA_MAP_AF:SA_POST_PROB	0/1:477,3:0.024:180,1:297,2:40:171,127:60:32:0.010,0.010,6.250e-03:1.886e-03,1.231e-03,0.997	0/0:137,0:0.040:88,0:49,0:0:0,0:0:0
3	38748952	.	A	G	.	.	DP=302;ECNT=1;NLOD=6.60;N_ART_LOD=-1.369e+00;POP_AF=1.000e-03;P_GERMLINE=-5.263e+00;TLOD=4.05	GT:AD:AF:F1R2:F2R1:MBQ:MFRL:MMQ:MPOS:SA_MAP_AF:SA_POST_PROB	0/1:257,3:0.047:79,2:178,1:39:156,159:60:20:0.010,0.00,0.012:1.518e-03,8.093e-03,0.990	0/0:22,0:0.024:15,0:7,0:0:3,0:0:0
3	38812687	.	A	T	.	.	DP=106;ECNT=1;NLOD=2.40;N_ART_LOD=-9.733e-01;POP_AF=1.000e-03;P_GERMLINE=-1.762e+00;TLOD=3.34	GT:AD:AF:F1R2:F2R1:MBQ:MFRL:MMQ:MPOS:SA_MAP_AF:SA_POST_PROB	0/1:91,2:0.043:38,1:53,1:40:195,179:60:20:0.00,0.020,0.022:5.477e-03,0.010,0.984	0/0:8,0:0.058:5,0:3,0:0:5,0:0:0
3	39170930	.	G	A	.	.	DP=106;ECNT=1;NLOD=7.80;N_ART_LOD=-1.431e+00;POP_AF=1.000e-03;P_GERMLINE=-6.969e+00;TLOD=3.53	GT:AD:AF:F1R2:F2R1:MBQ:MFRL:MMQ:MPOS:SA_MAP_AF:SA_POST_PROB	0/1:72,2:0.065:26,0:46,2:40:232,259:60:17:0.030,0.00,0.027:0.026,5.451e-03,0.969	0/0:26,0:2.095e-03:12,0:14,0:0:3,0:0:0
3	39554745	.	A	C	.	.	DP=54;ECNT=1;NLOD=4.20;N_ART_LOD=-1.187e+00;POP_AF=1.000e-03;P_GERMLINE=-9.460e-01;TLOD=53.96	GT:AD:AF:F1R2:F2R1:MBQ:MFRL:MMQ:MPOS:SA_MAP_AF:SA_POST_PROB	0/1:21,15:0.423:8,6:13,9:39:253,267:60:20:0.00,0.414,0.417:0.028,0.025,0.947	0/0:14,0:0.036:7,0:7,0:0:3,0:0:0
3	40352355	.	A	AT	.	.	DP=175;ECNT=1;NLOD=3.04;N_ART_LOD=-5.398e-01;POP_AF=1.000e-03;P_GERMLINE=-2.289e+00;RPA=16,17;RU=T;STR;TLOD=3.45	GT:AD:AF:F1R2:F2R1:MBQ:MFRL:MMQ:MPOS:SA_MAP_AF:SA_POST_PROB	0/1:123,4:0.198:9,2:6,2:40:208,198:60:30:0.00,0.030,0.029:6.945e-03,8.185e-03,0.985	0/0:11,0:0.123:3,0:2,0:0:4,0:0:0
3	41723151	.	G	GA	.	.	DP=217;ECNT=1;NLOD=9.02;N_ART_LOD=-1.246e+00;POP_AF=1.000e-03;P_GERMLINE=-5.723e+00;RPA=10,11;RU=A;STR;TLOD=8.59	GT:AD:AF:F1R2:F2R1:MBQ:MFRL:MMQ:MPOS:SA_MAP_AF:SA_POST_PROB	0/1:155,10:0.098:44,3:107,7:39:185,223:60:15:0.051,0.051,0.061:6.392e-03,7.045e-03,0.987	0/0:30,0:0.106:22,0:8,0:0:2,0:0:0
3	42602535	.	G	GA	.	.	DP=292;ECNT=1;NLOD=6.91;N_ART_LOD=-1.124e+00;POP_AF=1.000e-03;P_GERMLINE=-3.608e+00;RPA=10,11;RU=A;STR;TLOD=11.97	GT:AD:AF:F1R2:F2R1:MBQ:MFRL:MMQ:MPOS:SA_MAP_AF:SA_POST_PROB	0/1:234,12:0.084:94,5:135,7:39:175,160:60:9:0.040,0.040,0.049:3.148e-03,0.018,0.979	0/0:23,0:0.076:15,0:8,0:0:2,0:0:0
3	44636744	.	C	A	.	.	DP=129;ECNT=1;NLOD=13.72;N_ART_LOD=-1.700e+00;POP_AF=1.000e-03;P_GERMLINE=-1.332e+01;TLOD=3.10	GT:AD:AF:F1R2:F2R1:MBQ:MFRL:MMQ:MPOS:SA_MAP_AF:SA_POST_PROB	0/1:69,2:0.055:23,1:46,1:37:192,256:60:13:0.030,0.00,0.028:0.017,6.166e-03,0.977	0/0:46,0:0.078:35,0:11,0:0:2,0:0:0
3	45031011	.	G	C	.	.	DP=99;ECNT=1;NLOD=4.50;N_ART_LOD=-1.204e+00;POP_AF=1.000e-03;P_GERMLINE=-1.225e+00;TLOD=78.15	GT:AD:AF:F1R2:F2R1:MBQ:MFRL:MMQ:MPOS:SA_MAP_AF:SA_POST_PROB	0/1:55,23:0.310:14,8:41,15:40:190,181:60:18:0.253,0.283,0.295:0.018,0.018,0.964	0/0:15,0:2.480e-03:9,0:6,0:0:2,0:0:0
3	45042934	.	C	CA	.	.	DP=70;ECNT=1;NLOD=4.80;N_ART_LOD=-9.727e-01;POP_AF=1.000e-03;P_GERMLINE=-1.515e+00;RPA=12,13;RU=A;STR;TLOD=9.69	GT:AD:AF:F1R2:F2R1:MBQ:MFRL:MMQ:MPOS:SA_MAP_AF:SA_POST_PROB	0/1:38,7:0.208:17,2:18,5:40:214,199:60:7:0.00,0.152,0.156:0.023,0.017,0.960	0/0:16,0:0.057:8,0:8,0:0:4,0:0:0
3	46712527	.	C	A	.	.	DP=268;ECNT=1;NLOD=9.30;N_ART_LOD=-1.504e+00;POP_AF=1.000e-03;P_GERMLINE=-7.881e+00;TLOD=4.12	GT:AD:AF:F1R2:F2R1:MBQ:MFRL:MMQ:MPOS:SA_MAP_AF:SA_POST_PROB	0/1:226,3:0.032:79,0:147,3:39:166,97:60:20:0.010,0.010,0.013:1.564e-03,8.621e-03,0.990	0/0:31,0:2.721e-03:15,0:16,0:0:2,0:0:0
3	47730745	.	CA	C	.	.	DP=111;ECNT=1;NLOD=2.70;N_ART_LOD=-7.401e-01;POP_AF=1.000e-03;P_GERMLINE=-1.017e-01;RPA=9,8;RU=A;STR;TLOD=7.36	GT:AD:AF:F1R2:F2R1:MBQ:MFRL:MMQ:MPOS:SA_MAP_AF:SA_POST_PROB	0/1:93,6:0.076:46,0:42,6:39:215,279:60:18:0.00,0.061,0.063:0.011,0.014,0.975	0/0:9,0:1.251e-03:4,0:5,0:0:3,0:0:0
3	48219320	.	AACACAC	A	.	.	DP=451;ECNT=1;NLOD=5.28;N_ART_LOD=-9.056e-01;POP_AF=1.000e-03;P_GERMLINE=-2.111e+00;RPA=9,6;RU=AC;STR;TLOD=6.46	GT:AD:AF:F1R2:F2R1:MBQ:MFRL:MMQ:MPOS:SA_MAP_AF:SA_POST_PROB	0/1:364,30:0.211:1,1:1,3:40:136,219:60:39:0.010,0.010,0.011:2.262e-03,2.564e-03,0.995	0/0:20,0:0.133:0,0:0,0:0:0,0:0:0
3	48423195	.	G	A	.	.	DP=270;ECNT=1;NLOD=27.24;N_ART_LOD=-1.971e+00;POP_AF=1.000e-03;P_GERMLINE=-2.394e+01;TLOD=139.84	GT:AD:AF:F1R2:F2R1:MBQ:MFRL:MMQ:MPOS:SA_MAP_AF:SA_POST_PROB	0/1:120,44:0.282:58,18:62,26:40:195,156:60:20:0.253,0.242,0.268:7.106e-03,0.033,0.960	0/0:91,0:0.025:68,0:23,0:0:2,0:0:0
3	48491350	.	G	GA	.	.	DP=79;ECNT=1;NLOD=2.77;N_ART_LOD=0.235;POP_AF=1.000e-03;P_GERMLINE=-1.121e-01;RPA=15,16;RU=A;STR;TLOD=11.46	GT:AD:AF:F1R2:F2R1:MBQ:MFRL:MMQ:MPOS:SA_MAP_AF:SA_POST_PROB	0/1:39,10:0.263:15,2:19,8:39:196,169:60:25:0.172,0.192,0.204:0.014,0.023,0.963	0/0:17,1:0.121:6,1:9,0:20:3,6:60:30
3	48508808	.	G	A	.	.	DP=594;ECNT=1;NLOD=11.05;N_ART_LOD=-1.597e+00;POP_AF=1.000e-03;P_GERMLINE=-7.835e+00;TLOD=6.65	GT:AD:AF:F1R2:F2R1:MBQ:MFRL:MMQ:MPOS:SA_MAP_AF:SA_POST_PROB	0/1:525,5:0.031:186,2:339,3:39:166,142:60:30:0.010,0.010,9.434e-03:1.303e-03,2.282e-03,0.996	0/0:37,0:0.054:19,0:18,0:0:3,0:0:0
3	48608314	.	G	A	.	.	DP=81;ECNT=1;NLOD=4.47;N_ART_LOD=-1.214e+00;POP_AF=1.000e-03;P_GERMLINE=-3.462e+00;TLOD=3.70	GT:AD:AF:F1R2:F2R1:MBQ:MFRL:MMQ:MPOS:SA_MAP_AF:SA_POST_PROB	0/1:58,2:0.069:18,1:40,1:39:198,169:60:9:0.00,0.030,0.033:7.724e-03,0.014,0.978	0/0:15,0:0.038:7,0:8,0:0:7,0:0:0
3	48638803	.	G	A	.	.	DP=177;ECNT=1;NLOD=8.10;N_ART_LOD=-1.472e+00;POP_AF=1.000e-03;P_GERMLINE=-6.576e+00;TLOD=4.23	GT:AD:AF:F1R2:F2R1:MBQ:MFRL:MMQ:MPOS:SA_MAP_AF:SA_POST_PROB	0/1:137,3:0.042:43,0:94,3:39:166,168:60:13:0.00,0.020,0.021:0.011,2.993e-03,0.986	0/0:27,0:0.067:12,0:15,0:0:3,0:0:0
3	48699696	.	C	T	.	.	DP=331;ECNT=1;NLOD=11.96;N_ART_LOD=-1.625e+00;POP_AF=1.000e-03;P_GERMLINE=-8.658e+00;TLOD=257.29	GT:AD:AF:F1R2:F2R1:MBQ:MFRL:MMQ:MPOS:SA_MAP_AF:SA_POST_PROB	0/1:192,79:0.305:62,25:130,54:39:173,155:60:21:0.273,0.283,0.292:0.016,8.341e-03,0.976	0/0:40,0:0.039:27,0:13,0:0:3,0:0:0
3	48728760	.	G	A	.	.	DP=433;ECNT=1;NLOD=46.17;N_ART_LOD=-2.204e+00;POP_AF=1.000e-03;P_GERMLINE=-4.536e+01;TLOD=3.51	GT:AD:AF:F1R2:F2R1:MBQ:MFRL:MMQ:MPOS:SA_MAP_AF:SA_POST_PROB	0/1:250,3:0.041:102,1:148,2:39:171,198:60:15:0.010,0.010,0.012:3.531e-03,2.213e-03,0.994	0/0:154,0:0.039:99,0:55,0:0:0,0:0:0
3	49156643	.	C	T	.	.	DP=54;ECNT=1;NLOD=2.71;N_ART_LOD=-9.998e-01;POP_AF=1.000e-03;P_GERMLINE=-9.811e-02;TLOD=177.60	GT:AD:AF:F1R2:F2R1:MBQ:MFRL:MMQ:MPOS:SA_MAP_AF:SA_POST_PROB	0/1:0,41:0.956:0,23:0,18:40:0,237:60:25:0.990,0.990,1.00:0.025,0.030,0.945	0/0:9,0:1.005e-03:5,0:4,0:0:14,0:0:0
3	49162600	.	C	T	.	.	DP=295;ECNT=1;NLOD=4.16;N_ART_LOD=-1.186e+00;POP_AF=1.000e-03;P_GERMLINE=-2.932e+00;TLOD=3.94	GT:AD:AF:F1R2:F2R1:MBQ:MFRL:MMQ:MPOS:SA_MAP_AF:SA_POST_PROB	0/1:259,3:0.045:95,0:164,3:39:180,192:60:27:0.010,0.010,0.011:3.154e-03,2.300e-03,0.995	0/0:14,0:0.041:7,0:7,0:0:6,0:0:0
3	49457315	.	AGAG	A	.	.	DP=62;ECNT=1;NLOD=4.18;N_ART_LOD=-1.255e+00;POP_AF=1.000e-03;P_GERMLINE=-2.221e+00;RPA=5,4;RU=GAG;STR;TLOD=4.68	GT:AD:AF:F1R2:F2R1:MBQ:MFRL:MMQ:MPOS:SA_MAP_AF:SA_POST_PROB	0/1:32,2:0.126:10,0:22,2:28:208,285:60:33:0.061,0.00,0.059:0.015,0.013,0.972	0/0:14,0:0.184:7,0:7,0:0:5,0:0:0
3	49698823	.	G	A	.	.	DP=345;ECNT=1;NLOD=6.81;N_ART_LOD=-1.407e+00;POP_AF=1.000e-03;P_GERMLINE=-5.480e+00;TLOD=4.03	GT:AD:AF:F1R2:F2R1:MBQ:MFRL:MMQ:MPOS:SA_MAP_AF:SA_POST_PROB	0/1:293,3:0.053:104,0:189,3:39:193,176:60:21:0.010,0.010,0.010:2.521e-03,2.328e-03,0.995	0/0:23,0:0.084:14,0:9,0:0:3,0:0:0
3	49842773	.	T	G	.	.	DP=238;ECNT=1;NLOD=10.72;N_ART_LOD=-1.586e+00;POP_AF=1.000e-03;P_GERMLINE=-7.415e+00;TLOD=36.15	GT:AD:AF:F1R2:F2R1:MBQ:MFRL:MMQ:MPOS:SA_MAP_AF:SA_POST_PROB	0/1:179,14:0.084:40,3:139,11:39:155,161:60:22:0.030,0.071,0.073:0.106,2.197e-03,0.892	0/0:36,0:0.057:27,0:9,0:0:2,0:0:0
3	49893951	.	G	A	.	.	DP=85;ECNT=1;NLOD=2.61;N_ART_LOD=-1.012e+00;POP_AF=1.000e-03;P_GERMLINE=-1.544e+00;TLOD=3.78	GT:AD:AF:F1R2:F2R1:MBQ:MFRL:MMQ:MPOS:SA_MAP_AF:SA_POST_PROB	0/1:64,2:0.089:21,2:43,0:40:173,117:60:13:0.00,0.030,0.030:0.107,2.467e-03,0.890	0/0:9,0:0.071:6,0:3,0:0:4,0:0:0
3	50295217	.	T	G	.	.	DP=70;ECNT=1;NLOD=2.73;N_ART_LOD=-1.020e+00;POP_AF=1.000e-03;P_GERMLINE=-1.198e+00;TLOD=4.26	GT:AD:AF:F1R2:F2R1:MBQ:MFRL:MMQ:MPOS:SA_MAP_AF:SA_POST_PROB	0/1:51,7:0.147:20,5:31,2:14:199,221:60:26:0.121,0.00,0.121:0.013,0.024,0.963	0/0:9,0:0.048:5,0:4,0:0:11,0:0:0
3	51975569	.	GC	G	.	.	DP=96;ECNT=1;NLOD=5.34;N_ART_LOD=-1.079e+00;POP_AF=1.000e-03;P_GERMLINE=-2.119e+00;RPA=10,9;RU=C;STR;TLOD=6.73	GT:AD:AF:F1R2:F2R1:MBQ:MFRL:MMQ:MPOS:SA_MAP_AF:SA_POST_PROB	0/1:44,5:0.214:12,1:29,4:39:209,236:60:30:0.091,0.081,0.102:0.056,7.609e-03,0.936	0/0:18,0:0.195:9,0:9,0:0:3,0:0:0
3	52240856	.	A	AT	.	.	DP=68;ECNT=1;NLOD=3.91;N_ART_LOD=-9.461e-01;POP_AF=1.000e-03;P_GERMLINE=-7.279e-01;RPA=12,13;RU=T;STR;TLOD=7.19	GT:AD:AF:F1R2:F2R1:MBQ:MFRL:MMQ:MPOS:SA_MAP_AF:SA_POST_PROB	0/1:28,6:0.273:11,3:15,3:39:209,251:60:27:0.162,0.141,0.176:0.029,0.014,0.957	0/0:13,0:0.176:7,0:6,0:0:8,0:0:0
3	52291463	.	C	T	.	.	DP=95;ECNT=1;NLOD=3.60;N_ART_LOD=-1.127e+00;POP_AF=1.000e-03;P_GERMLINE=-3.160e+00;TLOD=3.14	GT:AD:AF:F1R2:F2R1:MBQ:MFRL:MMQ:MPOS:SA_MAP_AF:SA_POST_PROB	0/1:71,2:0.081:24,0:47,2:38:171,197:60:11:0.00,0.030,0.027:8.089e-03,8.175e-03,0.984	0/0:12,0:0.041:5,0:7,0:0:3,0:0:0
3	52475323	.	C	T	.	.	DP=298;ECNT=1;NLOD=12.61;N_ART_LOD=-1.646e+00;POP_AF=1.000e-03;P_GERMLINE=-1.082e+01;TLOD=4.50	GT:AD:AF:F1R2:F2R1:MBQ:MFRL:MMQ:MPOS:SA_MAP_AF:SA_POST_PROB	0/1:235,3:0.044:76,0:159,3:40:170,349:60:33:0.010,0.010,0.013:2.949e-03,2.961e-03,0.994	0/0:42,0:0.035:26,0:16,0:0:4,0:0:0
3	52555710	.	C	T	.	.	DP=107;ECNT=1;NLOD=3.30;N_ART_LOD=-1.108e+00;POP_AF=1.000e-03;P_GERMLINE=-2.730e+00;TLOD=3.27	GT:AD:AF:F1R2:F2R1:MBQ:MFRL:MMQ:MPOS:SA_MAP_AF:SA_POST_PROB	0/1:89,2:0.038:31,0:58,2:40:187,310:60:20:0.020,0.00,0.022:3.227e-03,0.016,0.981	0/0:11,0:0.078:7,0:4,0:0:8,0:0:0
3	52588837	.	A	G	.	.	DP=128;ECNT=1;NLOD=7.75;N_ART_LOD=-1.468e+00;POP_AF=1.000e-03;P_GERMLINE=-7.313e+00;TLOD=3.14	GT:AD:AF:F1R2:F2R1:MBQ:MFRL:MMQ:MPOS:SA_MAP_AF:SA_POST_PROB	0/1:90,2:0.044:38,0:52,2:39:177,188:60:12:0.020,0.00,0.022:2.749e-03,0.022,0.975	0/0:26,0:0.099:16,0:10,0:0:4,0:0:0
3	52676063	.	TAC	T	.	.	DP=167;ECNT=4;NLOD=6.01;N_ART_LOD=-1.072e+00;POP_AF=1.000e-03;P_GERMLINE=-4.373e+00;RPA=1,-1;RU=ACA;STR;TLOD=4.34	GT:AD:AF:F1R2:F2R1:MBQ:MFRL:MMQ:MPOS:SA_MAP_AF:SA_POST_PROB	0/1:90,6:0.206:27,1:63,4:31:202,192:60:14:0.051,0.00,0.052:7.722e-03,0.014,0.978	0/0:20,0:0.084:14,0:6,0:0:5,0:0:0
3	52682329	.	AAAC	A	.	.	DB;DP=218;ECNT=1;NLOD=14.07;N_ART_LOD=-1.699e+00;POP_AF=1.000e-03;P_GERMLINE=-1.077e+01;RPA=7,6;RU=AAC;STR;TLOD=8.58	GT:AD:AF:F1R2:F2R1:MBQ:MFRL:MMQ:MPOS:SA_MAP_AF:SA_POST_PROB	0/1:140,4:0.091:59,4:81,0:40:168,181:60:23:0.00,0.030,0.028:0.011,3.887e-03,0.985	0/0:47,0:0.051:22,0:25,0:0:2,0:0:0
3	52696310	.	G	GA	.	.	DB;DP=406;ECNT=1;NLOD=6.20;N_ART_LOD=0.277;POP_AF=1.000e-03;P_GERMLINE=-2.901e+00;RPA=11,12;RU=A;STR;TLOD=25.79	GT:AD:AF:F1R2:F2R1:MBQ:MFRL:MMQ:MPOS:SA_MAP_AF:SA_POST_PROB	0/1:233,23:0.217:73,8:142,14:31:201,179:60:25:0.081,0.071,0.086:0.018,4.827e-03,0.977	0/0:29,1:0.166:13,1:13,0:41:2,0:60:14
3	52775435	.	G	A	.	.	DP=451;ECNT=1;NLOD=21.83;N_ART_LOD=-1.876e+00;POP_AF=1.000e-03;P_GERMLINE=-2.062e+01;TLOD=3.92	GT:AD:AF:F1R2:F2R1:MBQ:MFRL:MMQ:MPOS:SA_MAP_AF:SA_POST_PROB	0/1:349,3:0.040:126,1:223,2:40:168,159:60:10:0.010,0.010,8.523e-03:1.038e-03,5.901e-03,0.993	0/0:73,0:0.024:48,0:25,0:0:0,0:0:0
3	52815854	.	AACAC	A	.	.	DP=23;ECNT=1;NLOD=4.20;N_ART_LOD=-1.199e+00;POP_AF=1.000e-03;P_GERMLINE=-9.913e-01;RPA=9,7;RU=AC;STR;TLOD=6.96	GT:AD:AF:F1R2:F2R1:MBQ:MFRL:MMQ:MPOS:SA_MAP_AF:SA_POST_PROB	0/1:4,2:0.358:4,0:0,2:40:424,99:60:15:0.303,0.293,0.333:0.018,0.034,0.948	0/0:14,0:0.064:8,0:6,0:0:3,0:0:0
3	52858887	.	C	A	.	.	DP=83;ECNT=1;NLOD=7.80;N_ART_LOD=-1.463e+00;POP_AF=1.000e-03;P_GERMLINE=-4.502e+00;TLOD=57.74	GT:AD:AF:F1R2:F2R1:MBQ:MFRL:MMQ:MPOS:SA_MAP_AF:SA_POST_PROB	0/1:35,17:0.327:15,6:20,11:39:189,186:60:20:0.253,0.323,0.327:0.039,0.013,0.948	0/0:26,0:0.082:12,0:14,0:0:4,0:0:0
3	52864699	.	G	A	.	.	DP=94;ECNT=1;NLOD=5.41;N_ART_LOD=-1.279e+00;POP_AF=1.000e-03;P_GERMLINE=-4.378e+00;TLOD=3.73	GT:AD:AF:F1R2:F2R1:MBQ:MFRL:MMQ:MPOS:SA_MAP_AF:SA_POST_PROB	0/1:66,2:0.080:21,1:45,1:40:212,213:60:11:0.030,0.00,0.029:0.019,6.232e-03,0.975	0/0:18,0:8.685e-04:12,0:6,0:0:3,0:0:0
3	53707822	.	T	C	.	.	DP=189;ECNT=1;NLOD=23.68;N_ART_LOD=-1.907e+00;POP_AF=1.000e-03;P_GERMLINE=-2.326e+01;TLOD=3.12	GT:AD:AF:F1R2:F2R1:MBQ:MFRL:MMQ:MPOS:SA_MAP_AF:SA_POST_PROB	0/1:100,2:0.048:26,1:74,1:40:171,115:60:18:0.020,0.00,0.020:3.996e-03,9.011e-03,0.987	0/0:79,0:0.015:62,0:17,0:0:2,0:0:0
3	53809978	.	C	A	.	.	DP=142;ECNT=1;NLOD=13.46;N_ART_LOD=-1.670e+00;POP_AF=1.000e-03;P_GERMLINE=-1.296e+01;TLOD=3.20	GT:AD:AF:F1R2:F2R1:MBQ:MFRL:MMQ:MPOS:SA_MAP_AF:SA_POST_PROB	0/1:87,2:0.056:40,0:47,2:39:185,122:60:15:0.020,0.020,0.022:3.991e-03,0.010,0.986	0/0:45,0:0.026:33,0:12,0:0:2,0:0:0
3	53910109	.	T	TGG	.	.	DB;DP=221;ECNT=2;NLOD=10.77;N_ART_LOD=-1.330e+00;POP_AF=1.000e-03;P_GERMLINE=-9.367e+00;RPA=8,10;RU=G;STR;TLOD=4.11	GT:AD:AF:F1R2:F2R1:MBQ:MFRL:MMQ:MPOS:SA_MAP_AF:SA_POST_PROB	0/1:117,5:0.178:37,1:69,4:36:211,212:60:28:0.040,0.030,0.045:0.022,4.760e-03,0.974	0/0:36,0:0.129:21,0:14,0:0:3,0:0:0
3	54958556	.	C	A	.	.	DP=134;ECNT=1;NLOD=14.35;N_ART_LOD=-1.707e+00;POP_AF=1.000e-03;P_GERMLINE=-1.393e+01;TLOD=3.12	GT:AD:AF:F1R2:F2R1:MBQ:MFRL:MMQ:MPOS:SA_MAP_AF:SA_POST_PROB	0/1:73,2:0.063:26,1:47,1:38:211,231:60:12:0.00,0.030,0.027:5.388e-03,0.026,0.969	0/0:48,0:0.052:27,0:21,0:0:2,0:0:0
3	58351660	.	CT	C	.	.	DP=94;ECNT=1;NLOD=2.95;N_ART_LOD=0.420;POP_AF=1.000e-03;P_GERMLINE=-1.601e-01;RPA=15,14;RU=T;STR;TLOD=12.18	GT:AD:AF:F1R2:F2R1:MBQ:MFRL:MMQ:MPOS:SA_MAP_AF:SA_POST_PROB	0/1:35,9:0.270:11,7:9,1:31:160,201:60:25:0.182,0.152,0.200:0.010,0.035,0.955	0/0:23,3:0.256:11,1:7,0:27:5,7:60:19
3	58792080	.	G	GT	.	.	DP=121;ECNT=1;NLOD=7.49;N_ART_LOD=-9.451e-02;POP_AF=1.000e-03;P_GERMLINE=-4.442e+00;RPA=11,12;RU=T;STR;TLOD=6.09	GT:AD:AF:F1R2:F2R1:MBQ:MFRL:MMQ:MPOS:SA_MAP_AF:SA_POST_PROB	0/1:74,6:0.103:33,2:39,4:39:192,183:60:18:0.051,0.071,0.075:8.119e-03,0.018,0.974	0/0:33,1:0.060:26,0:7,1:34:2,20:60:1
3	58899489	.	CTTACAG	C	.	.	DP=656;ECNT=1;NLOD=33.56;N_ART_LOD=-2.078e+00;POP_AF=1.000e-03;P_GERMLINE=-3.026e+01;TLOD=21.75	GT:AD:AF:F1R2:F2R1:MBQ:MFRL:MMQ:MPOS:SA_MAP_AF:SA_POST_PROB	0/1:496,10:0.039:188,4:308,6:40:171,167:60:24:0.020,0.020,0.020:2.536e-03,2.333e-03,0.995	0/0:112,0:0.067:72,0:40,0:0:2,0:0:0
3	62477211	.	A	AAC	.	.	DP=70;ECNT=3;NLOD=2.62;N_ART_LOD=-8.207e-01;POP_AF=1.000e-03;P_GERMLINE=-1.895e+00;RPA=10,11;RU=AC;STR;TLOD=3.43	GT:AD:AF:F1R2:F2R1:MBQ:MFRL:MMQ:MPOS:SA_MAP_AF:SA_POST_PROB	0/1:16,2:0.333:3,1:4,1:37:246,212:60:30:0.152,0.00,0.154:0.025,0.019,0.956	0/0:11,1:0.313:0,0:2,0:0:21,0:0:0
3	62477233	.	A	C	.	.	DP=48;ECNT=3;NLOD=3.78;N_ART_LOD=-8.906e-01;POP_AF=1.000e-03;P_GERMLINE=-6.049e-01;TLOD=11.83	GT:AD:AF:F1R2:F2R1:MBQ:MFRL:MMQ:MPOS:SA_MAP_AF:SA_POST_PROB	0/1:12,5:0.398:2,3:10,2:39:256,246:60:41:0.283,0.00,0.278:0.025,0.024,0.951	0/0:13,0:0.085:5,0:8,0:0:6,0:0:0
3	62477235	.	C	CAA	.	.	DP=49;ECNT=3;NLOD=3.86;N_ART_LOD=-9.054e-01;POP_AF=1.000e-03;P_GERMLINE=-1.006e+00;RPA=1,3;RU=A;STR;TLOD=5.81	GT:AD:AF:F1R2:F2R1:MBQ:MFRL:MMQ:MPOS:SA_MAP_AF:SA_POST_PROB	0/1:18,3:0.287:2,2:13,1:39:255,246:60:44:0.152,0.00,0.150:0.025,0.018,0.957	0/0:13,0:0.102:5,0:8,0:0:6,0:0:0
3	64184685	.	C	CT	.	.	DP=87;ECNT=1;NLOD=3.32;N_ART_LOD=-9.346e-01;POP_AF=1.000e-03;P_GERMLINE=-1.040e+00;RPA=11,12;RU=T;STR;TLOD=5.07	GT:AD:AF:F1R2:F2R1:MBQ:MFRL:MMQ:MPOS:SA_MAP_AF:SA_POST_PROB	0/1:26,4:0.332:6,0:17,4:39:214,222:60:21:0.131,0.00,0.133:0.017,0.022,0.962	0/0:11,0:0.261:9,0:2,0:0:3,0:0:0
3	66023695	.	C	T	.	.	DP=285;ECNT=1;NLOD=10.77;N_ART_LOD=-1.577e+00;POP_AF=1.000e-03;P_GERMLINE=-8.705e+00;TLOD=4.79	GT:AD:AF:F1R2:F2R1:MBQ:MFRL:MMQ:MPOS:SA_MAP_AF:SA_POST_PROB	0/1:222,3:0.057:81,0:141,3:40:179,327:60:16:0.010,0.00,0.013:1.025e-03,0.045,0.954	0/0:36,0:0.030:17,0:19,0:0:4,0:0:0
3	66434372	.	TCA	T	.	.	DP=77;ECNT=1;NLOD=3.89;N_ART_LOD=-1.192e+00;POP_AF=1.000e-03;P_GERMLINE=-6.896e-01;RPA=12,11;RU=CA;STR;TLOD=17.68	GT:AD:AF:F1R2:F2R1:MBQ:MFRL:MMQ:MPOS:SA_MAP_AF:SA_POST_PROB	0/1:42,9:0.222:12,2:30,7:40:174,166:60:21:0.131,0.172,0.176:0.015,0.022,0.963	0/0:13,0:0.120:7,0:6,0:0:2,0:0:0
3	67053685	.	T	C	.	.	DP=673;ECNT=1;NLOD=51.76;N_ART_LOD=-2.252e+00;POP_AF=1.000e-03;P_GERMLINE=-4.884e+01;TLOD=5.85	GT:AD:AF:F1R2:F2R1:MBQ:MFRL:MMQ:MPOS:SA_MAP_AF:SA_POST_PROB	0/1:462,4:0.032:169,2:293,2:40:177,178:60:15:0.010,0.010,8.584e-03:3.624e-03,1.050e-03,0.995	0/0:173,0:0.036:129,0:44,0:0:0,0:0:0
3	67058329	.	C	CT	.	.	DB;DP=64;ECNT=1;NLOD=2.36;N_ART_LOD=-7.409e-01;POP_AF=1.000e-03;P_GERMLINE=-1.232e-01;RPA=14,15;RU=T;STR;TLOD=5.73	GT:AD:AF:F1R2:F2R1:MBQ:MFRL:MMQ:MPOS:SA_MAP_AF:SA_POST_PROB	0/1:40,6:0.196:13,6:18,0:38:216,245:60:30:0.00,0.131,0.130:0.017,0.022,0.961	0/0:8,0:0.146:3,0:4,0:0:5,0:0:0
3	69036524	.	G	GA	.	.	DP=74;ECNT=1;NLOD=2.21;N_ART_LOD=-6.069e-01;POP_AF=1.000e-03;P_GERMLINE=-3.474e-02;RPA=13,14;RU=A;STR;TLOD=7.42	GT:AD:AF:F1R2:F2R1:MBQ:MFRL:MMQ:MPOS:SA_MAP_AF:SA_POST_PROB	0/1:49,6:0.156:16,1:25,5:38:222,209:60:33:0.00,0.111,0.109:0.015,0.022,0.963	0/0:8,0:0.247:1,0:2,0:0:2,0:0:0
3	75478330	.	A	G	.	.	DP=37;ECNT=1;NLOD=9.90;N_ART_LOD=-1.547e+00;POP_AF=1.000e-03;P_GERMLINE=-9.058e+00;TLOD=3.54	GT:AD:AF:F1R2:F2R1:MBQ:MFRL:MMQ:MPOS:SA_MAP_AF:SA_POST_PROB	0/1:0,1:1.000:0,1:0,0:40:0,144:60:1:0.00,0.990,1.00:0.028,0.025,0.947	0/0:33,0:0.044:25,0:8,0:0:3,0:0:0
3	75591263	.	T	C	.	.	DP=16;ECNT=6;NLOD=3.61;N_ART_LOD=-1.114e+00;POP_AF=1.000e-03;P_GERMLINE=-4.836e-01;TLOD=17.30	GT:AD:AF:F1R2:F2R1:MBQ:MFRL:MMQ:MPOS:PGT:PID:SA_MAP_AF:SA_POST_PROB	0/1:0,4:1.000:0,3:0,1:40:0,203:25:10:0|1:75591234_A_T:0.990,0.990,1.00:0.028,0.026,0.946	0/0:12,0:3.162e-05:3,0:9,0:0:4,0:0:0:0|1:75591234_A_T
3	75591358	.	G	T	.	.	DP=18;ECNT=4;NLOD=3.61;N_ART_LOD=-1.114e+00;POP_AF=1.000e-03;P_GERMLINE=-4.826e-01;TLOD=26.15	GT:AD:AF:F1R2:F2R1:MBQ:MFRL:MMQ:MPOS:PGT:PID:SA_MAP_AF:SA_POST_PROB	0/1:0,6:1.000:0,5:0,1:40:0,203:28:12:0|1:75591354_A_G:0.990,0.00,1.00:0.025,0.030,0.945	0/0:12,0:3.163e-04:7,0:5,0:0:5,0:0:0:0|1:75591354_A_G
3	77542380	.	A	AT	.	.	DB;DP=316;ECNT=1;NLOD=30.63;N_ART_LOD=-3.974e-01;POP_AF=1.000e-03;P_GERMLINE=-2.732e+01;RPA=10,11;RU=T;STR;TLOD=12.41	GT:AD:AF:F1R2:F2R1:MBQ:MFRL:MMQ:MPOS:SA_MAP_AF:SA_POST_PROB	0/1:160,11:0.105:81,7:74,4:38:179,190:60:29:0.00,0.061,0.064:0.046,3.750e-03,0.950	0/0:117,2:0.055:70,1:47,1:2:0,3:60:12
3	77617369	.	T	C	.	.	DP=51;ECNT=1;NLOD=3.60;N_ART_LOD=-1.113e+00;POP_AF=1.000e-03;P_GERMLINE=-1.839e+00;TLOD=4.47	GT:AD:AF:F1R2:F2R1:MBQ:MFRL:MMQ:MPOS:SA_MAP_AF:SA_POST_PROB	0/1:34,2:0.092:19,1:15,1:40:215,249:60:20:0.00,0.061,0.056:9.846e-03,0.025,0.965	0/0:12,0:3.120e-03:5,0:7,0:0:4,0:0:0
3	80265510	.	AG	A	.	.	DP=16;ECNT=1;NLOD=3.31;N_ART_LOD=-1.121e+00;POP_AF=1.000e-03;P_GERMLINE=-2.819e+00;RPA=3,2;RU=G;STR;TLOD=3.19	GT:AD:AF:F1R2:F2R1:MBQ:MFRL:MMQ:MPOS:SA_MAP_AF:SA_POST_PROB	0/1:0,1:0.751:0,1:0,0:40:0,92:60:22:0.00,0.990,1.00:0.028,0.025,0.947	0/0:11,0:0.108:7,0:4,0:0:4,0:0:0
3	86996310	.	C	G	.	.	DP=145;ECNT=1;NLOD=10.20;N_ART_LOD=-1.559e+00;POP_AF=1.000e-03;P_GERMLINE=-6.894e+00;TLOD=103.75	GT:AD:AF:F1R2:F2R1:MBQ:MFRL:MMQ:MPOS:SA_MAP_AF:SA_POST_PROB	0/1:69,32:0.329:28,15:41,17:39:223,224:60:20:0.313,0.00,0.317:0.017,0.040,0.944	0/0:34,0:0.043:29,0:5,0:0:2,0:0:0
3	87372961	.	A	G	.	.	DP=57;ECNT=1;NLOD=4.50;N_ART_LOD=-1.204e+00;POP_AF=1.000e-03;P_GERMLINE=-3.402e+00;TLOD=3.80	GT:AD:AF:F1R2:F2R1:MBQ:MFRL:MMQ:MPOS:SA_MAP_AF:SA_POST_PROB	0/1:38,2:0.071:24,0:14,2:37:199,136:60:3:0.00,0.051,0.050:9.512e-03,0.022,0.969	0/0:15,0:2.106e-03:7,0:8,0:0:5,0:0:0
3	89448552	.	G	A	.	.	DP=261;ECNT=1;NLOD=12.03;N_ART_LOD=-1.627e+00;POP_AF=1.000e-03;P_GERMLINE=-1.048e+01;TLOD=4.26	GT:AD:AF:F1R2:F2R1:MBQ:MFRL:MMQ:MPOS:SA_MAP_AF:SA_POST_PROB	0/1:205,3:0.045:80,0:125,3:39:170,195:60:26:0.010,0.010,0.014:4.185e-03,2.672e-03,0.993	0/0:41,0:0.038:26,0:15,0:0:3,0:0:0
3	93619781	.	T	A	.	.	DP=328;ECNT=1;NLOD=8.99;N_ART_LOD=-1.519e+00;POP_AF=1.000e-03;P_GERMLINE=-5.689e+00;TLOD=171.43	GT:AD:AF:F1R2:F2R1:MBQ:MFRL:MMQ:MPOS:SA_MAP_AF:SA_POST_PROB	0/1:227,55:0.207:86,14:141,41:40:171,148:60:18:0.182,0.182,0.195:7.186e-03,0.012,0.981	0/0:30,0:0.074:23,0:7,0:0:2,0:0:0
3	97499619	.	CT	C	.	.	DP=65;ECNT=1;NLOD=2.83;N_ART_LOD=0.219;POP_AF=1.000e-03;P_GERMLINE=-2.112e+00;RPA=10,9;RU=T;STR;TLOD=3.42	GT:AD:AF:F1R2:F2R1:MBQ:MFRL:MMQ:MPOS:SA_MAP_AF:SA_POST_PROB	0/1:28,3:0.163:12,2:16,1:39:222,179:60:27:0.051,0.091,0.097:0.111,5.635e-03,0.883	0/0:18,1:0.198:14,0:4,1:41:2,2:60:45
3	98501316	.	A	G	.	.	DP=38;ECNT=1;NLOD=2.40;N_ART_LOD=-9.731e-01;POP_AF=1.000e-03;P_GERMLINE=-4.269e-01;TLOD=4.91	GT:AD:AF:F1R2:F2R1:MBQ:MFRL:MMQ:MPOS:SA_MAP_AF:SA_POST_PROB	0/1:26,2:0.086:10,1:16,1:40:216,228:60:20:0.051,0.061,0.071:0.017,0.011,0.972	0/0:8,0:0.059:5,0:3,0:0:4,0:0:0
3	100009610	.	G	GT	.	.	DP=132;ECNT=1;NLOD=9.04;N_ART_LOD=-1.282e+00;POP_AF=1.000e-03;P_GERMLINE=-5.849e+00;RPA=10,11;RU=T;STR;TLOD=6.53	GT:AD:AF:F1R2:F2R1:MBQ:MFRL:MMQ:MPOS:SA_MAP_AF:SA_POST_PROB	0/1:42,5:0.288:18,1:21,4:35:203,263:60:38:0.111,0.00,0.106:0.025,0.014,0.961	0/0:30,0:0.174:15,0:15,0:0:2,0:0:0
3	100029117	.	C	A	.	.	DP=35;ECNT=1;NLOD=4.80;N_ART_LOD=-1.230e+00;POP_AF=1.000e-03;P_GERMLINE=-2.337e+00;TLOD=5.23	GT:AD:AF:F1R2:F2R1:MBQ:MFRL:MMQ:MPOS:SA_MAP_AF:SA_POST_PROB	0/1:17,2:0.111:7,1:10,1:39:256,349:60:20:0.00,0.101,0.105:0.017,0.022,0.962	0/0:16,0:2.949e-03:8,0:8,0:0:3,0:0:0
3	101572758	.	G	C	.	.	DP=192;ECNT=1;NLOD=12.29;N_ART_LOD=-1.627e+00;POP_AF=1.000e-03;P_GERMLINE=-8.991e+00;TLOD=11.19	GT:AD:AF:F1R2:F2R1:MBQ:MFRL:MMQ:MPOS:SA_MAP_AF:SA_POST_PROB	0/1:142,5:0.043:40,3:102,2:40:196,266:60:20:0.030,0.00,0.034:7.065e-03,8.518e-03,0.984	0/0:41,0:0.015:34,0:7,0:0:2,0:0:0
3	105238890	.	C	CT	.	.	DP=459;ECNT=1;NLOD=5.27;N_ART_LOD=-9.677e-01;POP_AF=1.000e-03;P_GERMLINE=-1.969e+00;RPA=11,12;RU=T;STR;TLOD=10.40	GT:AD:AF:F1R2:F2R1:MBQ:MFRL:MMQ:MPOS:SA_MAP_AF:SA_POST_PROB	0/1:193,17:0.297:57,6:93,7:38:182,219:60:22:0.020,0.030,0.035:5.204e-03,3.722e-03,0.991	0/0:18,0:0.321:6,0:8,0:0:1,0:0:0
3	105271367	.	T	C	.	.	DP=588;ECNT=1;NLOD=49.16;N_ART_LOD=-2.233e+00;POP_AF=1.000e-03;P_GERMLINE=-4.586e+01;TLOD=323.89	GT:AD:AF:F1R2:F2R1:MBQ:MFRL:MMQ:MPOS:SA_MAP_AF:SA_POST_PROB	0/1:285,101:0.275:119,46:166,55:39:170,175:60:20:0.242,0.253,0.262:0.021,5.265e-03,0.974	0/0:164,0:0.045:119,0:45,0:0:0,0:0:0
3	107937452	.	C	A	.	.	DP=109;ECNT=1;NLOD=9.30;N_ART_LOD=-1.510e+00;POP_AF=1.000e-03;P_GERMLINE=-8.568e+00;TLOD=3.43	GT:AD:AF:F1R2:F2R1:MBQ:MFRL:MMQ:MPOS:SA_MAP_AF:SA_POST_PROB	0/1:73,2:0.040:25,1:48,1:39:167,193:60:11:0.030,0.00,0.027:5.754e-03,0.010,0.984	0/0:31,0:0.018:21,0:10,0:0:2,0:0:0
3	108110482	.	G	A	.	.	DP=65;ECNT=1;NLOD=5.10;N_ART_LOD=-1.274e+00;POP_AF=1.000e-03;P_GERMLINE=-1.802e+00;TLOD=62.84	GT:AD:AF:F1R2:F2R1:MBQ:MFRL:MMQ:MPOS:SA_MAP_AF:SA_POST_PROB	0/1:27,18:0.407:10,6:17,12:39:280,281:60:19:0.00,0.404,0.400:0.032,0.021,0.946	0/0:17,0:0.055:11,0:6,0:0:3,0:0:0
3	111368570	.	C	T	.	.	DP=523;ECNT=1;NLOD=13.05;N_ART_LOD=-1.636e+00;POP_AF=1.000e-03;P_GERMLINE=-1.047e+01;TLOD=5.37	GT:AD:AF:F1R2:F2R1:MBQ:MFRL:MMQ:MPOS:SA_MAP_AF:SA_POST_PROB	0/1:461,4:0.023:199,2:262,2:40:168,150:60:27:0.010,0.010,8.602e-03:2.181e-03,1.538e-03,0.996	0/0:46,1:0.034:39,0:7,1:0:2,3:60:25
3	112198594	.	C	A	.	.	DP=413;ECNT=1;NLOD=24.58;N_ART_LOD=-1.932e+00;POP_AF=1.000e-03;P_GERMLINE=-2.410e+01;TLOD=3.18	GT:AD:AF:F1R2:F2R1:MBQ:MFRL:MMQ:MPOS:SA_MAP_AF:SA_POST_PROB	0/1:309,3:0.031:127,1:182,2:40:171,138:60:3:0.010,0.010,9.615e-03:0.028,8.357e-04,0.971	0/0:82,0:0.037:54,0:28,0:0:2,0:0:0
3	112289576	.	AT	A	.	.	DP=59;ECNT=1;NLOD=2.34;N_ART_LOD=-5.189e-01;POP_AF=1.000e-03;P_GERMLINE=-6.842e-01;RPA=13,12;RU=T;STR;TLOD=4.47	GT:AD:AF:F1R2:F2R1:MBQ:MFRL:MMQ:MPOS:SA_MAP_AF:SA_POST_PROB	0/1:22,3:0.281:7,0:4,3:39:189,277:60:40:0.101,0.00,0.100:0.022,0.015,0.963	0/0:8,0:0.306:5,0:2,0:0:5,0:0:0
3	112348914	.	T	C	.	.	DP=126;ECNT=1;NLOD=13.19;N_ART_LOD=-1.665e+00;POP_AF=1.000e-03;P_GERMLINE=-1.265e+01;TLOD=3.24	GT:AD:AF:F1R2:F2R1:MBQ:MFRL:MMQ:MPOS:SA_MAP_AF:SA_POST_PROB	0/1:72,2:0.058:22,1:50,1:38:189,239:60:20:0.00,0.030,0.027:6.639e-03,0.012,0.981	0/0:44,0:0.035:28,0:16,0:0:2,0:0:0
3	112666841	.	A	G	.	.	DP=179;ECNT=1;NLOD=3.30;N_ART_LOD=-1.094e+00;POP_AF=1.000e-03;P_GERMLINE=-3.000e-01;TLOD=75.44	GT:AD:AF:F1R2:F2R1:MBQ:MFRL:MMQ:MPOS:SA_MAP_AF:SA_POST_PROB	0/1:130,24:0.185:47,9:83,15:40:206,193:60:17:0.141,0.141,0.156:0.082,4.768e-03,0.913	0/0:11,0:0.044:8,0:3,0:0:5,0:0:0
3	113207968	.	C	CT	.	.	DP=101;ECNT=1;NLOD=4.48;N_ART_LOD=-1.016e+00;POP_AF=1.000e-03;P_GERMLINE=-1.207e+00;RPA=11,12;RU=T;STR;TLOD=9.00	GT:AD:AF:F1R2:F2R1:MBQ:MFRL:MMQ:MPOS:SA_MAP_AF:SA_POST_PROB	0/1:48,7:0.233:19,2:27,5:39:214,184:60:20:0.131,0.00,0.127:0.019,0.018,0.963	0/0:15,0:0.204:10,0:4,0:0:3,0:0:0
3	113464721	.	T	C	.	.	DP=628;ECNT=1;NLOD=2.36;N_ART_LOD=-9.508e-01;POP_AF=1.000e-03;P_GERMLINE=-2.027e+00;TLOD=3.04	GT:AD:AF:F1R2:F2R1:MBQ:MFRL:MMQ:MPOS:SA_MAP_AF:SA_POST_PROB	0/1:584,3:0.034:200,1:384,2:40:171,146:60:13:0.00,0.010,5.111e-03:4.513e-03,6.385e-04,0.995	0/0:8,0:0.013:2,0:6,0:0:7,0:0:0
3	113508499	.	TA	T	.	.	DP=37;ECNT=1;NLOD=2.96;N_ART_LOD=-1.084e+00;POP_AF=1.000e-03;P_GERMLINE=-1.675e+00;RPA=11,10;RU=A;STR;TLOD=4.00	GT:AD:AF:F1R2:F2R1:MBQ:MFRL:MMQ:MPOS:SA_MAP_AF:SA_POST_PROB	0/1:18,3:0.192:6,3:12,0:39:222,229:60:8:0.00,0.141,0.143:0.018,0.025,0.957	0/0:10,0:0.124:4,0:6,0:0:3,0:0:0
3	113655096	.	G	GT	.	.	DB;DP=95;ECNT=1;NLOD=3.61;N_ART_LOD=-8.572e-01;POP_AF=1.000e-03;P_GERMLINE=-1.573e+00;RPA=11,12;RU=T;STR;TLOD=4.77	GT:AD:AF:F1R2:F2R1:MBQ:MFRL:MMQ:MPOS:SA_MAP_AF:SA_POST_PROB	0/1:66,5:0.130:34,3:31,2:39:194,166:60:37:0.00,0.071,0.070:0.013,0.014,0.973	0/0:12,0:0.040:7,0:5,0:0:3,0:0:0
3	113784007	.	AT	A	.	.	DP=67;ECNT=1;NLOD=2.40;N_ART_LOD=-9.910e-01;POP_AF=1.000e-03;P_GERMLINE=-5.116e-02;RPA=12,11;RU=T;STR;TLOD=10.50	GT:AD:AF:F1R2:F2R1:MBQ:MFRL:MMQ:MPOS:SA_MAP_AF:SA_POST_PROB	0/1:44,8:0.185:19,5:25,3:39:188,208:60:17:0.00,0.152,0.154:0.023,0.017,0.960	0/0:8,0:0.102:4,0:4,0:0:3,0:0:0
3	114069265	.	G	A	.	.	DP=270;ECNT=1;NLOD=7.81;N_ART_LOD=-1.463e+00;POP_AF=1.000e-03;P_GERMLINE=-5.760e+00;TLOD=4.77	GT:AD:AF:F1R2:F2R1:MBQ:MFRL:MMQ:MPOS:SA_MAP_AF:SA_POST_PROB	0/1:224,3:0.039:69,0:155,3:40:179,161:60:35:0.010,0.010,0.013:3.130e-03,3.049e-03,0.994	0/0:26,0:0.082:15,0:11,0:0:3,0:0:0
3	118922896	.	G	A	.	.	DP=248;ECNT=1;NLOD=10.80;N_ART_LOD=-1.582e+00;POP_AF=1.000e-03;P_GERMLINE=-7.500e+00;TLOD=108.86	GT:AD:AF:F1R2:F2R1:MBQ:MFRL:MMQ:MPOS:SA_MAP_AF:SA_POST_PROB	0/1:161,37:0.204:62,10:99,27:39:175,179:60:20:0.182,0.162,0.187:0.011,0.011,0.978	0/0:36,0:0.041:26,0:10,0:0:2,0:0:0
3	119156786	.	G	A	.	.	DP=343;ECNT=1;NLOD=14.70;N_ART_LOD=-1.713e+00;POP_AF=1.000e-03;P_GERMLINE=-1.139e+01;TLOD=265.02	GT:AD:AF:F1R2:F2R1:MBQ:MFRL:MMQ:MPOS:SA_MAP_AF:SA_POST_PROB	0/1:189,79:0.310:74,31:115,48:39:187,193:60:20:0.293,0.263,0.295:6.926e-03,0.026,0.967	0/0:49,0:0.040:29,0:20,0:0:2,0:0:0
3	119348345	.	ATT	A	.	.	DP=254;ECNT=1;NLOD=4.33;N_ART_LOD=-6.478e-01;POP_AF=1.000e-03;P_GERMLINE=-1.064e+00;RPA=16,14;RU=T;STR;TLOD=9.60	GT:AD:AF:F1R2:F2R1:MBQ:MFRL:MMQ:MPOS:SA_MAP_AF:SA_POST_PROB	0/1:106,7:0.281:26,3:28,4:39:160,156:60:23:0.051,0.051,0.061:7.135e-03,8.458e-03,0.984	0/0:16,0:0.343:4,0:1,0:0:26,0:0:0
3	121417604	.	CT	C	.	.	DP=568;ECNT=2;NLOD=33.07;N_ART_LOD=-2.060e+00;POP_AF=1.000e-03;P_GERMLINE=-3.017e+01;RPA=5,4;RU=T;STR;TLOD=5.81	GT:AD:AF:F1R2:F2R1:MBQ:MFRL:MMQ:MPOS:SA_MAP_AF:SA_POST_PROB	0/1:398,7:0.065:155,1:243,6:39:187,163:60:44:0.020,0.00,0.017:1.388e-03,0.014,0.985	0/0:110,0:0.039:75,0:35,0:0:0,0:0:0
3	121417605	.	T	C	.	.	DP=575;ECNT=2;NLOD=34.18;N_ART_LOD=-2.071e+00;POP_AF=1.000e-03;P_GERMLINE=-3.384e+01;TLOD=3.04	GT:AD:AF:F1R2:F2R1:MBQ:MFRL:MMQ:MPOS:SA_MAP_AF:SA_POST_PROB	0/1:429,5:0.036:164,2:265,3:40:187,161:60:19:0.010,0.010,0.012:4.978e-03,1.242e-03,0.994	0/0:114,0:0.032:77,0:37,0:0:0,0:0:0
3	121720551	.	G	A	.	.	DP=96;ECNT=1;NLOD=7.50;N_ART_LOD=-1.422e+00;POP_AF=1.000e-03;P_GERMLINE=-6.546e+00;TLOD=3.66	GT:AD:AF:F1R2:F2R1:MBQ:MFRL:MMQ:MPOS:SA_MAP_AF:SA_POST_PROB	0/1:66,2:0.047:29,1:37,1:40:175,174:60:21:0.030,0.00,0.029:3.227e-03,0.036,0.961	0/0:25,0:0.021:12,0:13,0:0:3,0:0:0
3	122170790	.	G	GA	.	.	DP=251;ECNT=1;NLOD=9.62;N_ART_LOD=-1.261e+00;POP_AF=1.000e-03;P_GERMLINE=-6.561e+00;RPA=9,10;RU=A;STR;TLOD=6.14	GT:AD:AF:F1R2:F2R1:MBQ:MFRL:MMQ:MPOS:SA_MAP_AF:SA_POST_PROB	0/1:184,8:0.088:73,3:110,5:39:172,156:60:27:0.030,0.040,0.042:6.933e-03,6.093e-03,0.987	0/0:32,0:0.080:13,0:19,0:0:2,0:0:0
3	122180187	.	G	GA	.	.	DB;DP=150;ECNT=1;NLOD=11.14;N_ART_LOD=-1.359e+00;POP_AF=1.000e-03;P_GERMLINE=-1.025e+01;RPA=10,11;RU=A;STR;TLOD=3.59	GT:AD:AF:F1R2:F2R1:MBQ:MFRL:MMQ:MPOS:SA_MAP_AF:SA_POST_PROB	0/1:72,4:0.149:32,1:37,3:23:174,177:60:34:0.051,0.00,0.052:5.912e-03,0.021,0.974	0/0:37,0:0.158:20,0:17,0:0:2,0:0:0
3	122471407	.	TAAA	T	.	.	DP=158;ECNT=1;NLOD=4.74;N_ART_LOD=-7.454e-01;POP_AF=1.000e-03;P_GERMLINE=-1.549e+00;RPA=16,13;RU=A;STR;TLOD=6.58	GT:AD:AF:F1R2:F2R1:MBQ:MFRL:MMQ:MPOS:SA_MAP_AF:SA_POST_PROB	0/1:97,21:0.224:2,2:20,3:37:199,188:60:4:0.040,0.020,0.044:2.235e-03,0.113,0.885	0/0:19,1:0.201:1,0:1,0:0:4,0:0:0
3	122474284	.	T	TAA	.	.	DP=94;ECNT=1;NLOD=2.34;N_ART_LOD=-8.305e-01;POP_AF=1.000e-03;P_GERMLINE=-9.559e-01;RPA=16,18;RU=A;STR;TLOD=4.13	GT:AD:AF:F1R2:F2R1:MBQ:MFRL:MMQ:MPOS:SA_MAP_AF:SA_POST_PROB	0/1:23,4:0.356:7,1:9,3:26:205,225:60:21:0.101,0.00,0.100:0.025,0.014,0.961	0/0:9,1:0.356:5,0:2,0:0:14,0:0:0
3	123337630	.	G	A	.	.	DP=333;ECNT=1;NLOD=44.24;N_ART_LOD=-2.180e+00;POP_AF=1.000e-03;P_GERMLINE=-4.094e+01;TLOD=22.35	GT:AD:AF:F1R2:F2R1:MBQ:MFRL:MMQ:MPOS:SA_MAP_AF:SA_POST_PROB	0/1:157,9:0.088:60,3:97,6:40:188,216:60:10:0.051,0.040,0.054:0.015,4.682e-03,0.981	0/0:148,0:0.024:104,0:44,0:0:0,0:0:0
3	124379745	.	C	A	.	.	DP=440;ECNT=1;NLOD=26.35;N_ART_LOD=-1.963e+00;POP_AF=1.000e-03;P_GERMLINE=-2.502e+01;TLOD=4.03	GT:AD:AF:F1R2:F2R1:MBQ:MFRL:MMQ:MPOS:SA_MAP_AF:SA_POST_PROB	0/1:328,3:0.030:128,1:200,2:40:176,206:60:28:0.010,0.010,9.063e-03:9.518e-04,0.010,0.989	0/0:88,0:0.040:55,0:33,0:0:0,0:0:0
3	124951171	.	C	CT	.	.	DP=158;ECNT=1;NLOD=3.76;N_ART_LOD=0.937;POP_AF=1.000e-03;P_GERMLINE=-6.480e-01;RPA=15,16;RU=T;STR;TLOD=6.68	GT:AD:AF:F1R2:F2R1:MBQ:MFRL:MMQ:MPOS:SA_MAP_AF:SA_POST_PROB	0/1:84,8:0.227:11,2:21,4:40:209,213:60:27:0.040,0.051,0.058:6.537e-03,0.016,0.977	0/0:22,1:0.274:2,1:0,0:2:6,2:60:11
3	124998098	.	CA	C	.	.	DP=139;ECNT=1;NLOD=3.59;N_ART_LOD=-6.217e-01;POP_AF=1.000e-03;P_GERMLINE=-4.709e-01;RPA=11,10;RU=A;STR;TLOD=13.00	GT:AD:AF:F1R2:F2R1:MBQ:MFRL:MMQ:MPOS:SA_MAP_AF:SA_POST_PROB	0/1:52,10:0.329:10,3:24,5:37:197,189:60:27:0.091,0.00,0.089:0.014,0.016,0.970	0/0:12,0:0.279:6,0:5,0:0:2,0:0:0
3	125172574	.	AAAAT	A	.	.	DP=165;ECNT=1;NLOD=15.32;N_ART_LOD=-1.733e+00;POP_AF=1.000e-03;P_GERMLINE=-1.468e+01;RPA=5,4;RU=AAAT;STR;TLOD=3.33	GT:AD:AF:F1R2:F2R1:MBQ:MFRL:MMQ:MPOS:SA_MAP_AF:SA_POST_PROB	0/1:94,2:0.079:31,0:63,2:40:208,251:60:35:0.00,0.020,0.021:4.949e-03,0.013,0.982	0/0:51,0:0.045:25,0:26,0:0:2,0:0:0
3	125179711	.	T	TAA	.	.	DP=82;ECNT=1;NLOD=7.63;N_ART_LOD=-1.045e+00;POP_AF=1.000e-03;P_GERMLINE=-5.123e+00;RPA=11,13;RU=A;STR;TLOD=5.28	GT:AD:AF:F1R2:F2R1:MBQ:MFRL:MMQ:MPOS:SA_MAP_AF:SA_POST_PROB	0/1:24,3:0.260:8,2:14,1:39:192,156:60:16:0.101,0.00,0.103:0.015,0.020,0.965	0/0:25,0:0.168:15,0:10,0:0:4,0:0:0
3	125223358	.	G	GA	.	.	DP=141;ECNT=1;NLOD=5.11;N_ART_LOD=-1.021e+00;POP_AF=1.000e-03;P_GERMLINE=-2.050e+00;RPA=10,11;RU=A;STR;TLOD=6.15	GT:AD:AF:F1R2:F2R1:MBQ:MFRL:MMQ:MPOS:SA_MAP_AF:SA_POST_PROB	0/1:103,7:0.099:35,7:65,0:40:204,213:60:41:0.040,0.061,0.064:6.961e-03,0.017,0.976	0/0:17,0:0.115:8,0:9,0:0:2,0:0:0
3	125873489	.	G	A	.	.	DP=110;ECNT=1;NLOD=3.90;N_ART_LOD=-1.159e+00;POP_AF=1.000e-03;P_GERMLINE=-3.243e+00;TLOD=3.36	GT:AD:AF:F1R2:F2R1:MBQ:MFRL:MMQ:MPOS:SA_MAP_AF:SA_POST_PROB	0/1:90,2:0.043:27,1:63,1:40:168,215:60:35:0.020,0.00,0.022:6.231e-03,7.132e-03,0.987	0/0:13,0:0.038:6,0:7,0:0:4,0:0:0
3	126270793	.	G	A	.	.	DP=107;ECNT=1;NLOD=7.76;N_ART_LOD=-1.444e+00;POP_AF=1.000e-03;P_GERMLINE=-6.968e+00;TLOD=3.50	GT:AD:AF:F1R2:F2R1:MBQ:MFRL:MMQ:MPOS:SA_MAP_AF:SA_POST_PROB	0/1:75,2:0.042:24,1:51,1:40:182,136:60:9:0.00,0.030,0.026:7.348e-03,8.632e-03,0.984	0/0:26,0:0.041:14,0:12,0:0:3,0:0:0
3	126486087	.	G	T	.	.	DP=43;ECNT=1;NLOD=7.80;N_ART_LOD=-1.431e+00;POP_AF=1.000e-03;P_GERMLINE=-4.495e+00;TLOD=28.53	GT:AD:AF:F1R2:F2R1:MBQ:MFRL:MMQ:MPOS:SA_MAP_AF:SA_POST_PROB	0/1:8,9:0.529:4,3:4,6:39:216,174:60:20:0.495,0.505,0.529:0.020,0.032,0.948	0/0:26,0:2.707e-03:20,0:6,0:0:2,0:0:0
3	129152181	.	GT	G	.	.	DP=73;ECNT=1;NLOD=3.29;N_ART_LOD=-8.811e-01;POP_AF=1.000e-03;P_GERMLINE=-9.118e-01;RPA=11,10;RU=T;STR;TLOD=5.20	GT:AD:AF:F1R2:F2R1:MBQ:MFRL:MMQ:MPOS:SA_MAP_AF:SA_POST_PROB	0/1:33,4:0.246:14,2:17,2:39:251,196:60:37:0.111,0.00,0.108:0.025,0.015,0.960	0/0:11,0:0.178:6,0:5,0:0:4,0:0:0
3	129238709	.	G	A	.	.	DP=68;ECNT=1;NLOD=3.31;N_ART_LOD=-1.121e+00;POP_AF=1.000e-03;P_GERMLINE=-1.859e+00;TLOD=4.16	GT:AD:AF:F1R2:F2R1:MBQ:MFRL:MMQ:MPOS:SA_MAP_AF:SA_POST_PROB	0/1:46,2:0.085:19,1:27,1:40:220,179:60:17:0.040,0.00,0.042:0.019,8.512e-03,0.972	0/0:11,0:0.108:7,0:4,0:0:15,0:0:0
3	129370592	.	T	A	.	.	DP=114;ECNT=1;NLOD=4.76;N_ART_LOD=-1.239e+00;POP_AF=1.000e-03;P_GERMLINE=-4.212e+00;TLOD=3.25	GT:AD:AF:F1R2:F2R1:MBQ:MFRL:MMQ:MPOS:SA_MAP_AF:SA_POST_PROB	0/1:89,2:0.052:31,1:58,1:40:182,122:60:9:0.020,0.00,0.022:4.579e-03,9.455e-03,0.986	0/0:16,0:0.037:4,0:12,0:0:6,0:0:0
3	130711966	.	GT	G	.	.	DP=62;ECNT=1;NLOD=2.35;N_ART_LOD=-7.700e-01;POP_AF=1.000e-03;P_GERMLINE=-1.658e+00;RPA=12,11;RU=T;STR;TLOD=3.40	GT:AD:AF:F1R2:F2R1:MBQ:MFRL:MMQ:MPOS:SA_MAP_AF:SA_POST_PROB	0/1:33,3:0.206:13,1:13,2:39:195,230:60:31:0.040,0.081,0.086:0.058,6.154e-03,0.935	0/0:8,0:0.201:4,0:2,0:0:6,0:0:0
3	131216992	.	C	T	.	.	DP=145;ECNT=1;NLOD=11.35;N_ART_LOD=-1.608e+00;POP_AF=1.000e-03;P_GERMLINE=-1.087e+01;TLOD=3.18	GT:AD:AF:F1R2:F2R1:MBQ:MFRL:MMQ:MPOS:SA_MAP_AF:SA_POST_PROB	0/1:96,2:0.046:38,0:58,2:40:177,134:60:7:0.020,0.010,0.020:3.463e-03,0.011,0.986	0/0:38,0:0.053:30,0:8,0:0:2,0:0:0
3	131219454	.	G	A	.	.	DP=108;ECNT=1;NLOD=5.10;N_ART_LOD=-1.310e+00;POP_AF=1.000e-03;P_GERMLINE=-4.666e+00;TLOD=3.13	GT:AD:AF:F1R2:F2R1:MBQ:MFRL:MMQ:MPOS:SA_MAP_AF:SA_POST_PROB	0/1:71,2:0.095:26,2:45,0:40:214,110:60:3:0.00,0.030,0.027:0.368,1.382e-03,0.630	0/0:17,0:0.132:12,0:5,0:0:2,0:0:0
3	132179072	.	G	GT	.	.	DP=162;ECNT=1;NLOD=6.23;N_ART_LOD=1.22;POP_AF=1.000e-03;P_GERMLINE=-2.929e+00;RPA=12,13;RU=T;STR;TLOD=19.32	GT:AD:AF:F1R2:F2R1:MBQ:MFRL:MMQ:MPOS:SA_MAP_AF:SA_POST_PROB	0/1:87,14:0.195:38,6:33,8:39:169,170:60:13:0.111,0.131,0.139:0.011,0.013,0.976	0/0:37,2:0.137:22,2:11,0:29:2,12:60:11
3	133483667	.	C	T	.	.	DP=225;ECNT=2;NLOD=11.14;N_ART_LOD=-1.594e+00;POP_AF=1.000e-03;P_GERMLINE=-7.836e+00;TLOD=121.51	GT:AD:AF:F1R2:F2R1:MBQ:MFRL:MMQ:MPOS:PGT:PID:SA_MAP_AF:SA_POST_PROB	0/1:144,36:0.208:57,13:87,23:40:169,188:60:20:0|1:133483667_C_T:0.182,0.182,0.200:7.595e-03,0.020,0.972	0/0:37,0:0.038:21,0:16,0:0:2,0:0:0:0|1:133483667_C_T
3	133483668	.	C	T	.	.	DP=223;ECNT=2;NLOD=10.84;N_ART_LOD=-1.583e+00;POP_AF=1.000e-03;P_GERMLINE=-7.535e+00;TLOD=117.91	GT:AD:AF:F1R2:F2R1:MBQ:MFRL:MMQ:MPOS:PGT:PID:SA_MAP_AF:SA_POST_PROB	0/1:142,35:0.209:57,12:85,23:39:169,191:60:19:0|1:133483667_C_T:0.182,0.182,0.198:7.102e-03,0.023,0.970	0/0:36,0:0.039:20,0:16,0:0:2,0:0:0:0|1:133483667_C_T
3	133489268	.	T	C	.	.	DP=98;ECNT=1;NLOD=3.30;N_ART_LOD=-1.078e+00;POP_AF=1.000e-03;P_GERMLINE=-2.570e+00;TLOD=3.43	GT:AD:AF:F1R2:F2R1:MBQ:MFRL:MMQ:MPOS:SA_MAP_AF:SA_POST_PROB	0/1:79,2:0.067:27,0:52,2:40:202,205:60:27:0.00,0.020,0.025:5.587e-03,0.015,0.979	0/0:11,0:3.054e-03:7,0:4,0:0:4,0:0:0
3	133674091	.	G	A	.	.	DP=72;ECNT=1;NLOD=2.40;N_ART_LOD=-9.913e-01;POP_AF=1.000e-03;P_GERMLINE=-1.483e+00;TLOD=3.63	GT:AD:AF:F1R2:F2R1:MBQ:MFRL:MMQ:MPOS:SA_MAP_AF:SA_POST_PROB	0/1:57,2:0.057:22,2:35,0:39:208,210:60:19:0.030,0.00,0.034:0.015,7.587e-03,0.977	0/0:8,0:0.102:5,0:3,0:0:10,0:0:0
3	134514537	.	G	A	.	.	DP=499;ECNT=1;NLOD=21.11;N_ART_LOD=-1.863e+00;POP_AF=1.000e-03;P_GERMLINE=-1.781e+01;TLOD=7.94	GT:AD:AF:F1R2:F2R1:MBQ:MFRL:MMQ:MPOS:SA_MAP_AF:SA_POST_PROB	0/1:405,5:0.030:142,2:263,3:39:168,171:60:14:0.010,0.010,0.012:5.173e-03,1.205e-03,0.994	0/0:71,0:0.028:36,0:35,0:0:2,0:0:0
3	136455391	.	T	C	.	.	DP=62;ECNT=1;NLOD=16.18;N_ART_LOD=-1.750e+00;POP_AF=1.000e-03;P_GERMLINE=-1.574e+01;TLOD=3.14	GT:AD:AF:F1R2:F2R1:MBQ:MFRL:MMQ:MPOS:SA_MAP_AF:SA_POST_PROB	0/1:3,1:0.300:1,0:2,1:40:181,114:60:20:0.253,0.00,0.250:0.021,0.027,0.951	0/0:54,0:0.029:31,0:23,0:0:2,0:0:0
3	137254608	.	GTA	G	.	.	DP=31;ECNT=5;NLOD=2.41;N_ART_LOD=-9.542e-01;POP_AF=1.000e-03;P_GERMLINE=-2.796e-01;TLOD=5.22	GT:AD:AF:F1R2:F2R1:MBQ:MFRL:MMQ:MPOS:PGT:PID:SA_MAP_AF:SA_POST_PROB	0/1:21,2:0.087:10,0:11,2:37:200,82:43:6:0|1:137254608_GTA_G:0.091,0.00,0.087:0.011,0.026,0.963	0/0:8,0:2.243e-05:4,0:4,0:0:6,0:0:0:0|1:137254608_GTA_G
3	137254613	.	A	C	.	.	DP=32;ECNT=5;NLOD=2.41;N_ART_LOD=-9.542e-01;POP_AF=1.000e-03;P_GERMLINE=-5.233e-02;TLOD=8.80	GT:AD:AF:F1R2:F2R1:MBQ:MFRL:MMQ:MPOS:PGT:PID:SA_MAP_AF:SA_POST_PROB	0/1:21,3:0.125:10,0:11,3:35:200,82:55:0:0|1:137254608_GTA_G:0.111,0.091,0.125:0.016,0.017,0.967	0/0:8,0:2.243e-05:4,0:4,0:0:6,0:0:0:0|1:137254608_GTA_G
3	137254618	.	G	GGA	.	.	DP=35;ECNT=5;NLOD=2.71;N_ART_LOD=-1.000e+00;POP_AF=1.000e-03;P_GERMLINE=-9.902e-02;TLOD=8.78	GT:AD:AF:F1R2:F2R1:MBQ:MFRL:MMQ:MPOS:PGT:PID:SA_MAP_AF:SA_POST_PROB	0/1:21,3:0.154:11,0:10,3:40:200,82:55:15:0|1:137254608_GTA_G:0.111,0.091,0.125:0.016,0.017,0.967	0/0:9,0:3.837e-05:4,0:5,0:0:6,0:0:0:0|1:137254608_GTA_G
3	137821040	.	G	A	.	.	DP=60;ECNT=1;NLOD=10.50;N_ART_LOD=-1.571e+00;POP_AF=1.000e-03;P_GERMLINE=-7.203e+00;TLOD=55.75	GT:AD:AF:F1R2:F2R1:MBQ:MFRL:MMQ:MPOS:SA_MAP_AF:SA_POST_PROB	0/1:6,14:0.682:4,7:2,7:40:186,196:60:20:0.687,0.667,0.700:0.021,0.033,0.946	0/0:35,0:0.041:22,0:13,0:0:3,0:0:0
3	137821507	.	G	A	.	.	DP=85;ECNT=1;NLOD=6.89;N_ART_LOD=-1.402e+00;POP_AF=1.000e-03;P_GERMLINE=-3.593e+00;TLOD=40.02	GT:AD:AF:F1R2:F2R1:MBQ:MFRL:MMQ:MPOS:SA_MAP_AF:SA_POST_PROB	0/1:41,13:0.263:18,5:23,8:40:165,187:60:20:0.222,0.202,0.241:0.017,0.017,0.966	0/0:23,0:0.060:17,0:6,0:0:2,0:0:0
3	139068941	.	C	A	.	.	DP=84;ECNT=1;NLOD=2.40;N_ART_LOD=-9.733e-01;POP_AF=1.000e-03;P_GERMLINE=-1.939e+00;TLOD=3.16	GT:AD:AF:F1R2:F2R1:MBQ:MFRL:MMQ:MPOS:SA_MAP_AF:SA_POST_PROB	0/1:71,2:0.043:28,1:43,1:38:211,261:60:20:0.00,0.030,0.027:6.007e-03,0.017,0.977	0/0:8,0:0.058:6,0:2,0:0:8,0:0:0
3	139074638	.	G	GT	.	.	DB;DP=328;ECNT=1;NLOD=6.33;N_ART_LOD=-1.140e+00;POP_AF=1.000e-03;P_GERMLINE=-5.260e+00;RPA=9,10;RU=T;STR;TLOD=3.77	GT:AD:AF:F1R2:F2R1:MBQ:MFRL:MMQ:MPOS:SA_MAP_AF:SA_POST_PROB	0/1:235,6:0.114:88,1:143,5:39:193,200:60:30:0.020,0.020,0.025:5.873e-03,3.734e-03,0.990	0/0:21,0:0.182:12,0:9,0:0:3,0:0:0
3	139097927	.	G	A	.	.	DP=318;ECNT=1;NLOD=24.58;N_ART_LOD=-1.921e+00;POP_AF=1.000e-03;P_GERMLINE=-2.320e+01;TLOD=4.08	GT:AD:AF:F1R2:F2R1:MBQ:MFRL:MMQ:MPOS:SA_MAP_AF:SA_POST_PROB	0/1:225,3:0.029:96,2:129,1:39:158,119:60:24:0.010,0.010,0.013:1.982e-03,5.220e-03,0.993	0/0:82,0:8.944e-03:55,0:27,0:0:2,0:0:0
3	140251348	.	T	C	.	.	DP=505;ECNT=1;NLOD=21.54;N_ART_LOD=-1.872e+00;POP_AF=1.000e-03;P_GERMLINE=-2.047e+01;TLOD=3.77	GT:AD:AF:F1R2:F2R1:MBQ:MFRL:MMQ:MPOS:SA_MAP_AF:SA_POST_PROB	0/1:402,3:0.037:140,1:262,2:40:176,187:60:15:0.010,0.00,7.407e-03:9.993e-04,5.368e-03,0.994	0/0:72,0:0.030:49,0:23,0:0:2,0:0:0
3	141295827	.	AT	A	.	.	DP=385;ECNT=1;NLOD=29.15;N_ART_LOD=-2.008e+00;POP_AF=1.000e-03;P_GERMLINE=-2.862e+01;RPA=7,6;RU=T;STR;TLOD=3.22	GT:AD:AF:F1R2:F2R1:MBQ:MFRL:MMQ:MPOS:SA_MAP_AF:SA_POST_PROB	0/1:260,6:0.045:111,3:149,3:40:178,169:60:23:0.00,0.020,0.023:0.029,1.531e-03,0.970	0/0:97,0:0.043:58,0:39,0:0:0,0:0:0
3	141526417	.	G	A	.	.	DP=111;ECNT=1;NLOD=16.52;N_ART_LOD=-1.776e+00;POP_AF=1.000e-03;P_GERMLINE=-1.491e+01;TLOD=4.31	GT:AD:AF:F1R2:F2R1:MBQ:MFRL:MMQ:MPOS:SA_MAP_AF:SA_POST_PROB	0/1:42,2:0.077:23,1:19,1:40:240,206:60:16:0.00,0.051,0.045:8.421e-03,0.025,0.966	0/0:55,0:0.072:39,0:16,0:0:2,0:0:0
3	142095399	.	G	A	.	.	DP=383;ECNT=1;NLOD=20.35;N_ART_LOD=-1.843e+00;POP_AF=1.000e-03;P_GERMLINE=-1.877e+01;TLOD=4.28	GT:AD:AF:F1R2:F2R1:MBQ:MFRL:MMQ:MPOS:SA_MAP_AF:SA_POST_PROB	0/1:302,3:0.025:119,2:183,1:40:156,174:60:20:0.010,0.00,9.836e-03:9.592e-04,0.015,0.984	0/0:68,0:0.018:45,0:23,0:0:2,0:0:0
3	142274739	.	A	AT	.	.	DP=266;ECNT=1;NLOD=26.76;N_ART_LOD=0.141;POP_AF=1.000e-03;P_GERMLINE=-2.409e+01;RPA=10,11;RU=T;STR;TLOD=5.48	GT:AD:AF:F1R2:F2R1:MBQ:MFRL:MMQ:MPOS:SA_MAP_AF:SA_POST_PROB	0/1:120,6:0.098:52,4:66,2:39:194,150:60:12:0.030,0.040,0.048:5.167e-03,0.018,0.977	0/0:106,2:0.087:60,0:46,2:26:0,0:60:34
3	142277399	.	A	G	.	.	DP=590;ECNT=1;NLOD=11.83;N_ART_LOD=-1.228e+00;POP_AF=1.000e-03;P_GERMLINE=-1.003e+01;TLOD=4.51	GT:AD:AF:F1R2:F2R1:MBQ:MFRL:MMQ:MPOS:SA_MAP_AF:SA_POST_PROB	0/1:420,4:0.107:210,1:186,2:40:210,250:60:36:0.00,0.010,7.463e-03:1.571e-03,0.012,0.986	0/0:39,0:0.180:19,0:20,0:0:2,0:0:0
3	142402827	.	C	CT	.	.	DP=92;ECNT=1;NLOD=15.02;N_ART_LOD=-1.429e+00;POP_AF=1.000e-03;P_GERMLINE=-1.404e+01;RPA=10,11;RU=T;STR;TLOD=3.69	GT:AD:AF:F1R2:F2R1:MBQ:MFRL:MMQ:MPOS:SA_MAP_AF:SA_POST_PROB	0/1:33,4:0.122:17,1:14,3:38:175,281:60:22:0.00,0.111,0.108:0.021,0.014,0.965	0/0:50,0:0.038:30,0:20,0:0:0,0:0:0
3	143551065	.	T	TA	.	.	DB;DP=63;ECNT=1;NLOD=6.92;N_ART_LOD=-1.137e+00;POP_AF=1.000e-03;P_GERMLINE=-6.095e+00;RPA=10,11;RU=A;STR;TLOD=3.52	GT:AD:AF:F1R2:F2R1:MBQ:MFRL:MMQ:MPOS:SA_MAP_AF:SA_POST_PROB	0/1:30,3:0.109:12,1:16,2:37:200,208:60:26:0.081,0.071,0.091:0.023,0.010,0.967	0/0:23,0:0.104:11,0:12,0:0:3,0:0:0
3	147113963	.	G	A	.	.	DP=299;ECNT=1;NLOD=3.61;N_ART_LOD=-1.128e+00;POP_AF=1.000e-03;P_GERMLINE=-5.265e-01;TLOD=6.78	GT:AD:AF:F1R2:F2R1:MBQ:MFRL:MMQ:MPOS:SA_MAP_AF:SA_POST_PROB	0/1:260,4:0.054:109,1:151,3:40:169,130:60:9:0.00,0.020,0.015:0.024,1.193e-03,0.975	0/0:12,0:0.039:10,0:2,0:0:14,0:0:0
3	147120732	.	T	C	.	.	DP=114;ECNT=1;NLOD=2.40;N_ART_LOD=-9.914e-01;POP_AF=1.000e-03;P_GERMLINE=-1.958e+00;TLOD=3.15	GT:AD:AF:F1R2:F2R1:MBQ:MFRL:MMQ:MPOS:SA_MAP_AF:SA_POST_PROB	0/1:98,2:0.039:34,0:64,2:40:229,206:60:22:0.020,0.00,0.020:0.026,4.172e-03,0.970	0/0:8,0:0.101:4,0:4,0:0:10,0:0:0
3	148711906	.	G	GT	.	.	DB;DP=289;ECNT=1;NLOD=10.03;N_ART_LOD=-1.208e-01;POP_AF=1.000e-03;P_GERMLINE=-6.728e+00;RPA=10,11;RU=T;STR;TLOD=16.13	GT:AD:AF:F1R2:F2R1:MBQ:MFRL:MMQ:MPOS:SA_MAP_AF:SA_POST_PROB	0/1:203,15:0.104:82,6:118,9:39:169,171:60:36:0.061,0.051,0.069:2.879e-03,0.024,0.973	0/0:46,3:0.095:30,2:15,1:11:2,3:60:13
3	148750169	.	GA	G	.	.	DB;DP=88;ECNT=1;NLOD=9.88;N_ART_LOD=-1.289e+00;POP_AF=1.000e-03;P_GERMLINE=-8.961e+00;RPA=10,9;RU=A;STR;TLOD=3.62	GT:AD:AF:F1R2:F2R1:MBQ:MFRL:MMQ:MPOS:SA_MAP_AF:SA_POST_PROB	0/1:29,3:0.212:15,2:14,1:39:210,253:60:16:0.091,0.00,0.094:0.025,0.014,0.961	0/0:33,0:0.119:18,0:14,0:0:2,0:0:0
3	148768029	.	T	C	.	.	DP=170;ECNT=1;NLOD=23.38;N_ART_LOD=-1.906e+00;POP_AF=1.000e-03;P_GERMLINE=-2.264e+01;TLOD=3.44	GT:AD:AF:F1R2:F2R1:MBQ:MFRL:MMQ:MPOS:SA_MAP_AF:SA_POST_PROB	0/1:85,2:0.028:29,2:56,0:40:178,198:60:20:0.020,0.020,0.023:4.225e-03,9.761e-03,0.986	0/0:78,0:0.027:62,0:16,0:0:1,0:0:0
3	148868528	.	C	A	.	.	DP=138;ECNT=1;NLOD=6.90;N_ART_LOD=-1.380e+00;POP_AF=1.000e-03;P_GERMLINE=-4.149e+00;TLOD=5.59	GT:AD:AF:F1R2:F2R1:MBQ:MFRL:MMQ:MPOS:SA_MAP_AF:SA_POST_PROB	0/1:102,3:0.070:36,1:66,2:39:180,172:60:8:0.020,0.020,0.029:0.011,4.251e-03,0.985	0/0:23,0:2.422e-03:19,0:4,0:0:3,0:0:0
3	148878005	.	C	T	.	.	DP=454;ECNT=1;NLOD=29.59;N_ART_LOD=-2.017e+00;POP_AF=1.000e-03;P_GERMLINE=-2.893e+01;TLOD=3.36	GT:AD:AF:F1R2:F2R1:MBQ:MFRL:MMQ:MPOS:SA_MAP_AF:SA_POST_PROB	0/1:323,3:0.039:123,2:200,1:39:180,108:60:20:0.00,0.010,9.202e-03:9.307e-03,1.042e-03,0.990	0/0:99,0:0.050:72,0:27,0:0:0,0:0:0
3	149089406	.	C	G	.	.	DP=217;ECNT=1;NLOD=18.59;N_ART_LOD=-1.813e+00;POP_AF=1.000e-03;P_GERMLINE=-1.529e+01;TLOD=102.32	GT:AD:AF:F1R2:F2R1:MBQ:MFRL:MMQ:MPOS:SA_MAP_AF:SA_POST_PROB	0/1:110,31:0.239:54,9:56,22:40:195,209:60:18:0.172,0.222,0.220:0.022,0.013,0.965	0/0:62,0:0.040:39,0:23,0:0:0,0:0:0
3	150644690	.	G	GA	.	.	DP=246;ECNT=1;NLOD=4.82;N_ART_LOD=-1.015e+00;POP_AF=1.000e-03;P_GERMLINE=-3.402e+00;RPA=9,10;RU=A;STR;TLOD=4.12	GT:AD:AF:F1R2:F2R1:MBQ:MFRL:MMQ:MPOS:SA_MAP_AF:SA_POST_PROB	0/1:197,6:0.073:65,1:131,5:40:171,163:60:18:0.020,0.030,0.030:0.011,2.487e-03,0.987	0/0:16,0:0.153:7,0:9,0:0:3,0:0:0
3	150877594	.	A	C	.	.	DP=204;ECNT=1;NLOD=6.90;N_ART_LOD=-1.387e+00;POP_AF=1.000e-03;P_GERMLINE=-3.596e+00;TLOD=85.04	GT:AD:AF:F1R2:F2R1:MBQ:MFRL:MMQ:MPOS:SA_MAP_AF:SA_POST_PROB	0/1:140,28:0.190:59,6:81,22:40:191,202:60:20:0.152,0.152,0.167:5.103e-03,0.052,0.943	0/0:23,0:0.023:15,0:8,0:0:3,0:0:0
3	151056416	.	A	T	.	.	DP=371;ECNT=1;NLOD=21.29;N_ART_LOD=-1.864e+00;POP_AF=1.000e-03;P_GERMLINE=-1.799e+01;TLOD=228.60	GT:AD:AF:F1R2:F2R1:MBQ:MFRL:MMQ:MPOS:SA_MAP_AF:SA_POST_PROB	0/1:208,71:0.270:79,30:129,41:39:198,182:60:20:0.253,0.202,0.254:4.656e-03,0.055,0.941	0/0:71,0:0.023:49,0:22,0:0:2,0:0:0
3	152017897	.	C	CT	.	.	DP=59;ECNT=1;NLOD=5.11;N_ART_LOD=-1.275e+00;POP_AF=1.000e-03;P_GERMLINE=-1.891e+00;RPA=11,12;RU=T;STR;TLOD=6.70	GT:AD:AF:F1R2:F2R1:MBQ:MFRL:MMQ:MPOS:SA_MAP_AF:SA_POST_PROB	0/1:30,6:0.200:9,4:21,2:40:249,247:60:31:0.00,0.172,0.167:0.020,0.022,0.958	0/0:17,0:0.054:5,0:12,0:0:3,0:0:0
3	154042077	.	TCCG	T	.	.	DP=428;ECNT=1;NLOD=3.89;N_ART_LOD=-9.581e-01;POP_AF=1.000e-03;P_GERMLINE=-9.041e-01;RPA=4,3;RU=CCG;STR;TLOD=6.10	GT:AD:AF:F1R2:F2R1:MBQ:MFRL:MMQ:MPOS:SA_MAP_AF:SA_POST_PROB	0/1:290,4:0.150:99,0:182,4:37:184,194:60:27:0.010,0.00,0.014:4.893e-03,3.461e-03,0.992	0/0:13,0:0.206:8,0:4,0:0:16,0:0:0
3	154071801	.	A	AT	.	.	DP=76;ECNT=1;NLOD=9.32;N_ART_LOD=-1.254e+00;POP_AF=1.000e-03;P_GERMLINE=-8.443e+00;RPA=10,11;RU=T;STR;TLOD=3.58	GT:AD:AF:F1R2:F2R1:MBQ:MFRL:MMQ:MPOS:SA_MAP_AF:SA_POST_PROB	0/1:29,3:0.163:15,1:12,2:39:189,190:60:21:0.061,0.081,0.094:0.017,0.012,0.971	0/0:31,0:0.093:17,0:14,0:0:2,0:0:0
3	154834379	.	GTATA	G	.	.	DP=155;ECNT=1;NLOD=6.58;N_ART_LOD=-1.197e+00;POP_AF=1.000e-03;P_GERMLINE=-6.053e+00;RPA=8,6;RU=TA;STR;TLOD=3.23	GT:AD:AF:F1R2:F2R1:MBQ:MFRL:MMQ:MPOS:SA_MAP_AF:SA_POST_PROB	0/1:82,2:0.154:38,1:41,1:40:209,183:60:15:0.020,0.00,0.021:2.222e-03,0.041,0.957	0/0:22,0:0.219:8,0:13,0:0:5,0:0:0
3	155762556	.	C	A	.	.	DP=37;ECNT=1;NLOD=4.21;N_ART_LOD=-1.199e+00;POP_AF=1.000e-03;P_GERMLINE=-2.921e+00;TLOD=3.99	GT:AD:AF:F1R2:F2R1:MBQ:MFRL:MMQ:MPOS:SA_MAP_AF:SA_POST_PROB	0/1:19,2:0.095:9,0:10,2:34:180,172:60:20:0.091,0.00,0.095:9.400e-03,0.038,0.953	0/0:14,0:0.063:4,0:10,0:0:6,0:0:0
3	157081226	.	G	GT	.	.	DB;DP=394;ECNT=1;NLOD=41.51;N_ART_LOD=-1.887e+00;POP_AF=1.000e-03;P_GERMLINE=-3.849e+01;RPA=9,10;RU=T;STR;TLOD=6.03	GT:AD:AF:F1R2:F2R1:MBQ:MFRL:MMQ:MPOS:SA_MAP_AF:SA_POST_PROB	0/1:171,7:0.132:56,6:114,1:40:183,183:60:20:0.030,0.030,0.039:6.289e-03,4.669e-03,0.989	0/0:138,0:0.100:91,0:47,0:0:0,0:0:0
3	157820718	.	AAC	A	.	.	DB;DP=93;ECNT=1;NLOD=8.41;N_ART_LOD=-1.503e+00;POP_AF=1.000e-03;P_GERMLINE=-5.108e+00;RPA=7,6;RU=AC;STR;TLOD=8.50	GT:AD:AF:F1R2:F2R1:MBQ:MFRL:MMQ:MPOS:SA_MAP_AF:SA_POST_PROB	0/1:42,4:0.173:27,3:15,1:37:213,255:60:26:0.091,0.00,0.087:0.019,0.014,0.967	0/0:28,0:0.101:11,0:17,0:0:3,0:0:0
3	158407930	.	C	CT	.	.	DP=161;ECNT=1;NLOD=3.02;N_ART_LOD=1.61;POP_AF=1.000e-03;P_GERMLINE=-1.826e-01;RPA=14,15;RU=T;STR;TLOD=21.69	GT:AD:AF:F1R2:F2R1:MBQ:MFRL:MMQ:MPOS:SA_MAP_AF:SA_POST_PROB	0/1:97,17:0.208:32,9:37,8:40:208,184:60:14:0.00,0.152,0.148:0.018,0.022,0.960	0/0:25,2:0.161:9,1:13,1:29:2,1:60:18
3	158541111	.	AAT	A	.	.	DP=151;ECNT=1;NLOD=5.11;N_ART_LOD=-1.284e+00;POP_AF=1.000e-03;P_GERMLINE=-3.534e+00;RPA=6,5;RU=AT;STR;TLOD=4.28	GT:AD:AF:F1R2:F2R1:MBQ:MFRL:MMQ:MPOS:SA_MAP_AF:SA_POST_PROB	0/1:118,3:0.063:56,0:62,3:40:199,171:60:28:0.00,0.020,0.025:6.012e-03,8.643e-03,0.985	0/0:17,0:0.076:9,0:8,0:0:3,0:0:0
3	158545209	.	G	GTT	.	.	DP=63;ECNT=1;NLOD=2.42;N_ART_LOD=-7.493e-01;POP_AF=1.000e-03;P_GERMLINE=-5.955e-01;RPA=17,19;RU=T;STR;TLOD=4.67	GT:AD:AF:F1R2:F2R1:MBQ:MFRL:MMQ:MPOS:SA_MAP_AF:SA_POST_PROB	0/1:8,5:0.462:3,1:2,3:33:150,216:60:19:0.253,0.222,0.267:0.025,0.020,0.955	0/0:8,0:0.340:2,0:3,0:0:5,0:0:0
3	160083957	.	GA	G	.	.	DB;DP=139;ECNT=1;NLOD=18.50;N_ART_LOD=-1.286e+00;POP_AF=1.000e-03;P_GERMLINE=-1.759e+01;RPA=10,9;RU=A;STR;TLOD=3.61	GT:AD:AF:F1R2:F2R1:MBQ:MFRL:MMQ:MPOS:SA_MAP_AF:SA_POST_PROB	0/1:36,3:0.152:15,1:19,2:39:226,154:60:25:0.061,0.061,0.079:0.028,8.306e-03,0.964	0/0:62,0:0.167:36,0:24,0:0:2,0:0:0
3	160134208	.	G	GT	.	.	DB;DP=106;ECNT=1;NLOD=14.72;N_ART_LOD=-1.475e+00;POP_AF=1.000e-03;P_GERMLINE=-1.392e+01;RPA=12,13;RU=T;STR;TLOD=3.50	GT:AD:AF:F1R2:F2R1:MBQ:MFRL:MMQ:MPOS:SA_MAP_AF:SA_POST_PROB	0/1:22,3:0.237:14,2:6,1:36:190,257:60:21:0.121,0.00,0.120:0.019,0.019,0.962	0/0:49,0:0.156:22,0:27,0:0:2,0:0:0
3	160141656	.	C	CT	.	.	DP=163;ECNT=1;NLOD=3.64;N_ART_LOD=0.223;POP_AF=1.000e-03;P_GERMLINE=-5.029e-01;RPA=14,15;RU=T;STR;TLOD=13.71	GT:AD:AF:F1R2:F2R1:MBQ:MFRL:MMQ:MPOS:SA_MAP_AF:SA_POST_PROB	0/1:71,13:0.277:25,4:39,9:39:218,176:60:22:0.152,0.121,0.155:0.020,0.014,0.966	0/0:20,1:0.240:9,1:9,0:31:3,39:60:46
3	160144019	.	G	GA	.	.	DP=133;ECNT=1;NLOD=10.06;N_ART_LOD=-1.133e-02;POP_AF=1.000e-03;P_GERMLINE=-8.702e+00;RPA=10,11;RU=A;STR;TLOD=4.06	GT:AD:AF:F1R2:F2R1:MBQ:MFRL:MMQ:MPOS:SA_MAP_AF:SA_POST_PROB	0/1:63,4:0.158:30,2:30,2:38:180,136:60:34:0.061,0.00,0.060:6.668e-03,0.022,0.971	0/0:42,1:0.094:18,0:23,1:20:2,0:60:46
3	160156367	.	C	CT	.	.	DP=329;ECNT=1;NLOD=19.54;N_ART_LOD=-1.563e+00;POP_AF=1.000e-03;P_GERMLINE=-1.834e+01;RPA=10,11;RU=T;STR;TLOD=3.90	GT:AD:AF:F1R2:F2R1:MBQ:MFRL:MMQ:MPOS:SA_MAP_AF:SA_POST_PROB	0/1:209,6:0.095:69,3:135,3:35:196,203:60:20:0.030,0.020,0.028:1.711e-03,0.027,0.972	0/0:65,0:0.095:36,0:29,0:0:2,0:0:0
3	160248732	.	C	CA	.	.	DP=198;ECNT=1;NLOD=15.04;N_ART_LOD=-1.466e+00;POP_AF=1.000e-03;P_GERMLINE=-1.334e+01;RPA=9,10;RU=A;STR;TLOD=4.41	GT:AD:AF:F1R2:F2R1:MBQ:MFRL:MMQ:MPOS:SA_MAP_AF:SA_POST_PROB	0/1:109,5:0.109:45,1:61,4:39:167,212:60:39:0.040,0.030,0.044:6.990e-03,6.702e-03,0.986	0/0:50,0:0.122:30,0:20,0:0:2,0:0:0
3	160395089	.	G	GA	.	.	DP=89;ECNT=1;NLOD=3.26;N_ART_LOD=-8.383e-01;POP_AF=1.000e-03;P_GERMLINE=-2.795e-01;RPA=12,13;RU=A;STR;TLOD=9.05	GT:AD:AF:F1R2:F2R1:MBQ:MFRL:MMQ:MPOS:SA_MAP_AF:SA_POST_PROB	0/1:53,8:0.210:22,4:25,4:39:191,196:60:17:0.00,0.131,0.131:0.020,0.017,0.963	0/0:11,0:0.086:6,0:4,0:0:4,0:0:0
3	164727336	.	C	T	.	.	DP=38;ECNT=1;NLOD=2.70;N_ART_LOD=-9.995e-01;POP_AF=1.000e-03;P_GERMLINE=-9.710e-02;TLOD=30.49	GT:AD:AF:F1R2:F2R1:MBQ:MFRL:MMQ:MPOS:SA_MAP_AF:SA_POST_PROB	0/1:19,9:0.331:10,4:9,5:39:268,250:60:15:0.323,0.00,0.321:0.025,0.025,0.950	0/0:9,0:2.268e-03:7,0:2,0:0:7,0:0:0
3	164757539	.	G	A	.	.	DP=47;ECNT=1;NLOD=3.30;N_ART_LOD=-1.121e+00;POP_AF=1.000e-03;P_GERMLINE=-1.266e+00;TLOD=4.79	GT:AD:AF:F1R2:F2R1:MBQ:MFRL:MMQ:MPOS:SA_MAP_AF:SA_POST_PROB	0/1:26,2:0.139:12,0:14,2:40:253,256:60:19:0.00,0.071,0.071:0.013,0.022,0.966	0/0:11,0:0.108:7,0:4,0:0:2,0:0:0
3	169501505	.	G	GT	.	.	DP=97;ECNT=1;NLOD=2.41;N_ART_LOD=-6.505e-01;POP_AF=1.000e-03;P_GERMLINE=-1.822e-01;RPA=10,11;RU=T;STR;TLOD=5.52	GT:AD:AF:F1R2:F2R1:MBQ:MFRL:MMQ:MPOS:SA_MAP_AF:SA_POST_PROB	0/1:67,7:0.135:32,2:32,3:39:203,184:60:17:0.051,0.061,0.068:7.142e-03,0.021,0.972	0/0:8,0:0.233:5,0:3,0:0:3,0:0:0
3	171404524	.	G	C	.	.	DP=281;ECNT=1;NLOD=7.49;N_ART_LOD=-1.421e+00;POP_AF=1.000e-03;P_GERMLINE=-4.191e+00;TLOD=198.46	GT:AD:AF:F1R2:F2R1:MBQ:MFRL:MMQ:MPOS:SA_MAP_AF:SA_POST_PROB	0/1:187,59:0.251:67,18:120,41:40:176,175:60:20:0.232,0.202,0.240:7.159e-03,0.021,0.972	0/0:25,0:0.022:20,0:5,0:0:2,0:0:0
3	172003831	.	C	CT	.	.	DP=100;ECNT=1;NLOD=2.44;N_ART_LOD=1.74;POP_AF=1.000e-03;P_GERMLINE=-2.956e-01;RPA=13,14;RU=T;STR;TLOD=5.21	GT:AD:AF:F1R2:F2R1:MBQ:MFRL:MMQ:MPOS:SA_MAP_AF:SA_POST_PROB	0/1:28,4:0.302:10,3:10,1:38:195,233:60:30:0.121,0.00,0.125:0.022,0.017,0.961	0/0:24,2:0.259:11,2:10,0:10:7,25:60:27
3	172046695	.	G	GT	.	.	DB;DP=75;ECNT=1;NLOD=3.23;N_ART_LOD=-8.255e-01;POP_AF=1.000e-03;P_GERMLINE=-2.659e-01;RPA=13,14;RU=T;STR;TLOD=12.04	GT:AD:AF:F1R2:F2R1:MBQ:MFRL:MMQ:MPOS:SA_MAP_AF:SA_POST_PROB	0/1:52,9:0.168:31,5:17,4:39:192,154:60:20:0.00,0.152,0.148:0.026,0.014,0.960	0/0:11,0:0.057:4,0:6,0:0:2,0:0:0
3	172064950	.	A	G	.	.	DP=113;ECNT=1;NLOD=15.89;N_ART_LOD=-1.745e+00;POP_AF=1.000e-03;P_GERMLINE=-1.496e+01;TLOD=3.63	GT:AD:AF:F1R2:F2R1:MBQ:MFRL:MMQ:MPOS:SA_MAP_AF:SA_POST_PROB	0/1:53,2:0.046:22,0:31,2:38:198,294:60:20:0.00,0.040,0.036:8.115e-03,0.015,0.976	0/0:53,0:0.038:38,0:15,0:0:2,0:0:0
3	179119110	.	G	GA	.	.	DP=464;ECNT=1;NLOD=8.43;N_ART_LOD=-1.249e+00;POP_AF=1.000e-03;P_GERMLINE=-5.261e+00;RPA=9,10;RU=A;STR;TLOD=6.47	GT:AD:AF:F1R2:F2R1:MBQ:MFRL:MMQ:MPOS:SA_MAP_AF:SA_POST_PROB	0/1:332,10:0.119:124,2:205,8:39:175,166:60:28:0.030,0.020,0.029:4.194e-03,3.027e-03,0.993	0/0:28,0:0.167:15,0:13,0:0:2,0:0:0
3	179305824	.	C	A	.	.	DP=317;ECNT=1;NLOD=12.59;N_ART_LOD=-1.654e+00;POP_AF=1.000e-03;P_GERMLINE=-9.292e+00;TLOD=160.96	GT:AD:AF:F1R2:F2R1:MBQ:MFRL:MMQ:MPOS:SA_MAP_AF:SA_POST_PROB	0/1:211,50:0.204:77,21:134,29:40:167,175:60:25:0.182,0.162,0.192:4.877e-03,0.026,0.969	0/0:42,0:0.056:29,0:13,0:0:2,0:0:0
3	180675764	.	G	A	.	.	DP=123;ECNT=1;NLOD=11.11;N_ART_LOD=-1.594e+00;POP_AF=1.000e-03;P_GERMLINE=-1.028e+01;TLOD=3.53	GT:AD:AF:F1R2:F2R1:MBQ:MFRL:MMQ:MPOS:SA_MAP_AF:SA_POST_PROB	0/1:79,2:0.036:35,0:44,2:40:178,181:60:14:0.020,0.00,0.025:4.194e-03,0.013,0.983	0/0:37,0:0.039:30,0:7,0:0:3,0:0:0
3	182178776	.	C	A	.	.	DP=70;ECNT=1;NLOD=19.79;N_ART_LOD=-1.831e+00;POP_AF=1.000e-03;P_GERMLINE=-1.889e+01;TLOD=3.60	GT:AD:AF:F1R2:F2R1:MBQ:MFRL:MMQ:MPOS:SA_MAP_AF:SA_POST_PROB	0/1:1,1:0.500:1,1:0,0:39:108,44:53:18:0.505,0.00,0.500:0.021,0.032,0.947	0/0:66,0:0.017:50,0:16,0:0:2,0:0:0
3	182584069	.	A	G	.	.	DP=79;ECNT=1;NLOD=5.70;N_ART_LOD=-1.310e+00;POP_AF=1.000e-03;P_GERMLINE=-5.141e+00;TLOD=3.25	GT:AD:AF:F1R2:F2R1:MBQ:MFRL:MMQ:MPOS:SA_MAP_AF:SA_POST_PROB	0/1:53,2:0.068:23,0:30,2:38:194,200:60:10:0.00,0.040,0.036:9.836e-03,0.010,0.980	0/0:19,0:0.028:13,0:6,0:0:3,0:0:0
3	182788972	.	G	A	.	.	DP=657;ECNT=1;NLOD=19.20;N_ART_LOD=-1.826e+00;POP_AF=1.000e-03;P_GERMLINE=-1.671e+01;TLOD=5.27	GT:AD:AF:F1R2:F2R1:MBQ:MFRL:MMQ:MPOS:SA_MAP_AF:SA_POST_PROB	0/1:552,4:0.036:239,1:313,3:40:176,220:60:21:0.010,0.010,7.194e-03:6.712e-04,5.947e-03,0.993	0/0:64,0:0.038:43,0:21,0:0:2,0:0:0
3	183744727	.	T	C	.	.	DP=72;ECNT=1;NLOD=12.30;N_ART_LOD=-1.627e+00;POP_AF=1.000e-03;P_GERMLINE=-1.012e+01;TLOD=4.90	GT:AD:AF:F1R2:F2R1:MBQ:MFRL:MMQ:MPOS:SA_MAP_AF:SA_POST_PROB	0/1:26,2:0.103:11,0:15,2:40:170,213:60:20:0.061,0.051,0.071:9.285e-03,0.023,0.968	0/0:41,0:0.014:32,0:9,0:0:2,0:0:0
3	183822504	.	CAAAAAA	C	.	.	DP=25;ECNT=2;NLOD=3.34;N_ART_LOD=-5.314e-01;POP_AF=1.000e-03;P_GERMLINE=-3.584e-01;RPA=22,16;RU=A;STR;TLOD=6.77	GT:AD:AF:F1R2:F2R1:MBQ:MFRL:MMQ:MPOS:SA_MAP_AF:SA_POST_PROB	0/1:7,2:0.334:1,0:0,2:39:223,251:60:29:0.00,0.283,0.286:0.028,0.021,0.951	0/0:12,0:0.046:0,0:0,0:0:0,0:0:0
3	183822530	.	A	G	.	.	DP=72;ECNT=2;NLOD=9.20;N_ART_LOD=-1.520e+00;POP_AF=1.000e-03;P_GERMLINE=-7.226e+00;TLOD=4.69	GT:AD:AF:F1R2:F2R1:MBQ:MFRL:MMQ:MPOS:SA_MAP_AF:SA_POST_PROB	0/1:32,2:0.111:11,0:21,2:22:218,251:60:28:0.00,0.061,0.059:0.012,0.017,0.971	0/0:31,0:0.052:17,0:14,0:0:0,0:0:0
3	183881428	.	T	C	.	.	DP=170;ECNT=1;NLOD=8.69;N_ART_LOD=-1.483e+00;POP_AF=1.000e-03;P_GERMLINE=-5.393e+00;TLOD=98.32	GT:AD:AF:F1R2:F2R1:MBQ:MFRL:MMQ:MPOS:SA_MAP_AF:SA_POST_PROB	0/1:101,32:0.256:47,10:54,22:39:171,171:60:20:0.222,0.222,0.241:0.011,0.016,0.973	0/0:29,0:0.019:19,0:10,0:0:2,0:0:0
3	183884100	.	G	A	.	.	DP=148;ECNT=1;NLOD=9.30;N_ART_LOD=-1.522e+00;POP_AF=1.000e-03;P_GERMLINE=-8.812e+00;TLOD=3.19	GT:AD:AF:F1R2:F2R1:MBQ:MFRL:MMQ:MPOS:SA_MAP_AF:SA_POST_PROB	0/1:102,2:0.064:47,1:55,1:40:205,168:60:21:0.010,0.010,0.019:4.922e-03,5.454e-03,0.990	0/0:31,0:0.046:13,0:18,0:0:2,0:0:0
3	183897879	.	G	A	.	.	DP=73;ECNT=1;NLOD=4.80;N_ART_LOD=-1.230e+00;POP_AF=1.000e-03;P_GERMLINE=-4.033e+00;TLOD=3.47	GT:AD:AF:F1R2:F2R1:MBQ:MFRL:MMQ:MPOS:SA_MAP_AF:SA_POST_PROB	0/1:51,2:0.072:21,0:30,2:37:186,202:60:13:0.00,0.040,0.038:8.407e-03,0.015,0.976	0/0:16,0:2.388e-03:9,0:7,0:0:2,0:0:0
3	183899043	.	A	G	.	.	DP=99;ECNT=1;NLOD=2.36;N_ART_LOD=-9.506e-01;POP_AF=1.000e-03;P_GERMLINE=-1.759e+00;TLOD=3.30	GT:AD:AF:F1R2:F2R1:MBQ:MFRL:MMQ:MPOS:SA_MAP_AF:SA_POST_PROB	0/1:87,2:0.034:28,0:59,2:40:206,165:60:10:0.020,0.00,0.022:0.019,4.863e-03,0.976	0/0:8,0:0.014:4,0:4,0:0:8,0:0:0
3	185331277	.	GTA	G	.	.	DP=61;ECNT=1;NLOD=5.39;N_ART_LOD=-1.345e+00;POP_AF=1.000e-03;P_GERMLINE=-4.290e+00;RPA=6,5;RU=TA;STR;TLOD=3.80	GT:AD:AF:F1R2:F2R1:MBQ:MFRL:MMQ:MPOS:SA_MAP_AF:SA_POST_PROB	0/1:26,2:0.158:8,1:18,1:28:192,222:60:27:0.071,0.00,0.071:0.025,0.012,0.963	0/0:18,0:0.155:13,0:5,0:0:2,0:0:0
3	185540911	.	C	CA	.	.	DB;DP=88;ECNT=1;NLOD=5.42;N_ART_LOD=-1.056e+00;POP_AF=1.000e-03;P_GERMLINE=-2.228e+00;RPA=10,11;RU=A;STR;TLOD=6.55	GT:AD:AF:F1R2:F2R1:MBQ:MFRL:MMQ:MPOS:SA_MAP_AF:SA_POST_PROB	0/1:49,6:0.162:21,0:25,6:40:188,206:60:26:0.00,0.111,0.109:0.016,0.019,0.965	0/0:18,0:0.141:12,0:6,0:0:3,0:0:0
3	185641778	.	G	GA	.	.	DP=502;ECNT=1;NLOD=13.85;N_ART_LOD=-1.145e+00;POP_AF=1.000e-03;P_GERMLINE=-1.055e+01;RPA=10,11;RU=A;STR;TLOD=12.43	GT:AD:AF:F1R2:F2R1:MBQ:MFRL:MMQ:MPOS:SA_MAP_AF:SA_POST_PROB	0/1:316,16:0.161:111,4:198,8:39:187,185:60:19:0.030,0.030,0.036:0.017,2.045e-03,0.981	0/0:46,0:0.124:23,0:23,0:0:2,0:0:0
3	185969715	.	A	G	.	.	DP=82;ECNT=1;NLOD=9.60;N_ART_LOD=-1.529e+00;POP_AF=1.000e-03;P_GERMLINE=-8.269e+00;TLOD=4.03	GT:AD:AF:F1R2:F2R1:MBQ:MFRL:MMQ:MPOS:SA_MAP_AF:SA_POST_PROB	0/1:45,2:0.052:21,1:24,1:39:212,192:60:20:0.040,0.00,0.043:0.013,0.010,0.977	0/0:32,0:0.032:21,0:11,0:0:3,0:0:0
3	186522293	.	TAA	T	.	.	DP=112;ECNT=1;NLOD=6.94;N_ART_LOD=-9.084e-01;POP_AF=1.000e-03;P_GERMLINE=-3.634e+00;RPA=14,12;RU=A;STR;TLOD=13.42	GT:AD:AF:F1R2:F2R1:MBQ:MFRL:MMQ:MPOS:SA_MAP_AF:SA_POST_PROB	0/1:49,11:0.259:14,4:24,4:39:189,212:60:31:0.00,0.111,0.110:0.018,0.015,0.966	0/0:23,0:0.131:11,0:6,0:0:2,0:0:0
3	190999796	.	G	A	.	.	DP=64;ECNT=1;NLOD=2.40;N_ART_LOD=-9.732e-01;POP_AF=1.000e-03;P_GERMLINE=-5.111e-02;TLOD=10.71	GT:AD:AF:F1R2:F2R1:MBQ:MFRL:MMQ:MPOS:SA_MAP_AF:SA_POST_PROB	0/1:44,4:0.138:22,1:22,3:40:235,281:60:26:0.00,0.081,0.083:0.012,0.025,0.963	0/0:8,0:0.058:1,0:7,0:0:8,0:0:0
3	191074796	.	T	TA	.	.	DP=123;ECNT=1;NLOD=2.80;N_ART_LOD=-8.361e-01;POP_AF=1.000e-03;P_GERMLINE=-1.350e+00;RPA=12,13;RU=A;STR;TLOD=4.17	GT:AD:AF:F1R2:F2R1:MBQ:MFRL:MMQ:MPOS:SA_MAP_AF:SA_POST_PROB	0/1:93,5:0.110:35,3:39,2:38:185,192:60:16:0.040,0.040,0.051:3.730e-03,0.040,0.956	0/0:10,0:0.197:4,0:4,0:0:3,0:0:0
3	193007581	.	A	G	.	.	DP=54;ECNT=1;NLOD=2.70;N_ART_LOD=-1.017e+00;POP_AF=1.000e-03;P_GERMLINE=-1.275e+00;TLOD=4.15	GT:AD:AF:F1R2:F2R1:MBQ:MFRL:MMQ:MPOS:SA_MAP_AF:SA_POST_PROB	0/1:41,2:0.059:11,0:30,2:39:239,408:60:20:0.00,0.051,0.047:8.577e-03,0.025,0.966	0/0:9,0:0.052:2,0:7,0:0:6,0:0:0
3	193332542	.	C	A	.	.	DP=535;ECNT=1;NLOD=48.91;N_ART_LOD=-2.231e+00;POP_AF=1.000e-03;P_GERMLINE=-4.797e+01;TLOD=3.64	GT:AD:AF:F1R2:F2R1:MBQ:MFRL:MMQ:MPOS:SA_MAP_AF:SA_POST_PROB	0/1:333,3:0.039:128,1:205,2:40:185,112:60:0:0.010,0.010,8.929e-03:7.497e-04,0.034,0.965	0/0:163,0:0.044:111,0:52,0:0:0,0:0:0
3	194159720	.	C	CA	.	.	DB;DP=206;ECNT=2;NLOD=10.40;N_ART_LOD=-1.597e+00;POP_AF=1.000e-03;P_GERMLINE=-9.253e+00;RPA=9,10;RU=A;STR;TLOD=3.84	GT:AD:AF:F1R2:F2R1:MBQ:MFRL:MMQ:MPOS:SA_MAP_AF:SA_POST_PROB	0/1:118,5:0.153:53,2:65,3:30:194,195:60:27:0.030,0.030,0.041:0.060,2.751e-03,0.938	0/0:35,0:0.109:18,0:17,0:0:2,0:0:0
3	194162274	.	TA	T	.	.	DP=87;ECNT=1;NLOD=3.29;N_ART_LOD=-8.998e-01;POP_AF=1.000e-03;P_GERMLINE=-1.312e+00;RPA=10,9;RU=A;STR;TLOD=4.72	GT:AD:AF:F1R2:F2R1:MBQ:MFRL:MMQ:MPOS:SA_MAP_AF:SA_POST_PROB	0/1:46,4:0.195:18,2:23,2:40:242,257:60:25:0.081,0.00,0.085:0.025,0.012,0.962	0/0:11,0:0.212:5,0:6,0:0:3,0:0:0
3	194181470	.	AGAG	A	.	.	DP=367;ECNT=1;NLOD=14.13;N_ART_LOD=-1.696e+00;POP_AF=1.000e-03;P_GERMLINE=-1.098e+01;RPA=5,4;RU=GAG;STR;TLOD=6.36	GT:AD:AF:F1R2:F2R1:MBQ:MFRL:MMQ:MPOS:SA_MAP_AF:SA_POST_PROB	0/1:252,4:0.109:79,1:173,3:38:177,128:60:24:0.00,0.020,0.016:0.019,1.345e-03,0.980	0/0:47,0:0.040:24,0:23,0:0:2,0:0:0
3	194947478	.	G	C	.	.	DP=307;ECNT=1;NLOD=23.01;N_ART_LOD=-1.893e+00;POP_AF=1.000e-03;P_GERMLINE=-1.971e+01;TLOD=107.31	GT:AD:AF:F1R2:F2R1:MBQ:MFRL:MMQ:MPOS:SA_MAP_AF:SA_POST_PROB	0/1:179,34:0.184:77,11:102,23:40:159,176:60:25:0.131,0.152,0.160:0.029,4.560e-03,0.967	0/0:77,0:0.011:46,0:31,0:0:2,0:0:0
3	195782222	.	A	G	.	.	DP=138;ECNT=1;NLOD=7.20;N_ART_LOD=-1.419e+00;POP_AF=1.000e-03;P_GERMLINE=-6.815e+00;TLOD=3.08	GT:AD:AF:F1R2:F2R1:MBQ:MFRL:MMQ:MPOS:SA_MAP_AF:SA_POST_PROB	0/1:103,2:0.047:42,2:61,0:40:195,171:60:29:0.010,0.020,0.019:0.019,2.698e-03,0.979	0/0:24,0:0.058:11,0:13,0:0:4,0:0:0
3	196018350	.	A	AT	.	.	DP=163;ECNT=1;NLOD=6.02;N_ART_LOD=-1.099e+00;POP_AF=1.000e-03;P_GERMLINE=-2.720e+00;RPA=10,11;RU=T;STR;TLOD=9.32	GT:AD:AF:F1R2:F2R1:MBQ:MFRL:MMQ:MPOS:SA_MAP_AF:SA_POST_PROB	0/1:89,9:0.203:38,3:50,6:40:188,210:60:14:0.091,0.061,0.092:0.015,0.010,0.974	0/0:20,0:0.143:14,0:6,0:0:2,0:0:0
3	196051101	.	C	G	.	.	DP=521;ECNT=2;NLOD=12.59;N_ART_LOD=-1.658e+00;POP_AF=1.000e-03;P_GERMLINE=-1.174e+01;TLOD=3.55	GT:AD:AF:F1R2:F2R1:MBQ:MFRL:MMQ:MPOS:SA_MAP_AF:SA_POST_PROB	0/1:429,3:0.051:186,3:243,0:40:179,248:60:32:0.00,0.010,6.944e-03:5.848e-03,8.713e-04,0.993	0/0:42,0:0.066:20,0:22,0:0:2,0:0:0
3	196242186	.	A	G	.	.	DP=108;ECNT=1;NLOD=3.90;N_ART_LOD=-1.159e+00;POP_AF=1.000e-03;P_GERMLINE=-3.440e+00;TLOD=3.16	GT:AD:AF:F1R2:F2R1:MBQ:MFRL:MMQ:MPOS:SA_MAP_AF:SA_POST_PROB	0/1:90,2:0.033:34,1:56,1:39:228,236:60:15:0.020,0.00,0.022:0.019,4.715e-03,0.976	0/0:13,0:0.037:9,0:4,0:0:4,0:0:0
3	196387522	.	C	T	.	.	DP=949;ECNT=1;NLOD=22.45;N_ART_LOD=-1.890e+00;POP_AF=1.000e-03;P_GERMLINE=-1.921e+01;TLOD=6.80	GT:AD:AF:F1R2:F2R1:MBQ:MFRL:MMQ:MPOS:SA_MAP_AF:SA_POST_PROB	0/1:812,5:0.038:291,2:521,3:40:169,129:60:15:0.010,0.010,6.120e-03:6.730e-04,2.237e-03,0.997	0/0:75,0:0.029:46,0:29,0:0:2,0:0:0
3	196625661	.	T	G	.	.	DP=267;ECNT=19;NLOD=6.00;N_ART_LOD=0.012;POP_AF=1.000e-03;P_GERMLINE=-2.713e+00;TLOD=7.43	GT:AD:AF:F1R2:F2R1:MBQ:MFRL:MMQ:MPOS:SA_MAP_AF:SA_POST_PROB	0/1:223,6:0.041:126,4:97,2:39:131,112:31:6:0.00,0.030,0.026:5.452e-03,8.648e-03,0.986	0/0:29,1:0.052:14,1:15,0:33:3,11:25:0
3	196625665	.	A	G	.	.	DP=325;ECNT=19;NLOD=5.68;N_ART_LOD=1.43;POP_AF=1.000e-03;P_GERMLINE=-2.385e+00;TLOD=47.34	GT:AD:AF:F1R2:F2R1:MBQ:MFRL:MMQ:MPOS:SA_MAP_AF:SA_POST_PROB	0/1:254,17:0.093:139,8:115,9:37:129,125:40:19:0.051,0.061,0.063:7.052e-03,7.514e-03,0.985	0/0:33,1:0.033:20,1:13,0:0:3,12:45:0
3	196625668	.	A	G	.	.	DP=355;ECNT=19;NLOD=6.87;N_ART_LOD=2.60;POP_AF=1.000e-03;P_GERMLINE=-3.571e+00;TLOD=16.96	GT:AD:AF:F1R2:F2R1:MBQ:MFRL:MMQ:MPOS:SA_MAP_AF:SA_POST_PROB	0/1:299,9:0.031:161,3:121,6:39:127,127:25:17:0.020,0.030,0.031:3.119e-03,7.309e-03,0.990	0/0:44,2:0.043:21,2:18,0:36:3,13:46:2
3	196625677	.	T	C	.	.	DP=394;ECNT=19;NLOD=14.14;N_ART_LOD=-1.389e+00;POP_AF=1.000e-03;P_GERMLINE=-1.087e+01;TLOD=7.06	GT:AD:AF:F1R2:F2R1:MBQ:MFRL:MMQ:MPOS:SA_MAP_AF:SA_POST_PROB	0/1:331,4:0.029:177,4:153,0:38:122,138:30:40:0.00,0.010,0.012:6.114e-03,1.649e-03,0.992	0/0:47,0:5.817e-04:28,0:19,0:0:3,0:0:0
3	196625703	.	A	T	.	.	DP=367;ECNT=19;NLOD=13.85;N_ART_LOD=-1.380e+00;POP_AF=1.000e-03;P_GERMLINE=-1.245e+01;TLOD=4.10	GT:AD:AF:F1R2:F2R1:MBQ:MFRL:MMQ:MPOS:SA_MAP_AF:SA_POST_PROB	0/1:317,3:0.012:173,2:142,1:39:123,113:46:39:0.010,0.010,9.375e-03:1.561e-03,4.124e-03,0.994	0/0:46,0:1.134e-04:27,0:18,0:0:3,0:0:0
3	196625712	.	G	A	.	.	DP=368;ECNT=19;NLOD=13.42;N_ART_LOD=-1.202e+00;POP_AF=1.000e-03;P_GERMLINE=-1.012e+01;TLOD=8.73	GT:AD:AF:F1R2:F2R1:MBQ:MFRL:MMQ:MPOS:SA_MAP_AF:SA_POST_PROB	0/1:313,6:0.024:172,3:140,2:40:122,129:40:33:0.00,0.020,0.016:8.353e-03,1.817e-03,0.990	0/0:45,0:5.774e-03:27,0:18,0:0:3,0:0:0
3	196625720	.	T	C	.	.	DP=362;ECNT=19;NLOD=13.52;N_ART_LOD=-1.662e+00;POP_AF=1.000e-03;P_GERMLINE=-1.057e+01;TLOD=5.90	GT:AD:AF:F1R2:F2R1:MBQ:MFRL:MMQ:MPOS:SA_MAP_AF:SA_POST_PROB	0/1:313,4:0.013:168,4:145,0:40:122,122:47:44:0.010,0.010,0.013:1.295e-03,8.358e-03,0.990	0/0:45,0:1.155e-03:27,0:18,0:0:3,0:0:0
3	196625743	.	T	C	.	.	DP=320;ECNT=19;NLOD=12.34;N_ART_LOD=-1.623e+00;POP_AF=1.000e-03;P_GERMLINE=-9.106e+00;TLOD=6.77	GT:AD:AF:F1R2:F2R1:MBQ:MFRL:MMQ:MPOS:SA_MAP_AF:SA_POST_PROB	0/1:275,4:0.015:148,2:127,2:39:119,105:46:27:0.00,0.010,0.014:0.025,1.106e-03,0.974	0/0:41,0:1.371e-04:26,0:15,0:0:3,0:0:0
3	196625747	.	A	G	.	.	DP=304;ECNT=19;NLOD=11.11;N_ART_LOD=-1.294e+00;POP_AF=1.000e-03;P_GERMLINE=-1.074e+01;TLOD=3.06	GT:AD:AF:F1R2:F2R1:MBQ:MFRL:MMQ:MPOS:SA_MAP_AF:SA_POST_PROB	0/1:258,3:0.021:137,1:120,2:39:116,129:40:24:0.010,0.010,0.011:2.028e-03,3.660e-03,0.994	0/0:37,0:0.014:25,0:12,0:0:4,0:0:0
3	196625761	.	G	C	.	.	DP=272;ECNT=19;NLOD=9.93;N_ART_LOD=-1.542e+00;POP_AF=1.000e-03;P_GERMLINE=-7.904e+00;TLOD=4.75	GT:AD:AF:F1R2:F2R1:MBQ:MFRL:MMQ:MPOS:PGT:PID:SA_MAP_AF:SA_POST_PROB	0/1:226,4:0.032:123,1:103,3:33:114,106:30:3:0|1:196625761_G_C:0.020,0.010,0.017:3.275e-03,3.839e-03,0.993	0/0:33,0:0.029:21,0:12,0:0:4,0:0:0:0|1:196625761_G_C
3	196625763	.	T	C	.	.	DP=265;ECNT=19;NLOD=11.44;N_ART_LOD=-1.591e+00;POP_AF=1.000e-03;P_GERMLINE=-9.370e+00;TLOD=4.79	GT:AD:AF:F1R2:F2R1:MBQ:MFRL:MMQ:MPOS:PGT:PID:SA_MAP_AF:SA_POST_PROB	0/1:222,4:0.020:121,1:101,3:34:114,106:30:1:0|1:196625761_G_C:0.020,0.010,0.018:3.765e-03,3.531e-03,0.993	0/0:38,0:4.073e-05:22,0:16,0:0:4,0:0:0:0|1:196625761_G_C
4	299121	.	C	T	.	.	DP=109;ECNT=1;NLOD=2.40;N_ART_LOD=-9.735e-01;POP_AF=1.000e-03;P_GERMLINE=-5.170e-02;TLOD=168.95	GT:AD:AF:F1R2:F2R1:MBQ:MFRL:MMQ:MPOS:SA_MAP_AF:SA_POST_PROB	0/1:45,45:0.500:24,19:21,26:40:154,174:60:20:0.475,0.485,0.500:0.019,0.019,0.961	0/0:8,0:0.057:3,0:5,0:0:10,0:0:0
4	649838	.	C	T	.	.	DP=192;ECNT=1;NLOD=5.10;N_ART_LOD=-1.265e+00;POP_AF=1.000e-03;P_GERMLINE=-2.717e+00;TLOD=5.14	GT:AD:AF:F1R2:F2R1:MBQ:MFRL:MMQ:MPOS:SA_MAP_AF:SA_POST_PROB	0/1:162,3:0.046:55,0:107,3:39:172,139:60:7:0.020,0.00,0.018:2.689e-03,9.432e-03,0.988	0/0:17,0:0.030:10,0:7,0:0:4,0:0:0
4	1659117	.	A	G	.	.	DP=124;ECNT=1;NLOD=5.66;N_ART_LOD=-1.326e+00;POP_AF=1.000e-03;P_GERMLINE=-5.069e+00;TLOD=3.29	GT:AD:AF:F1R2:F2R1:MBQ:MFRL:MMQ:MPOS:SA_MAP_AF:SA_POST_PROB	0/1:95,2:0.047:32,2:63,0:40:194,195:60:20:0.00,0.020,0.021:5.603e-03,8.647e-03,0.986	0/0:19,0:0.074:9,0:10,0:0:2,0:0:0
4	1963019	.	C	G	.	.	DP=22;ECNT=1;NLOD=3.16;N_ART_LOD=-1.114e+00;POP_AF=1.000e-03;P_GERMLINE=-2.373e-01;TLOD=23.56	GT:AD:AF:F1R2:F2R1:MBQ:MFRL:MMQ:MPOS:SA_MAP_AF:SA_POST_PROB	0/1:0,6:0.875:0,3:0,3:36:0,291:60:19:0.990,0.00,1.00:0.025,0.030,0.945	0/0:10,0:0.129:7,0:3,0:0:7,0:0:0
4	2958589	.	C	CA	.	.	DB;DP=60;ECNT=1;NLOD=4.30;N_ART_LOD=-9.530e-01;POP_AF=1.000e-03;P_GERMLINE=-3.178e+00;RPA=11,12;RU=A;STR;TLOD=3.82	GT:AD:AF:F1R2:F2R1:MBQ:MFRL:MMQ:MPOS:SA_MAP_AF:SA_POST_PROB	0/1:20,3:0.235:4,3:13,0:36:246,216:60:34:0.131,0.00,0.130:0.025,0.017,0.958	0/0:17,1:0.231:10,0:5,1:2:3,16:60:35
4	3039297	.	GGT	G	.	.	DP=62;ECNT=2;NLOD=7.19;N_ART_LOD=-1.472e+00;POP_AF=1.000e-03;P_GERMLINE=-3.915e+00;RPA=6,5;RU=GT;STR;TLOD=7.18	GT:AD:AF:F1R2:F2R1:MBQ:MFRL:MMQ:MPOS:SA_MAP_AF:SA_POST_PROB	0/1:20,3:0.174:6,2:14,1:40:241,219:60:39:0.131,0.00,0.130:0.015,0.024,0.961	0/0:24,0:0.168:14,0:10,0:0:3,0:0:0
4	3039311	.	CGT	C	.	.	DP=57;ECNT=2;NLOD=4.47;N_ART_LOD=-1.342e+00;POP_AF=1.000e-03;P_GERMLINE=-1.282e+00;RPA=8,7;RU=GT;STR;TLOD=6.62	GT:AD:AF:F1R2:F2R1:MBQ:MFRL:MMQ:MPOS:SA_MAP_AF:SA_POST_PROB	0/1:18,3:0.201:7,1:11,2:38:209,249:60:24:0.121,0.111,0.143:0.024,0.014,0.962	0/0:15,0:0.267:8,0:7,0:0:5,0:0:0
4	3131666	.	G	A	.	.	DP=172;ECNT=1;NLOD=24.85;N_ART_LOD=-1.934e+00;POP_AF=1.000e-03;P_GERMLINE=-2.413e+01;TLOD=3.42	GT:AD:AF:F1R2:F2R1:MBQ:MFRL:MMQ:MPOS:SA_MAP_AF:SA_POST_PROB	0/1:79,2:0.042:30,1:49,1:40:184,230:60:20:0.00,0.020,0.025:0.013,4.312e-03,0.983	0/0:83,0:0.032:53,0:30,0:0:2,0:0:0
4	3210446	.	TAA	T	.	.	DP=41;ECNT=1;NLOD=2.46;N_ART_LOD=-7.464e-01;POP_AF=1.000e-03;P_GERMLINE=-7.927e-01;RPA=15,13;RU=A;STR;TLOD=4.45	GT:AD:AF:F1R2:F2R1:MBQ:MFRL:MMQ:MPOS:SA_MAP_AF:SA_POST_PROB	0/1:14,3:0.301:4,1:4,2:39:207,250:60:27:0.00,0.121,0.120:0.017,0.022,0.961	0/0:8,0:0.230:4,0:1,0:0:3,0:0:0
4	4543562	.	G	A	.	.	DP=106;ECNT=1;NLOD=4.76;N_ART_LOD=-1.229e+00;POP_AF=1.000e-03;P_GERMLINE=-4.081e+00;TLOD=3.38	GT:AD:AF:F1R2:F2R1:MBQ:MFRL:MMQ:MPOS:SA_MAP_AF:SA_POST_PROB	0/1:81,2:0.064:32,0:49,2:40:157,228:60:19:0.00,0.020,0.024:0.024,3.013e-03,0.973	0/0:16,0:7.121e-03:11,0:5,0:0:16,0:0:0
4	5527115	.	A	AT	.	.	DP=97;ECNT=1;NLOD=8.72;N_ART_LOD=-1.213e+00;POP_AF=1.000e-03;P_GERMLINE=-7.240e+00;RPA=10,11;RU=T;STR;TLOD=4.18	GT:AD:AF:F1R2:F2R1:MBQ:MFRL:MMQ:MPOS:SA_MAP_AF:SA_POST_PROB	0/1:54,4:0.112:15,3:38,1:40:200,195:60:22:0.00,0.071,0.069:0.027,6.936e-03,0.966	0/0:29,0:0.062:12,0:17,0:0:2,0:0:0
4	5699473	.	CTTT	C	.	.	DP=54;ECNT=1;NLOD=2.92;N_ART_LOD=-6.394e-01;POP_AF=1.000e-03;P_GERMLINE=-5.922e-01;RPA=15,12;RU=T;STR;TLOD=5.22	GT:AD:AF:F1R2:F2R1:MBQ:MFRL:MMQ:MPOS:SA_MAP_AF:SA_POST_PROB	0/1:21,3:0.235:2,0:7,2:36:203,212:60:26:0.091,0.00,0.095:0.019,0.017,0.964	0/0:10,0:0.269:3,0:3,0:0:8,0:0:0
4	5843144	.	C	G	.	.	DP=169;ECNT=1;NLOD=12.65;N_ART_LOD=-1.656e+00;POP_AF=1.000e-03;P_GERMLINE=-1.002e+01;TLOD=5.44	GT:AD:AF:F1R2:F2R1:MBQ:MFRL:MMQ:MPOS:SA_MAP_AF:SA_POST_PROB	0/1:112,4:0.051:31,0:81,4:40:180,167:60:11:0.030,0.020,0.034:7.341e-03,5.929e-03,0.987	0/0:43,1:0.060:26,1:17,0:20:3,0:60:0
4	6055625	.	T	TA	.	.	DP=63;ECNT=1;NLOD=7.08;N_ART_LOD=-1.103e+00;POP_AF=1.000e-03;P_GERMLINE=-6.386e+00;RPA=11,12;RU=A;STR;TLOD=3.39	GT:AD:AF:F1R2:F2R1:MBQ:MFRL:MMQ:MPOS:SA_MAP_AF:SA_POST_PROB	0/1:26,3:0.148:7,1:17,2:39:238,207:60:12:0.00,0.101,0.103:0.016,0.022,0.963	0/0:26,1:0.098:14,0:12,1:0:2,2:60:0
4	8375384	.	G	A	.	.	DP=97;ECNT=1;NLOD=2.70;N_ART_LOD=-9.996e-01;POP_AF=1.000e-03;P_GERMLINE=-2.130e+00;TLOD=3.27	GT:AD:AF:F1R2:F2R1:MBQ:MFRL:MMQ:MPOS:SA_MAP_AF:SA_POST_PROB	0/1:82,2:0.047:29,1:53,1:39:169,121:60:23:0.020,0.020,0.024:8.463e-03,4.808e-03,0.987	0/0:9,0:1.891e-03:6,0:3,0:0:2,0:0:0
4	9565643	.	T	A	.	.	DP=41;ECNT=4;NLOD=4.82;N_ART_LOD=-1.230e+00;POP_AF=1.000e-03;P_GERMLINE=-1.528e+00;TLOD=20.34	GT:AD:AF:F1R2:F2R1:MBQ:MFRL:MMQ:MPOS:SA_MAP_AF:SA_POST_PROB	0/1:19,6:0.240:7,4:12,2:40:172,139:32:17:0.242,0.00,0.240:0.014,0.046,0.941	0/0:16,0:3.162e-05:5,0:11,0:0:3,0:0:0
4	20541011	.	A	G	.	.	DP=179;ECNT=1;NLOD=24.84;N_ART_LOD=-1.932e+00;POP_AF=1.000e-03;P_GERMLINE=-2.441e+01;TLOD=3.13	GT:AD:AF:F1R2:F2R1:MBQ:MFRL:MMQ:MPOS:SA_MAP_AF:SA_POST_PROB	0/1:85,2:0.051:32,1:53,1:39:187,212:60:12:0.00,0.020,0.023:6.040e-03,9.713e-03,0.984	0/0:83,0:0.027:72,0:11,0:0:0,0:0:0
4	25366059	.	GT	G	.	.	DB;DP=79;ECNT=1;NLOD=12.45;N_ART_LOD=-1.643e+00;POP_AF=1.000e-03;P_GERMLINE=-1.087e+01;RPA=11,10;RU=T;STR;TLOD=4.29	GT:AD:AF:F1R2:F2R1:MBQ:MFRL:MMQ:MPOS:SA_MAP_AF:SA_POST_PROB	0/1:28,4:0.153:18,2:10,2:35:188,204:60:16:0.00,0.121,0.125:0.030,0.012,0.958	0/0:42,0:0.042:20,0:22,0:0:2,0:0:0
4	25391727	.	G	A	.	.	DP=122;ECNT=1;NLOD=19.79;N_ART_LOD=-1.828e+00;POP_AF=1.000e-03;P_GERMLINE=-1.879e+01;TLOD=3.70	GT:AD:AF:F1R2:F2R1:MBQ:MFRL:MMQ:MPOS:SA_MAP_AF:SA_POST_PROB	0/1:50,2:0.066:19,1:31,1:38:170,175:60:17:0.030,0.030,0.038:6.736e-03,0.013,0.980	0/0:66,0:0.010:42,0:24,0:0:2,0:0:0
4	26755467	.	C	G	.	.	DP=172;ECNT=1;NLOD=24.81;N_ART_LOD=-1.936e+00;POP_AF=1.000e-03;P_GERMLINE=-2.396e+01;TLOD=3.55	GT:AD:AF:F1R2:F2R1:MBQ:MFRL:MMQ:MPOS:SA_MAP_AF:SA_POST_PROB	0/1:77,2:0.049:25,0:52,2:40:173,173:60:19:0.020,0.020,0.025:3.625e-03,0.019,0.977	0/0:83,0:0.038:49,0:34,0:0:2,0:0:0
4	27000814	.	AAT	A	.	.	DB;DP=65;ECNT=1;NLOD=4.81;N_ART_LOD=-1.251e+00;POP_AF=1.000e-03;P_GERMLINE=-1.521e+00;RPA=7,6;RU=AT;STR;TLOD=8.48	GT:AD:AF:F1R2:F2R1:MBQ:MFRL:MMQ:MPOS:SA_MAP_AF:SA_POST_PROB	0/1:39,4:0.128:20,2:19,2:39:196,201:60:19:0.00,0.091,0.093:0.029,8.931e-03,0.962	0/0:16,0:0.056:7,0:9,0:0:4,0:0:0
4	27004737	.	T	TA	.	.	DP=114;ECNT=1;NLOD=12.94;N_ART_LOD=-1.410e+00;POP_AF=1.000e-03;P_GERMLINE=-1.080e+01;RPA=10,11;RU=A;STR;TLOD=4.87	GT:AD:AF:F1R2:F2R1:MBQ:MFRL:MMQ:MPOS:SA_MAP_AF:SA_POST_PROB	0/1:38,4:0.194:12,2:25,2:39:188,215:60:20:0.091,0.00,0.095:0.014,0.019,0.967	0/0:43,0:0.136:26,0:17,0:0:2,0:0:0
4	30008559	.	C	T	.	.	DP=14;ECNT=1;NLOD=2.70;N_ART_LOD=-9.996e-01;POP_AF=1.000e-03;P_GERMLINE=-2.404e+00;TLOD=3.00	GT:AD:AF:F1R2:F2R1:MBQ:MFRL:MMQ:MPOS:SA_MAP_AF:SA_POST_PROB	0/1:4,1:0.200:2,0:2,1:40:169,124:60:20:0.00,0.202,0.200:0.029,0.019,0.952	0/0:9,0:1.533e-03:3,0:6,0:0:3,0:0:0
4	37651044	.	G	A	.	.	DP=96;ECNT=1;NLOD=3.30;N_ART_LOD=-1.079e+00;POP_AF=1.000e-03;P_GERMLINE=-2.663e+00;TLOD=3.34	GT:AD:AF:F1R2:F2R1:MBQ:MFRL:MMQ:MPOS:SA_MAP_AF:SA_POST_PROB	0/1:78,2:0.054:34,0:44,2:39:178,192:60:2:0.030,0.00,0.025:0.010,6.457e-03,0.983	0/0:11,0:2.780e-03:9,0:2,0:0:2,0:0:0
4	37822923	.	GA	G	.	.	DP=41;ECNT=1;NLOD=3.57;N_ART_LOD=-8.432e-01;POP_AF=1.000e-03;P_GERMLINE=-8.192e-01;RPA=12,11;RU=A;STR;TLOD=5.70	GT:AD:AF:F1R2:F2R1:MBQ:MFRL:MMQ:MPOS:SA_MAP_AF:SA_POST_PROB	0/1:22,5:0.212:11,3:11,1:32:205,169:60:24:0.111,0.141,0.148:0.018,0.017,0.965	0/0:12,0:7.954e-03:7,0:5,0:0:2,0:0:0
4	37848534	.	G	GT	.	.	DP=156;ECNT=1;NLOD=18.92;N_ART_LOD=-1.539e+00;POP_AF=1.000e-03;P_GERMLINE=-1.801e+01;RPA=10,11;RU=T;STR;TLOD=3.61	GT:AD:AF:F1R2:F2R1:MBQ:MFRL:MMQ:MPOS:SA_MAP_AF:SA_POST_PROB	0/1:72,4:0.092:29,4:41,0:39:187,176:60:29:0.030,0.051,0.053:9.728e-03,8.552e-03,0.982	0/0:63,0:0.071:25,0:38,0:0:2,0:0:0
4	38104501	.	CAA	C	.	.	DP=26;ECNT=1;NLOD=3.01;N_ART_LOD=-1.087e+00;POP_AF=1.000e-03;P_GERMLINE=-1.783e-01;RPA=15,13;RU=A;STR;TLOD=9.24	GT:AD:AF:F1R2:F2R1:MBQ:MFRL:MMQ:MPOS:SA_MAP_AF:SA_POST_PROB	0/1:7,4:0.385:4,1:3,3:37:238,293:60:32:0.323,0.343,0.364:0.019,0.032,0.949	0/0:10,0:0.116:7,0:3,0:0:4,0:0:0
4	38937316	.	C	CT	.	.	DP=85;ECNT=1;NLOD=10.01;N_ART_LOD=-1.287e+00;POP_AF=1.000e-03;P_GERMLINE=-8.206e+00;RPA=12,13;RU=T;STR;TLOD=4.51	GT:AD:AF:F1R2:F2R1:MBQ:MFRL:MMQ:MPOS:SA_MAP_AF:SA_POST_PROB	0/1:37,4:0.136:11,2:21,2:38:222,177:60:15:0.081,0.071,0.098:6.410e-03,0.056,0.938	0/0:34,0:0.098:15,0:14,0:0:2,0:0:0
4	39472946	.	CTT	C	.	.	DP=111;ECNT=1;NLOD=3.87;N_ART_LOD=-6.789e-01;POP_AF=1.000e-03;P_GERMLINE=-1.675e+00;RPA=17,15;RU=T;STR;TLOD=4.94	GT:AD:AF:F1R2:F2R1:MBQ:MFRL:MMQ:MPOS:SA_MAP_AF:SA_POST_PROB	0/1:30,4:0.344:2,3:4,0:39:161,243:60:22:0.061,0.091,0.097:0.033,8.306e-03,0.959	0/0:14,0:0.296:2,0:0,0:0:19,0:0:0
4	40828020	.	G	C	.	.	DP=299;ECNT=1;NLOD=20.39;N_ART_LOD=-1.854e+00;POP_AF=1.000e-03;P_GERMLINE=-1.709e+01;TLOD=13.32	GT:AD:AF:F1R2:F2R1:MBQ:MFRL:MMQ:MPOS:SA_MAP_AF:SA_POST_PROB	0/1:209,6:0.049:76,1:133,5:40:177,245:60:20:0.020,0.020,0.028:0.013,2.242e-03,0.985	0/0:68,0:0.043:54,0:14,0:0:2,0:0:0
4	42474384	.	A	G	.	.	DP=19;ECNT=1;NLOD=4.50;N_ART_LOD=-1.226e+00;POP_AF=1.000e-03;P_GERMLINE=-3.298e+00;TLOD=3.91	GT:AD:AF:F1R2:F2R1:MBQ:MFRL:MMQ:MPOS:SA_MAP_AF:SA_POST_PROB	0/1:0,1:0.750:0,1:0,0:38:0,143:60:20:0.00,0.990,1.00:0.028,0.025,0.947	0/0:15,0:0.061:8,0:7,0:0:4,0:0:0
4	43589660	.	G	A	.	.	DP=90;ECNT=1;NLOD=17.35;N_ART_LOD=-1.782e+00;POP_AF=1.000e-03;P_GERMLINE=-1.405e+01;TLOD=103.25	GT:AD:AF:F1R2:F2R1:MBQ:MFRL:MMQ:MPOS:SA_MAP_AF:SA_POST_PROB	0/1:0,25:0.943:0,17:0,8:40:0,240:60:20:0.990,0.990,1.00:0.028,0.026,0.946	0/0:58,0:0.036:44,0:14,0:0:2,0:0:0
4	44691795	.	TA	T	.	.	DP=87;ECNT=1;NLOD=6.66;N_ART_LOD=-1.015e+00;POP_AF=1.000e-03;P_GERMLINE=-5.637e+00;RPA=14,13;RU=A;STR;TLOD=3.73	GT:AD:AF:F1R2:F2R1:MBQ:MFRL:MMQ:MPOS:SA_MAP_AF:SA_POST_PROB	0/1:47,3:0.153:5,0:6,3:40:214,183:60:10:0.00,0.061,0.063:0.014,0.013,0.974	0/0:25,0:0.178:2,0:3,0:0:0,0:0:0
4	47746602	.	T	TA	.	.	DP=103;ECNT=1;NLOD=2.29;N_ART_LOD=-6.707e-01;POP_AF=1.000e-03;P_GERMLINE=-8.304e-02;RPA=13,14;RU=A;STR;TLOD=5.93	GT:AD:AF:F1R2:F2R1:MBQ:MFRL:MMQ:MPOS:SA_MAP_AF:SA_POST_PROB	0/1:50,6:0.255:15,2:24,4:39:173,186:60:35:0.081,0.091,0.107:0.031,7.076e-03,0.962	0/0:8,0:0.293:5,0:0,0:0:7,0:0:0
4	47886329	.	G	GT	.	.	DP=88;ECNT=1;NLOD=3.02;N_ART_LOD=0.347;POP_AF=1.000e-03;P_GERMLINE=-1.835e-01;RPA=12,13;RU=T;STR;TLOD=16.07	GT:AD:AF:F1R2:F2R1:MBQ:MFRL:MMQ:MPOS:SA_MAP_AF:SA_POST_PROB	0/1:50,12:0.228:17,9:30,3:39:182,218:60:25:0.162,0.182,0.194:0.014,0.021,0.965	0/0:18,1:0.060:8,1:10,0:20:3,4:60:7
4	52777312	.	T	C	.	.	DP=477;ECNT=1;NLOD=24.88;N_ART_LOD=-1.939e+00;POP_AF=1.000e-03;P_GERMLINE=-2.444e+01;TLOD=3.14	GT:AD:AF:F1R2:F2R1:MBQ:MFRL:MMQ:MPOS:SA_MAP_AF:SA_POST_PROB	0/1:366,3:0.033:141,3:225,0:38:168,193:60:34:0.010,0.010,8.130e-03:1.916e-03,1.999e-03,0.996	0/0:83,0:0.042:57,0:26,0:0:2,0:0:0
4	52779651	.	GTTA	G	.	.	DB;DP=334;ECNT=1;NLOD=11.40;N_ART_LOD=-1.622e+00;POP_AF=1.000e-03;P_GERMLINE=-8.101e+00;RPA=6,5;RU=TTA;STR;TLOD=9.72	GT:AD:AF:F1R2:F2R1:MBQ:MFRL:MMQ:MPOS:SA_MAP_AF:SA_POST_PROB	0/1:210,5:0.147:81,3:129,2:39:198,165:60:20:0.020,0.010,0.023:2.786e-03,6.832e-03,0.990	0/0:38,0:0.079:19,0:19,0:0:2,0:0:0
4	52928352	.	G	GT	.	.	DP=125;ECNT=2;NLOD=3.22;N_ART_LOD=-5.241e-01;POP_AF=1.000e-03;P_GERMLINE=-5.457e-01;RPA=18,19;RU=T;STR;TLOD=5.68	GT:AD:AF:F1R2:F2R1:MBQ:MFRL:MMQ:MPOS:SA_MAP_AF:SA_POST_PROB	0/1:87,6:0.155:7,2:11,4:39:179,182:60:23:0.00,0.061,0.063:0.011,0.015,0.974	0/0:11,0:0.094:1,0:0,0:0:3,0:0:0
4	54255950	.	G	GT	.	.	DP=285;ECNT=1;NLOD=15.89;N_ART_LOD=-1.473e+00;POP_AF=1.000e-03;P_GERMLINE=-1.419e+01;RPA=9,10;RU=T;STR;TLOD=4.41	GT:AD:AF:F1R2:F2R1:MBQ:MFRL:MMQ:MPOS:SA_MAP_AF:SA_POST_PROB	0/1:196,6:0.072:88,3:106,3:39:178,196:60:16:0.00,0.030,0.030:0.013,3.235e-03,0.983	0/0:53,0:0.089:32,0:21,0:0:2,0:0:0
4	57176964	.	CTTT	C	.	.	DP=707;ECNT=3;NLOD=2.23;N_ART_LOD=-4.137e-01;POP_AF=1.000e-03;P_GERMLINE=-3.506e-02;RPA=12,9;RU=T;STR;TLOD=12.29	GT:AD:AF:F1R2:F2R1:MBQ:MFRL:MMQ:MPOS:SA_MAP_AF:SA_POST_PROB	0/1:536,62:0.168:91,1:141,9:39:172,185:60:27:0.020,0.010,0.018:3.118e-03,1.944e-03,0.995	0/0:8,0:0.170:0,0:4,0:0:4,0:0:0
4	57176967	.	T	C	.	.	DP=721;ECNT=3;NLOD=3.91;N_ART_LOD=-8.970e-01;POP_AF=1.000e-03;P_GERMLINE=-7.053e-01;TLOD=12.48	GT:AD:AF:F1R2:F2R1:MBQ:MFRL:MMQ:MPOS:SA_MAP_AF:SA_POST_PROB	0/1:635,18:0.065:227,6:408,11:39:167,178:60:31:0.030,0.010,0.026:1.122e-03,0.017,0.982	0/0:13,0:0.067:5,0:8,0:0:4,0:0:0
4	57301463	.	C	T	.	.	DP=457;ECNT=1;NLOD=2.41;N_ART_LOD=-9.736e-01;POP_AF=1.000e-03;P_GERMLINE=-1.497e+00;TLOD=3.62	GT:AD:AF:F1R2:F2R1:MBQ:MFRL:MMQ:MPOS:SA_MAP_AF:SA_POST_PROB	0/1:414,3:0.042:142,2:272,1:40:157,113:60:20:0.010,0.010,7.194e-03:1.896e-03,1.593e-03,0.997	0/0:8,0:0.056:4,0:4,0:0:6,0:0:0
4	57677780	.	C	CA	.	.	DP=202;ECNT=1;NLOD=5.70;N_ART_LOD=-9.643e-01;POP_AF=1.000e-03;P_GERMLINE=-2.396e+00;RPA=11,12;RU=A;STR;TLOD=19.57	GT:AD:AF:F1R2:F2R1:MBQ:MFRL:MMQ:MPOS:SA_MAP_AF:SA_POST_PROB	0/1:130,15:0.171:45,8:69,7:38:189,205:60:21:0.081,0.101,0.103:6.125e-03,0.041,0.953	0/0:19,0:0.216:11,0:6,0:0:3,0:0:0
4	57871748	.	CT	C	.	.	DP=333;ECNT=3;NLOD=5.71;N_ART_LOD=-7.810e-01;POP_AF=1.000e-03;P_GERMLINE=-2.418e+00;RPA=13,12;RU=T;STR;TLOD=8.14	GT:AD:AF:F1R2:F2R1:MBQ:MFRL:MMQ:MPOS:SA_MAP_AF:SA_POST_PROB	0/1:268,14:0.094:103,9:116,4:39:193,193:60:28:0.040,0.051,0.054:4.643e-03,0.013,0.983	0/0:19,0:0.069:7,0:6,0:0:5,0:0:0
4	68265936	.	G	C	.	.	DP=168;ECNT=5;NLOD=9.02;N_ART_LOD=-1.497e+00;POP_AF=1.000e-03;P_GERMLINE=-5.722e+00;TLOD=8.46	GT:AD:AF:F1R2:F2R1:MBQ:MFRL:MMQ:MPOS:SA_MAP_AF:SA_POST_PROB	0/1:124,4:0.063:69,4:55,0:40:130,141:44:29:0.020,0.020,0.031:7.071e-03,4.617e-03,0.988	0/0:30,0:0.017:17,0:13,0:0:130,0:0:0
4	68265939	.	CCT	C	.	.	DP=167;ECNT=5;NLOD=7.82;N_ART_LOD=-1.458e+00;POP_AF=1.000e-03;P_GERMLINE=-7.491e+00;TLOD=3.03	GT:AD:AF:F1R2:F2R1:MBQ:MFRL:MMQ:MPOS:PGT:PID:SA_MAP_AF:SA_POST_PROB	0/1:104,2:0.128:63,2:41,0:40:130,115:50:33:0|1:68265939_CCT_C:0.00,0.020,0.019:0.034,2.057e-03,0.964	0/0:26,0:0.067:15,0:11,0:0:157,0:0:0:0|1:68265939_CCT_C
4	68265942	.	T	TGC	.	.	DP=149;ECNT=5;NLOD=6.92;N_ART_LOD=-1.409e+00;POP_AF=1.000e-03;P_GERMLINE=-6.584e+00;TLOD=3.03	GT:AD:AF:F1R2:F2R1:MBQ:MFRL:MMQ:MPOS:PGT:PID:SA_MAP_AF:SA_POST_PROB	0/1:106,2:0.074:63,2:43,0:38:129,115:50:30:0|1:68265939_CCT_C:0.00,0.020,0.019:0.037,1.971e-03,0.961	0/0:23,0:0.075:13,0:10,0:0:126,0:0:0:0|1:68265939_CCT_C
4	68443006	.	C	CT	.	.	DP=117;ECNT=1;NLOD=5.82;N_ART_LOD=-1.678e-01;POP_AF=1.000e-03;P_GERMLINE=-2.515e+00;RPA=11,12;RU=T;STR;TLOD=12.74	GT:AD:AF:F1R2:F2R1:MBQ:MFRL:MMQ:MPOS:SA_MAP_AF:SA_POST_PROB	0/1:50,9:0.245:16,0:30,9:39:162,173:60:13:0.111,0.141,0.153:0.029,8.334e-03,0.963	0/0:27,1:0.168:12,1:12,0:2:2,13:60:11
4	68547329	.	A	G	.	.	DP=165;ECNT=1;NLOD=23.68;N_ART_LOD=-1.905e+00;POP_AF=1.000e-03;P_GERMLINE=-2.057e+01;TLOD=6.25	GT:AD:AF:F1R2:F2R1:MBQ:MFRL:MMQ:MPOS:SA_MAP_AF:SA_POST_PROB	0/1:79,3:0.053:35,0:44,3:40:154,146:60:20:0.00,0.040,0.037:0.052,2.926e-03,0.945	0/0:79,0:9.100e-03:60,0:19,0:0:0,0:0:0
4	69203646	.	A	AG	.	.	DB;DP=60;ECNT=1;NLOD=4.71;N_ART_LOD=-1.060e+00;POP_AF=1.000e-03;P_GERMLINE=-1.525e+00;TLOD=6.57	GT:AD:AF:F1R2:F2R1:MBQ:MFRL:MMQ:MPOS:SA_MAP_AF:SA_POST_PROB	0/1:0,38:0.946:0,1:0,4:40:0,315:60:37:0.131,0.00,0.135:0.025,0.017,0.958	0/0:20,1:0.107:5,0:5,0:0:8,0:0:0
4	69431175	.	CT	C	.	.	DP=54;ECNT=1;NLOD=3.90;N_ART_LOD=-1.171e+00;POP_AF=1.000e-03;P_GERMLINE=-2.906e+00;RPA=8,7;RU=T;STR;TLOD=3.70	GT:AD:AF:F1R2:F2R1:MBQ:MFRL:MMQ:MPOS:SA_MAP_AF:SA_POST_PROB	0/1:34,3:0.103:14,2:20,1:40:208,183:40:11:0.00,0.081,0.081:0.012,0.025,0.962	0/0:13,0:0.068:6,0:7,0:0:2,0:0:0
4	69991229	.	GTAAAGAC	G	.	.	DP=64;ECNT=1;NLOD=10.82;N_ART_LOD=-1.578e+00;POP_AF=1.000e-03;P_GERMLINE=-7.515e+00;TLOD=8.86	GT:AD:AF:F1R2:F2R1:MBQ:MFRL:MMQ:MPOS:SA_MAP_AF:SA_POST_PROB	0/1:20,3:0.174:6,1:14,2:40:197,246:60:22:0.091,0.121,0.130:0.032,0.011,0.957	0/0:36,0:0.027:19,0:17,0:0:3,0:0:0
4	70079871	.	A	T	.	.	DP=297;ECNT=1;NLOD=17.95;N_ART_LOD=-1.793e+00;POP_AF=1.000e-03;P_GERMLINE=-1.464e+01;TLOD=914.87	GT:AD:AF:F1R2:F2R1:MBQ:MFRL:MMQ:MPOS:SA_MAP_AF:SA_POST_PROB	0/1:0,225:0.978:0,104:0,121:39:0,186:60:19:0.990,0.990,1.00:0.028,0.026,0.946	0/0:60,0:0.028:31,0:29,0:0:2,0:0:0
4	70276526	.	G	A	.	.	DP=151;ECNT=2;NLOD=20.47;N_ART_LOD=-1.839e+00;POP_AF=1.000e-03;P_GERMLINE=-2.011e+01;TLOD=3.06	GT:AD:AF:F1R2:F2R1:MBQ:MFRL:MMQ:MPOS:SA_MAP_AF:SA_POST_PROB	0/1:78,2:0.042:33,0:45,2:38:189,281:33:11:0.00,0.030,0.025:7.439e-03,7.775e-03,0.985	0/0:68,0:1.010e-05:51,0:17,0:0:2,0:0:0
4	70826810	.	CA	C	.	.	DP=93;ECNT=1;NLOD=2.99;N_ART_LOD=-8.609e-01;POP_AF=1.000e-03;P_GERMLINE=-1.375e+00;RPA=10,9;RU=A;STR;TLOD=4.35	GT:AD:AF:F1R2:F2R1:MBQ:MFRL:MMQ:MPOS:SA_MAP_AF:SA_POST_PROB	0/1:57,4:0.156:21,3:33,1:37:199,245:60:22:0.071,0.00,0.066:0.019,0.011,0.970	0/0:10,0:0.207:7,0:3,0:0:3,0:0:0
4	71063615	.	G	A	.	.	DP=99;ECNT=1;NLOD=5.40;N_ART_LOD=-1.288e+00;POP_AF=1.000e-03;P_GERMLINE=-4.632e+00;TLOD=3.47	GT:AD:AF:F1R2:F2R1:MBQ:MFRL:MMQ:MPOS:SA_MAP_AF:SA_POST_PROB	0/1:77,2:0.036:35,0:42,2:40:187,247:60:12:0.00,0.030,0.025:6.732e-03,9.706e-03,0.984	0/0:18,0:0.029:6,0:12,0:0:2,0:0:0
4	71396972	.	A	G	.	.	DP=265;ECNT=1;NLOD=14.56;N_ART_LOD=-1.722e+00;POP_AF=1.000e-03;P_GERMLINE=-1.326e+01;TLOD=4.00	GT:AD:AF:F1R2:F2R1:MBQ:MFRL:MMQ:MPOS:SA_MAP_AF:SA_POST_PROB	0/1:198,3:0.036:62,1:136,2:36:164,201:60:15:0.020,0.00,0.015:1.833e-03,0.011,0.987	0/0:49,0:0.070:22,0:27,0:0:2,0:0:0
4	71888332	.	CTT	C	.	.	DP=90;ECNT=1;NLOD=2.39;N_ART_LOD=-6.405e-01;POP_AF=1.000e-03;P_GERMLINE=-7.393e-02;RPA=15,13;RU=T;STR;TLOD=6.30	GT:AD:AF:F1R2:F2R1:MBQ:MFRL:MMQ:MPOS:SA_MAP_AF:SA_POST_PROB	0/1:36,4:0.274:15,3:9,1:33:228,163:60:27:0.091,0.00,0.093:0.017,0.016,0.967	0/0:8,0:0.311:4,0:3,0:0:14,0:0:0
4	72634192	.	G	GT	.	.	DB;DP=118;ECNT=1;NLOD=4.43;N_ART_LOD=-9.442e-01;POP_AF=1.000e-03;P_GERMLINE=-1.174e+00;RPA=11,12;RU=T;STR;TLOD=7.50	GT:AD:AF:F1R2:F2R1:MBQ:MFRL:MMQ:MPOS:SA_MAP_AF:SA_POST_PROB	0/1:44,7:0.297:17,4:25,3:39:202,176:60:23:0.141,0.00,0.137:0.017,0.021,0.962	0/0:17,1:0.189:10,1:7,0:0:3,36:60:0
4	72635101	.	C	A	.	.	DP=167;ECNT=1;NLOD=16.96;N_ART_LOD=-1.777e+00;POP_AF=1.000e-03;P_GERMLINE=-1.650e+01;TLOD=3.16	GT:AD:AF:F1R2:F2R1:MBQ:MFRL:MMQ:MPOS:SA_MAP_AF:SA_POST_PROB	0/1:97,2:0.048:36,1:61,1:40:176,126:60:8:0.020,0.00,0.020:4.211e-03,8.956e-03,0.987	0/0:57,0:0.048:43,0:14,0:0:2,0:0:0
4	73184213	.	C	A	.	.	DP=130;ECNT=1;NLOD=6.00;N_ART_LOD=-1.347e+00;POP_AF=1.000e-03;P_GERMLINE=-5.481e+00;TLOD=3.21	GT:AD:AF:F1R2:F2R1:MBQ:MFRL:MMQ:MPOS:SA_MAP_AF:SA_POST_PROB	0/1:101,2:0.040:40,1:61,1:40:194,278:60:20:0.020,0.010,0.019:2.375e-03,0.038,0.960	0/0:20,0:0.068:12,0:8,0:0:3,0:0:0
4	73673180	.	C	T	.	.	DP=29;ECNT=1;NLOD=6.60;N_ART_LOD=-1.392e+00;POP_AF=1.000e-03;P_GERMLINE=-5.901e+00;TLOD=3.40	GT:AD:AF:F1R2:F2R1:MBQ:MFRL:MMQ:MPOS:SA_MAP_AF:SA_POST_PROB	0/1:2,1:0.333:2,0:0,1:40:310,137:60:20:0.333,0.00,0.333:0.019,0.036,0.946	0/0:22,0:0.079:11,0:11,0:0:2,0:0:0
4	73942670	.	T	C	.	.	DP=111;ECNT=1;NLOD=8.39;N_ART_LOD=-1.468e+00;POP_AF=1.000e-03;P_GERMLINE=-7.933e+00;TLOD=3.16	GT:AD:AF:F1R2:F2R1:MBQ:MFRL:MMQ:MPOS:SA_MAP_AF:SA_POST_PROB	0/1:77,2:0.045:29,2:48,0:38:177,303:60:20:0.020,0.020,0.025:3.871e-03,0.015,0.981	0/0:28,0:0.020:19,0:9,0:0:2,0:0:0
4	74364992	.	CT	C	.	.	DP=207;ECNT=2;NLOD=2.61;N_ART_LOD=-5.161e-01;POP_AF=1.000e-03;P_GERMLINE=-8.052e-02;RPA=15,14;RU=T;STR;TLOD=17.24	GT:AD:AF:F1R2:F2R1:MBQ:MFRL:MMQ:MPOS:SA_MAP_AF:SA_POST_PROB	0/1:90,17:0.305:24,4:45,9:34:192,179:60:30:0.111,0.101,0.123:8.100e-03,0.015,0.977	0/0:9,0:0.341:3,0:3,0:0:10,0:0:0
4	74365007	.	T	A	.	.	DP=164;ECNT=2;NLOD=3.60;N_ART_LOD=-9.282e-01;POP_AF=1.000e-03;P_GERMLINE=-3.164e+00;TLOD=3.14	GT:AD:AF:F1R2:F2R1:MBQ:MFRL:MMQ:MPOS:SA_MAP_AF:SA_POST_PROB	0/1:113,3:0.121:35,2:62,1:38:189,139:60:17:0.020,0.030,0.029:0.018,3.185e-03,0.979	0/0:12,0:0.201:6,0:5,0:0:12,0:0:0
4	75681195	.	T	G	.	.	DP=283;ECNT=1;NLOD=5.05;N_ART_LOD=-1.291e+00;POP_AF=1.000e-03;P_GERMLINE=-1.760e+00;TLOD=225.84	GT:AD:AF:F1R2:F2R1:MBQ:MFRL:MMQ:MPOS:SA_MAP_AF:SA_POST_PROB	0/1:175,67:0.297:59,17:116,50:40:176,162:60:25:0.273,0.222,0.277:5.224e-03,0.055,0.940	0/0:17,0:0.102:12,0:5,0:0:3,0:0:0
4	76528928	.	TAA	T	.	.	DP=45;ECNT=1;NLOD=2.73;N_ART_LOD=-6.798e-01;POP_AF=1.000e-03;P_GERMLINE=-5.670e-01;RPA=16,14;RU=A;STR;TLOD=5.04	GT:AD:AF:F1R2:F2R1:MBQ:MFRL:MMQ:MPOS:SA_MAP_AF:SA_POST_PROB	0/1:17,4:0.298:5,2:8,2:36:209,241:60:13:0.00,0.152,0.148:0.019,0.022,0.959	0/0:9,0:0.123:2,0:5,0:0:3,0:0:0
4	76570540	.	CA	C	.	.	DP=101;ECNT=1;NLOD=5.36;N_ART_LOD=-1.305e+00;POP_AF=1.000e-03;P_GERMLINE=-2.841e+00;RPA=10,9;RU=A;STR;TLOD=5.30	GT:AD:AF:F1R2:F2R1:MBQ:MFRL:MMQ:MPOS:SA_MAP_AF:SA_POST_PROB	0/1:68,5:0.110:33,4:35,1:39:244,240:60:29:0.00,0.071,0.068:0.010,0.025,0.964	0/0:18,0:0.077:7,0:11,0:0:2,0:0:0
4	77024982	.	CT	C	.	.	DP=95;ECNT=1;NLOD=3.86;N_ART_LOD=-8.860e-01;POP_AF=1.000e-03;P_GERMLINE=-6.640e-01;RPA=13,12;RU=T;STR;TLOD=20.67	GT:AD:AF:F1R2:F2R1:MBQ:MFRL:MMQ:MPOS:SA_MAP_AF:SA_POST_PROB	0/1:61,15:0.226:20,8:27,7:39:226,233:60:18:0.00,0.212,0.208:0.021,0.025,0.954	0/0:13,0:0.044:4,0:8,0:0:2,0:0:0
4	77933162	.	A	AT	.	.	DP=77;ECNT=1;NLOD=4.48;N_ART_LOD=-9.910e-01;POP_AF=1.000e-03;P_GERMLINE=-4.028e+00;RPA=10,11;RU=T;STR;TLOD=3.15	GT:AD:AF:F1R2:F2R1:MBQ:MFRL:MMQ:MPOS:SA_MAP_AF:SA_POST_PROB	0/1:37,3:0.195:13,1:21,2:36:219,177:60:20:0.081,0.00,0.077:0.022,0.012,0.966	0/0:15,0:0.164:7,0:7,0:0:4,0:0:0
4	79507542	.	C	T	.	.	DP=213;ECNT=1;NLOD=11.39;N_ART_LOD=-1.609e+00;POP_AF=1.000e-03;P_GERMLINE=-8.091e+00;TLOD=190.77	GT:AD:AF:F1R2:F2R1:MBQ:MFRL:MMQ:MPOS:SA_MAP_AF:SA_POST_PROB	0/1:105,55:0.356:40,15:65,40:39:171,163:60:20:0.333,0.313,0.344:9.870e-03,0.025,0.965	0/0:38,0:0.050:28,0:10,0:0:2,0:0:0
4	81123249	.	CCAG	C	.	.	DB;DP=273;ECNT=2;NLOD=8.08;N_ART_LOD=-1.504e+00;POP_AF=1.000e-03;P_GERMLINE=-4.801e+00;RPA=6,5;RU=CAG;STR;TLOD=7.33	GT:AD:AF:F1R2:F2R1:MBQ:MFRL:MMQ:MPOS:SA_MAP_AF:SA_POST_PROB	0/1:177,4:0.135:71,2:106,2:39:184,158:60:24:0.020,0.010,0.022:2.000e-03,0.015,0.983	0/0:27,0:0.137:10,0:17,0:0:14,0:0:0
4	84369822	.	CA	C	.	.	DP=87;ECNT=2;NLOD=3.79;N_ART_LOD=-6.930e-01;POP_AF=1.000e-03;P_GERMLINE=-6.140e-01;RPA=15,14;RU=A;STR;TLOD=15.30	GT:AD:AF:F1R2:F2R1:MBQ:MFRL:MMQ:MPOS:SA_MAP_AF:SA_POST_PROB	0/1:47,12:0.288:3,4:7,5:39:217,219:60:23:0.00,0.162,0.164:0.020,0.022,0.958	0/0:14,0:0.180:3,0:1,0:0:3,0:0:0
4	84399045	.	G	A	.	.	DP=154;ECNT=1;NLOD=24.89;N_ART_LOD=-1.928e+00;POP_AF=1.000e-03;P_GERMLINE=-2.430e+01;TLOD=3.29	GT:AD:AF:F1R2:F2R1:MBQ:MFRL:MMQ:MPOS:SA_MAP_AF:SA_POST_PROB	0/1:64,2:0.052:23,1:41,1:38:191,194:60:20:0.00,0.030,0.030:0.011,6.463e-03,0.982	0/0:83,0:0.014:59,0:24,0:0:2,0:0:0
4	84519775	.	A	AT	.	.	DP=136;ECNT=1;NLOD=7.60;N_ART_LOD=-1.187e+00;POP_AF=1.000e-03;P_GERMLINE=-4.299e+00;RPA=14,15;RU=T;STR;TLOD=9.17	GT:AD:AF:F1R2:F2R1:MBQ:MFRL:MMQ:MPOS:SA_MAP_AF:SA_POST_PROB	0/1:84,9:0.147:36,7:37,2:39:165,205:60:36:0.00,0.101,0.097:0.030,7.999e-03,0.962	0/0:28,0:0.131:4,0:4,0:0:2,0:0:0
4	85414550	.	G	C	.	.	DP=356;ECNT=1;NLOD=10.76;N_ART_LOD=-1.577e+00;POP_AF=1.000e-03;P_GERMLINE=-7.506e+00;TLOD=6.89	GT:AD:AF:F1R2:F2R1:MBQ:MFRL:MMQ:MPOS:SA_MAP_AF:SA_POST_PROB	0/1:298,4:0.039:96,1:202,3:40:169,160:60:27:0.010,0.010,0.013:4.295e-03,1.838e-03,0.994	0/0:36,0:0.031:19,0:17,0:0:3,0:0:0
4	85605084	.	C	T	.	.	DP=147;ECNT=1;NLOD=16.70;N_ART_LOD=-1.767e+00;POP_AF=1.000e-03;P_GERMLINE=-1.601e+01;TLOD=3.39	GT:AD:AF:F1R2:F2R1:MBQ:MFRL:MMQ:MPOS:SA_MAP_AF:SA_POST_PROB	0/1:81,2:0.047:27,1:54,1:40:173,125:60:13:0.00,0.020,0.024:7.525e-03,7.072e-03,0.985	0/0:56,0:0.039:37,0:19,0:0:2,0:0:0
4	85645523	.	C	T	.	.	DP=184;ECNT=1;NLOD=16.74;N_ART_LOD=-1.771e+00;POP_AF=1.000e-03;P_GERMLINE=-1.344e+01;TLOD=110.56	GT:AD:AF:F1R2:F2R1:MBQ:MFRL:MMQ:MPOS:SA_MAP_AF:SA_POST_PROB	0/1:76,33:0.327:32,14:44,19:39:194,176:60:19:0.242,0.303,0.303:0.036,0.012,0.951	0/0:56,0:0.045:44,0:12,0:0:1,0:0:0
4	88048316	.	C	T	.	.	DP=158;ECNT=3;NLOD=6.67;N_ART_LOD=-1.029e+00;POP_AF=1.000e-03;P_GERMLINE=-3.370e+00;TLOD=35.82	GT:AD:AF:F1R2:F2R1:MBQ:MFRL:MMQ:MPOS:SA_MAP_AF:SA_POST_PROB	0/1:20,21:0.501:6,2:9,14:36:186,178:60:21:0.505,0.475,0.516:0.026,0.022,0.952	0/0:22,0:0.237:11,0:11,0:0:4,0:0:0
4	88411840	.	C	T	.	.	DP=144;ECNT=1;NLOD=15.28;N_ART_LOD=-1.726e+00;POP_AF=1.000e-03;P_GERMLINE=-1.198e+01;TLOD=116.69	GT:AD:AF:F1R2:F2R1:MBQ:MFRL:MMQ:MPOS:SA_MAP_AF:SA_POST_PROB	0/1:50,35:0.414:20,12:30,23:39:197,165:60:24:0.364,0.404,0.412:0.028,0.016,0.956	0/0:51,0:0.031:36,0:15,0:0:2,0:0:0
4	88415270	.	G	A	.	.	DP=871;ECNT=1;NLOD=83.48;N_ART_LOD=-2.459e+00;POP_AF=1.000e-03;P_GERMLINE=-8.105e+01;TLOD=5.20	GT:AD:AF:F1R2:F2R1:MBQ:MFRL:MMQ:MPOS:SA_MAP_AF:SA_POST_PROB	0/1:545,4:0.029:235,2:310,2:39:179,225:60:24:0.010,0.010,7.286e-03:8.801e-04,3.209e-03,0.996	0/0:279,0:0.037:214,0:65,0:0:0,0:0:0
4	88532237	.	G	A	.	.	DP=35;ECNT=2;NLOD=3.91;N_ART_LOD=-1.159e+00;POP_AF=1.000e-03;P_GERMLINE=-1.404e+00;TLOD=5.30	GT:AD:AF:F1R2:F2R1:MBQ:MFRL:MMQ:MPOS:SA_MAP_AF:SA_POST_PROB	0/1:19,2:0.100:3,2:16,0:40:212,244:60:28:0.091,0.00,0.095:0.022,0.015,0.963	0/0:13,0:0.037:3,0:10,0:0:12,0:0:0
4	89579550	.	A	AT	.	.	DB;DP=97;ECNT=1;NLOD=4.37;N_ART_LOD=-8.688e-01;POP_AF=1.000e-03;P_GERMLINE=-1.584e+00;RPA=10,11;RU=T;STR;TLOD=5.66	GT:AD:AF:F1R2:F2R1:MBQ:MFRL:MMQ:MPOS:SA_MAP_AF:SA_POST_PROB	0/1:61,5:0.149:19,2:40,3:40:171,187:60:23:0.061,0.061,0.076:0.013,8.897e-03,0.978	0/0:17,1:0.057:7,0:9,1:0:2,2:60:0
4	89711655	.	C	CT	.	.	DP=127;ECNT=2;NLOD=2.25;N_ART_LOD=0.619;POP_AF=1.000e-03;P_GERMLINE=-1.592e+00;RPA=9,10;RU=T;STR;TLOD=3.37	GT:AD:AF:F1R2:F2R1:MBQ:MFRL:MMQ:MPOS:SA_MAP_AF:SA_POST_PROB	0/1:88,4:0.106:18,0:68,4:40:207,197:60:29:0.00,0.040,0.043:9.410e-03,0.011,0.980	0/0:16,1:0.144:8,1:8,0:37:2,3:60:46
4	93225752	.	G	GA	.	.	DP=78;ECNT=1;NLOD=4.50;N_ART_LOD=-9.488e-01;POP_AF=1.000e-03;P_GERMLINE=-3.589e+00;RPA=12,13;RU=A;STR;TLOD=3.61	GT:AD:AF:F1R2:F2R1:MBQ:MFRL:MMQ:MPOS:SA_MAP_AF:SA_POST_PROB	0/1:52,4:0.110:15,1:36,3:40:197,231:60:30:0.00,0.071,0.071:0.020,9.018e-03,0.971	0/0:15,0:0.061:7,0:8,0:0:2,0:0:0
4	94751004	.	G	T	.	.	DP=203;ECNT=1;NLOD=8.05;N_ART_LOD=-1.452e+00;POP_AF=1.000e-03;P_GERMLINE=-4.751e+00;TLOD=27.86	GT:AD:AF:F1R2:F2R1:MBQ:MFRL:MMQ:MPOS:SA_MAP_AF:SA_POST_PROB	0/1:157,11:0.084:73,5:84,6:39:165,159:60:11:0.061,0.051,0.065:5.394e-03,8.828e-03,0.986	0/0:27,0:0.024:14,0:13,0:0:3,0:0:0
4	95170783	.	C	CT	.	.	DP=104;ECNT=1;NLOD=18.89;N_ART_LOD=-1.544e+00;POP_AF=1.000e-03;P_GERMLINE=-1.753e+01;RPA=10,11;RU=T;STR;TLOD=4.07	GT:AD:AF:F1R2:F2R1:MBQ:MFRL:MMQ:MPOS:SA_MAP_AF:SA_POST_PROB	0/1:21,3:0.196:11,1:8,2:40:168,139:60:31:0.101,0.111,0.125:0.013,0.022,0.964	0/0:63,0:0.082:32,0:31,0:0:0,0:0:0
4	95561651	.	G	GT	.	.	DP=102;ECNT=1;NLOD=3.09;N_ART_LOD=9.503e-03;POP_AF=1.000e-03;P_GERMLINE=-2.096e-01;RPA=16,17;RU=T;STR;TLOD=8.59	GT:AD:AF:F1R2:F2R1:MBQ:MFRL:MMQ:MPOS:SA_MAP_AF:SA_POST_PROB	0/1:32,7:0.324:15,2:8,5:38:195,144:60:20:0.162,0.121,0.167:0.020,0.016,0.964	0/0:17,1:0.300:3,1:3,0:2:5,5:60:7
4	99339794	.	G	GT	.	.	DP=139;ECNT=1;NLOD=13.67;N_ART_LOD=-3.823e-01;POP_AF=1.000e-03;P_GERMLINE=-1.037e+01;RPA=10,11;RU=T;STR;TLOD=22.00	GT:AD:AF:F1R2:F2R1:MBQ:MFRL:MMQ:MPOS:SA_MAP_AF:SA_POST_PROB	0/1:56,14:0.228:27,5:26,9:39:206,191:60:14:0.162,0.192,0.200:0.013,0.026,0.961	0/0:54,1:0.082:33,1:21,0:36:2,19:60:9
4	100349063	.	C	A	.	.	DP=135;ECNT=1;NLOD=8.52;N_ART_LOD=-1.472e+00;POP_AF=1.000e-03;P_GERMLINE=-8.082e+00;TLOD=3.14	GT:AD:AF:F1R2:F2R1:MBQ:MFRL:MMQ:MPOS:SA_MAP_AF:SA_POST_PROB	0/1:99,2:0.049:42,0:57,2:40:194,258:60:20:0.020,0.00,0.020:4.454e-03,8.165e-03,0.987	0/0:29,0:0.014:17,0:12,0:0:3,0:0:0
4	103643978	.	G	A	.	.	DP=105;ECNT=1;NLOD=6.89;N_ART_LOD=-1.422e+00;POP_AF=1.000e-03;P_GERMLINE=-6.037e+00;TLOD=3.56	GT:AD:AF:F1R2:F2R1:MBQ:MFRL:MMQ:MPOS:SA_MAP_AF:SA_POST_PROB	0/1:71,2:0.046:29,2:42,0:40:172,174:60:20:0.020,0.020,0.027:4.636e-03,0.012,0.983	0/0:23,0:0.106:15,0:8,0:0:3,0:0:0
4	104007718	.	C	CA	.	.	DP=65;ECNT=1;NLOD=2.36;N_ART_LOD=-6.049e-01;POP_AF=1.000e-03;P_GERMLINE=-4.745e-02;RPA=13,14;RU=A;STR;TLOD=10.18	GT:AD:AF:F1R2:F2R1:MBQ:MFRL:MMQ:MPOS:SA_MAP_AF:SA_POST_PROB	0/1:39,8:0.226:5,4:27,4:14:207,214:60:28:0.162,0.131,0.170:0.025,0.014,0.961	0/0:8,0:0.146:2,0:5,0:0:4,0:0:0
4	107037538	.	G	GA	.	.	DB;DP=196;ECNT=2;NLOD=9.04;N_ART_LOD=-1.286e+00;POP_AF=1.000e-03;P_GERMLINE=-6.209e+00;RPA=10,11;RU=A;STR;TLOD=5.71	GT:AD:AF:F1R2:F2R1:MBQ:MFRL:MMQ:MPOS:SA_MAP_AF:SA_POST_PROB	0/1:109,6:0.156:32,5:76,1:40:205,187:60:26:0.051,0.030,0.052:9.049e-03,7.785e-03,0.983	0/0:30,0:0.181:16,0:14,0:0:2,0:0:0
4	107154046	.	C	A	.	.	DP=143;ECNT=1;NLOD=18.30;N_ART_LOD=-1.812e+00;POP_AF=1.000e-03;P_GERMLINE=-1.776e+01;TLOD=3.23	GT:AD:AF:F1R2:F2R1:MBQ:MFRL:MMQ:MPOS:SA_MAP_AF:SA_POST_PROB	0/1:67,2:0.075:28,1:39,1:38:199,201:60:5:0.00,0.030,0.029:7.607e-03,0.010,0.982	0/0:61,0:0.054:46,0:15,0:0:2,0:0:0
4	108622454	.	G	GA	.	.	DB;DP=211;ECNT=1;NLOD=12.95;N_ART_LOD=-1.256e+00;POP_AF=1.000e-03;P_GERMLINE=-1.009e+01;RPA=10,11;RU=A;STR;TLOD=5.75	GT:AD:AF:F1R2:F2R1:MBQ:MFRL:MMQ:MPOS:SA_MAP_AF:SA_POST_PROB	0/1:116,7:0.131:44,3:67,4:39:190,204:60:35:0.051,0.040,0.057:9.176e-03,8.291e-03,0.983	0/0:43,0:0.164:26,0:17,0:0:2,0:0:0
4	109546420	.	C	CT	.	.	DB;DP=80;ECNT=1;NLOD=3.01;N_ART_LOD=-8.418e-01;POP_AF=1.000e-03;P_GERMLINE=-2.043e+00;RPA=11,12;RU=T;STR;TLOD=3.67	GT:AD:AF:F1R2:F2R1:MBQ:MFRL:MMQ:MPOS:SA_MAP_AF:SA_POST_PROB	0/1:55,4:0.113:23,2:28,2:39:189,180:60:44:0.051,0.061,0.068:0.011,0.011,0.978	0/0:10,0:0.167:5,0:5,0:0:7,0:0:0
4	110268615	.	CTT	C	.	.	DP=65;ECNT=2;NLOD=2.68;N_ART_LOD=-5.172e-02;POP_AF=1.000e-03;P_GERMLINE=-7.461e-01;RPA=15,13;RU=T;STR;TLOD=4.74	GT:AD:AF:F1R2:F2R1:MBQ:MFRL:MMQ:MPOS:SA_MAP_AF:SA_POST_PROB	0/1:2,3:0.528:0,0:1,3:35:246,154:60:34:0.192,0.232,0.250:0.033,0.016,0.951	0/0:21,1:0.318:2,1:3,0:24:2,77:60:29
4	110268618	.	T	A	.	.	DP=62;ECNT=2;NLOD=9.01;N_ART_LOD=-5.608e-01;POP_AF=1.000e-03;P_GERMLINE=-7.360e+00;TLOD=4.36	GT:AD:AF:F1R2:F2R1:MBQ:MFRL:MMQ:MPOS:SA_MAP_AF:SA_POST_PROB	0/1:10,3:0.232:5,0:5,3:39:230,154:60:37:0.182,0.212,0.231:0.030,0.016,0.954	0/0:38,1:0.126:19,1:19,0:27:2,77:60:26
4	119059471	.	A	G	.	.	DP=63;ECNT=1;NLOD=10.19;N_ART_LOD=-1.578e+00;POP_AF=1.000e-03;P_GERMLINE=-8.916e+00;TLOD=3.98	GT:AD:AF:F1R2:F2R1:MBQ:MFRL:MMQ:MPOS:SA_MAP_AF:SA_POST_PROB	0/1:19,2:0.114:7,0:12,2:34:205,252:60:3:0.091,0.00,0.095:0.025,0.014,0.960	0/0:34,0:0.088:28,0:6,0:0:2,0:0:0
4	119666235	.	C	A	.	.	DP=156;ECNT=2;NLOD=6.30;N_ART_LOD=-1.342e+00;POP_AF=1.000e-03;P_GERMLINE=-5.781e+00;TLOD=3.22	GT:AD:AF:F1R2:F2R1:MBQ:MFRL:MMQ:MPOS:SA_MAP_AF:SA_POST_PROB	0/1:128,5:0.045:27,1:101,4:27:165,142:60:14:0.00,0.040,0.038:0.730,4.092e-04,0.270	0/0:21,0:1.983e-03:8,0:13,0:0:15,0:0:0
4	119674051	.	G	GA	.	.	DP=222;ECNT=1;NLOD=11.69;N_ART_LOD=-1.374e+00;POP_AF=1.000e-03;P_GERMLINE=-8.445e+00;RPA=10,11;RU=A;STR;TLOD=6.89	GT:AD:AF:F1R2:F2R1:MBQ:MFRL:MMQ:MPOS:SA_MAP_AF:SA_POST_PROB	0/1:126,7:0.146:40,2:82,5:39:176,193:60:27:0.051,0.00,0.053:3.798e-03,0.034,0.962	0/0:39,0:0.148:19,0:20,0:0:2,0:0:0
4	122059737	.	G	C	.	.	DP=264;ECNT=1;NLOD=24.24;N_ART_LOD=-1.931e+00;POP_AF=1.000e-03;P_GERMLINE=-2.094e+01;TLOD=284.54	GT:AD:AF:F1R2:F2R1:MBQ:MFRL:MMQ:MPOS:SA_MAP_AF:SA_POST_PROB	0/1:87,78:0.474:32,34:55,44:40:178,172:60:20:0.455,0.455,0.473:0.011,0.032,0.956	0/0:81,0:0.049:59,0:22,0:0:2,0:0:0
4	122590882	.	T	TA	.	.	DP=250;ECNT=2;NLOD=16.66;N_ART_LOD=-1.789e+00;POP_AF=1.000e-03;P_GERMLINE=-1.570e+01;TLOD=3.66	GT:AD:AF:F1R2:F2R1:MBQ:MFRL:MMQ:MPOS:PGT:PID:SA_MAP_AF:SA_POST_PROB	0/1:166,5:0.061:44,1:122,4:34:163,202:60:33:0|1:122590882_T_TA:0.020,0.020,0.029:4.038e-03,5.844e-03,0.990	0/0:55,0:0.090:32,0:23,0:0:3,0:0:0:0|1:122590882_T_TA
4	122590883	.	T	A	.	.	DP=228;ECNT=2;NLOD=10.31;N_ART_LOD=-9.638e-01;POP_AF=1.000e-03;P_GERMLINE=-7.051e+00;TLOD=7.03	GT:AD:AF:F1R2:F2R1:MBQ:MFRL:MMQ:MPOS:PGT:PID:SA_MAP_AF:SA_POST_PROB	0/1:129,13:0.174:6,1:17,4:39:153,202:60:34:0|1:122590882_T_TA:0.030,0.030,0.040:6.431e-03,6.168e-03,0.987	0/0:38,1:0.169:7,0:5,0:0:15,0:0:0:0|1:122590882_T_TA
4	122756203	.	G	T	.	.	DP=71;ECNT=1;NLOD=5.40;N_ART_LOD=-1.297e+00;POP_AF=1.000e-03;P_GERMLINE=-4.002e+00;TLOD=4.10	GT:AD:AF:F1R2:F2R1:MBQ:MFRL:MMQ:MPOS:SA_MAP_AF:SA_POST_PROB	0/1:46,2:0.069:26,2:20,0:40:237,235:60:17:0.00,0.040,0.042:7.852e-03,0.025,0.967	0/0:18,0:0.052:7,0:11,0:0:2,0:0:0
4	122853909	.	C	G	.	.	DP=249;ECNT=1;NLOD=10.81;N_ART_LOD=-1.578e+00;POP_AF=1.000e-03;P_GERMLINE=-7.507e+00;TLOD=349.50	GT:AD:AF:F1R2:F2R1:MBQ:MFRL:MMQ:MPOS:SA_MAP_AF:SA_POST_PROB	0/1:111,96:0.465:42,34:69,62:40:192,190:60:20:0.455,0.444,0.464:9.686e-03,0.029,0.962	0/0:36,0:0.028:22,0:14,0:0:2,0:0:0
4	123141412	.	G	A	.	.	DP=84;ECNT=1;NLOD=7.50;N_ART_LOD=-1.435e+00;POP_AF=1.000e-03;P_GERMLINE=-6.168e+00;TLOD=4.03	GT:AD:AF:F1R2:F2R1:MBQ:MFRL:MMQ:MPOS:SA_MAP_AF:SA_POST_PROB	0/1:53,2:0.046:18,0:35,2:40:219,214:60:15:0.00,0.040,0.036:7.546e-03,0.019,0.973	0/0:25,0:0.056:18,0:7,0:0:2,0:0:0
4	128732579	.	T	C	.	.	DP=148;ECNT=1;NLOD=14.39;N_ART_LOD=-1.704e+00;POP_AF=1.000e-03;P_GERMLINE=-1.373e+01;TLOD=3.35	GT:AD:AF:F1R2:F2R1:MBQ:MFRL:MMQ:MPOS:SA_MAP_AF:SA_POST_PROB	0/1:90,2:0.043:25,1:65,1:40:200,169:60:18:0.00,0.020,0.022:5.675e-03,9.717e-03,0.985	0/0:48,0:0.041:38,0:10,0:0:2,0:0:0
4	129012754	.	A	AT	.	.	DP=45;ECNT=1;NLOD=3.28;N_ART_LOD=-9.679e-01;POP_AF=1.000e-03;P_GERMLINE=-2.917e-01;RPA=15,16;RU=T;STR;TLOD=10.32	GT:AD:AF:F1R2:F2R1:MBQ:MFRL:MMQ:MPOS:SA_MAP_AF:SA_POST_PROB	0/1:8,6:0.441:4,2:4,4:37:215,121:60:19:0.414,0.374,0.429:0.022,0.028,0.950	0/0:11,0:0.307:5,0:5,0:0:9,0:0:0
4	134111181	.	T	C	.	.	DP=44;ECNT=1;NLOD=2.70;N_ART_LOD=-1.017e+00;POP_AF=1.000e-03;P_GERMLINE=-1.225e+00;TLOD=4.21	GT:AD:AF:F1R2:F2R1:MBQ:MFRL:MMQ:MPOS:SA_MAP_AF:SA_POST_PROB	0/1:31,2:0.082:13,2:18,0:38:274,215:60:17:0.00,0.061,0.061:0.011,0.025,0.964	0/0:9,0:0.052:4,0:5,0:0:3,0:0:0
4	138449811	.	A	AG	.	.	DP=308;ECNT=2;NLOD=12.00;N_ART_LOD=-3.799e-01;POP_AF=1.000e-03;P_GERMLINE=-1.052e+01;TLOD=4.19	GT:AD:AF:F1R2:F2R1:MBQ:MFRL:MMQ:MPOS:PGT:PID:SA_MAP_AF:SA_POST_PROB	0/1:205,6:0.106:70,3:131,3:39:198,184:60:25:0|1:138449811_A_AG:0.030,0.00,0.028:2.624e-03,0.017,0.981	0/0:48,1:0.089:28,0:20,1:0:2,2:60:0:0|1:138449811_A_AG
4	139482409	.	AGAG	A	.	.	DP=250;ECNT=1;NLOD=13.78;N_ART_LOD=-1.718e+00;POP_AF=1.000e-03;P_GERMLINE=-1.048e+01;RPA=5,4;RU=GAG;STR;TLOD=19.34	GT:AD:AF:F1R2:F2R1:MBQ:MFRL:MMQ:MPOS:SA_MAP_AF:SA_POST_PROB	0/1:164,8:0.092:99,6:65,2:39:173,154:50:30:0.040,0.040,0.047:8.539e-03,4.263e-03,0.987	0/0:46,0:0.111:23,0:23,0:0:3,0:0:0
4	141481203	.	A	AT	.	.	DB;DP=148;ECNT=1;NLOD=3.72;N_ART_LOD=-7.246e-01;POP_AF=1.000e-03;P_GERMLINE=-5.570e-01;RPA=14,15;RU=T;STR;TLOD=8.62	GT:AD:AF:F1R2:F2R1:MBQ:MFRL:MMQ:MPOS:SA_MAP_AF:SA_POST_PROB	0/1:79,9:0.219:24,4:38,5:31:200,173:60:21:0.101,0.071,0.102:0.019,0.010,0.971	0/0:15,1:0.261:10,0:3,1:28:2,2:60:25
4	142153856	.	C	CT	.	.	DP=81;ECNT=1;NLOD=3.19;N_ART_LOD=-9.110e-01;POP_AF=1.000e-03;P_GERMLINE=-2.522e-01;RPA=12,13;RU=T;STR;TLOD=8.08	GT:AD:AF:F1R2:F2R1:MBQ:MFRL:MMQ:MPOS:SA_MAP_AF:SA_POST_PROB	0/1:36,6:0.264:12,2:18,4:31:191,212:60:18:0.141,0.00,0.143:0.025,0.017,0.958	0/0:11,0:0.239:4,0:4,0:0:3,0:0:0
4	146460838	.	C	A	.	.	DP=19;ECNT=1;NLOD=3.30;N_ART_LOD=-1.094e+00;POP_AF=1.000e-03;P_GERMLINE=-3.262e-01;TLOD=6.92	GT:AD:AF:F1R2:F2R1:MBQ:MFRL:MMQ:MPOS:SA_MAP_AF:SA_POST_PROB	0/1:3,2:0.429:2,0:1,2:39:351,312:60:20:0.00,0.404,0.400:0.026,0.025,0.949	0/0:11,0:0.044:7,0:4,0:0:3,0:0:0
4	146695609	.	G	A	.	.	DP=30;ECNT=1;NLOD=3.00;N_ART_LOD=-1.086e+00;POP_AF=1.000e-03;P_GERMLINE=-4.256e-01;TLOD=5.63	GT:AD:AF:F1R2:F2R1:MBQ:MFRL:MMQ:MPOS:SA_MAP_AF:SA_POST_PROB	0/1:14,2:0.147:5,0:9,2:40:270,213:60:8:0.00,0.121,0.125:0.017,0.025,0.958	0/0:10,0:0.117:5,0:5,0:0:5,0:0:0
4	146823212	.	C	G	.	.	DP=46;ECNT=1;NLOD=5.95;N_ART_LOD=-1.337e+00;POP_AF=1.000e-03;P_GERMLINE=-2.651e+00;TLOD=48.08	GT:AD:AF:F1R2:F2R1:MBQ:MFRL:MMQ:MPOS:SA_MAP_AF:SA_POST_PROB	0/1:9,13:0.588:1,2:8,11:39:208,178:60:20:0.00,0.586,0.591:0.029,0.025,0.946	0/0:20,0:0.052:15,0:5,0:0:2,0:0:0
4	149357388	.	C	A	.	.	DP=152;ECNT=1;NLOD=12.54;N_ART_LOD=-1.645e+00;POP_AF=1.000e-03;P_GERMLINE=-1.192e+01;TLOD=3.32	GT:AD:AF:F1R2:F2R1:MBQ:MFRL:MMQ:MPOS:SA_MAP_AF:SA_POST_PROB	0/1:91,2:0.084:30,1:61,1:40:197,259:60:8:0.020,0.020,0.022:5.308e-03,6.116e-03,0.989	0/0:42,0:0.038:29,0:13,0:0:2,0:0:0
4	151000352	.	G	A	.	.	DP=209;ECNT=1;NLOD=4.67;N_ART_LOD=-1.236e+00;POP_AF=1.000e-03;P_GERMLINE=-2.362e+00;TLOD=5.05	GT:AD:AF:F1R2:F2R1:MBQ:MFRL:MMQ:MPOS:SA_MAP_AF:SA_POST_PROB	0/1:181,3:0.040:60,1:121,2:40:187,141:60:12:0.010,0.010,0.016:2.198e-03,7.534e-03,0.990	0/0:16,0:0.048:10,0:6,0:0:6,0:0:0
4	151145556	.	C	CA	.	.	DP=29;ECNT=1;NLOD=3.31;N_ART_LOD=-8.616e-01;POP_AF=1.000e-03;P_GERMLINE=-3.691e-01;RPA=14,15;RU=A;STR;TLOD=6.48	GT:AD:AF:F1R2:F2R1:MBQ:MFRL:MMQ:MPOS:SA_MAP_AF:SA_POST_PROB	0/1:9,4:0.335:4,0:3,4:38:222,208:60:37:0.00,0.303,0.308:0.029,0.021,0.950	0/0:11,0:0.135:4,0:7,0:0:2,0:0:0
4	151160853	.	G	GA	.	.	DP=177;ECNT=1;NLOD=22.25;N_ART_LOD=-1.614e+00;POP_AF=1.000e-03;P_GERMLINE=-1.948e+01;RPA=9,10;RU=A;STR;TLOD=5.62	GT:AD:AF:F1R2:F2R1:MBQ:MFRL:MMQ:MPOS:SA_MAP_AF:SA_POST_PROB	0/1:72,6:0.127:27,2:43,4:39:191,180:60:21:0.040,0.071,0.077:0.020,6.576e-03,0.974	0/0:74,0:0.085:49,0:25,0:0:2,0:0:0
4	153268227	.	C	CA	.	.	DP=160;ECNT=1;NLOD=2.80;N_ART_LOD=0.195;POP_AF=1.000e-03;P_GERMLINE=-8.470e-01;RPA=14,15;RU=A;STR;TLOD=4.74	GT:AD:AF:F1R2:F2R1:MBQ:MFRL:MMQ:MPOS:SA_MAP_AF:SA_POST_PROB	0/1:68,11:0.253:22,3:34,4:14:185,153:60:21:0.081,0.071,0.090:0.026,6.775e-03,0.967	0/0:24,3:0.276:12,0:6,1:2:7,18:60:27
4	153473112	.	T	C	.	.	DP=55;ECNT=1;NLOD=13.79;N_ART_LOD=-1.691e+00;POP_AF=1.000e-03;P_GERMLINE=-1.330e+01;TLOD=3.20	GT:AD:AF:F1R2:F2R1:MBQ:MFRL:MMQ:MPOS:SA_MAP_AF:SA_POST_PROB	0/1:3,1:0.275:3,0:0,1:40:183,120:60:20:0.253,0.00,0.250:0.019,0.032,0.949	0/0:46,0:0.051:41,0:5,0:0:2,0:0:0
4	154517250	.	G	A	.	.	DP=39;ECNT=1;NLOD=4.50;N_ART_LOD=-1.215e+00;POP_AF=1.000e-03;P_GERMLINE=-1.222e+00;TLOD=53.03	GT:AD:AF:F1R2:F2R1:MBQ:MFRL:MMQ:MPOS:SA_MAP_AF:SA_POST_PROB	0/1:8,14:0.630:3,3:5,11:39:287,278:60:19:0.00,0.636,0.636:0.029,0.025,0.946	0/0:15,0:0.034:8,0:7,0:0:2,0:0:0
4	155665720	.	T	C	.	.	DP=380;ECNT=1;NLOD=14.31;N_ART_LOD=-1.704e+00;POP_AF=1.000e-03;P_GERMLINE=-1.281e+01;TLOD=4.21	GT:AD:AF:F1R2:F2R1:MBQ:MFRL:MMQ:MPOS:SA_MAP_AF:SA_POST_PROB	0/1:313,3:0.031:115,2:198,1:40:182,164:60:38:0.010,0.00,9.494e-03:1.273e-03,6.682e-03,0.992	0/0:48,0:0.044:26,0:22,0:0:2,0:0:0
4	157688996	.	A	G	.	.	DP=308;ECNT=1;NLOD=35.64;N_ART_LOD=-2.089e+00;POP_AF=1.000e-03;P_GERMLINE=-3.425e+01;TLOD=4.09	GT:AD:AF:F1R2:F2R1:MBQ:MFRL:MMQ:MPOS:SA_MAP_AF:SA_POST_PROB	0/1:169,3:0.045:58,2:111,1:39:177,156:60:6:0.020,0.00,0.017:1.599e-03,0.026,0.972	0/0:119,0:0.031:82,0:37,0:0:0,0:0:0
4	158057558	.	C	T	.	.	DP=52;ECNT=1;NLOD=3.90;N_ART_LOD=-1.158e+00;POP_AF=1.000e-03;P_GERMLINE=-2.497e+00;TLOD=4.11	GT:AD:AF:F1R2:F2R1:MBQ:MFRL:MMQ:MPOS:SA_MAP_AF:SA_POST_PROB	0/1:33,2:0.092:8,0:25,2:38:202,169:60:10:0.00,0.061,0.057:0.011,0.019,0.970	0/0:13,0:0.038:10,0:3,0:0:3,0:0:0
4	160253030	.	G	GT	.	.	DB;DP=223;ECNT=1;NLOD=7.38;N_ART_LOD=-1.011e-02;POP_AF=1.000e-03;P_GERMLINE=-6.085e+00;RPA=10,11;RU=T;STR;TLOD=4.00	GT:AD:AF:F1R2:F2R1:MBQ:MFRL:MMQ:MPOS:SA_MAP_AF:SA_POST_PROB	0/1:116,5:0.186:44,4:70,1:37:194,186:60:29:0.040,0.00,0.041:4.682e-03,0.017,0.979	0/0:33,1:0.162:17,0:15,1:37:2,70:60:32
4	164393878	.	C	T	.	.	DP=450;ECNT=1;NLOD=41.39;N_ART_LOD=-2.161e+00;POP_AF=1.000e-03;P_GERMLINE=-3.808e+01;TLOD=544.57	GT:AD:AF:F1R2:F2R1:MBQ:MFRL:MMQ:MPOS:SA_MAP_AF:SA_POST_PROB	0/1:134,147:0.522:57,53:77,94:39:194,179:60:20:0.515,0.505,0.523:0.012,0.020,0.968	0/0:138,0:0.048:102,0:36,0:0:0,0:0:0
4	165118285	.	TTCC	T	.	.	DP=381;ECNT=1;NLOD=2.39;N_ART_LOD=-7.543e-01;POP_AF=1.000e-03;P_GERMLINE=-5.064e-02;RPA=5,4;RU=TCC;STR;TLOD=22.24	GT:AD:AF:F1R2:F2R1:MBQ:MFRL:MMQ:MPOS:SA_MAP_AF:SA_POST_PROB	0/1:258,10:0.166:104,6:153,4:39:188,188:60:30:0.030,0.030,0.037:0.013,2.198e-03,0.985	0/0:8,0:0.169:3,0:5,0:0:6,0:0:0
4	166141308	.	G	T	.	.	DP=52;ECNT=1;NLOD=7.80;N_ART_LOD=-1.431e+00;POP_AF=1.000e-03;P_GERMLINE=-4.596e+00;TLOD=6.59	GT:AD:AF:F1R2:F2R1:MBQ:MFRL:MMQ:MPOS:SA_MAP_AF:SA_POST_PROB	0/1:21,4:0.173:5,2:16,2:40:243,240:27:20:0.162,0.00,0.160:0.022,0.020,0.958	0/0:26,0:2.556e-03:19,0:7,0:0:2,0:0:0
4	166149905	.	C	G	.	.	DP=43;ECNT=2;NLOD=4.16;N_ART_LOD=-1.174e+00;POP_AF=1.000e-03;P_GERMLINE=-9.184e-01;TLOD=23.83	GT:AD:AF:F1R2:F2R1:MBQ:MFRL:MMQ:MPOS:PGT:PID:SA_MAP_AF:SA_POST_PROB	0/1:22,7:0.242:9,1:13,6:35:195,179:27:3:0|1:166149905_C_G:0.00,0.242,0.241:0.025,0.021,0.953	0/0:14,0:7.908e-03:10,0:4,0:0:3,0:0:0:0|1:166149905_C_G
4	166238874	.	C	A	.	.	DP=30;ECNT=1;NLOD=3.90;N_ART_LOD=-1.158e+00;POP_AF=1.000e-03;P_GERMLINE=-6.951e-01;TLOD=30.49	GT:AD:AF:F1R2:F2R1:MBQ:MFRL:MMQ:MPOS:SA_MAP_AF:SA_POST_PROB	0/1:7,8:0.531:3,3:4,5:40:288,223:60:20:0.485,0.525,0.533:0.023,0.029,0.948	0/0:13,0:0.038:7,0:6,0:0:4,0:0:0
4	166388825	.	C	CT	.	.	DP=167;ECNT=1;NLOD=12.15;N_ART_LOD=0.655;POP_AF=1.000e-03;P_GERMLINE=-1.033e+01;RPA=12,13;RU=T;STR;TLOD=4.53	GT:AD:AF:F1R2:F2R1:MBQ:MFRL:MMQ:MPOS:SA_MAP_AF:SA_POST_PROB	0/1:84,5:0.134:25,1:37,4:37:172,187:60:20:0.040,0.051,0.056:7.243e-03,0.013,0.980	0/0:57,2:0.089:32,1:19,1:13:0,25:60:30
4	166935578	.	T	C	.	.	DP=380;ECNT=1;NLOD=51.58;N_ART_LOD=-2.249e+00;POP_AF=1.000e-03;P_GERMLINE=-4.922e+01;TLOD=5.11	GT:AD:AF:F1R2:F2R1:MBQ:MFRL:MMQ:MPOS:SA_MAP_AF:SA_POST_PROB	0/1:185,3:0.039:88,0:97,3:40:173,159:60:22:0.010,0.010,0.016:4.345e-03,3.071e-03,0.993	0/0:172,0:0.033:128,0:44,0:0:0,0:0:0
4	169060804	.	A	AT	.	.	DP=98;ECNT=1;NLOD=2.73;N_ART_LOD=-8.865e-01;POP_AF=1.000e-03;P_GERMLINE=-1.033e-01;RPA=10,11;RU=T;STR;TLOD=7.92	GT:AD:AF:F1R2:F2R1:MBQ:MFRL:MMQ:MPOS:SA_MAP_AF:SA_POST_PROB	0/1:50,6:0.212:14,1:35,5:39:178,196:60:27:0.101,0.081,0.107:0.017,0.012,0.971	0/0:9,0:0.295:6,0:3,0:0:3,0:0:0
4	169604080	.	TA	T	.	.	DP=43;ECNT=1;NLOD=2.37;N_ART_LOD=-7.149e-01;POP_AF=1.000e-03;P_GERMLINE=-2.068e-01;RPA=12,11;RU=A;STR;TLOD=5.37	GT:AD:AF:F1R2:F2R1:MBQ:MFRL:MMQ:MPOS:SA_MAP_AF:SA_POST_PROB	0/1:30,4:0.127:9,2:16,2:40:223,246:60:10:0.00,0.121,0.125:0.016,0.025,0.959	0/0:8,0:0.066:3,0:4,0:0:3,0:0:0
4	173942596	.	TGCAGCTTTTCTGCTACTGTTGCTTTGCTAGCTTTTTACCTTTGGATGGAGAGAAGATATTCGACCCGGTGAGCCACTGCATACCCGGA	T	.	.	DP=311;ECNT=1;NLOD=72.92;N_ART_LOD=-2.391e+00;POP_AF=1.000e-03;P_GERMLINE=-6.962e+01;TLOD=259.06	GT:AD:AF:F1R2:F2R1:MBQ:MFRL:MMQ:MPOS:SA_MAP_AF:SA_POST_PROB	0/1:0,60:0.987:0,20:0,40:40:0,193:60:23:0.990,0.990,1.00:0.029,0.026,0.946	0/0:245,6:0.016:134,2:111,4:0:0,0:60:0
4	175225386	.	CT	C	.	.	DB;DP=93;ECNT=1;NLOD=5.15;N_ART_LOD=0.370;POP_AF=1.000e-03;P_GERMLINE=-1.897e+00;RPA=9,8;RU=T;STR;TLOD=6.97	GT:AD:AF:F1R2:F2R1:MBQ:MFRL:MMQ:MPOS:SA_MAP_AF:SA_POST_PROB	0/1:55,6:0.125:19,1:31,5:40:194,134:60:9:0.101,0.040,0.102:1.642e-03,0.575,0.423	0/0:26,1:0.055:14,1:12,0:35:2,12:60:1
4	178358572	.	A	G	.	.	DP=134;ECNT=1;NLOD=14.35;N_ART_LOD=-1.707e+00;POP_AF=1.000e-03;P_GERMLINE=-1.367e+01;TLOD=3.37	GT:AD:AF:F1R2:F2R1:MBQ:MFRL:MMQ:MPOS:SA_MAP_AF:SA_POST_PROB	0/1:76,2:0.043:33,2:43,0:39:183,202:60:25:0.00,0.030,0.026:0.014,4.189e-03,0.982	0/0:48,0:0.052:28,0:20,0:0:2,0:0:0
4	184626123	.	C	G	.	.	DP=194;ECNT=1;NLOD=5.95;N_ART_LOD=-1.359e+00;POP_AF=1.000e-03;P_GERMLINE=-2.652e+00;TLOD=289.04	GT:AD:AF:F1R2:F2R1:MBQ:MFRL:MMQ:MPOS:SA_MAP_AF:SA_POST_PROB	0/1:80,80:0.497:32,32:48,48:40:168,169:60:20:0.475,0.485,0.500:0.015,0.022,0.963	0/0:21,2:0.111:9,1:12,1:29:3,5:60:0
4	185634171	.	C	CA	.	.	DP=93;ECNT=1;NLOD=13.41;N_ART_LOD=-1.427e+00;POP_AF=1.000e-03;P_GERMLINE=-1.137e+01;RPA=11,12;RU=A;STR;TLOD=4.77	GT:AD:AF:F1R2:F2R1:MBQ:MFRL:MMQ:MPOS:SA_MAP_AF:SA_POST_PROB	0/1:19,5:0.284:9,1:7,4:39:194,218:60:25:0.212,0.00,0.208:0.017,0.030,0.953	0/0:45,0:0.136:26,0:16,0:0:2,0:0:0
4	185686948	.	AAC	A	.	.	DP=183;ECNT=1;NLOD=2.70;N_ART_LOD=-7.694e-01;POP_AF=1.000e-03;P_GERMLINE=-9.750e-02;RPA=9,8;RU=AC;STR;TLOD=30.01	GT:AD:AF:F1R2:F2R1:MBQ:MFRL:MMQ:MPOS:SA_MAP_AF:SA_POST_PROB	0/1:138,15:0.145:47,4:91,10:39:179,191:60:19:0.071,0.091,0.092:9.315e-03,8.977e-03,0.982	0/0:9,0:0.092:5,0:4,0:0:6,0:0:0
4	189659765	.	A	G	.	.	DP=47;ECNT=2;NLOD=2.47;N_ART_LOD=3.73;POP_AF=1.000e-03;P_GERMLINE=-8.843e-02;TLOD=6.29	GT:AD:AF:F1R2:F2R1:MBQ:MFRL:MMQ:MPOS:PGT:PID:SA_MAP_AF:SA_POST_PROB	0/1:8,2:0.227:4,1:4,1:34:153,141:30:4:0|1:189659765_A_G:0.202,0.00,0.200:0.025,0.021,0.954	0/0:33,2:0.069:20,0:13,2:36:2,6:40:2:0|1:189659765_A_G
4	189659767	.	G	A	.	.	DP=45;ECNT=2;NLOD=2.47;N_ART_LOD=3.73;POP_AF=1.000e-03;P_GERMLINE=-8.733e-02;TLOD=6.31	GT:AD:AF:F1R2:F2R1:MBQ:MFRL:MMQ:MPOS:PGT:PID:SA_MAP_AF:SA_POST_PROB	0/1:8,2:0.200:4,1:4,1:35:153,141:30:2:0|1:189659765_A_G:0.202,0.00,0.200:0.025,0.021,0.954	0/0:33,2:0.057:20,0:13,2:30:2,6:40:1:0|1:189659765_A_G
4	190395838	.	C	CA	.	.	DP=193;ECNT=1;NLOD=5.11;N_ART_LOD=-1.021e+00;POP_AF=1.000e-03;P_GERMLINE=-1.820e+00;RPA=10,11;RU=A;STR;TLOD=15.23	GT:AD:AF:F1R2:F2R1:MBQ:MFRL:MMQ:MPOS:SA_MAP_AF:SA_POST_PROB	0/1:133,13:0.150:58,6:73,7:39:187,187:60:32:0.081,0.071,0.089:7.568e-03,9.686e-03,0.983	0/0:17,0:0.114:7,0:10,0:0:5,0:0:0
4	190876214	.	G	A	.	.	DP=568;ECNT=12;NLOD=14.19;N_ART_LOD=4.96;POP_AF=1.000e-03;P_GERMLINE=-1.089e+01;TLOD=64.22	GT:AD:AF:F1R2:F2R1:MBQ:MFRL:MMQ:MPOS:SA_MAP_AF:SA_POST_PROB	0/1:441,25:0.062:164,9:277,16:40:162,147:24:29:0.00,0.051,0.054:0.933,7.062e-05,0.067	0/0:84,3:0.066:47,2:37,1:30:2,42:37:2
4	190876247	.	G	C	.	.	DP=622;ECNT=12;NLOD=21.35;N_ART_LOD=11.70;POP_AF=1.000e-03;P_GERMLINE=-1.805e+01;TLOD=68.43	GT:AD:AF:F1R2:F2R1:MBQ:MFRL:MMQ:MPOS:PGT:PID:SA_MAP_AF:SA_POST_PROB	0/1:448,25:0.053:170,9:278,16:40:163,147:24:31:0|1:190876247_G_C:0.040,0.051,0.053:0.018,1.701e-03,0.980	0/0:143,6:0.040:79,5:64,1:40:2,27:45:24:0|1:190876247_G_C
4	190876250	.	G	A	.	.	DP=621;ECNT=12;NLOD=25.25;N_ART_LOD=8.67;POP_AF=1.000e-03;P_GERMLINE=-2.195e+01;TLOD=68.43	GT:AD:AF:F1R2:F2R1:MBQ:MFRL:MMQ:MPOS:PGT:PID:SA_MAP_AF:SA_POST_PROB	0/1:448,25:0.054:168,9:280,16:40:163,147:24:28:0|1:190876247_G_C:0.040,0.051,0.053:0.025,1.555e-03,0.973	0/0:142,5:0.033:77,4:65,1:32:2,42:44:27:0|1:190876247_G_C
4	190878577	.	A	G	.	.	DP=876;ECNT=9;NLOD=11.92;N_ART_LOD=-1.604e+00;POP_AF=1.000e-03;P_GERMLINE=-8.623e+00;TLOD=110.53	GT:AD:AF:F1R2:F2R1:MBQ:MFRL:MMQ:MPOS:SA_MAP_AF:SA_POST_PROB	0/1:745,53:0.082:364,22:381,31:40:163,162:40:25:0.051,0.061,0.066:8.066e-03,2.037e-03,0.990	0/0:42,1:0.053:21,0:21,1:0:2,5:27:3
4	190894804	.	G	T	.	.	DP=54;ECNT=1;NLOD=5.11;N_ART_LOD=-1.255e+00;POP_AF=1.000e-03;P_GERMLINE=-1.815e+00;TLOD=25.66	GT:AD:AF:F1R2:F2R1:MBQ:MFRL:MMQ:MPOS:SA_MAP_AF:SA_POST_PROB	0/1:28,8:0.230:17,4:11,4:39:160,131:46:15:0.00,0.222,0.222:0.056,0.011,0.933	0/0:17,0:1.015e-03:9,0:8,0:0:4,0:0:0
4	190947440	.	C	T	.	.	DP=216;ECNT=3;NLOD=2.71;N_ART_LOD=-1.000e+00;POP_AF=1.000e-03;P_GERMLINE=-9.888e-02;TLOD=16.72	GT:AD:AF:F1R2:F2R1:MBQ:MFRL:MMQ:MPOS:PGT:PID:SA_MAP_AF:SA_POST_PROB	0/1:200,7:0.034:81,2:119,5:40:163,255:23:14:0|1:190947440_C_T:0.00,0.030,0.034:7.867e-03,7.070e-03,0.985	0/0:9,0:1.488e-05:2,0:7,0:0:3,0:0:0:0|1:190947440_C_T
4	190947477	.	C	T	.	.	DP=413;ECNT=3;NLOD=6.01;N_ART_LOD=-1.331e+00;POP_AF=1.000e-03;P_GERMLINE=-2.711e+00;TLOD=14.65	GT:AD:AF:F1R2:F2R1:MBQ:MFRL:MMQ:MPOS:PGT:PID:SA_MAP_AF:SA_POST_PROB	0/1:366,7:0.043:163,2:203,5:40:159,255:23:45:0|1:190947440_C_T:0.00,0.020,0.019:0.014,1.554e-03,0.984	0/0:20,0:0.025:4,0:16,0:0:3,0:0:0:0|1:190947440_C_T
4	190947521	.	CA	C	.	.	DP=550;ECNT=6;NLOD=10.53;N_ART_LOD=-1.556e+00;POP_AF=1.000e-03;P_GERMLINE=-7.231e+00;RPA=3,2;RU=A;STR;TLOD=13.09	GT:AD:AF:F1R2:F2R1:MBQ:MFRL:MMQ:MPOS:PGT:PID:SA_MAP_AF:SA_POST_PROB	0/1:506,8:0.017:229,2:277,6:40:159,252:23:3:0|1:190947517_A_G:0.010,0.020,0.016:7.587e-03,1.166e-03,0.991	0/0:35,0:2.223e-04:24,0:11,0:0:2,0:0:0:0|1:190947517_A_G
5	314506	.	G	T	.	.	DP=188;ECNT=1;NLOD=14.99;N_ART_LOD=-1.718e+00;POP_AF=1.000e-03;P_GERMLINE=-1.169e+01;TLOD=21.29	GT:AD:AF:F1R2:F2R1:MBQ:MFRL:MMQ:MPOS:SA_MAP_AF:SA_POST_PROB	0/1:122,8:0.079:54,1:68,7:40:164,141:60:25:0.061,0.040,0.062:2.963e-03,0.047,0.950	0/0:50,0:0.031:28,0:22,0:0:2,0:0:0
5	886615	.	TCTCA	T	.	.	DP=387;ECNT=1;NLOD=14.43;N_ART_LOD=-1.701e+00;POP_AF=1.000e-03;P_GERMLINE=-1.278e+01;RPA=3,2;RU=CTCA;STR;TLOD=4.36	GT:AD:AF:F1R2:F2R1:MBQ:MFRL:MMQ:MPOS:SA_MAP_AF:SA_POST_PROB	0/1:297,3:0.064:87,0:210,3:39:194,150:60:17:0.00,0.010,0.010:2.567e-03,4.611e-03,0.993	0/0:48,0:0.030:20,0:28,0:0:2,0:0:0
5	889776	.	G	GA	.	.	DP=429;ECNT=1;NLOD=20.74;N_ART_LOD=-1.575e+00;POP_AF=1.000e-03;P_GERMLINE=-1.745e+01;RPA=9,10;RU=A;STR;TLOD=8.11	GT:AD:AF:F1R2:F2R1:MBQ:MFRL:MMQ:MPOS:SA_MAP_AF:SA_POST_PROB	0/1:297,10:0.091:110,5:187,5:39:171,174:60:23:0.030,0.030,0.033:5.246e-03,2.950e-03,0.992	0/0:69,0:0.064:41,0:28,0:0:2,0:0:0
5	908123	.	G	A	.	.	DP=402;ECNT=1;NLOD=20.98;N_ART_LOD=-1.864e+00;POP_AF=1.000e-03;P_GERMLINE=-1.768e+01;TLOD=31.75	GT:AD:AF:F1R2:F2R1:MBQ:MFRL:MMQ:MPOS:SA_MAP_AF:SA_POST_PROB	0/1:302,13:0.060:108,8:194,5:40:166,171:60:20:0.030,0.040,0.041:0.011,2.396e-03,0.986	0/0:70,0:0.036:44,0:26,0:0:1,0:0:0
5	1432774	.	C	T	.	.	DP=506;ECNT=1;NLOD=6.60;N_ART_LOD=-1.369e+00;POP_AF=1.000e-03;P_GERMLINE=-5.855e+00;TLOD=3.45	GT:AD:AF:F1R2:F2R1:MBQ:MFRL:MMQ:MPOS:SA_MAP_AF:SA_POST_PROB	0/1:461,3:0.029:171,0:290,3:40:170,180:60:20:0.00,0.010,6.466e-03:0.040,4.719e-04,0.959	0/0:22,0:0.024:14,0:8,0:0:4,0:0:0
5	1572412	.	G	C	.	.	DP=416;ECNT=5;NLOD=4.21;N_ART_LOD=-1.176e+00;POP_AF=1.000e-03;P_GERMLINE=-9.628e-01;TLOD=100.98	GT:AD:AF:F1R2:F2R1:MBQ:MFRL:MMQ:MPOS:PGT:PID:SA_MAP_AF:SA_POST_PROB	0/1:367,35:0.087:209,23:158,12:35:173,136:40:5:0|1:1572408_C_T:0.091,0.010,0.087:3.590e-07,1.000,3.621e-04	0/0:14,0:3.162e-05:9,0:5,0:0:5,0:0:0:0|1:1572408_C_T
5	6632167	.	G	A	.	.	DP=122;ECNT=1;NLOD=5.40;N_ART_LOD=-1.314e+00;POP_AF=1.000e-03;P_GERMLINE=-2.100e+00;TLOD=64.04	GT:AD:AF:F1R2:F2R1:MBQ:MFRL:MMQ:MPOS:SA_MAP_AF:SA_POST_PROB	0/1:72,20:0.241:25,3:47,17:40:236,219:60:18:0.222,0.00,0.217:0.022,0.024,0.955	0/0:18,0:0.093:15,0:3,0:0:3,0:0:0
5	6743900	.	A	T	.	.	DP=477;ECNT=1;NLOD=40.42;N_ART_LOD=-2.150e+00;POP_AF=1.000e-03;P_GERMLINE=-3.952e+01;TLOD=3.60	GT:AD:AF:F1R2:F2R1:MBQ:MFRL:MMQ:MPOS:SA_MAP_AF:SA_POST_PROB	0/1:304,4:0.046:140,2:164,2:37:186,151:60:20:0.00,0.010,0.013:6.384e-03,1.821e-03,0.992	0/0:135,0:0.047:102,0:33,0:0:0,0:0:0
5	7414765	.	G	A	.	.	DP=1136;ECNT=1;NLOD=54.78;N_ART_LOD=-2.276e+00;POP_AF=1.000e-03;P_GERMLINE=-5.354e+01;TLOD=3.94	GT:AD:AF:F1R2:F2R1:MBQ:MFRL:MMQ:MPOS:SA_MAP_AF:SA_POST_PROB	0/1:887,4:0.033:331,1:556,3:40:168,169:60:4:0.010,0.010,4.489e-03:8.532e-04,1.003e-03,0.998	0/0:183,0:0.034:125,0:58,0:0:0,0:0:0
5	7868133	.	G	C	.	.	DP=589;ECNT=1;NLOD=16.19;N_ART_LOD=-1.763e+00;POP_AF=1.000e-03;P_GERMLINE=-1.289e+01;TLOD=184.64	GT:AD:AF:F1R2:F2R1:MBQ:MFRL:MMQ:MPOS:SA_MAP_AF:SA_POST_PROB	0/1:443,63:0.141:155,24:288,39:40:179,182:60:30:0.121,0.091,0.125:2.360e-03,0.041,0.957	0/0:54,0:0.060:32,0:22,0:0:2,0:0:0
5	10405809	.	G	GT	.	.	DB;DP=139;ECNT=1;NLOD=5.04;N_ART_LOD=1.24;POP_AF=1.000e-03;P_GERMLINE=-1.742e+00;RPA=12,13;RU=T;STR;TLOD=19.86	GT:AD:AF:F1R2:F2R1:MBQ:MFRL:MMQ:MPOS:SA_MAP_AF:SA_POST_PROB	0/1:54,13:0.281:25,2:25,11:37:205,170:60:22:0.182,0.162,0.194:0.027,0.011,0.962	0/0:32,2:0.182:16,1:16,1:13:2,29:60:20
5	13754431	.	G	A	.	.	DP=876;ECNT=1;NLOD=39.93;N_ART_LOD=-2.138e+00;POP_AF=1.000e-03;P_GERMLINE=-3.855e+01;TLOD=4.09	GT:AD:AF:F1R2:F2R1:MBQ:MFRL:MMQ:MPOS:SA_MAP_AF:SA_POST_PROB	0/1:687,4:0.036:242,2:445,2:40:179,203:60:10:0.010,0.010,5.789e-03:1.056e-03,1.483e-03,0.997	0/0:133,0:0.030:78,0:55,0:0:3,0:0:0
5	13792310	.	G	A	.	.	DP=558;ECNT=1;NLOD=25.39;N_ART_LOD=-1.950e+00;POP_AF=1.000e-03;P_GERMLINE=-2.467e+01;TLOD=3.41	GT:AD:AF:F1R2:F2R1:MBQ:MFRL:MMQ:MPOS:SA_MAP_AF:SA_POST_PROB	0/1:443,3:0.028:171,0:272,3:40:177,106:60:28:0.010,0.010,6.726e-03:5.336e-03,7.943e-04,0.994	0/0:85,0:0.048:59,0:26,0:0:2,0:0:0
5	13871715	.	C	G	.	.	DP=771;ECNT=1;NLOD=33.84;N_ART_LOD=-2.069e+00;POP_AF=1.000e-03;P_GERMLINE=-3.054e+01;TLOD=543.71	GT:AD:AF:F1R2:F2R1:MBQ:MFRL:MMQ:MPOS:SA_MAP_AF:SA_POST_PROB	0/1:457,163:0.274:187,73:270,90:40:163,163:60:20:0.253,0.253,0.263:5.062e-03,0.014,0.981	0/0:113,0:0.036:88,0:25,0:0:2,0:0:0
5	14304769	.	G	GA	.	.	DP=309;ECNT=1;NLOD=18.67;N_ART_LOD=-1.886e+00;POP_AF=1.000e-03;P_GERMLINE=-1.537e+01;RPA=10,11;RU=A;STR;TLOD=12.34	GT:AD:AF:F1R2:F2R1:MBQ:MFRL:MMQ:MPOS:SA_MAP_AF:SA_POST_PROB	0/1:141,11:0.195:51,5:90,6:39:213,222:60:36:0.071,0.051,0.072:0.029,6.292e-03,0.965	0/0:62,0:0.181:32,0:30,0:0:2,0:0:0
5	14607339	.	G	GA	.	.	DP=200;ECNT=1;NLOD=5.86;N_ART_LOD=-1.069e+00;POP_AF=1.000e-03;P_GERMLINE=-2.559e+00;RPA=11,12;RU=A;STR;TLOD=15.35	GT:AD:AF:F1R2:F2R1:MBQ:MFRL:MMQ:MPOS:SA_MAP_AF:SA_POST_PROB	0/1:141,16:0.150:50,3:81,13:39:241,215:60:18:0.071,0.101,0.102:0.010,0.017,0.972	0/0:20,0:0.098:9,0:9,0:0:3,0:0:0
5	16475025	.	G	A	.	.	DP=635;ECNT=1;NLOD=9.25;N_ART_LOD=-1.521e+00;POP_AF=1.000e-03;P_GERMLINE=-7.196e+00;TLOD=4.78	GT:AD:AF:F1R2:F2R1:MBQ:MFRL:MMQ:MPOS:SA_MAP_AF:SA_POST_PROB	0/1:564,4:0.037:195,2:369,2:39:187,163:60:38:0.010,0.010,7.042e-03:4.233e-03,7.734e-04,0.995	0/0:31,0:0.050:14,0:17,0:0:2,0:0:0
5	24749562	.	T	C	.	.	DP=221;ECNT=2;NLOD=9.21;N_ART_LOD=-1.127e+00;POP_AF=1.000e-03;P_GERMLINE=-5.912e+00;TLOD=44.07	GT:AD:AF:F1R2:F2R1:MBQ:MFRL:MMQ:MPOS:PGT:PID:SA_MAP_AF:SA_POST_PROB	0/1:158,15:0.109:67,6:91,9:39:189,135:40:22:0|1:24749562_T_C:0.091,0.00,0.087:3.540e-03,0.100,0.897	0/0:36,1:0.040:19,1:17,0:0:2,3:40:42:0|1:24749562_T_C
5	24749563	.	G	C	.	.	DP=221;ECNT=2;NLOD=6.81;N_ART_LOD=0.467;POP_AF=1.000e-03;P_GERMLINE=-3.509e+00;TLOD=43.95	GT:AD:AF:F1R2:F2R1:MBQ:MFRL:MMQ:MPOS:PGT:PID:SA_MAP_AF:SA_POST_PROB	0/1:161,15:0.095:67,6:94,9:39:188,135:40:21:0|1:24749562_T_C:0.081,0.00,0.085:3.446e-03,0.102,0.895	0/0:37,2:0.076:19,2:18,0:0:2,2:33:43:0|1:24749562_T_C
5	31983419	.	A	G	.	.	DP=594;ECNT=1;NLOD=10.20;N_ART_LOD=-1.559e+00;POP_AF=1.000e-03;P_GERMLINE=-7.892e+00;TLOD=5.05	GT:AD:AF:F1R2:F2R1:MBQ:MFRL:MMQ:MPOS:SA_MAP_AF:SA_POST_PROB	0/1:529,4:0.030:181,0:348,4:40:169,206:60:23:0.010,0.010,7.505e-03:2.429e-03,1.068e-03,0.997	0/0:34,0:0.043:20,0:14,0:0:3,0:0:0
5	32000267	.	G	A	.	.	DP=548;ECNT=1;NLOD=12.30;N_ART_LOD=-1.640e+00;POP_AF=1.000e-03;P_GERMLINE=-8.998e+00;TLOD=182.68	GT:AD:AF:F1R2:F2R1:MBQ:MFRL:MMQ:MPOS:SA_MAP_AF:SA_POST_PROB	0/1:416,62:0.149:168,16:248,46:40:170,174:60:25:0.121,0.111,0.130:2.261e-03,0.050,0.948	0/0:41,0:0.047:22,0:19,0:0:2,0:0:0
5	32053862	.	G	T	.	.	DP=445;ECNT=1;NLOD=16.15;N_ART_LOD=-1.753e+00;POP_AF=1.000e-03;P_GERMLINE=-1.561e+01;TLOD=3.24	GT:AD:AF:F1R2:F2R1:MBQ:MFRL:MMQ:MPOS:SA_MAP_AF:SA_POST_PROB	0/1:367,3:0.031:127,2:240,1:38:171,130:60:20:0.00,0.010,8.108e-03:8.114e-03,9.313e-04,0.991	0/0:54,0:0.038:31,0:23,0:0:2,0:0:0
[truncated: 1,340,616 more chars]
