# Supplementary material for: Differentiation-state plasticity is a targetable resistance mechanism in basal-like breast cancer
Source: Nat Commun. 2018 Sep 19;9:3815. doi: 10.1038/s41467-018-05729-w (PMC6145927; doi:10.1038/s41467-018-05729-w)
Supplement: Supplementary file 7 — Supplementary Data 4 [file 41467_2018_5729_MOESM7_ESM.zip › Supplementary Data 4/DMSO_Replicate_Libraries.dmsoVtram.vcf]

##fileformat=VCFv4.1
##FILTER=<ID=PASS,Description="Accept as a confident somatic mutation">
##FILTER=<ID=REJECT,Description="Rejected as a confident somatic mutation">
##FORMAT=<ID=AD,Number=.,Type=Integer,Description="Allelic depths for the ref and alt alleles in the order listed">
##FORMAT=<ID=BQ,Number=A,Type=Float,Description="Average base quality for reads supporting alleles">
##FORMAT=<ID=DP,Number=1,Type=Integer,Description="Approximate read depth (reads with MQ=255 or with bad mates are filtered)">
##FORMAT=<ID=FA,Number=A,Type=Float,Description="Allele fraction of the alternate allele with regard to reference">
##FORMAT=<ID=GQ,Number=1,Type=Integer,Description="Genotype Quality">
##FORMAT=<ID=GT,Number=1,Type=String,Description="Genotype">
##FORMAT=<ID=PL,Number=G,Type=Integer,Description="Normalized, Phred-scaled likelihoods for genotypes as defined in the VCF specification">
##FORMAT=<ID=SS,Number=1,Type=Integer,Description="Variant status relative to non-adjacent Normal,0=wildtype,1=germline,2=somatic,3=LOH,4=post-transcriptional modification,5=unknown">
##INFO=<ID=DB,Number=0,Type=Flag,Description="dbSNP Membership">
##INFO=<ID=MQ0,Number=1,Type=Integer,Description="Total Mapping Quality Zero Reads">
##INFO=<ID=SOMATIC,Number=0,Type=Flag,Description="Somatic event">
##INFO=<ID=VT,Number=1,Type=String,Description="Variant type, can be SNP, INS or DEL">
##MuTect="analysis_type=MuTect input_file=[Trametinib_Replicate_Libraries.bam, DMSO_Replicate_Libraries.bam] read_buffer_size=null phone_home=STANDARD gatk_key=null tag=NA read_filter=[] intervals=null excludeIntervals=null interval_set_rule=UNION interval_merging=ALL interval_padding=0 reference_sequence=/home/exacloud/lustre1/SpellmanLab/Boniface/ref_files/human_g1k_v37.fasta nonDeterministicRandomSeed=false disableRandomization=false maxRuntime=-1 maxRuntimeUnits=MINUTES downsampling_type=BY_SAMPLE downsample_to_fraction=null downsample_to_coverage=1000 enable_experimental_downsampling=false baq=OFF baqGapOpenPenalty=40.0 performanceLog=null useOriginalQualities=false BQSR=null quantize_quals=0 disable_indel_quals=false emit_original_quals=false preserve_qscores_less_than=6 defaultBaseQualities=-1 validation_strictness=SILENT remove_program_records=false keep_program_records=false unsafe=null num_threads=1 num_cpu_threads_per_data_thread=1 num_io_threads=0 monitorThreadEfficiency=false num_bam_file_handles=null read_group_black_list=null pedigree=[] pedigreeString=[] pedigreeValidationType=STRICT allow_intervals_with_unindexed_bam=false generateShadowBCF=false logging_level=INFO log_to_file=null help=false noop=false enable_extended_output=true artifact_detection_mode=false tumor_sample_name=default bam_tumor_sample_name=null normal_sample_name=default force_output=false force_alleles=false only_passing_calls=false initial_tumor_lod=4.0 tumor_lod=6.3 fraction_contamination=0.02 minimum_mutation_cell_fraction=0.0 normal_lod=2.2 normal_artifact_lod=1.0 strand_artifact_lod=2.0 strand_artifact_power_threshold=0.9 dbsnp_normal_lod=5.5 somatic_classification_normal_power_threshold=0.95 minimum_normal_allele_fraction=0.0 tumor_f_pretest=0.005 min_qscore=25 gap_events_threshold=3 heavily_clipped_read_fraction=0.3 clipping_bias_pvalue_threshold=0.05 fraction_mapq0_threshold=0.5 pir_median_threshold=10.0 pir_mad_threshold=3.0 required_maximum_alt_allele_mapping_quality_score=20 max_alt_alleles_in_normal_count=2 max_alt_alleles_in_normal_qscore_sum=20 max_alt_allele_in_normal_fraction=0.03 power_constant_qscore=30 absolute_copy_number_data=null power_constant_af=0.30000001192092896 vcf=org.broadinstitute.sting.gatk.io.stubs.VariantContextWriterStub no_cmdline_in_header=org.broadinstitute.sting.gatk.io.stubs.VariantContextWriterStub sites_only=org.broadinstitute.sting.gatk.io.stubs.VariantContextWriterStub bcf=org.broadinstitute.sting.gatk.io.stubs.VariantContextWriterStub dbsnp=[(RodBinding name=dbsnp source=/home/exacloud/tempwork/SpellmanLab/peto/DBSNP_150_uw.vcf)] cosmic=[(RodBinding name=cosmic source=/home/exacloud/lustre1/SpellmanLab/Boniface/ref_files/b37_cosmic_v54_120711.vcf)] normal_panel=[] coverage_file=null coverage_20_q20_file=null power_file=null tumor_depth_file=null normal_depth_file=null filter_mismatching_base_and_quals=false"
##contig=<ID=1,length=249250621,assembly=b37>
##contig=<ID=2,length=243199373,assembly=b37>
##contig=<ID=3,length=198022430,assembly=b37>
##contig=<ID=4,length=191154276,assembly=b37>
##contig=<ID=5,length=180915260,assembly=b37>
##contig=<ID=6,length=171115067,assembly=b37>
##contig=<ID=7,length=159138663,assembly=b37>
##contig=<ID=8,length=146364022,assembly=b37>
##contig=<ID=9,length=141213431,assembly=b37>
##contig=<ID=10,length=135534747,assembly=b37>
##contig=<ID=11,length=135006516,assembly=b37>
##contig=<ID=12,length=133851895,assembly=b37>
##contig=<ID=13,length=115169878,assembly=b37>
##contig=<ID=14,length=107349540,assembly=b37>
##contig=<ID=15,length=102531392,assembly=b37>
##contig=<ID=16,length=90354753,assembly=b37>
##contig=<ID=17,length=81195210,assembly=b37>
##contig=<ID=18,length=78077248,assembly=b37>
##contig=<ID=19,length=59128983,assembly=b37>
##contig=<ID=20,length=63025520,assembly=b37>
##contig=<ID=21,length=48129895,assembly=b37>
##contig=<ID=22,length=51304566,assembly=b37>
##contig=<ID=X,length=155270560,assembly=b37>
##contig=<ID=Y,length=59373566,assembly=b37>
##contig=<ID=MT,length=16569,assembly=b37>
##contig=<ID=GL000207.1,length=4262,assembly=b37>
##contig=<ID=GL000226.1,length=15008,assembly=b37>
##contig=<ID=GL000229.1,length=19913,assembly=b37>
##contig=<ID=GL000231.1,length=27386,assembly=b37>
##contig=<ID=GL000210.1,length=27682,assembly=b37>
##contig=<ID=GL000239.1,length=33824,assembly=b37>
##contig=<ID=GL000235.1,length=34474,assembly=b37>
##contig=<ID=GL000201.1,length=36148,assembly=b37>
##contig=<ID=GL000247.1,length=36422,assembly=b37>
##contig=<ID=GL000245.1,length=36651,assembly=b37>
##contig=<ID=GL000197.1,length=37175,assembly=b37>
##contig=<ID=GL000203.1,length=37498,assembly=b37>
##contig=<ID=GL000246.1,length=38154,assembly=b37>
##contig=<ID=GL000249.1,length=38502,assembly=b37>
##contig=<ID=GL000196.1,length=38914,assembly=b37>
##contig=<ID=GL000248.1,length=39786,assembly=b37>
##contig=<ID=GL000244.1,length=39929,assembly=b37>
##contig=<ID=GL000238.1,length=39939,assembly=b37>
##contig=<ID=GL000202.1,length=40103,assembly=b37>
##contig=<ID=GL000234.1,length=40531,assembly=b37>
##contig=<ID=GL000232.1,length=40652,assembly=b37>
##contig=<ID=GL000206.1,length=41001,assembly=b37>
##contig=<ID=GL000240.1,length=41933,assembly=b37>
##contig=<ID=GL000236.1,length=41934,assembly=b37>
##contig=<ID=GL000241.1,length=42152,assembly=b37>
##contig=<ID=GL000243.1,length=43341,assembly=b37>
##contig=<ID=GL000242.1,length=43523,assembly=b37>
##contig=<ID=GL000230.1,length=43691,assembly=b37>
##contig=<ID=GL000237.1,length=45867,assembly=b37>
##contig=<ID=GL000233.1,length=45941,assembly=b37>
##contig=<ID=GL000204.1,length=81310,assembly=b37>
##contig=<ID=GL000198.1,length=90085,assembly=b37>
##contig=<ID=GL000208.1,length=92689,assembly=b37>
##contig=<ID=GL000191.1,length=106433,assembly=b37>
##contig=<ID=GL000227.1,length=128374,assembly=b37>
##contig=<ID=GL000228.1,length=129120,assembly=b37>
##contig=<ID=GL000214.1,length=137718,assembly=b37>
##contig=<ID=GL000221.1,length=155397,assembly=b37>
##contig=<ID=GL000209.1,length=159169,assembly=b37>
##contig=<ID=GL000218.1,length=161147,assembly=b37>
##contig=<ID=GL000220.1,length=161802,assembly=b37>
##contig=<ID=GL000213.1,length=164239,assembly=b37>
##contig=<ID=GL000211.1,length=166566,assembly=b37>
##contig=<ID=GL000199.1,length=169874,assembly=b37>
##contig=<ID=GL000217.1,length=172149,assembly=b37>
##contig=<ID=GL000216.1,length=172294,assembly=b37>
##contig=<ID=GL000215.1,length=172545,assembly=b37>
##contig=<ID=GL000205.1,length=174588,assembly=b37>
##contig=<ID=GL000219.1,length=179198,assembly=b37>
##contig=<ID=GL000224.1,length=179693,assembly=b37>
##contig=<ID=GL000223.1,length=180455,assembly=b37>
##contig=<ID=GL000195.1,length=182896,assembly=b37>
##contig=<ID=GL000212.1,length=186858,assembly=b37>
##contig=<ID=GL000222.1,length=186861,assembly=b37>
##contig=<ID=GL000200.1,length=187035,assembly=b37>
##contig=<ID=GL000193.1,length=189789,assembly=b37>
##contig=<ID=GL000194.1,length=191469,assembly=b37>
##contig=<ID=GL000225.1,length=211173,assembly=b37>
##contig=<ID=GL000192.1,length=547496,assembly=b37>
##reference=file:///home/exacloud/lustre1/SpellmanLab/Boniface/ref_files/human_g1k_v37.fasta
#CHROM	POS	ID	REF	ALT	QUAL	FILTER	INFO	FORMAT	default
##FILTER=<ID=PASS,Description="Accept as a confident somatic mutation">
1	1945473	.	A	G	.	PASS	SOMATIC;VT=SNP	GT:AD:BQ:DP:FA:SS	0:11,0:.:11:0.00:0
1	9524086	rs565682396	A	G	.	PASS	DB;SOMATIC;VT=SNP	GT:AD:BQ:DP:FA:SS	0:20,0:.:20:0.00:0
1	10000473	.	G	A	.	PASS	SOMATIC;VT=SNP	GT:AD:BQ:DP:FA:SS	0:10,0:.:9:0.00:0
1	16914196	rs61773595	T	C	.	PASS	DB;SOMATIC;VT=SNP	GT:AD:BQ:DP:FA:SS	0:51,1:.:48:0.019:0
1	16914339	rs66981007	G	C	.	PASS	DB;SOMATIC;VT=SNP	GT:AD:BQ:DP:FA:SS	0:26,0:.:26:0.00:0
1	20393385	.	G	T	.	PASS	SOMATIC;VT=SNP	GT:AD:BQ:DP:FA:SS	0:12,0:.:12:0.00:0
1	25551817	.	A	G	.	PASS	SOMATIC;VT=SNP	GT:AD:BQ:DP:FA:SS	0:18,0:.:18:0.00:0
1	27559013	.	C	T	.	PASS	SOMATIC;VT=SNP	GT:AD:BQ:DP:FA:SS	0:10,0:.:10:0.00:0
1	28151817	.	T	C	.	PASS	SOMATIC;VT=SNP	GT:AD:BQ:DP:FA:SS	0:13,0:.:13:0.00:0
1	29675313	.	C	T	.	PASS	SOMATIC;VT=SNP	GT:AD:BQ:DP:FA:SS	0:9,0:.:9:0.00:0
1	31460185	.	A	G	.	PASS	SOMATIC;VT=SNP	GT:AD:BQ:DP:FA:SS	0:8,0:.:8:0.00:0
1	31539814	.	A	C	.	PASS	SOMATIC;VT=SNP	GT:AD:BQ:DP:FA:SS	0:11,0:.:11:0.00:0
1	32676501	.	G	T	.	PASS	SOMATIC;VT=SNP	GT:AD:BQ:DP:FA:SS	0:9,0:.:9:0.00:0
1	35826700	.	G	C	.	PASS	SOMATIC;VT=SNP	GT:AD:BQ:DP:FA:SS	0:9,0:.:9:0.00:0
1	36137451	.	C	A	.	PASS	SOMATIC;VT=SNP	GT:AD:BQ:DP:FA:SS	0:10,0:.:10:0.00:0
1	42208293	.	A	G	.	PASS	SOMATIC;VT=SNP	GT:AD:BQ:DP:FA:SS	0:16,0:.:16:0.00:0
1	42644412	.	T	C	.	PASS	SOMATIC;VT=SNP	GT:AD:BQ:DP:FA:SS	0:9,0:.:8:0.00:0
1	46130699	.	A	G	.	PASS	SOMATIC;VT=SNP	GT:AD:BQ:DP:FA:SS	0:14,0:.:14:0.00:0
1	46707535	.	A	G	.	PASS	SOMATIC;VT=SNP	GT:AD:BQ:DP:FA:SS	0:20,0:.:10:0.00:0
1	51146107	.	A	C	.	PASS	SOMATIC;VT=SNP	GT:AD:BQ:DP:FA:SS	0:8,0:.:8:0.00:0
1	51672098	.	T	C	.	PASS	SOMATIC;VT=SNP	GT:AD:BQ:DP:FA:SS	0:8,0:.:8:0.00:0
1	54861693	.	G	A	.	PASS	SOMATIC;VT=SNP	GT:AD:BQ:DP:FA:SS	0:12,0:.:12:0.00:0
1	78216088	.	C	T	.	PASS	SOMATIC;VT=SNP	GT:AD:BQ:DP:FA:SS	0:9,0:.:9:0.00:0
1	93472476	.	C	T	.	PASS	SOMATIC;VT=SNP	GT:AD:BQ:DP:FA:SS	0:16,0:.:14:0.00:0
1	94599044	.	T	C	.	PASS	SOMATIC;VT=SNP	GT:AD:BQ:DP:FA:SS	0:8,0:.:8:0.00:0
1	106661571	.	T	C	.	PASS	SOMATIC;VT=SNP	GT:AD:BQ:DP:FA:SS	0:13,0:.:13:0.00:0
1	110206195	.	G	A	.	PASS	SOMATIC;VT=SNP	GT:AD:BQ:DP:FA:SS	0:10,0:.:9:0.00:0
1	113288870	.	T	C	.	PASS	SOMATIC;VT=SNP	GT:AD:BQ:DP:FA:SS	0:12,0:.:12:0.00:0
1	114487300	.	C	T	.	PASS	SOMATIC;VT=SNP	GT:AD:BQ:DP:FA:SS	0:15,0:.:15:0.00:0
1	121355227	rs189918487	G	C	.	PASS	DB;SOMATIC;VT=SNP	GT:AD:BQ:DP:FA:SS	0:86,1:.:51:0.011:0
1	121482829	rs80053704	A	G	.	PASS	DB;SOMATIC;VT=SNP	GT:AD:BQ:DP:FA:SS	0:36,1:.:33:0.027:0
1	121483802	rs139936769	G	T	.	PASS	DB;SOMATIC;VT=SNP	GT:AD:BQ:DP:FA:SS	0:81,0:.:65:0.00:0
1	142537186	rs200463611	A	G	.	PASS	DB;SOMATIC;VT=SNP	GT:AD:BQ:DP:FA:SS	0:21,0:.:20:0.00:0
1	142537212	rs111884692	T	G	.	PASS	DB;SOMATIC;VT=SNP	GT:AD:BQ:DP:FA:SS	0:25,0:.:23:0.00:0
1	142538034	rs796555849	G	T	.	PASS	DB;SOMATIC;VT=SNP	GT:AD:BQ:DP:FA:SS	0:25,0:.:23:0.00:0
1	142539236	rs4848050	T	C	.	PASS	DB;SOMATIC;VT=SNP	GT:AD:BQ:DP:FA:SS	0:33,1:.:31:0.029:0
1	142599790	.	A	G	.	PASS	SOMATIC;VT=SNP	GT:AD:BQ:DP:FA:SS	0:25,0:.:24:0.00:0
1	142644817	rs142869379	T	A	.	PASS	DB;SOMATIC;VT=SNP	GT:AD:BQ:DP:FA:SS	0:49,1:.:41:0.020:0
1	142654496	rs112771423	G	C	.	PASS	DB;SOMATIC;VT=SNP	GT:AD:BQ:DP:FA:SS	0:35,1:.:38:0.028:0
1	142660525	rs1021403348	G	A	.	PASS	DB;SOMATIC;VT=SNP	GT:AD:BQ:DP:FA:SS	0:31,0:.:31:0.00:0
1	142807282	rs140943377	T	C	.	PASS	DB;SOMATIC;VT=SNP	GT:AD:BQ:DP:FA:SS	0:91,1:.:80:0.011:0
1	143236947	rs7354943	A	G	.	PASS	DB;SOMATIC;VT=SNP	GT:AD:BQ:DP:FA:SS	0:43,1:.:40:0.023:0
1	143274007	.	G	A	.	PASS	SOMATIC;VT=SNP	GT:AD:BQ:DP:FA:SS	0:21,0:.:20:0.00:0
1	143274083	rs796624470	C	T	.	PASS	DB;SOMATIC;VT=SNP	GT:AD:BQ:DP:FA:SS	0:28,0:.:27:0.00:0
1	143394828	.	C	T	.	PASS	SOMATIC;VT=SNP	GT:AD:BQ:DP:FA:SS	0:21,0:.:13:0.00:0
1	143486040	.	G	C	.	PASS	SOMATIC;VT=SNP	GT:AD:BQ:DP:FA:SS	0:16,0:.:8:0.00:0
1	144813723	rs374239613	C	T	.	PASS	DB;SOMATIC;VT=SNP	GT:AD:BQ:DP:FA:SS	0:45,1:.:37:0.022:0
1	144813919	rs374935552	C	T	.	PASS	DB;SOMATIC;VT=SNP	GT:AD:BQ:DP:FA:SS	0:49,1:.:40:0.020:0
1	145019244	rs6674838	T	C	.	PASS	DB;SOMATIC;VT=SNP	GT:AD:BQ:DP:FA:SS	0:51,1:.:51:0.019:0
1	145023055	rs199824837	C	T	.	PASS	DB;SOMATIC;VT=SNP	GT:AD:BQ:DP:FA:SS	0:102,1:.:103:9.709e-03:0
1	145038132	rs2762749	G	T	.	PASS	DB;SOMATIC;VT=SNP	GT:AD:BQ:DP:FA:SS	0:48,1:.:49:0.020:0
1	145115573	.	C	T	.	PASS	SOMATIC;VT=SNP	GT:AD:BQ:DP:FA:SS	0:39,0:.:39:0.00:0
1	145462874	.	G	C	.	PASS	SOMATIC;VT=SNP	GT:AD:BQ:DP:FA:SS	0:9,0:.:8:0.00:0
1	145668465	.	C	T	.	PASS	SOMATIC;VT=SNP	GT:AD:BQ:DP:FA:SS	0:21,0:.:14:0.00:0
1	148852053	rs9730441	A	T	.	PASS	DB;SOMATIC;VT=SNP	GT:AD:BQ:DP:FA:SS	0:43,1:.:44:0.023:0
1	148881284	rs371250632	T	C	.	PASS	DB;SOMATIC;VT=SNP	GT:AD:BQ:DP:FA:SS	0:34,0:.:30:0.00:0
1	148940428	rs199726446	T	C	.	PASS	DB;SOMATIC;VT=SNP	GT:AD:BQ:DP:FA:SS	0:21,0:.:21:0.00:0
1	149224224	.	G	A	.	PASS	SOMATIC;VT=SNP	GT:AD:BQ:DP:FA:SS	0:10,0:.:10:0.00:0
1	149311838	.	G	A	.	PASS	SOMATIC;VT=SNP	GT:AD:BQ:DP:FA:SS	0:56,1:.:56:0.018:0
1	150583473	.	A	T	.	PASS	SOMATIC;VT=SNP	GT:AD:BQ:DP:FA:SS	0:19,0:.:19:0.00:0
1	150785496	.	G	A	.	PASS	SOMATIC;VT=SNP	GT:AD:BQ:DP:FA:SS	0:10,0:.:10:0.00:0
1	151404545	.	T	C	.	PASS	SOMATIC;VT=SNP	GT:AD:BQ:DP:FA:SS	0:8,0:.:8:0.00:0
1	152111348	.	A	T	.	PASS	SOMATIC;VT=SNP	GT:AD:BQ:DP:FA:SS	0:21,0:.:19:0.00:0
1	153925431	.	A	G	.	PASS	SOMATIC;VT=SNP	GT:AD:BQ:DP:FA:SS	0:79,0:.:79:0.00:0
1	155404574	.	A	G	.	PASS	SOMATIC;VT=SNP	GT:AD:BQ:DP:FA:SS	0:18,0:.:18:0.00:0
1	159824656	rs530007139	C	T	.	PASS	DB;SOMATIC;VT=SNP	GT:AD:BQ:DP:FA:SS	0:110,1:.:111:9.009e-03:0
1	160928925	.	G	A	.	PASS	SOMATIC;VT=SNP	GT:AD:BQ:DP:FA:SS	0:14,0:.:14:0.00:0
1	161122669	.	G	T	.	PASS	SOMATIC;VT=SNP	GT:AD:BQ:DP:FA:SS	0:9,0:.:9:0.00:0
1	167559729	.	T	C	.	PASS	SOMATIC;VT=SNP	GT:AD:BQ:DP:FA:SS	0:15,0:.:15:0.00:0
1	167860738	.	C	T	.	PASS	SOMATIC;VT=SNP	GT:AD:BQ:DP:FA:SS	0:11,0:.:11:0.00:0
1	174318897	.	G	A	.	PASS	SOMATIC;VT=SNP	GT:AD:BQ:DP:FA:SS	0:9,0:.:7:0.00:0
1	175001564	.	G	A	.	PASS	SOMATIC;VT=SNP	GT:AD:BQ:DP:FA:SS	0:8,0:.:8:0.00:0
1	178052966	.	T	C	.	PASS	SOMATIC;VT=SNP	GT:AD:BQ:DP:FA:SS	0:8,0:.:7:0.00:0
1	200447952	.	A	G	.	PASS	SOMATIC;VT=SNP	GT:AD:BQ:DP:FA:SS	0:10,0:.:8:0.00:0
1	210671251	.	A	G	.	PASS	SOMATIC;VT=SNP	GT:AD:BQ:DP:FA:SS	0:14,0:.:13:0.00:0
1	211787089	.	C	A	.	PASS	SOMATIC;VT=SNP	GT:AD:BQ:DP:FA:SS	0:8,0:.:8:0.00:0
1	213059871	.	A	T	.	PASS	SOMATIC;VT=SNP	GT:AD:BQ:DP:FA:SS	0:10,0:.:10:0.00:0
1	215091621	.	A	G	.	PASS	SOMATIC;VT=SNP	GT:AD:BQ:DP:FA:SS	0:19,0:.:19:0.00:0
1	218729081	.	T	C	.	PASS	SOMATIC;VT=SNP	GT:AD:BQ:DP:FA:SS	0:13,0:.:13:0.00:0
1	220651719	.	C	T	.	PASS	SOMATIC;VT=SNP	GT:AD:BQ:DP:FA:SS	0:12,0:.:12:0.00:0
1	222137834	.	G	C	.	PASS	SOMATIC;VT=SNP	GT:AD:BQ:DP:FA:SS	0:11,0:.:6:0.00:0
1	222642903	rs849899	G	A	.	PASS	DB;SOMATIC;VT=SNP	GT:AD:BQ:DP:FA:SS	0:45,1:.:32:0.022:0
1	222643518	rs747276574	C	G	.	PASS	DB;SOMATIC;VT=SNP	GT:AD:BQ:DP:FA:SS	0:47,1:.:46:0.021:0
1	222643748	rs3894473	C	T	.	PASS	DB;SOMATIC;VT=SNP	GT:AD:BQ:DP:FA:SS	0:37,1:.:36:0.026:0
1	225802008	.	A	G	.	PASS	SOMATIC;VT=SNP	GT:AD:BQ:DP:FA:SS	0:12,0:.:11:0.00:0
1	228065002	.	C	A	.	PASS	SOMATIC;VT=SNP	GT:AD:BQ:DP:FA:SS	0:26,0:.:14:0.00:0
1	233923499	.	C	T	.	PASS	SOMATIC;VT=SNP	GT:AD:BQ:DP:FA:SS	0:12,0:.:12:0.00:0
1	235280470	.	A	G	.	PASS	SOMATIC;VT=SNP	GT:AD:BQ:DP:FA:SS	0:11,0:.:11:0.00:0
1	236039120	.	C	T	.	PASS	SOMATIC;VT=SNP	GT:AD:BQ:DP:FA:SS	0:10,0:.:10:0.00:0
1	239796397	.	C	A	.	PASS	SOMATIC;VT=SNP	GT:AD:BQ:DP:FA:SS	0:10,0:.:10:0.00:0
1	242158925	.	G	C	.	PASS	SOMATIC;VT=SNP	GT:AD:BQ:DP:FA:SS	0:18,0:.:18:0.00:0
1	242525177	rs2796125	C	T	.	PASS	DB;SOMATIC;VT=SNP	GT:AD:BQ:DP:FA:SS	0:34,1:.:35:0.029:0
1	246592377	.	A	G	.	PASS	SOMATIC;VT=SNP	GT:AD:BQ:DP:FA:SS	0:8,0:.:8:0.00:0
2	6963065	.	G	A	.	PASS	SOMATIC;VT=SNP	GT:AD:BQ:DP:FA:SS	0:9,0:.:7:0.00:0
2	9823655	.	G	A	.	PASS	SOMATIC;VT=SNP	GT:AD:BQ:DP:FA:SS	0:8,0:.:8:0.00:0
2	10061426	.	G	A	.	PASS	SOMATIC;VT=SNP	GT:AD:BQ:DP:FA:SS	0:11,0:.:11:0.00:0
2	12107005	.	G	A	.	PASS	SOMATIC;VT=SNP	GT:AD:BQ:DP:FA:SS	0:9,0:.:9:0.00:0
2	26240110	.	T	C	.	PASS	SOMATIC;VT=SNP	GT:AD:BQ:DP:FA:SS	0:10,0:.:10:0.00:0
2	26678152	.	A	G	.	PASS	SOMATIC;VT=SNP	GT:AD:BQ:DP:FA:SS	0:11,0:.:11:0.00:0
2	27645298	.	T	C	.	PASS	SOMATIC;VT=SNP	GT:AD:BQ:DP:FA:SS	0:10,0:.:10:0.00:0
2	32518828	.	A	G	.	PASS	SOMATIC;VT=SNP	GT:AD:BQ:DP:FA:SS	0:8,0:.:7:0.00:0
2	32518830	.	A	G	.	PASS	SOMATIC;VT=SNP	GT:AD:BQ:DP:FA:SS	0:8,0:.:7:0.00:0
2	39365960	.	C	A	.	PASS	SOMATIC;VT=SNP	GT:AD:BQ:DP:FA:SS	0:10,0:.:10:0.00:0
2	42745882	.	T	C	.	PASS	SOMATIC;VT=SNP	GT:AD:BQ:DP:FA:SS	0:12,0:.:12:0.00:0
2	42801211	.	T	C	.	PASS	SOMATIC;VT=SNP	GT:AD:BQ:DP:FA:SS	0:12,0:.:12:0.00:0
2	44008834	.	T	C	.	PASS	SOMATIC;VT=SNP	GT:AD:BQ:DP:FA:SS	0:8,0:.:8:0.00:0
2	51495593	rs10469921	A	T	.	PASS	DB;SOMATIC;VT=SNP	GT:AD:BQ:DP:FA:SS	0:53,1:.:54:0.019:0
2	66351552	.	T	C	.	PASS	SOMATIC;VT=SNP	GT:AD:BQ:DP:FA:SS	0:8,0:.:8:0.00:0
2	66542171	.	A	G	.	PASS	SOMATIC;VT=SNP	GT:AD:BQ:DP:FA:SS	0:12,0:.:12:0.00:0
2	68691703	.	A	G	.	PASS	SOMATIC;VT=SNP	GT:AD:BQ:DP:FA:SS	0:8,0:.:8:0.00:0
2	69660029	.	G	C	.	PASS	SOMATIC;VT=SNP	GT:AD:BQ:DP:FA:SS	0:10,0:.:10:0.00:0
2	70864812	.	G	A	.	PASS	SOMATIC;VT=SNP	GT:AD:BQ:DP:FA:SS	0:8,0:.:8:0.00:0
2	73606431	.	C	A	.	PASS	SOMATIC;VT=SNP	GT:AD:BQ:DP:FA:SS	0:12,0:.:12:0.00:0
2	85659775	.	G	A	.	PASS	SOMATIC;VT=SNP	GT:AD:BQ:DP:FA:SS	0:16,0:.:12:0.00:0
2	85763330	.	G	C	.	PASS	SOMATIC;VT=SNP	GT:AD:BQ:DP:FA:SS	0:9,0:.:9:0.00:0
2	87145828	.	C	T	.	PASS	SOMATIC;VT=SNP	GT:AD:BQ:DP:FA:SS	0:13,0:.:4:0.00:0
2	87152113	.	G	A	.	PASS	SOMATIC;VT=SNP	GT:AD:BQ:DP:FA:SS	0:9,0:.:4:0.00:0
2	87569617	.	G	C	.	PASS	SOMATIC;VT=SNP	GT:AD:BQ:DP:FA:SS	0:25,0:.:24:0.00:0
2	91673876	.	T	A	.	PASS	SOMATIC;VT=SNP	GT:AD:BQ:DP:FA:SS	0:8,0:.:7:0.00:0
2	91788629	rs2912873	G	C	.	PASS	DB;SOMATIC;VT=SNP	GT:AD:BQ:DP:FA:SS	0:34,1:.:35:0.029:0
2	92316093	.	A	G	.	PASS	SOMATIC;VT=SNP	GT:AD:BQ:DP:FA:SS	0:77,0:.:43:0.00:0
2	92316108	.	A	G	.	PASS	SOMATIC;VT=SNP	GT:AD:BQ:DP:FA:SS	0:74,1:.:43:0.013:0
2	92318048	rs28878185	G	A	.	PASS	DB;SOMATIC;VT=SNP	GT:AD:BQ:DP:FA:SS	0:95,1:.:23:0.010:0
2	92320738	.	T	G	.	PASS	SOMATIC;VT=SNP	GT:AD:BQ:DP:FA:SS	0:68,1:.:20:0.014:0
2	92321091	rs142130080	G	T	.	PASS	DB;SOMATIC;VT=SNP	GT:AD:BQ:DP:FA:SS	0:91,0:.:69:0.00:0
2	92325748	.	A	G	.	PASS	SOMATIC;VT=SNP	GT:AD:BQ:DP:FA:SS	0:38,1:.:21:0.026:0
2	100508533	.	C	T	.	PASS	SOMATIC;VT=SNP	GT:AD:BQ:DP:FA:SS	0:18,0:.:16:0.00:0
2	106855833	.	G	A	.	PASS	SOMATIC;VT=SNP	GT:AD:BQ:DP:FA:SS	0:8,0:.:8:0.00:0
2	120731849	.	G	T	.	PASS	SOMATIC;VT=SNP	GT:AD:BQ:DP:FA:SS	0:15,0:.:13:0.00:0
2	125622672	.	T	A	.	PASS	SOMATIC;VT=SNP	GT:AD:BQ:DP:FA:SS	0:11,0:.:11:0.00:0
2	132746780	rs10179658	A	G	.	PASS	DB;SOMATIC;VT=SNP	GT:AD:BQ:DP:FA:SS	0:54,1:.:41:0.018:0
2	132769387	.	G	A	.	PASS	SOMATIC;VT=SNP	GT:AD:BQ:DP:FA:SS	0:9,0:.:8:0.00:0
2	135454569	.	T	C	.	PASS	SOMATIC;VT=SNP	GT:AD:BQ:DP:FA:SS	0:9,0:.:9:0.00:0
2	136295108	.	A	G	.	PASS	SOMATIC;VT=SNP	GT:AD:BQ:DP:FA:SS	0:8,0:.:8:0.00:0
2	160601910	.	G	A	.	PASS	SOMATIC;VT=SNP	GT:AD:BQ:DP:FA:SS	0:13,0:.:13:0.00:0
2	164707242	.	G	C	.	PASS	SOMATIC;VT=SNP	GT:AD:BQ:DP:FA:SS	0:12,0:.:12:0.00:0
2	175791554	.	C	T	.	PASS	SOMATIC;VT=SNP	GT:AD:BQ:DP:FA:SS	0:8,0:.:8:0.00:0
2	178383022	.	G	A	.	PASS	SOMATIC;VT=SNP	GT:AD:BQ:DP:FA:SS	0:15,0:.:15:0.00:0
2	178438365	.	G	A	.	PASS	SOMATIC;VT=SNP	GT:AD:BQ:DP:FA:SS	0:8,0:.:8:0.00:0
2	180870172	.	C	T	.	PASS	SOMATIC;VT=SNP	GT:AD:BQ:DP:FA:SS	0:14,0:.:14:0.00:0
2	183094609	.	A	G	.	PASS	SOMATIC;VT=SNP	GT:AD:BQ:DP:FA:SS	0:9,0:.:9:0.00:0
2	186438267	.	C	T	.	PASS	SOMATIC;VT=SNP	GT:AD:BQ:DP:FA:SS	0:20,0:.:20:0.00:0
2	191116411	rs551094989	T	A	.	PASS	DB;SOMATIC;VT=SNP	GT:AD:BQ:DP:FA:SS	0:20,0:.:20:0.00:0
2	200674093	.	A	C	.	PASS	SOMATIC;VT=SNP	GT:AD:BQ:DP:FA:SS	0:10,0:.:10:0.00:0
2	204164335	.	T	C	.	PASS	SOMATIC;VT=SNP	GT:AD:BQ:DP:FA:SS	0:14,0:.:14:0.00:0
2	210405148	.	A	G	.	PASS	SOMATIC;VT=SNP	GT:AD:BQ:DP:FA:SS	0:8,0:.:8:0.00:0
2	212280087	.	G	T	.	PASS	SOMATIC;VT=SNP	GT:AD:BQ:DP:FA:SS	0:14,0:.:12:0.00:0
2	213816957	.	C	T	.	PASS	SOMATIC;VT=SNP	GT:AD:BQ:DP:FA:SS	0:8,0:.:8:0.00:0
2	218146864	.	A	G	.	PASS	SOMATIC;VT=SNP	GT:AD:BQ:DP:FA:SS	0:8,0:.:8:0.00:0
2	219276973	.	C	G	.	PASS	SOMATIC;VT=SNP	GT:AD:BQ:DP:FA:SS	0:8,0:.:8:0.00:0
2	220469813	.	G	A	.	PASS	SOMATIC;VT=SNP	GT:AD:BQ:DP:FA:SS	0:16,0:.:16:0.00:0
2	230616135	.	A	G	.	PASS	SOMATIC;VT=SNP	GT:AD:BQ:DP:FA:SS	0:8,0:.:8:0.00:0
2	235432895	.	C	T	.	PASS	SOMATIC;VT=SNP	GT:AD:BQ:DP:FA:SS	0:18,0:.:17:0.00:0
3	9093485	.	T	C	.	PASS	SOMATIC;VT=SNP	GT:AD:BQ:DP:FA:SS	0:8,0:.:8:0.00:0
3	9755525	.	A	G	.	PASS	SOMATIC;VT=SNP	GT:AD:BQ:DP:FA:SS	0:28,0:.:27:0.00:0
3	9925134	.	C	T	.	PASS	SOMATIC;VT=SNP	GT:AD:BQ:DP:FA:SS	0:17,0:.:17:0.00:0
3	9933952	rs572425464	G	A	.	PASS	DB;SOMATIC;VT=SNP	GT:AD:BQ:DP:FA:SS	0:57,1:.:55:0.017:0
3	12320624	.	G	T	.	PASS	SOMATIC;VT=SNP	GT:AD:BQ:DP:FA:SS	0:8,0:.:8:0.00:0
3	15695518	.	T	C	.	PASS	SOMATIC;VT=SNP	GT:AD:BQ:DP:FA:SS	0:15,0:.:15:0.00:0
3	20327061	.	A	T	.	PASS	SOMATIC;VT=SNP	GT:AD:BQ:DP:FA:SS	0:8,0:.:8:0.00:0
3	27461462	.	A	G	.	PASS	SOMATIC;VT=SNP	GT:AD:BQ:DP:FA:SS	0:15,0:.:14:0.00:0
3	28938519	.	T	A	.	PASS	SOMATIC;VT=SNP	GT:AD:BQ:DP:FA:SS	0:37,1:.:38:0.026:0
3	28938544	.	A	C	.	PASS	SOMATIC;VT=SNP	GT:AD:BQ:DP:FA:SS	0:37,1:.:38:0.026:0
3	32918803	.	T	C	.	PASS	SOMATIC;VT=SNP	GT:AD:BQ:DP:FA:SS	0:10,0:.:10:0.00:0
3	33383096	.	C	T	.	PASS	SOMATIC;VT=SNP	GT:AD:BQ:DP:FA:SS	0:8,0:.:8:0.00:0
3	37265602	.	C	T	.	PASS	SOMATIC;VT=SNP	GT:AD:BQ:DP:FA:SS	0:8,0:.:8:0.00:0
3	37512316	.	G	A	.	PASS	SOMATIC;VT=SNP	GT:AD:BQ:DP:FA:SS	0:14,0:.:14:0.00:0
3	42068263	.	T	C	.	PASS	SOMATIC;VT=SNP	GT:AD:BQ:DP:FA:SS	0:11,0:.:11:0.00:0
3	44685890	.	A	G	.	PASS	SOMATIC;VT=SNP	GT:AD:BQ:DP:FA:SS	0:11,0:.:11:0.00:0
3	49308234	.	A	G	.	PASS	SOMATIC;VT=SNP	GT:AD:BQ:DP:FA:SS	0:8,0:.:8:0.00:0
3	49543694	.	G	A	.	PASS	SOMATIC;VT=SNP	GT:AD:BQ:DP:FA:SS	0:8,0:.:8:0.00:0
3	51522452	.	G	T	.	PASS	SOMATIC;VT=SNP	GT:AD:BQ:DP:FA:SS	0:8,0:.:5:0.00:0
3	53300669	.	G	A	.	PASS	SOMATIC;VT=SNP	GT:AD:BQ:DP:FA:SS	0:8,0:.:6:0.00:0
3	65757660	.	A	G	.	PASS	SOMATIC;VT=SNP	GT:AD:BQ:DP:FA:SS	0:14,0:.:14:0.00:0
3	66908668	.	C	T	.	PASS	SOMATIC;VT=SNP	GT:AD:BQ:DP:FA:SS	0:9,0:.:9:0.00:0
3	75475550	rs866632220	C	T	.	PASS	DB;SOMATIC;VT=SNP	GT:AD:BQ:DP:FA:SS	0:24,0:.:24:0.00:0
3	75475558	rs761570911	C	T	.	PASS	DB;SOMATIC;VT=SNP	GT:AD:BQ:DP:FA:SS	0:29,0:.:29:0.00:0
3	75835481	.	C	A	.	PASS	SOMATIC;VT=SNP	GT:AD:BQ:DP:FA:SS	0:8,0:.:8:0.00:0
3	75854879	.	T	G	.	PASS	SOMATIC;VT=SNP	GT:AD:BQ:DP:FA:SS	0:9,0:.:9:0.00:0
3	101431713	rs3968287	A	C	.	PASS	DB;SOMATIC;VT=SNP	GT:AD:BQ:DP:FA:SS	0:37,1:.:37:0.026:0
3	110866077	.	C	G	.	PASS	SOMATIC;VT=SNP	GT:AD:BQ:DP:FA:SS	0:19,0:.:20:0.00:0
3	112742660	.	C	T	.	PASS	SOMATIC;VT=SNP	GT:AD:BQ:DP:FA:SS	0:10,0:.:10:0.00:0
3	113421812	.	T	A	.	PASS	SOMATIC;VT=SNP	GT:AD:BQ:DP:FA:SS	0:13,0:.:13:0.00:0
3	115897273	.	T	C	.	PASS	SOMATIC;VT=SNP	GT:AD:BQ:DP:FA:SS	0:14,0:.:14:0.00:0
3	118898975	.	C	T	.	PASS	SOMATIC;VT=SNP	GT:AD:BQ:DP:FA:SS	0:11,0:.:11:0.00:0
3	120200952	.	C	T	.	PASS	SOMATIC;VT=SNP	GT:AD:BQ:DP:FA:SS	0:13,0:.:11:0.00:0
3	120241554	.	A	G	.	PASS	SOMATIC;VT=SNP	GT:AD:BQ:DP:FA:SS	0:9,0:.:9:0.00:0
3	120878602	.	G	A	.	PASS	SOMATIC;VT=SNP	GT:AD:BQ:DP:FA:SS	0:12,0:.:9:0.00:0
3	123288575	.	G	C	.	PASS	SOMATIC;VT=SNP	GT:AD:BQ:DP:FA:SS	0:17,0:.:17:0.00:0
3	123288577	.	A	G	.	PASS	SOMATIC;VT=SNP	GT:AD:BQ:DP:FA:SS	0:17,0:.:17:0.00:0
3	129476550	.	T	C	.	PASS	SOMATIC;VT=SNP	GT:AD:BQ:DP:FA:SS	0:9,0:.:9:0.00:0
3	129752176	rs62283507	C	G	.	PASS	DB;SOMATIC;VT=SNP	GT:AD:BQ:DP:FA:SS	0:33,1:.:33:0.029:0
3	129893275	.	G	A	.	PASS	SOMATIC;VT=SNP	GT:AD:BQ:DP:FA:SS	0:12,0:.:12:0.00:0
3	130516154	.	A	G	.	PASS	SOMATIC;VT=SNP	GT:AD:BQ:DP:FA:SS	0:11,0:.:11:0.00:0
3	134906789	.	T	C	.	PASS	SOMATIC;VT=SNP	GT:AD:BQ:DP:FA:SS	0:10,0:.:10:0.00:0
3	141197729	rs537767254	A	G	.	PASS	DB;SOMATIC;VT=SNP	GT:AD:BQ:DP:FA:SS	0:35,1:.:30:0.028:0
3	142222525	.	C	T	.	PASS	SOMATIC;VT=SNP	GT:AD:BQ:DP:FA:SS	0:13,0:.:13:0.00:0
3	145169754	.	C	T	.	PASS	SOMATIC;VT=SNP	GT:AD:BQ:DP:FA:SS	0:10,0:.:10:0.00:0
3	149691276	.	C	T	.	PASS	SOMATIC;VT=SNP	GT:AD:BQ:DP:FA:SS	0:12,0:.:12:0.00:0
3	151718953	.	A	C	.	PASS	SOMATIC;VT=SNP	GT:AD:BQ:DP:FA:SS	0:15,0:.:15:0.00:0
3	152778293	.	G	A	.	PASS	SOMATIC;VT=SNP	GT:AD:BQ:DP:FA:SS	0:10,0:.:10:0.00:0
3	152902688	.	G	A	.	PASS	SOMATIC;VT=SNP	GT:AD:BQ:DP:FA:SS	0:9,0:.:9:0.00:0
3	153415385	.	C	G	.	PASS	SOMATIC;VT=SNP	GT:AD:BQ:DP:FA:SS	0:8,0:.:8:0.00:0
3	158394709	.	G	A	.	PASS	SOMATIC;VT=SNP	GT:AD:BQ:DP:FA:SS	0:9,0:.:9:0.00:0
3	160682805	.	C	T	.	PASS	SOMATIC;VT=SNP	GT:AD:BQ:DP:FA:SS	0:8,0:.:8:0.00:0
3	164649833	.	A	G	.	PASS	SOMATIC;VT=SNP	GT:AD:BQ:DP:FA:SS	0:14,0:.:14:0.00:0
3	165568618	.	G	A	.	PASS	SOMATIC;VT=SNP	GT:AD:BQ:DP:FA:SS	0:10,0:.:10:0.00:0
3	165568619	.	A	G	.	PASS	SOMATIC;VT=SNP	GT:AD:BQ:DP:FA:SS	0:9,0:.:9:0.00:0
3	169983641	.	T	C	.	PASS	SOMATIC;VT=SNP	GT:AD:BQ:DP:FA:SS	0:17,0:.:17:0.00:0
3	179136023	.	T	C	.	PASS	SOMATIC;VT=SNP	GT:AD:BQ:DP:FA:SS	0:17,0:.:17:0.00:0
3	184106217	rs1881972	A	G	.	PASS	DB;SOMATIC;VT=SNP	GT:AD:BQ:DP:FA:SS	0:28,0:.:27:0.00:0
3	184170429	.	C	T	.	PASS	SOMATIC;VT=SNP	GT:AD:BQ:DP:FA:SS	0:8,0:.:8:0.00:0
3	187184473	.	G	A	.	PASS	SOMATIC;VT=SNP	GT:AD:BQ:DP:FA:SS	0:11,0:.:10:0.00:0
3	189593092	.	C	T	.	PASS	SOMATIC;VT=SNP	GT:AD:BQ:DP:FA:SS	0:9,0:.:9:0.00:0
3	191613522	.	G	A	.	PASS	SOMATIC;VT=SNP	GT:AD:BQ:DP:FA:SS	0:11,0:.:11:0.00:0
3	192462930	.	C	T	.	PASS	SOMATIC;VT=SNP	GT:AD:BQ:DP:FA:SS	0:15,0:.:13:0.00:0
3	195412596	rs374482149	A	G	.	PASS	DB;SOMATIC;VT=SNP	GT:AD:BQ:DP:FA:SS	0:139,1:.:127:7.143e-03:0
4	1422025	.	A	T	.	PASS	SOMATIC;VT=SNP	GT:AD:BQ:DP:FA:SS	0:9,0:.:5:0.00:0
4	2463757	.	G	A	.	PASS	SOMATIC;VT=SNP	GT:AD:BQ:DP:FA:SS	0:10,0:.:10:0.00:0
4	22414795	.	A	G	.	PASS	SOMATIC;VT=SNP	GT:AD:BQ:DP:FA:SS	0:50,0:.:50:0.00:0
4	38053817	rs774726396	C	T	.	PASS	DB;SOMATIC;VT=SNP	GT:AD:BQ:DP:FA:SS	0:33,1:.:34:0.029:0
4	49096643	.	T	A	.	PASS	SOMATIC;VT=SNP	GT:AD:BQ:DP:FA:SS	0:61,0:.:38:0.00:0
4	49100686	rs201027469	A	T	.	PASS	DB;SOMATIC;VT=SNP	GT:AD:BQ:DP:FA:SS	0:29,0:.:23:0.00:0
4	49114260	.	T	A	.	PASS	SOMATIC;VT=SNP	GT:AD:BQ:DP:FA:SS	0:12,0:.:9:0.00:0
4	49114487	.	C	A	.	PASS	SOMATIC;VT=SNP	GT:AD:BQ:DP:FA:SS	0:20,0:.:11:0.00:0
4	49122950	rs753809244	T	A	.	PASS	DB;SOMATIC;VT=SNP	GT:AD:BQ:DP:FA:SS	0:33,1:.:32:0.029:0
4	49144452	.	T	G	.	PASS	SOMATIC;VT=SNP	GT:AD:BQ:DP:FA:SS	0:36,0:.:14:0.00:0
4	49557606	.	G	A	.	PASS	SOMATIC;VT=SNP	GT:AD:BQ:DP:FA:SS	0:10,0:.:10:0.00:0
4	53470025	.	G	A	.	PASS	SOMATIC;VT=SNP	GT:AD:BQ:DP:FA:SS	0:9,0:.:9:0.00:0
4	56661398	.	G	T	.	PASS	SOMATIC;VT=SNP	GT:AD:BQ:DP:FA:SS	0:17,0:.:16:0.00:0
4	57535646	.	A	G	.	PASS	SOMATIC;VT=SNP	GT:AD:BQ:DP:FA:SS	0:12,0:.:12:0.00:0
4	61289400	.	G	A	.	PASS	SOMATIC;VT=SNP	GT:AD:BQ:DP:FA:SS	0:60,1:.:40:0.016:0
4	65447063	.	T	C	.	PASS	SOMATIC;VT=SNP	GT:AD:BQ:DP:FA:SS	0:15,0:.:15:0.00:0
4	68266151	rs4860251	C	G	.	PASS	DB;SOMATIC;VT=SNP	GT:AD:BQ:DP:FA:SS	0:55,1:.:47:0.018:0
4	72148317	.	A	T	.	PASS	SOMATIC;VT=SNP	GT:AD:BQ:DP:FA:SS	0:11,0:.:11:0.00:0
4	73915746	.	A	G	.	PASS	SOMATIC;VT=SNP	GT:AD:BQ:DP:FA:SS	0:12,0:.:12:0.00:0
4	84538251	.	G	A	.	PASS	SOMATIC;VT=SNP	GT:AD:BQ:DP:FA:SS	0:10,0:.:10:0.00:0
4	113617281	.	C	T	.	PASS	SOMATIC;VT=SNP	GT:AD:BQ:DP:FA:SS	0:8,0:.:8:0.00:0
4	126236725	.	G	A	.	PASS	SOMATIC;VT=SNP	GT:AD:BQ:DP:FA:SS	0:9,0:.:9:0.00:0
4	139907837	.	A	G	.	PASS	SOMATIC;VT=SNP	GT:AD:BQ:DP:FA:SS	0:9,0:.:8:0.00:0
4	140317424	.	C	T	.	PASS	SOMATIC;VT=SNP	GT:AD:BQ:DP:FA:SS	0:9,0:.:9:0.00:0
4	155845572	.	A	G	.	PASS	SOMATIC;VT=SNP	GT:AD:BQ:DP:FA:SS	0:22,0:.:12:0.00:0
5	4655235	.	C	G	.	PASS	SOMATIC;VT=SNP	GT:AD:BQ:DP:FA:SS	0:8,0:.:8:0.00:0
5	7389800	.	T	C	.	PASS	SOMATIC;VT=SNP	GT:AD:BQ:DP:FA:SS	0:10,0:.:10:0.00:0
5	8197010	.	C	A	.	PASS	SOMATIC;VT=SNP	GT:AD:BQ:DP:FA:SS	0:21,0:.:21:0.00:0
5	8295898	.	C	T	.	PASS	SOMATIC;VT=SNP	GT:AD:BQ:DP:FA:SS	0:35,1:.:36:0.028:0
5	9124848	.	A	G	.	PASS	SOMATIC;VT=SNP	GT:AD:BQ:DP:FA:SS	0:17,0:.:16:0.00:0
5	19593844	rs369837574	C	G	.	PASS	DB;SOMATIC;VT=SNP	GT:AD:BQ:DP:FA:SS	0:39,1:.:37:0.025:0
5	20423813	.	T	G	.	PASS	SOMATIC;VT=SNP	GT:AD:BQ:DP:FA:SS	0:25,0:.:25:0.00:0
5	30938487	.	G	A	.	PASS	SOMATIC;VT=SNP	GT:AD:BQ:DP:FA:SS	0:15,0:.:15:0.00:0
5	31191137	.	T	G	.	PASS	SOMATIC;VT=SNP	GT:AD:BQ:DP:FA:SS	0:11,0:.:11:0.00:0
5	31706790	.	C	A	.	PASS	SOMATIC;VT=SNP	GT:AD:BQ:DP:FA:SS	0:12,0:.:13:0.00:0
5	31783011	.	G	A	.	PASS	SOMATIC;VT=SNP	GT:AD:BQ:DP:FA:SS	0:21,0:.:21:0.00:0
5	31818072	rs368621112	A	T	.	PASS	DB;SOMATIC;VT=SNP	GT:AD:BQ:DP:FA:SS	0:29,0:.:29:0.00:0
5	39504944	.	T	G	.	PASS	SOMATIC;VT=SNP	GT:AD:BQ:DP:FA:SS	0:8,0:.:8:0.00:0
5	42483233	.	C	T	.	PASS	SOMATIC;VT=SNP	GT:AD:BQ:DP:FA:SS	0:16,0:.:16:0.00:0
5	43311175	.	T	C	.	PASS	SOMATIC;VT=SNP	GT:AD:BQ:DP:FA:SS	0:13,0:.:13:0.00:0
5	45733185	.	T	C	.	PASS	SOMATIC;VT=SNP	GT:AD:BQ:DP:FA:SS	0:17,0:.:17:0.00:0
5	49405894	.	G	T	.	PASS	SOMATIC;VT=SNP	GT:AD:BQ:DP:FA:SS	0:9,0:.:8:0.00:0
5	49410286	rs372241016	T	C	.	PASS	DB;SOMATIC;VT=SNP	GT:AD:BQ:DP:FA:SS	0:21,0:.:14:0.00:0
5	49433608	.	A	T	.	PASS	SOMATIC;VT=SNP	GT:AD:BQ:DP:FA:SS	0:19,0:.:7:0.00:0
5	49440945	rs4986330	A	G	.	PASS	DB;SOMATIC;VT=SNP	GT:AD:BQ:DP:FA:SS	0:20,0:.:14:0.00:0
5	67185551	.	G	A	.	PASS	SOMATIC;VT=SNP	GT:AD:BQ:DP:FA:SS	0:11,0:.:7:0.00:0
5	67794797	.	C	T	.	PASS	SOMATIC;VT=SNP	GT:AD:BQ:DP:FA:SS	0:10,0:.:10:0.00:0
5	76339307	.	A	G	.	PASS	SOMATIC;VT=SNP	GT:AD:BQ:DP:FA:SS	0:8,0:.:4:0.00:0
5	83846747	.	G	A	.	PASS	SOMATIC;VT=SNP	GT:AD:BQ:DP:FA:SS	0:8,0:.:8:0.00:0
5	105436648	.	C	T	.	PASS	SOMATIC;VT=SNP	GT:AD:BQ:DP:FA:SS	0:8,0:.:7:0.00:0
5	116128101	.	T	C	.	PASS	SOMATIC;VT=SNP	GT:AD:BQ:DP:FA:SS	0:11,0:.:11:0.00:0
5	118389106	.	C	A	.	PASS	SOMATIC;VT=SNP	GT:AD:BQ:DP:FA:SS	0:8,0:.:7:0.00:0
5	133207513	.	A	G	.	PASS	SOMATIC;VT=SNP	GT:AD:BQ:DP:FA:SS	0:8,0:.:8:0.00:0
5	133831776	.	G	A	.	PASS	SOMATIC;VT=SNP	GT:AD:BQ:DP:FA:SS	0:12,0:.:12:0.00:0
5	146075907	.	T	G	.	PASS	SOMATIC;VT=SNP	GT:AD:BQ:DP:FA:SS	0:13,0:.:12:0.00:0
5	147057839	.	G	A	.	PASS	SOMATIC;VT=SNP	GT:AD:BQ:DP:FA:SS	0:14,0:.:14:0.00:0
5	154228736	.	G	A	.	PASS	SOMATIC;VT=SNP	GT:AD:BQ:DP:FA:SS	0:8,0:.:8:0.00:0
5	158329722	.	T	C	.	PASS	SOMATIC;VT=SNP	GT:AD:BQ:DP:FA:SS	0:8,0:.:8:0.00:0
5	170560168	.	T	G	.	PASS	SOMATIC;VT=SNP	GT:AD:BQ:DP:FA:SS	0:12,0:.:12:0.00:0
5	174514402	.	C	T	.	PASS	SOMATIC;VT=SNP	GT:AD:BQ:DP:FA:SS	0:22,0:.:21:0.00:0
5	176549072	.	A	G	.	PASS	SOMATIC;VT=SNP	GT:AD:BQ:DP:FA:SS	0:11,0:.:11:0.00:0
5	178811702	.	T	C	.	PASS	SOMATIC;VT=SNP	GT:AD:BQ:DP:FA:SS	0:11,0:.:11:0.00:0
6	7256568	.	C	T	.	PASS	SOMATIC;VT=SNP	GT:AD:BQ:DP:FA:SS	0:8,0:.:8:0.00:0
6	26852532	.	T	C	.	PASS	SOMATIC;VT=SNP	GT:AD:BQ:DP:FA:SS	0:15,0:.:7:0.00:0
6	31562131	.	G	A	.	PASS	SOMATIC;VT=SNP	GT:AD:BQ:DP:FA:SS	0:10,0:.:9:0.00:0
6	31575042	.	A	T	.	PASS	SOMATIC;VT=SNP	GT:AD:BQ:DP:FA:SS	0:21,0:.:21:0.00:0
6	31821733	.	G	C	.	PASS	SOMATIC;VT=SNP	GT:AD:BQ:DP:FA:SS	0:17,0:.:8:0.00:0
6	31821857	.	C	T	.	PASS	SOMATIC;VT=SNP	GT:AD:BQ:DP:FA:SS	0:12,0:.:10:0.00:0
6	34240785	.	A	G	.	PASS	SOMATIC;VT=SNP	GT:AD:BQ:DP:FA:SS	0:11,0:.:11:0.00:0
6	34989592	.	C	G	.	PASS	SOMATIC;VT=SNP	GT:AD:BQ:DP:FA:SS	0:10,0:.:10:0.00:0
6	36380026	.	A	G	.	PASS	SOMATIC;VT=SNP	GT:AD:BQ:DP:FA:SS	0:12,0:.:12:0.00:0
6	38651523	.	C	T	.	PASS	SOMATIC;VT=SNP	GT:AD:BQ:DP:FA:SS	0:18,0:.:17:0.00:0
6	44973353	.	G	A	.	PASS	SOMATIC;VT=SNP	GT:AD:BQ:DP:FA:SS	0:10,0:.:10:0.00:0
6	46344185	.	A	G	.	PASS	SOMATIC;VT=SNP	GT:AD:BQ:DP:FA:SS	0:13,0:.:13:0.00:0
6	47489664	.	T	C	.	PASS	SOMATIC;VT=SNP	GT:AD:BQ:DP:FA:SS	0:11,0:.:11:0.00:0
6	50205163	.	G	A	.	PASS	SOMATIC;VT=SNP	GT:AD:BQ:DP:FA:SS	0:9,0:.:9:0.00:0
6	57239248	.	T	C	.	PASS	SOMATIC;VT=SNP	GT:AD:BQ:DP:FA:SS	0:12,0:.:8:0.00:0
6	57430301	rs7756029	G	A	.	PASS	DB;SOMATIC;VT=SNP	GT:AD:BQ:DP:FA:SS	0:21,0:.:21:0.00:0
6	57437761	rs61386355	C	T	.	PASS	DB;SOMATIC;VT=SNP	GT:AD:BQ:DP:FA:SS	0:55,1:.:54:0.018:0
6	57458503	rs1853514	C	T	.	PASS	DB;SOMATIC;VT=SNP	GT:AD:BQ:DP:FA:SS	0:33,1:.:34:0.029:0
6	57459766	rs62399141	A	G	.	PASS	DB;SOMATIC;VT=SNP	GT:AD:BQ:DP:FA:SS	0:46,1:.:47:0.021:0
6	62081654	rs62424073	C	T	.	PASS	DB;SOMATIC;VT=SNP	GT:AD:BQ:DP:FA:SS	0:22,0:.:20:0.00:0
6	62849220	.	T	G	.	PASS	SOMATIC;VT=SNP	GT:AD:BQ:DP:FA:SS	0:15,0:.:15:0.00:0
6	70991017	rs6934633	C	A	.	PASS	DB;SOMATIC;VT=SNP	GT:AD:BQ:DP:FA:SS	0:71,0:.:71:0.00:0
6	71059344	.	T	C	.	PASS	SOMATIC;VT=SNP	GT:AD:BQ:DP:FA:SS	0:9,0:.:9:0.00:0
6	92375122	.	G	C	.	PASS	SOMATIC;VT=SNP	GT:AD:BQ:DP:FA:SS	0:8,0:.:8:0.00:0
6	102027498	.	C	T	.	PASS	SOMATIC;VT=SNP	GT:AD:BQ:DP:FA:SS	0:9,0:.:9:0.00:0
6	108922587	.	G	A	.	PASS	SOMATIC;VT=SNP	GT:AD:BQ:DP:FA:SS	0:8,0:.:8:0.00:0
6	111020361	.	C	T	.	PASS	SOMATIC;VT=SNP	GT:AD:BQ:DP:FA:SS	0:13,0:.:13:0.00:0
6	113982062	.	G	T	.	PASS	SOMATIC;VT=SNP	GT:AD:BQ:DP:FA:SS	0:8,0:.:8:0.00:0
6	117005011	.	C	T	.	PASS	SOMATIC;VT=SNP	GT:AD:BQ:DP:FA:SS	0:8,0:.:7:0.00:0
6	123105752	.	A	G	.	PASS	SOMATIC;VT=SNP	GT:AD:BQ:DP:FA:SS	0:8,0:.:8:0.00:0
6	131853090	.	A	G	.	PASS	SOMATIC;VT=SNP	GT:AD:BQ:DP:FA:SS	0:10,0:.:10:0.00:0
6	135707944	.	A	T	.	PASS	SOMATIC;VT=SNP	GT:AD:BQ:DP:FA:SS	0:8,0:.:8:0.00:0
6	143661834	.	T	C	.	PASS	SOMATIC;VT=SNP	GT:AD:BQ:DP:FA:SS	0:14,0:.:13:0.00:0
6	143820520	.	A	G	.	PASS	SOMATIC;VT=SNP	GT:AD:BQ:DP:FA:SS	0:8,0:.:8:0.00:0
6	147772296	.	A	C	.	PASS	SOMATIC;VT=SNP	GT:AD:BQ:DP:FA:SS	0:10,0:.:10:0.00:0
6	149745770	.	C	T	.	PASS	SOMATIC;VT=SNP	GT:AD:BQ:DP:FA:SS	0:10,0:.:10:0.00:0
6	150839035	.	A	T	.	PASS	SOMATIC;VT=SNP	GT:AD:BQ:DP:FA:SS	0:13,0:.:13:0.00:0
6	151127695	.	G	A	.	PASS	SOMATIC;VT=SNP	GT:AD:BQ:DP:FA:SS	0:9,0:.:9:0.00:0
6	154507758	.	T	C	.	PASS	SOMATIC;VT=SNP	GT:AD:BQ:DP:FA:SS	0:8,0:.:8:0.00:0
6	155491141	.	T	C	.	PASS	SOMATIC;VT=SNP	GT:AD:BQ:DP:FA:SS	0:9,0:.:9:0.00:0
6	159026546	.	C	T	.	PASS	SOMATIC;VT=SNP	GT:AD:BQ:DP:FA:SS	0:10,0:.:10:0.00:0
6	164015169	.	G	A	.	PASS	SOMATIC;VT=SNP	GT:AD:BQ:DP:FA:SS	0:10,0:.:5:0.00:0
7	945648	.	A	G	.	PASS	SOMATIC;VT=SNP	GT:AD:BQ:DP:FA:SS	0:10,0:.:7:0.00:0
7	2857025	.	G	A	.	PASS	SOMATIC;VT=SNP	GT:AD:BQ:DP:FA:SS	0:13,0:.:13:0.00:0
7	7927872	.	G	A	.	PASS	SOMATIC;VT=SNP	GT:AD:BQ:DP:FA:SS	0:10,0:.:10:0.00:0
7	35656216	.	C	G	.	PASS	SOMATIC;VT=SNP	GT:AD:BQ:DP:FA:SS	0:8,0:.:8:0.00:0
7	39167587	.	T	C	.	PASS	SOMATIC;VT=SNP	GT:AD:BQ:DP:FA:SS	0:11,0:.:11:0.00:0
7	44006817	.	T	C	.	PASS	SOMATIC;VT=SNP	GT:AD:BQ:DP:FA:SS	0:33,1:.:33:0.029:0
7	44672646	.	A	T	.	PASS	SOMATIC;VT=SNP	GT:AD:BQ:DP:FA:SS	0:14,0:.:13:0.00:0
7	47496776	.	G	A	.	PASS	SOMATIC;VT=SNP	GT:AD:BQ:DP:FA:SS	0:17,0:.:17:0.00:0
7	47632750	.	G	A	.	PASS	SOMATIC;VT=SNP	GT:AD:BQ:DP:FA:SS	0:13,0:.:13:0.00:0
7	47716013	.	T	C	.	PASS	SOMATIC;VT=SNP	GT:AD:BQ:DP:FA:SS	0:14,0:.:14:0.00:0
7	47967932	.	C	G	.	PASS	SOMATIC;VT=SNP	GT:AD:BQ:DP:FA:SS	0:18,0:.:18:0.00:0
7	55708589	.	T	A	.	PASS	SOMATIC;VT=SNP	GT:AD:BQ:DP:FA:SS	0:16,0:.:17:0.00:0
7	56741928	.	C	G	.	PASS	SOMATIC;VT=SNP	GT:AD:BQ:DP:FA:SS	0:22,0:.:21:0.00:0
7	57547600	rs11760974	G	C	.	PASS	DB;SOMATIC;VT=SNP	GT:AD:BQ:DP:FA:SS	0:30,0:.:23:0.00:0
7	61060110	.	C	A	.	PASS	SOMATIC;VT=SNP	GT:AD:BQ:DP:FA:SS	0:26,0:.:24:0.00:0
7	61060123	.	T	C	.	PASS	SOMATIC;VT=SNP	GT:AD:BQ:DP:FA:SS	0:25,0:.:25:0.00:0
7	61176830	.	T	C	.	PASS	SOMATIC;VT=SNP	GT:AD:BQ:DP:FA:SS	0:9,0:.:6:0.00:0
7	61819130	.	C	G	.	PASS	SOMATIC;VT=SNP	GT:AD:BQ:DP:FA:SS	0:8,0:.:4:0.00:0
7	61829838	.	C	T	.	PASS	SOMATIC;VT=SNP	GT:AD:BQ:DP:FA:SS	0:13,0:.:13:0.00:0
7	61967203	rs28969616	G	T	.	PASS	DB;SOMATIC;VT=SNP	GT:AD:BQ:DP:FA:SS	0:55,1:.:14:0.018:0
7	61968074	rs560698666	G	A	.	PASS	DB;SOMATIC;VT=SNP	GT:AD:BQ:DP:FA:SS	0:92,1:.:58:0.011:0
7	61968677	rs28851958	C	A	.	PASS	DB;SOMATIC;VT=SNP	GT:AD:BQ:DP:FA:SS	0:26,0:.:20:0.00:0
7	65630388	.	C	T	.	PASS	SOMATIC;VT=SNP	GT:AD:BQ:DP:FA:SS	0:10,0:.:6:0.00:0
7	65630396	.	G	C	.	PASS	SOMATIC;VT=SNP	GT:AD:BQ:DP:FA:SS	0:9,0:.:5:0.00:0
7	75650633	.	T	C	.	PASS	SOMATIC;VT=SNP	GT:AD:BQ:DP:FA:SS	0:9,0:.:8:0.00:0
7	75650656	.	C	T	.	PASS	SOMATIC;VT=SNP	GT:AD:BQ:DP:FA:SS	0:10,0:.:8:0.00:0
7	84021169	.	G	A	.	PASS	SOMATIC;VT=SNP	GT:AD:BQ:DP:FA:SS	0:9,0:.:9:0.00:0
7	88458449	.	G	A	.	PASS	SOMATIC;VT=SNP	GT:AD:BQ:DP:FA:SS	0:9,0:.:9:0.00:0
7	105374081	.	C	A	.	PASS	SOMATIC;VT=SNP	GT:AD:BQ:DP:FA:SS	0:44,1:.:33:0.022:0
7	105741902	rs201556055	C	A	.	PASS	DB;SOMATIC;VT=SNP	GT:AD:BQ:DP:FA:SS	0:113,1:.:39:8.772e-03:0
7	105741912	rs58932727	C	A	.	PASS	DB;SOMATIC;VT=SNP	GT:AD:BQ:DP:FA:SS	0:61,0:.:27:0.00:0
7	105880496	.	C	T	.	PASS	SOMATIC;VT=SNP	GT:AD:BQ:DP:FA:SS	0:8,0:.:8:0.00:0
7	121486229	.	T	G	.	PASS	SOMATIC;VT=SNP	GT:AD:BQ:DP:FA:SS	0:10,0:.:10:0.00:0
7	123062297	.	G	A	.	PASS	SOMATIC;VT=SNP	GT:AD:BQ:DP:FA:SS	0:16,0:.:14:0.00:0
7	126609744	rs10281299	C	A	.	PASS	DB;SOMATIC;VT=SNP	GT:AD:BQ:DP:FA:SS	0:19,0:.:19:0.00:0
7	128620478	.	A	G	.	PASS	SOMATIC;VT=SNP	GT:AD:BQ:DP:FA:SS	0:11,0:.:11:0.00:0
7	130371903	.	C	T	.	PASS	SOMATIC;VT=SNP	GT:AD:BQ:DP:FA:SS	0:11,0:.:11:0.00:0
7	130726137	.	A	T	.	PASS	SOMATIC;VT=SNP	GT:AD:BQ:DP:FA:SS	0:15,0:.:15:0.00:0
7	140374940	.	A	G	.	PASS	SOMATIC;VT=SNP	GT:AD:BQ:DP:FA:SS	0:8,0:.:8:0.00:0
7	144576038	.	A	G	.	PASS	SOMATIC;VT=SNP	GT:AD:BQ:DP:FA:SS	0:10,0:.:10:0.00:0
7	145915429	.	G	A	.	PASS	SOMATIC;VT=SNP	GT:AD:BQ:DP:FA:SS	0:13,0:.:8:0.00:0
7	152497505	rs200024079	G	T	.	PASS	DB;SOMATIC;VT=SNP	GT:AD:BQ:DP:FA:SS	0:38,1:.:39:0.026:0
7	155393743	.	T	C	.	PASS	SOMATIC;VT=SNP	GT:AD:BQ:DP:FA:SS	0:10,0:.:10:0.00:0
7	158678325	.	G	A	.	PASS	SOMATIC;VT=SNP	GT:AD:BQ:DP:FA:SS	0:10,0:.:10:0.00:0
8	8010380	.	A	G	.	PASS	SOMATIC;VT=SNP	GT:AD:BQ:DP:FA:SS	0:10,0:.:10:0.00:0
8	28738812	.	G	A	.	PASS	SOMATIC;VT=SNP	GT:AD:BQ:DP:FA:SS	0:10,0:.:6:0.00:0
8	38253223	.	A	G	.	PASS	SOMATIC;VT=SNP	GT:AD:BQ:DP:FA:SS	0:8,0:.:8:0.00:0
8	38751201	.	A	G	.	PASS	SOMATIC;VT=SNP	GT:AD:BQ:DP:FA:SS	0:12,0:.:12:0.00:0
8	42562170	.	A	G	.	PASS	SOMATIC;VT=SNP	GT:AD:BQ:DP:FA:SS	0:9,0:.:9:0.00:0
8	43831664	.	C	G	.	PASS	SOMATIC;VT=SNP	GT:AD:BQ:DP:FA:SS	0:69,1:.:52:0.014:0
8	43838636	.	A	T	.	PASS	SOMATIC;VT=SNP	GT:AD:BQ:DP:FA:SS	0:93,0:.:42:0.00:0
8	43838682	.	C	A	.	PASS	SOMATIC;VT=SNP	GT:AD:BQ:DP:FA:SS	0:97,1:.:79:0.010:0
8	46841638	rs4317586	T	A	.	PASS	DB;SOMATIC;VT=SNP	GT:AD:BQ:DP:FA:SS	0:90,0:.:64:0.00:0
8	46847868	.	C	G	.	PASS	SOMATIC;VT=SNP	GT:AD:BQ:DP:FA:SS	0:12,0:.:3:0.00:0
8	52839451	rs79069311	A	G	.	PASS	DB;SOMATIC;VT=SNP	GT:AD:BQ:DP:FA:SS	0:24,0:.:24:0.00:0
8	52843992	.	G	A	.	PASS	SOMATIC;VT=SNP	GT:AD:BQ:DP:FA:SS	0:10,0:.:10:0.00:0
8	54008495	.	A	G	.	PASS	SOMATIC;VT=SNP	GT:AD:BQ:DP:FA:SS	0:37,0:.:36:0.00:0
8	57908549	.	G	A	.	PASS	SOMATIC;VT=SNP	GT:AD:BQ:DP:FA:SS	0:10,0:.:10:0.00:0
8	58321514	.	C	A	.	PASS	SOMATIC;VT=SNP	GT:AD:BQ:DP:FA:SS	0:9,0:.:9:0.00:0
8	64027636	.	C	G	.	PASS	SOMATIC;VT=SNP	GT:AD:BQ:DP:FA:SS	0:11,0:.:11:0.00:0
8	64032564	.	C	T	.	PASS	SOMATIC;VT=SNP	GT:AD:BQ:DP:FA:SS	0:24,0:.:20:0.00:0
8	65125986	.	A	C	.	PASS	SOMATIC;VT=SNP	GT:AD:BQ:DP:FA:SS	0:14,0:.:14:0.00:0
8	65126025	.	T	C	.	PASS	SOMATIC;VT=SNP	GT:AD:BQ:DP:FA:SS	0:12,0:.:12:0.00:0
8	65598596	.	C	T	.	PASS	SOMATIC;VT=SNP	GT:AD:BQ:DP:FA:SS	0:11,0:.:10:0.00:0
8	65598704	.	G	T	.	PASS	SOMATIC;VT=SNP	GT:AD:BQ:DP:FA:SS	0:8,0:.:4:0.00:0
8	69885538	rs570470541	G	A	.	PASS	DB;SOMATIC;VT=SNP	GT:AD:BQ:DP:FA:SS	0:34,0:.:18:0.00:0
8	74000858	.	C	T	.	PASS	SOMATIC;VT=SNP	GT:AD:BQ:DP:FA:SS	0:8,0:.:8:0.00:0
8	74693258	.	C	A	.	PASS	SOMATIC;VT=SNP	GT:AD:BQ:DP:FA:SS	0:12,0:.:12:0.00:0
8	80709770	.	G	C	.	PASS	SOMATIC;VT=SNP	GT:AD:BQ:DP:FA:SS	0:11,0:.:11:0.00:0
8	87687566	.	A	G	.	PASS	SOMATIC;VT=SNP	GT:AD:BQ:DP:FA:SS	0:15,0:.:15:0.00:0
8	87706262	.	C	T	.	PASS	SOMATIC;VT=SNP	GT:AD:BQ:DP:FA:SS	0:8,0:.:8:0.00:0
8	93704747	.	G	A	.	PASS	SOMATIC;VT=SNP	GT:AD:BQ:DP:FA:SS	0:17,0:.:17:0.00:0
8	94984755	rs7812529	G	A	.	PASS	DB;SOMATIC;VT=SNP	GT:AD:BQ:DP:FA:SS	0:20,0:.:20:0.00:0
8	95634047	.	T	C	.	PASS	SOMATIC;VT=SNP	GT:AD:BQ:DP:FA:SS	0:9,0:.:9:0.00:0
8	99067066	.	G	A	.	PASS	SOMATIC;VT=SNP	GT:AD:BQ:DP:FA:SS	0:9,0:.:9:0.00:0
8	99308138	.	G	C	.	PASS	SOMATIC;VT=SNP	GT:AD:BQ:DP:FA:SS	0:9,0:.:9:0.00:0
8	101181053	.	T	C	.	PASS	SOMATIC;VT=SNP	GT:AD:BQ:DP:FA:SS	0:15,0:.:15:0.00:0
8	102471269	rs1264593	G	T	.	PASS	DB;SOMATIC;VT=SNP	GT:AD:BQ:DP:FA:SS	0:20,0:.:20:0.00:0
8	103220245	.	C	G	.	PASS	SOMATIC;VT=SNP	GT:AD:BQ:DP:FA:SS	0:36,1:.:37:0.027:0
8	103772887	rs544415166	C	T	.	PASS	DB;SOMATIC;VT=SNP	GT:AD:BQ:DP:FA:SS	0:20,0:.:20:0.00:0
8	103855106	rs2513913	G	A	.	PASS	DB;SOMATIC;VT=SNP	GT:AD:BQ:DP:FA:SS	0:22,0:.:22:0.00:0
8	103925321	rs4734676	C	T	.	PASS	DB;SOMATIC;VT=SNP	GT:AD:BQ:DP:FA:SS	0:21,0:.:21:0.00:0
8	104183661	rs2388495	A	G	.	PASS	DB;SOMATIC;VT=SNP	GT:AD:BQ:DP:FA:SS	0:21,0:.:21:0.00:0
8	106457878	.	T	G	.	PASS	SOMATIC;VT=SNP	GT:AD:BQ:DP:FA:SS	0:17,0:.:17:0.00:0
8	106797922	rs7820748	G	A	.	PASS	DB;SOMATIC;VT=SNP	GT:AD:BQ:DP:FA:SS	0:21,0:.:21:0.00:0
8	107106368	rs28709304	T	G	.	PASS	DB;SOMATIC;VT=SNP	GT:AD:BQ:DP:FA:SS	0:19,0:.:19:0.00:0
8	107133714	.	T	C	.	PASS	SOMATIC;VT=SNP	GT:AD:BQ:DP:FA:SS	0:13,0:.:8:0.00:0
8	107343948	rs7838951	A	G	.	PASS	DB;SOMATIC;VT=SNP	GT:AD:BQ:DP:FA:SS	0:24,0:.:24:0.00:0
8	107538908	.	C	T	.	PASS	SOMATIC;VT=SNP	GT:AD:BQ:DP:FA:SS	0:20,0:.:18:0.00:0
8	113347882	rs17638567	T	C	.	PASS	DB;SOMATIC;VT=SNP	GT:AD:BQ:DP:FA:SS	0:25,0:.:25:0.00:0
8	115024208	.	G	A	.	PASS	SOMATIC;VT=SNP	GT:AD:BQ:DP:FA:SS	0:10,0:.:10:0.00:0
8	115024229	.	T	C	.	PASS	SOMATIC;VT=SNP	GT:AD:BQ:DP:FA:SS	0:9,0:.:9:0.00:0
8	115830476	.	A	G	.	PASS	SOMATIC;VT=SNP	GT:AD:BQ:DP:FA:SS	0:13,0:.:13:0.00:0
8	117546938	.	G	A	.	PASS	SOMATIC;VT=SNP	GT:AD:BQ:DP:FA:SS	0:8,0:.:8:0.00:0
8	118597435	rs10091314	T	C	.	PASS	DB;SOMATIC;VT=SNP	GT:AD:BQ:DP:FA:SS	0:23,0:.:22:0.00:0
8	118998437	.	T	C	.	PASS	SOMATIC;VT=SNP	GT:AD:BQ:DP:FA:SS	0:10,0:.:9:0.00:0
8	120114479	rs909028970	C	T	.	PASS	DB;SOMATIC;VT=SNP	GT:AD:BQ:DP:FA:SS	0:65,0:.:64:0.00:0
8	120967832	.	A	G	.	PASS	SOMATIC;VT=SNP	GT:AD:BQ:DP:FA:SS	0:13,0:.:13:0.00:0
8	124269418	.	A	C	.	PASS	SOMATIC;VT=SNP	GT:AD:BQ:DP:FA:SS	0:17,0:.:17:0.00:0
8	130206723	.	C	T	.	PASS	SOMATIC;VT=SNP	GT:AD:BQ:DP:FA:SS	0:9,0:.:9:0.00:0
8	131119756	rs12543817	T	A	.	PASS	DB;SOMATIC;VT=SNP	GT:AD:BQ:DP:FA:SS	0:22,0:.:22:0.00:0
8	143694281	.	A	T	.	PASS	SOMATIC;VT=SNP	GT:AD:BQ:DP:FA:SS	0:9,0:.:9:0.00:0
8	144504959	rs111704855	C	T	.	PASS	DB;SOMATIC;VT=SNP	GT:AD:BQ:DP:FA:SS	0:19,0:.:19:0.00:0
9	5641292	.	T	C	.	PASS	SOMATIC;VT=SNP	GT:AD:BQ:DP:FA:SS	0:8,0:.:7:0.00:0
9	16539440	.	G	T	.	PASS	SOMATIC;VT=SNP	GT:AD:BQ:DP:FA:SS	0:10,0:.:10:0.00:0
9	19388458	.	T	C	.	PASS	SOMATIC;VT=SNP	GT:AD:BQ:DP:FA:SS	0:9,0:.:9:0.00:0
9	27040306	.	T	C	.	PASS	SOMATIC;VT=SNP	GT:AD:BQ:DP:FA:SS	0:8,0:.:8:0.00:0
9	28189453	.	G	T	.	PASS	SOMATIC;VT=SNP	GT:AD:BQ:DP:FA:SS	0:52,0:.:36:0.00:0
9	28853783	rs2148784	C	T	.	PASS	DB;SOMATIC;VT=SNP	GT:AD:BQ:DP:FA:SS	0:38,1:.:39:0.026:0
9	31106740	.	A	T	.	PASS	SOMATIC;VT=SNP	GT:AD:BQ:DP:FA:SS	0:9,0:.:9:0.00:0
9	34113923	.	A	G	.	PASS	SOMATIC;VT=SNP	GT:AD:BQ:DP:FA:SS	0:11,0:.:11:0.00:0
9	34174378	.	A	G	.	PASS	SOMATIC;VT=SNP	GT:AD:BQ:DP:FA:SS	0:11,0:.:11:0.00:0
9	35878526	.	C	G	.	PASS	SOMATIC;VT=SNP	GT:AD:BQ:DP:FA:SS	0:14,0:.:14:0.00:0
9	36380509	.	A	T	.	PASS	SOMATIC;VT=SNP	GT:AD:BQ:DP:FA:SS	0:18,0:.:18:0.00:0
9	44436297	.	G	C	.	PASS	SOMATIC;VT=SNP	GT:AD:BQ:DP:FA:SS	0:18,0:.:18:0.00:0
9	45350567	rs28620784	G	A	.	PASS	DB;SOMATIC;VT=SNP	GT:AD:BQ:DP:FA:SS	0:36,1:.:24:0.027:0
9	45362606	rs201773445	G	T	.	PASS	DB;SOMATIC;VT=SNP	GT:AD:BQ:DP:FA:SS	0:48,1:.:43:0.020:0
9	66456876	.	C	A	.	PASS	SOMATIC;VT=SNP	GT:AD:BQ:DP:FA:SS	0:10,0:.:11:0.00:0
9	66462176	.	G	A	.	PASS	SOMATIC;VT=SNP	GT:AD:BQ:DP:FA:SS	0:14,0:.:12:0.00:0
9	66480945	.	G	A	.	PASS	SOMATIC;VT=SNP	GT:AD:BQ:DP:FA:SS	0:11,0:.:11:0.00:0
9	66485761	rs4055836	A	G	.	PASS	DB;SOMATIC;VT=SNP	GT:AD:BQ:DP:FA:SS	0:21,0:.:14:0.00:0
9	66739075	rs4922368	A	G	.	PASS	DB;SOMATIC;VT=SNP	GT:AD:BQ:DP:FA:SS	0:22,0:.:16:0.00:0
9	67706860	.	T	A	.	PASS	SOMATIC;VT=SNP	GT:AD:BQ:DP:FA:SS	0:9,0:.:6:0.00:0
9	68426259	.	A	G	.	PASS	SOMATIC;VT=SNP	GT:AD:BQ:DP:FA:SS	0:14,0:.:13:0.00:0
9	68426278	.	G	C	.	PASS	SOMATIC;VT=SNP	GT:AD:BQ:DP:FA:SS	0:15,0:.:15:0.00:0
9	68435994	rs79549108	G	A	.	PASS	DB;SOMATIC;VT=SNP	GT:AD:BQ:DP:FA:SS	0:55,1:.:49:0.018:0
9	68729093	rs79058046	T	C	.	PASS	DB;SOMATIC;VT=SNP	GT:AD:BQ:DP:FA:SS	0:51,1:.:45:0.019:0
9	74293559	.	A	G	.	PASS	SOMATIC;VT=SNP	GT:AD:BQ:DP:FA:SS	0:18,0:.:18:0.00:0
9	93462664	.	C	T	.	PASS	SOMATIC;VT=SNP	GT:AD:BQ:DP:FA:SS	0:10,0:.:10:0.00:0
9	93638287	.	G	A	.	PASS	SOMATIC;VT=SNP	GT:AD:BQ:DP:FA:SS	0:13,0:.:13:0.00:0
9	97414041	.	C	A	.	PASS	SOMATIC;VT=SNP	GT:AD:BQ:DP:FA:SS	0:12,0:.:11:0.00:0
9	98310029	.	T	C	.	PASS	SOMATIC;VT=SNP	GT:AD:BQ:DP:FA:SS	0:11,0:.:11:0.00:0
9	99270422	.	C	T	.	PASS	SOMATIC;VT=SNP	GT:AD:BQ:DP:FA:SS	0:8,0:.:8:0.00:0
9	110719116	.	C	A	.	PASS	SOMATIC;VT=SNP	GT:AD:BQ:DP:FA:SS	0:9,0:.:9:0.00:0
9	112930527	.	T	C	.	PASS	SOMATIC;VT=SNP	GT:AD:BQ:DP:FA:SS	0:38,0:.:38:0.00:0
9	115446684	.	T	A	.	PASS	SOMATIC;VT=SNP	GT:AD:BQ:DP:FA:SS	0:10,0:.:10:0.00:0
9	116370380	.	C	T	.	PASS	SOMATIC;VT=SNP	GT:AD:BQ:DP:FA:SS	0:11,0:.:11:0.00:0
9	118221385	.	T	G	.	PASS	SOMATIC;VT=SNP	GT:AD:BQ:DP:FA:SS	0:10,0:.:10:0.00:0
9	123572762	.	C	T	.	PASS	SOMATIC;VT=SNP	GT:AD:BQ:DP:FA:SS	0:11,0:.:10:0.00:0
9	131766944	.	C	T	.	PASS	SOMATIC;VT=SNP	GT:AD:BQ:DP:FA:SS	0:10,0:.:8:0.00:0
9	132219788	.	G	A	.	PASS	SOMATIC;VT=SNP	GT:AD:BQ:DP:FA:SS	0:8,0:.:8:0.00:0
9	133651711	.	G	A	.	PASS	SOMATIC;VT=SNP	GT:AD:BQ:DP:FA:SS	0:8,0:.:8:0.00:0
9	134226223	.	T	C	.	PASS	SOMATIC;VT=SNP	GT:AD:BQ:DP:FA:SS	0:11,0:.:11:0.00:0
9	135183344	.	C	G	.	PASS	SOMATIC;VT=SNP	GT:AD:BQ:DP:FA:SS	0:11,0:.:11:0.00:0
9	135636904	.	T	C	.	PASS	SOMATIC;VT=SNP	GT:AD:BQ:DP:FA:SS	0:8,0:.:8:0.00:0
10	6543555	.	A	G	.	PASS	SOMATIC;VT=SNP	GT:AD:BQ:DP:FA:SS	0:19,0:.:19:0.00:0
10	8587364	.	T	A	.	PASS	SOMATIC;VT=SNP	GT:AD:BQ:DP:FA:SS	0:8,0:.:7:0.00:0
10	11704195	.	G	A	.	PASS	SOMATIC;VT=SNP	GT:AD:BQ:DP:FA:SS	0:12,0:.:12:0.00:0
10	12013346	.	C	T	.	PASS	SOMATIC;VT=SNP	GT:AD:BQ:DP:FA:SS	0:11,0:.:11:0.00:0
10	13808953	.	G	A	.	PASS	SOMATIC;VT=SNP	GT:AD:BQ:DP:FA:SS	0:8,0:.:8:0.00:0
10	15519045	.	T	C	.	PASS	SOMATIC;VT=SNP	GT:AD:BQ:DP:FA:SS	0:11,0:.:11:0.00:0
10	16268215	.	A	G	.	PASS	SOMATIC;VT=SNP	GT:AD:BQ:DP:FA:SS	0:9,0:.:9:0.00:0
10	16747643	.	A	T	.	PASS	SOMATIC;VT=SNP	GT:AD:BQ:DP:FA:SS	0:11,0:.:11:0.00:0
10	21379828	.	T	C	.	PASS	SOMATIC;VT=SNP	GT:AD:BQ:DP:FA:SS	0:9,0:.:9:0.00:0
10	27220946	.	G	A	.	PASS	SOMATIC;VT=SNP	GT:AD:BQ:DP:FA:SS	0:10,0:.:10:0.00:0
10	28338887	.	G	T	.	PASS	SOMATIC;VT=SNP	GT:AD:BQ:DP:FA:SS	0:17,0:.:17:0.00:0
10	29611747	.	G	A	.	PASS	SOMATIC;VT=SNP	GT:AD:BQ:DP:FA:SS	0:11,0:.:11:0.00:0
10	34951621	.	G	A	.	PASS	SOMATIC;VT=SNP	GT:AD:BQ:DP:FA:SS	0:9,0:.:9:0.00:0
10	38582033	.	C	T	.	PASS	SOMATIC;VT=SNP	GT:AD:BQ:DP:FA:SS	0:14,0:.:14:0.00:0
10	39081570	rs77396228	C	G	.	PASS	DB;SOMATIC;VT=SNP	GT:AD:BQ:DP:FA:SS	0:32,0:.:22:0.00:0
10	39137440	rs4587664	G	A	.	PASS	DB;SOMATIC;VT=SNP	GT:AD:BQ:DP:FA:SS	0:44,1:.:31:0.022:0
10	39140309	rs12414390	G	A	.	PASS	DB;SOMATIC;VT=SNP	GT:AD:BQ:DP:FA:SS	0:90,0:.:43:0.00:0
10	42356245	.	T	A	.	PASS	SOMATIC;VT=SNP	GT:AD:BQ:DP:FA:SS	0:23,0:.:14:0.00:0
10	42361157	rs376918557	C	T	.	PASS	DB;SOMATIC;VT=SNP	GT:AD:BQ:DP:FA:SS	0:42,1:.:34:0.023:0
10	42365956	rs998658243	T	C	.	PASS	DB;SOMATIC;VT=SNP	GT:AD:BQ:DP:FA:SS	0:36,0:.:20:0.00:0
10	42366859	rs996156747	G	T	.	PASS	DB;SOMATIC;VT=SNP	GT:AD:BQ:DP:FA:SS	0:30,0:.:30:0.00:0
10	42370775	rs12359821	G	T	.	PASS	DB;SOMATIC;VT=SNP	GT:AD:BQ:DP:FA:SS	0:23,0:.:25:0.00:0
10	42377605	rs1040064263	C	G	.	PASS	DB;SOMATIC;VT=SNP	GT:AD:BQ:DP:FA:SS	0:25,0:.:25:0.00:0
10	42390773	.	A	C	.	PASS	SOMATIC;VT=SNP	GT:AD:BQ:DP:FA:SS	0:158,1:.:123:6.289e-03:0
10	42535187	.	A	G	.	PASS	SOMATIC;VT=SNP	GT:AD:BQ:DP:FA:SS	0:129,0:.:72:0.00:0
10	46174537	rs184736664	G	A	.	PASS	DB;SOMATIC;VT=SNP	GT:AD:BQ:DP:FA:SS	0:84,1:.:68:0.012:0
10	47018663	rs28736652	G	A	.	PASS	DB;SOMATIC;VT=SNP	GT:AD:BQ:DP:FA:SS	0:22,0:.:22:0.00:0
10	47378545	.	G	A	.	PASS	SOMATIC;VT=SNP	GT:AD:BQ:DP:FA:SS	0:11,0:.:11:0.00:0
10	51506413	.	A	C	.	PASS	SOMATIC;VT=SNP	GT:AD:BQ:DP:FA:SS	0:14,0:.:14:0.00:0
10	55657843	.	C	T	.	PASS	SOMATIC;VT=SNP	GT:AD:BQ:DP:FA:SS	0:17,0:.:17:0.00:0
10	55657852	.	G	A	.	PASS	SOMATIC;VT=SNP	GT:AD:BQ:DP:FA:SS	0:14,0:.:14:0.00:0
10	56563961	.	A	G	.	PASS	SOMATIC;VT=SNP	GT:AD:BQ:DP:FA:SS	0:18,0:.:17:0.00:0
10	59236153	rs11594844	C	T	.	PASS	DB;SOMATIC;VT=SNP	GT:AD:BQ:DP:FA:SS	0:22,0:.:22:0.00:0
10	61471247	.	A	G	.	PASS	SOMATIC;VT=SNP	GT:AD:BQ:DP:FA:SS	0:18,0:.:18:0.00:0
10	61917112	.	A	T	.	PASS	SOMATIC;VT=SNP	GT:AD:BQ:DP:FA:SS	0:24,0:.:24:0.00:0
10	63825380	rs7899580	G	A	.	PASS	DB;SOMATIC;VT=SNP	GT:AD:BQ:DP:FA:SS	0:23,0:.:22:0.00:0
10	63866243	.	A	G	.	PASS	SOMATIC;VT=SNP	GT:AD:BQ:DP:FA:SS	0:9,0:.:9:0.00:0
10	65135409	.	T	A	.	PASS	SOMATIC;VT=SNP	GT:AD:BQ:DP:FA:SS	0:12,0:.:12:0.00:0
10	69723221	.	A	G	.	PASS	SOMATIC;VT=SNP	GT:AD:BQ:DP:FA:SS	0:12,0:.:12:0.00:0
10	71223391	.	C	T	.	PASS	SOMATIC;VT=SNP	GT:AD:BQ:DP:FA:SS	0:10,0:.:9:0.00:0
10	71223396	.	T	A	.	PASS	SOMATIC;VT=SNP	GT:AD:BQ:DP:FA:SS	0:8,0:.:7:0.00:0
10	73267209	.	T	G	.	PASS	SOMATIC;VT=SNP	GT:AD:BQ:DP:FA:SS	0:17,0:.:17:0.00:0
10	74625672	.	C	T	.	PASS	SOMATIC;VT=SNP	GT:AD:BQ:DP:FA:SS	0:9,0:.:8:0.00:0
10	78031038	.	C	T	.	PASS	SOMATIC;VT=SNP	GT:AD:BQ:DP:FA:SS	0:10,0:.:10:0.00:0
10	85041151	.	C	G	.	PASS	SOMATIC;VT=SNP	GT:AD:BQ:DP:FA:SS	0:8,0:.:8:0.00:0
10	88387821	.	A	G	.	PASS	SOMATIC;VT=SNP	GT:AD:BQ:DP:FA:SS	0:9,0:.:8:0.00:0
10	101760706	.	A	T	.	PASS	SOMATIC;VT=SNP	GT:AD:BQ:DP:FA:SS	0:12,0:.:13:0.00:0
10	103928680	.	A	G	.	PASS	SOMATIC;VT=SNP	GT:AD:BQ:DP:FA:SS	0:9,0:.:9:0.00:0
10	111938379	.	T	C	.	PASS	SOMATIC;VT=SNP	GT:AD:BQ:DP:FA:SS	0:8,0:.:5:0.00:0
10	114665168	.	G	A	.	PASS	SOMATIC;VT=SNP	GT:AD:BQ:DP:FA:SS	0:13,0:.:7:0.00:0
10	115437859	.	G	A	.	PASS	SOMATIC;VT=SNP	GT:AD:BQ:DP:FA:SS	0:14,0:.:14:0.00:0
10	115772287	.	C	A	.	PASS	SOMATIC;VT=SNP	GT:AD:BQ:DP:FA:SS	0:13,0:.:13:0.00:0
10	118096951	.	T	C	.	PASS	SOMATIC;VT=SNP	GT:AD:BQ:DP:FA:SS	0:11,0:.:11:0.00:0
10	123693423	.	T	C	.	PASS	SOMATIC;VT=SNP	GT:AD:BQ:DP:FA:SS	0:14,0:.:14:0.00:0
10	126170079	.	A	G	.	PASS	SOMATIC;VT=SNP	GT:AD:BQ:DP:FA:SS	0:9,0:.:9:0.00:0
11	196091	rs868637637	G	C	.	PASS	DB;SOMATIC;VT=SNP	GT:AD:BQ:DP:FA:SS	0:50,1:.:38:0.020:0
11	6334210	.	C	T	.	PASS	SOMATIC;VT=SNP	GT:AD:BQ:DP:FA:SS	0:8,0:.:8:0.00:0
11	7247848	.	A	C	.	PASS	SOMATIC;VT=SNP	GT:AD:BQ:DP:FA:SS	0:10,0:.:7:0.00:0
11	7717066	.	G	A	.	PASS	SOMATIC;VT=SNP	GT:AD:BQ:DP:FA:SS	0:9,0:.:1:0.00:0
11	7820797	rs11606437	G	C	.	PASS	DB;SOMATIC;VT=SNP	GT:AD:BQ:DP:FA:SS	0:19,0:.:19:0.00:0
11	8956024	.	A	T	.	PASS	SOMATIC;VT=SNP	GT:AD:BQ:DP:FA:SS	0:9,0:.:9:0.00:0
11	9681628	.	T	G	.	PASS	SOMATIC;VT=SNP	GT:AD:BQ:DP:FA:SS	0:8,0:.:8:0.00:0
11	11824333	.	T	C	.	PASS	SOMATIC;VT=SNP	GT:AD:BQ:DP:FA:SS	0:9,0:.:9:0.00:0
11	17106306	.	G	A	.	PASS	SOMATIC;VT=SNP	GT:AD:BQ:DP:FA:SS	0:12,0:.:12:0.00:0
11	19111370	.	C	T	.	PASS	SOMATIC;VT=SNP	GT:AD:BQ:DP:FA:SS	0:19,0:.:17:0.00:0
11	33092643	.	T	C	.	PASS	SOMATIC;VT=SNP	GT:AD:BQ:DP:FA:SS	0:12,0:.:12:0.00:0
11	35169578	.	C	G	.	PASS	SOMATIC;VT=SNP	GT:AD:BQ:DP:FA:SS	0:17,0:.:16:0.00:0
11	36297106	.	C	G	.	PASS	SOMATIC;VT=SNP	GT:AD:BQ:DP:FA:SS	0:9,0:.:9:0.00:0
11	36969755	rs7952341	G	A	.	PASS	DB;SOMATIC;VT=SNP	GT:AD:BQ:DP:FA:SS	0:38,1:.:39:0.026:0
11	47535312	.	C	T	.	PASS	SOMATIC;VT=SNP	GT:AD:BQ:DP:FA:SS	0:18,0:.:18:0.00:0
11	49070655	rs4929858	A	T	.	PASS	DB;SOMATIC;VT=SNP	GT:AD:BQ:DP:FA:SS	0:22,0:.:22:0.00:0
11	50745643	.	G	T	.	PASS	SOMATIC;VT=SNP	GT:AD:BQ:DP:FA:SS	0:31,0:.:26:0.00:0
11	50745671	rs555350438	A	T	.	PASS	DB;SOMATIC;VT=SNP	GT:AD:BQ:DP:FA:SS	0:30,0:.:24:0.00:0
11	51591230	rs149493521	A	T	.	PASS	DB;SOMATIC;VT=SNP	GT:AD:BQ:DP:FA:SS	0:70,0:.:48:0.00:0
11	59683337	.	T	C	.	PASS	SOMATIC;VT=SNP	GT:AD:BQ:DP:FA:SS	0:8,0:.:7:0.00:0
11	60234655	.	T	A	.	PASS	SOMATIC;VT=SNP	GT:AD:BQ:DP:FA:SS	0:105,1:.:106:9.434e-03:0
11	60633537	.	A	G	.	PASS	SOMATIC;VT=SNP	GT:AD:BQ:DP:FA:SS	0:8,0:.:7:0.00:0
11	63464266	.	T	G	.	PASS	SOMATIC;VT=SNP	GT:AD:BQ:DP:FA:SS	0:11,0:.:11:0.00:0
11	64431731	.	T	C	.	PASS	SOMATIC;VT=SNP	GT:AD:BQ:DP:FA:SS	0:8,0:.:8:0.00:0
11	66344811	.	A	T	.	PASS	SOMATIC;VT=SNP	GT:AD:BQ:DP:FA:SS	0:9,0:.:9:0.00:0
11	74594491	.	A	T	.	PASS	SOMATIC;VT=SNP	GT:AD:BQ:DP:FA:SS	0:12,0:.:6:0.00:0
11	87026191	.	C	T	.	PASS	SOMATIC;VT=SNP	GT:AD:BQ:DP:FA:SS	0:31,0:.:31:0.00:0
11	90004328	.	G	A	.	PASS	SOMATIC;VT=SNP	GT:AD:BQ:DP:FA:SS	0:10,0:.:7:0.00:0
11	90180790	.	C	T	.	PASS	SOMATIC;VT=SNP	GT:AD:BQ:DP:FA:SS	0:13,0:.:13:0.00:0
11	92438744	.	A	G	.	PASS	SOMATIC;VT=SNP	GT:AD:BQ:DP:FA:SS	0:9,0:.:9:0.00:0
11	92720357	.	G	A	.	PASS	SOMATIC;VT=SNP	GT:AD:BQ:DP:FA:SS	0:10,0:.:10:0.00:0
11	93466793	.	A	T	.	PASS	SOMATIC;VT=SNP	GT:AD:BQ:DP:FA:SS	0:179,1:.:180:5.556e-03:0
11	100838718	.	A	G	.	PASS	SOMATIC;VT=SNP	GT:AD:BQ:DP:FA:SS	0:16,0:.:16:0.00:0
11	102853284	.	G	A	.	PASS	SOMATIC;VT=SNP	GT:AD:BQ:DP:FA:SS	0:9,0:.:9:0.00:0
11	107306714	.	T	A	.	PASS	SOMATIC;VT=SNP	GT:AD:BQ:DP:FA:SS	0:8,0:.:7:0.00:0
11	118678337	.	T	C	.	PASS	SOMATIC;VT=SNP	GT:AD:BQ:DP:FA:SS	0:9,0:.:9:0.00:0
11	120429200	.	A	G	.	PASS	SOMATIC;VT=SNP	GT:AD:BQ:DP:FA:SS	0:8,0:.:8:0.00:0
12	2547513	.	A	G	.	PASS	SOMATIC;VT=SNP	GT:AD:BQ:DP:FA:SS	0:13,0:.:13:0.00:0
12	6863971	.	A	G	.	PASS	SOMATIC;VT=SNP	GT:AD:BQ:DP:FA:SS	0:10,0:.:10:0.00:0
12	8492823	.	C	T	.	PASS	SOMATIC;VT=SNP	GT:AD:BQ:DP:FA:SS	0:55,1:.:56:0.018:0
12	13936924	.	A	G	.	PASS	SOMATIC;VT=SNP	GT:AD:BQ:DP:FA:SS	0:9,0:.:9:0.00:0
12	20995086	.	A	C	.	PASS	SOMATIC;VT=SNP	GT:AD:BQ:DP:FA:SS	0:12,0:.:12:0.00:0
12	25322226	.	G	C	.	PASS	SOMATIC;VT=SNP	GT:AD:BQ:DP:FA:SS	0:20,0:.:15:0.00:0
12	25322271	.	G	A	.	PASS	SOMATIC;VT=SNP	GT:AD:BQ:DP:FA:SS	0:10,0:.:9:0.00:0
12	31484941	.	G	A	.	PASS	SOMATIC;VT=SNP	GT:AD:BQ:DP:FA:SS	0:12,0:.:12:0.00:0
12	32199844	.	T	A	.	PASS	SOMATIC;VT=SNP	GT:AD:BQ:DP:FA:SS	0:10,0:.:10:0.00:0
12	39580412	.	C	T	.	PASS	SOMATIC;VT=SNP	GT:AD:BQ:DP:FA:SS	0:13,0:.:13:0.00:0
12	46123480	.	G	A	.	PASS	SOMATIC;VT=SNP	GT:AD:BQ:DP:FA:SS	0:30,0:.:30:0.00:0
12	51436229	.	G	A	.	PASS	SOMATIC;VT=SNP	GT:AD:BQ:DP:FA:SS	0:10,0:.:10:0.00:0
12	56407136	.	A	C	.	PASS	SOMATIC;VT=SNP	GT:AD:BQ:DP:FA:SS	0:9,0:.:9:0.00:0
12	63543578	rs10784341	T	A	.	PASS	DB;SOMATIC;VT=SNP	GT:AD:BQ:DP:FA:SS	0:41,1:.:42:0.024:0
12	66485789	rs10431571	A	G	.	PASS	DB;SOMATIC;VT=SNP	GT:AD:BQ:DP:FA:SS	0:39,0:.:39:0.00:0
12	67479865	rs537262389	C	G	.	PASS	DB;SOMATIC;VT=SNP	GT:AD:BQ:DP:FA:SS	0:19,0:.:19:0.00:0
12	67725380	rs7308322	G	T	.	PASS	DB;SOMATIC;VT=SNP	GT:AD:BQ:DP:FA:SS	0:40,1:.:41:0.024:0
12	67839633	rs11176744	C	G	.	PASS	DB;SOMATIC;VT=SNP	GT:AD:BQ:DP:FA:SS	0:25,0:.:25:0.00:0
12	69076138	.	C	T	.	PASS	SOMATIC;VT=SNP	GT:AD:BQ:DP:FA:SS	0:14,0:.:14:0.00:0
12	69554030	.	G	C	.	PASS	SOMATIC;VT=SNP	GT:AD:BQ:DP:FA:SS	0:11,0:.:11:0.00:0
12	70941312	.	T	C	.	PASS	SOMATIC;VT=SNP	GT:AD:BQ:DP:FA:SS	0:16,0:.:16:0.00:0
12	72631299	.	T	G	.	PASS	SOMATIC;VT=SNP	GT:AD:BQ:DP:FA:SS	0:15,0:.:15:0.00:0
12	102131383	.	C	T	.	PASS	SOMATIC;VT=SNP	GT:AD:BQ:DP:FA:SS	0:13,0:.:13:0.00:0
12	102133520	.	G	A	.	PASS	SOMATIC;VT=SNP	GT:AD:BQ:DP:FA:SS	0:20,0:.:18:0.00:0
12	102274326	.	T	C	.	PASS	SOMATIC;VT=SNP	GT:AD:BQ:DP:FA:SS	0:13,0:.:13:0.00:0
12	104413120	.	G	C	.	PASS	SOMATIC;VT=SNP	GT:AD:BQ:DP:FA:SS	0:15,0:.:15:0.00:0
12	107393943	.	A	T	.	PASS	SOMATIC;VT=SNP	GT:AD:BQ:DP:FA:SS	0:44,1:.:45:0.022:0
12	108908030	.	C	T	.	PASS	SOMATIC;VT=SNP	GT:AD:BQ:DP:FA:SS	0:8,0:.:8:0.00:0
12	110262898	.	A	G	.	PASS	SOMATIC;VT=SNP	GT:AD:BQ:DP:FA:SS	0:22,0:.:21:0.00:0
12	113683230	rs537768800	G	T	.	PASS	DB;SOMATIC;VT=SNP	GT:AD:BQ:DP:FA:SS	0:26,0:.:23:0.00:0
12	113954048	.	C	T	.	PASS	SOMATIC;VT=SNP	GT:AD:BQ:DP:FA:SS	0:15,0:.:12:0.00:0
12	120110857	.	G	T	.	PASS	SOMATIC;VT=SNP	GT:AD:BQ:DP:FA:SS	0:9,0:.:9:0.00:0
12	122227009	.	A	G	.	PASS	SOMATIC;VT=SNP	GT:AD:BQ:DP:FA:SS	0:9,0:.:9:0.00:0
12	122607421	.	A	T	.	PASS	SOMATIC;VT=SNP	GT:AD:BQ:DP:FA:SS	0:8,0:.:8:0.00:0
13	22547366	.	C	T	.	PASS	SOMATIC;VT=SNP	GT:AD:BQ:DP:FA:SS	0:8,0:.:7:0.00:0
13	28506411	.	C	T	.	PASS	SOMATIC;VT=SNP	GT:AD:BQ:DP:FA:SS	0:8,0:.:7:0.00:0
13	29145533	.	G	A	.	PASS	SOMATIC;VT=SNP	GT:AD:BQ:DP:FA:SS	0:9,0:.:9:0.00:0
13	39427285	.	C	T	.	PASS	SOMATIC;VT=SNP	GT:AD:BQ:DP:FA:SS	0:8,0:.:8:0.00:0
13	45935192	.	A	G	.	PASS	SOMATIC;VT=SNP	GT:AD:BQ:DP:FA:SS	0:14,0:.:13:0.00:0
13	50277264	.	A	G	.	PASS	SOMATIC;VT=SNP	GT:AD:BQ:DP:FA:SS	0:9,0:.:10:0.00:0
13	55384137	.	C	T	.	PASS	SOMATIC;VT=SNP	GT:AD:BQ:DP:FA:SS	0:11,0:.:10:0.00:0
13	73587300	.	G	A	.	PASS	SOMATIC;VT=SNP	GT:AD:BQ:DP:FA:SS	0:15,0:.:8:0.00:0
13	103623563	.	C	T	.	PASS	SOMATIC;VT=SNP	GT:AD:BQ:DP:FA:SS	0:17,0:.:17:0.00:0
13	108438846	.	C	A	.	PASS	SOMATIC;VT=SNP	GT:AD:BQ:DP:FA:SS	0:11,0:.:11:0.00:0
13	111345054	.	T	C	.	PASS	SOMATIC;VT=SNP	GT:AD:BQ:DP:FA:SS	0:12,0:.:12:0.00:0
13	113201894	rs112767817	C	T	.	PASS	DB;SOMATIC;VT=SNP	GT:AD:BQ:DP:FA:SS	0:35,1:.:37:0.028:0
13	113743774	rs7490956	C	T	.	PASS	DB;SOMATIC;VT=SNP	GT:AD:BQ:DP:FA:SS	0:66,1:.:67:0.015:0
14	19698821	.	C	T	.	PASS	SOMATIC;VT=SNP	GT:AD:BQ:DP:FA:SS	0:19,0:.:19:0.00:0
14	21855477	.	C	T	.	PASS	SOMATIC;VT=SNP	GT:AD:BQ:DP:FA:SS	0:13,0:.:13:0.00:0
14	21915799	.	A	G	.	PASS	SOMATIC;VT=SNP	GT:AD:BQ:DP:FA:SS	0:15,0:.:15:0.00:0
14	22355936	rs866068153	A	T	.	PASS	DB;SOMATIC;VT=SNP	GT:AD:BQ:DP:FA:SS	0:20,0:.:20:0.00:0
14	23174232	.	G	A	.	PASS	SOMATIC;VT=SNP	GT:AD:BQ:DP:FA:SS	0:22,0:.:22:0.00:0
14	23438182	.	T	C	.	PASS	SOMATIC;VT=SNP	GT:AD:BQ:DP:FA:SS	0:10,0:.:10:0.00:0
14	24061156	.	A	G	.	PASS	SOMATIC;VT=SNP	GT:AD:BQ:DP:FA:SS	0:9,0:.:7:0.00:0
14	30621987	.	G	A	.	PASS	SOMATIC;VT=SNP	GT:AD:BQ:DP:FA:SS	0:10,0:.:10:0.00:0
14	31364119	rs868634240	C	A	.	PASS	DB;SOMATIC;VT=SNP	GT:AD:BQ:DP:FA:SS	0:72,1:.:73:0.014:0
14	33272416	.	A	G	.	PASS	SOMATIC;VT=SNP	GT:AD:BQ:DP:FA:SS	0:12,0:.:12:0.00:0
14	35187762	.	G	A	.	PASS	SOMATIC;VT=SNP	GT:AD:BQ:DP:FA:SS	0:13,0:.:12:0.00:0
14	35449329	.	T	C	.	PASS	SOMATIC;VT=SNP	GT:AD:BQ:DP:FA:SS	0:12,0:.:10:0.00:0
14	35844596	.	A	T	.	PASS	SOMATIC;VT=SNP	GT:AD:BQ:DP:FA:SS	0:8,0:.:8:0.00:0
14	47751635	.	C	T	.	PASS	SOMATIC;VT=SNP	GT:AD:BQ:DP:FA:SS	0:12,0:.:12:0.00:0
14	50174385	.	A	T	.	PASS	SOMATIC;VT=SNP	GT:AD:BQ:DP:FA:SS	0:8,0:.:8:0.00:0
14	50585628	.	T	A	.	PASS	SOMATIC;VT=SNP	GT:AD:BQ:DP:FA:SS	0:39,0:.:39:0.00:0
14	54436826	.	A	T	.	PASS	SOMATIC;VT=SNP	GT:AD:BQ:DP:FA:SS	0:11,0:.:8:0.00:0
14	61204615	.	A	G	.	PASS	SOMATIC;VT=SNP	GT:AD:BQ:DP:FA:SS	0:8,0:.:7:0.00:0
14	61204630	.	A	G	.	PASS	SOMATIC;VT=SNP	GT:AD:BQ:DP:FA:SS	0:8,0:.:7:0.00:0
14	66060589	.	T	C	.	PASS	SOMATIC;VT=SNP	GT:AD:BQ:DP:FA:SS	0:9,0:.:5:0.00:0
14	74000822	.	T	C	.	PASS	SOMATIC;VT=SNP	GT:AD:BQ:DP:FA:SS	0:14,0:.:14:0.00:0
14	74719372	.	A	G	.	PASS	SOMATIC;VT=SNP	GT:AD:BQ:DP:FA:SS	0:14,0:.:14:0.00:0
14	82036428	.	C	T	.	PASS	SOMATIC;VT=SNP	GT:AD:BQ:DP:FA:SS	0:12,0:.:10:0.00:0
14	85351028	.	G	A	.	PASS	SOMATIC;VT=SNP	GT:AD:BQ:DP:FA:SS	0:13,0:.:13:0.00:0
14	85380345	.	C	T	.	PASS	SOMATIC;VT=SNP	GT:AD:BQ:DP:FA:SS	0:8,0:.:7:0.00:0
14	87341501	.	C	T	.	PASS	SOMATIC;VT=SNP	GT:AD:BQ:DP:FA:SS	0:14,0:.:11:0.00:0
14	88449403	.	G	A	.	PASS	SOMATIC;VT=SNP	GT:AD:BQ:DP:FA:SS	0:9,0:.:9:0.00:0
14	89825569	.	G	A	.	PASS	SOMATIC;VT=SNP	GT:AD:BQ:DP:FA:SS	0:8,0:.:8:0.00:0
14	93096594	.	A	G	.	PASS	SOMATIC;VT=SNP	GT:AD:BQ:DP:FA:SS	0:12,0:.:12:0.00:0
14	93997031	.	G	A	.	PASS	SOMATIC;VT=SNP	GT:AD:BQ:DP:FA:SS	0:21,0:.:20:0.00:0
14	102146646	.	T	C	.	PASS	SOMATIC;VT=SNP	GT:AD:BQ:DP:FA:SS	0:10,0:.:10:0.00:0
14	102638820	.	G	A	.	PASS	SOMATIC;VT=SNP	GT:AD:BQ:DP:FA:SS	0:8,0:.:5:0.00:0
14	104765516	rs372439868	T	A	.	PASS	DB;SOMATIC;VT=SNP	GT:AD:BQ:DP:FA:SS	0:28,0:.:27:0.00:0
14	105425419	.	C	T	.	PASS	SOMATIC;VT=SNP	GT:AD:BQ:DP:FA:SS	0:9,0:.:9:0.00:0
14	105806337	.	A	G	.	PASS	SOMATIC;VT=SNP	GT:AD:BQ:DP:FA:SS	0:26,0:.:26:0.00:0
14	106144162	.	A	G	.	PASS	SOMATIC;VT=SNP	GT:AD:BQ:DP:FA:SS	0:8,0:.:8:0.00:0
14	106162002	rs371392601	C	A	.	PASS	DB;SOMATIC;VT=SNP	GT:AD:BQ:DP:FA:SS	0:23,0:.:23:0.00:0
15	20310058	.	T	A	.	PASS	SOMATIC;VT=SNP	GT:AD:BQ:DP:FA:SS	0:8,0:.:7:0.00:0
15	20451821	rs2601506	C	T	.	PASS	DB;SOMATIC;VT=SNP	GT:AD:BQ:DP:FA:SS	0:56,1:.:57:0.018:0
15	20509070	.	T	C	.	PASS	SOMATIC;VT=SNP	GT:AD:BQ:DP:FA:SS	0:16,0:.:13:0.00:0
15	20585811	.	C	T	.	PASS	SOMATIC;VT=SNP	GT:AD:BQ:DP:FA:SS	0:8,0:.:8:0.00:0
15	21251255	.	G	T	.	PASS	SOMATIC;VT=SNP	GT:AD:BQ:DP:FA:SS	0:35,0:.:32:0.00:0
15	22335009	rs143374812	G	A	.	PASS	DB;SOMATIC;VT=SNP	GT:AD:BQ:DP:FA:SS	0:33,1:.:34:0.029:0
15	22505061	rs34644617	T	C	.	PASS	DB;SOMATIC;VT=SNP	GT:AD:BQ:DP:FA:SS	0:20,0:.:20:0.00:0
15	22549736	rs4779227	T	C	.	PASS	DB;SOMATIC;VT=SNP	GT:AD:BQ:DP:FA:SS	0:28,0:.:28:0.00:0
15	22564706	rs12442509	T	C	.	PASS	DB;SOMATIC;VT=SNP	GT:AD:BQ:DP:FA:SS	0:44,0:.:43:0.00:0
15	23230240	rs138938121	G	A	.	PASS	DB;SOMATIC;VT=SNP	GT:AD:BQ:DP:FA:SS	0:19,0:.:19:0.00:0
15	23255466	rs7403744	C	T	.	PASS	DB;SOMATIC;VT=SNP	GT:AD:BQ:DP:FA:SS	0:25,0:.:16:0.00:0
15	25139598	rs11855703	C	A	.	PASS	DB;SOMATIC;VT=SNP	GT:AD:BQ:DP:FA:SS	0:22,0:.:22:0.00:0
15	26245923	.	T	C	.	PASS	SOMATIC;VT=SNP	GT:AD:BQ:DP:FA:SS	0:13,0:.:13:0.00:0
15	29953623	.	A	T	.	PASS	SOMATIC;VT=SNP	GT:AD:BQ:DP:FA:SS	0:12,0:.:12:0.00:0
15	31691658	.	G	A	.	PASS	SOMATIC;VT=SNP	GT:AD:BQ:DP:FA:SS	0:18,0:.:18:0.00:0
15	40669301	.	A	G	.	PASS	SOMATIC;VT=SNP	GT:AD:BQ:DP:FA:SS	0:16,0:.:15:0.00:0
15	42530793	.	A	T	.	PASS	SOMATIC;VT=SNP	GT:AD:BQ:DP:FA:SS	0:13,0:.:13:0.00:0
15	44142758	.	G	A	.	PASS	SOMATIC;VT=SNP	GT:AD:BQ:DP:FA:SS	0:14,0:.:14:0.00:0
15	55719897	.	C	G	.	PASS	SOMATIC;VT=SNP	GT:AD:BQ:DP:FA:SS	0:12,0:.:12:0.00:0
15	56143872	.	T	A	.	PASS	SOMATIC;VT=SNP	GT:AD:BQ:DP:FA:SS	0:8,0:.:8:0.00:0
15	57233648	.	G	A	.	PASS	SOMATIC;VT=SNP	GT:AD:BQ:DP:FA:SS	0:8,0:.:8:0.00:0
15	59960973	rs74784582	G	A	.	PASS	DB;SOMATIC;VT=SNP	GT:AD:BQ:DP:FA:SS	0:35,1:.:36:0.028:0
15	62970840	.	G	A	.	PASS	SOMATIC;VT=SNP	GT:AD:BQ:DP:FA:SS	0:12,0:.:11:0.00:0
15	63927233	rs564262250	T	A	.	PASS	DB;SOMATIC;VT=SNP	GT:AD:BQ:DP:FA:SS	0:24,0:.:24:0.00:0
15	65197118	.	G	A	.	PASS	SOMATIC;VT=SNP	GT:AD:BQ:DP:FA:SS	0:17,0:.:17:0.00:0
15	65286704	.	G	A	.	PASS	SOMATIC;VT=SNP	GT:AD:BQ:DP:FA:SS	0:8,0:.:8:0.00:0
15	65370746	.	C	G	.	PASS	SOMATIC;VT=SNP	GT:AD:BQ:DP:FA:SS	0:9,0:.:9:0.00:0
15	66080604	.	A	G	.	PASS	SOMATIC;VT=SNP	GT:AD:BQ:DP:FA:SS	0:12,0:.:12:0.00:0
15	68581985	.	G	A	.	PASS	SOMATIC;VT=SNP	GT:AD:BQ:DP:FA:SS	0:57,0:.:57:0.00:0
15	69958050	.	C	T	.	PASS	SOMATIC;VT=SNP	GT:AD:BQ:DP:FA:SS	0:10,0:.:10:0.00:0
15	72145311	.	G	A	.	PASS	SOMATIC;VT=SNP	GT:AD:BQ:DP:FA:SS	0:8,0:.:8:0.00:0
15	72349380	.	G	A	.	PASS	SOMATIC;VT=SNP	GT:AD:BQ:DP:FA:SS	0:15,0:.:15:0.00:0
15	74364231	.	C	T	.	PASS	SOMATIC;VT=SNP	GT:AD:BQ:DP:FA:SS	0:81,1:.:67:0.012:0
15	74364232	rs369390083	A	G	.	PASS	DB;SOMATIC;VT=SNP	GT:AD:BQ:DP:FA:SS	0:81,1:.:66:0.012:0
15	75021509	.	G	T	.	PASS	SOMATIC;VT=SNP	GT:AD:BQ:DP:FA:SS	0:10,0:.:9:0.00:0
15	75173239	.	T	A	.	PASS	SOMATIC;VT=SNP	GT:AD:BQ:DP:FA:SS	0:14,0:.:14:0.00:0
15	80718156	.	A	G	.	PASS	SOMATIC;VT=SNP	GT:AD:BQ:DP:FA:SS	0:11,0:.:11:0.00:0
15	83409853	.	T	C	.	PASS	SOMATIC;VT=SNP	GT:AD:BQ:DP:FA:SS	0:16,0:.:15:0.00:0
15	88491647	rs149634366	G	A	.	PASS	DB;SOMATIC;VT=SNP	GT:AD:BQ:DP:FA:SS	0:19,0:.:19:0.00:0
15	89735057	.	A	T	.	PASS	SOMATIC;VT=SNP	GT:AD:BQ:DP:FA:SS	0:8,0:.:8:0.00:0
15	90116381	.	T	A	.	PASS	SOMATIC;VT=SNP	GT:AD:BQ:DP:FA:SS	0:8,0:.:8:0.00:0
15	91625525	.	T	C	.	PASS	SOMATIC;VT=SNP	GT:AD:BQ:DP:FA:SS	0:9,0:.:8:0.00:0
15	93411944	.	A	G	.	PASS	SOMATIC;VT=SNP	GT:AD:BQ:DP:FA:SS	0:16,0:.:15:0.00:0
15	95288108	.	G	A	.	PASS	SOMATIC;VT=SNP	GT:AD:BQ:DP:FA:SS	0:8,0:.:7:0.00:0
15	99296542	.	C	A	.	PASS	SOMATIC;VT=SNP	GT:AD:BQ:DP:FA:SS	0:10,0:.:10:0.00:0
16	102507	.	C	T	.	PASS	SOMATIC;VT=SNP	GT:AD:BQ:DP:FA:SS	0:14,0:.:10:0.00:0
16	2653782	.	G	A	.	PASS	SOMATIC;VT=SNP	GT:AD:BQ:DP:FA:SS	0:18,0:.:18:0.00:0
16	15142053	.	G	A	.	PASS	SOMATIC;VT=SNP	GT:AD:BQ:DP:FA:SS	0:11,0:.:11:0.00:0
16	29113653	rs200037730	G	A	.	PASS	DB;SOMATIC;VT=SNP	GT:AD:BQ:DP:FA:SS	0:33,0:.:32:0.00:0
16	29873636	.	A	G	.	PASS	SOMATIC;VT=SNP	GT:AD:BQ:DP:FA:SS	0:8,0:.:8:0.00:0
16	30801906	.	T	C	.	PASS	SOMATIC;VT=SNP	GT:AD:BQ:DP:FA:SS	0:11,0:.:11:0.00:0
16	32123237	rs376834914	G	C	.	PASS	DB;SOMATIC;VT=SNP	GT:AD:BQ:DP:FA:SS	0:22,0:.:18:0.00:0
16	32833225	.	C	A	.	PASS	SOMATIC;VT=SNP	GT:AD:BQ:DP:FA:SS	0:11,0:.:11:0.00:0
16	32834261	rs201003796	C	T	.	PASS	DB;SOMATIC;VT=SNP	GT:AD:BQ:DP:FA:SS	0:30,0:.:17:0.00:0
16	33066702	.	A	G	.	PASS	SOMATIC;VT=SNP	GT:AD:BQ:DP:FA:SS	0:15,0:.:13:0.00:0
16	33390019	rs113166608	G	T	.	PASS	DB;SOMATIC;VT=SNP	GT:AD:BQ:DP:FA:SS	0:24,0:.:23:0.00:0
16	33499325	rs372587168	G	A	.	PASS	DB;SOMATIC;VT=SNP	GT:AD:BQ:DP:FA:SS	0:20,0:.:20:0.00:0
16	33547860	rs4123886	C	T	.	PASS	DB;SOMATIC;VT=SNP	GT:AD:BQ:DP:FA:SS	0:39,0:.:46:0.00:0
16	33934955	rs112521126	G	A	.	PASS	DB;SOMATIC;VT=SNP	GT:AD:BQ:DP:FA:SS	0:32,0:.:32:0.00:0
16	33951272	.	C	A	.	PASS	SOMATIC;VT=SNP	GT:AD:BQ:DP:FA:SS	0:33,0:.:29:0.00:0
16	33962879	.	C	T	.	PASS	SOMATIC;VT=SNP	GT:AD:BQ:DP:FA:SS	0:13,0:.:13:0.00:0
16	34629876	.	A	G	.	PASS	SOMATIC;VT=SNP	GT:AD:BQ:DP:FA:SS	0:21,0:.:20:0.00:0
16	46386026	.	C	A	.	PASS	SOMATIC;VT=SNP	GT:AD:BQ:DP:FA:SS	0:37,0:.:34:0.00:0
16	46386600	rs4517819	A	C	.	PASS	DB;SOMATIC;VT=SNP	GT:AD:BQ:DP:FA:SS	0:33,1:.:30:0.029:0
16	46386603	rs4558440	C	T	.	PASS	DB;SOMATIC;VT=SNP	GT:AD:BQ:DP:FA:SS	0:33,1:.:30:0.029:0
16	46387188	rs4966966	C	T	.	PASS	DB;SOMATIC;VT=SNP	GT:AD:BQ:DP:FA:SS	0:24,0:.:19:0.00:0
16	46387318	rs4327072	T	G	.	PASS	DB;SOMATIC;VT=SNP	GT:AD:BQ:DP:FA:SS	0:50,1:.:23:0.020:0
16	46388337	rs4250253	C	A	.	PASS	DB;SOMATIC;VT=SNP	GT:AD:BQ:DP:FA:SS	0:122,1:.:95:8.130e-03:0
16	46388516	rs9674415	C	T	.	PASS	DB;SOMATIC;VT=SNP	GT:AD:BQ:DP:FA:SS	0:56,1:.:54:0.018:0
16	46389123	rs4966624	C	T	.	PASS	DB;SOMATIC;VT=SNP	GT:AD:BQ:DP:FA:SS	0:38,1:.:38:0.026:0
16	46389439	.	T	A	.	PASS	SOMATIC;VT=SNP	GT:AD:BQ:DP:FA:SS	0:25,0:.:21:0.00:0
16	46389580	rs9673296	C	G	.	PASS	DB;SOMATIC;VT=SNP	GT:AD:BQ:DP:FA:SS	0:95,1:.:66:0.010:0
16	46390202	rs28804672	T	C	.	PASS	DB;SOMATIC;VT=SNP	GT:AD:BQ:DP:FA:SS	0:47,1:.:32:0.021:0
16	46390773	rs4488476	C	A	.	PASS	DB;SOMATIC;VT=SNP	GT:AD:BQ:DP:FA:SS	0:56,1:.:37:0.018:0
16	46390794	rs4643352	T	G	.	PASS	DB;SOMATIC;VT=SNP	GT:AD:BQ:DP:FA:SS	0:57,1:.:41:0.017:0
16	46390867	rs4286122	G	T	.	PASS	DB;SOMATIC;VT=SNP	GT:AD:BQ:DP:FA:SS	0:68,0:.:36:0.00:0
16	46395036	rs6598811	G	A	.	PASS	DB;SOMATIC;VT=SNP	GT:AD:BQ:DP:FA:SS	0:59,0:.:55:0.00:0
16	46401313	rs782150326	A	T	.	PASS	DB;SOMATIC;VT=SNP	GT:AD:BQ:DP:FA:SS	0:35,1:.:30:0.028:0
16	46401368	rs12103388	G	T	.	PASS	DB;SOMATIC;VT=SNP	GT:AD:BQ:DP:FA:SS	0:46,1:.:27:0.021:0
16	46402806	rs55713227	G	C	.	PASS	DB;SOMATIC;VT=SNP	GT:AD:BQ:DP:FA:SS	0:103,1:.:53:9.615e-03:0
16	46424705	rs894272255	T	C	.	PASS	DB;SOMATIC;VT=SNP	GT:AD:BQ:DP:FA:SS	0:56,1:.:42:0.018:0
16	46424782	rs56748972	T	C	.	PASS	DB;SOMATIC;VT=SNP	GT:AD:BQ:DP:FA:SS	0:60,1:.:50:0.016:0
16	46424834	.	T	C	.	PASS	SOMATIC;VT=SNP	GT:AD:BQ:DP:FA:SS	0:71,1:.:36:0.014:0
16	46432673	.	C	G	.	PASS	SOMATIC;VT=SNP	GT:AD:BQ:DP:FA:SS	0:84,1:.:69:0.012:0
16	46433118	rs11504732	C	T	.	PASS	DB;SOMATIC;VT=SNP	GT:AD:BQ:DP:FA:SS	0:55,0:.:27:0.00:0
16	50228912	.	G	A	.	PASS	SOMATIC;VT=SNP	GT:AD:BQ:DP:FA:SS	0:14,0:.:12:0.00:0
16	54402356	.	T	C	.	PASS	SOMATIC;VT=SNP	GT:AD:BQ:DP:FA:SS	0:10,0:.:10:0.00:0
16	54402357	.	G	A	.	PASS	SOMATIC;VT=SNP	GT:AD:BQ:DP:FA:SS	0:9,0:.:9:0.00:0
16	56838603	rs113234443	C	T	.	PASS	DB;SOMATIC;VT=SNP	GT:AD:BQ:DP:FA:SS	0:21,0:.:17:0.00:0
16	58952439	.	T	C	.	PASS	SOMATIC;VT=SNP	GT:AD:BQ:DP:FA:SS	0:9,0:.:9:0.00:0
16	65627674	.	G	A	.	PASS	SOMATIC;VT=SNP	GT:AD:BQ:DP:FA:SS	0:13,0:.:13:0.00:0
16	67195081	.	T	C	.	PASS	SOMATIC;VT=SNP	GT:AD:BQ:DP:FA:SS	0:17,0:.:17:0.00:0
16	67195085	.	C	T	.	PASS	SOMATIC;VT=SNP	GT:AD:BQ:DP:FA:SS	0:16,0:.:16:0.00:0
16	67612968	.	A	G	.	PASS	SOMATIC;VT=SNP	GT:AD:BQ:DP:FA:SS	0:10,0:.:10:0.00:0
16	68653585	.	C	G	.	PASS	SOMATIC;VT=SNP	GT:AD:BQ:DP:FA:SS	0:10,0:.:10:0.00:0
16	75367040	.	G	T	.	PASS	SOMATIC;VT=SNP	GT:AD:BQ:DP:FA:SS	0:8,0:.:8:0.00:0
16	86295800	.	A	G	.	PASS	SOMATIC;VT=SNP	GT:AD:BQ:DP:FA:SS	0:13,0:.:13:0.00:0
16	89586063	.	G	T	.	PASS	SOMATIC;VT=SNP	GT:AD:BQ:DP:FA:SS	0:14,0:.:14:0.00:0
17	165315	rs948961377	G	A	.	PASS	DB;SOMATIC;VT=SNP	GT:AD:BQ:DP:FA:SS	0:39,1:.:32:0.025:0
17	165636	.	C	T	.	PASS	SOMATIC;VT=SNP	GT:AD:BQ:DP:FA:SS	0:18,0:.:12:0.00:0
17	165641	.	G	C	.	PASS	SOMATIC;VT=SNP	GT:AD:BQ:DP:FA:SS	0:15,0:.:9:0.00:0
17	2687644	.	G	A	.	PASS	SOMATIC;VT=SNP	GT:AD:BQ:DP:FA:SS	0:9,0:.:9:0.00:0
17	3815833	.	T	C	.	PASS	SOMATIC;VT=SNP	GT:AD:BQ:DP:FA:SS	0:9,0:.:9:0.00:0
17	4713336	.	C	A	.	PASS	SOMATIC;VT=SNP	GT:AD:BQ:DP:FA:SS	0:28,0:.:28:0.00:0
17	7373786	.	A	G	.	PASS	SOMATIC;VT=SNP	GT:AD:BQ:DP:FA:SS	0:13,0:.:13:0.00:0
17	7420167	.	G	A	.	PASS	SOMATIC;VT=SNP	GT:AD:BQ:DP:FA:SS	0:14,0:.:14:0.00:0
17	7655803	.	C	T	.	PASS	SOMATIC;VT=SNP	GT:AD:BQ:DP:FA:SS	0:13,0:.:10:0.00:0
17	9450807	.	T	C	.	PASS	SOMATIC;VT=SNP	GT:AD:BQ:DP:FA:SS	0:8,0:.:8:0.00:0
17	11152413	.	C	T	.	PASS	SOMATIC;VT=SNP	GT:AD:BQ:DP:FA:SS	0:8,0:.:5:0.00:0
17	12834968	.	C	T	.	PASS	SOMATIC;VT=SNP	GT:AD:BQ:DP:FA:SS	0:15,0:.:15:0.00:0
17	14975162	.	T	C	.	PASS	SOMATIC;VT=SNP	GT:AD:BQ:DP:FA:SS	0:10,0:.:10:0.00:0
17	16073977	.	T	C	.	PASS	SOMATIC;VT=SNP	GT:AD:BQ:DP:FA:SS	0:10,0:.:10:0.00:0
17	18110790	.	G	C	.	PASS	SOMATIC;VT=SNP	GT:AD:BQ:DP:FA:SS	0:9,0:.:9:0.00:0
17	20329255	.	T	C	.	PASS	SOMATIC;VT=SNP	GT:AD:BQ:DP:FA:SS	0:9,0:.:9:0.00:0
17	22254209	.	G	C	.	PASS	SOMATIC;VT=SNP	GT:AD:BQ:DP:FA:SS	0:84,0:.:58:0.00:0
17	27037996	rs11655758	T	C	.	PASS	DB;SOMATIC;VT=SNP	GT:AD:BQ:DP:FA:SS	0:57,1:.:58:0.017:0
17	28278416	.	G	T	.	PASS	SOMATIC;VT=SNP	GT:AD:BQ:DP:FA:SS	0:8,0:.:8:0.00:0
17	28557125	.	G	A	.	PASS	SOMATIC;VT=SNP	GT:AD:BQ:DP:FA:SS	0:37,1:.:33:0.026:0
17	28757750	.	C	T	.	PASS	SOMATIC;VT=SNP	GT:AD:BQ:DP:FA:SS	0:11,0:.:10:0.00:0
17	34205104	.	C	T	.	PASS	SOMATIC;VT=SNP	GT:AD:BQ:DP:FA:SS	0:8,0:.:8:0.00:0
17	40400052	.	C	T	.	PASS	SOMATIC;VT=SNP	GT:AD:BQ:DP:FA:SS	0:8,0:.:8:0.00:0
17	42593119	rs773664761	C	T	.	PASS	DB;SOMATIC;VT=SNP	GT:AD:BQ:DP:FA:SS	0:20,0:.:19:0.00:0
17	43092336	.	C	T	.	PASS	SOMATIC;VT=SNP	GT:AD:BQ:DP:FA:SS	0:20,0:.:20:0.00:0
17	44188824	.	C	A	.	PASS	SOMATIC;VT=SNP	GT:AD:BQ:DP:FA:SS	0:9,0:.:9:0.00:0
17	45615554	.	T	A	.	PASS	SOMATIC;VT=SNP	GT:AD:BQ:DP:FA:SS	0:12,0:.:12:0.00:0
17	46490664	.	G	C	.	PASS	SOMATIC;VT=SNP	GT:AD:BQ:DP:FA:SS	0:13,0:.:13:0.00:0
17	46922761	.	G	C	.	PASS	SOMATIC;VT=SNP	GT:AD:BQ:DP:FA:SS	0:11,0:.:11:0.00:0
17	47506614	.	G	A	.	PASS	SOMATIC;VT=SNP	GT:AD:BQ:DP:FA:SS	0:17,0:.:17:0.00:0
17	53044261	.	G	A	.	PASS	SOMATIC;VT=SNP	GT:AD:BQ:DP:FA:SS	0:16,0:.:16:0.00:0
17	53110550	.	T	C	.	PASS	SOMATIC;VT=SNP	GT:AD:BQ:DP:FA:SS	0:8,0:.:8:0.00:0
17	54298130	.	A	G	.	PASS	SOMATIC;VT=SNP	GT:AD:BQ:DP:FA:SS	0:18,0:.:17:0.00:0
17	57274722	.	T	C	.	PASS	SOMATIC;VT=SNP	GT:AD:BQ:DP:FA:SS	0:10,0:.:9:0.00:0
17	58289533	.	A	T	.	PASS	SOMATIC;VT=SNP	GT:AD:BQ:DP:FA:SS	0:58,1:.:59:0.017:0
17	60591614	.	T	C	.	PASS	SOMATIC;VT=SNP	GT:AD:BQ:DP:FA:SS	0:16,0:.:16:0.00:0
17	61623387	.	C	T	.	PASS	SOMATIC;VT=SNP	GT:AD:BQ:DP:FA:SS	0:49,1:.:50:0.020:0
17	61733325	.	C	T	.	PASS	SOMATIC;VT=SNP	GT:AD:BQ:DP:FA:SS	0:11,0:.:11:0.00:0
17	61939628	.	T	C	.	PASS	SOMATIC;VT=SNP	GT:AD:BQ:DP:FA:SS	0:12,0:.:12:0.00:0
17	62040458	rs144269556	A	G	.	PASS	DB;SOMATIC;VT=SNP	GT:AD:BQ:DP:FA:SS	0:42,0:.:42:0.00:0
17	62664216	.	A	G	.	PASS	SOMATIC;VT=SNP	GT:AD:BQ:DP:FA:SS	0:8,0:.:8:0.00:0
17	64794591	.	G	C	.	PASS	SOMATIC;VT=SNP	GT:AD:BQ:DP:FA:SS	0:43,0:.:30:0.00:0
17	65666759	.	A	G	.	PASS	SOMATIC;VT=SNP	GT:AD:BQ:DP:FA:SS	0:8,0:.:8:0.00:0
17	69728731	.	G	A	.	PASS	SOMATIC;VT=SNP	GT:AD:BQ:DP:FA:SS	0:8,0:.:8:0.00:0
17	73370273	.	G	A	.	PASS	SOMATIC;VT=SNP	GT:AD:BQ:DP:FA:SS	0:8,0:.:8:0.00:0
17	73460748	.	C	T	.	PASS	SOMATIC;VT=SNP	GT:AD:BQ:DP:FA:SS	0:14,0:.:11:0.00:0
17	74736019	.	T	C	.	PASS	SOMATIC;VT=SNP	GT:AD:BQ:DP:FA:SS	0:11,0:.:11:0.00:0
17	74880920	.	G	A	.	PASS	SOMATIC;VT=SNP	GT:AD:BQ:DP:FA:SS	0:11,0:.:11:0.00:0
17	75264010	.	G	T	.	PASS	SOMATIC;VT=SNP	GT:AD:BQ:DP:FA:SS	0:9,0:.:9:0.00:0
17	75285601	.	T	C	.	PASS	SOMATIC;VT=SNP	GT:AD:BQ:DP:FA:SS	0:15,0:.:15:0.00:0
17	77706137	.	T	C	.	PASS	SOMATIC;VT=SNP	GT:AD:BQ:DP:FA:SS	0:8,0:.:8:0.00:0
17	78216045	.	A	G	.	PASS	SOMATIC;VT=SNP	GT:AD:BQ:DP:FA:SS	0:15,0:.:15:0.00:0
17	79998695	.	C	T	.	PASS	SOMATIC;VT=SNP	GT:AD:BQ:DP:FA:SS	0:10,0:.:9:0.00:0
17	80956472	.	T	C	.	PASS	SOMATIC;VT=SNP	GT:AD:BQ:DP:FA:SS	0:15,0:.:15:0.00:0
18	74801	.	C	T	.	PASS	SOMATIC;VT=SNP	GT:AD:BQ:DP:FA:SS	0:12,0:.:12:0.00:0
18	110009	rs796167611	C	G	.	PASS	DB;SOMATIC;VT=SNP	GT:AD:BQ:DP:FA:SS	0:44,0:.:44:0.00:0
18	110014	.	G	T	.	PASS	SOMATIC;VT=SNP	GT:AD:BQ:DP:FA:SS	0:46,1:.:44:0.021:0
18	710367	.	T	C	.	PASS	SOMATIC;VT=SNP	GT:AD:BQ:DP:FA:SS	0:24,0:.:24:0.00:0
18	1465210	.	T	A	.	PASS	SOMATIC;VT=SNP	GT:AD:BQ:DP:FA:SS	0:15,0:.:15:0.00:0
18	1851840	.	C	T	.	PASS	SOMATIC;VT=SNP	GT:AD:BQ:DP:FA:SS	0:10,0:.:10:0.00:0
18	3741088	rs868358286	T	C	.	PASS	DB;SOMATIC;VT=SNP	GT:AD:BQ:DP:FA:SS	0:20,0:.:17:0.00:0
18	6263024	rs534087371	G	A	.	PASS	DB;SOMATIC;VT=SNP	GT:AD:BQ:DP:FA:SS	0:21,0:.:21:0.00:0
18	6671052	.	C	T	.	PASS	SOMATIC;VT=SNP	GT:AD:BQ:DP:FA:SS	0:8,0:.:8:0.00:0
18	9175707	.	G	A	.	PASS	SOMATIC;VT=SNP	GT:AD:BQ:DP:FA:SS	0:16,0:.:16:0.00:0
18	11329683	.	C	T	.	PASS	SOMATIC;VT=SNP	GT:AD:BQ:DP:FA:SS	0:14,0:.:14:0.00:0
18	11428256	.	C	T	.	PASS	SOMATIC;VT=SNP	GT:AD:BQ:DP:FA:SS	0:11,0:.:11:0.00:0
18	14932024	.	A	G	.	PASS	SOMATIC;VT=SNP	GT:AD:BQ:DP:FA:SS	0:19,0:.:19:0.00:0
18	15209251	.	G	A	.	PASS	SOMATIC;VT=SNP	GT:AD:BQ:DP:FA:SS	0:19,0:.:17:0.00:0
18	15350944	rs8092952	G	A	.	PASS	DB;SOMATIC;VT=SNP	GT:AD:BQ:DP:FA:SS	0:19,0:.:18:0.00:0
18	15350948	rs8092953	G	A	.	PASS	DB;SOMATIC;VT=SNP	GT:AD:BQ:DP:FA:SS	0:20,0:.:19:0.00:0
18	18511925	rs201607212	T	G	.	PASS	DB;SOMATIC;VT=SNP	GT:AD:BQ:DP:FA:SS	0:19,0:.:17:0.00:0
18	18512260	rs71261709	A	T	.	PASS	DB;SOMATIC;VT=SNP	GT:AD:BQ:DP:FA:SS	0:67,1:.:67:0.015:0
18	19124213	.	C	T	.	PASS	SOMATIC;VT=SNP	GT:AD:BQ:DP:FA:SS	0:9,0:.:8:0.00:0
18	20889493	.	A	T	.	PASS	SOMATIC;VT=SNP	GT:AD:BQ:DP:FA:SS	0:27,0:.:27:0.00:0
18	21793281	.	T	C	.	PASS	SOMATIC;VT=SNP	GT:AD:BQ:DP:FA:SS	0:17,0:.:17:0.00:0
18	32567732	.	G	C	.	PASS	SOMATIC;VT=SNP	GT:AD:BQ:DP:FA:SS	0:21,0:.:21:0.00:0
18	36687613	.	C	G	.	PASS	SOMATIC;VT=SNP	GT:AD:BQ:DP:FA:SS	0:8,0:.:8:0.00:0
18	45615614	.	T	C	.	PASS	SOMATIC;VT=SNP	GT:AD:BQ:DP:FA:SS	0:19,0:.:19:0.00:0
18	49469396	.	G	A	.	PASS	SOMATIC;VT=SNP	GT:AD:BQ:DP:FA:SS	0:9,0:.:9:0.00:0
18	49811592	.	A	G	.	PASS	SOMATIC;VT=SNP	GT:AD:BQ:DP:FA:SS	0:8,0:.:8:0.00:0
18	53138674	.	A	G	.	PASS	SOMATIC;VT=SNP	GT:AD:BQ:DP:FA:SS	0:11,0:.:11:0.00:0
18	56860835	.	A	G	.	PASS	SOMATIC;VT=SNP	GT:AD:BQ:DP:FA:SS	0:12,0:.:12:0.00:0
18	61160827	rs7226891	C	T	.	PASS	DB;SOMATIC;VT=SNP	GT:AD:BQ:DP:FA:SS	0:20,0:.:20:0.00:0
18	65708083	rs112833648	C	T	.	PASS	DB;SOMATIC;VT=SNP	GT:AD:BQ:DP:FA:SS	0:22,0:.:22:0.00:0
18	66232578	.	T	C	.	PASS	SOMATIC;VT=SNP	GT:AD:BQ:DP:FA:SS	0:10,0:.:10:0.00:0
18	68020428	.	C	T	.	PASS	SOMATIC;VT=SNP	GT:AD:BQ:DP:FA:SS	0:9,0:.:9:0.00:0
18	76108993	.	C	T	.	PASS	SOMATIC;VT=SNP	GT:AD:BQ:DP:FA:SS	0:17,0:.:17:0.00:0
18	76592397	.	C	T	.	PASS	SOMATIC;VT=SNP	GT:AD:BQ:DP:FA:SS	0:12,0:.:10:0.00:0
18	77800023	.	C	T	.	PASS	SOMATIC;VT=SNP	GT:AD:BQ:DP:FA:SS	0:11,0:.:11:0.00:0
18	77841767	.	A	T	.	PASS	SOMATIC;VT=SNP	GT:AD:BQ:DP:FA:SS	0:13,0:.:13:0.00:0
18	77957717	.	A	G	.	PASS	SOMATIC;VT=SNP	GT:AD:BQ:DP:FA:SS	0:17,0:.:17:0.00:0
19	288303	.	C	T	.	PASS	SOMATIC;VT=SNP	GT:AD:BQ:DP:FA:SS	0:10,0:.:10:0.00:0
19	857618	.	T	C	.	PASS	SOMATIC;VT=SNP	GT:AD:BQ:DP:FA:SS	0:14,0:.:9:0.00:0
19	3195061	.	G	A	.	PASS	SOMATIC;VT=SNP	GT:AD:BQ:DP:FA:SS	0:8,0:.:8:0.00:0
19	4875656	.	C	A	.	PASS	SOMATIC;VT=SNP	GT:AD:BQ:DP:FA:SS	0:8,0:.:8:0.00:0
19	5796283	.	C	T	.	PASS	SOMATIC;VT=SNP	GT:AD:BQ:DP:FA:SS	0:11,0:.:10:0.00:0
19	7590254	.	C	T	.	PASS	SOMATIC;VT=SNP	GT:AD:BQ:DP:FA:SS	0:10,0:.:10:0.00:0
19	8584497	.	G	A	.	PASS	SOMATIC;VT=SNP	GT:AD:BQ:DP:FA:SS	0:10,0:.:10:0.00:0
19	8788074	.	C	T	.	PASS	SOMATIC;VT=SNP	GT:AD:BQ:DP:FA:SS	0:14,0:.:14:0.00:0
19	9891333	.	T	C	.	PASS	SOMATIC;VT=SNP	GT:AD:BQ:DP:FA:SS	0:8,0:.:8:0.00:0
19	11674613	.	G	A	.	PASS	SOMATIC;VT=SNP	GT:AD:BQ:DP:FA:SS	0:10,0:.:10:0.00:0
19	11674628	.	C	A	.	PASS	SOMATIC;VT=SNP	GT:AD:BQ:DP:FA:SS	0:12,0:.:12:0.00:0
19	13645275	.	C	T	.	PASS	SOMATIC;VT=SNP	GT:AD:BQ:DP:FA:SS	0:9,0:.:9:0.00:0
19	13903432	.	T	C	.	PASS	SOMATIC;VT=SNP	GT:AD:BQ:DP:FA:SS	0:10,0:.:9:0.00:0
19	13903446	.	C	A	.	PASS	SOMATIC;VT=SNP	GT:AD:BQ:DP:FA:SS	0:10,0:.:10:0.00:0
19	14002475	.	T	C	.	PASS	SOMATIC;VT=SNP	GT:AD:BQ:DP:FA:SS	0:9,0:.:9:0.00:0
19	14059599	.	A	T	.	PASS	SOMATIC;VT=SNP	GT:AD:BQ:DP:FA:SS	0:11,0:.:10:0.00:0
19	14579476	.	C	T	.	PASS	SOMATIC;VT=SNP	GT:AD:BQ:DP:FA:SS	0:9,0:.:9:0.00:0
19	15050409	.	T	G	.	PASS	SOMATIC;VT=SNP	GT:AD:BQ:DP:FA:SS	0:48,1:.:49:0.020:0
19	15102890	.	A	G	.	PASS	SOMATIC;VT=SNP	GT:AD:BQ:DP:FA:SS	0:51,0:.:51:0.00:0
19	15499655	rs8182534	A	C	.	PASS	DB;SOMATIC;VT=SNP	GT:AD:BQ:DP:FA:SS	0:40,1:.:37:0.024:0
19	15519026	rs7246395	T	C	.	PASS	DB;SOMATIC;VT=SNP	GT:AD:BQ:DP:FA:SS	0:19,0:.:19:0.00:0
19	15594731	.	A	G	.	PASS	SOMATIC;VT=SNP	GT:AD:BQ:DP:FA:SS	0:45,0:.:45:0.00:0
19	16867159	.	G	C	.	PASS	SOMATIC;VT=SNP	GT:AD:BQ:DP:FA:SS	0:8,0:.:8:0.00:0
19	16936999	rs73010412	C	T	.	PASS	DB;SOMATIC;VT=SNP	GT:AD:BQ:DP:FA:SS	0:34,1:.:35:0.029:0
19	17553874	.	G	A	.	PASS	SOMATIC;VT=SNP	GT:AD:BQ:DP:FA:SS	0:11,0:.:11:0.00:0
19	18548884	rs2303696	T	C	.	PASS	DB;SOMATIC;VT=SNP	GT:AD:BQ:DP:FA:SS	0:32,0:.:32:0.00:0
19	19242670	.	A	T	.	PASS	SOMATIC;VT=SNP	GT:AD:BQ:DP:FA:SS	0:15,0:.:13:0.00:0
19	20647863	.	G	A	.	PASS	SOMATIC;VT=SNP	GT:AD:BQ:DP:FA:SS	0:11,0:.:10:0.00:0
19	23226711	.	C	T	.	PASS	SOMATIC;VT=SNP	GT:AD:BQ:DP:FA:SS	0:8,0:.:8:0.00:0
19	30901558	.	G	T	.	PASS	SOMATIC;VT=SNP	GT:AD:BQ:DP:FA:SS	0:13,0:.:11:0.00:0
19	36800392	rs3997411	C	G	.	PASS	DB;SOMATIC;VT=SNP	GT:AD:BQ:DP:FA:SS	0:36,1:.:32:0.027:0
19	38699683	.	C	T	.	PASS	SOMATIC;VT=SNP	GT:AD:BQ:DP:FA:SS	0:8,0:.:8:0.00:0
19	38838363	.	C	T	.	PASS	SOMATIC;VT=SNP	GT:AD:BQ:DP:FA:SS	0:11,0:.:11:0.00:0
19	39020693	.	C	G	.	PASS	SOMATIC;VT=SNP	GT:AD:BQ:DP:FA:SS	0:8,0:.:8:0.00:0
19	40391595	.	G	A	.	PASS	SOMATIC;VT=SNP	GT:AD:BQ:DP:FA:SS	0:16,0:.:14:0.00:0
19	42602470	.	T	C	.	PASS	SOMATIC;VT=SNP	GT:AD:BQ:DP:FA:SS	0:9,0:.:9:0.00:0
19	42968416	.	T	C	.	PASS	SOMATIC;VT=SNP	GT:AD:BQ:DP:FA:SS	0:18,0:.:18:0.00:0
19	43993172	.	G	A	.	PASS	SOMATIC;VT=SNP	GT:AD:BQ:DP:FA:SS	0:8,0:.:8:0.00:0
19	44479085	.	T	G	.	PASS	SOMATIC;VT=SNP	GT:AD:BQ:DP:FA:SS	0:10,0:.:10:0.00:0
19	45328120	.	C	T	.	PASS	SOMATIC;VT=SNP	GT:AD:BQ:DP:FA:SS	0:15,0:.:15:0.00:0
19	45651214	.	G	C	.	PASS	SOMATIC;VT=SNP	GT:AD:BQ:DP:FA:SS	0:9,0:.:9:0.00:0
19	48871874	.	T	C	.	PASS	SOMATIC;VT=SNP	GT:AD:BQ:DP:FA:SS	0:15,0:.:15:0.00:0
19	48986164	rs867759056	A	G	.	PASS	DB;SOMATIC;VT=SNP	GT:AD:BQ:DP:FA:SS	0:35,0:.:34:0.00:0
19	50009732	.	A	G	.	PASS	SOMATIC;VT=SNP	GT:AD:BQ:DP:FA:SS	0:12,0:.:12:0.00:0
19	51486357	.	C	T	.	PASS	SOMATIC;VT=SNP	GT:AD:BQ:DP:FA:SS	0:53,1:.:51:0.019:0
19	53618489	.	G	A	.	PASS	SOMATIC;VT=SNP	GT:AD:BQ:DP:FA:SS	0:11,0:.:11:0.00:0
19	54396026	rs201089150	A	G	.	PASS	DB;SOMATIC;VT=SNP	GT:AD:BQ:DP:FA:SS	0:35,0:.:35:0.00:0
19	54635670	.	A	T	.	PASS	SOMATIC;VT=SNP	GT:AD:BQ:DP:FA:SS	0:10,0:.:10:0.00:0
19	54898328	.	C	T	.	PASS	SOMATIC;VT=SNP	GT:AD:BQ:DP:FA:SS	0:20,0:.:20:0.00:0
19	55086956	rs147792378	A	G	.	PASS	DB;SOMATIC;VT=SNP	GT:AD:BQ:DP:FA:SS	0:43,1:.:44:0.023:0
19	55804040	.	G	A	.	PASS	SOMATIC;VT=SNP	GT:AD:BQ:DP:FA:SS	0:9,0:.:9:0.00:0
19	56247648	.	C	T	.	PASS	SOMATIC;VT=SNP	GT:AD:BQ:DP:FA:SS	0:8,0:.:8:0.00:0
19	57522504	rs61555760	C	T	.	PASS	DB;SOMATIC;VT=SNP	GT:AD:BQ:DP:FA:SS	0:47,1:.:29:0.021:0
19	58402720	.	T	C	.	PASS	SOMATIC;VT=SNP	GT:AD:BQ:DP:FA:SS	0:12,0:.:11:0.00:0
20	725820	.	A	G	.	PASS	SOMATIC;VT=SNP	GT:AD:BQ:DP:FA:SS	0:10,0:.:10:0.00:0
20	16181746	.	C	T	.	PASS	SOMATIC;VT=SNP	GT:AD:BQ:DP:FA:SS	0:9,0:.:9:0.00:0
20	18000374	.	C	A	.	PASS	SOMATIC;VT=SNP	GT:AD:BQ:DP:FA:SS	0:15,0:.:15:0.00:0
20	18485766	.	T	A	.	PASS	SOMATIC;VT=SNP	GT:AD:BQ:DP:FA:SS	0:11,0:.:11:0.00:0
20	25627379	.	A	G	.	PASS	SOMATIC;VT=SNP	GT:AD:BQ:DP:FA:SS	0:14,0:.:14:0.00:0
20	29594291	.	C	T	.	PASS	SOMATIC;VT=SNP	GT:AD:BQ:DP:FA:SS	0:12,0:.:12:0.00:0
20	30202129	.	C	A	.	PASS	SOMATIC;VT=SNP	GT:AD:BQ:DP:FA:SS	0:14,0:.:14:0.00:0
20	31804060	.	G	A	.	PASS	SOMATIC;VT=SNP	GT:AD:BQ:DP:FA:SS	0:12,0:.:12:0.00:0
20	31918409	.	C	T	.	PASS	SOMATIC;VT=SNP	GT:AD:BQ:DP:FA:SS	0:8,0:.:8:0.00:0
20	32574394	.	C	T	.	PASS	SOMATIC;VT=SNP	GT:AD:BQ:DP:FA:SS	0:8,0:.:8:0.00:0
20	33145657	.	C	T	.	PASS	SOMATIC;VT=SNP	GT:AD:BQ:DP:FA:SS	0:11,0:.:11:0.00:0
20	33172727	.	G	A	.	PASS	SOMATIC;VT=SNP	GT:AD:BQ:DP:FA:SS	0:11,0:.:11:0.00:0
20	33345744	rs757776338	C	T	.	PASS	DB;SOMATIC;VT=SNP	GT:AD:BQ:DP:FA:SS	0:149,1:.:150:6.667e-03:0
20	33832488	rs200660153	C	T	.	PASS	DB;SOMATIC;VT=SNP	GT:AD:BQ:DP:FA:SS	0:20,0:.:20:0.00:0
20	34589320	.	G	A	.	PASS	SOMATIC;VT=SNP	GT:AD:BQ:DP:FA:SS	0:9,0:.:9:0.00:0
20	35207771	.	T	C	.	PASS	SOMATIC;VT=SNP	GT:AD:BQ:DP:FA:SS	0:10,0:.:10:0.00:0
20	39587886	.	G	A	.	PASS	SOMATIC;VT=SNP	GT:AD:BQ:DP:FA:SS	0:16,0:.:15:0.00:0
20	42183487	.	G	A	.	PASS	SOMATIC;VT=SNP	GT:AD:BQ:DP:FA:SS	0:19,0:.:19:0.00:0
20	43170608	.	G	A	.	PASS	SOMATIC;VT=SNP	GT:AD:BQ:DP:FA:SS	0:9,0:.:9:0.00:0
20	43400341	.	C	T	.	PASS	SOMATIC;VT=SNP	GT:AD:BQ:DP:FA:SS	0:8,0:.:8:0.00:0
20	43559710	.	C	T	.	PASS	SOMATIC;VT=SNP	GT:AD:BQ:DP:FA:SS	0:13,0:.:11:0.00:0
20	44697702	.	C	T	.	PASS	SOMATIC;VT=SNP	GT:AD:BQ:DP:FA:SS	0:10,0:.:10:0.00:0
20	46312143	.	T	C	.	PASS	SOMATIC;VT=SNP	GT:AD:BQ:DP:FA:SS	0:13,0:.:13:0.00:0
20	47816184	.	A	G	.	PASS	SOMATIC;VT=SNP	GT:AD:BQ:DP:FA:SS	0:12,0:.:12:0.00:0
20	47930454	.	T	C	.	PASS	SOMATIC;VT=SNP	GT:AD:BQ:DP:FA:SS	0:8,0:.:8:0.00:0
20	52372413	.	C	T	.	PASS	SOMATIC;VT=SNP	GT:AD:BQ:DP:FA:SS	0:13,0:.:13:0.00:0
20	57270314	.	G	A	.	PASS	SOMATIC;VT=SNP	GT:AD:BQ:DP:FA:SS	0:8,0:.:8:0.00:0
20	61859619	.	A	G	.	PASS	SOMATIC;VT=SNP	GT:AD:BQ:DP:FA:SS	0:11,0:.:11:0.00:0
20	61859622	.	G	T	.	PASS	SOMATIC;VT=SNP	GT:AD:BQ:DP:FA:SS	0:12,0:.:12:0.00:0
21	9652410	rs867214147	G	A	.	PASS	DB;SOMATIC;VT=SNP	GT:AD:BQ:DP:FA:SS	0:23,0:.:23:0.00:0
21	10086871	rs796238862	A	G	.	PASS	DB;SOMATIC;VT=SNP	GT:AD:BQ:DP:FA:SS	0:23,0:.:8:0.00:0
21	10699610	.	C	T	.	PASS	SOMATIC;VT=SNP	GT:AD:BQ:DP:FA:SS	0:11,0:.:11:0.00:0
21	10843300	rs28970950	A	G	.	PASS	DB;SOMATIC;VT=SNP	GT:AD:BQ:DP:FA:SS	0:31,0:.:24:0.00:0
21	11034616	rs625088	G	A	.	PASS	DB;SOMATIC;VT=SNP	GT:AD:BQ:DP:FA:SS	0:43,1:.:44:0.023:0
21	11070143	rs2698699	G	A	.	PASS	DB;SOMATIC;VT=SNP	GT:AD:BQ:DP:FA:SS	0:25,0:.:25:0.00:0
21	11072316	rs369987885	C	T	.	PASS	DB;SOMATIC;VT=SNP	GT:AD:BQ:DP:FA:SS	0:49,1:.:50:0.020:0
21	11075093	rs2537326	G	T	.	PASS	DB;SOMATIC;VT=SNP	GT:AD:BQ:DP:FA:SS	0:22,0:.:22:0.00:0
21	11078518	rs4111191	G	T	.	PASS	DB;SOMATIC;VT=SNP	GT:AD:BQ:DP:FA:SS	0:44,1:.:45:0.022:0
21	11109349	rs79110715	T	A	.	PASS	DB;SOMATIC;VT=SNP	GT:AD:BQ:DP:FA:SS	0:19,0:.:18:0.00:0
21	14468476	.	G	T	.	PASS	SOMATIC;VT=SNP	GT:AD:BQ:DP:FA:SS	0:53,0:.:53:0.00:0
21	14468533	.	A	T	.	PASS	SOMATIC;VT=SNP	GT:AD:BQ:DP:FA:SS	0:76,0:.:75:0.00:0
21	14580663	.	G	A	.	PASS	SOMATIC;VT=SNP	GT:AD:BQ:DP:FA:SS	0:16,0:.:10:0.00:0
21	14808912	.	C	G	.	PASS	SOMATIC;VT=SNP	GT:AD:BQ:DP:FA:SS	0:9,0:.:8:0.00:0
21	18013479	.	G	A	.	PASS	SOMATIC;VT=SNP	GT:AD:BQ:DP:FA:SS	0:10,0:.:10:0.00:0
21	20905435	.	C	T	.	PASS	SOMATIC;VT=SNP	GT:AD:BQ:DP:FA:SS	0:9,0:.:9:0.00:0
21	32456652	.	A	G	.	PASS	SOMATIC;VT=SNP	GT:AD:BQ:DP:FA:SS	0:16,0:.:14:0.00:0
21	33775220	.	A	G	.	PASS	SOMATIC;VT=SNP	GT:AD:BQ:DP:FA:SS	0:13,0:.:13:0.00:0
21	33776336	.	T	G	.	PASS	SOMATIC;VT=SNP	GT:AD:BQ:DP:FA:SS	0:9,0:.:9:0.00:0
21	34706015	.	C	T	.	PASS	SOMATIC;VT=SNP	GT:AD:BQ:DP:FA:SS	0:14,0:.:9:0.00:0
21	35401056	.	G	A	.	PASS	SOMATIC;VT=SNP	GT:AD:BQ:DP:FA:SS	0:12,0:.:12:0.00:0
21	47142712	.	T	C	.	PASS	SOMATIC;VT=SNP	GT:AD:BQ:DP:FA:SS	0:8,0:.:8:0.00:0
22	16924161	.	T	C	.	PASS	SOMATIC;VT=SNP	GT:AD:BQ:DP:FA:SS	0:16,0:.:14:0.00:0
22	17617007	.	G	C	.	PASS	SOMATIC;VT=SNP	GT:AD:BQ:DP:FA:SS	0:10,0:.:9:0.00:0
22	17981796	.	T	C	.	PASS	SOMATIC;VT=SNP	GT:AD:BQ:DP:FA:SS	0:9,0:.:9:0.00:0
22	19379098	.	A	G	.	PASS	SOMATIC;VT=SNP	GT:AD:BQ:DP:FA:SS	0:9,0:.:9:0.00:0
22	19904180	.	A	T	.	PASS	SOMATIC;VT=SNP	GT:AD:BQ:DP:FA:SS	0:23,0:.:23:0.00:0
22	19993910	.	C	A	.	PASS	SOMATIC;VT=SNP	GT:AD:BQ:DP:FA:SS	0:8,0:.:8:0.00:0
22	21919531	.	G	A	.	PASS	SOMATIC;VT=SNP	GT:AD:BQ:DP:FA:SS	0:12,0:.:11:0.00:0
22	21919532	.	C	T	.	PASS	SOMATIC;VT=SNP	GT:AD:BQ:DP:FA:SS	0:13,0:.:12:0.00:0
22	26003726	.	T	C	.	PASS	SOMATIC;VT=SNP	GT:AD:BQ:DP:FA:SS	0:15,0:.:15:0.00:0
22	26199209	.	C	T	.	PASS	SOMATIC;VT=SNP	GT:AD:BQ:DP:FA:SS	0:13,0:.:13:0.00:0
22	27948044	.	C	G	.	PASS	SOMATIC;VT=SNP	GT:AD:BQ:DP:FA:SS	0:12,0:.:12:0.00:0
22	29682709	rs878993145	G	T	.	PASS	DB;SOMATIC;VT=SNP	GT:AD:BQ:DP:FA:SS	0:20,0:.:20:0.00:0
22	29819372	.	T	C	.	PASS	SOMATIC;VT=SNP	GT:AD:BQ:DP:FA:SS	0:20,0:.:20:0.00:0
22	29996710	.	C	G	.	PASS	SOMATIC;VT=SNP	GT:AD:BQ:DP:FA:SS	0:9,0:.:9:0.00:0
22	30602186	.	T	C	.	PASS	SOMATIC;VT=SNP	GT:AD:BQ:DP:FA:SS	0:13,0:.:12:0.00:0
22	30602187	.	G	T	.	PASS	SOMATIC;VT=SNP	GT:AD:BQ:DP:FA:SS	0:13,0:.:12:0.00:0
22	31874748	.	T	C	.	PASS	SOMATIC;VT=SNP	GT:AD:BQ:DP:FA:SS	0:11,0:.:10:0.00:0
22	32933374	.	G	A	.	PASS	SOMATIC;VT=SNP	GT:AD:BQ:DP:FA:SS	0:15,0:.:15:0.00:0
22	33764340	.	C	T	.	PASS	SOMATIC;VT=SNP	GT:AD:BQ:DP:FA:SS	0:12,0:.:11:0.00:0
22	34002158	.	A	G	.	PASS	SOMATIC;VT=SNP	GT:AD:BQ:DP:FA:SS	0:9,0:.:9:0.00:0
22	34115771	.	A	G	.	PASS	SOMATIC;VT=SNP	GT:AD:BQ:DP:FA:SS	0:13,0:.:13:0.00:0
22	36505359	.	G	T	.	PASS	SOMATIC;VT=SNP	GT:AD:BQ:DP:FA:SS	0:9,0:.:9:0.00:0
22	41247844	.	G	A	.	PASS	SOMATIC;VT=SNP	GT:AD:BQ:DP:FA:SS	0:10,0:.:9:0.00:0
22	41275521	.	G	C	.	PASS	SOMATIC;VT=SNP	GT:AD:BQ:DP:FA:SS	0:8,0:.:8:0.00:0
22	41458995	.	A	C	.	PASS	SOMATIC;VT=SNP	GT:AD:BQ:DP:FA:SS	0:12,0:.:12:0.00:0
22	43694876	.	G	A	.	PASS	SOMATIC;VT=SNP	GT:AD:BQ:DP:FA:SS	0:9,0:.:8:0.00:0
22	43694885	.	T	C	.	PASS	SOMATIC;VT=SNP	GT:AD:BQ:DP:FA:SS	0:8,0:.:7:0.00:0
22	44171604	.	G	A	.	PASS	SOMATIC;VT=SNP	GT:AD:BQ:DP:FA:SS	0:13,0:.:12:0.00:0
22	45025235	.	A	G	.	PASS	SOMATIC;VT=SNP	GT:AD:BQ:DP:FA:SS	0:10,0:.:10:0.00:0
22	50438067	.	C	G	.	PASS	SOMATIC;VT=SNP	GT:AD:BQ:DP:FA:SS	0:14,0:.:14:0.00:0
22	50772012	.	C	T	.	PASS	SOMATIC;VT=SNP	GT:AD:BQ:DP:FA:SS	0:11,0:.:10:0.00:0
X	6450954	.	T	C	.	PASS	SOMATIC;VT=SNP	GT:AD:BQ:DP:FA:SS	0:9,0:.:4:0.00:0
X	18949987	.	C	T	.	PASS	SOMATIC;VT=SNP	GT:AD:BQ:DP:FA:SS	0:11,0:.:12:0.00:0
X	52682310	rs201957148	C	A	.	PASS	DB;SOMATIC;VT=SNP	GT:AD:BQ:DP:FA:SS	0:37,0:.:37:0.00:0
X	61709793	.	T	G	.	PASS	SOMATIC;VT=SNP	GT:AD:BQ:DP:FA:SS	0:74,0:.:44:0.00:0
X	64903254	rs192984710	G	A	.	PASS	DB;SOMATIC;VT=SNP	GT:AD:BQ:DP:FA:SS	0:24,0:.:18:0.00:0
X	65507258	.	T	C	.	PASS	SOMATIC;VT=SNP	GT:AD:BQ:DP:FA:SS	0:9,0:.:8:0.00:0
X	69371053	.	G	C	.	PASS	SOMATIC;VT=SNP	GT:AD:BQ:DP:FA:SS	0:11,0:.:12:0.00:0
X	69999837	.	C	T	.	PASS	SOMATIC;VT=SNP	GT:AD:BQ:DP:FA:SS	0:10,0:.:10:0.00:0
X	76171059	.	G	A	.	PASS	SOMATIC;VT=SNP	GT:AD:BQ:DP:FA:SS	0:9,0:.:9:0.00:0
X	77220733	.	C	T	.	PASS	SOMATIC;VT=SNP	GT:AD:BQ:DP:FA:SS	0:11,0:.:11:0.00:0
X	79628160	.	C	T	.	PASS	SOMATIC;VT=SNP	GT:AD:BQ:DP:FA:SS	0:12,0:.:12:0.00:0
X	84190459	.	T	C	.	PASS	SOMATIC;VT=SNP	GT:AD:BQ:DP:FA:SS	0:14,0:.:14:0.00:0
X	85133378	.	A	G	.	PASS	SOMATIC;VT=SNP	GT:AD:BQ:DP:FA:SS	0:10,0:.:10:0.00:0
X	85846786	.	G	A	.	PASS	SOMATIC;VT=SNP	GT:AD:BQ:DP:FA:SS	0:8,0:.:8:0.00:0
X	97710046	.	C	T	.	PASS	SOMATIC;VT=SNP	GT:AD:BQ:DP:FA:SS	0:11,0:.:11:0.00:0
X	116953684	.	G	A	.	PASS	SOMATIC;VT=SNP	GT:AD:BQ:DP:FA:SS	0:8,0:.:8:0.00:0
X	119228331	.	A	T	.	PASS	SOMATIC;VT=SNP	GT:AD:BQ:DP:FA:SS	0:9,0:.:9:0.00:0
X	119690985	.	C	T	.	PASS	SOMATIC;VT=SNP	GT:AD:BQ:DP:FA:SS	0:10,0:.:10:0.00:0
X	124748975	.	G	C	.	PASS	SOMATIC;VT=SNP	GT:AD:BQ:DP:FA:SS	0:8,0:.:8:0.00:0
X	135610539	.	T	C	.	PASS	SOMATIC;VT=SNP	GT:AD:BQ:DP:FA:SS	0:15,0:.:15:0.00:0
X	136839552	.	A	G	.	PASS	SOMATIC;VT=SNP	GT:AD:BQ:DP:FA:SS	0:17,0:.:17:0.00:0
X	136856440	.	T	G	.	PASS	SOMATIC;VT=SNP	GT:AD:BQ:DP:FA:SS	0:13,0:.:13:0.00:0
X	138217094	.	G	A	.	PASS	SOMATIC;VT=SNP	GT:AD:BQ:DP:FA:SS	0:9,0:.:9:0.00:0
Y	13141153	rs878945763	C	T	.	PASS	DB;SOMATIC;VT=SNP	GT:AD:BQ:DP:FA:SS	0:45,1:.:28:0.022:0
Y	13458017	rs917783339	A	G	.	PASS	DB;SOMATIC;VT=SNP	GT:AD:BQ:DP:FA:SS	0:31,0:.:25:0.00:0
Y	13485617	.	C	T	.	PASS	SOMATIC;VT=SNP	GT:AD:BQ:DP:FA:SS	0:58,1:.:34:0.017:0
Y	13623102	.	C	A	.	PASS	SOMATIC;VT=SNP	GT:AD:BQ:DP:FA:SS	0:14,0:.:10:0.00:0
Y	13868753	rs375019938	G	A	.	PASS	DB;SOMATIC;VT=SNP	GT:AD:BQ:DP:FA:SS	0:21,0:.:13:0.00:0
Y	59008974	rs77047841	G	A	.	PASS	DB;SOMATIC;VT=SNP	GT:AD:BQ:DP:FA:SS	0:20,0:.:7:0.00:0
GL000229.1	6182	.	T	C	.	PASS	SOMATIC;VT=SNP	GT:AD:BQ:DP:FA:SS	0:10,0:.:16:0.00:0
GL000229.1	6188	.	C	T	.	PASS	SOMATIC;VT=SNP	GT:AD:BQ:DP:FA:SS	0:13,0:.:12:0.00:0
GL000231.1	20753	.	C	T	.	PASS	SOMATIC;VT=SNP	GT:AD:BQ:DP:FA:SS	0:12,0:.:12:0.00:0
GL000231.1	21702	.	A	G	.	PASS	SOMATIC;VT=SNP	GT:AD:BQ:DP:FA:SS	0:10,0:.:10:0.00:0
GL000231.1	23867	.	C	T	.	PASS	SOMATIC;VT=SNP	GT:AD:BQ:DP:FA:SS	0:22,0:.:18:0.00:0
GL000239.1	32486	.	G	C	.	PASS	SOMATIC;VT=SNP	GT:AD:BQ:DP:FA:SS	0:12,0:.:8:0.00:0
GL000234.1	3210	.	G	C	.	PASS	SOMATIC;VT=SNP	GT:AD:BQ:DP:FA:SS	0:13,0:.:13:0.00:0
GL000234.1	7423	.	C	T	.	PASS	SOMATIC;VT=SNP	GT:AD:BQ:DP:FA:SS	0:39,1:.:38:0.025:0
GL000234.1	7467	.	C	G	.	PASS	SOMATIC;VT=SNP	GT:AD:BQ:DP:FA:SS	0:33,1:.:30:0.029:0
GL000234.1	12350	.	G	T	.	PASS	SOMATIC;VT=SNP	GT:AD:BQ:DP:FA:SS	0:8,0:.:8:0.00:0
GL000232.1	534	.	A	G	.	PASS	SOMATIC;VT=SNP	GT:AD:BQ:DP:FA:SS	0:25,0:.:25:0.00:0
GL000232.1	1877	.	G	A	.	PASS	SOMATIC;VT=SNP	GT:AD:BQ:DP:FA:SS	0:74,1:.:75:0.013:0
GL000232.1	3608	.	C	T	.	PASS	SOMATIC;VT=SNP	GT:AD:BQ:DP:FA:SS	0:12,0:.:12:0.00:0
GL000232.1	20979	.	G	A	.	PASS	SOMATIC;VT=SNP	GT:AD:BQ:DP:FA:SS	0:8,0:.:8:0.00:0
GL000241.1	2954	.	C	A	.	PASS	SOMATIC;VT=SNP	GT:AD:BQ:DP:FA:SS	0:45,0:.:44:0.00:0
GL000241.1	11637	.	A	C	.	PASS	SOMATIC;VT=SNP	GT:AD:BQ:DP:FA:SS	0:12,0:.:15:0.00:0
GL000241.1	11739	.	A	G	.	PASS	SOMATIC;VT=SNP	GT:AD:BQ:DP:FA:SS	0:21,0:.:21:0.00:0
GL000241.1	11831	.	A	G	.	PASS	SOMATIC;VT=SNP	GT:AD:BQ:DP:FA:SS	0:33,1:.:33:0.029:0
GL000241.1	16929	.	G	C	.	PASS	SOMATIC;VT=SNP	GT:AD:BQ:DP:FA:SS	0:41,0:.:40:0.00:0
GL000241.1	20146	.	A	T	.	PASS	SOMATIC;VT=SNP	GT:AD:BQ:DP:FA:SS	0:23,0:.:23:0.00:0
GL000241.1	23288	.	A	G	.	PASS	SOMATIC;VT=SNP	GT:AD:BQ:DP:FA:SS	0:11,0:.:11:0.00:0
GL000241.1	40235	.	C	G	.	PASS	SOMATIC;VT=SNP	GT:AD:BQ:DP:FA:SS	0:14,0:.:12:0.00:0
GL000241.1	40666	.	C	A	.	PASS	SOMATIC;VT=SNP	GT:AD:BQ:DP:FA:SS	0:14,0:.:14:0.00:0
GL000230.1	15650	.	T	G	.	PASS	SOMATIC;VT=SNP	GT:AD:BQ:DP:FA:SS	0:8,0:.:8:0.00:0
GL000233.1	20844	.	C	A	.	PASS	SOMATIC;VT=SNP	GT:AD:BQ:DP:FA:SS	0:11,0:.:8:0.00:0
GL000198.1	59711	.	G	A	.	PASS	SOMATIC;VT=SNP	GT:AD:BQ:DP:FA:SS	0:40,1:.:41:0.024:0
GL000198.1	73573	.	C	T	.	PASS	SOMATIC;VT=SNP	GT:AD:BQ:DP:FA:SS	0:13,0:.:13:0.00:0
GL000198.1	78675	.	G	A	.	PASS	SOMATIC;VT=SNP	GT:AD:BQ:DP:FA:SS	0:8,0:.:8:0.00:0
GL000198.1	81860	.	T	A	.	PASS	SOMATIC;VT=SNP	GT:AD:BQ:DP:FA:SS	0:20,0:.:18:0.00:0
GL000208.1	88621	.	G	A	.	PASS	SOMATIC;VT=SNP	GT:AD:BQ:DP:FA:SS	0:49,1:.:34:0.020:0
GL000208.1	88764	.	T	C	.	PASS	SOMATIC;VT=SNP	GT:AD:BQ:DP:FA:SS	0:14,0:.:10:0.00:0
GL000208.1	89680	.	A	T	.	PASS	SOMATIC;VT=SNP	GT:AD:BQ:DP:FA:SS	0:41,0:.:29:0.00:0
GL000208.1	89686	.	G	A	.	PASS	SOMATIC;VT=SNP	GT:AD:BQ:DP:FA:SS	0:48,0:.:35:0.00:0
GL000208.1	89807	.	C	T	.	PASS	SOMATIC;VT=SNP	GT:AD:BQ:DP:FA:SS	0:69,1:.:70:0.014:0
GL000208.1	91015	.	C	G	.	PASS	SOMATIC;VT=SNP	GT:AD:BQ:DP:FA:SS	0:26,0:.:11:0.00:0
GL000228.1	118786	.	C	G	.	PASS	SOMATIC;VT=SNP	GT:AD:BQ:DP:FA:SS	0:85,0:.:46:0.00:0
GL000214.1	13479	.	T	C	.	PASS	SOMATIC;VT=SNP	GT:AD:BQ:DP:FA:SS	0:13,0:.:11:0.00:0
GL000214.1	18442	.	G	A	.	PASS	SOMATIC;VT=SNP	GT:AD:BQ:DP:FA:SS	0:9,0:.:6:0.00:0
GL000214.1	61817	.	C	T	.	PASS	SOMATIC;VT=SNP	GT:AD:BQ:DP:FA:SS	0:41,1:.:42:0.024:0
GL000214.1	74601	.	C	A	.	PASS	SOMATIC;VT=SNP	GT:AD:BQ:DP:FA:SS	0:34,1:.:35:0.029:0
GL000214.1	74732	.	A	G	.	PASS	SOMATIC;VT=SNP	GT:AD:BQ:DP:FA:SS	0:22,0:.:22:0.00:0
GL000214.1	74787	.	C	G	.	PASS	SOMATIC;VT=SNP	GT:AD:BQ:DP:FA:SS	0:19,0:.:19:0.00:0
GL000214.1	117198	.	A	G	.	PASS	SOMATIC;VT=SNP	GT:AD:BQ:DP:FA:SS	0:33,1:.:21:0.029:0
GL000214.1	118565	.	G	C	.	PASS	SOMATIC;VT=SNP	GT:AD:BQ:DP:FA:SS	0:150,1:.:111:6.623e-03:0
GL000214.1	134638	.	C	A	.	PASS	SOMATIC;VT=SNP	GT:AD:BQ:DP:FA:SS	0:53,1:.:24:0.019:0
GL000214.1	134652	.	C	A	.	PASS	SOMATIC;VT=SNP	GT:AD:BQ:DP:FA:SS	0:60,1:.:31:0.016:0
GL000221.1	61680	.	A	G	.	PASS	SOMATIC;VT=SNP	GT:AD:BQ:DP:FA:SS	0:9,0:.:8:0.00:0
GL000218.1	160363	.	T	C	.	PASS	SOMATIC;VT=SNP	GT:AD:BQ:DP:FA:SS	0:13,0:.:13:0.00:0
GL000220.1	12186	.	G	C	.	PASS	SOMATIC;VT=SNP	GT:AD:BQ:DP:FA:SS	0:9,0:.:9:0.00:0
GL000220.1	70610	.	A	T	.	PASS	SOMATIC;VT=SNP	GT:AD:BQ:DP:FA:SS	0:8,0:.:8:0.00:0
GL000199.1	47405	.	A	G	.	PASS	SOMATIC;VT=SNP	GT:AD:BQ:DP:FA:SS	0:73,0:.:29:0.00:0
GL000199.1	51234	.	C	G	.	PASS	SOMATIC;VT=SNP	GT:AD:BQ:DP:FA:SS	0:37,0:.:18:0.00:0
GL000199.1	51252	.	G	A	.	PASS	SOMATIC;VT=SNP	GT:AD:BQ:DP:FA:SS	0:27,0:.:10:0.00:0
GL000199.1	160781	.	A	G	.	PASS	SOMATIC;VT=SNP	GT:AD:BQ:DP:FA:SS	0:104,1:.:69:9.524e-03:0
GL000199.1	166935	.	T	G	.	PASS	SOMATIC;VT=SNP	GT:AD:BQ:DP:FA:SS	0:12,0:.:5:0.00:0
GL000199.1	166994	.	G	C	.	PASS	SOMATIC;VT=SNP	GT:AD:BQ:DP:FA:SS	0:16,0:.:11:0.00:0
GL000216.1	89836	.	T	C	.	PASS	SOMATIC;VT=SNP	GT:AD:BQ:DP:FA:SS	0:8,0:.:6:0.00:0
GL000216.1	100350	.	G	A	.	PASS	SOMATIC;VT=SNP	GT:AD:BQ:DP:FA:SS	0:14,0:.:13:0.00:0
GL000216.1	109186	.	G	A	.	PASS	SOMATIC;VT=SNP	GT:AD:BQ:DP:FA:SS	0:13,0:.:11:0.00:0
GL000216.1	113693	.	C	G	.	PASS	SOMATIC;VT=SNP	GT:AD:BQ:DP:FA:SS	0:16,0:.:10:0.00:0
GL000216.1	123644	.	C	A	.	PASS	SOMATIC;VT=SNP	GT:AD:BQ:DP:FA:SS	0:17,0:.:15:0.00:0
GL000205.1	173641	.	C	T	.	PASS	SOMATIC;VT=SNP	GT:AD:BQ:DP:FA:SS	0:22,0:.:18:0.00:0
GL000219.1	98178	.	G	A	.	PASS	SOMATIC;VT=SNP	GT:AD:BQ:DP:FA:SS	0:8,0:.:7:0.00:0
GL000219.1	110797	.	C	T	.	PASS	SOMATIC;VT=SNP	GT:AD:BQ:DP:FA:SS	0:49,1:.:50:0.020:0
GL000219.1	122459	.	G	A	.	PASS	SOMATIC;VT=SNP	GT:AD:BQ:DP:FA:SS	0:8,0:.:8:0.00:0
GL000219.1	122567	.	C	T	.	PASS	SOMATIC;VT=SNP	GT:AD:BQ:DP:FA:SS	0:37,1:.:37:0.026:0
GL000219.1	130630	.	G	A	.	PASS	SOMATIC;VT=SNP	GT:AD:BQ:DP:FA:SS	0:54,1:.:54:0.018:0
GL000219.1	133155	.	C	A	.	PASS	SOMATIC;VT=SNP	GT:AD:BQ:DP:FA:SS	0:64,1:.:65:0.015:0
GL000219.1	166121	.	A	G	.	PASS	SOMATIC;VT=SNP	GT:AD:BQ:DP:FA:SS	0:13,0:.:13:0.00:0
GL000219.1	172184	.	T	C	.	PASS	SOMATIC;VT=SNP	GT:AD:BQ:DP:FA:SS	0:45,1:.:43:0.022:0
GL000224.1	3568	.	G	T	.	PASS	SOMATIC;VT=SNP	GT:AD:BQ:DP:FA:SS	0:77,0:.:75:0.00:0
GL000224.1	4336	.	G	T	.	PASS	SOMATIC;VT=SNP	GT:AD:BQ:DP:FA:SS	0:69,1:.:63:0.014:0
GL000224.1	17067	.	G	A	.	PASS	SOMATIC;VT=SNP	GT:AD:BQ:DP:FA:SS	0:31,0:.:21:0.00:0
GL000224.1	95662	.	C	T	.	PASS	SOMATIC;VT=SNP	GT:AD:BQ:DP:FA:SS	0:13,0:.:13:0.00:0
GL000224.1	108256	.	T	C	.	PASS	SOMATIC;VT=SNP	GT:AD:BQ:DP:FA:SS	0:10,0:.:10:0.00:0
GL000195.1	2597	.	C	T	.	PASS	SOMATIC;VT=SNP	GT:AD:BQ:DP:FA:SS	0:8,0:.:8:0.00:0
GL000195.1	33359	.	C	T	.	PASS	SOMATIC;VT=SNP	GT:AD:BQ:DP:FA:SS	0:10,0:.:10:0.00:0
GL000195.1	83327	.	C	A	.	PASS	SOMATIC;VT=SNP	GT:AD:BQ:DP:FA:SS	0:13,0:.:13:0.00:0
GL000195.1	141453	.	C	T	.	PASS	SOMATIC;VT=SNP	GT:AD:BQ:DP:FA:SS	0:30,0:.:28:0.00:0
GL000195.1	154953	.	G	C	.	PASS	SOMATIC;VT=SNP	GT:AD:BQ:DP:FA:SS	0:15,0:.:9:0.00:0
GL000212.1	40939	.	A	C	.	PASS	SOMATIC;VT=SNP	GT:AD:BQ:DP:FA:SS	0:38,1:.:36:0.026:0
GL000193.1	60626	.	G	A	.	PASS	SOMATIC;VT=SNP	GT:AD:BQ:DP:FA:SS	0:11,0:.:11:0.00:0
GL000193.1	82395	.	G	T	.	PASS	SOMATIC;VT=SNP	GT:AD:BQ:DP:FA:SS	0:52,0:.:34:0.00:0
GL000193.1	83169	.	G	A	.	PASS	SOMATIC;VT=SNP	GT:AD:BQ:DP:FA:SS	0:12,0:.:7:0.00:0
GL000193.1	87921	.	T	C	.	PASS	SOMATIC;VT=SNP	GT:AD:BQ:DP:FA:SS	0:15,0:.:13:0.00:0
GL000193.1	91867	.	C	T	.	PASS	SOMATIC;VT=SNP	GT:AD:BQ:DP:FA:SS	0:15,0:.:14:0.00:0
GL000194.1	120756	.	C	T	.	PASS	SOMATIC;VT=SNP	GT:AD:BQ:DP:FA:SS	0:33,1:.:32:0.029:0
GL000194.1	134087	.	T	C	.	PASS	SOMATIC;VT=SNP	GT:AD:BQ:DP:FA:SS	0:29,0:.:24:0.00:0
GL000194.1	190192	.	C	T	.	PASS	SOMATIC;VT=SNP	GT:AD:BQ:DP:FA:SS	0:13,0:.:11:0.00:0
GL000225.1	2717	.	A	G	.	PASS	SOMATIC;VT=SNP	GT:AD:BQ:DP:FA:SS	0:8,0:.:6:0.00:0
GL000225.1	30748	.	G	A	.	PASS	SOMATIC;VT=SNP	GT:AD:BQ:DP:FA:SS	0:12,0:.:9:0.00:0
GL000225.1	44479	.	C	G	.	PASS	SOMATIC;VT=SNP	GT:AD:BQ:DP:FA:SS	0:17,0:.:18:0.00:0
GL000225.1	62435	.	A	G	.	PASS	SOMATIC;VT=SNP	GT:AD:BQ:DP:FA:SS	0:11,0:.:9:0.00:0
GL000225.1	62462	.	T	G	.	PASS	SOMATIC;VT=SNP	GT:AD:BQ:DP:FA:SS	0:14,0:.:11:0.00:0
GL000225.1	62494	.	G	T	.	PASS	SOMATIC;VT=SNP	GT:AD:BQ:DP:FA:SS	0:16,0:.:14:0.00:0
GL000225.1	62557	.	C	T	.	PASS	SOMATIC;VT=SNP	GT:AD:BQ:DP:FA:SS	0:19,0:.:16:0.00:0
GL000225.1	71169	.	C	A	.	PASS	SOMATIC;VT=SNP	GT:AD:BQ:DP:FA:SS	0:51,0:.:41:0.00:0
GL000225.1	80064	.	G	A	.	PASS	SOMATIC;VT=SNP	GT:AD:BQ:DP:FA:SS	0:8,0:.:8:0.00:0
GL000225.1	108292	.	A	T	.	PASS	SOMATIC;VT=SNP	GT:AD:BQ:DP:FA:SS	0:25,0:.:18:0.00:0
GL000225.1	108309	.	G	A	.	PASS	SOMATIC;VT=SNP	GT:AD:BQ:DP:FA:SS	0:23,0:.:16:0.00:0
GL000225.1	137697	.	A	G	.	PASS	SOMATIC;VT=SNP	GT:AD:BQ:DP:FA:SS	0:27,0:.:23:0.00:0
GL000225.1	163108	.	C	T	.	PASS	SOMATIC;VT=SNP	GT:AD:BQ:DP:FA:SS	0:18,0:.:17:0.00:0
GL000225.1	184818	.	T	A	.	PASS	SOMATIC;VT=SNP	GT:AD:BQ:DP:FA:SS	0:11,0:.:11:0.00:0
GL000225.1	191386	.	G	A	.	PASS	SOMATIC;VT=SNP	GT:AD:BQ:DP:FA:SS	0:30,0:.:24:0.00:0
GL000192.1	521549	.	A	C	.	PASS	SOMATIC;VT=SNP	GT:AD:BQ:DP:FA:SS	0:18,0:.:7:0.00:0
