# Supplementary material for: Differentiation-state plasticity is a targetable resistance mechanism in basal-like breast cancer
Source: Nat Commun. 2018 Sep 19;9:3815. doi: 10.1038/s41467-018-05729-w (PMC6145927; doi:10.1038/s41467-018-05729-w)
Supplement: Supplementary file 7 — Supplementary Data 4 [file 41467_2018_5729_MOESM7_ESM.zip › Supplementary Data 4/Supplementary Data 4 File Descriptions.xlsx]

## Sheet: Dataset File Summary
Supplementary Data 4 File Descriptions
File Name	File type	MuTect Version	"tumor" sample	"normal" comparator
DMSO_Replicate_Libraries.dmsoVtram.vcf	VCF - MuTect Variant Calls	1.1.4	DMSO	TRAM
DMSO_Replicate_Libraries.dmsoVbez.vcf	VCF - MuTect Variant Calls	1.1.4	DMSO	BEZ
Trametinib_Replicate_Libraries.tramVdmso.vcf	VCF - MuTect Variant Calls	1.1.4	TRAM	DMSO
Trametinib_Replicate_Libraries.tramVbez.vcf	VCF - MuTect Variant Calls	1.1.4	TRAM	BEZ
BEZ235_Replicate_Libraries.bezVdmso.vcf	VCF - MuTect Variant Calls	1.1.4	BEZ	DMSO
BEZ235_Replicate_Libraries.bezVtram.vcf	VCF - MuTect Variant Calls	1.1.4	BEZ	TRAM
dmso_v_tram_mut2_no_dbSNP.vcf	VCF - Mutect2 Indel Calls	2.1 beta	DMSO	TRAM
dmso_v_bez_mutect2_no_dbSNP.vcf	VCF - Mutect2 Indel Calls	2.1 beta	DMSO	BEZ
tram_v_dmso_mut2_no_dbSNP.vcf	VCF - Mutect2 Indel Calls	2.1 beta	TRAM	DMSO
tram_v_bez_mutect2_no_dbSNP.vcf	VCF - Mutect2 Indel Calls	2.1 beta	TRAM	BEZ
bez_v_dmso_mutect2_no_dbSNP.vcf	VCF - Mutect2 Indel Calls	2.1 beta	BEZ	DMSO
bez_v_tram_mutect2_no_dbSNP.vcf	VCF - Mutect2 Indel Calls	2.1 beta	BEZ	TRAM
dmsoVgermBL180124.mut.vcf	VCF - MuTect Variant Calls	1.1.4	DMSO treated HCC1143	HCC1143BL - patient matched normal lymphoblastic cell line
tramVgermBL180124.mut.vcf	VCF - MuTect Variant Calls	1.1.4	Trametinib treated HCC1143	HCC1143BL - patient matched normal lymphoblastic cell line
bezVgermBL180124.mut.vcf	VCF - MuTect Variant Calls	1.1.4	BEZ235 treated HCC1143	HCC1143BL - patient matched normal lymphoblastic cell line
dmso_v_BL_gatk4_mut2_filt1.vcf	VCF - Mutect2 Indel Calls	2.1 beta	DMSO treated HCC1143	HCC1143BL - patient matched normal lymphoblastic cell line
tram_v_BL_gatk4_mut2_filt1.vcf	VCF - Mutect2 Indel Calls	2.1 beta	Trametinib treated HCC1143	HCC1143BL - patient matched normal lymphoblastic cell line
bez235_v_BL_gatk4_mut2_filt1.vcf	VCF - Mutect2 Indel Calls	2.1 beta	BEZ235 treated HCC1143	HCC1143BL - patient matched normal lymphoblastic cell line
hcc1143_dmso_lpwgs.seg	.seg - log2 ratio segmentation files	na	na	na
hcc1143_tram_lpwgs.seg	.seg - log2 ratio segmentation files	na	na	na
hcc1143_bez235_lpwgs.seg	.seg - log2 ratio segmentation files	na	na	na
