# Supplementary material for: Differentiation-state plasticity is a targetable resistance mechanism in basal-like breast cancer
Source: Nat Commun. 2018 Sep 19;9:3815. doi: 10.1038/s41467-018-05729-w (PMC6145927; doi:10.1038/s41467-018-05729-w)
Supplement: Supplementary file 8 — Supplementary Data 5 [file 41467_2018_5729_MOESM8_ESM.xlsx]

## Sheet: Pathway Analysis
BEZ235																Trametinib
Category	Term	Count	%	PValue	Genes	List Total	Pop Hits	Pop Total	Fold Enrichment	Bonferroni	Benjamini	FDR	.-logP	.-logFDR		Category	Term	Count	%	PValue	Genes	List Total	Pop Hits	Pop Total	Fold Enrichment	Bonferroni	Benjamini	FDR	.-logP	.-logFDR
KEGG_PATHWAY	hsa05200:Pathways in cancer	75	6.56743	2.59993e-18	ADCY3, STK36, GNA11, STAT5A, ADCY5, ADCY6, STAT5B, ARNT2, TGFB3, SPI1, FOXO1, NFKB1, NFKB2, GLI2, GLI3, TGFB1, FLT3LG, WNT1, FGF1, GNG4, MYC, AKT3, GNG7, EGFR, CTBP1, PTGER3, ARHGEF1, ROCK1, ROCK2, RXRA, PIK3CD, RUNX1T1, DAPK2, DAPK1, ARHGEF11, LPAR6, JUN, PDGFRB, GNB3, TRAF2, FGFR3, PML, NFKBIA, ZBTB16, TCF7L1, IGF1R, BCL2, SOS2, PLEKHG5, RUNX1, AXIN2, TRAF5, AXIN1, FZD9, BMP2, CBL, MET, TGFBR2,…	443	393	6910	2.97675	5.25185e-16	5.25185e-16	3.26405e-15	17.585	14.4862		KEGG_PATHWAY	hsa04014:Ras signaling pathway	33	3.65044	1.73351e-07	FGF14, EFNA1, FGF10, GNG11, ARF6, BCL2L1, GNG12, RGL2, RASAL1, JMJD7-PLA2G4B, RAC1, RALB, RRAS, PDGFC, SHC1, FGF1, SHC2, GNG5, SHC4, GNG7, PLD2, MET, HGF, EPHA2, RASGRF2, GNG10, IKBKG, MAPK3, RAB5A, RAP1A, RIN1, RAP1B, CALM2	361	226	6910	2.79496	3.60565e-05	3.60565e-05	0.000218673	6.76107	3.66021
KEGG_PATHWAY	hsa04014:Ras signaling pathway	45	3.94046	1.28885e-11	FGFR3, EFNA1, MRAS, NFKB1, FOXO4, RGL2, RASAL2, IGF1R, JMJD7-PLA2G4B, GAB2, SOS2, RASA3, GNG4, FGF1, INSR, SHC2, RASA4, RASA1, AKT3, RASA2, GNG7, SHC4, EGFR, PLD2, GRIN1, MET, PIK3CD, IGF1, HGF, RALGDS, EPHA2, KSR2, RASGRF2, ETS1, RASSF1, ETS2, PLCG2, IKBKG, PDGFRB, RIN1, GNB3, KSR1, SYNGAP1, ABL1, IKBKB	443	226	6910	3.10584	2.60349e-09	1.30175e-09	1.61808e-08	10.8898	7.791		KEGG_PATHWAY	hsa04151:PI3K-Akt signaling pathway	41	4.5354	1.14843e-06	PPP2R5A, FGF14, EFNA1, ITGB4, LPAR3, FGF10, ITGB5, ITGA10, GNG11, BCL2L1, GNG12, LPAR1, CASP9, ITGB8, PPP2CA, ITGAV, RAC1, ITGB6, CREB3L1, PDGFC, CREB3L4, FGF1, GNG5, PPP2R2D, GNG7, SGK2, CREB3, MET, ITGA1, ITGA3, HGF, RPS6, EPHA2, IFNAR1, LPAR6, IFNB1, CHRM1, GNG10, MAPK3, IKBKG, EPOR	361	345	6910	2.27476	0.000238846	0.00011943	0.00144867	5.93989	2.83903
KEGG_PATHWAY	hsa05166:HTLV-I infection	48	4.20315	2.16829e-11	CRTC3, ADCY3, CRTC2, MRAS, STAT5A, ADCY5, CRTC1, ADCY6, STAT5B, SPI1, TGFB3, NFKBIA, NFKB1, NFKB2, SRF, TGFB1, WNT1, MAP3K3, MAP3K1, IL15RA, NFATC4, NFATC2, FOSL1, MYC, AKT3, NFATC1, KAT2A, ZFP36, FZD9, ICAM1, CREBBP, RELB, TGFBR2, PIK3CD, SMAD3, ATM, FZD7, DVL1, ATF3, ADCY9, ETS1, JUN, ETS2, IKBKG, JAK1, PDGFRB, MAP3K14, IKBKB	443	256	6910	2.92466	4.37994e-09	1.45998e-09	2.72215e-08	10.6639	7.56509		KEGG_PATHWAY	hsa05200:Pathways in cancer	43	4.75664	5.17109e-06	FGF14, STK36, ERBB2, STAT5B, SPI1, TGFB3, PML, LPAR3, TFG, FGF10, GNG11, BCL2L1, GNG12, LPAR1, FLT3LG, AGTR1, MAX, CASP9, ITGAV, CASP8, RAC1, RALB, TGFA, RARA, FGF1, TRAF5, GNG5, GNG7, BMP4, PTGER3, MET, ITGA3, RB1, HGF, STAT1, DAPK3, JUP, LPAR6, GNG10, MAPK3, IKBKG, TCEB2, TCEB1	361	393	6910	2.09434	0.00107501	0.000358465	0.00652283	5.28642	2.18556
KEGG_PATHWAY	hsa04010:MAPK signaling pathway	47	4.11559	6.74894e-11	TRAF2, FGFR3, MRAS, TGFB3, NFKB1, NFKB2, SRF, TGFB1, MAP3K6, JMJD7-PLA2G4B, MAP3K4, MAP3K3, MAP3K1, JUND, SOS2, FGF1, RAPGEF2, MAP2K7, MYC, RASA1, AKT3, RASA2, NFATC1, EGFR, TAOK2, RELB, TGFBR2, MAPK11, FLNA, RPS6KA3, RPS6KA4, RASGRF2, MAPK12, RPS6KA2, JUN, NTRK2, GADD45G, IKBKG, MAPK8IP3, PDGFRB, MAPK8IP1, MAP3K14, GADD45B, IKBKB, DUSP8, MAP3K12, DUSP6	443	255	6910	2.87496	1.36329e-08	3.40822e-09	8.47289e-08	10.1708	7.07197		KEGG_PATHWAY	hsa04060:Cytokine-cytokine receptor interaction	29	3.20796	2.05279e-05	IL22RA1, LEPR, TGFB3, TNFSF13, TNFSF12, TNFRSF4, FLT3LG, CXCL10, LIF, IL10RB, IFNG, IL15RA, PDGFC, IL13RA1, IFNGR2, IFNGR1, MET, EDA2R, TNFRSF14, HGF, IL11RA, IFNAR1, TNFSF10, IFNB1, CXCL16, CX3CR1, EPOR, BMP7, ACVR1	361	230	6910	2.41347	0.00426075	0.00106689	0.0258917	4.68765	1.58684
KEGG_PATHWAY	hsa05220:Chronic myeloid leukemia	22	1.92644	1.92868e-09	CTBP1, STAT5A, CBL, TGFBR2, STAT5B, PIK3CD, TGFB3, NFKBIA, NFKB1, TGFB1, CBLB, CDKN1B, GAB2, SOS2, IKBKG, IKBKB, ABL1, RUNX1, SHC2, MYC, AKT3, SHC4	443	72	6910	4.76611	3.89593e-07	7.79186e-08	2.42134e-06	8.71474	5.61594		KEGG_PATHWAY	hsa04630:Jak-STAT signaling pathway	20	2.21239	0.000171292	IL22RA1, LEPR, SOCS1, STAT5B, BCL2L1, STAT1, IL11RA, CISH, IFNAR1, STAT6, LIF, IRF9, IL10RB, IFNB1, IFNG, IL15RA, EPOR, IL13RA1, IFNGR2, IFNGR1	361	145	6910	2.64018	0.0350044	0.00710101	0.21586	3.76626	0.665828
KEGG_PATHWAY	hsa04380:Osteoclast differentiation	29	2.5394	9.43129e-09	TRAF2, FOSL2, SPI1, FHL2, NFKBIA, NFKB1, NFKB2, TGFB1, GAB2, JUND, NFATC2, MAP2K7, FOSL1, AKT3, NFATC1, PIK3CD, RELB, TGFBR2, MAPK11, JUNB, TYK2, MAPK12, FYN, JUN, PLCG2, IKBKG, JAK1, IKBKB, MAP3K14	443	131	6910	3.45304	1.90512e-06	3.1752e-07	1.18404e-05	8.02543	4.92663		KEGG_PATHWAY	hsa04380:Osteoclast differentiation	18	1.99115	0.0004201	SOCS1, SPI1, FHL2, STAT1, IFNAR1, IRF9, IFNB1, SQSTM1, JUND, RAC1, IFNG, MAPK3, IKBKG, PPP3CB, IFNGR2, IFNGR1, TYROBP, BLNK	361	131	6910	2.6301	0.0836888	0.014461	0.528642	3.37665	0.276838
KEGG_PATHWAY	hsa04550:Signaling pathways regulating pluripotency of stem cells	30	2.62697	1.08478e-08	FGFR3, IL6ST, LIF, WNT1, IGF1R, PCGF3, AXIN2, MYC, AKT3, AXIN1, FZD9, BMP2, SMAD9, TBX3, NODAL, PIK3CD, IGF1, SMAD3, MAPK11, FZD7, POU5F1B, DVL1, INHBA, MAPK12, JAK1, JAK2, ID4, ID3, BMPR1B, KLF4	443	140	6910	3.34247	2.19126e-06	3.13038e-07	1.36188e-05	7.96466	4.86586		KEGG_PATHWAY	hsa05161:Hepatitis B	19	2.10177	0.000495894	CREB3, STAT5B, TGFB3, TLR3, RB1, STAT1, IFNAR1, STAT6, MYD88, CASP9, IFNB1, IRF7, MAP3K1, CASP8, IKBKG, MAPK3, CREB3L1, NFATC4, CREB3L4	361	145	6910	2.50817	0.0980278	0.0146307	0.623744	3.30461	0.204993
KEGG_PATHWAY	hsa05202:Transcriptional misregulation in cancer	32	2.8021	5.87103e-08	CCNT2, SUPT3H, ETV7, ARNT2, SPI1, PML, FOXO1, NFKB1, ZBTB16, ZBTB17, IGF1R, FLI1, LYL1, RUNX1, ETV6, MYC, ETV5, NFKBIZ, ERG, LDB1, RXRA, TGFBR2, MET, RUNX1T1, IGF1, AFF1, ATM, MYCN, HHEX, CD86, CDKN1B, JMJD1C	443	168	6910	2.97108	1.18594e-05	1.48243e-06	7.37071e-05	7.23129	4.13249		KEGG_PATHWAY	hsa04330:Notch signaling pathway	10	1.10619	0.000703172	NCSTN, HES1, CIR1, APH1A, PSEN1, PSEN2, NOTCH4, DTX3, APH1B, PSENEN	361	48	6910	3.98777	0.136111	0.0181227	0.883398	3.15294	0.0538435
KEGG_PATHWAY	hsa04068:FoxO signaling pathway	28	2.45184	6.51393e-08	STK11, TGFB3, FOXO1, FOXO4, TGFB1, IGF1R, SOS2, INSR, AKT3, EGFR, IRS2, SGK2, PRKAB2, TGFBR2, PIK3CD, CREBBP, IGF1, SMAD3, MAPK11, IRS1, ATM, CDKN1B, MAPK12, CSNK1E, GADD45G, IKBKB, KLF2, GADD45B	443	134	6910	3.25932	1.3158e-05	1.46201e-06	8.17783e-05	7.18616	4.08736		KEGG_PATHWAY	hsa04620:Toll-like receptor signaling pathway	15	1.65929	0.00112098	TOLLIP, LY96, TLR3, STAT1, IFNAR1, CXCL10, IRAK4, CD86, MYD88, IFNB1, IRF7, MAPK3, CASP8, IKBKG, RAC1	361	106	6910	2.70867	0.208079	0.0255885	1.40488	2.9504	-0.147639
KEGG_PATHWAY	hsa04330:Notch signaling pathway	15	1.31349	1.00749e-06	KAT2A, CTBP1, MAML1, DTX3, CREBBP, DLL3, JAG2, DLL1, DVL1, NOTCH3, HES1, NOTCH1, NOTCH4, MAML3, NCOR2	443	48	6910	4.87444	0.000203493	2.03511e-05	0.00126484	5.99676	2.89797		KEGG_PATHWAY	hsa05145:Toxoplasmosis	16	1.76991	0.00112526	CIITA, LY96, SOCS1, TGFB3, BCL2L1, STAT1, IRAK4, MYD88, CASP9, IL10RB, CASP8, IFNG, MAPK3, IKBKG, IFNGR2, IFNGR1	361	118	6910	2.59543	0.208785	0.0231465	1.41021	2.94875	-0.149284
KEGG_PATHWAY	hsa05221:Acute myeloid leukemia	16	1.40105	1.38109e-06	STAT5A, STAT5B, PIK3CD, PML, SPI1, RUNX1T1, PIM1, NFKB1, ZBTB16, TCF7L1, IKBKG, SOS2, IKBKB, RUNX1, MYC, AKT3	443	56	6910	4.45663	0.000278942	2.53616e-05	0.00173387	5.85978	2.76098		KEGG_PATHWAY	hsa04010:MAPK signaling pathway	26	2.87611	0.00160023	FGF14, TGFB3, PPM1A, FGF10, GNG12, MAX, JMJD7-PLA2G4B, MAP3K1, JUND, RAC1, PPP3CB, RRAS, FGF1, LAMTOR3, STK3, DDIT3, RASGRF2, IKBKG, GADD45G, MAPK3, RAP1A, HSPB1, MAPK8IP3, RAP1B, GADD45B, DUSP6	361	255	6910	1.95166	0.283312	0.0298293	1.99995	2.79582	-0.301019
KEGG_PATHWAY	hsa04668:TNF signaling pathway	22	1.92644	2.58234e-06	ICAM1, TRAF2, CFLAR, CXCL3, EDN1, PIK3CD, NFKBIA, NFKB1, MAPK11, MMP14, JUNB, CXCL10, LIF, RPS6KA4, MAPK12, JUN, IKBKG, IKBKB, MAP3K14, MAP2K7, TRAF5, AKT3	443	106	6910	3.23736	0.000521497	4.34685e-05	0.00324192	5.58799	2.4892		KEGG_PATHWAY	hsa05164:Influenza A	20	2.21239	0.00169101	CIITA, ICAM1, PML, TLR3, STAT1, CXCL10, IFNAR1, IRF9, IRAK4, TNFSF10, MYD88, CASP9, IFNB1, IRF7, IFNG, MAPK3, PYCARD, MX1, IFNGR2, IFNGR1	361	174	6910	2.20015	0.29674	0.0289096	2.11229	2.77185	-0.324754
KEGG_PATHWAY	hsa05205:Proteoglycans in cancer	32	2.8021	3.14002e-06	CAV1, MRAS, PPP1R12B, TGFB1, WNT1, IGF1R, SOS2, PPP1R12A, MYC, TWIST2, AKT3, EGFR, FZD9, ARHGEF1, ROCK1, ROCK2, HCLS1, PIK3CD, CBL, MET, IGF1, MAPK11, IGF2, HGF, RPS6, FZD7, FLNA, ITPR1, CBLB, MAPK12, ITGA5, PLCG2	443	200	6910	2.49571	0.000634083	4.87899e-05	0.00394203	5.50307	2.40428		KEGG_PATHWAY	hsa05212:Pancreatic cancer	11	1.21681	0.00178554	CASP9, ERBB2, MAPK3, RAC1, IKBKG, TGFB3, RALB, TGFA, RB1, BCL2L1, STAT1	361	65	6910	3.23929	0.310456	0.0281892	2.22915	2.74823	-0.348139
KEGG_PATHWAY	hsa04015:Rap1 signaling pathway	33	2.88967	3.16218e-06	ADCY3, FGFR3, ADORA2B, EFNA1, MRAS, BCAR1, ADCY5, SIPA1, ADCY6, IGF1R, RAPGEF4, RAPGEF3, RAPGEF2, FGF1, RAPGEF1, INSR, AKT3, EGFR, MAGI1, GRIN1, PIK3CD, MET, IGF1, SIPA1L3, MAPK11, HGF, EPHA2, RALGDS, FARP2, ADCY9, MAPK12, KRIT1, PDGFRB	443	210	6910	2.45114	0.000638558	4.56248e-05	0.00396985	5.50001	2.40123		KEGG_PATHWAY	hsa03022:Basal transcription factors	9	0.995575	0.00198437	TAF10, MNAT1, TAF12, CCNH, TAF9B, GTF2A2, TAF9, CDK7, GTF2H5	361	45	6910	3.82825	0.338443	0.0290802	2.47453	2.70238	-0.393492
KEGG_PATHWAY	hsa04630:Jak-STAT signaling pathway	26	2.27671	4.21268e-06	IL22RA1, OSMR, IL6ST, STAT5A, LEPR, STAT5B, IL11, LIF, STAT6, IL12RB2, IL4R, SOS2, IL15RA, MYC, AKT3, PIK3CD, CREBBP, PIM1, SOCS5, IL6R, IL11RA, TYK2, JAK1, EPOR, JAK2, MPL	443	145	6910	2.79692	0.000850602	5.67293e-05	0.00528864	5.37544	2.27666		KEGG_PATHWAY	hsa05152:Tuberculosis	20	2.21239	0.00206431	CIITA, BCL10, RAB7A, TGFB3, STAT1, TRADD, IRAK4, MYD88, CASP9, IL10RB, IFNB1, CASP8, IFNG, MAPK3, RAB5A, PPP3CB, CAMK2A, IFNGR2, CALM2, IFNGR1	361	177	6910	2.16286	0.349375	0.0282481	2.57303	2.68522	-0.410444
KEGG_PATHWAY	hsa04350:TGF-beta signaling pathway	19	1.66375	4.21373e-06	BMP2, SMAD9, ROCK1, SMAD7, GDF6, SMAD6, NODAL, FST, TGFBR2, CREBBP, TGFB3, SMAD3, TGFB1, INHBA, ID4, ID3, BMPR1B, BMP7, MYC	443	84	6910	3.52816	0.000850814	5.31971e-05	0.00528995	5.37533	2.27655		KEGG_PATHWAY	hsa04510:Focal adhesion	22	2.43363	0.00233209	VAV3, ERBB2, MET, ITGB4, ITGA1, ITGA10, ITGB5, ITGA3, HGF, ITGB8, ITGAV, ITGB6, RAC1, ILK, MAPK3, RAP1A, PDGFC, SHC1, RAP1B, ZYX, SHC2, SHC4	361	206	6910	2.04421	0.384698	0.0298966	2.90229	2.63225	-0.46274
KEGG_PATHWAY	hsa04722:Neurotrophin signaling pathway	23	2.01401	5.72038e-06	PIK3CD, NFKBIA, NFKB1, MAPK11, IRS1, RPS6KA3, MAPK12, MAP3K3, RPS6KA2, JUN, BCL2, MAP3K1, PLCG2, SOS2, NTRK2, SH2B1, IKBKB, ABL1, MAP2K7, SHC2, RAPGEF1, AKT3, SHC4	443	120	6910	2.98965	0.00115485	6.79694e-05	0.00718134	5.24258	2.14379		KEGG_PATHWAY	hsa04728:Dopaminergic synapse	16	1.76991	0.00256095	CREB3, PPP2R5A, DRD4, GNG11, GNG12, ITPR1, GNG10, PPP2CA, PPP3CB, CREB3L1, CREB3L4, GNG5, CAMK2A, PPP2R2D, CALM2, GNG7	361	128	6910	2.39266	0.41337	0.0308872	3.18289	2.5916	-0.502821
KEGG_PATHWAY	hsa04151:PI3K-Akt signaling pathway	45	3.94046	6.40494e-06	CRTC2, FGFR3, OSMR, EFNA1, STK11, ITGB4, ITGA10, NFKB1, IGF1R, ITGB8, BCL2, IL4R, SOS2, ITGB6, FGF1, GNG4, MYC, INSR, AKT3, GNG7, EGFR, SGK2, RXRA, MET, PIK3CD, PKN2, IGF1, IL6R, HGF, RPS6, IRS1, EPHA2, ITGA9, CDKN1B, TSC1, ITGA5, LPAR6, TSC2, IKBKG, JAK1, PDGFRB, JAK2, EPOR, GNB3, IKBKB	443	345	6910	2.03455	0.00129297	7.18753e-05	0.00804071	5.19348	2.09471		KEGG_PATHWAY	hsa04015:Rap1 signaling pathway	22	2.43363	0.00294463	MAGI2, ADORA2B, EFNA1, FGF14, SIPA1, MET, LPAR3, FGF10, LPAR1, HGF, SKAP1, EPHA2, RAC1, MAPK3, RALB, RRAS, RAP1A, PDGFC, RAP1B, RAPGEF3, FGF1, CALM2	361	210	6910	2.00528	0.458486	0.033503	3.65162	2.53097	-0.562486
KEGG_PATHWAY	hsa04390:Hippo signaling pathway	26	2.27671	8.87952e-06	GDF6, TGFB3, GLI2, SCRIB, TGFB1, LATS2, TCF7L1, WNT1, YAP1, FGF1, AXIN2, MYC, AXIN1, FZD9, BMP2, TGFBR2, SMAD3, TEAD3, FZD7, DVL1, RASSF6, CSNK1E, BBC3, RASSF1, BMPR1B, BMP7	443	151	6910	2.68578	0.00179206	9.43993e-05	0.0111471	5.05161	1.95284		KEGG_PATHWAY	hsa04024:cAMP signaling pathway	21	2.32301	0.00327166	PLD2, VAV3, PTGER3, CREB3, GABBR1, SOX9, VIPR2, PDE4A, CHRM1, GIPR, RAC1, MAPK3, CREB3L1, RRAS, RAP1A, RAP1B, CREB3L4, RAPGEF3, CAMK2A, CALM2, SLC9A1	361	198	6910	2.03014	0.494204	0.035239	4.04951	2.48523	-0.607402
KEGG_PATHWAY	hsa05161:Hepatitis B	25	2.18914	1.35004e-05	EGR3, STAT5A, CREBBP, STAT5B, PIK3CD, TGFB3, NFKBIA, TLR3, NFKB1, TGFB1, STAT6, CDKN1B, JUN, BCL2, MAP3K1, TICAM1, IKBKG, JAK1, IRF3, NFATC4, IKBKB, NFATC2, MYC, AKT3, NFATC1	443	145	6910	2.68934	0.00272339	0.000136346	0.0169476	4.86965	1.77089		KEGG_PATHWAY	hsa04062:Chemokine signaling pathway	20	2.21239	0.00362546	VAV3, CXCL3, STAT5B, GNG11, GNG12, STAT1, CXCL10, GNG10, CXCL16, RAC1, CX3CR1, MAPK3, IKBKG, RAP1A, SHC1, RAP1B, SHC2, GNG5, GNG7, SHC4	361	186	6910	2.0582	0.530209	0.0370688	4.47825	2.44064	-0.651109
KEGG_PATHWAY	hsa05169:Epstein-Barr virus infection	29	2.5394	2.49543e-05	TRAF2, SPI1, NFKBIA, NFKB1, NFKB2, BCL2, MAP2K7, MYC, TRAF5, AKT3, ICAM1, LYN, PIK3CD, RELB, CREBBP, MAPK11, HDAC5, TYK2, HDAC4, CDKN1B, MAPK12, JUN, PLCG2, IKBKG, JAK1, IRF3, IKBKB, MAP3K14, NCOR2	443	190	6910	2.38078	0.00502814	0.00024001	0.031324	4.60286	1.50412		KEGG_PATHWAY	hsa04722:Neurotrophin signaling pathway	15	1.65929	0.00366838	IRAK4, PSEN1, MAP3K1, MAPK3, PSEN2, RAC1, RAP1A, SHC1, RAP1B, SH2B1, CAMK2A, SHC2, CALM2, ARHGDIB, SHC4	361	120	6910	2.39266	0.534399	0.0357466	4.53014	2.43553	-0.656111
KEGG_PATHWAY	hsa04510:Focal adhesion	30	2.62697	4.28478e-05	CAV1, PPP1R12B, BCAR1, ITGB4, ITGA10, IGF1R, DOCK1, ITGB8, BCL2, ITGB6, SOS2, PPP1R12A, ZYX, SHC2, RAPGEF1, AKT3, SHC4, EGFR, ROCK1, ROCK2, PIK3CD, MET, IGF1, HGF, FLNA, ITGA9, ITGA5, FYN, JUN, PDGFRB	443	206	6910	2.27158	0.00861809	0.000393352	0.0537795	4.36807	1.26938		KEGG_PATHWAY	hsa05162:Measles	16	1.76991	0.00371461	RAB9A, STAT5B, STAT1, IFNAR1, IRAK4, IRF9, DOK1, TNFSF10, MYD88, IFNB1, IRF7, IFNG, RCHY1, MX1, IFNGR2, IFNGR1	361	133	6910	2.30271	0.538871	0.0345736	4.58601	2.43009	-0.661435
KEGG_PATHWAY	hsa04022:cGMP-PKG signaling pathway	26	2.27671	4.70351e-05	ADCY3, MEF2B, IRS2, MEF2A, ROCK1, ROCK2, GNA11, ADCY5, ADCY6, PIK3CD, NPR2, PRKCE, IRS1, SRF, ITPR1, MEF2D, ADCY9, GTF2IRD1, ATP2A1, PPP1R12A, ADRA2A, NFATC4, NFATC2, INSR, AKT3, NFATC1	443	166	6910	2.44309	0.00945633	0.000413016	0.0590337	4.32758	1.2289		KEGG_PATHWAY	hsa04350:TGF-beta signaling pathway	12	1.32743	0.00398288	BMP4, INHBA, ZFYVE16, PPP2CA, MAPK3, FST, IFNG, TGFB3, ID4, ID3, BMP7, ACVR1	361	84	6910	2.73447	0.563992	0.0354475	4.9096	2.3998	-0.691046
KEGG_PATHWAY	hsa04912:GnRH signaling pathway	18	1.57618	5.16376e-05	ADCY3, EGFR, PLD2, ADCY5, GNA11, ADCY6, MAPK11, MMP14, ITPR1, JMJD7-PLA2G4B, MAP3K4, MAPK12, MAP3K3, ADCY9, JUN, MAP3K1, SOS2, MAP2K7	443	91	6910	3.08536	0.0103769	0.000434533	0.0648085	4.28703	1.18837		KEGG_PATHWAY	hsa04650:Natural killer cell mediated cytotoxicity	15	1.65929	0.00426531	ICAM1, VAV3, IFNAR1, TNFSF10, IFNB1, IFNG, MAPK3, RAC1, PPP3CB, SHC1, SHC2, IFNGR2, IFNGR1, TYROBP, SHC4	361	122	6910	2.35344	0.588967	0.0363673	5.24917	2.37005	-0.72009
KEGG_PATHWAY	hsa04024:cAMP signaling pathway	29	2.5394	5.34983e-05	ADCY3, PPARA, ADCY5, ADCY6, GABBR1, NFKBIA, NFKB1, GABBR2, SOX9, VIPR2, GLI3, GRIN2C, PDE4A, PDE4B, PPP1R12A, RAPGEF4, RAPGEF3, AKT3, NFATC1, PLD2, PTGER3, ROCK1, ROCK2, PIK3CD, GRIN1, CREBBP, ADCY9, JUN, GIPR	443	198	6910	2.28458	0.0107488	0.000432184	0.0671431	4.27166	1.173		KEGG_PATHWAY	hsa05034:Alcoholism	19	2.10177	0.0047999	ADORA2B, CREB3, HDAC10, GNG11, HDAC11, GNG12, GNG10, MAPK3, CREB3L1, SHC1, CREB3L4, SHC2, GNG5, HIST1H4J, HDAC8, HDAC7, CALM2, GNG7, SHC4	361	177	6910	2.05471	0.632409	0.0392407	5.88887	2.31877	-0.770032
KEGG_PATHWAY	hsa04060:Cytokine-cytokine receptor interaction	32	2.8021	5.49843e-05	IL22RA1, IL6ST, OSMR, TNFRSF25, LEPR, TNFSF15, TGFB3, TNFSF12, TNFRSF4, TGFB1, IL11, CXCL10, FLT3LG, IL12RB2, LIF, IL4R, CCR10, IL15RA, EGFR, TGFBR2, MET, TNFRSF14, IL6R, HGF, IL11RA, CXCL16, CX3CR1, PDGFRB, EPOR, BMPR1B, MPL, BMP7	443	230	6910	2.17018	0.0110457	0.000427106	0.0690075	4.25976	1.1611		KEGG_PATHWAY	hsa05211:Renal cell carcinoma	10	1.10619	0.00614893	MAPK3, RAC1, MET, TGFB3, TCEB2, TGFA, RAP1A, RAP1B, TCEB1, HGF	361	65	6910	2.94481	0.722775	0.0481457	7.48549	2.2112	-0.87422
KEGG_PATHWAY	hsa05203:Viral carcinogenesis	29	2.5394	9.98227e-05	TRAF2, IL6ST, STAT5A, STAT5B, NFKBIA, NFKB1, NFKB2, PMAIP1, SRF, SCRIB, GSN, TRAF5, RASA2, KAT2A, EGR3, SP100, LYN, PIK3CD, CREBBP, HDAC10, HDAC5, HDAC4, CDKN1B, JUN, IKBKG, JAK1, IRF3, HDAC9, HDAC7	443	205	6910	2.20657	0.0199632	0.00074658	0.125249	4.00077	0.902226		KEGG_PATHWAY	hsa04810:Regulation of actin cytoskeleton	21	2.32301	0.0066859	VAV3, FGF14, BAIAP2, ITGA1, ITGB4, ITGA10, ITGB5, FGF10, IQGAP2, ITGA3, GNG12, ITGB8, ITGAV, CHRM1, ITGB6, RAC1, MAPK3, RRAS, PDGFC, FGF1, SLC9A1	361	211	6910	1.90506	0.75225	0.0503665	8.11404	2.17484	-0.909237
KEGG_PATHWAY	hsa04012:ErbB signaling pathway	17	1.48862	0.000104013	EGFR, STAT5A, STAT5B, PIK3CD, CBL, NCK2, CBLB, CDKN1B, JUN, PLCG2, SOS2, ABL1, MAP2K7, SHC2, MYC, AKT3, SHC4	443	87	6910	3.04792	0.0207926	0.00075014	0.130504	3.98291	0.884376		KEGG_PATHWAY	hsa05142:Chagas disease (American trypanosomiasis)	13	1.43805	0.00755012	GNA14, TGFB3, IRAK4, MYD88, IFNB1, PPP2CA, IFNG, IKBKG, CASP8, MAPK3, IFNGR2, PPP2R2D, IFNGR1	361	104	6910	2.39266	0.793278	0.0547439	9.11741	2.12205	-0.959872
KEGG_PATHWAY	hsa04210:Apoptosis	14	1.22592	0.000116207	TRAF2, CFLAR, DFFB, PIK3CD, NFKBIA, NFKB1, ATM, TNFRSF10B, TNFRSF10D, BCL2, IKBKG, IKBKB, MAP3K14, AKT3	443	62	6910	3.52217	0.0232018	0.000809162	0.145793	3.93477	0.836264		KEGG_PATHWAY	hsa04144:Endocytosis	24	2.65487	0.00783929	PLD2, RAB7A, ERBB4, CHMP5, TSG101, ERBB3, MET, PML, TGFB3, ARF6, PSD2, LDLRAP1, EPS15, PSD, ARF1, WWP1, ZFYVE16, GIT2, RAB5A, RAB11A, SPG21, VPS36, ARAP1, IQSEC2	361	258	6910	1.78058	0.805436	0.0548845	9.45089	2.10572	-0.975472
KEGG_PATHWAY	hsa04062:Chemokine signaling pathway	27	2.36427	0.000120055	ADCY3, CXCL3, BCAR1, ADCY5, ADCY6, STAT5B, NFKBIA, NFKB1, CXCL10, SOS2, CCR10, GNG4, SHC2, AKT3, SHC4, GNG7, LYN, ROCK1, ROCK2, PIK3CD, ADCY9, CXCL16, IKBKG, CX3CR1, JAK2, GNB3, IKBKB	443	186	6910	2.26425	0.0239608	0.00080809	0.150617	3.92062	0.822127		KEGG_PATHWAY	hsa04668:TNF signaling pathway	13	1.43805	0.00875943	LIF, ICAM1, CREB3, CXCL3, MAPK3, CASP8, EDN1, IKBKG, CREB3L1, CREB3L4, TRAF5, TRADD, CXCL10	361	106	6910	2.34751	0.839585	0.0591764	10.5045	2.05752	-1.02138
KEGG_PATHWAY	hsa04320:Dorso-ventral axis formation	9	0.788091	0.000197828	NOTCH3, EGFR, NOTCH1, ETV7, ETS1, ETS2, NOTCH4, SOS2, ETV6	443	27	6910	5.1994	0.0391771	0.00128837	0.248077	3.70371	0.605413		BIOCARTA	h_p38mapkPathway:p38 MAPK Signaling Pathway	10	1.10619	0.00896914	MAX, MEF2D, MAP3K1, RAC1, TGFB3, HSPB1, SHC1, STAT1, DDIT3, TRADD	152	40	1625	2.6727	0.864683	0.864683	10.8504	2.04725	-1.03544
BIOCARTA	h_mapkPathway:MAPKinase Signaling Pathway	24	2.10158	0.000216003	TRAF2, MEF2A, TGFB3, NFKBIA, NFKB1, MAPK11, TGFB1, MAP3K6, MEF2D, RPS6KA3, MAP3K4, RPS6KA4, MAP3K3, MAPK12, RPS6KA2, JUN, MAP3K1, MAP3K10, IKBKB, RAPGEF2, MAP3K14, MAP2K7, MYC, MAP3K12	204	87	1625	2.19743	0.0470319	0.0470319	0.275208	3.66554	0.560339		KEGG_PATHWAY	hsa05203:Viral carcinogenesis	20	2.21239	0.0102047	SP100, CREB3, STAT5B, HDAC10, RB1, HDAC11, TRADD, IRF9, IRF7, CASP8, RAC1, IKBKG, GTF2A2, MAPK3, CREB3L1, CREB3L4, HIST1H4J, HDAC8, TRAF5, HDAC7	361	205	6910	1.86744	0.881575	0.066507	12.1367	1.9912	-1.0841
KEGG_PATHWAY	hsa04660:T cell receptor signaling pathway	18	1.57618	0.000253098	PIK3CD, CBL, NFKBIA, NFKB1, MAPK11, NCK2, CBLB, MAPK12, FYN, JUN, IKBKG, SOS2, IKBKB, MAP3K14, NFATC2, MAP2K7, AKT3, NFATC1	443	103	6910	2.7259	0.0498471	0.00159661	0.317285	3.59671	0.49855		KEGG_PATHWAY	hsa04917:Prolactin signaling pathway	10	1.10619	0.0109024	MAPK3, STAT5B, SOCS1, IRF1, ESR1, SHC1, STAT1, SHC2, CISH, SHC4	361	71	6910	2.69595	0.897732	0.0687754	12.9148	1.96248	-1.11109
KEGG_PATHWAY	hsa05120:Epithelial cell signaling in Helicobacter pylori infection	14	1.22592	0.000264598	EGFR, LYN, MET, NFKBIA, MAPK11, NFKB1, NOD1, MAPK12, JUN, PLCG2, IKBKG, IKBKB, MAP3K14, CSK	443	67	6910	3.25932	0.0520523	0.00161857	0.33168	3.57741	0.479281		BIOCARTA	h_ifngPathway:IFN gamma signaling pathway	4	0.442478	0.0127524	IFNG, STAT1, IFNGR2, IFNGR1	152	6	1625	7.12719	0.942112	0.759401	15.0929	1.89441	-1.17877
KEGG_PATHWAY	hsa04064:NF-kappa B signaling pathway	16	1.40105	0.000356387	ICAM1, CFLAR, TRAF2, LYN, RELB, NFKBIA, NFKB1, NFKB2, ATM, BCL2, PLCG2, IKBKG, TICAM1, IKBKB, MAP3K14, TRAF5	443	87	6910	2.86863	0.0694719	0.0021155	0.446502	3.44808	0.350176		KEGG_PATHWAY	hsa05202:Transcriptional misregulation in cancer	17	1.88053	0.0138801	BMI1, NFKBIZ, ETV7, LMO2, FUT8, MET, PML, SPI1, CDK9, BCL2L1, DDIT3, JUP, HHEX, MAX, CD86, LYL1, RARA	361	168	6910	1.93691	0.945377	0.0843305	16.1647	1.85761	-1.20857
KEGG_PATHWAY	hsa05215:Prostate cancer	16	1.40105	0.000404999	EGFR, CREBBP, PIK3CD, FOXO1, IGF1, NFKBIA, NFKB1, TCF7L1, IGF1R, CDKN1B, BCL2, IKBKG, SOS2, PDGFRB, IKBKB, AKT3	443	88	6910	2.83604	0.0785681	0.00233517	0.507264	3.39255	0.294766		KEGG_PATHWAY	hsa05168:Herpes simplex infection	18	1.99115	0.0143649	SP100, TAF9B, PML, TLR3, TNFRSF14, STAT1, IFNAR1, IRF9, TAF10, MYD88, IFNB1, IRF7, CASP8, IFNG, IKBKG, IFNGR2, TRAF5, IFNGR1	361	183	6910	1.88275	0.950687	0.084712	16.6831	1.8427	-1.22228
KEGG_PATHWAY	hsa04360:Axon guidance	20	1.75131	0.000412903	PLXNC1, ROCK1, PLXNA1, EFNB3, ROCK2, EFNA1, PLXNB1, ABLIM3, MET, L1CAM, EPHA1, EPHA2, NCK2, EPHB6, FYN, SEMA4C, NFATC4, ABL1, NFATC2, RASA1	443	127	6910	2.45641	0.0800387	0.00231464	0.51714	3.38415	0.286392		KEGG_PATHWAY	hsa04080:Neuroactive ligand-receptor interaction	24	2.65487	0.0173998	GABRD, GABRE, PTGER3, THRA, ADORA2B, CYSLTR1, LEPR, DRD4, GABBR1, LPAR3, NR3C1, LPAR1, VIPR1, VIPR2, P2RX4, AGTR1, LTB4R, LPAR6, P2RY2, CHRM1, GIPR, ADRA2A, CHRNE, GABRP	361	277	6910	1.65845	0.974035	0.099058	19.862	1.75946	-1.29802
KEGG_PATHWAY	hsa04920:Adipocytokine signaling pathway	14	1.22592	0.00041518	PPARA, TRAF2, IRS2, STK11, RXRA, LEPR, PRKAB2, NFKBIA, NFKB1, IRS1, IKBKG, JAK2, IKBKB, AKT3	443	70	6910	3.11964	0.0804619	0.00226456	0.519985	3.38176	0.284009		KEGG_PATHWAY	hsa05032:Morphine addiction	11	1.21681	0.0194188	GABRD, GABRE, GNG10, PDE4A, GABBR1, PDE11A, GNG11, GNG12, GNG5, GNG7, GABRP	361	91	6910	2.31378	0.983073	0.107119	21.9146	1.71178	-1.34073
KEGG_PATHWAY	hsa04310:Wnt signaling pathway	21	1.83888	0.000449022	FZD9, CTBP1, NKD2, ROCK2, CREBBP, FZD7, TCF7L1, DVL1, WNT1, CSNK1E, JUN, FRAT1, LRP6, NFATC4, SOX17, AXIN2, NFATC2, MYC, FOSL1, AXIN1, NFATC1	443	138	6910	2.37364	0.0867291	0.00238459	0.562259	3.34773	0.250064		KEGG_PATHWAY	hsa05410:Hypertrophic cardiomyopathy (HCM)	10	1.10619	0.0194416	ITGB8, ITGAV, ITGB6, TGFB3, PRKAB1, ITGB4, ITGA1, ITGA10, ITGB5, ITGA3	361	78	6910	2.45401	0.983155	0.104497	21.9375	1.71127	-1.34119
KEGG_PATHWAY	hsa05210:Colorectal cancer	13	1.13835	0.000464332	JUN, BCL2, PIK3CD, TGFBR2, TGFB3, SMAD3, AXIN2, MYC, RALGDS, TCF7L1, TGFB1, AKT3, AXIN1	443	62	6910	3.27059	0.0895504	0.00240267	0.581378	3.33317	0.235541		KEGG_PATHWAY	hsa04662:B cell receptor signaling pathway	9	0.995575	0.0261326	BCL10, VAV3, DAPP1, MAPK3, CD81, RAC1, IKBKG, PPP3CB, BLNK	361	69	6910	2.49669	0.995945	0.134929	28.3969	1.58282	-1.45327
KEGG_PATHWAY	hsa04917:Prolactin signaling pathway	14	1.22592	0.00047932	STAT5A, STAT5B, PIK3CD, NFKB1, MAPK11, SOCS5, ESR2, MAPK12, SOS2, IRF1, JAK2, SHC2, AKT3, SHC4	443	71	6910	3.0757	0.0923041	0.00241822	0.600093	3.31937	0.221781		KEGG_PATHWAY	hsa05132:Salmonella infection	10	1.10619	0.0279664	RAB7A, MYD88, CXCL3, MAPK3, RAC1, IFNG, PYCARD, IFNGR2, RHOG, IFNGR1	361	83	6910	2.30618	0.99726	0.140393	30.0792	1.55336	-1.47827
KEGG_PATHWAY	hsa04270:Vascular smooth muscle contraction	19	1.66375	0.000508566	ADCY3, RAMP2, ARHGEF1, ROCK1, ADORA2B, ROCK2, GNA11, ADCY5, PPP1R12B, ADCY6, NPR2, PRKCE, ITPR1, ARHGEF11, JMJD7-PLA2G4B, PTGIR, ADCY9, PPP1R12A, RAMP1	443	119	6910	2.49047	0.0976534	0.00250312	0.636601	3.29365	0.196132		BIOCARTA	h_at1rPathway:Angiotensin II mediated activation of JNK Pathway via Pyk2 dependent signaling	8	0.884956	0.0280719	MEF2D, AGTR1, AGT, MAP3K1, MAPK3, RAC1, SHC1, CALM2	152	33	1625	2.59171	0.998202	0.878402	30.4398	1.55173	-1.48344
KEGG_PATHWAY	hsa04710:Circadian rhythm	9	0.788091	0.000560352	NPAS2, CRY2, CSNK1E, PRKAB2, PER2, PER1, RORA, ARNTL, PER3	443	31	6910	4.52851	0.107048	0.00269215	0.701214	3.25154	0.154149		KEGG_PATHWAY	hsa05010:Alzheimer's disease	16	1.76991	0.028472	APH1A, APH1B, NDUFA13, CDK5, ITPR1, NCSTN, APP, NDUFS4, PSEN1, CASP9, CASP8, MAPK3, PSEN2, PPP3CB, PSENEN, CALM2	361	168	6910	1.82298	0.997541	0.139467	30.5366	1.54558	-1.48482
KEGG_PATHWAY	hsa05217:Basal cell carcinoma	12	1.05079	0.000594416	FZD9, WNT1, BMP2, STK36, PTCH2, GLI2, AXIN2, GLI3, FZD7, TCF7L1, AXIN1, DVL1	443	55	6910	3.40324	0.113175	0.00278931	0.743696	3.22591	0.128605		KEGG_PATHWAY	hsa04725:Cholinergic synapse	12	1.32743	0.0292482	CREB3, GNG10, CHRM1, MAPK3, CREB3L1, GNG11, CREB3L4, GNG12, CAMK2A, GNG5, ITPR1, GNG7	361	111	6910	2.06933	0.997918	0.139803	31.2334	1.5339	-1.49462
KEGG_PATHWAY	hsa05131:Shigellosis	13	1.13835	0.000628266	ROCK1, ROCK2, HCLS1, NFKBIA, MAPK11, NFKB1, NOD1, DOCK1, MAPK12, ITGA5, IKBKG, ABL1, IKBKB	443	64	6910	3.16838	0.119222	0.00288106	0.785893	3.20186	0.104636		KEGG_PATHWAY	hsa05412:Arrhythmogenic right ventricular cardiomyopathy (ARVC)	9	0.995575	0.030418	JUP, ITGB8, ITGAV, ITGB6, ITGB4, ITGA1, ITGA10, ITGB5, ITGA3	361	71	6910	2.42636	0.99838	0.141853	32.2714	1.51687	-1.50882
KEGG_PATHWAY	hsa05160:Hepatitis C	20	1.75131	0.000742873	EGFR, PPARA, TRAF2, CLDN4, RXRA, PIK3CD, NFKBIA, TLR3, NFKB1, MAPK11, TYK2, MAPK12, TICAM1, IKBKG, SOS2, IRF1, JAK1, IRF3, IKBKB, AKT3	443	133	6910	2.34559	0.139392	0.00333035	0.928639	3.12909	0.0321531		KEGG_PATHWAY	hsa05205:Proteoglycans in cancer	18	1.99115	0.0312376	ERBB4, ERBB3, HCLS1, ERBB2, MET, ESR1, ITGB5, IGF2, HGF, RPS6, PDCD4, ITPR1, ITGAV, MAPK3, RAC1, RRAS, CAMK2A, SLC9A1	361	200	6910	1.72271	0.998641	0.14231	32.9901	1.50532	-1.51838
KEGG_PATHWAY	hsa05414:Dilated cardiomyopathy	15	1.31349	0.000791634	ADCY3, ADCY5, ADCY6, TGFB3, ITGB4, ITGA10, IGF1, TTN, TGFB1, ITGA9, ADCY9, ITGA5, ITGB8, DMD, ITGB6	443	84	6910	2.78539	0.147833	0.00347164	0.989315	3.10148	0.00466548		BIOCARTA	h_bcrPathway:BCR Signaling Pathway	8	0.884956	0.0326774	MAP3K1, MAPK3, RAC1, PPP3CB, SHC1, NFATC4, CALM2, BLNK	152	34	1625	2.51548	0.999374	0.841799	34.5267	1.48575	-1.53815
KEGG_PATHWAY	hsa05142:Chagas disease (American trypanosomiasis)	17	1.48862	0.00085199	CFLAR, GNA11, TGFBR2, PIK3CD, TGFB3, SMAD3, NFKBIA, NFKB1, MAPK11, TLR6, TGFB1, MAPK12, JUN, IKBKG, TICAM1, IKBKB, AKT3	443	104	6910	2.5497	0.158168	0.0036566	1.06437	3.06957	-0.0270933		KEGG_PATHWAY	hsa04915:Estrogen signaling pathway	11	1.21681	0.0327199	CREB3, MAPK3, GABBR1, ESR1, CREB3L1, SHC1, CREB3L4, SHC2, ITPR1, CALM2, SHC4	361	99	6910	2.12681	0.999012	0.145521	34.2721	1.48519	-1.53494
KEGG_PATHWAY	hsa04150:mTOR signaling pathway	12	1.05079	0.00095071	RPS6KA3, TSC1, RPS6KA2, ULK1, STK11, PIK3CD, TSC2, IGF1, IKBKB, RPS6, IRS1, AKT3	443	58	6910	3.22721	0.174804	0.00399481	1.18702	3.02195	-0.0744597		KEGG_PATHWAY	hsa05220:Chronic myeloid leukemia	9	0.995575	0.0327319	MAPK3, STAT5B, IKBKG, TGFB3, SHC1, RB1, BCL2L1, SHC2, SHC4	361	72	6910	2.39266	0.999014	0.142578	34.2823	1.48503	-1.53507
KEGG_PATHWAY	hsa04620:Toll-like receptor signaling pathway	17	1.48862	0.001052	PIK3CD, NFKBIA, TLR3, NFKB1, MAPK11, TLR6, CXCL10, CD86, MAPK12, IRF5, JUN, IKBKG, TICAM1, IRF3, IKBKB, MAP2K7, AKT3	443	106	6910	2.5016	0.191533	0.00432968	1.31272	2.97799	-0.118171		KEGG_PATHWAY	hsa04919:Thyroid hormone signaling pathway	12	1.32743	0.0346744	MED4, THRA, CASP9, ITGAV, NOTCH4, MAPK3, PLCD3, ESR1, RCAN1, PLCD1, STAT1, SLC9A1	361	114	6910	2.01487	0.999351	0.147491	35.9279	1.45999	-1.55543
KEGG_PATHWAY	hsa04910:Insulin signaling pathway	20	1.75131	0.0011713	IRS2, CBL, PRKAB2, PIK3CD, FOXO1, RPS6, IRS1, CBLB, SORBS1, TSC1, PRKAR1B, SOS2, TSC2, IKBKB, TRIP10, SHC2, INSR, RAPGEF1, AKT3, SHC4	443	138	6910	2.26061	0.210804	0.00472362	1.46058	2.93133	-0.164525		KEGG_PATHWAY	hsa04012:ErbB signaling pathway	10	1.10619	0.0364593	ERBB4, ERBB3, ERBB2, MAPK3, STAT5B, TGFA, SHC1, CAMK2A, SHC2, SHC4	361	87	6910	2.20015	0.999558	0.151569	37.4064	1.43819	-1.57295
KEGG_PATHWAY	hsa04662:B cell receptor signaling pathway	13	1.13835	0.00126055	LYN, PIK3CD, NFKBIA, NFKB1, DAPP1, JUN, PLCG2, IKBKG, SOS2, NFATC2, IKBKB, AKT3, NFATC1	443	69	6910	2.93879	0.224922	0.00498344	1.57107	2.89944	-0.196194		KEGG_PATHWAY	hsa04064:NF-kappa B signaling pathway	10	1.10619	0.0364593	IRAK4, ICAM1, BCL10, MYD88, LY96, IKBKG, BCL2L1, TRAF5, TRADD, BLNK	361	87	6910	2.20015	0.999558	0.151569	37.4064	1.43819	-1.57295
KEGG_PATHWAY	hsa04931:Insulin resistance	17	1.48862	0.00129044	PPARA, CRTC2, IRS2, PRKAB2, PIK3CD, MLXIPL, NFKBIA, FOXO1, NFKB1, PRKCE, IRS1, RPS6KA3, RPS6KA2, OGT, IKBKB, INSR, AKT3	443	108	6910	2.45527	0.229594	0.00500354	1.60805	2.88926	-0.206298		KEGG_PATHWAY	hsa05215:Prostate cancer	10	1.10619	0.0388313	CASP9, CREB3, ERBB2, MAPK3, IKBKG, TGFA, CREB3L1, PDGFC, CREB3L4, RB1	361	88	6910	2.17514	0.999736	0.157703	39.3226	1.41082	-1.59464
KEGG_PATHWAY	hsa05164:Influenza A	23	2.01401	0.0015603	CIITA, ICAM1, PIK3CD, CREBBP, PML, NFKBIA, TLR3, NFKB1, MAPK11, CXCL10, TYK2, TNFRSF10B, MAPK12, TNFRSF10D, JUN, TICAM1, JAK1, JAK2, IRF3, IKBKB, MX1, MAP2K7, AKT3	443	174	6910	2.06183	0.270522	0.00593376	1.94129	2.80679	-0.288091		KEGG_PATHWAY	hsa05144:Malaria	7	0.774336	0.0404871	ICAM1, MYD88, CD81, MET, IFNG, TGFB3, HGF	361	49	6910	2.73447	0.999815	0.160912	40.6281	1.39268	-1.60883
KEGG_PATHWAY	hsa04810:Regulation of actin cytoskeleton	26	2.27671	0.00194518	FGFR3, MRAS, BCAR1, PPP1R12B, ITGB4, ITGA10, DOCK1, ITGB8, GSN, SOS2, PIKFYVE, ITGB6, PPP1R12A, FGF1, FGD3, EGFR, ARHGEF4, ARHGEF1, ROCK1, ARHGEF7, ROCK2, PIK3CD, ITGA9, ITGA5, PDGFRB, PIP4K2B	443	211	6910	1.92205	0.32518	0.00725704	2.4148	2.71104	-0.382881		BIOCARTA	h_ifnaPathway:IFN alpha signaling pathway	4	0.442478	0.0434736	IRF9, IFNB1, STAT1, IFNAR1	152	9	1625	4.75146	0.999948	0.861023	43.2552	1.36177	-1.63604
KEGG_PATHWAY	hsa05212:Pancreatic cancer	12	1.05079	0.00249426	EGFR, PIK3CD, TGFBR2, IKBKG, TGFB3, SMAD3, JAK1, NFKB1, IKBKB, TGFB1, AKT3, RALGDS	443	65	6910	2.87967	0.396174	0.00913023	3.08666	2.60306	-0.489488		KEGG_PATHWAY	hsa05160:Hepatitis C	13	1.43805	0.0439194	IRF9, IFNB1, PPP2CA, IRF7, CD81, IKBKG, MAPK3, IRF1, TLR3, STAT1, PPP2R2D, IFNAR1, TRADD	361	133	6910	1.87095	0.999912	0.170422	43.2522	1.35734	-1.63601
KEGG_PATHWAY	hsa04923:Regulation of lipolysis in adipocytes	11	0.963222	0.0025742	ADCY3, IRS2, PTGER3, ADCY9, ADCY5, PIK3CD, ADCY6, FABP4, IRS1, INSR, AKT3	443	56	6910	3.06393	0.405871	0.0092544	3.18412	2.58936	-0.50299		KEGG_PATHWAY	hsa04020:Calcium signaling pathway	16	1.76991	0.0459982	GNA14, PTGER3, ADORA2B, ERBB4, CYSLTR1, ERBB3, ERBB2, ITPR1, P2RX4, AGTR1, CHRM1, PLCD3, PPP3CB, PLCD1, CAMK2A, CALM2	361	179	6910	1.71095	0.999944	0.174736	44.7891	1.33726	-1.65117
BIOCARTA	h_vipPathway:Neuropeptides VIP and PACAP inhibit the apoptosis of activated T cells	10	0.875657	0.00286865	VIP, EGR3, PRKAR1B, MAP3K1, NFKBIA, NFKB1, NFATC2, MYC, VIPR2, NFATC1	204	26	1625	3.06373	0.473038	0.274079	3.59849	2.54232	-0.55612															#NUM!	#NUM!
KEGG_PATHWAY	hsa04611:Platelet activation	18	1.57618	0.00363294	ADCY3, ARHGEF1, ROCK1, LYN, ROCK2, ADCY5, ADCY6, PIK3CD, MAPK11, ITPR1, JMJD7-PLA2G4B, PTGIR, MAPK12, ADCY9, FYN, PLCG2, PPP1R12A, AKT3	443	130	6910	2.15975	0.520586	0.0128153	4.46642	2.43974	-0.64996															#NUM!	#NUM!
KEGG_PATHWAY	hsa04915:Estrogen signaling pathway	15	1.31349	0.00393858	ADCY3, EGFR, ADCY5, PIK3CD, ADCY6, GABBR1, GABBR2, ESR2, ITPR1, ADCY9, JUN, SOS2, SHC2, AKT3, SHC4	443	99	6910	2.36336	0.549395	0.0136502	4.83368	2.40466	-0.684278															#NUM!	#NUM!
BIOCARTA	h_tnfr2Pathway:TNFR2 Signaling Pathway	8	0.700525	0.00405859	TRAF2, MAP3K1, IKBKG, NFKBIA, NFKB1, MAP3K14, IKBKB, TANK	204	18	1625	3.54031	0.596229	0.260886	5.05585	2.39162	-0.703794															#NUM!	#NUM!
BIOCARTA	h_keratinocytePathway:Keratinocyte Differentiation	14	1.22592	0.00432974	EGFR, TRAF2, NFKBIA, NFKB1, PRKCE, ETS1, MAP3K1, BCL2, ETS2, JUN, HOXA7, MAP3K14, IKBKB, MAP2K7	204	48	1625	2.32333	0.620017	0.214871	5.38508	2.36354	-0.731192															#NUM!	#NUM!
KEGG_PATHWAY	hsa05206:MicroRNAs in cancer	31	2.71454	0.00451782	FGFR3, TP63, NFKB1, ZEB2, ZEB1, SPRY2, BCL2, SOS2, MYC, SHC4, EGFR, IRS2, ROCK1, CREBBP, MET, PIM1, PRKCE, IRS1, ATM, NOTCH3, NOTCH1, CDKN1B, ITGA5, RASSF1, PLCG2, NOTCH4, PDGFRB, ZFPM2, MDM4, ABL1, IKBKB	443	285	6910	1.69665	0.59935	0.0153833	5.52614	2.34507	-0.742422															#NUM!	#NUM!
KEGG_PATHWAY	hsa04520:Adherens junction	12	1.05079	0.00505181	PTPRB, EGFR, IGF1R, SORBS1, FYN, CREBBP, TGFBR2, MET, SMAD3, INSR, TCF7L1, FARP2	443	71	6910	2.63631	0.640504	0.0169063	6.16039	2.29655	-0.789608															#NUM!	#NUM!
KEGG_PATHWAY	hsa04919:Thyroid hormone signaling pathway	16	1.40105	0.00577381	KAT2A, THRA, RXRA, PIK3CD, CREBBP, FOXO1, RCAN1, NOTCH3, NOTCH1, PLCG2, NOTCH4, TSC2, PLCD3, PLCD1, MYC, AKT3	443	114	6910	2.18922	0.689537	0.0189926	7.01172	2.23854	-0.845824															#NUM!	#NUM!
KEGG_PATHWAY	hsa05168:Herpes simplex infection	22	1.92644	0.00630202	TRAF2, SP100, CREBBP, PML, NFKBIA, TLR3, NFKB1, TNFRSF14, ARNTL, TYK2, GTF2IRD1, JUN, TICAM1, IKBKG, PER2, PER1, JAK1, JAK2, IRF3, PER3, IKBKB, TRAF5	443	183	6910	1.87519	0.721137	0.0203867	7.63003	2.20052	-0.882526															#NUM!	#NUM!
KEGG_PATHWAY	hsa05321:Inflammatory bowel disease (IBD)	11	0.963222	0.0069349	STAT6, IL12RB2, IL4R, JUN, TBX21, TGFB3, SMAD3, NFKB1, RORA, TGFB1, NFATC1	443	64	6910	2.68094	0.754812	0.0220661	8.3659	2.15896	-0.922512															#NUM!	#NUM!
BIOCARTA	h_egfr_smrtePathway:Map Kinase Inactivation of SMRT Corepressor	6	0.525394	0.00709831	EGFR, THRA, RXRA, MAP3K1, ZBTB16, NCOR2	204	11	1625	4.34492	0.795782	0.272189	8.687	2.14885	-0.93887															#NUM!	#NUM!
BBID	48.mice_minus_JAKs_and_STATs	6	0.525394	0.00739963	STAT6, TYK2, STAT5A, STAT5B, JAK1, JAK2	51	11	388	4.14973	0.443865	0.443865	7.57404	2.13079	-0.879328															#NUM!	#NUM!
KEGG_PATHWAY	hsa05211:Renal cell carcinoma	11	0.963222	0.00774229	JUN, ARNT2, PIK3CD, CREBBP, SOS2, MET, TGFB3, HGF, RAPGEF1, TGFB1, AKT3	443	65	6910	2.63969	0.791961	0.0242332	9.29683	2.11113	-0.968335															#NUM!	#NUM!
BIOCARTA	h_stressPathway:TNF/Stress Related Signaling	9	0.788091	0.00841199	TRAF2, JUN, MAP3K1, IKBKG, NFKBIA, NFKB1, MAP3K14, IKBKB, TANK	204	25	1625	2.86765	0.84799	0.269458	10.2163	2.0751	-1.00929															#NUM!	#NUM!
KEGG_PATHWAY	hsa04914:Progesterone-mediated oocyte maturation	13	1.13835	0.00894992	ADCY3, ADCY5, PIK3CD, ADCY6, IGF1, MAPK11, PGR, IGF1R, RPS6KA3, ADCY9, MAPK12, RPS6KA2, AKT3	443	87	6910	2.33076	0.837328	0.0275521	10.673	2.04818	-1.02829															#NUM!	#NUM!
KEGG_PATHWAY	hsa04750:Inflammatory mediator regulation of TRP channels	14	1.22592	0.00920041	ADCY3, TRPV1, ADCY5, PIK3CD, ADCY6, IGF1, MAPK11, PRKCE, ITPR1, JMJD7-PLA2G4B, MAPK12, ADCY9, PLCG2, TRPV4	443	98	6910	2.22831	0.845427	0.0278928	10.9561	2.03619	-1.03965															#NUM!	#NUM!
KEGG_PATHWAY	hsa04066:HIF-1 signaling pathway	14	1.22592	0.00920041	EGFR, EDN1, PIK3CD, CREBBP, IGF1, NFKB1, IL6R, RPS6, IGF1R, CDKN1B, BCL2, PLCG2, INSR, AKT3	443	98	6910	2.22831	0.845427	0.0278928	10.9561	2.03619	-1.03965															#NUM!	#NUM!
KEGG_PATHWAY	hsa05410:Hypertrophic cardiomyopathy (HCM)	12	1.05079	0.0102743	ITGA9, ITGB8, ITGA5, DMD, PRKAB2, ITGB6, TGFB3, ITGB4, ITGA10, IGF1, TTN, TGFB1	443	78	6910	2.39972	0.875836	0.0306569	12.1602	1.98825	-1.08494															#NUM!	#NUM!
KEGG_PATHWAY	hsa05162:Measles	17	1.48862	0.0104491	STAT5A, STAT5B, PIK3CD, NFKBIA, NFKB1, TYK2, DOK1, TNFRSF10B, CDKN1B, TNFRSF10D, BBC3, FYN, JAK1, JAK2, IRF3, MX1, AKT3	443	133	6910	1.99375	0.880186	0.0307214	12.3547	1.98092	-1.09183															#NUM!	#NUM!
KEGG_PATHWAY	hsa04664:Fc epsilon RI signaling pathway	11	0.963222	0.0106036	JMJD7-PLA2G4B, GAB2, MAPK12, LYN, FYN, PIK3CD, PLCG2, SOS2, MAPK11, MAP2K7, AKT3	443	68	6910	2.52324	0.883906	0.0307261	12.5263	1.97455	-1.09782															#NUM!	#NUM!
KEGG_PATHWAY	hsa04725:Cholinergic synapse	15	1.31349	0.0108343	ADCY3, ADCY5, GNA11, PIK3CD, ADCY6, ITPR1, ADCY9, FYN, BCL2, CHRNB2, JAK2, GNB3, GNG4, AKT3, GNG7	443	111	6910	2.10786	0.889248	0.0309463	12.782	1.9652	-1.1066															#NUM!	#NUM!
KEGG_PATHWAY	hsa04921:Oxytocin signaling pathway	19	1.66375	0.0118038	ADCY3, EGFR, ROCK1, ROCK2, ADCY5, PPP1R12B, ADCY6, PRKAB2, PIK3CD, RCAN1, NPR2, ITPR1, JMJD7-PLA2G4B, ADCY9, JUN, PPP1R12A, NFATC4, NFATC2, NFATC1	443	158	6910	1.87573	0.909151	0.0332182	13.8492	1.92798	-1.14143															#NUM!	#NUM!
KEGG_PATHWAY	hsa05032:Morphine addiction	13	1.13835	0.0126481	ADCY3, ADCY5, ADCY6, GABBR1, GABBR2, ADCY9, PDE4A, PDE4B, PDE8A, GNB3, GNG4, GNG7, GABRP	443	91	6910	2.22831	0.923557	0.0350812	14.7687	1.89797	-1.16934															#NUM!	#NUM!
KEGG_PATHWAY	hsa04622:RIG-I-like receptor signaling pathway	11	0.963222	0.0129157	TRAF2, MAPK12, MAP3K1, IKBKG, NFKBIA, NFKB1, IRF3, MAPK11, IKBKB, TANK, CXCL10	443	70	6910	2.45114	0.927631	0.0353329	15.0583	1.88888	-1.17778															#NUM!	#NUM!
BBID	99.NF-kB_activation	7	0.61296	0.0137709	TRAF2, BCL2, CREBBP, NFKB1, MAP3K14, TRAF5, MYC	51	17	388	3.13264	0.665614	0.421739	13.675	1.86104	-1.13593															#NUM!	#NUM!
KEGG_PATHWAY	hsa04370:VEGF signaling pathway	10	0.875657	0.0146767	JMJD7-PLA2G4B, MAPK12, SPHK2, PIK3CD, PLCG2, SPHK1, MAPK11, NFATC2, SHC2, AKT3	443	61	6910	2.55708	0.949544	0.0395566	16.9413	1.83337	-1.22895															#NUM!	#NUM!
BIOCARTA	h_il22bpPathway:IL22 Soluble Receptor Signaling Pathway	6	0.525394	0.0160204	TYK2, IL22RA1, STAT5A, STAT5B, JAK1, JAK2	204	13	1625	3.67647	0.972717	0.402199	18.6191	1.79533	-1.26996															#NUM!	#NUM!
KEGG_PATHWAY	hsa04713:Circadian entrainment	13	1.13835	0.017418	ADCY3, ADCY9, GRIN2C, ADCY5, ADCY6, GRIN1, PER2, PER1, GNB3, PER3, GNG4, ITPR1, GNG7	443	95	6910	2.13449	0.971259	0.0462235	19.7962	1.759	-1.29658															#NUM!	#NUM!
KEGG_PATHWAY	hsa05145:Toxoplasmosis	15	1.31349	0.0179205	CIITA, PIK3CD, TGFB3, NFKBIA, NFKB1, MAPK11, TGFB1, TYK2, MAPK12, BCL2, IKBKG, JAK1, JAK2, IKBKB, AKT3	443	118	6910	1.98282	0.974081	0.046926	20.3096	1.74665	-1.3077															#NUM!	#NUM!
KEGG_PATHWAY	hsa04071:Sphingolipid signaling pathway	15	1.31349	0.0204809	PLD2, TRAF2, ROCK1, SPHK2, ROCK2, SPHK1, PIK3CD, MAPK11, NFKB1, PRKCE, GAB2, MAPK12, FYN, BCL2, AKT3	443	120	6910	1.94977	0.984703	0.0528397	22.879	1.68865	-1.35944															#NUM!	#NUM!
KEGG_PATHWAY	hsa05214:Glioma	10	0.875657	0.021622	EGFR, IGF1R, PIK3CD, PLCG2, SOS2, PDGFRB, IGF1, SHC2, AKT3, SHC4	443	65	6910	2.39972	0.987912	0.0550372	23.9994	1.6651	-1.3802															#NUM!	#NUM!
BIOCARTA	h_hesPathway:Segmentation Clock	6	0.525394	0.0224437	HES1, WNT1, NOTCH1, DLL3, DLL1, DVL1	204	14	1625	3.41387	0.993667	0.468868	25.1421	1.64891	-1.4004															#NUM!	#NUM!
BIOCARTA	h_pcafPathway:The information-processing pathway at the IFN-beta enhancer	6	0.525394	0.0224437	IRF5, JUN, CREBBP, IRF1, NFKB1, IRF3	204	14	1625	3.41387	0.993667	0.468868	25.1421	1.64891	-1.4004															#NUM!	#NUM!
KEGG_PATHWAY	hsa04621:NOD-like receptor signaling pathway	9	0.788091	0.0225717	CARD8, NOD1, MAPK12, IKBKG, PSTPIP1, NFKBIA, NFKB1, MAPK11, IKBKB	443	55	6910	2.55243	0.990065	0.0567052	24.9204	1.64644	-1.39656															#NUM!	#NUM!
KEGG_PATHWAY	hsa04742:Taste transduction	8	0.700525	0.0228851	TAS2R14, TAS2R4, TAS2R5, ADCY6, TAS2R31, GNB3, TAS2R20, TAS2R10	443	45	6910	2.77301	0.990689	0.0567807	25.2221	1.64045	-1.40178															#NUM!	#NUM!
BIOCARTA	h_nthiPathway:NFkB activation by Nontypeable Hemophilus influenzae	8	0.700525	0.0228926	CREBBP, TGFBR2, SMAD3, NFKBIA, NFKB1, MAPK11, MAP3K14, IKBKB	204	24	1625	2.65523	0.994283	0.436631	25.5795	1.64031	-1.40789															#NUM!	#NUM!
KEGG_PATHWAY	hsa04152:AMPK signaling pathway	15	1.31349	0.023308	CRTC2, IRS2, STK11, LEPR, PRKAB2, PIK3CD, FOXO1, IGF1, IRS1, IGF1R, TSC1, TSC2, RAB11B, INSR, AKT3	443	122	6910	1.91781	0.991468	0.057118	25.6273	1.6325	-1.4087															#NUM!	#NUM!
KEGG_PATHWAY	hsa05100:Bacterial invasion of epithelial cells	11	0.963222	0.0260689	CAV1, CBLB, DOCK1, ITGA5, HCLS1, BCAR1, PIK3CD, CBL, MET, SHC2, SHC4	443	78	6910	2.19975	0.995184	0.0629985	28.224	1.58388	-1.45062															#NUM!	#NUM!
KEGG_PATHWAY	hsa05231:Choline metabolism in cancer	13	1.13835	0.0269519	EGFR, PLD2, JMJD7-PLA2G4B, DGKQ, TSC1, JUN, SOS2, PIK3CD, TSC2, DGKZ, PDGFRB, RALGDS, AKT3	443	101	6910	2.00769	0.99599	0.0643315	29.0368	1.56941	-1.46295															#NUM!	#NUM!
BIOCARTA	h_circadianPathway:Circadian Rhythms	4	0.350263	0.0288225	CRY2, CSNK1E, PER1, ARNTL	204	6	1625	5.31046	0.998529	0.479094	31.1401	1.54027	-1.49332															#NUM!	#NUM!
BIOCARTA	h_cd40Pathway:CD40L Signaling Pathway	6	0.525394	0.030331	MAP3K1, IKBKG, NFKBIA, NFKB1, MAP3K14, IKBKB	204	15	1625	3.18627	0.99896	0.464422	32.4921	1.51811	-1.51178															#NUM!	#NUM!
KEGG_PATHWAY	hsa04913:Ovarian steroidogenesis	8	0.700525	0.0348511	ADCY3, IGF1R, JMJD7-PLA2G4B, ADCY9, ADCY5, ADCY6, IGF1, INSR	443	49	6910	2.54664	0.999227	0.0817668	35.9394	1.45778	-1.55557															#NUM!	#NUM!
KEGG_PATHWAY	hsa00562:Inositol phosphate metabolism	10	0.875657	0.0360495	PLCH2, PIK3CD, PLCG2, PIKFYVE, PLCD3, PLCD1, ITPKB, INPP4A, INPP5B, PIP4K2B	443	71	6910	2.19693	0.999399	0.0835546	36.9308	1.4431	-1.56739															#NUM!	#NUM!
BIOCARTA	h_tollPathway:Toll-Like Receptor Pathway	10	0.875657	0.0392038	PPARA, JUN, MAP3K1, IKBKG, TLR3, NFKBIA, NFKB1, MAP3K14, TLR6, IKBKB	204	38	1625	2.09623	0.999866	0.524412	39.9622	1.40667	-1.60165															#NUM!	#NUM!
KEGG_PATHWAY	hsa05222:Small cell lung cancer	11	0.963222	0.04376	TRAF2, RXRA, BCL2, PIK3CD, IKBKG, NFKBIA, NFKB1, IKBKB, TRAF5, MYC, AKT3	443	85	6910	2.01859	0.999881	0.0997672	42.9797	1.35892	-1.63326															#NUM!	#NUM!
BIOCARTA	h_deathPathway:Induction of apoptosis through DR3 and DR4/5 Death Receptors	9	0.788091	0.0447414	CFLAR, TRAF2, TNFRSF10B, TNFRSF25, DFFB, BCL2, NFKBIA, NFKB1, MAP3K14	204	33	1625	2.17246	0.999963	0.543965	44.23	1.34929	-1.64572															#NUM!	#NUM!
KEGG_PATHWAY	hsa05213:Endometrial cancer	8	0.700525	0.0461439	EGFR, PIK3CD, SOS2, AXIN2, MYC, TCF7L1, AKT3, AXIN1	443	52	6910	2.39972	0.999928	0.103888	44.7389	1.33589	-1.65069															#NUM!	#NUM!
KEGG_PATHWAY	hsa04070:Phosphatidylinositol signaling system	12	1.05079	0.0475363	DGKQ, PIK3CD, PLCG2, PIKFYVE, PLCD3, DGKZ, PLCD1, ITPKB, INPP4A, INPP5B, ITPR1, PIP4K2B	443	98	6910	1.90998	0.999947	0.105773	45.7431	1.32297	-1.66033															#NUM!	#NUM!
BBID	77.IkBa_Kinase_JNK_MEKK1	4	0.350263	0.048507	JUN, MAP3K1, NFKBIA, NFKB1	51	7	388	4.34734	0.980319	0.73001	40.9801	1.3142	-1.61257															#NUM!	#NUM!
KEGG_PATHWAY	hsa04080:Neuroactive ligand-receptor interaction	26	2.27671	0.0499339	PTGER3, THRA, ADORA2B, TRPV1, OPRL1, LEPR, GRIN1, DRD4, GABBR1, GABBR2, VIPR2, GPR35, PTGIR, P2RY11, P2RY4, HRH3, MC1R, GRIN2C, LPAR6, LTB4R, GIPR, LTB4R2, ADRA2A, CHRNB2, CHRNE, GABRP	443	277	6910	1.46409	0.999968	0.109757	47.4331	1.3016	-1.67608															#NUM!	#NUM!
													#NUM!	#NUM!															#NUM!	#NUM!
													#NUM!	#NUM!															#NUM!	#NUM!
													#NUM!	#NUM!															#NUM!	#NUM!
													#NUM!	#NUM!															#NUM!	#NUM!
													#NUM!	#NUM!															#NUM!	#NUM!
													#NUM!	#NUM!															#NUM!	#NUM!
													#NUM!	#NUM!															#NUM!	#NUM!
													#NUM!	#NUM!															#NUM!	#NUM!
													#NUM!	#NUM!															#NUM!	#NUM!
													#NUM!	#NUM!															#NUM!	#NUM!
													#NUM!	#NUM!															#NUM!	#NUM!
													#NUM!	#NUM!															#NUM!	#NUM!
													#NUM!	#NUM!															#NUM!	#NUM!
													#NUM!	#NUM!															#NUM!	#NUM!
													#NUM!	#NUM!															#NUM!	#NUM!
													#NUM!	#NUM!															#NUM!	#NUM!
													#NUM!	#NUM!															#NUM!	#NUM!
													#NUM!	#NUM!															#NUM!	#NUM!
													#NUM!	#NUM!															#NUM!	#NUM!
													#NUM!	#NUM!															#NUM!	#NUM!
													#NUM!	#NUM!															#NUM!	#NUM!
													#NUM!	#NUM!															#NUM!	#NUM!
													#NUM!	#NUM!															#NUM!	#NUM!
													#NUM!	#NUM!															#NUM!	#NUM!
													#NUM!	#NUM!															#NUM!	#NUM!
													#NUM!	#NUM!															#NUM!	#NUM!
													#NUM!	#NUM!															#NUM!	#NUM!
													#NUM!	#NUM!															#NUM!	#NUM!
													#NUM!	#NUM!															#NUM!	#NUM!
													#NUM!	#NUM!															#NUM!	#NUM!
													#NUM!	#NUM!															#NUM!	#NUM!
													#NUM!	#NUM!															#NUM!	#NUM!
													#NUM!	#NUM!															#NUM!	#NUM!
													#NUM!	#NUM!															#NUM!	#NUM!
													#NUM!	#NUM!															#NUM!	#NUM!
													#NUM!	#NUM!															#NUM!	#NUM!
													#NUM!	#NUM!															#NUM!	#NUM!
													#NUM!	#NUM!															#NUM!	#NUM!
													#NUM!	#NUM!															#NUM!	#NUM!
													#NUM!	#NUM!															#NUM!	#NUM!

## Sheet: VIPER Results
Symbol	E140402_HCC1143_BEZ235 (NES)	E140402_HCC1143_Trametinib (NES)	E140402_HCC1143_COMBO (NES)	E140402_HCC1143_BEZ235 (p)	E140402_HCC1143_Trametinib (p)	E140402_HCC1143_COMBO (p)
AATF	-1.27	-2.88	-2.95	1.8	2	2
ABCA1	1.57	1.39	3.38	0.116	0.165	0.000727
ABCC8	-1.06	0.14	1.06	1.71	0.888	0.291
ABCG1	-0.02	0.49	0.93	1.02	0.625	0.352
ABCG4	1.35	1.5	3.59	0.178	0.133	0.000331
ABI1	-1.38	1.52	-0.25	1.83	0.128	1.2
ABL1	2.29	-6.12	0.17	0.022	2	0.868
ABL2	0.49	-0.84	1.31	0.628	1.6	0.19
ABLIM3	2.1	8.41	8.9	0.0356	4.01e-17	5.43e-19
ABR	2.96	-2.63	2.54	0.00305	1.99	0.0111
ABT1	-1.47	-2.23	-4.06	1.86	1.97	2
ACAD8	-0.78	0.98	0.29	1.56	0.329	0.772
ACAP2	0.82	-1.25	-0.92	0.415	1.79	1.64
ACAP3	3.93	1.87	3.28	8.37e-05	0.0611	0.00103
ACCN2	-0.13	-1.08	-0.27	1.11	1.72	1.22
ACCN3	4.19	2.05	2.08	2.83e-05	0.04	0.0371
ACIN1	3.62	0.84	1.93	0.000292	0.403	0.0534
ACOT11	0.21	-0.6	0.26	0.833	1.45	0.796
ACTL6A	-5.38	-3.79	-7.38	2	2	2
ACTL6B	1.07	0.03	-0.51	0.286	0.977	1.39
ACTN2	1.22	0.19	0.63	0.222	0.849	0.527
ACTR5	-0.81	-1.19	-1.01	1.58	1.77	1.69
ACVR1	-0.91	5.07	4.99	1.64	4.02e-07	6.19e-07
ACVR1B	0.31	-0.7	0.47	0.759	1.52	0.638
ACVR2B	1.86	-3.43	-0.88	0.0626	2	1.62
ACVRL1	2.56	-0.49	3.46	0.0103	1.38	0.000548
ADA	-2.06	-1.07	-1.42	1.96	1.71	1.85
ADAM10	-1.66	-2.97	-1.01	1.9	2	1.69
ADAM11	3.86	-2.82	-0.48	0.000116	2	1.37
ADAM17	-0.95	-5.29	-4.29	1.66	2	2
ADAM9	-1.67	0.4	0.46	1.91	0.687	0.648
ADAP1	3.11	1.83	3.62	0.0019	0.0676	0.000297
ADCY3	4.57	-3.16	0.72	4.95e-06	2	0.471
ADCY5	3.15	-0.46	2.47	0.00162	1.36	0.0136
ADCY6	2.7	0.42	3.52	0.00684	0.676	0.000425
ADCY7	0.19	-1.12	0.78	0.852	1.74	0.434
ADCY9	3.45	-1.4	3.1	0.000553	1.84	0.00196
ADH1A	2.27	0.19	0.96	0.0233	0.849	0.335
ADIPOR1	-1.64	4.52	1.6	1.9	6.31e-06	0.109
ADIPOR2	-1.99	-0.73	-1.54	1.95	1.53	1.88
ADM	-1.51	1.53	0.25	1.87	0.126	0.801
ADM2	-3.88	-3.67	-3.51	2	2	2
ADNP	-1.02	-6.52	-4.31	1.69	2	2
ADNP2	-0.76	-4.58	-2.86	1.55	2	2
ADORA1	0.8	-0.86	-0.21	0.422	1.61	1.17
ADORA2B	4.04	3.39	2.74	5.3e-05	0.000702	0.00616
ADRA2A	2.22	4.82	5.92	0.0263	1.42e-06	3.2e-09
ADRA2B	1.92	-3.12	-1.26	0.0547	2	1.79
ADRA2C	-0.5	0.58	0.09	1.38	0.561	0.93
ADRBK1	0.83	-1.5	1.26	0.405	1.87	0.208
ADRBK2	-1.84	-0.59	-0.63	1.93	1.45	1.47
AEBP1	1.96	3.17	5.63	0.0497	0.00152	1.78e-08
AEBP2	0.8	0.19	-0.49	0.425	0.85	1.37
AEN	-0.38	-1.49	-2.31	1.3	1.86	1.98
AES	0.31	2.03	3.95	0.758	0.0422	7.79e-05
AFF1	2.51	0.43	3.89	0.0122	0.666	9.89e-05
AFF3	2	0.65	1.62	0.0451	0.516	0.106
AFF4	-1.32	-3.11	-1.3	1.81	2	1.81
AGAP1	1.02	-2.75	0.08	0.31	1.99	0.935
AGAP11	7.24	4.61	6.79	4.51e-13	3.97e-06	1.09e-11
AGAP3	5.63	-2.38	2.75	1.81e-08	1.98	0.00596
AGAP4	7.55	6.12	5.3	4.24e-14	9.45e-10	1.17e-07
AGAP5	8.1	4.92	5.24	5.43e-16	8.69e-07	1.65e-07
AGAP6	8.5	5.13	3.77	1.83e-17	2.88e-07	0.000165
AGAP8	3.9	1.81	1.21	9.62e-05	0.0708	0.226
AGER	6.87	3.48	4.29	6.53e-12	0.000498	1.79e-05
AGFG1	-2.21	-2.11	-2.47	1.97	1.97	1.99
AGFG2	2.63	3.34	4.08	0.00851	0.000851	4.57e-05
AGK	-0.58	1.44	-0.19	1.44	0.149	1.15
AGPAT1	-0.17	0.78	0.96	1.14	0.435	0.338
AGPAT2	-0.22	1.82	2.91	1.17	0.0695	0.00366
AGRN	5.86	-0.14	6	4.76e-09	1.12	1.93e-09
AGT	0.32	2.55	1.86	0.752	0.0108	0.0626
AGTR1	1.45	2.44	3.29	0.147	0.0148	0.00102
AHCTF1	-1.56	-6.5	-5.22	1.88	2	2
AHR	3.43	1.62	4.08	0.000595	0.105	4.5e-05
AIDA	-2.6	3.78	-0.2	1.99	0.000156	1.16
AIFM1	-8.94	1.1	-5.72	2	0.272	2
AIFM2	0.63	0.6	0.5	0.526	0.547	0.62
AIFM3	0.65	2.79	2.41	0.512	0.00527	0.0161
AIMP1	-3.94	2.19	-3.05	2	0.0287	2
AIP	-1.51	-1.33	0.87	1.87	1.82	0.384
AKAP10	2.11	-0.86	2.06	0.035	1.61	0.0396
AKAP11	1.07	-0.91	0.99	0.283	1.64	0.32
AKAP12	3.5	-1.05	2.51	0.000472	1.71	0.0122
AKAP13	5.89	-3.88	3.49	3.83e-09	2	0.000474
AKAP17A	5.43	2.33	3.79	5.59e-08	0.02	0.00015
AKAP5	0.62	1.6	0.57	0.532	0.109	0.569
AKAP7	0.85	1.26	-0.36	0.396	0.206	1.28
AKAP8	4.44	-1.42	0.93	9.08e-06	1.85	0.353
AKAP9	4.73	-0.21	3.94	2.27e-06	1.16	8.22e-05
AKIRIN2	-1.78	2.86	-1.29	1.92	0.00425	1.8
AKNA	3.6	-2.1	3.17	0.000319	1.96	0.00152
AKT1	-0.52	0.15	1.83	1.4	0.88	0.0672
AKT1S1	-4.64	-1.03	-0.76	2	1.7	1.55
AKT2	-1.35	-5.23	-1.58	1.82	2	1.89
AKT3	3.07	-0.09	1.05	0.00215	1.07	0.293
ALCAM	-0.69	2.94	1.95	1.51	0.00323	0.0512
ALMS1	-0.84	-7.02	-4.39	1.6	2	2
ALS2	-1.89	-3.75	-3.48	1.94	2	2
ALS2CR8	7.66	2.38	6.61	1.81e-14	0.0175	3.79e-11
ALX3	4.34	-3.02	1.83	1.44e-05	2	0.0678
ALX4	2.48	-2.56	1.16	0.0131	1.99	0.245
AMBP	-0.12	2.6	2.31	1.09	0.00943	0.0211
AMFR	-0.46	1.2	0.88	1.35	0.231	0.378
ANG	-0.77	6.97	5.34	1.56	3.15e-12	9.44e-08
ANGPTL4	2.15	-0.65	1.25	0.0313	1.48	0.212
ANK3	0.24	-0.2	1.51	0.81	1.16	0.132
ANKDD1A	5.42	2.74	3.59	5.95e-08	0.00606	0.000332
ANKRD1	2.58	4.89	5.19	0.00991	1.01e-06	2.05e-07
ANKRD30A	1.62	2.49	4.02	0.104	0.0127	5.81e-05
ANKZF1	5.24	0.94	2.42	1.61e-07	0.348	0.0156
ANP32A	-2.12	-0.29	-2.69	1.97	1.23	1.99
ANTXR1	1.65	2.44	4.56	0.0994	0.0148	5.15e-06
ANXA1	5.24	4.63	5.99	1.59e-07	3.65e-06	2.1e-09
ANXA3	4.04	5.97	7.24	5.33e-05	2.42e-09	4.37e-13
ANXA4	-2.54	4.59	2.04	1.99	4.33e-06	0.0413
ANXA5	-3.33	1.29	-1.1	2	0.196	1.73
ANXA9	-1.52	3.43	2.47	1.87	0.000594	0.0134
AP3S1	-2.78	2.82	-0.81	1.99	0.00475	1.58
APAF1	-0.07	-3.76	-2.67	1.06	2	1.99
APBA3	3.19	0.19	4.11	0.00142	0.848	3.93e-05
APBB1	4.9	0.61	4.03	9.53e-07	0.544	5.55e-05
APBB2	1.25	3.64	4.84	0.211	0.000272	1.32e-06
APC	-2.12	-3.65	-1.65	1.97	2	1.9
APC2	1.54	-0.84	0.78	0.124	1.6	0.433
APEX1	-2.13	-1.12	-3.01	1.97	1.74	2
APH1A	-1.7	2.04	0.98	1.91	0.0418	0.327
APH1B	1.74	6.85	6.73	0.0816	7.51e-12	1.71e-11
APLP2	-1.89	0.33	-1.07	1.94	0.742	1.71
APOE	1	1.84	2.54	0.319	0.0661	0.011
APOL3	2.57	8.24	8.28	0.0101	1.69e-16	1.25e-16
APP	1.81	2.26	3.2	0.0709	0.0236	0.00136
APPL1	-0.04	-2.81	-0.72	1.03	2	1.53
APPL2	2.11	3.95	5.19	0.0345	7.97e-05	2.15e-07
AR	-0.16	-0.65	1.06	1.13	1.49	0.29
ARAF	-0.21	0.27	1.55	1.17	0.784	0.122
ARAP1	6.75	2.94	7.75	1.48e-11	0.00331	9.37e-15
ARAP2	-0.03	0.45	-0.47	1.02	0.651	1.37
ARF1	-3.31	3.57	-0.23	2	0.000357	1.18
ARF3	-5.54	-0.14	-0.73	2	1.11	1.54
ARF4	-6.3	3.85	-1.53	2	0.000119	1.87
ARF5	-3.79	0.95	-1.77	2	0.34	1.92
ARF6	-2.39	3.03	-0.66	1.98	0.00247	1.49
ARFGAP1	1.32	0.54	1.74	0.187	0.59	0.0822
ARFGAP2	-1.7	-0.2	0.87	1.91	1.16	0.383
ARFGAP3	-2.01	-1.2	-0.92	1.96	1.77	1.64
ARFGEF1	-3.32	-1.14	-2.53	2	1.75	1.99
ARFGEF2	-2.28	-2.54	-1.53	1.98	1.99	1.87
ARFIP2	-0.97	2.98	1.88	1.67	0.0029	0.0603
ARFRP1	1.23	-1.34	2.33	0.22	1.82	0.0197
ARHGAP1	-0.78	0.07	2.59	1.56	0.943	0.00971
ARHGAP11A	-1.65	-10.44	-10.78	1.9	2	2
ARHGAP11B	1.27	-10.52	-8.19	0.205	2	2
ARHGAP12	0.69	0.14	2.6	0.489	0.891	0.00935
ARHGAP17	0.92	-2.24	-0.21	0.358	1.98	1.17
ARHGAP18	-0.9	2.04	0.15	1.63	0.041	0.881
ARHGAP19	3.52	-4.83	-0.65	0.000437	2	1.48
ARHGAP20	2.14	1.98	3.16	0.032	0.0482	0.00156
ARHGAP21	1.95	-2.11	-0.27	0.0506	1.96	1.21
ARHGAP22	3.12	-1.95	1.02	0.00181	1.95	0.306
ARHGAP26	0.36	-0.36	0.13	0.722	1.28	0.893
ARHGAP27	4.08	1.35	4.53	4.57e-05	0.178	5.99e-06
ARHGAP29	1.92	2.11	3.99	0.055	0.0346	6.7e-05
ARHGAP31	3.39	-1.62	2.25	0.000686	1.9	0.0243
ARHGAP32	-0.7	1.54	2.35	1.52	0.123	0.0187
ARHGAP33	5.66	-3.5	-1.58	1.53e-08	2	1.89
ARHGAP39	3.15	-1.56	1.07	0.00165	1.88	0.285
ARHGAP4	3.51	-0.73	1.46	0.000455	1.53	0.144
ARHGAP42	1.92	-1.09	0.97	0.0543	1.72	0.334
ARHGAP5	-0.02	-0.62	0.64	1.01	1.46	0.523
ARHGAP8	-0.35	1.75	2.79	1.27	0.0805	0.0053
ARHGDIA	-3.64	-0.84	-0.35	2	1.6	1.27
ARHGDIB	-1.13	3.99	3.01	1.74	6.53e-05	0.00264
ARHGEF1	6.42	-0.53	4.62	1.34e-10	1.4	3.88e-06
ARHGEF10	5.54	-1.88	2.97	2.97e-08	1.94	0.00302
ARHGEF10L	3.28	0.17	3.19	0.00105	0.863	0.00141
ARHGEF11	2.11	-1.48	0.97	0.0345	1.86	0.331
ARHGEF12	-1.01	-0.61	1.1	1.69	1.46	0.272
ARHGEF16	3.95	1.14	4	7.79e-05	0.253	6.46e-05
ARHGEF17	6.25	-0.8	7.87	4.17e-10	1.57	3.67e-15
ARHGEF18	1.92	-2.2	1.98	0.0544	1.97	0.0481
ARHGEF19	0.79	-5.07	-2.52	0.432	2	1.99
ARHGEF2	2.93	0.26	2.66	0.00344	0.797	0.00787
ARHGEF25	3.51	2.7	4.26	0.000445	0.00699	2.08e-05
ARHGEF3	1.33	1.38	1.53	0.183	0.169	0.125
ARHGEF33	6.06	4.7	5.9	1.37e-09	2.6e-06	3.54e-09
ARHGEF37	0.57	1.52	1.93	0.568	0.129	0.0536
ARHGEF38	-1.79	4.48	4.22	1.93	7.41e-06	2.44e-05
ARHGEF4	2.31	1.38	1.48	0.021	0.169	0.138
ARHGEF40	4.81	0.74	5.29	1.5e-06	0.462	1.26e-07
ARHGEF5	1.77	-0.26	1.55	0.0761	1.2	0.121
ARHGEF6	1.56	-0.34	1.67	0.119	1.27	0.094
ARHGEF7	3.55	-0.13	1.72	0.000385	1.11	0.0861
ARHGEF9	1.33	-0.67	-0.55	0.185	1.5	1.41
ARID1A	0.08	-8.13	-3.02	0.933	2	2
ARID1B	2.64	-3.89	-0.1	0.00837	2	1.08
ARID2	-0.7	-1.68	-0.54	1.52	1.91	1.41
ARID3A	-0.63	-2.7	-0.78	1.47	1.99	1.56
ARID3B	3.41	-1.77	1.48	0.00064	1.92	0.14
ARID3C	-0.31	0.55	-0.03	1.24	0.583	1.02
ARID4A	1.82	-0.3	1.65	0.0688	1.24	0.0982
ARID4B	0.37	-1.69	0	0.709	1.91	1
ARID5A	5.59	2.64	6.28	2.33e-08	0.00821	3.48e-10
ARID5B	3.55	1.92	4.32	0.000389	0.0542	1.57e-05
ARL1	-3.31	5.63	1.22	2	1.81e-08	0.224
ARL2	-0.91	1.11	1.33	1.64	0.265	0.183
ARL2BP	-2.9	3.04	0.56	2	0.00233	0.577
ARL3	-1.71	0.14	0.26	1.91	0.892	0.798
ARL4C	2.04	1.77	3.88	0.0413	0.0765	0.000106
ARL4D	0.44	3.36	3.4	0.661	0.000766	0.000664
ARL5A	-2.38	3.88	0.47	1.98	0.000105	0.64
ARL5B	-1.26	-6.56	-5.46	1.79	2	2
ARL6	-0.87	-0.53	-1.47	1.62	1.41	1.86
ARL8A	-0.59	4.79	3.05	1.45	1.7e-06	0.00232
ARL8B	-4	1.53	-1.47	2	0.127	1.86
ARNT	0.55	0.21	1.38	0.583	0.834	0.168
ARNT2	2.72	-0.88	1.56	0.00646	1.62	0.12
ARNTL	2.5	-0.1	2.42	0.0124	1.08	0.0157
ARNTL2	1.2	-1.4	-0.26	0.23	1.84	1.2
ARRB1	0.89	-1.24	1.1	0.373	1.78	0.272
ARRDC2	3.69	1.28	4.4	0.000228	0.201	1.08e-05
ARTN	2.16	0.47	0.51	0.0306	0.642	0.609
ASAP1	0.28	-4.15	-2.97	0.78	2	2
ASAP2	-0.01	-3.99	-3.82	1.01	2	2
ASAP3	0.04	1.36	2.08	0.966	0.174	0.0372
ASB1	3.45	-2.56	2.58	0.000559	1.99	0.00995
ASB13	2.43	1.42	2.84	0.0153	0.155	0.00452
ASB14	6.22	3.71	4.75	4.86e-10	0.000211	2.04e-06
ASB16	4.49	-0.26	3.34	7.28e-06	1.2	0.000853
ASB3	-0.46	1.61	-0.03	1.35	0.108	1.02
ASB6	1.71	-3.59	-1.02	0.0876	2	1.69
ASB7	-0.73	-1.88	-1.11	1.54	1.94	1.73
ASB8	-3.67	2.32	0.52	2	0.0201	0.606
ASCC1	-6.48	-3.05	-6.48	2	2	2
ASCC2	-3.25	-1.24	-1.45	2	1.78	1.85
ASCC3	-3.82	-6.03	-5.27	2	2	2
ASCL1	-0.37	-0.56	-1	1.29	1.43	1.68
ASCL2	0.18	1.58	1.36	0.857	0.114	0.172
ASF1A	-3.55	-0.16	-3.37	2	1.13	2
ASF1B	-3.53	-14.03	-17	2	2	2
ASH1L	2.84	-2.4	1.42	0.00449	1.98	0.154
ASH2L	-1.18	1.58	-0.41	1.76	0.115	1.32
ASXL1	7.22	-6.9	0.05	5.09e-13	2	0.959
ASXL2	-0.94	-5.9	-3.66	1.65	2	2
ASXL3	4.92	-0.73	1.71	8.44e-07	1.53	0.087
ATAD2	-2.52	-12.62	-14.67	1.99	2	2
ATF1	-1.31	-1.17	-1.45	1.81	1.76	1.85
ATF2	-2.66	-5.04	-3.49	1.99	2	2
ATF3	5.04	1.55	3.81	4.77e-07	0.12	0.000137
ATF4	-1.04	-1.36	-1.98	1.7	1.83	1.95
ATF5	-2.38	-4.66	-4.66	1.98	2	2
ATF6	-3.2	-0.68	-2.03	2	1.5	1.96
ATF6B	0.34	0.24	1.64	0.734	0.812	0.102
ATF7	0.89	0.95	3.11	0.372	0.342	0.0019
ATF7IP	-0.73	-8.52	-6.34	1.53	2	2
ATF7IP2	1.24	0.03	-0.54	0.216	0.974	1.41
ATG10	-1.66	3.1	-0.57	1.9	0.0019	1.43
ATM	4.41	-1.18	2.04	1.06e-05	1.76	0.0411
ATN1	2.23	-4.21	1.09	0.0258	2	0.274
ATOH8	3.68	1.95	4.26	0.000232	0.0515	2.05e-05
ATP2A1	2.53	-5.11	-4.84	0.0114	2	2
ATP2A2	-6.73	-5.61	-7.72	2	2	2
ATP2C1	-4.47	-4.42	-5.18	2	2	2
ATP6AP2	-4.18	4.84	0.66	2	1.33e-06	0.512
ATP8B1	-1.01	1.1	1.31	1.69	0.273	0.189
ATR	-1.04	-4.05	-3.76	1.7	2	2
ATRIP	-0.99	0.46	-0.03	1.68	0.644	1.03
ATRNL1	1.49	-1.03	-0.68	0.135	1.7	1.51
ATRX	-1.23	-3.39	-1.05	1.78	2	1.71
ATXN1	2.22	0.71	4.56	0.0263	0.479	5.22e-06
ATXN3	0.52	-0.51	0.13	0.605	1.39	0.894
ATXN7	3.75	-1.79	-0.44	0.000179	1.93	1.34
ATXN7L3	0.85	-2.9	-0.23	0.398	2	1.18
AURKA	-5.25	-8.01	-11.73	2	2	2
AVPR2	1.33	0.88	2.91	0.183	0.378	0.00363
AXIN1	2.6	-5.08	-1.02	0.00926	2	1.69
AXIN2	4.9	-0.42	5.73	9.47e-07	1.33	9.75e-09
AXL	0.93	-1.56	0.53	0.354	1.88	0.597
AZI2	-2.44	1.72	0.13	1.99	0.0857	0.893
AZU1	3.33	0.33	2.14	0.000877	0.743	0.0324
BABAM1	-4.52	-3.01	-3.6	2	2	2
BACH1	2.94	-0.21	2.85	0.00323	1.17	0.00442
BACH2	3.62	-0.26	2.78	0.000291	1.21	0.00543
BAD	-2.44	0.4	1.59	1.99	0.692	0.113
BAG1	-0.14	4.93	2.87	1.11	8.02e-07	0.00405
BAG4	0.43	-1.51	-0.69	0.667	1.87	1.51
BAI1	5.14	1.85	4.77	2.79e-07	0.0643	1.87e-06
BAI2	1.44	-0.07	1.56	0.149	1.06	0.119
BAIAP2	0.57	2.53	3.22	0.57	0.0115	0.00128
BAIAP2L1	-1.09	-0.36	-1.83	1.72	1.28	1.93
BAIAP2L2	0.46	-2.86	-1.94	0.644	2	1.95
BAIAP3	1.62	1.07	3.03	0.105	0.285	0.00244
BAK1	-1.41	-2.3	-2.46	1.84	1.98	1.99
BAMBI	0.39	1.72	1.46	0.699	0.0848	0.144
BANP	3.02	-3.34	0.46	0.0025	2	0.647
BARX1	2.8	2.08	3.19	0.00512	0.0375	0.0014
BARX2	2.45	0.51	1.25	0.0141	0.608	0.212
BASP1	0.71	0.95	2.4	0.476	0.344	0.0162
BATF	-0.41	4.02	4.23	1.32	5.87e-05	2.35e-05
BATF2	0.62	6.26	4.77	0.537	3.81e-10	1.85e-06
BATF3	4.25	2.21	4.28	2.16e-05	0.0268	1.9e-05
BAX	-0.85	-1.29	-0.32	1.6	1.8	1.25
BAZ1A	-2.56	-8.29	-8.62	1.99	2	2
BAZ1B	-2.5	-12.85	-11.3	1.99	2	2
BAZ2A	-0.16	-5.77	-0.86	1.13	2	1.61
BAZ2B	1.84	0.71	3.37	0.0664	0.479	0.000763
BBC3	2.86	0.77	4.59	0.00427	0.44	4.35e-06
BBX	-1.34	-1.61	-0.83	1.82	1.89	1.59
BCAM	2.61	4.12	5.92	0.00915	3.81e-05	3.21e-09
BCAR1	2.23	0.71	3.99	0.0256	0.477	6.49e-05
BCAR3	2.8	1.09	2.28	0.0051	0.274	0.0226
BCKDK	-1.81	-0.28	-0.03	1.93	1.22	1.03
BCL10	-1.61	3.05	1.1	1.89	0.00225	0.27
BCL11A	3.04	-0.02	0.36	0.00237	1.02	0.718
BCL2	4.18	0.93	2.49	2.96e-05	0.352	0.0128
BCL2L1	-0.19	6.21	6.72	1.15	5.21e-10	1.86e-11
BCL2L11	0.8	-3.83	-1.53	0.425	2	1.87
BCL2L13	-4.08	-2.21	-2.04	2	1.97	1.96
BCL3	0.56	1.48	4.03	0.578	0.138	5.7e-05
BCL6	1.17	0.87	2.11	0.242	0.387	0.0351
BCL7A	-0.85	-3.3	-2.86	1.6	2	2
BCL9	2.2	-0.94	2.16	0.0278	1.65	0.0308
BCL9L	0.35	-2.34	0.95	0.726	1.98	0.344
BCLAF1	-1.54	-5.37	-4.21	1.88	2	2
BCOR	0.1	-3.16	0.05	0.917	2	0.958
BCORL1	1.94	-4.85	0.29	0.0525	2	0.775
BCR	-1.53	-3.12	-0.71	1.88	2	1.52
BDKRB1	0.38	1.03	0.8	0.701	0.305	0.425
BDP1	0.35	-3.81	-1.39	0.729	2	1.83
BHLHA15	0.05	-1.91	-0.29	0.964	1.94	1.23
BHLHE40	1.81	1.71	2.45	0.0696	0.0871	0.0143
BID	-3.92	-0.07	-3.41	2	1.06	2
BIRC2	0.05	-2.37	-1.77	0.957	1.98	1.92
BLM	-0.4	-8.19	-8.17	1.31	2	2
BLNK	-0.43	2.51	1.49	1.33	0.0122	0.137
BLOC1S2	-7.48	4.87	-3.57	2	1.13e-06	2
BLZF1	-2.99	2.24	-0.43	2	0.0249	1.34
BMI1	-1.4	3.64	2.19	1.84	0.000271	0.0287
BMP2	3.83	0.28	1.51	0.000128	0.778	0.132
BMP3	2.05	0.94	1.53	0.0406	0.346	0.125
BMP4	-0.02	2.74	3.01	1.02	0.00619	0.00262
BMP7	2	3.02	4.19	0.045	0.0025	2.84e-05
BMPR1A	-2.1	-2.4	-2.11	1.96	1.98	1.97
BMPR1B	2.16	1.02	1.58	0.0308	0.306	0.114
BMPR2	1.89	0.98	3.29	0.0587	0.327	0.000985
BNC1	2.11	3.92	2.98	0.0349	8.97e-05	0.00289
BNC2	1.4	1.93	4.84	0.162	0.0535	1.31e-06
BNIP3	-3.47	-0.44	-2.65	2	1.34	1.99
BPTF	-0.66	-7.63	-5.06	1.49	2	2
BRAF	-0.69	-4.71	-3.13	1.51	2	2
BRAP	-4.25	-0.49	-2.47	2	1.38	1.99
BRCA1	-2.68	-8.88	-8.24	1.99	2	2
BRCA2	-4.4	-12.25	-12.55	2	2	2
BRCC3	-4.59	-2.1	-5.06	2	1.96	2
BRD7	-4.54	-2.47	-4.1	2	1.99	2
BRD8	3.06	0.32	1.38	0.00222	0.752	0.166
BRDT	-0.34	-0.61	-1.61	1.26	1.46	1.89
BRE	-3.75	4.16	-0.73	2	3.22e-05	1.54
BRF2	-0.71	0.57	-0.29	1.52	0.568	1.23
BRIP1	-1.17	-11.13	-10.43	1.76	2	2
BRMS1L	-2.38	-3.32	-4.72	1.98	2	2
BRPF1	0.47	-7.51	-2.94	0.638	2	2
BRSK1	2	0.15	1.26	0.0455	0.878	0.209
BRWD1	2.43	-1.67	-0.6	0.0149	1.9	1.45
BSG	-5.06	1.41	-0.96	2	0.158	1.66
BST2	-1.17	2.9	1.93	1.76	0.00369	0.0532
BTAF1	4.65	-4.08	0.16	3.37e-06	2	0.872
BTF3	-1.66	3.76	0.65	1.9	0.000173	0.516
BTG1	0.65	0.97	0.71	0.519	0.335	0.477
BTG2	4.35	9.08	10.97	1.33e-05	1.09e-19	5.56e-28
BTRC	0.35	1.32	1.73	0.728	0.188	0.0839
BUB1B	-1.49	-14.48	-15.31	1.86	2	2
BUD31	-6.94	1.57	-4.65	2	0.115	2
BZW1	-4.41	2.68	-0.88	2	0.00732	1.62
C10orf137	2.85	-2.97	-2.04	0.00434	2	1.96
C11orf30	-1.49	-5.2	-3.63	1.86	2	2
C14orf156	-10.33	5.82	-4.75	2	5.96e-09	2
C14orf169	-2.56	0.68	-0.81	1.99	0.499	1.58
C14orf43	2.13	-2.79	1.07	0.0331	1.99	0.282
C16orf5	0.07	1.9	2.15	0.944	0.0579	0.0316
C17orf79	-6.61	2.56	-3.4	2	0.0104	2
C17orf81	-1.76	1.32	-0.12	1.92	0.186	1.09
C18orf32	-5.05	5.09	-1.67	2	3.54e-07	1.91
C19orf2	-4.35	-2.82	-6.41	2	2	2
C1D	-0.39	3.46	0.22	1.31	0.000547	0.822
C1orf85	-0.41	2.25	2.62	1.31	0.0244	0.00874
C1QBP	-5.24	-0.84	-6	2	1.6	2
C20orf20	-0.9	-6.48	-6.86	1.63	2	2
C2CD3	-1.03	-4.64	-2.81	1.7	2	2
C2orf3	-1.71	-0.63	-3.9	1.91	1.47	2
C5orf41	4	1.88	5	6.28e-05	0.0598	5.8e-07
C6orf170	0.43	-0.65	-0.87	0.668	1.49	1.62
C9orf100	0.12	-5.33	-5.44	0.908	2	2
C9orf86	1.03	-2.8	0.19	0.305	1.99	0.848
C9orf89	1	3.63	3.26	0.318	0.000287	0.00111
CA8	1.11	-0.23	1.27	0.268	1.18	0.205
CABIN1	1.69	-3.62	1.18	0.091	2	0.237
CABP4	3.35	2.04	3.82	0.000816	0.0409	0.000134
CABYR	0.23	-0.6	-0.71	0.815	1.45	1.52
CACNB3	-0.46	0.86	1.75	1.35	0.387	0.0794
CALCOCO1	7.69	4.36	10.76	1.53e-14	1.32e-05	5.07e-27
CALM1	-4.83	1.3	-2.54	2	0.193	1.99
CALM2	-5.74	4.85	-3.1	2	1.24e-06	2
CALM3	-2.44	-4.08	-2.48	1.99	2	1.99
CALML5	1.84	0.94	1.31	0.0664	0.346	0.191
CALR	-6.86	-2.74	-6.94	2	1.99	2
CAMK1	0.8	2.85	2.47	0.422	0.00435	0.0134
CAMK2A	0.66	3.37	4.96	0.51	0.000748	7.04e-07
CAMK2B	0.12	-1.02	-0.49	0.904	1.69	1.37
CAMKK2	-0.66	-3.1	-0.92	1.49	2	1.65
CAMLG	-1.4	4.84	1.27	1.84	1.3e-06	0.204
CAMTA1	-1.54	-0.75	-2.41	1.88	1.55	1.98
CAMTA2	3.2	2.61	4.74	0.00139	0.00908	2.12e-06
CAND1	-5.03	-5.8	-6.12	2	2	2
CAND2	2.97	1.04	3.62	0.00298	0.297	0.000292
CANT1	-3.37	-1.77	-1.47	2	1.92	1.86
CAP1	-3.64	-1.11	-1.22	2	1.73	1.78
CAP2	0.59	-0.44	0.09	0.558	1.34	0.924
CAPN3	7.86	5.78	6.97	3.82e-15	7.44e-09	3.24e-12
CAPS	1.61	-1.91	-0.23	0.108	1.94	1.18
CARD10	4.49	0.22	3.98	7.15e-06	0.827	6.96e-05
CARD14	1.19	2.14	2.83	0.235	0.0321	0.00469
CARD8	3.57	3.34	3.78	0.000357	0.000824	0.000156
CARD9	1.39	0.61	1.4	0.163	0.544	0.161
CARHSP1	-0.98	-5.72	-4.64	1.67	2	2
CARM1	-1.77	-5.5	-3.07	1.92	2	2
CASK	-0.74	-1.09	-0.44	1.54	1.72	1.34
CASKIN1	3.32	-1.71	1.04	0.000903	1.91	0.297
CASP2	-0.56	-5.28	-4.21	1.42	2	2
CASP3	-4.86	-0.37	-4.54	2	1.29	2
CASP7	-1.31	1.06	0.27	1.81	0.29	0.784
CASP8	-1.71	2.06	0.47	1.91	0.0395	0.64
CASP8AP2	1.75	-8.96	-5.22	0.0794	2	2
CASP9	0.93	2.05	3.22	0.35	0.0406	0.00127
CASZ1	3.24	-2.46	2.83	0.0012	1.99	0.00463
CAT	0.64	1.77	1.7	0.524	0.076	0.0882
CAV1	2.16	-0.3	0.89	0.0308	1.23	0.375
CAV2	1.18	0.9	2.77	0.237	0.366	0.00561
CBFA2T2	2.71	-2.15	1.04	0.00668	1.97	0.298
CBFA2T3	1.71	-0.23	2.08	0.0872	1.18	0.0375
CBFB	-1.91	-4.17	-5.43	1.94	2	2
CBL	5.67	-3.31	1.42	1.39e-08	2	0.154
CBLB	3.52	-0.8	0.86	0.000424	1.58	0.39
CBLC	-1.17	-1.32	0.55	1.76	1.81	0.579
CBX2	-3.3	-5.94	-6.44	2	2	2
CBX3	-5.43	-2.86	-8.84	2	2	2
CBX4	0.68	1.98	2.97	0.496	0.0475	0.00301
CBX5	-2.62	-6.49	-5.85	1.99	2	2
CBX6	2.84	-5.81	1.66	0.00451	2	0.0976
CBX7	6	5.61	10.85	1.98e-09	2e-08	1.93e-27
CBX8	-0.63	-2.41	-1.62	1.47	1.98	1.89
CBY1	-2.91	0.86	-0.65	2	0.391	1.49
CC2D1A	0.05	-1.28	1.36	0.962	1.8	0.174
CCAR1	-3.2	-5.96	-7.08	2	2	2
CCBP2	0.72	3.4	3.76	0.473	0.000681	0.000168
CCDC101	-0.46	1.23	1.38	1.35	0.218	0.167
CCDC47	-5.92	-2.01	-5.61	2	1.96	2
CCDC59	-6.09	-2.05	-9.16	2	1.96	2
CCDC85B	0.39	-2.19	1	0.694	1.97	0.317
CCDC88C	0.68	-2.23	-0.42	0.494	1.97	1.32
CCKBR	1.14	0.03	-0.41	0.252	0.978	1.32
CCL26	0.72	1.28	1.05	0.47	0.202	0.295
CCM2	0.59	1.71	1.77	0.555	0.0875	0.077
CCNA2	-4.04	-12.04	-14.85	2	2	2
CCNC	-3	1.57	-2.84	2	0.116	2
CCND1	0.85	-1.8	0.68	0.393	1.93	0.494
CCND3	-0.46	0.43	-0.12	1.36	0.668	1.1
CCNE1	-3.33	-7.55	-8.76	2	2	2
CCNH	-3.32	6.45	1.26	2	1.1e-10	0.209
CCNK	-4.34	-1.95	-3.38	2	1.95	2
CCNL1	8.96	6.73	5.13	3.33e-19	1.75e-11	2.89e-07
CCNL2	8.99	6.2	5.88	2.43e-19	5.6e-10	4.11e-09
CCNT1	-1.37	-6.27	-3.27	1.83	2	2
CCNT2	2.6	-0.27	1.55	0.00938	1.22	0.122
CCR10	2.61	1.52	2.98	0.00907	0.129	0.0029
CCRN4L	-0.5	-2.1	-2.26	1.38	1.96	1.98
CD160	5.07	2.79	2.69	4.05e-07	0.00533	0.00707
CD164	-0.84	4.44	2.49	1.6	9.11e-06	0.0129
CD24	-2.55	0.66	-0.97	1.99	0.508	1.67
CD2AP	-2.12	-2.02	-2.58	1.97	1.96	1.99
CD3EAP	1.84	-8.51	-3.79	0.0653	2	2
CD44	0.15	-0.45	-0.28	0.885	1.35	1.22
CD47	0.85	2	0.97	0.396	0.0454	0.33
CD59	1.19	4.61	3.3	0.235	4.11e-06	0.000966
CD81	-0.46	4.4	3.86	1.35	1.06e-05	0.000116
CD86	3.92	3.68	4.93	9.03e-05	0.000231	8.26e-07
CDC37	0.21	-2.77	0.12	0.834	1.99	0.905
CDC42	-3.66	0.72	-1.23	2	0.471	1.78
CDC42BPA	-0.38	-2.41	0.09	1.29	1.98	0.931
CDC42BPB	0.6	-3.11	0.76	0.547	2	0.449
CDC42BPG	3.13	-2.37	2.72	0.00176	1.98	0.00661
CDC42EP1	2.2	-0.07	2.66	0.028	1.06	0.0079
CDC42EP4	1.74	-1.4	1	0.0813	1.84	0.316
CDC42EP5	3.11	4.05	7.1	0.00185	5.09e-05	1.27e-12
CDC42SE1	-1.19	-1.8	-1.75	1.77	1.93	1.92
CDC42SE2	-0.45	0.05	0	1.34	0.96	0.999
CDC5L	-3.29	-8.71	-8.97	2	2	2
CDCA7	0.71	-8.57	-7.86	0.478	2	2
CDCA7L	1.53	-2.01	-1.63	0.125	1.96	1.9
CDH1	-4.8	-1.79	-3.44	2	1.93	2
CDK11A	3.56	-0.12	2.35	0.000371	1.1	0.0186
CDK11B	2.82	-1.27	1.33	0.00474	1.8	0.184
CDK12	-3.71	-6.28	-5.19	2	2	2
CDK18	1.56	0.08	0.75	0.12	0.935	0.45
CDK2	0.2	-7.34	-6.67	0.845	2	2
CDK4	-6.87	-5.06	-9.82	2	2	2
CDK5	-3.46	2.53	-1.43	2	0.0116	1.85
CDK5R1	0.69	-5.63	-4.73	0.493	2	2
CDK7	-3.39	3.59	-2.12	2	0.000332	1.97
CDK8	-4.36	-7.7	-8.47	2	2	2
CDK9	0.78	3.33	3.14	0.438	0.000864	0.00171
CDKN1A	-0.22	-0.42	-0.26	1.18	1.33	1.21
CDKN1B	2.65	-0.18	0.93	0.00812	1.15	0.353
CDKN1C	3.06	2.17	3.97	0.00222	0.0301	7.08e-05
CDKN2A	-1.75	-8.34	-9.45	1.92	2	2
CDKN2AIP	3.7	1.07	2.93	0.000216	0.285	0.00338
CDON	4.64	-2.19	1.62	3.55e-06	1.97	0.105
CDS1	-2.25	2.41	0.24	1.98	0.0159	0.811
CDYL	-2.25	-3.44	-4.35	1.98	2	2
CEACAM1	0.57	1.02	1.05	0.566	0.306	0.294
CEACAM6	0.73	5.05	4.19	0.462	4.35e-07	2.75e-05
CEBPA	-0.25	1.79	1.19	1.2	0.074	0.235
CEBPB	-0.89	0.1	-0.76	1.63	0.921	1.55
CEBPD	5.1	3.38	5.83	3.46e-07	0.000731	5.57e-09
CEBPG	-5.15	-5.84	-9.67	2	2	2
CEBPZ	-5.47	-6.17	-8.45	2	2	2
CECR2	-1.57	-2.08	-1.19	1.88	1.96	1.77
CELSR1	1.51	-2.77	0.94	0.131	1.99	0.347
CELSR2	2.42	-1.9	1.49	0.0155	1.94	0.137
CELSR3	0.71	-1.49	-0.73	0.478	1.86	1.54
CENPB	-2.55	-0.62	0.21	1.99	1.46	0.834
CENPF	-1.44	-19.96	-20.45	1.85	2	2
CENPI	-2.84	-14.91	-15.43	2	2	2
CENPK	0.33	-9.43	-10.43	0.738	2	2
CEP290	1.99	0.38	0.88	0.0462	0.707	0.38
CEP57	0.39	-3.64	-3.86	0.693	2	2
CEP63	-0.3	1.8	0.96	1.24	0.0719	0.339
CERK	0.15	-3.14	-0.8	0.881	2	1.57
CFL1	-5.17	-2.15	-4.44	2	1.97	2
CFLAR	3.68	-2.5	0.79	0.00023	1.99	0.431
CGA	-1.28	0.76	-0.4	1.8	0.447	1.31
CGGBP1	0.76	0.31	0.56	0.444	0.753	0.578
CHAF1A	-0.68	-11.2	-9.01	1.51	2	2
CHAF1B	-0.84	-5.26	-5.95	1.6	2	2
CHD1	0.04	1.14	0	0.967	0.252	1
CHD2	6.68	-4.36	3.76	2.41e-11	2	0.000173
CHD3	3.22	-4.74	1.12	0.00128	2	0.263
CHD4	-2.25	-8.56	-5.38	1.98	2	2
CHD5	1.51	-1.08	0.45	0.132	1.72	0.652
CHD6	1.34	-2.5	0.57	0.181	1.99	0.57
CHD7	0.56	-3.86	-2.1	0.576	2	1.96
CHD8	-1.54	-5.61	-3.03	1.88	2	2
CHD9	2.21	-0.98	1.46	0.0268	1.67	0.146
CHEK1	-4.1	-8.11	-9.46	2	2	2
CHEK2	-4.12	-6.07	-8.52	2	2	2
CHKA	-1.42	-0.52	-1.67	1.84	1.4	1.9
CHMP1A	-1.76	-2.87	-2.33	1.92	2	1.98
CHMP5	-2.2	3.44	0.66	1.97	0.000576	0.511
CHN1	-0.96	-0.35	0.18	1.67	1.28	0.86
CHN2	0.29	1.47	1.52	0.775	0.143	0.129
CHP	-5.39	3.55	-0.78	2	0.000383	1.56
CHRM1	-0.36	2.09	1.58	1.28	0.0364	0.114
CHRM3	1.41	-0.38	-0.53	0.158	1.29	1.41
CHRNA2	-1.25	1.34	0.21	1.79	0.182	0.836
CHRNA5	-2.48	-2.94	-5.63	1.99	2	2
CHRNB1	-1.09	1.28	1.14	1.73	0.199	0.254
CHRNB2	1.99	0	0.47	0.0471	0.999	0.638
CHRNE	3.75	1.97	3.77	0.00018	0.0487	0.000163
CHST11	1.64	1.08	3.51	0.102	0.28	0.000453
CHUK	-3.52	-2.38	-4.37	2	1.98	2
CHURC1	0.24	7.39	6.28	0.812	1.42e-13	3.31e-10
CIAO1	-4.43	-0.96	-5.09	2	1.66	2
CIC	5.9	-3.03	5.02	3.62e-09	2	5.21e-07
CIDEB	1.32	0.54	1.67	0.187	0.589	0.0941
CIITA	6.7	5.25	8.3	2.1e-11	1.53e-07	1.07e-16
CIR1	0.33	4.66	2.63	0.74	3.12e-06	0.00861
CISH	1.44	2.73	4	0.151	0.00639	6.36e-05
CIT	0.66	-8.85	-7.48	0.511	2	2
CITED1	2.98	6.38	7.45	0.0029	1.73e-10	9.67e-14
CITED2	1.08	1.49	2.91	0.28	0.136	0.00367
CITED4	2.69	3.13	2.86	0.00707	0.00176	0.00423
CIZ1	1.1	-5.61	-0.94	0.272	2	1.65
CKS2	-7.62	-2.09	-10.23	2	1.96	2
CLCN6	9.47	0.75	8.9	2.74e-21	0.456	5.55e-19
CLDN3	1.29	-0.04	1.14	0.196	1.03	0.252
CLDN4	3.64	1.71	3.76	0.000274	0.0871	0.000171
CLEC2D	1.65	1.15	0.07	0.0998	0.25	0.941
CLIC1	-4.05	3.26	0.33	2	0.0011	0.738
CLIC3	-0.52	0.93	1.04	1.4	0.352	0.298
CLN3	-0.35	2.29	3.34	1.27	0.022	0.000837
CLOCK	-4.55	-6.4	-5.41	2	2	2
CLU	0.38	1.82	1.15	0.701	0.0685	0.25
CNBP	-2.19	3.62	-1.92	1.97	0.000296	1.95
CNIH	-6.16	3.2	-2.14	2	0.00135	1.97
CNIH2	0.23	-3.47	-2.56	0.82	2	1.99
CNIH4	-3.27	-1.32	-5.99	2	1.81	2
CNKSR1	4.07	2.03	4.1	4.74e-05	0.0421	4.22e-05
CNKSR2	1.38	-3.21	-2.29	0.167	2	1.98
CNKSR3	2.45	0.66	0.81	0.0145	0.51	0.42
CNOT1	-4.4	-7.3	-7.05	2	2	2
CNOT2	-2.99	0.18	-1.65	2	0.858	1.9
CNOT3	0.34	-6.2	-2	0.731	2	1.95
CNOT4	-0.59	-2.2	-2.61	1.45	1.97	1.99
CNOT6	-2.39	-4.62	-4.69	1.98	2	2
CNOT7	0	-2.03	-1.91	0.996	1.96	1.94
CNOT8	-1.31	-0.31	-1.02	1.81	1.25	1.69
CNTF	-1.8	-3.74	-2.96	1.93	2	2
CNTLN	1.64	-3.97	-3.81	0.102	2	2
CNTNAP1	2.03	0.54	2.44	0.0426	0.592	0.0147
CNTNAP3	3.27	-1.11	1.24	0.00108	1.73	0.216
COBRA1	1.43	-3.04	0.71	0.153	2	0.479
COL4A3BP	0.46	2.52	2.47	0.646	0.0117	0.0134
COMMD7	-5.73	4.39	-1.51	2	1.14e-05	1.87
COPS2	-3.99	1.34	-2.24	2	0.181	1.98
COPS3	-4.2	-2.25	-5.62	2	1.98	2
COPS5	-2.9	2.21	-2.93	2	0.0272	2
CORO1C	-1.26	-2.3	-0.95	1.79	1.98	1.66
CORO2A	-0.63	-0.63	0.07	1.47	1.47	0.94
CPE	0.64	1.79	2.23	0.524	0.0729	0.0259
CRABP2	-2.21	3.26	1.39	1.97	0.00111	0.166
CRADD	-3.13	2.93	0.53	2	0.00336	0.596
CREB1	1.01	-3.11	-1.21	0.31	2	1.77
CREB3	-1.41	4.4	2.69	1.84	1.1e-05	0.00708
CREB3L1	0.43	3.16	3.78	0.666	0.00158	0.000159
CREB3L2	1.14	-1.98	-0.66	0.255	1.95	1.49
CREB3L4	-0.99	4.31	3.47	1.68	1.62e-05	0.000529
CREB5	1.64	0.88	1.67	0.101	0.381	0.095
CREBBP	3.98	-3.88	2.67	6.76e-05	2	0.0076
CREBL2	0.59	8.33	7.87	0.554	7.93e-17	3.5e-15
CREBZF	4.7	3.39	1.9	2.62e-06	0.000703	0.058
CREG1	-1.59	3.63	0.76	1.89	0.000286	0.447
CREM	-1.16	2.02	-1.71	1.75	0.0437	1.91
CRIPAK	6	3.76	5.24	1.95e-09	0.000168	1.62e-07
CRK	-1.21	-4.01	-2.43	1.77	2	1.98
CRKL	-0.63	-4.66	-1.74	1.47	2	1.92
CRTC1	5.06	-0.02	4.81	4.09e-07	1.02	1.52e-06
CRTC2	2.46	1.78	3.1	0.0139	0.0757	0.00191
CRTC3	3.68	-0.89	2.45	0.000237	1.63	0.0142
CRY1	0.99	-0.67	0.37	0.324	1.5	0.712
CRY2	5.19	6.76	11.43	2.05e-07	1.34e-11	2.91e-30
CRYAB	4.65	4.86	5.88	3.29e-06	1.17e-06	4.23e-09
CRYM	0.83	1.55	2.24	0.409	0.121	0.0248
CSDA	4.86	-0.57	1.34	1.15e-06	1.43	0.18
CSDC2	5.67	6.22	9.02	1.46e-08	4.82e-10	1.88e-19
CSDE1	-2.32	-3.62	-2.93	1.98	2	2
CSK	2.21	-2.28	-1.03	0.0272	1.98	1.7
CSNK1A1	-1.99	2.77	0.6	1.95	0.00567	0.547
CSNK1D	1.79	0.17	2	0.0737	0.867	0.045
CSNK1E	5.07	-2.44	2.09	4.03e-07	1.99	0.0362
CSNK1G1	-0.64	-4	-2.2	1.48	2	1.97
CSNK1G2	3.19	-3.76	1.31	0.00144	2	0.19
CSNK1G3	-0.77	1.52	1.12	1.56	0.128	0.262
CSNK2A1	-3.54	-4.18	-5.2	2	2	2
CSNK2A2	-2.35	-2.86	-2.83	1.98	2	2
CSNK2B	-5.12	0.94	-4.08	2	0.348	2
CSPG4	2.33	-0.34	2.71	0.0196	1.26	0.00666
CSRNP1	3.97	10.01	12.89	7.12e-05	1.36e-23	5.31e-38
CSRNP2	-0.03	0.67	1.79	1.02	0.504	0.0739
CSRNP3	1.85	-1.18	1.18	0.0649	1.76	0.238
CTBP1	2.15	0.04	2.19	0.0314	0.969	0.0285
CTBP2	-1.14	0.22	-0.53	1.75	0.83	1.41
CTCF	-2.04	-3.15	-2.34	1.96	2	1.98
CTCFL	-1.12	-6.98	-6.75	1.74	2	2
CTNNAL1	-2.46	-3.04	-4.18	1.99	2	2
CTNNB1	-0.35	-1.22	0.21	1.28	1.78	0.835
CTNNBIP1	-0.49	-1.37	-0.48	1.37	1.83	1.37
CTNND1	-1.36	-1.96	-0.97	1.83	1.95	1.67
CTNND2	-0.57	-1.85	-1.54	1.43	1.94	1.88
CUX1	-0.41	-0.95	0.7	1.32	1.66	0.486
CUZD1	3.31	0.72	0.22	0.000926	0.47	0.826
CX3CR1	2.18	4.29	5.4	0.0296	1.77e-05	6.51e-08
CXCL10	1.99	5.39	4.82	0.047	7.13e-08	1.43e-06
CXCL16	4.32	3.64	5.83	1.54e-05	0.000272	5.45e-09
CXCL3	3.89	3.34	3.37	9.89e-05	0.000829	0.000758
CXXC1	4.77	-0.63	2.16	1.84e-06	1.47	0.0304
CXXC4	-0.56	-1.76	-0.54	1.43	1.92	1.41
CXXC5	1.7	1.94	3.69	0.0896	0.0525	0.000229
CYCS	-8.34	1.12	-8.44	2	0.264	2
CYP26B1	4.44	-3.54	-0.29	8.8e-06	2	1.23
CYP27B1	-0.57	0.55	-1.14	1.43	0.582	1.74
CYSLTR1	1.28	2.68	2.78	0.201	0.00744	0.00551
CYTH1	3.5	-0.7	1.96	0.000472	1.51	0.0504
CYTH2	2.44	-0.45	3.15	0.0147	1.34	0.00163
D4S234E	2.28	3.77	3.87	0.0224	0.000165	0.00011
DAB2IP	3.18	0.76	3.75	0.00147	0.444	0.000175
DACH1	0.11	1.84	1.89	0.915	0.0655	0.0591
DACH2	1.04	-0.71	-0.03	0.3	1.52	1.03
DACT1	0.1	1.55	2.17	0.919	0.12	0.0304
DAP	-3.01	0.74	-1.15	2	0.462	1.75
DAP3	-2.84	1.15	-0.84	2	0.249	1.6
DAPK1	2.1	-0.23	0.35	0.0357	1.18	0.724
DAPK2	2.83	0.28	1.83	0.00466	0.78	0.0673
DAPK3	1.4	2.25	5.94	0.162	0.0246	2.92e-09
DAPP1	3.4	2.59	2.97	0.000664	0.00959	0.00298
DAXX	0.15	-0.72	-0.02	0.878	1.53	1.02
DBNL	-1.32	1.33	2.17	1.81	0.183	0.03
DBP	1.12	1.94	4.82	0.262	0.0522	1.45e-06
DCAF6	-1.86	2.07	0.15	1.94	0.0381	0.882
DCBLD2	0.06	-0.51	-0.77	0.954	1.39	1.56
DCC	1.22	-2.11	-0.01	0.223	1.97	1.01
DCDC1	0.6	-1.14	-0.21	0.547	1.74	1.17
DCDC2B	0.76	-0.05	0.12	0.445	1.04	0.903
DCLK1	2.02	0.9	2.84	0.0433	0.37	0.00453
DCLK2	1.56	2.2	3.96	0.119	0.0275	7.51e-05
DDAH1	-2.55	0.54	-1.47	1.99	0.587	1.86
DDAH2	1	1.34	3.53	0.319	0.182	0.000418
DDIT3	-0.08	2.42	1.45	1.06	0.0157	0.146
DDIT4	-1.01	-1.2	-1.93	1.69	1.77	1.95
DDR1	-0.17	0.41	1.91	1.14	0.679	0.0561
DDR2	3.77	-0.96	3.88	0.000163	1.66	0.000103
DDX1	-6.34	-2.53	-7.1	2	1.99	2
DDX17	6.2	3.1	3.82	5.79e-10	0.00194	0.000134
DDX20	-1.34	-4.24	-6.29	1.82	2	2
DDX3X	0.39	-2.9	-1.85	0.699	2	1.94
DDX5	-1.53	-1.81	-2.46	1.88	1.93	1.99
DDX54	-2.7	-6.06	-3.42	1.99	2	2
DEAF1	3.87	1.04	4.61	0.000107	0.297	4.12e-06
DEDD	-2.35	2.73	0.67	1.98	0.00639	0.503
DEDD2	-1.53	-0.03	1.3	1.87	1.02	0.195
DEF8	3.37	-1.4	1.4	0.000755	1.84	0.162
DEK	-0.78	-7.52	-7.71	1.56	2	2
DENND4A	-0.56	-3.93	-1.2	1.43	2	1.77
DEPDC1	-3.26	-11.51	-13.19	2	2	2
DEPDC1B	-1.06	-6.35	-8.12	1.71	2	2
DEPDC4	-3.57	-4.73	-6.8	2	2	2
DEPDC5	1.75	-4.47	-0.45	0.0803	2	1.35
DEPDC7	-0.98	2.2	1.53	1.67	0.0277	0.127
DERL1	-3.36	1.54	-2.63	2	0.125	1.99
DERL2	-5.18	6.07	-0.38	2	1.25e-09	1.3
DFFA	-1.9	-5.18	-4.62	1.94	2	2
DFFB	4.35	-3	-1.72	1.37e-05	2	1.91
DGKD	1.92	-0.59	3.16	0.0546	1.44	0.0016
DGKE	-0.9	-1.88	-2.37	1.63	1.94	1.98
DGKH	0.38	-2.81	-1.15	0.701	1.99	1.75
DGKQ	3.82	4.24	5.89	0.000131	2.19e-05	3.79e-09
DGKZ	2.32	-2.79	0.62	0.0204	1.99	0.535
DHCR24	-3.26	2.65	0.35	2	0.008	0.73
DIABLO	-9.14	2.75	-4.99	2	0.0059	2
DIDO1	3.32	-4.49	1.15	0.000891	2	0.249
DIRAS1	2.18	-1.93	0.41	0.029	1.95	0.685
DIRAS3	2.45	5.44	6.02	0.0143	5.35e-08	1.75e-09
DISP1	0.87	3.11	3.12	0.384	0.00189	0.00179
DIXDC1	4.19	2.89	6.99	2.83e-05	0.00388	2.8e-12
DKK1	0.52	2.47	1.41	0.605	0.0137	0.157
DKKL1	-1.45	1.46	0.23	1.85	0.144	0.821
DLG4	1.94	1.32	3.36	0.0524	0.186	0.000787
DLG5	0.45	-2.13	0.01	0.649	1.97	0.989
DLL1	4.34	1.8	4.7	1.41e-05	0.0717	2.6e-06
DLL3	2.27	-2.02	-1.2	0.0231	1.96	1.77
DLX2	1.03	2.06	3.16	0.303	0.0393	0.00156
DLX3	-0.79	-0.35	0.03	1.57	1.27	0.975
DLX4	0.77	-1.99	-1.37	0.439	1.95	1.83
DLX5	0.17	0.96	2.54	0.864	0.336	0.0112
DMAP1	3.3	1.65	3.58	0.000955	0.0983	0.000341
DMD	2.23	-2.84	0.37	0.0255	2	0.71
DMRTC1B	2.34	4.12	4.49	0.0193	3.76e-05	7.29e-06
DMRTC2	-1.98	0.65	-0.07	1.95	0.513	1.05
DMTF1	8.4	5.55	4.3	4.58e-17	2.88e-08	1.68e-05
DNAJA1	-4	-1.84	-3.08	2	1.93	2
DNAJA3	-3.29	-3.4	-4.27	2	2	2
DNAJB6	-2.58	1.93	-0.86	1.99	0.0536	1.61
DNAJC27	4.93	3.22	5.75	8.26e-07	0.00127	8.98e-09
DNLZ	-1.36	-0.45	-0.37	1.83	1.35	1.29
DNM1L	-5.3	-6.1	-8.92	2	2	2
DNM2	0.07	-4.08	-0.67	0.944	2	1.5
DNMBP	2.8	0.75	4.03	0.00511	0.455	5.61e-05
DNMT1	0.07	-12.08	-7.74	0.943	2	2
DNMT3A	-0.95	-6.75	-4.46	1.66	2	2
DNMT3B	-3.49	-5.85	-6.36	2	2	2
DNTTIP2	-4.04	-2.18	-6.67	2	1.97	2
DOCK1	6.43	-0.19	7.05	1.25e-10	1.15	1.75e-12
DOCK7	-0.59	-7.39	-5.45	1.44	2	2
DOK1	2.91	2.41	4.37	0.00364	0.0158	1.26e-05
DOK4	1.45	0.84	3.14	0.146	0.401	0.00168
DOK5	0.8	0.77	0.58	0.426	0.444	0.563
DPF1	-0.91	-6	-5.92	1.63	2	2
DPF2	-1.48	-3.61	-2.74	1.86	2	1.99
DPF3	4.31	2.15	3.97	1.65e-05	0.0315	7.16e-05
DPYSL3	-0.48	2.15	2.82	1.37	0.0316	0.00475
DPYSL5	1.4	-3.15	-2.54	0.162	2	1.99
DR1	-1.7	-3.02	-3.02	1.91	2	2
DRAP1	-4.46	-0.78	-0.73	2	1.57	1.53
DRD4	2.37	2.57	4.68	0.0177	0.0101	2.92e-06
DRG2	-1.69	0.87	0.9	1.91	0.383	0.366
DST	4.63	0.6	3.97	3.73e-06	0.552	7.34e-05
DTNA	-0.39	2.07	1.51	1.3	0.0381	0.13
DTX2	1.04	1.77	2.2	0.297	0.0771	0.0281
DTX3	3.26	4.02	5.29	0.00112	5.92e-05	1.25e-07
DTX4	0.74	-1.22	0.61	0.459	1.78	0.544
DUSP10	0.48	1.21	1.54	0.63	0.225	0.124
DUSP16	0.53	-0.16	0.67	0.595	1.13	0.501
DUSP19	2.14	4.94	4.48	0.0327	7.82e-07	7.56e-06
DUSP2	0.85	-0.92	-0.57	0.397	1.64	1.43
DUSP22	2.54	1.31	2.47	0.0112	0.19	0.0136
DUSP4	1.67	-0.38	2.06	0.0943	1.3	0.0393
DUSP6	2.37	2.38	2.94	0.0176	0.0174	0.00331
DUSP8	4.68	1.15	4.65	2.83e-06	0.251	3.32e-06
DUSP9	-0.48	-0.42	-0.92	1.37	1.32	1.64
DVL1	2.45	-1.59	1.45	0.0145	1.89	0.148
DVL2	1.84	-3.31	-0.2	0.0659	2	1.16
DVL3	-0.35	-4.25	-2.38	1.27	2	1.98
DYRK1B	4.26	2.19	5.49	2.07e-05	0.0288	4.08e-08
DYRK2	-1.76	-3.88	-3.16	1.92	2	2
DZIP3	-0.19	1.6	0.85	1.15	0.111	0.393
E2F1	-0.77	-13.06	-13.28	1.56	2	2
E2F2	-1.16	-13	-11.63	1.75	2	2
E2F3	-1.49	-10.55	-10.62	1.86	2	2
E2F4	0.69	-3.36	-2.73	0.491	2	1.99
E2F5	-2.79	-2.3	-6.3	1.99	1.98	2
E2F6	-2.63	-2.2	-5.52	1.99	1.97	2
E2F7	-0.56	-12.9	-13.24	1.42	2	2
E2F8	-2.36	-14.21	-15.48	1.98	2	2
E4F1	3.91	1.56	3.91	9.33e-05	0.12	9.27e-05
EAF1	-4.71	-4.36	-3.82	2	2	2
EAF2	-1.41	0.95	-0.95	1.84	0.342	1.66
EBF1	3.52	1.1	1.88	0.000425	0.27	0.0599
EBF2	3.41	1.44	3.76	0.000655	0.149	0.000168
EBF4	4.98	3.36	6.58	6.3e-07	0.000782	4.81e-11
EBP	-7.48	-2.25	-8.09	2	1.98	2
ECD	-3.87	-0.37	-2.56	2	1.29	1.99
ECE1	2.25	-0.56	3.07	0.0246	1.42	0.00214
ECM1	0.7	2.72	3.65	0.483	0.00651	0.00026
ECSIT	1.55	0.13	2.59	0.12	0.893	0.0097
ECT2	-3.27	-9.86	-10.88	2	2	2
ECT2L	0.61	2.31	1.25	0.542	0.021	0.212
EDA2R	1.71	5.09	5.72	0.0873	3.64e-07	1.05e-08
EDF1	-3.39	2.27	0.37	2	0.0231	0.712
EDN1	3.81	3.17	5.16	0.000139	0.00154	2.44e-07
EED	-3.23	-0.66	-4.3	2	1.49	2
EEF1D	1.3	-1	1.84	0.195	1.68	0.0652
EEF1E1	-5.65	1.47	-6.62	2	0.142	2
EFCAB6	2.41	2.81	5.24	0.0158	0.00497	1.59e-07
EFNA1	2.06	5.23	5.06	0.0395	1.69e-07	4.25e-07
EFNB3	2.18	2.41	2.48	0.0292	0.0158	0.013
EFS	0.57	1.25	2.01	0.57	0.213	0.0441
EGF	-0.96	0.27	0.21	1.66	0.784	0.837
EGFR	2.7	-2.03	0.75	0.00685	1.96	0.452
EGLN1	-2.74	-1.57	-3.03	1.99	1.88	2
EGLN2	0.83	-0.78	0.96	0.406	1.56	0.337
EGR3	4.98	0.93	4.43	6.3e-07	0.354	9.45e-06
EHF	-0.02	0.61	0.78	1.02	0.544	0.436
EHMT1	2.17	-3.5	1.63	0.0303	2	0.103
EID1	0.1	7.85	6.32	0.918	4.32e-15	2.64e-10
EID2	-3.84	4.5	-0.55	2	6.94e-06	1.42
EID2B	0.64	2.7	1.75	0.52	0.00697	0.0802
EID3	3.45	0.83	1.99	0.000551	0.404	0.0463
EIF2A	-0.09	1.45	-1.11	1.07	0.148	1.73
EIF2AK2	-2.94	-1.27	-2.52	2	1.8	1.99
EIF2AK3	-3.46	0.09	-0.93	2	0.929	1.65
EIF2AK4	-1.47	-2.01	-1.37	1.86	1.96	1.83
EIF2C1	-0.41	-6.98	-3.51	1.31	2	2
EIF2C2	-2.18	-8.25	-7.82	1.97	2	2
EIF4EBP1	-6.42	-2.31	-6.71	2	1.98	2
EIF4EBP2	-2.54	-1.98	-2.27	1.99	1.95	1.98
ELAVL2	-0.47	-4.05	-3.94	1.36	2	2
ELF1	1	2.41	3.16	0.317	0.0157	0.00158
ELF2	2.09	0.56	1.27	0.0367	0.579	0.204
ELF3	3.34	3.78	4.49	0.000842	0.000159	6.98e-06
ELF4	1.95	-3.08	-0.7	0.0515	2	1.52
ELK1	-1.83	-5.12	-4.86	1.93	2	2
ELK3	5.34	-1.86	3.52	9.38e-08	1.94	0.000427
ELK4	0	-4.28	-1.91	1	2	1.94
ELL	1.25	-2.14	2.38	0.211	1.97	0.0171
ELL2	-1.49	4.2	1.49	1.86	2.65e-05	0.137
ELL3	-5.3	1.46	-4.77	2	0.144	2
ELOF1	-4.12	1.62	-0.69	2	0.106	1.51
ELOVL4	-1.03	0.1	-2.31	1.7	0.92	1.98
ELP2	0.5	2.75	1.15	0.617	0.00587	0.248
ELP3	0.21	-0.6	0.16	0.835	1.45	0.874
ELP4	-4.27	0.2	-3.45	2	0.841	2
EMX1	1.56	1.57	3.63	0.118	0.117	0.000285
EN1	1.28	1.27	2.61	0.199	0.203	0.00912
ENDOG	-5.25	-0.15	-2.32	2	1.12	1.98
ENG	1.5	2.99	3.56	0.135	0.00279	0.000365
ENO1	-4.48	-4.05	-5.95	2	2	2
ENPP1	-0.61	2.78	2.06	1.46	0.00548	0.0389
ENY2	-4.21	-1.87	-8.15	2	1.94	2
EP300	-0.46	-4.75	-2.04	1.35	2	1.96
EPC1	6.27	-4.62	1.67	3.66e-10	2	0.095
EPC2	4.73	-2.38	1.09	2.28e-06	1.98	0.276
EPGN	-0.2	0.36	0.22	1.16	0.719	0.824
EPHA1	2.14	1.11	2.54	0.0326	0.265	0.0112
EPHA10	3.03	0.58	1.86	0.00248	0.562	0.0623
EPHA2	7.51	3.89	8.24	6.11e-14	0.000102	1.79e-16
EPHA7	-0.83	-1.1	-2.8	1.59	1.73	1.99
EPHB1	1.39	-1.48	0.39	0.163	1.86	0.697
EPHB3	-0.31	-2.23	-1.66	1.25	1.97	1.9
EPHB4	0.6	-1.18	0.29	0.551	1.76	0.772
EPHB6	2.62	1.94	3.17	0.00874	0.0526	0.0015
EPO	-2.61	1.39	-1.03	1.99	0.166	1.7
EPOR	5.27	3.7	5.54	1.35e-07	0.000218	3.03e-08
EPS15	1.63	2.22	2.39	0.102	0.0264	0.0171
EPS8	1.63	-3.07	0.28	0.104	2	0.781
ERBB2	0.86	2.61	4.32	0.392	0.00894	1.55e-05
ERBB2IP	-0.32	-1.6	-0.86	1.25	1.89	1.61
ERBB3	-0.82	2.12	2.96	1.59	0.0342	0.00305
ERBB4	0.59	2.99	2.68	0.554	0.00276	0.00742
ERC1	0.14	-4.75	-2.19	0.886	2	1.97
ERCC2	-0.19	-4.48	-0.65	1.15	2	1.48
ERCC3	0.93	-2.72	-2.65	0.35	1.99	1.99
ERCC6	-0.76	-5.05	-2.42	1.55	2	1.98
ERCC8	-4	-0.4	-3.02	2	1.31	2
ERF	3.73	-2.67	2.59	0.000188	1.99	0.00973
ERG	4.04	0.99	2.04	5.38e-05	0.322	0.0412
ERN1	1.28	-4.9	-1.21	0.2	2	1.77
ERN2	1.11	3.21	3.19	0.268	0.00133	0.00141
ERO1L	-5.35	-1.87	-4.83	2	1.94	2
ESF1	-2.25	-5.47	-6.56	1.98	2	2
ESR1	0.25	2.37	2.43	0.805	0.0179	0.015
ESR2	2.52	-0.22	-0.05	0.0116	1.17	1.04
ESRRA	-1.01	-2.69	-0.97	1.69	1.99	1.67
ESRRG	0.21	2.2	1.46	0.835	0.0281	0.145
ETS1	3.44	-0.84	1.94	0.000579	1.6	0.0523
ETS2	3.74	0.18	2.57	0.000184	0.856	0.0103
ETV1	-0.07	1.31	1.48	1.06	0.192	0.138
ETV2	-4.54	2.9	0.43	2	0.00376	0.664
ETV3	1.59	-7.09	-2.26	0.111	2	1.98
ETV3L	3.35	-2.5	0.1	0.000804	1.99	0.92
ETV4	0.42	-1.07	0.49	0.675	1.72	0.623
ETV5	3.23	0.25	0.6	0.00125	0.8	0.551
ETV6	3.25	-2.69	0.26	0.00115	1.99	0.793
ETV7	2.91	6.25	6.03	0.00365	4.17e-10	1.63e-09
EVI5	2.3	4.1	4.66	0.0216	4.2e-05	3.17e-06
EVI5L	0.62	0.19	2.97	0.538	0.85	0.00301
EVL	3.79	2.2	4.25	0.000153	0.028	2.1e-05
EWSR1	-2.56	-5.57	-4.42	1.99	2	2
EXT1	-0.67	0.3	-0.65	1.5	0.761	1.49
EXT2	-2.12	-0.4	-0.27	1.97	1.31	1.21
EYA1	0.94	-1.37	-0.87	0.347	1.83	1.61
EYA2	1.98	-1.91	-0.27	0.0473	1.94	1.21
EYA3	0.75	-6.56	-3.01	0.455	2	2
EYA4	0.78	2.05	3.36	0.433	0.0405	0.000786
EZH1	7.85	2.62	8.67	4.08e-15	0.00876	4.45e-18
EZH2	-0.05	-7.54	-7.1	1.04	2	2
F3	4.12	3.72	5.41	3.8e-05	0.000198	6.24e-08
F7	0.93	1.67	2.47	0.352	0.0941	0.0134
FABP4	3.31	0.57	1.43	0.000937	0.569	0.152
FADD	-3.06	0.09	-0.94	2	0.925	1.65
FADS1	-3.7	-5.55	-7.95	2	2	2
FAF1	-2.42	-6.16	-7.04	1.98	2	2
FAM120B	0.64	1.92	3.1	0.52	0.0552	0.00192
FAM123B	-1.52	-8.61	-7.95	1.87	2	2
FAM126A	1.91	-0.76	1.14	0.0557	1.55	0.254
FAM13B	3.14	2.26	3.94	0.00168	0.0236	8.26e-05
FAM175A	1.02	3.12	3.31	0.309	0.0018	0.000918
FAM48A	2.16	0.84	0.56	0.031	0.399	0.576
FAM48B1	3.59	-0.76	2.74	0.000332	1.56	0.00606
FAM48B2	4.22	-0.5	3.68	2.48e-05	1.38	0.000229
FARP1	2.41	0.41	1.54	0.0161	0.679	0.124
FARP2	2.14	0.94	3.54	0.0327	0.346	0.000396
FAS	0.15	-1.33	-0.85	0.879	1.82	1.61
FASTK	-2.1	2.69	1.64	1.96	0.00704	0.1
FBXO31	2.37	-0.74	2.91	0.0177	1.54	0.00364
FBXO6	1.19	5.85	4.91	0.236	4.89e-09	9.04e-07
FBXO8	-1.14	7.53	4.4	1.74	5.09e-14	1.1e-05
FBXW11	-3.63	-2.42	-2.43	2	1.98	1.99
FBXW4	2.49	4.07	5.22	0.0127	4.61e-05	1.74e-07
FBXW7	0.83	-0.16	-0.79	0.407	1.13	1.57
FCGRT	1.73	1.29	2.43	0.0845	0.197	0.0151
FEN1	-3.83	-12.37	-13.2	2	2	2
FEZ2	-1.76	3.87	1.41	1.92	0.000109	0.16
FFAR2	-0.4	-0.29	-0.41	1.31	1.23	1.32
FGB	0.76	0.27	0.31	0.45	0.787	0.754
FGD1	-1.47	-5.95	-5.71	1.86	2	2
FGD3	2.67	1.92	4.08	0.00755	0.0552	4.54e-05
FGD4	2.14	-1.93	-0.65	0.0321	1.95	1.48
FGD6	1.55	-0.93	0.82	0.12	1.65	0.41
FGF1	3.77	3.4	4.72	0.000164	0.000671	2.31e-06
FGF10	0.25	2.48	3.23	0.801	0.0132	0.00123
FGF13	0.33	0.12	-0.17	0.744	0.907	1.14
FGF14	0.58	5.97	5.28	0.565	2.38e-09	1.29e-07
FGFR1	-1.1	-0.63	-0.46	1.73	1.47	1.36
FGFR2	1.37	0.06	1.21	0.172	0.954	0.228
FGFR3	2.6	0.1	1.88	0.00919	0.921	0.0601
FGFR4	-1.73	0.29	0.59	1.92	0.774	0.556
FGFRL1	1.94	0.54	2.77	0.0521	0.591	0.00558
FGG	0.21	1.12	-0.13	0.832	0.261	1.11
FHL2	3.15	3.51	4.79	0.00163	0.000452	1.66e-06
FHL5	4.69	0.86	3.52	2.68e-06	0.389	0.000424
FIBP	-6.08	-0.91	-2.9	2	1.64	2
FICD	-2.92	-0.39	-0.7	2	1.31	1.51
FIZ1	-0.98	-0.74	0.22	1.67	1.54	0.828
FKBP1A	-4.54	3.57	-1.76	2	0.000352	1.92
FKBP8	-1.76	0.31	1.74	1.92	0.757	0.0813
FLI1	2.76	1.61	3.26	0.00569	0.108	0.00111
FLII	2.3	-1.42	3.59	0.0213	1.84	0.000332
FLNA	2.14	-4.7	1.35	0.0324	2	0.176
FLNB	0.62	-1.93	0.22	0.538	1.95	0.825
FLRT1	4.31	1.39	1.39	1.64e-05	0.165	0.165
FLRT2	0.61	0.86	2.24	0.542	0.388	0.0249
FLT3LG	5.2	2.71	4.52	1.95e-07	0.0068	6.17e-06
FLYWCH1	4.76	3.61	6.69	1.95e-06	0.000302	2.28e-11
FNTA	-0.55	0.75	-1.92	1.42	0.45	1.95
FOSL1	5.91	0.75	3.75	3.34e-09	0.453	0.000174
FOSL2	2.51	-0.11	3.21	0.0121	1.09	0.00135
FOXA1	-4.58	1.35	-0.94	2	0.178	1.65
FOXA3	1.08	2.08	1.71	0.28	0.0374	0.0866
FOXC1	4.42	0.14	1.5	9.91e-06	0.89	0.133
FOXD1	1.58	0.97	1.4	0.115	0.33	0.161
FOXD2	-0.88	1.17	0.21	1.62	0.241	0.837
FOXD3	0.67	-1.53	-1.31	0.506	1.87	1.81
FOXD4	1.11	1.03	0.84	0.265	0.304	0.402
FOXD4L1	2.47	1.74	1.62	0.0136	0.0812	0.104
FOXD4L2	1.67	1.06	2.06	0.0951	0.289	0.0392
FOXD4L6	2.89	1.91	1.87	0.00384	0.0567	0.0609
FOXE1	1.57	4.75	3.38	0.116	2.03e-06	0.000721
FOXE3	-0.81	-3.35	-3.54	1.58	2	2
FOXH1	6.51	2.15	3.64	7.63e-11	0.0319	0.000275
FOXI1	1.81	1.16	1.17	0.0697	0.246	0.24
FOXI3	1.31	-2.2	-1.93	0.19	1.97	1.95
FOXJ3	0.75	-2.47	-1.36	0.452	1.99	1.83
FOXK1	4.54	-4.19	1.64	5.73e-06	2	0.101
FOXK2	-1.89	-6.81	-7.7	1.94	2	2
FOXL1	3.93	0.53	3.77	8.59e-05	0.593	0.000162
FOXM1	-1.97	-19.51	-20.53	1.95	2	2
FOXN2	0.77	-1.05	0.03	0.444	1.71	0.972
FOXN3	1.96	-1.55	2.07	0.0502	1.88	0.0384
FOXN4	-0.41	-1.14	-1.06	1.32	1.74	1.71
FOXO1	2.54	0.84	4.04	0.0112	0.4	5.3e-05
FOXO3	-0.57	-0.2	0.84	1.43	1.16	0.401
FOXO4	8.12	0.46	7.59	4.5e-16	0.644	3.08e-14
FOXP1	1.32	6.89	6.01	0.187	5.63e-12	1.91e-09
FOXP4	1	-1.93	1.06	0.32	1.95	0.288
FOXQ1	3.96	6.72	7.18	7.38e-05	1.83e-11	6.78e-13
FOXS1	3.92	4.33	6.26	8.76e-05	1.47e-05	3.84e-10
FPR3	-2.18	-0.92	-1.25	1.97	1.64	1.79
FRAT1	3.73	3.68	5.22	0.000192	0.00023	1.82e-07
FRAT2	-1.39	-4.85	-6.57	1.84	2	2
FRS2	-1.43	-0.9	-0.37	1.85	1.63	1.29
FRS3	5.86	2.83	5.13	4.63e-09	0.0047	2.97e-07
FRY	3.39	6.33	8.99	0.0007	2.41e-10	2.42e-19
FRYL	1.83	-1.99	1.48	0.0669	1.95	0.139
FST	2.29	4.9	6.46	0.022	9.73e-07	1.07e-10
FSTL1	1.18	3.22	4.07	0.238	0.00126	4.72e-05
FSTL3	1.29	5.7	6.8	0.196	1.19e-08	1.07e-11
FUBP1	-1.75	-9.49	-8.36	1.92	2	2
FUBP3	-1.28	-3.26	-1.39	1.8	2	1.83
FURIN	0.65	-1.49	0.1	0.518	1.86	0.922
FUT8	-0.87	3.41	2.53	1.61	0.000651	0.0113
FYN	3.55	-1.76	1.81	0.000381	1.92	0.0709
FZD2	0.08	0.59	1.54	0.938	0.552	0.123
FZD3	-0.85	-1.97	-2.07	1.6	1.95	1.96
FZD4	0.95	1.26	2.14	0.343	0.207	0.0321
FZD5	-1.29	-0.26	-1.11	1.8	1.21	1.73
FZD6	0.48	-1.7	-2.05	0.632	1.91	1.96
FZD7	3.65	0.1	0.99	0.000262	0.923	0.321
FZD9	2.65	-2.43	-0.51	0.00805	1.98	1.39
G3BP1	-7.66	-5.59	-7.84	2	2	2
G3BP2	-5.09	-4.57	-5.95	2	2	2
GAB1	1.95	1.25	3.68	0.0515	0.21	0.000236
GAB2	2.8	-1.27	0.96	0.00505	1.79	0.336
GABBR1	7.08	4.48	4.44	1.47e-12	7.64e-06	9.06e-06
GABBR2	2.33	-1.13	-0.7	0.0198	1.74	1.52
GABPA	1.47	-0.18	0.45	0.142	1.14	0.651
GABPB1	-3.96	-8.76	-10.18	2	2	2
GABPB2	-0.64	2.29	1.35	1.47	0.022	0.177
GABRD	-2.57	3.15	2.23	1.99	0.00166	0.0256
GABRE	1.08	2.14	0.86	0.279	0.0326	0.389
GABRP	3.51	3.78	3.14	0.000447	0.000154	0.00168
GADD45B	3.23	2.36	4.45	0.00122	0.0183	8.41e-06
GADD45G	3.42	3.51	5.37	0.000621	0.000454	7.82e-08
GAL	0.22	-4.27	-3.76	0.825	2	2
GAPVD1	-1.1	-3.84	-2.59	1.73	2	1.99
GARNL3	2.35	0.79	1.84	0.0187	0.43	0.0654
GAS1	0.93	2.25	2.89	0.354	0.0247	0.00389
GAS7	3.14	0.42	4.81	0.00172	0.677	1.53e-06
GATA1	4.58	2.5	4.42	4.7e-06	0.0124	9.75e-06
GATA3	-1.64	1.26	0.55	1.9	0.208	0.581
GATA4	-0.26	-0.95	-0.73	1.21	1.66	1.53
GATA5	0.9	-0.56	0.52	0.369	1.42	0.604
GATAD1	2.31	2.57	2.05	0.0209	0.0101	0.0407
GATAD2A	0.08	-8.29	-5.32	0.933	2	2
GATAD2B	1.13	-1.72	0.36	0.257	1.92	0.718
GBF1	-0.52	-3.69	-0.34	1.4	2	1.27
GCFC1	3.04	-1.25	-2.63	0.00234	1.79	1.99
GCLC	-3.55	-0.39	-2.55	2	1.31	1.99
GCM1	-0.4	1.73	1	1.31	0.0837	0.315
GDF6	3.12	1.22	4.17	0.00182	0.221	3.03e-05
GDF7	0.72	-0.69	0.41	0.471	1.51	0.683
GDI1	-2.42	2.82	0.44	1.98	0.00478	0.663
GDI2	-6.23	-4.61	-7.5	2	2	2
GDNF	1.46	0.48	2.39	0.144	0.634	0.0167
GFRA1	0.39	-0.44	0.2	0.696	1.34	0.845
GFRA3	-0.77	-1.24	-2.5	1.56	1.78	1.99
GGCT	-9.29	2.47	-7.02	2	0.0135	2
GHRH	-1.04	3.41	3.39	1.7	0.00065	0.000693
GIGYF1	7.92	3.95	5.95	2.29e-15	7.7e-05	2.73e-09
GIPC1	-1.46	0.18	0.38	1.86	0.857	0.705
GIPR	5.96	4.5	5.57	2.5e-09	6.78e-06	2.56e-08
GIT1	1.72	-6.45	-3.58	0.0856	2	2
GIT2	0.53	2.36	2.82	0.595	0.0181	0.00475
GJA1	-1.24	-0.13	0.79	1.79	1.1	0.428
GKAP1	0.47	0.8	-2.05	0.639	0.424	1.96
GLI2	3.51	-0.86	2.81	0.000455	1.61	0.00499
GLI3	4.04	0.16	4.49	5.41e-05	0.871	6.96e-06
GLIS1	1.16	1.82	2.94	0.246	0.0691	0.00327
GLIS2	2.97	3.41	6.61	0.00303	0.00066	3.88e-11
GLIS3	3	1.35	4.12	0.00273	0.178	3.84e-05
GLRB	0.88	0.42	0.45	0.379	0.674	0.655
GLRX2	-6.53	4.41	-4.37	2	1.05e-05	2
GMCL1	-3.09	-6.09	-5.16	2	2	2
GMEB1	1.38	-8.3	-3.82	0.168	2	2
GMEB2	2.95	-3.11	1.18	0.00313	2	0.24
GMFB	-4.14	-0.04	-2.79	2	1.03	1.99
GMIP	1.85	-0.61	2.31	0.0645	1.46	0.021
GMNN	-3.27	-5.2	-9.24	2	2	2
GNA11	4.28	-5.29	2.38	1.87e-05	2	0.0174
GNA12	0.51	-2.63	1.05	0.61	1.99	0.293
GNA13	-2.87	-2.72	-3.57	2	1.99	2
GNA14	0.52	4.99	4.19	0.604	6.09e-07	2.84e-05
GNA15	1.4	1.52	1.58	0.16	0.128	0.113
GNAI2	0.19	1.71	2.7	0.846	0.0878	0.00696
GNAI3	-4.18	-1.15	-4.27	2	1.75	2
GNAO1	0.81	-1.12	-0.5	0.416	1.74	1.38
GNAQ	1.02	1.3	1.66	0.306	0.195	0.0976
GNAS	-5.09	1.74	-3.27	2	0.0827	2
GNAT2	-1.64	-2.05	-2.51	1.9	1.96	1.99
GNAZ	2.08	-2.12	-0.88	0.0374	1.97	1.62
GNB1	-3	-3	-2.29	2	2	1.98
GNB1L	-0.31	-3.74	-1.89	1.24	2	1.94
GNB2	-1.07	-1.35	0.06	1.72	1.82	0.952
GNB3	5.1	0.71	2.13	3.44e-07	0.48	0.0332
GNB4	-0.75	-2.3	-2.52	1.55	1.98	1.99
GNB5	1.5	0.77	2.8	0.135	0.439	0.00511
GNG10	0.26	3.65	1.47	0.797	0.000264	0.14
GNG11	0.99	5.81	4.98	0.323	6.07e-09	6.49e-07
GNG12	-2.11	4.41	3.88	1.97	1.03e-05	0.000103
GNG13	-1	0.26	0.46	1.69	0.793	0.646
GNG2	1.44	-1.21	0.34	0.15	1.77	0.737
GNG3	0.52	-1.1	-0.04	0.604	1.73	1.03
GNG4	3	-1.18	0.1	0.00267	1.76	0.917
GNG5	-4.78	4.8	-2.31	2	1.58e-06	1.98
GNG7	5.49	3.04	6.65	4e-08	0.00238	2.93e-11
GNGT1	-1.33	-0.95	-1.45	1.82	1.66	1.85
GNL1	-0.07	-2.6	0.4	1.06	1.99	0.691
GNRHR	1.83	-0.77	0.75	0.0673	1.56	0.451
GNRHR2	0.39	1.93	0.19	0.695	0.0531	0.849
GOLPH3	-3.16	0.97	-1.49	2	0.333	1.86
GOLT1B	-4.86	1.08	-3.99	2	0.279	2
GON4L	2.84	-2.37	0.74	0.00449	1.98	0.459
GPBP1	-2.2	1.88	-1.56	1.97	0.0595	1.88
GPBP1L1	-2.67	-0.51	-2.51	1.99	1.39	1.99
GPER	0.42	0.58	0.55	0.671	0.56	0.586
GPR110	2.16	3.88	3.33	0.0311	0.000105	0.000867
GPR113	2.63	-0.64	0.52	0.00843	1.48	0.604
GPR115	-1.17	1.5	0.66	1.76	0.133	0.509
GPR124	3.04	0.02	4.17	0.00234	0.987	3.1e-05
GPR125	1.36	-2.69	-3.01	0.173	1.99	2
GPR126	-1.18	-3.57	-4.23	1.76	2	2
GPR135	1.83	-0.96	0.55	0.0666	1.66	0.579
GPR139	-0.25	-1.06	0.36	1.2	1.71	0.716
GPR143	-0.94	0.85	-0.11	1.65	0.394	1.09
GPR152	3.1	-0.4	2.86	0.00197	1.31	0.00427
GPR153	1.57	-1.2	0.53	0.117	1.77	0.598
GPR156	0.56	-5.89	-5.29	0.575	2	2
GPR157	0.12	-4.58	-1.61	0.907	2	1.89
GPR158	0.56	-0.45	-0.92	0.578	1.35	1.64
GPR160	-1.36	2.9	1.47	1.82	0.0037	0.142
GPR161	1.71	-2.83	0.95	0.0875	2	0.343
GPR162	2.36	0.48	2.55	0.0183	0.631	0.0106
GPR17	4.53	-0.04	3.89	5.88e-06	1.03	0.000101
GPR173	3.85	-2.56	1.04	0.00012	1.99	0.3
GPR179	2.08	-0.01	1.03	0.0372	1.01	0.302
GPR27	2.4	-1.48	2.27	0.0164	1.86	0.0231
GPR3	5.56	-2.09	1.23	2.75e-08	1.96	0.218
GPR34	-0.85	3.81	2.01	1.6	0.000141	0.0444
GPR35	6.61	1.32	4.03	3.8e-11	0.187	5.54e-05
GPR37	2.24	0.04	-0.71	0.0253	0.971	1.52
GPR37L1	0.3	0.62	0.46	0.766	0.534	0.646
GPR39	-1.74	1.42	0.8	1.92	0.156	0.426
GPR56	-3.14	-1.46	-1.71	2	1.86	1.91
GPR63	0.84	-4.62	-4.46	0.398	2	2
GPR75	3.68	-2.73	0.23	0.000238	1.99	0.816
GPR77	2.01	0.71	2.79	0.0449	0.478	0.00534
GPR81	-0.73	-0.75	0.1	1.53	1.55	0.917
GPR89A	-1.56	0.9	-1.99	1.88	0.367	1.95
GPR89B	0.51	-0.8	-0.39	0.611	1.57	1.3
GPR98	-0.84	1.64	1.03	1.6	0.101	0.305
GPRC5A	-1.97	2.75	1.85	1.95	0.00589	0.0645
GPRC5C	-0.79	4.73	4.88	1.57	2.2e-06	1.08e-06
GPS1	-4.17	-2.28	-3.53	2	1.98	2
GPS2	-1.99	2.9	1.37	1.95	0.00371	0.172
GPSM1	3.87	-1.74	3.22	0.00011	1.92	0.00127
GPSM2	-1.78	-5.3	-7.48	1.93	2	2
GPX1	-2.59	4.58	1.8	1.99	4.58e-06	0.0723
GRASP	5.94	5.31	8.57	2.92e-09	1.11e-07	1.01e-17
GRB10	0.12	-1.62	-0.48	0.904	1.89	1.37
GRB2	-2.87	-1.77	-1.7	2	1.92	1.91
GRB7	2.64	0.83	2.24	0.00831	0.405	0.0249
GRHL1	-0.49	1.71	1	1.38	0.0877	0.316
GRHL2	-2.07	-0.85	-2.43	1.96	1.61	1.99
GRHL3	2.49	1.35	2.54	0.0128	0.178	0.011
GRIA2	0.17	1.26	0.34	0.865	0.207	0.734
GRIN1	2.49	0.96	2.78	0.0129	0.337	0.00545
GRIN2C	3.38	0.74	2.31	0.000719	0.46	0.0208
GRIN2D	-0.67	1.6	2.22	1.5	0.11	0.0263
GRIP1	-0.76	-0.12	0.55	1.55	1.1	0.586
GRK4	0.26	0.48	-0.28	0.795	0.631	1.22
GRK6	0.48	-6.97	-4.43	0.631	2	2
GRLF1	0.95	-2.52	1.61	0.342	1.99	0.108
GRM2	1.47	-1.5	0.68	0.142	1.87	0.498
GRM6	1.93	-0.08	0.63	0.053	1.06	0.526
GRN	-1.58	3.95	3.66	1.88	7.78e-05	0.000252
GRPR	0.68	-1.14	-1.66	0.495	1.74	1.9
GRTP1	2.21	1.76	2.39	0.027	0.0788	0.017
GSC	2.14	3.39	4.16	0.0322	0.000703	3.2e-05
GSG2	-0.46	-11.55	-9.97	1.35	2	2
GSK3A	-1.79	-3.19	-1.84	1.93	2	1.93
GSK3B	-4.47	-2.7	-3.92	2	1.99	2
GSN	4.52	0.76	5.25	6.08e-06	0.449	1.54e-07
GSPT1	-3.25	-2.47	-3.98	2	1.99	2
GTF2A1	-1.75	-4.3	-2.53	1.92	2	1.99
GTF2A1L	-1.27	1.25	1.11	1.8	0.212	0.266
GTF2A2	-8.16	6.45	-4.37	2	1.08e-10	2
GTF2E1	-4.2	-2.32	-4.85	2	1.98	2
GTF2E2	-3.08	0.58	-3.28	2	0.559	2
GTF2F1	0.54	0.66	3.56	0.589	0.512	0.00037
GTF2H2	-0.7	-0.83	-1.27	1.52	1.59	1.8
GTF2H2C	-2.06	1.16	-1.49	1.96	0.247	1.86
GTF2H3	-4.84	-7.02	-7.42	2	2	2
GTF2H4	-1.29	-4.61	-4.41	1.8	2	2
GTF2H5	-9.34	7.41	-4.2	2	1.31e-13	2
GTF2I	-0.75	-5.17	-3.42	1.55	2	2
GTF2IRD1	2.79	-2.3	-0.21	0.00523	1.98	1.16
GTF2IRD2	6.39	6.69	9.09	1.64e-10	2.28e-11	9.73e-20
GTF2IRD2B	4.82	1.39	4.59	1.45e-06	0.163	4.53e-06
GTPBP1	-1.29	-5.29	-0.56	1.8	2	1.43
GTSE1	-0.77	-11.75	-10.37	1.56	2	2
GUCA1B	1.57	1.18	1.44	0.117	0.237	0.15
GZF1	-2.18	-0.71	-2.17	1.97	1.52	1.97
H2AFX	-4.24	-5.5	-8.1	2	2	2
HABP4	6.5	2.79	6.2	7.97e-11	0.00527	5.65e-10
HAND2	2.56	1.63	3.58	0.0104	0.103	0.000344
HAT1	-6.58	-1.45	-5.13	2	1.85	2
HBP1	3.39	6.28	7.42	0.000698	3.37e-10	1.19e-13
HBS1L	-1.97	-0.8	-2.85	1.95	1.58	2
HCFC1	1.11	-10.84	-5	0.266	2	2
HCFC2	-1.63	0.06	0.98	1.9	0.953	0.329
HCLS1	4.42	2.58	4.42	9.9e-06	0.00987	9.85e-06
HDAC1	-0.73	-2.75	-2.85	1.53	1.99	2
HDAC10	2.13	2.59	4.34	0.0328	0.00954	1.45e-05
HDAC11	1.76	3.57	4.09	0.0777	0.000354	4.23e-05
HDAC2	-4.64	-5.96	-9.29	2	2	2
HDAC3	-3.98	0.61	-2.2	2	0.54	1.97
HDAC4	6.3	-5.46	2.15	3.06e-10	2	0.0312
HDAC5	7.05	1.55	5.64	1.83e-12	0.122	1.7e-08
HDAC6	1.32	-1.59	0.81	0.187	1.89	0.419
HDAC7	7.25	2.87	6.77	4.07e-13	0.00411	1.31e-11
HDAC8	-5.99	3.22	-2.67	2	0.00128	1.99
HDAC9	5.13	-1.35	2.82	2.95e-07	1.82	0.00482
HDGF	-3.64	-6.61	-8.29	2	2	2
HDX	-1.24	-0.62	-0.69	1.78	1.46	1.51
HELLS	-1.2	-14.68	-15.02	1.77	2	2
HELZ	-1.57	-5.2	-3.61	1.88	2	2
HERPUD1	-1.61	2.72	1.31	1.89	0.00656	0.189
HES1	2.41	2.93	2.98	0.0161	0.00344	0.00287
HES2	1.88	1.37	3.03	0.0602	0.169	0.00242
HES4	0.95	-0.2	1.19	0.343	1.16	0.235
HES6	-0.25	-5.96	-5.19	1.2	2	2
HESX1	1.92	3.83	2.76	0.0546	0.00013	0.00587
HEXIM1	1.14	4.86	5.48	0.255	1.16e-06	4.26e-08
HEXIM2	0.14	2.38	3.28	0.888	0.0171	0.00105
HGF	2.4	3.02	4.27	0.0164	0.00249	1.95e-05
HGS	2.42	-3.98	0.34	0.0156	2	0.732
HHEX	2.07	3.35	3.37	0.038	0.000812	0.000751
HIC1	3.99	4.28	8.45	6.58e-05	1.88e-05	2.95e-17
HIC2	4.41	-2.29	2.08	1.05e-05	1.98	0.0374
HIF1A	-3.11	-1.52	-2.6	2	1.87	1.99
HIF1AN	0.19	-2.12	0.77	0.848	1.97	0.442
HIF3A	1	-0.5	0.55	0.315	1.38	0.58
HINFP	0.85	-1.03	-1.28	0.396	1.7	1.8
HINT1	-5.85	2.8	-3.93	2	0.0051	2
HIP1	0.38	-5.3	-1.07	0.701	2	1.71
HIPK1	-1.25	-2.82	-1.61	1.79	2	1.89
HIPK2	1.03	-2.24	-0.39	0.305	1.97	1.3
HIPK3	0.81	-4.35	-0.85	0.419	2	1.61
HIRA	-0.8	-7.95	-4.45	1.58	2	2
HIST1H4E	0.37	0.52	0.96	0.711	0.605	0.339
HIST1H4H	-2.89	1.89	-0.35	2	0.0586	1.28
HIST1H4J	-4.65	3.34	0.85	2	0.000842	0.397
HIST2H4A	-0.08	1.72	1.54	1.06	0.0852	0.123
HIST4H4	1.65	-0.16	1.89	0.0992	1.13	0.0587
HIVEP1	2.62	-4.66	-0.1	0.00872	2	1.08
HIVEP2	0.82	-3.45	0.08	0.415	2	0.937
HIVEP3	4.56	-2.55	3.71	5.01e-06	1.99	0.000205
HKR1	1.88	1.86	2.32	0.0602	0.0627	0.0202
HLF	3.03	-0.46	1.83	0.00247	1.36	0.067
HLTF	-2.66	-7.1	-8.08	1.99	2	2
HLX	2.21	0.67	3.67	0.0268	0.503	0.000241
HMBOX1	-1.03	-2.49	-1.02	1.7	1.99	1.69
HMG20A	0.13	-0.07	0.63	0.895	1.05	0.531
HMG20B	-1.54	-0.41	1.55	1.88	1.32	0.121
HMGA1	-3.14	-7	-8.38	2	2	2
HMGA2	1.65	-1.29	0.19	0.0997	1.8	0.851
HMGB1	-2	-0.24	-4.27	1.96	1.19	2
HMGB2	-1.21	-7.89	-9.37	1.77	2	2
HMGCR	-6.15	-1.54	-4.73	2	1.88	2
HMGN1	-5.67	0.34	-6.56	2	0.733	2
HMGN2	-6.03	-4.29	-8.46	2	2	2
HMGN5	-2.11	2.06	-2.96	1.97	0.0399	2
HMGXB4	-1.23	-5.49	-3.63	1.78	2	2
HMHA1	1.89	0.92	2.88	0.0591	0.355	0.00396
HMX3	0.49	-1.08	-0.63	0.623	1.72	1.47
HNF1A	0.01	-1.99	-0.85	0.995	1.95	1.6
HNF4G	1.85	-1.11	-0.93	0.0642	1.73	1.65
HNRNPAB	-9.34	-0.86	-8.25	2	1.61	2
HNRNPD	-5.34	-7.35	-11.42	2	2	2
HNRNPK	-5	-6.44	-6.79	2	2	2
HNRNPUL1	-1.08	-9.06	-6.28	1.72	2	2
HNRPDL	2.33	0.29	0.53	0.0196	0.773	0.595
HOMER1	-0.8	-2.59	-2	1.58	1.99	1.95
HOMER2	-0.24	0.16	0.34	1.19	0.872	0.732
HOMER3	0.3	-2.91	-1.6	0.767	2	1.89
HOMEZ	-3.07	3.51	1.28	2	0.000453	0.202
HOXA1	0.75	0.93	2.48	0.453	0.352	0.0131
HOXA3	2.36	0.37	1.55	0.0184	0.714	0.122
HOXA4	0.56	0.83	2.07	0.579	0.407	0.0386
HOXA7	2.66	-0.4	1.88	0.00773	1.31	0.0604
HOXC11	-2.5	-0.14	-0.69	1.99	1.11	1.51
HOXC12	-0.59	-1.17	-0.55	1.44	1.76	1.42
HOXC13	-0.79	-1.23	-1.05	1.57	1.78	1.7
HOXC4	-1.03	0.34	0.66	1.7	0.736	0.507
HOXC5	0.78	0.93	1.78	0.434	0.351	0.0755
HOXC6	0.91	0.59	2.39	0.364	0.553	0.0168
HOXC9	-2.3	0.16	-0.87	1.98	0.873	1.62
HOXD4	4.35	3.49	3.51	1.35e-05	0.000484	0.000443
HPGDS	-0.5	4.94	3.77	1.38	7.86e-07	0.000161
HR	2.81	-0.06	2.46	0.00489	1.05	0.014
HRAS	-3.21	-1.59	-1.48	2	1.89	1.86
HRH3	2.05	-1.39	-0.76	0.0406	1.84	1.55
HSBP1	-4.65	2.36	-2.54	2	0.0185	1.99
HSF1	2.64	-1.34	-0.19	0.00831	1.82	1.15
HSF2	-0.29	-0.5	-2.31	1.23	1.38	1.98
HSF4	8.15	7.07	6.97	3.57e-16	1.6e-12	3.23e-12
HSFX2	4.94	3.7	6.1	7.79e-07	0.000212	1.04e-09
HSP90AA1	-7.2	-5.17	-7.38	2	2	2
HSP90AB1	-5.28	-3.75	-6.59	2	2	2
HSPA5	-7.62	-1.53	-5.43	2	1.87	2
HSPB1	-4.24	5.18	1.59	2	2.18e-07	0.112
HSPD1	-8.53	-5.78	-11.76	2	2	2
HSPE1	-11.23	2.31	-8.83	2	0.0211	2
HTATIP2	-5.26	-3.32	-7.17	2	2	2
HTATSF1	-5.5	-6.12	-10.27	2	2	2
HTR1E	-0.85	-0.34	-0.66	1.6	1.27	1.49
HTT	0.44	-4.77	-1.36	0.66	2	1.83
HUS1	-4.46	1.03	-2.43	2	0.301	1.98
ICAM1	6.45	2.93	4.71	1.11e-10	0.00341	2.47e-06
ICK	-1.98	-2.97	-3.44	1.95	2	2
ICMT	-3.63	-2.12	-2.58	2	1.97	1.99
ICOSLG	0.74	-2.23	0.03	0.46	1.97	0.979
ID2	0.75	0.51	-0.34	0.451	0.608	1.27
ID3	2.11	2.43	4.8	0.035	0.0152	1.56e-06
ID4	3.71	4.27	5.11	0.000206	1.98e-05	3.27e-07
IDE	-6.19	-5.25	-6.36	2	2	2
IFI16	2.78	0.69	2.4	0.00538	0.489	0.0164
IFI27	0.39	5.5	3.98	0.697	3.77e-08	7.01e-05
IFI6	-0.02	4.93	3.64	1.02	8.07e-07	0.00027
IFITM1	1.73	4.58	3.81	0.083	4.55e-06	0.000137
IFNAR1	-3.22	2.14	-0.6	2	0.0322	1.45
IFNAR2	1.79	-1.1	-0.15	0.0734	1.73	1.12
IFNB1	1.87	6.11	5.68	0.0608	1.01e-09	1.38e-08
IFNG	0.04	2.23	0.92	0.969	0.0256	0.357
IFNGR1	-0.8	2.5	1.2	1.58	0.0123	0.231
IFNGR2	1.36	4.88	2.95	0.174	1.07e-06	0.0032
IFT172	1.5	-1.98	0.28	0.133	1.95	0.781
IFT27	-1.58	2.13	0.82	1.89	0.0331	0.414
IFT52	-1.47	0.7	-0.96	1.86	0.486	1.66
IFT57	-0.53	2.11	-0.88	1.4	0.0348	1.62
IFT88	-1.58	2.1	0.62	1.88	0.0357	0.534
IGBP1	1.85	8.6	7.36	0.0644	7.91e-18	1.87e-13
IGF1	3.97	1.6	3.66	7.16e-05	0.109	0.000257
IGF1R	4.99	-2.23	2.74	6.19e-07	1.97	0.00615
IGF2	2.68	3.3	5.29	0.00738	0.000977	1.2e-07
IGF2R	-0.33	-3.53	-2.12	1.26	2	1.97
IGFBP2	1.17	0.18	1.47	0.241	0.855	0.142
IGFBP6	4.03	5.59	7.99	5.65e-05	2.32e-08	1.39e-15
IGHMBP2	2.69	-0.09	2.55	0.00711	1.07	0.0108
IGSF1	2.09	-0.7	0.48	0.0363	1.51	0.629
IKBKAP	-0.38	-3.82	-3.01	1.3	2	2
IKBKB	3.8	0.96	2.35	0.000144	0.339	0.0186
IKBKE	1.52	1.88	2.16	0.128	0.0607	0.031
IKBKG	2.93	2.09	4.55	0.00334	0.0369	5.38e-06
IKZF1	1.44	-0.92	0.41	0.15	1.64	0.678
IKZF2	2.27	2.49	3.92	0.023	0.0129	8.89e-05
IKZF3	2.88	-3.83	-0.86	0.00397	2	1.61
IKZF4	4.34	0.23	4.13	1.43e-05	0.821	3.56e-05
IKZF5	2.31	2.86	3.35	0.0208	0.00422	0.000795
IL10	-1.08	0.68	0.46	1.72	0.499	0.642
IL10RB	-1.57	4.28	1.85	1.88	1.88e-05	0.0638
IL11	2.84	1.64	4.11	0.00457	0.101	3.97e-05
IL11RA	5.57	2.23	4.76	2.53e-08	0.0258	1.94e-06
IL12RB2	2.28	-4.61	-3.36	0.0226	2	2
IL13RA1	-1.15	4.52	3.73	1.75	6.07e-06	0.000191
IL15RA	2.38	2.22	2.23	0.0174	0.0262	0.0254
IL16	2.93	-0.53	2.61	0.00337	1.4	0.00915
IL17A	-0.62	0.88	-0.05	1.46	0.379	1.04
IL17C	0.11	-1.57	-1.68	0.915	1.88	1.91
IL17RA	1.77	-5.73	0.04	0.076	2	0.965
IL17RC	0.01	2.7	3.15	0.989	0.00689	0.00161
IL17RD	2.61	-2.94	0.36	0.00914	2	0.719
IL1RAP	1.81	0.53	1.86	0.0701	0.599	0.063
IL20RB	-0.29	1.37	-0.96	1.23	0.17	1.66
IL22RA1	2.62	3.56	3.37	0.00889	0.00037	0.000761
IL22RA2	0.29	0.74	-0.48	0.77	0.457	1.37
IL27RA	2.79	-1.97	-0.29	0.00532	1.95	1.23
IL28RA	4.44	-0.81	1.73	8.88e-06	1.58	0.0837
IL4R	4.18	0.45	4.26	2.93e-05	0.653	2.03e-05
IL6R	4.87	-3.01	0.7	1.11e-06	2	0.481
IL6ST	3.42	-0.1	3.65	0.000626	1.08	0.000265
ILF2	-3.31	-2.82	-5.64	2	2	2
ILF3	0.52	-11.96	-8.63	0.603	2	2
ILK	-1	4.1	4.24	1.68	4.09e-05	2.19e-05
IMPA1	-0.82	1.19	-2.56	1.59	0.233	1.99
IMPA2	-0.47	-7.51	-7.72	1.36	2	2
INADL	2.1	-0.07	2.55	0.0358	1.06	0.0108
ING1	1.95	-1	-0.07	0.0508	1.68	1.05
ING2	-3.58	2.99	-0.85	2	0.00283	1.61
ING3	4.82	-2.88	-2.44	1.42e-06	2	1.99
ING4	2.13	-1.03	0.28	0.0331	1.7	0.777
ING5	6.85	2.13	3.88	7.28e-12	0.0329	0.000106
INHBA	2.06	2.14	4.49	0.0398	0.0325	7.08e-06
INPP1	1.09	0.29	0.66	0.276	0.77	0.507
INPP4A	3.92	-3.11	1	8.98e-05	2	0.317
INPP4B	0.54	2.97	3.85	0.586	0.003	0.000119
INPP5B	5.38	-0.61	3.46	7.29e-08	1.46	0.000531
INSIG1	-3.82	-0.74	-4.69	2	1.54	2
INSIG2	-0.37	4.34	2.7	1.29	1.44e-05	0.00687
INSM1	-1.74	-0.53	-1.09	1.92	1.4	1.72
INSR	3.59	0.17	2.26	0.000332	0.864	0.0241
INTS6	-0.85	0.11	-1.2	1.6	0.909	1.77
INVS	-1.6	-3.99	-3.5	1.89	2	2
IPO7	-5.69	-7	-8.18	2	2	2
IPO8	-1.83	-2.07	-2.61	1.93	1.96	1.99
IQGAP1	0.43	-0.8	1.05	0.666	1.58	0.295
IQGAP2	1.01	3.88	4.26	0.312	0.000105	2.06e-05
IQGAP3	0.93	-6.97	-5.63	0.352	2	2
IQSEC1	4.13	-0.65	5.06	3.6e-05	1.49	4.27e-07
IQSEC2	0.36	2.93	2.38	0.716	0.00343	0.0171
IRAK1	-0.11	-6.42	-4.61	1.09	2	2
IRAK1BP1	0.88	-0.4	-1.21	0.38	1.31	1.77
IRAK4	-0.59	3.79	1.96	1.44	0.000148	0.0502
IRF1	2.02	5.92	5.57	0.0437	3.17e-09	2.54e-08
IRF2	1.05	3.35	3.43	0.293	0.000807	0.000598
IRF2BP1	0.9	-0.65	2.67	0.37	1.48	0.00768
IRF2BP2	-0.1	0.27	0.11	1.08	0.79	0.913
IRF3	2.53	0.03	2.34	0.0116	0.973	0.0191
IRF5	2.25	0.21	1.48	0.0242	0.833	0.14
IRF6	1.04	-0.22	1.34	0.299	1.17	0.182
IRF7	1.1	5.56	5.09	0.27	2.65e-08	3.56e-07
IRF9	-0.29	5.07	4.28	1.23	4.03e-07	1.89e-05
IRS1	5.84	-0.88	5.07	5.07e-09	1.62	4.08e-07
IRS2	5.72	-0.66	2.14	1.05e-08	1.49	0.0327
IRX1	3.37	2.92	4.45	0.000751	0.00345	8.54e-06
IRX2	-0.11	2.62	2.78	1.09	0.00873	0.00537
IRX3	-0.39	1.38	0.2	1.3	0.169	0.843
IRX5	-3.21	1.62	-0.16	2	0.105	1.13
IRX6	2.21	1.53	2.6	0.0271	0.126	0.00934
ISX	0.43	0.44	0.71	0.665	0.658	0.476
ITGA1	1.26	2.14	2.86	0.208	0.0326	0.00423
ITGA10	3.46	2.16	4.36	0.000542	0.0309	1.33e-05
ITGA2	0.99	-1.04	0.06	0.321	1.7	0.955
ITGA2B	1.35	-5.89	-5.13	0.176	2	2
ITGA3	1.76	3.76	6.03	0.0789	0.000172	1.69e-09
ITGA4	-0.66	-0.77	-0.8	1.49	1.56	1.58
ITGA5	2.45	1.95	4.19	0.0142	0.0509	2.79e-05
ITGA6	0.77	-2.16	-0.72	0.443	1.97	1.53
ITGA9	4.7	-3.39	0.56	2.58e-06	2	0.578
ITGAE	-4.24	-0.43	-3.09	2	1.33	2
ITGAV	0.04	3.26	4.6	0.964	0.0011	4.27e-06
ITGB1	-0.81	0.7	1.7	1.58	0.486	0.0888
ITGB1BP1	-0.55	2.57	-0.27	1.42	0.0102	1.22
ITGB1BP2	2.21	1.66	1.85	0.0271	0.0967	0.0637
ITGB3BP	-2.22	1.24	-4.19	1.97	0.215	2
ITGB4	3.9	3.59	5.95	9.58e-05	0.000325	2.74e-09
ITGB5	1.72	3.34	6.69	0.0858	0.000838	2.21e-11
ITGB6	2.38	2.03	3.19	0.0171	0.0423	0.00144
ITGB8	5.69	2.18	4.02	1.3e-08	0.0291	5.7e-05
ITPK1	-1.79	1.38	1.53	1.93	0.168	0.125
ITPKA	-1.3	1.64	0.92	1.81	0.102	0.356
ITPKB	2.06	-0.84	2.05	0.0396	1.6	0.04
ITPR1	3.93	2.59	5.77	8.56e-05	0.00951	7.9e-09
ITPR3	1.8	-7.74	-4.39	0.0717	2	2
ITSN2	2.64	0.09	0.83	0.00827	0.925	0.404
JAG2	5.82	1.09	5.37	6.04e-09	0.278	7.81e-08
JAK1	3.29	0.69	3.7	0.001	0.492	0.000214
JAK2	2.55	0.14	1.93	0.0106	0.885	0.0532
JARID2	0.61	-3.55	-1.41	0.541	2	1.84
JAZF1	-0.43	3.56	2.55	1.34	0.000369	0.0109
JDP2	2.56	3.81	5.98	0.0103	0.000136	2.29e-09
JMJD1C	4.77	-2.37	1.47	1.81e-06	1.98	0.14
JMJD6	-0.66	-4.41	-4.31	1.49	2	2
JMJD7-PLA2G4B	7.25	6.63	8.25	4.27e-13	3.43e-11	1.65e-16
JRKL	0.29	-0.9	-0.99	0.77	1.63	1.68
JUB	1.4	1.28	3.13	0.162	0.201	0.00174
JUN	3.77	0.59	4.02	0.000163	0.553	5.94e-05
JUNB	4.51	1.76	5.89	6.37e-06	0.079	3.91e-09
JUND	2.76	2.85	3.64	0.00582	0.00438	0.000276
JUP	0.61	2.61	3.53	0.54	0.00916	0.000413
KALRN	2.61	-1.36	1.04	0.00894	1.83	0.297
KAT2A	2.58	0.89	0.49	0.00982	0.372	0.625
KAT2B	0.94	0.71	0.99	0.346	0.477	0.322
KAT5	0.09	-0.77	1.99	0.93	1.56	0.0471
KCNH1	-0.51	0.13	1.71	1.39	0.894	0.0877
KCNH2	2.95	-0.8	1.07	0.00319	1.58	0.285
KCNH3	1.73	-1.04	-0.08	0.0843	1.7	1.07
KCNH6	-0.35	-0.62	-0.86	1.27	1.46	1.61
KCNH8	4.21	0.04	0.54	2.52e-05	0.971	0.591
KCNIP2	5.89	4.02	4.07	3.98e-09	5.7e-05	4.67e-05
KCNIP3	2.37	1.2	2.72	0.018	0.229	0.00646
KCTD1	1.59	1.78	1.69	0.112	0.0752	0.0908
KDM1A	-4.65	-6.91	-9.16	2	2	2
KDM2A	0.68	-4.27	-0.91	0.497	2	1.64
KDM2B	-0.06	-10.11	-8.58	1.05	2	2
KDM3A	-0.85	-4.12	-2.21	1.61	2	1.97
KDM3B	0.81	-2.75	0.61	0.42	1.99	0.54
KDM4A	-1.89	-3.73	-2.43	1.94	2	1.98
KDM4B	1.56	0.78	2.42	0.119	0.435	0.0155
KDM4C	0.17	-1.23	-0.65	0.869	1.78	1.48
KDM4D	1.83	1.79	-2.21	0.0671	0.0732	1.97
KDM5A	-0.88	-7.52	-4.79	1.62	2	2
KDM5B	-2.67	-1.62	-0.87	1.99	1.89	1.62
KDM5C	-0.41	-5.61	-2.22	1.32	2	1.97
KEAP1	-1.55	-2.22	0.66	1.88	1.97	0.506
KHDRBS1	-3.5	-4.7	-6.77	2	2	2
KHDRBS2	0.76	0.69	0.66	0.445	0.492	0.512
KHDRBS3	1.49	-0.86	-0.23	0.136	1.61	1.18
KHSRP	0.29	-8.22	-4.08	0.776	2	2
KIAA1244	-0.77	-0.68	0.53	1.56	1.5	0.599
KIAA1324L	2.1	0.21	1.46	0.0361	0.835	0.143
KIAA1804	0.59	-4.74	-5.41	0.554	2	2
KIDINS220	1.38	-2.39	0.67	0.167	1.98	0.505
KIF13B	2.28	4.25	6.3	0.0224	2.1e-05	2.99e-10
KIF26A	0.88	-2.34	-0.29	0.38	1.98	1.23
KIFAP3	-1.71	1.11	0.83	1.91	0.268	0.407
KISS1R	1.3	-2.93	-1.21	0.194	2	1.77
KITLG	-0.22	1.25	0.8	1.17	0.212	0.425
KLF1	-1.7	-1.11	-3.08	1.91	1.73	2
KLF10	0.33	0.89	3.41	0.738	0.375	0.000646
KLF11	1.9	-3.66	-1.65	0.0576	2	1.9
KLF12	2.81	-1.19	2.06	0.0049	1.77	0.0395
KLF13	5.57	-5.7	1.96	2.49e-08	2	0.0501
KLF14	2.71	-0.42	0.53	0.00669	1.32	0.597
KLF15	2.74	0.35	1.99	0.00609	0.724	0.0467
KLF16	-0.48	-3.15	0.67	1.37	2	0.505
KLF2	6.47	6.12	9.35	9.55e-11	9.34e-10	9.04e-21
KLF3	0.74	0.12	1.47	0.459	0.906	0.141
KLF4	3.06	0.67	2.92	0.00221	0.503	0.00354
KLF5	2.91	1.35	2.76	0.00359	0.177	0.00584
KLF6	7.32	2.04	5.25	2.42e-13	0.0413	1.54e-07
KLF7	5.59	-2.32	4.23	2.32e-08	1.98	2.36e-05
KLF8	1.35	0.25	2.38	0.177	0.802	0.0175
KLF9	2.24	0.95	3.14	0.0252	0.341	0.00169
KLHL12	-2.1	0.81	-0.09	1.96	0.419	1.07
KLHL31	4.48	2.41	2.3	7.61e-06	0.0159	0.0216
KLK6	6.42	8.33	7.82	1.4e-10	7.99e-17	5.45e-15
KRAS	-2.63	-0.66	-2.54	1.99	1.49	1.99
KRBA2	5.35	-1.73	4.03	8.71e-08	1.92	5.49e-05
KREMEN1	1.13	-1.33	2.13	0.259	1.82	0.0332
KREMEN2	-0.71	-4.42	-3.71	1.52	2	2
KRIT1	2.51	-2.35	-1.46	0.012	1.98	1.86
KRT17	3.27	7.46	7.84	0.00109	8.62e-14	4.55e-15
KSR1	2.48	-1.32	0.58	0.013	1.81	0.562
KSR2	2.22	-1.05	0.9	0.0266	1.71	0.368
L1CAM	3.01	1.73	2.31	0.00262	0.0841	0.0207
L3MBTL1	8.95	7.32	6.04	3.51e-19	2.44e-13	1.52e-09
L3MBTL2	-0.84	-2.22	0.52	1.6	1.97	0.601
L3MBTL3	2.18	-1.65	1.52	0.0296	1.9	0.13
L3MBTL4	3.04	1.82	1.23	0.00234	0.068	0.22
LACRT	-0.59	1.67	1.21	1.45	0.094	0.228
LAMTOR3	-0.55	5.41	2.08	1.42	6.32e-08	0.0372
LANCL1	-1.64	-0.31	-0.21	1.9	1.24	1.17
LANCL2	-2.2	-1.56	-3.14	1.97	1.88	2
LASP1	-2.05	-1.73	0.46	1.96	1.92	0.643
LASS2	-2.59	4.72	2.06	1.99	2.31e-06	0.0393
LASS3	2.68	4.6	4.21	0.00731	4.22e-06	2.52e-05
LASS4	-0.78	3.12	1.63	1.57	0.00179	0.102
LASS5	-0.1	7.4	5.69	1.08	1.35e-13	1.28e-08
LASS6	-1.94	-0.87	-0.63	1.95	1.62	1.47
LATS1	-0.09	-5.56	-2.18	1.07	2	1.97
LATS2	4.48	1.67	5.79	7.45e-06	0.0956	7.08e-09
LBH	3.51	-0.42	3.59	0.00044	1.33	0.000328
LBP	-1.51	1.45	0.97	1.87	0.148	0.333
LBX2	0.86	0.53	1.12	0.387	0.594	0.263
LCOR	0.36	-5.01	-1.52	0.72	2	1.87
LCORL	-0.11	-3.21	-2.63	1.08	2	1.99
LDB1	3.32	-1.55	1.71	0.000889	1.88	0.0867
LDB2	2.77	-0.62	1.82	0.00558	1.46	0.0681
LDLRAP1	1.44	2.16	3.77	0.149	0.0309	0.000161
LEMD3	-0.76	-1.17	-0.32	1.55	1.76	1.25
LEO1	-3.03	2.05	0.15	2	0.0401	0.88
LEPR	2.69	2.72	4.29	0.00705	0.00649	1.77e-05
LGALS1	-2.43	3.36	2.7	1.98	0.00079	0.00693
LGALS3BP	-2.86	3.78	1.73	2	0.000155	0.0837
LGALS9	2.14	8.3	7.19	0.032	1e-16	6.63e-13
LGR4	0.43	-0.73	-0.34	0.665	1.54	1.26
LHX1	0.03	-0.48	-0.17	0.975	1.37	1.14
LHX4	2.85	-0.28	0.16	0.00433	1.22	0.872
LHX8	-0.22	1.03	0.39	1.17	0.305	0.694
LIF	8.62	4.76	8.96	6.79e-18	1.91e-06	3.27e-19
LIFR	0.83	0.57	2.83	0.409	0.57	0.00461
LILRA2	1.56	0.89	2.11	0.118	0.372	0.0348
LIMD1	0.28	-3.25	-1	0.776	2	1.68
LIMK1	-1.47	-0.35	1.53	1.86	1.27	0.127
LIN28A	-0.56	-0.34	-0.61	1.43	1.27	1.46
LIN28B	1.38	-1.76	-1.82	0.168	1.92	1.93
LIN54	-2.16	-5.29	-5.59	1.97	2	2
LINGO1	0.74	0.63	1.14	0.461	0.528	0.256
LITAF	-0.55	0.93	0.59	1.42	0.352	0.557
LMCD1	2.56	2.8	5.61	0.0106	0.00514	2.05e-08
LMO2	0.56	5.05	4.3	0.573	4.41e-07	1.71e-05
LMO3	0.69	0.19	-0.35	0.493	0.847	1.27
LMO4	-0.87	-0.16	-1.13	1.62	1.13	1.74
LMX1B	2.89	0.06	3.15	0.00382	0.951	0.00165
LOC155060	7.98	6.12	5.65	1.44e-15	9.36e-10	1.6e-08
LOC401387	2.44	1.43	1.22	0.0147	0.153	0.223
LOC643719	3.84	2.08	3.31	0.000123	0.0374	0.000943
LOXL2	0.76	2.63	5.14	0.446	0.00857	2.81e-07
LPAR1	-0.97	2.69	2.18	1.67	0.00715	0.0293
LPAR2	-2.32	-2.95	-3.61	1.98	2	2
LPAR3	1.41	2.02	1.35	0.158	0.0437	0.177
LPAR6	3.59	7.91	7.14	0.000327	2.64e-15	9.07e-13
LPHN1	1.15	-1.19	1.17	0.25	1.76	0.243
LPHN2	-0.65	0.26	1.28	1.48	0.798	0.201
LPIN2	0.74	-1.74	-0.01	0.462	1.92	1.01
LRCH4	4.12	1.49	4.12	3.72e-05	0.137	3.83e-05
LRDD	6.46	2.92	4.37	1.06e-10	0.00349	1.24e-05
LRP1	4.52	0.34	5.42	6.09e-06	0.737	5.83e-08
LRP12	0.53	-0.84	-0.24	0.596	1.6	1.19
LRP5	1.63	-1.53	1.09	0.103	1.87	0.275
LRP6	3.24	-4.88	-1.36	0.0012	2	1.83
LRP8	-6.25	-7.73	-10.44	2	2	2
LRPPRC	-6.58	-7.8	-9.8	2	2	2
LRRFIP1	0.2	3.78	4.35	0.84	0.000159	1.38e-05
LRRFIP2	-0.43	0.39	-0.88	1.33	0.695	1.62
LRRK1	3.5	-1.71	2.18	0.000472	1.91	0.0291
LRRN2	0.98	1.72	2.31	0.325	0.0859	0.0209
LSP1	2.35	0.3	3.95	0.019	0.767	7.92e-05
LTB4R	5.12	3.29	2.9	3.12e-07	0.001	0.00368
LTB4R2	5.83	1.24	2.44	5.59e-09	0.214	0.0146
LTBR	-1.5	-2.49	-2.56	1.87	1.99	1.99
LY6E	-0.81	0.95	0.54	1.58	0.342	0.588
LY96	-0.57	3.53	1.81	1.43	0.000418	0.0697
LYL1	3.98	3.17	5.83	7.01e-05	0.00154	5.57e-09
LYN	3.13	0.93	1.22	0.00176	0.353	0.222
LZTFL1	-0.14	1.28	1.57	1.11	0.202	0.116
LZTR1	3.53	-0.09	3.35	0.000414	1.07	0.000817
LZTS1	1.74	1.48	3.94	0.0813	0.138	8.09e-05
LZTS2	3.48	-0.21	3.46	0.000499	1.17	0.000535
M6PR	-3.33	-1.17	-2.59	2	1.76	1.99
MACC1	1.67	3.2	3.85	0.0949	0.00139	0.000119
MACF1	2.48	-3.18	1.75	0.013	2	0.0797
MADD	1.71	-3.66	0.32	0.0866	2	0.746
MAF	0.15	0.93	2.05	0.879	0.354	0.04
MAF1	3.52	0.96	2.59	0.000426	0.337	0.00954
MAFA	0.59	-1.05	0.3	0.554	1.71	0.764
MAFB	-0.29	0.1	1.59	1.23	0.924	0.112
MAFF	6.25	-1.86	3.44	4.02e-10	1.94	0.000574
MAFG	2.53	-5.17	-0.05	0.0114	2	1.04
MAFK	7.01	1.44	7.15	2.42e-12	0.15	8.61e-13
MAGED1	-3.37	0.94	-0.59	2	0.35	1.44
MAGI1	5.71	-3.03	4.02	1.13e-08	2	5.71e-05
MAGI2	1.63	2.08	1.87	0.103	0.0379	0.0615
MAGI3	-0.36	-1.62	0.49	1.28	1.9	0.624
MAK	2.71	1.62	3.22	0.00664	0.106	0.00126
MALT1	0.68	-1.74	-1.26	0.497	1.92	1.79
MAML1	2.66	-4.27	0.72	0.0077	2	0.473
MAML2	1.5	-2.05	0.54	0.134	1.96	0.592
MAML3	2.65	1.46	5.25	0.00816	0.146	1.55e-07
MAMLD1	4.44	-2.74	1.58	8.89e-06	1.99	0.115
MAMSTR	1.51	-1.39	-0.71	0.131	1.84	1.52
MAP2K1	-4.45	-1.1	-3.46	2	1.73	2
MAP2K2	-2.25	-1.26	1.11	1.98	1.79	0.265
MAP2K3	-1.39	-0.27	-0.66	1.84	1.21	1.49
MAP2K4	-1.14	0.63	-0.15	1.74	0.527	1.12
MAP2K5	1.32	0.45	2.32	0.186	0.649	0.0204
MAP2K7	3.97	-3.7	1.37	7.24e-05	2	0.17
MAP3K1	3.37	2.96	4.96	0.000763	0.00306	7.18e-07
MAP3K10	2.99	-0.53	2.61	0.0028	1.4	0.00909
MAP3K11	1.7	-1.56	2.88	0.0893	1.88	0.004
MAP3K12	4.8	0.53	4.25	1.62e-06	0.598	2.16e-05
MAP3K13	-0.86	-2.92	-0.46	1.61	2	1.36
MAP3K14	4.64	-2.07	1.87	3.49e-06	1.96	0.0612
MAP3K2	-2.1	-3.65	-2.61	1.96	2	1.99
MAP3K3	2.73	-3.24	1.18	0.00633	2	0.238
MAP3K4	2.33	-3.17	-0.09	0.0198	2	1.07
MAP3K5	0.09	1.67	1.27	0.926	0.0955	0.205
MAP3K6	5.61	1.1	5.65	2.05e-08	0.273	1.64e-08
MAP3K7	-1.53	-1.87	-2.58	1.87	1.94	1.99
MAP3K9	-0.12	-4.89	-1.15	1.09	2	1.75
MAP4K2	0.37	-1.85	0.33	0.708	1.94	0.744
MAP4K3	-1.66	-1.03	-1.09	1.9	1.7	1.72
MAP4K4	-1.84	-2.81	-1.61	1.93	1.99	1.89
MAP4K5	1.64	1.34	2.31	0.101	0.18	0.0208
MAPK1	-4.1	-4.32	-4.06	2	2	2
MAPK11	2.27	1.42	3.12	0.0234	0.155	0.00182
MAPK12	2.5	-0.94	0.99	0.0124	1.65	0.321
MAPK13	-0.6	0.11	0.68	1.45	0.912	0.497
MAPK14	-4.33	-4.43	-5	2	2	2
MAPK15	5.35	1.63	3.95	8.77e-08	0.104	7.87e-05
MAPK3	1.08	2.75	4.81	0.282	0.0059	1.52e-06
MAPK4	1.68	-1.94	-0.25	0.0932	1.95	1.2
MAPK6	-5.31	-2.84	-4.33	2	2	2
MAPK7	1.74	-1.14	2.15	0.081	1.75	0.0312
MAPK8	0.11	-6.04	-3.58	0.909	2	2
MAPK8IP1	2.97	0.39	1.9	0.00298	0.697	0.057
MAPK8IP2	1.19	-0.25	-0.48	0.235	1.2	1.37
MAPK8IP3	7.6	4.47	5.24	2.92e-14	7.64e-06	1.59e-07
MAPK9	-3.61	-0.59	-1.72	2	1.45	1.91
MAPKAPK2	-0.78	1.87	1.15	1.57	0.0617	0.251
MAPKAPK3	-1.49	-0.16	-1.52	1.86	1.13	1.87
MAPKAPK5	-3.77	-3.7	-5.74	2	2	2
MAPRE2	-1.32	0.64	0.67	1.81	0.522	0.503
MAPRE3	2.35	5.17	4.87	0.0186	2.33e-07	1.12e-06
MARCO	1.1	-2.39	-1.03	0.272	1.98	1.7
MARK2	0.35	-4.06	-0.68	0.728	2	1.5
MAST1	0.59	-3.8	-3.12	0.557	2	2
MAVS	1.53	-3.1	0.8	0.127	2	0.421
MAX	-2.65	6.82	2.31	1.99	9.03e-12	0.021
MAZ	-1.23	-5.9	-4.04	1.78	2	2
MBD1	1.3	0.43	1.26	0.195	0.668	0.209
MBD2	-4.75	3.24	-2.4	2	0.00121	1.98
MBD3	-0.03	-2.39	1.35	1.03	1.98	0.176
MBD4	-0.51	0.61	-1.95	1.39	0.539	1.95
MBIP	-1.3	2.13	0.49	1.81	0.0334	0.625
MBTD1	1.17	-4.51	-3.36	0.242	2	2
MC1R	1.98	0.55	1.04	0.0481	0.584	0.3
MCC	0.75	0.51	1.89	0.456	0.613	0.0582
MCF2L	2.27	-2.08	0.87	0.023	1.96	0.386
MCF2L2	2.01	-0.82	-0.26	0.0446	1.59	1.2
MCHR1	-0.18	-1.24	-0.77	1.14	1.79	1.56
MCM2	-1.62	-15.96	-15.84	1.9	2	2
MCM3	-0.6	-6.4	-6.47	1.45	2	2
MCM4	-2.99	-15.8	-16.95	2	2	2
MCM5	-1.45	-8.8	-7.41	1.85	2	2
MCM6	-2.58	-15.19	-16.12	1.99	2	2
MCM7	-1.04	-16.16	-15.32	1.7	2	2
MCM8	-2.36	-14.13	-13.97	1.98	2	2
MCTP2	2.64	2.47	2.71	0.00828	0.0136	0.00664
MCTS1	-7.32	6.42	-2.78	2	1.38e-10	1.99
MDC1	0.47	-10.84	-7.49	0.638	2	2
MDFI	0.32	0.62	1.36	0.746	0.536	0.174
MDFIC	-0.11	1.79	1.14	1.09	0.0742	0.253
MDM2	-2.01	0.65	-0.3	1.96	0.518	1.24
MDM4	7.93	4.98	4.77	2.2e-15	6.33e-07	1.8e-06
MEAF6	-3.05	1.93	-1.47	2	0.0538	1.86
MECP2	5.67	-2.99	4.68	1.42e-08	2	2.85e-06
MED1	-2.3	-3.83	-1.93	1.98	2	1.95
MED10	-1.79	0.17	-2.83	1.93	0.866	2
MED11	-2.73	4.75	2	1.99	1.99e-06	0.0456
MED12	1.4	-6.63	-1.64	0.163	2	1.9
MED12L	0.31	-1.43	-0.91	0.756	1.85	1.64
MED13	-3.17	-5.18	-4.72	2	2	2
MED13L	1.6	-2.26	1.42	0.11	1.98	0.154
MED14	-4.55	-6.79	-7.53	2	2	2
MED15	1.96	0.2	3.73	0.05	0.841	0.000189
MED16	1.54	0.86	4.17	0.124	0.388	3.1e-05
MED17	-1.63	-2.72	-4.63	1.9	1.99	2
MED18	-1.5	1.59	0.02	1.87	0.113	0.981
MED19	-4.22	0.4	-1.8	2	0.692	1.93
MED20	-0.94	-0.24	-0.46	1.65	1.19	1.35
MED21	-2.65	-0.67	-2.94	1.99	1.5	2
MED22	3.54	-4.05	1.1	0.000395	2	0.269
MED23	-0.96	-0.55	-0.62	1.66	1.42	1.47
MED24	-1.24	-1.25	-0.58	1.79	1.79	1.43
MED25	0.93	-1.61	2.74	0.353	1.89	0.00611
MED26	0.32	-3	-0.46	0.748	2	1.35
MED27	-5.01	-1.09	-4.56	2	1.72	2
MED28	0.52	-1.35	-1.32	0.601	1.82	1.81
MED29	-0.61	-0.89	0.5	1.46	1.63	0.618
MED30	-0.69	-2.75	-5.41	1.51	1.99	2
MED31	-3.9	5.23	-0.73	2	1.73e-07	1.54
MED4	-0.15	3.66	0.26	1.12	0.00025	0.795
MED6	-3.82	-0.09	-3.96	2	1.07	2
MED7	-3.97	6.69	0.98	2	2.25e-11	0.329
MED8	-3.54	-0.73	-4.72	2	1.53	2
MED9	0.85	-0.7	-0.22	0.396	1.51	1.17
MEF2A	4.75	-0.27	2.38	2.08e-06	1.21	0.0175
MEF2B	3.4	-0.09	2.92	0.000671	1.07	0.00348
MEF2BNB-MEF2B	1.74	-1.4	1.08	0.0816	1.84	0.28
MEF2C	1.52	0.41	1.52	0.129	0.679	0.129
MEF2D	6.38	3.15	9.37	1.74e-10	0.00163	7.17e-21
MEIS3	3.06	6.84	9.3	0.00224	7.68e-12	1.45e-20
MEIS3P1	1.15	6.13	6.15	0.252	8.79e-10	7.55e-10
MEN1	-3.86	-2.69	-3.21	2	1.99	2
MEOX1	3.05	0.16	0.76	0.00231	0.876	0.448
MEOX2	3.26	1.88	1.38	0.00111	0.0608	0.169
MESDC2	-4.02	2.11	-1.84	2	0.0346	1.93
MESP1	2.41	0.9	2.07	0.0157	0.37	0.0385
MESP2	2.62	1.24	1.88	0.00891	0.213	0.0595
MET	2.25	2.38	3.66	0.0246	0.0172	0.000256
MFN2	-0.92	-1.28	0.69	1.64	1.8	0.487
MGA	3.46	-5.28	-1.56	0.00055	2	1.88
MGST2	-4.8	8.25	1.89	2	1.63e-16	0.0589
MGST3	-4.22	4.41	-1.17	2	1.03e-05	1.76
MIB1	0.54	-1.75	-1.18	0.589	1.92	1.76
MIB2	3.33	-0.79	3.25	0.00086	1.57	0.00115
MICB	-0.83	-0.33	-1.12	1.6	1.26	1.74
MIER1	1.69	1.64	1.23	0.0911	0.101	0.217
MIER2	1.46	-0.36	3.56	0.144	1.28	0.000377
MIER3	-1.62	0.44	-0.67	1.89	0.658	1.5
MIF	-4.01	0.07	-1.79	2	0.948	1.93
MINK1	4.62	-3.13	3.04	3.82e-06	2	0.0024
MITF	-0.33	1.37	1.49	1.26	0.172	0.136
MKL1	2.81	-1.42	4.37	0.00488	1.84	1.22e-05
MKL2	1.32	-1.42	1.48	0.186	1.84	0.139
MKLN1	1.35	-0.2	-0.46	0.176	1.16	1.36
MKNK1	1.29	-0.15	1.48	0.196	1.12	0.139
MKNK2	1.48	0.66	3.7	0.139	0.508	0.000217
MKX	1.68	1.15	1.52	0.0922	0.249	0.128
MLF1IP	-3.4	-7.49	-10.29	2	2	2
MLH1	-4.26	-0.6	-3.57	2	1.45	2
MLL	3.13	-4.48	0.6	0.00177	2	0.546
MLL2	2.79	-6.42	-0.12	0.00521	2	1.1
MLL3	2.95	-4.28	-0.29	0.00314	2	1.23
MLL4	4.16	-5.27	0.17	3.15e-05	2	0.867
MLL5	3.95	-1.69	2.66	7.92e-05	1.91	0.0078
MLLT1	0.15	-4.44	1.13	0.878	2	0.259
MLLT10	3.8	-5.73	-2.77	0.000145	2	1.99
MLLT3	-1.41	1.47	0.21	1.84	0.141	0.835
MLLT4	1.89	-2.39	-0.25	0.0587	1.98	1.19
MLLT6	6.08	-0.26	4.6	1.2e-09	1.2	4.16e-06
MLST8	-2.8	-3.45	-3.59	1.99	2	2
MLX	-3.41	0.13	-1.95	2	0.897	1.95
MLXIP	1.94	-5.79	-1.32	0.0524	2	1.81
MLXIPL	3.53	2.09	3.14	0.000411	0.0367	0.00166
MMP14	2.14	1.89	4.7	0.0321	0.0587	2.55e-06
MMS19	-2.49	-2.26	-3.21	1.99	1.98	2
MNAT1	-3.88	3.9	-1.5	2	9.74e-05	1.87
MNDA	1.19	3.4	3.53	0.233	0.000668	0.000422
MNT	5.9	-1.9	4.37	3.55e-09	1.94	1.25e-05
MNX1	-1.22	0.13	-0.15	1.78	0.898	1.12
MOAP1	-0.75	1.09	0.93	1.54	0.278	0.353
MORC2	-1.34	-7.47	-5.18	1.82	2	2
MORC3	4.2	-1.03	2.15	2.64e-05	1.7	0.0317
MORC4	-7.35	-1.72	-5.92	2	1.91	2
MORF4L1	-3.36	0.94	-1.34	2	0.35	1.82
MORF4L2	-4.92	2.28	-3.1	2	0.0226	2
MOV10	1.13	2.89	3.18	0.258	0.0039	0.00148
MPL	2.96	-0.64	1.3	0.00311	1.48	0.194
MPP2	-0.75	-2.74	-1.79	1.55	1.99	1.93
MPP3	4.74	3.84	3.92	2.16e-06	0.000124	8.78e-05
MPP7	0.05	3.05	3.54	0.961	0.00229	0.000399
MPZL1	-0.17	1.1	0.8	1.13	0.269	0.424
MRAS	3.43	-1.47	0.35	0.000605	1.86	0.729
MRGPRE	2.17	-1.7	0.81	0.0304	1.91	0.421
MRGPRF	2.88	4.61	6.34	0.00401	4e-06	2.35e-10
MRPL12	-4.25	-3.6	-4.77	2	2	2
MRPL28	-4.17	0.23	0.03	2	0.819	0.975
MRRF	-1.37	-0.43	-2.69	1.83	1.33	1.99
MS4A14	1.32	1.69	1.83	0.187	0.0911	0.0672
MS4A7	0.7	4.03	3.82	0.486	5.52e-05	0.000131
MS4A8B	1.41	1.49	1.7	0.159	0.135	0.0897
MSC	1.6	0.98	4.08	0.109	0.327	4.47e-05
MSH2	-3.56	-9.57	-10.33	2	2	2
MSH6	-5.97	-10.38	-12.3	2	2	2
MSL3	0.64	-0.4	-0.54	0.522	1.31	1.41
MSRB2	-7.04	6.51	-1.55	2	7.3e-11	1.88
MST1R	0.13	0.66	1	0.896	0.51	0.315
MST4	0.54	-2.79	-3.3	0.591	1.99	2
MSTN	3.53	3.03	2.74	0.000415	0.00249	0.00614
MSX1	0.87	6.03	4.54	0.382	1.62e-09	5.54e-06
MSX2	-0.74	3.21	2.15	1.54	0.00135	0.0317
MT1H	-1.48	-2.83	-4.35	1.86	2	2
MTA1	2.85	-1.61	0.43	0.00436	1.89	0.664
MTA2	-3.03	-8.15	-7.02	2	2	2
MTA3	-2.08	0.05	-1.29	1.96	0.957	1.8
MTCH1	-1.55	-2.52	-2.39	1.88	1.99	1.98
MTDH	-3.01	-2.06	-4.2	2	1.96	2
MTERF	1.43	0.95	-0.82	0.153	0.344	1.59
MTERFD3	-0.81	4.8	1.83	1.58	1.63e-06	0.0673
MTF1	-0.76	-6.34	-3.62	1.55	2	2
MTF2	0.04	-0.98	-3.7	0.972	1.67	2
MTOR	-2.9	-7.4	-5.15	2	2	2
MTSS1	0.21	-0.79	-1.19	0.831	1.57	1.77
MTSS1L	4.11	-3.87	0.86	4.04e-05	2	0.388
MUC1	1.96	5.53	6.9	0.05	3.13e-08	5.27e-12
MUL1	0.19	2.43	4.67	0.849	0.0149	2.95e-06
MURC	-1.18	-3.14	-3.58	1.76	2	2
MX1	3.41	8.62	8.8	0.000658	6.71e-18	1.4e-18
MXD1	-0.17	0.3	0.19	1.13	0.76	0.853
MXD3	-2.6	-4.69	-5.56	1.99	2	2
MXD4	4.24	6.67	9.56	2.25e-05	2.54e-11	1.16e-21
MXI1	2.17	-0.34	0.3	0.03	1.26	0.76
MYB	1.66	0.25	0.83	0.0978	0.803	0.405
MYBBP1A	-1	-6.92	-5.83	1.68	2	2
MYBL1	-0.17	-1.97	-3.83	1.13	1.95	2
MYBL2	-3.27	-12.99	-14.45	2	2	2
MYC	4.06	-4.71	-3.03	4.94e-05	2	2
MYCBP	-6.1	3.06	-2.94	2	0.00225	2
MYCBP2	4.47	-3.39	2.08	7.83e-06	2	0.0375
MYCL1	0.58	0.16	0.9	0.561	0.87	0.367
MYCN	2.21	0.45	2.59	0.0271	0.651	0.00953
MYD88	0.27	2.92	3.63	0.785	0.00354	0.000284
MYH9	0.43	-2.9	2.51	0.67	2	0.0119
MYLK2	-1.84	-5.83	-7.03	1.93	2	2
MYNN	-1.54	-0.85	-1.58	1.88	1.6	1.89
MYO10	0.17	-3.15	-2.36	0.865	2	1.98
MYO1E	3.13	-0.86	1.98	0.00172	1.61	0.0472
MYO6	1.33	1.93	2.16	0.182	0.0531	0.0305
MYO9A	2.29	-4.49	-0.1	0.0219	2	1.08
MYO9B	4.28	-4.88	2.35	1.89e-05	2	0.0186
MYOCD	4.64	-0.36	3.28	3.4e-06	1.28	0.00104
MYOG	1.08	-0.9	-0.9	0.279	1.63	1.63
MYPOP	-1.63	-0.83	-0.96	1.9	1.6	1.66
MYSM1	4.65	-3.92	-0.13	3.38e-06	2	1.1
MYST1	4.33	1.05	3.52	1.48e-05	0.293	0.000436
MYST2	-3.03	-2.5	-2.95	2	1.99	2
MYST3	0.11	-1.62	-0.79	0.915	1.89	1.57
MYST4	1.41	1.16	3.42	0.159	0.247	0.000626
MYT1	0.26	-2.8	-2.61	0.795	1.99	1.99
MZF1	6.66	4.38	6.47	2.82e-11	1.2e-05	9.79e-11
NA	1.75	2.95	3.74	0.0808	0.00317	0.000184
NA	3.48	-1.59	1.65	0.000497	1.89	0.0985
NAA15	-6.32	-8.78	-10.91	2	2	2
NAA16	3.73	0.63	1.46	0.000191	0.526	0.144
NAB1	2.19	-1.34	-1.01	0.0286	1.82	1.69
NAB2	3.34	0.09	2.65	0.000838	0.928	0.0081
NACA	2.71	2.33	0.86	0.00672	0.0197	0.388
NACC1	-5.37	-6.13	-5.29	2	2	2
NACC2	3.61	-4.59	2.23	0.000311	2	0.026
NAE1	-5.33	-4.59	-7.79	2	2	2
NAMPT	-1.3	2.33	0.04	1.8	0.0196	0.966
NARFL	-0.66	-0.28	1.21	1.49	1.22	0.225
NAT14	0.27	-1.14	-0.48	0.787	1.75	1.37
NBN	-4.15	-2.38	-6.72	2	1.98	2
NCK1	-1.32	-0.98	-1.61	1.81	1.67	1.89
NCK2	2.95	-1.64	1.4	0.00317	1.9	0.163
NCKIPSD	-0.28	-0.7	-0.79	1.22	1.52	1.57
NCLN	-2.96	-4.88	-3.01	2	2	2
NCOA1	-0.96	-0.25	1.35	1.66	1.2	0.176
NCOA2	-0.17	-4.86	-1.88	1.14	2	1.94
NCOA3	-1.93	-2.17	-2.1	1.95	1.97	1.96
NCOA4	-3.05	-2.17	-2.24	2	1.97	1.97
NCOA5	-0.54	-2.41	-2.11	1.41	1.98	1.97
NCOA6	-2.78	-8.28	-6.57	1.99	2	2
NCOA7	5.37	0.5	2.01	8.09e-08	0.617	0.0441
NCOR1	-0.58	-4.53	-1.82	1.44	2	1.93
NCOR2	3.51	-3.76	2.81	0.000443	2	0.00496
NCS1	0.96	-5.05	-1.89	0.338	2	1.94
NCSTN	-1.09	2.8	1.77	1.72	0.00516	0.0765
NDC80	-2.85	-9.01	-11.84	2	2	2
NDEL1	0.8	-1.14	0.67	0.424	1.75	0.505
NDFIP1	-1.89	9.31	4.48	1.94	1.28e-20	7.46e-06
NDFIP2	-0.75	1.78	-0.24	1.55	0.0743	1.19
NDN	2.71	2.47	4.81	0.00666	0.0136	1.53e-06
NDNL2	-0.03	4.43	2.97	1.03	9.36e-06	0.00298
NDRG2	3.18	-0.24	2.3	0.00149	1.19	0.0214
NDST1	2.18	-0.25	5.44	0.0294	1.2	5.25e-08
NDUFA13	-6.94	3.08	-0.81	2	0.00209	1.58
NDUFS4	-5.92	5.74	-0.91	2	9.56e-09	1.63
NEDD4	0.25	1.89	3.25	0.805	0.0591	0.00117
NEDD8	-9.45	5.22	-3.02	2	1.78e-07	2
NEDD9	2.82	0.34	3.42	0.00483	0.732	0.000618
NEK11	0.78	3.2	3.79	0.436	0.00139	0.00015
NEK4	-0.64	-2.9	-2.23	1.48	2	1.97
NEK6	-1.86	-0.53	-0.59	1.94	1.41	1.44
NEO1	-0.5	-2.41	-0.32	1.38	1.98	1.25
NEURL2	5.18	1.85	5.41	2.22e-07	0.0637	6.22e-08
NEUROD2	0.78	1.09	2.04	0.437	0.278	0.0412
NF1	-1.67	-3.31	-1.34	1.91	2	1.82
NF2	-2.83	-4.76	-1.29	2	2	1.8
NFAT5	5.94	-0.72	3.26	2.92e-09	1.53	0.0011
NFATC1	2.95	-0.41	2.08	0.0032	1.32	0.0377
NFATC2	4.81	-5.93	1.29	1.53e-06	2	0.198
NFATC2IP	1.49	-3.11	-2.62	0.137	2	1.99
NFATC3	-2.19	-4.77	-2.92	1.97	2	2
NFATC4	2.09	3.94	5.04	0.0367	8.04e-05	4.58e-07
NFE2	0.33	0.43	0.5	0.744	0.668	0.614
NFE2L1	-0.28	0.43	2.06	1.22	0.67	0.0396
NFE2L2	0.13	1.02	0.73	0.897	0.306	0.463
NFE2L3	1.39	-1.44	-0.73	0.163	1.85	1.54
NFIA	-0.02	4.01	2.32	1.02	6.08e-05	0.0206
NFIB	-0.76	-2.11	-2.09	1.55	1.97	1.96
NFIC	2.5	-4.93	1.05	0.0123	2	0.292
NFIL3	1.2	1.54	1.12	0.231	0.124	0.265
NFIX	1.98	-0.84	0.6	0.0478	1.6	0.55
NFKB1	3.75	-1.99	2.56	0.000176	1.95	0.0104
NFKB2	5.16	0.05	4.28	2.41e-07	0.961	1.86e-05
NFKBIA	3.38	1.74	3.1	0.00072	0.0827	0.00197
NFKBIB	-0.72	-1.08	0.45	1.53	1.72	0.65
NFKBIZ	2.9	2.77	3.59	0.00374	0.00563	0.00033
NFRKB	-0.53	-1.94	-1.55	1.4	1.95	1.88
NFX1	-0.99	0.34	0.76	1.68	0.735	0.445
NFXL1	-1.91	-5.53	-7.19	1.94	2	2
NFYA	-1.48	-4.28	-4.7	1.86	2	2
NFYB	-2.51	-0.95	-4.08	1.99	1.66	2
NFYC	-0.71	0.12	-0.6	1.52	0.906	1.45
NGEF	0.51	1.74	1.25	0.613	0.0819	0.211
NGFRAP1	-3.46	1.81	-1.02	2	0.0699	1.69
NHLH1	1.25	0.22	0.66	0.212	0.827	0.512
NIF3L1	-5.58	-4.48	-9.73	2	2	2
NISCH	6.23	3.64	7.06	4.57e-10	0.000277	1.71e-12
NKD1	-0.04	-1.06	0.82	1.03	1.71	0.41
NKD2	2.13	0.19	2.4	0.0335	0.848	0.0164
NKIRAS1	-2.66	3.08	-0.66	1.99	0.00205	1.49
NKIRAS2	-2.44	-2.15	-3.53	1.99	1.97	2
NKRF	-4.84	-7.15	-10.27	2	2	2
NKX2-2	-1.62	-0.82	-0.5	1.89	1.59	1.38
[truncated: 1,988 more rows]
