# Supplementary material for: Differentiation-state plasticity is a targetable resistance mechanism in basal-like breast cancer
Source: Nat Commun. 2018 Sep 19;9:3815. doi: 10.1038/s41467-018-05729-w (PMC6145927; doi:10.1038/s41467-018-05729-w)
Supplement: Supplementary file 9 — Supplementary Data 6 [file 41467_2018_5729_MOESM9_ESM.xlsx]

## Sheet: DMSOvsTRAMvsBEZ235
DNA Binding Motif	DMSO_mean	Trametinib_mean	BEZ235_mean	DMSO_stdev	Trametinib_stdev	BEZ235_stdev
ENSG00000173473_LINE2867_SMARCC1_D_N2	-1.41799	-1.42347	3.27582	3.13821	3.18883	2.54547
ENSG00000171223_LINE487_JUNB_D_N3	-1.4883	-1.35898	3.26159	3.17133	3.21816	2.49773
ENSG00000075426_LINE328_FOSL2_D_N3	-1.3924	-1.39708	3.2189	3.14488	3.165	2.45863
ENSG00000175592_LINE505_FOSL1_D_N3	-1.42074	-1.36746	3.20481	3.05713	3.14252	2.51666
ENSG00000177606_LINE517_JUN_D_N5	-1.43488	-1.2942	3.14325	3.00029	3.05887	2.55615
ENSG00000156127_LINE436_BATF_D_N1	-1.53356	-1.24665	3.1341	3.11302	3.13659	2.52797
ENSG00000170345_LINE476_FOS_D_N4	-1.41656	-1.34227	3.11821	3.08358	3.16439	2.56047
ENSG00000130522_LINE411_JUND_D_N6	-1.33511	-1.30528	3.02568	3.01862	3.03188	2.45618
ENSG00000162772_LINE458_ATF3_D_N1	-1.10207	-1.23012	2.78326	2.77978	2.76198	2.31838
ENSG00000156273_LINE437_BACH1_D_N1	-1.09998	-1.31893	2.7719	2.80149	2.85816	2.3701
ENSG00000140044_LINE415_JDP2_D_N2	-0.963186	-1.16833	2.50523	2.7191	2.67303	2.15568
ENSG00000125740_LINE393_FOSB_D	-1.21422	-1.04585	2.43731	2.81241	2.63963	2.17009
ENSG00000123405_LINE389_NFE2_D_N1	-1.02248	-0.99703	2.3132	2.47593	2.51564	2.101
ENSG00000112182_LINE360_BACH2_D	-0.942252	-1.03972	2.30215	2.47025	2.46757	1.99032
ENSG00000130522_LINE405_JUND_D_N1	-0.969927	-0.792753	1.81077	2.08028	2.20605	1.74648
ENSG00000156273_LINE439_BACH1_D_N1	-0.918259	-0.665699	1.77157	1.94695	2.13951	1.813
ENSG00000156127_LINE435_BATF_D_N1	-0.900086	-0.723275	1.61419	1.76595	1.88426	1.55462
ENSG00000123405_LINE390_NFE2_D_N3	-0.73706	-0.644435	1.57236	1.90308	1.97704	1.68176
ENSG00000177606_LINE516_JUN_D_N1	-0.31621	-0.993249	1.54553	1.61932	1.9865	1.40686
ENSG00000198517_LINE549_MAFK_D_N1	-0.802604	-0.426214	1.27272	1.69574	1.86891	1.53217
ENSG00000137265_LINE2747_IRF4_D_N1	-0.709963	-0.460662	1.21581	1.37095	1.41055	1.27537
ENSG00000116044_LINE367_NFE2L2_D	-0.789921	-0.33196	1.1496	1.53798	1.67051	1.48081
ENSG00000050344_LINE1238_NFE2L3_I_N1	-0.789921	-0.33196	1.1496	1.53798	1.67051	1.48081
ENSG00000156273_LINE441_BACH1_D_N1	-0.637623	-0.365468	1.10353	1.61869	1.71218	1.56912
ENSG00000019549_LINE604_SNAI2_D_N2	-0.232836	-0.607402	0.926952	1.49193	2.0859	1.27851
ENSG00000197063_LINE539_MAFG_D_N1	-0.64868	-0.29657	0.919095	1.30676	1.43916	1.3338
ENSG00000148516_LINE575_ZEB1_D_N1	-0.0968632	-0.566327	0.89482	1.29328	1.72234	1.39688
ENSG00000196628_LINE303_TCF4_D_N3	-0.177489	-0.574364	0.870768	1.34795	2.05239	1.53472
ENSG00000109320_LINE3202_NFKB1_D_N3	-0.848927	-0.0040936	0.859916	1.24191	2.4657	1.63081
ENSG00000007866_LINE3573_TEAD3_D_N1	0.330015	-1.07128	0.85509	1.95548	2.39346	1.92566
ENSG00000197905_LINE3584_TEAD4_D_N1	0.387645	-1.12057	0.848435	1.94612	2.26372	1.86578
ENSG00000135373_LINE1867_EHF_D_N1	-0.241052	-0.412687	0.843476	1.09007	1.29612	1.19778
ENSG00000124216_LINE884_SNAI1_D	-0.0690644	-0.612036	0.82315	1.276	1.76733	1.19962
ENSG00000151702_LINE1882_FLI1_D_N1	-0.0395641	-0.522409	0.818587	1.16359	1.27764	1.15122
ENSG00000117318_LINE151_ID3_I	-0.391356	-0.370957	0.811327	1.36898	1.93204	1.41206
ENSG00000172201_LINE271_ID4_D	-0.391356	-0.370957	0.811327	1.36898	1.93204	1.41206
ENSG00000185551_LINE3107_NR2F2_D_N1	-0.281318	-0.432286	0.806525	1.07709	1.13629	1.14378
ENSG00000173039_LINE3227_RELA_D_N13	-0.848932	0.0271871	0.762317	1.27328	2.6048	1.78613
ENSG00000186951_LINE3124_PPARA_D_N1	-0.265615	-0.39535	0.746339	1.14748	1.27856	1.12105
ENSG00000187079_LINE3581_TEAD1_D_N1	0.303889	-1.00019	0.723655	2.01426	2.00602	2.07189
ENSG00000168874_LINE262_ATOH8_I	-0.116128	-0.457949	0.713155	1.25285	1.55058	1.26421
ENSG00000148516_LINE581_ZEB1_D_N5	-0.128208	-0.472506	0.707231	1.46318	2.03779	1.5545
ENSG00000137203_LINE20_TFAP2A_D_N2	-0.0253031	-0.46233	0.706051	1.22637	1.76252	1.55365
ENSG00000148516_LINE573_ZEB1_D_N1	-0.117835	-0.5441	0.700019	1.19427	1.6925	1.3177
ENSG00000087510_LINE7_TFAP2C_D_N3	-0.043716	-0.423021	0.678991	1.16417	1.75677	1.4053
ENSG00000162924_LINE3217_REL_D_N3	-0.83902	0.0601026	0.675498	1.20322	2.54251	1.66748
ENSG00000091831_LINE2916_ESR1_D_N4	-0.295991	-0.362978	0.674474	1.13556	1.1742	1.16903
ENSG00000166823_LINE260_MESP1_D	-0.0277986	-0.537571	0.674222	1.40277	2.07873	1.50638
ENSG00000188095_LINE300_MESP2_I	-0.0277986	-0.537571	0.674222	1.40277	2.07873	1.50638
ENSG00000175832_LINE1927_ETV4_D_N1	-0.0973573	-0.420794	0.664143	1.1223	1.21605	1.18226
ENSG00000182968_LINE3445_SOX1_I	-0.493358	-0.19191	0.656872	0.988832	1.08746	1.09681
ENSG00000135363_LINE3654_LMO2_D_N1	-0.0894189	-0.46874	0.656769	1.18141	1.4842	1.10929
ENSG00000109320_LINE3205_NFKB1_D_N1	-0.605697	-0.0157912	0.634582	1.07783	1.97576	1.45438
ENSG00000186350_LINE3115_RXRA_D_N2	-0.291663	-0.333782	0.632928	1.07453	1.29248	1.15048
ENSG00000126351_LINE2977_THRA_D_N1	-0.0641627	-0.479417	0.630367	0.996296	1.31185	1.01436
ENSG00000130700_LINE2097_GATA5_D_N1	-0.221198	-0.343075	0.625404	1.26281	1.61746	1.49557
ENSG00000173153_LINE3072_ESRRA_D_N2	-0.199447	-0.379802	0.623829	1.10805	1.14149	1.04995
ENSG00000132170_LINE2995_PPARG_D_N1	-0.262798	-0.369127	0.607721	1.02597	1.14206	1.08265
ENSG00000077150_LINE3189_NFKB2_D_N1	-0.547674	-0.0472005	0.591549	1.13554	1.97545	1.33732
ENSG00000007866_LINE3572_TEAD3_D_N1	0.357161	-0.948602	0.591406	2.044	2.01439	1.91466
ENSG00000129152_LINE176_MYOD1_D_N3	-0.213709	-0.309643	0.591344	1.20093	1.70953	1.19784
ENSG00000140009_LINE3002_ESR2_D_N2	-0.202202	-0.371983	0.588245	1.09267	1.10014	1.11374
ENSG00000069667_LINE2894_RORA_D_N1	0.0435443	-0.430806	0.58774	1.06226	1.18511	1.00934
ENSG00000198963_LINE18387_RORB_I_N1	0.0435443	-0.430806	0.58774	1.06226	1.18511	1.00934
ENSG00000162992_LINE247_NEUROD1_D	-0.198708	-0.324433	0.587473	1.05669	1.19133	1.08887
ENSG00000123307_LINE292_NEUROD4_I_N1	-0.198708	-0.324433	0.587473	1.05669	1.19133	1.08887
ENSG00000164600_LINE429_NEUROD6_I_N1	-0.198708	-0.324433	0.587473	1.05669	1.19133	1.08887
ENSG00000148516_LINE580_ZEB1_D_N1	-0.0871942	-0.344632	0.586472	1.2621	1.75958	1.39363
ENSG00000198517_LINE543_MAFK_D_N5	-0.516199	-0.0951509	0.585056	1.26963	1.54354	1.31191
ENSG00000112033_LINE2943_PPARD_D	-0.154059	-0.299626	0.584456	1.03056	1.15786	1.03696
ENSG00000163435_LINE1920_ELF3_D_N1	-0.234624	-0.302401	0.584131	1.00934	1.23971	1.07306
ENSG00000109320_LINE3203_NFKB1_D_N1	-0.571977	0.000773019	0.571231	1.10722	1.52781	1.2912
ENSG00000104856_LINE3201_RELB_D	-0.603932	0.00543341	0.559731	1.14724	1.93309	1.45278
ENSG00000172238_LINE964_ATOH1_I_N6	-0.367667	-0.222044	0.556835	0.97466	1.45195	1.10928
ENSG00000179348_LINE2120_GATA2_D_N9	-0.260805	-0.290718	0.548741	1.23711	1.6425	1.42561
ENSG00000140262_LINE216_TCF12_D_N3	-0.184366	-0.365898	0.546647	1.02924	1.32436	1.14229
ENSG00000107485_LINE2094_GATA3_D_N6	-0.181797	-0.291629	0.545826	1.24128	1.54728	1.42669
ENSG00000102145_LINE2084_GATA1_D_N1	-0.386873	-0.222488	0.542749	1.18743	1.28293	1.14902
ENSG00000077150_LINE3188_NFKB2_D_N1	-0.523352	0.000774708	0.541558	1.1468	1.68547	1.35563
ENSG00000151090_LINE3025_THRB_D_N1	-0.277476	-0.32449	0.539018	1.10192	1.3459	1.10643
ENSG00000129194_LINE3395_SOX15_D_N1	-0.433203	-0.103728	0.538359	1.09115	1.29251	1.26369
ENSG00000111049_LINE482_MYF5_I_N8	-0.231453	-0.280745	0.536137	1.07963	1.19158	1.14584
ENSG00000187098_LINE295_MITF_D	-0.454533	-0.0577201	0.534497	1.00966	1.16797	1.05476
ENSG00000166949_LINE3325_SMAD3_D_N1	-0.186418	-0.254015	0.529323	1.08207	1.23948	1.08981
ENSG00000120693_LINE19392_SMAD9_I_N1	-0.186418	-0.254015	0.529323	1.08207	1.23948	1.08981
ENSG00000071564_LINE90_TCF3_D_N1	-0.16145	-0.358886	0.527111	1.06067	1.36893	1.20345
ENSG00000109381_LINE1818_ELF2_D	-0.102334	-0.248327	0.522924	1.00006	1.06338	1.11265
ENSG00000169083_LINE3045_AR_D_N1	-0.194266	-0.293636	0.522873	1.08053	1.12148	0.947007
ENSG00000136931_LINE3001_NR5A1_D	-0.184417	-0.291684	0.522054	0.949587	1.1378	1.12298
ENSG00000187079_LINE3576_TEAD1_D_N3	0.434075	-0.852301	0.521361	1.84729	2.14722	1.62872
ENSG00000164330_LINE251_EBF1_D_N2	-0.26379	-0.228857	0.517967	0.981814	1.23039	1.14435
ENSG00000164749_LINE3044_HNF4G_D_N1	-0.103986	-0.294834	0.514422	0.979322	1.32535	0.981458
ENSG00000010030_LINE1801_ETV7_D	-0.153507	-0.307692	0.504511	0.987847	1.13809	1.14055
ENSG00000102145_LINE2081_GATA1_D_N7	-0.118584	-0.361508	0.5037	1.20637	1.42723	1.32083
ENSG00000090447_LINE103_TFAP4_D_N1	-0.067716	-0.371309	0.501276	0.991038	0.980931	0.986298
ENSG00000119508_LINE2965_NR4A3_D	-0.477783	-0.192382	0.49827	0.994393	1.21247	1.09326
ENSG00000122691_LINE162_TWIST1_D	-0.0881714	-0.386269	0.497061	1.17958	1.45818	1.14268
ENSG00000204231_LINE3133_RXRB_D_N1	-0.294769	-0.337536	0.495581	1.15725	1.31899	1.099
ENSG00000110693_LINE19569_SOX6_I_N1	-0.386749	-0.144539	0.48974	1.29599	1.81376	1.36335
ENSG00000170365_LINE3328_SMAD1_D	-0.153758	-0.24781	0.488893	0.953804	1.21949	0.993574
ENSG00000113658_LINE19374_SMAD5_I_N1	-0.153758	-0.24781	0.488893	0.953804	1.21949	0.993574
ENSG00000120693_LINE19391_SMAD9_I_N1	-0.153758	-0.24781	0.488893	0.953804	1.21949	0.993574
ENSG00000075891_LINE2617_PAX2_D_N1	-0.245885	-0.138393	0.48628	1.15121	1.30461	1.07323
ENSG00000163497_LINE1922_FEV_D_N1	-0.120029	-0.289884	0.48303	1.11493	1.21154	1.19156
ENSG00000101076_LINE2936_HNF4A_D_N7	-0.0446061	-0.394515	0.482349	0.991383	1.11293	0.97595
ENSG00000120798_LINE2970_NR2C1_D	-0.115431	-0.317691	0.480764	1.08686	1.08983	1.07311
ENSG00000077092_LINE2899_RARB_D_N1	-0.278049	-0.285716	0.480406	1.1334	1.3211	1.03847
ENSG00000125952_LINE61_MAX_D_N1	-0.506993	-0.00400553	0.479168	1.11553	1.10846	1.0431
ENSG00000185551_LINE3109_NR2F2_D_N1	-0.209979	-0.320219	0.474479	1.04715	1.18374	1.13657
ENSG00000113580_LINE2951_NR3C1_D_N1	-0.16767	-0.18905	0.474242	0.997444	1.11424	0.985205
ENSG00000123307_LINE282_NEUROD4_I_N1	-0.200519	-0.241593	0.472947	0.964809	1.18263	1.0157
ENSG00000164600_LINE419_NEUROD6_I_N1	-0.200519	-0.241593	0.472947	0.964809	1.18263	1.0157
ENSG00000172238_LINE957_ATOH1_I_N1	-0.200519	-0.241593	0.472947	0.964809	1.18263	1.0157
ENSG00000132170_LINE2996_PPARG_D_N1	-0.268474	-0.169101	0.472623	1.11015	1.17277	1.08856
ENSG00000131931_LINE3588_THAP1_D_N1	-0.219562	-0.214433	0.46939	0.988696	1.13252	1.12653
ENSG00000112333_LINE2944_NR2E1_D_N1	-0.374165	-0.276961	0.468972	1.24104	1.45778	1.10104
ENSG00000132170_LINE2990_PPARG_D_N2	-0.299193	-0.211822	0.467086	1.0284	1.10002	1.07444
ENSG00000089225_LINE3523_TBX5_D_N2	-0.0744475	-0.315256	0.460254	1.13532	1.23474	1.1771
ENSG00000121075_LINE3535_TBX4_D_N1	-0.0744475	-0.315256	0.460254	1.13532	1.23474	1.1771
ENSG00000186951_LINE3123_PPARA_D_N1	-0.35235	-0.170676	0.459792	0.965983	1.18316	1.14108
ENSG00000174197_LINE321_MGA_D_N1	-0.267078	-0.169725	0.459589	1.15549	1.19992	1.14087
ENSG00000092607_LINE3529_TBX15_D_N1	-0.267078	-0.169725	0.459589	1.15549	1.19992	1.14087
ENSG00000112837_LINE19950_TBX18_I_N1	-0.267078	-0.169725	0.459589	1.15549	1.19992	1.14087
ENSG00000122145_LINE20003_TBX22_I_N1	-0.267078	-0.169725	0.459589	1.15549	1.19992	1.14087
ENSG00000130522_LINE409_JUND_D_N1	-0.523843	-0.0366228	0.457267	1.31005	1.38899	1.28936
ENSG00000107485_LINE2093_GATA3_D_N1	-0.181597	-0.2004	0.456321	1.02101	1.08602	1.14428
ENSG00000184058_LINE3557_TBX1_D_N1	-0.395862	-0.102919	0.451373	1.09149	1.22102	1.08571
ENSG00000143842_LINE3408_SOX13_D	-0.347433	-0.0197321	0.447787	1.27191	1.51267	1.27743
ENSG00000171606_LINE1149_ZNF274_D_N2	-0.361182	-0.127724	0.441606	0.945549	1.05409	0.97862
ENSG00000118260_LINE377_CREB1_D_N1	-0.28044	-0.102151	0.439475	1.03545	1.02187	0.994477
ENSG00000176165_LINE2025_FOXG1_D_N1	-0.266	-0.153858	0.439402	1.04692	1.0334	1.11538
ENSG00000177426_LINE2509_TGIF1_D_N1	-0.306895	-0.133815	0.438528	1.00574	1.07239	1.07858
ENSG00000126351_LINE2976_THRA_D_N1	-0.240498	-0.267179	0.437063	1.10461	1.31867	1.04604
ENSG00000071564_LINE93_TCF3_D_N1	-0.102175	-0.186253	0.436861	1.01805	1.06032	0.97544
ENSG00000196482_LINE3128_ESRRG_D_N1	0.00563818	-0.35734	0.436077	1.01648	1.11824	0.927563
ENSG00000071564_LINE91_TCF3_D_N2	0.0272073	-0.393428	0.432545	1.23215	1.62606	1.28531
ENSG00000073861_LINE3517_TBX21_D_N2	-0.15334	-0.265906	0.431459	1.11445	1.12049	1.05781
ENSG00000160113_LINE3037_NR2F6_D_N2	-0.089054	-0.252132	0.43112	1.00754	1.13288	1.12613
ENSG00000119866_LINE848_BCL11A_D	-0.484019	-0.121327	0.424029	0.853721	1.09582	1.07516
ENSG00000127152_LINE1229_BCL11B_I	-0.484019	-0.121327	0.424029	0.853721	1.09582	1.07516
ENSG00000142539_LINE1877_SPIB_D_N1	-0.282025	-0.153999	0.418433	0.914897	1.01586	0.936652
ENSG00000175745_LINE3087_NR2F1_D_N4	-0.125211	-0.251232	0.417721	0.919389	1.13378	0.962812
ENSG00000151090_LINE3022_THRB_D_N1	-0.422338	-0.119426	0.416659	1.0266	1.19834	1.09042
ENSG00000123358_LINE2973_NR4A1_D	-0.429674	-0.101208	0.407243	1.05021	1.15161	1.18788
ENSG00000009950_LINE79_MLXIPL_D_N1	0.0256459	-0.25858	0.407106	0.98022	0.990623	1.07825
ENSG00000183733_LINE289_FIGLA_D	-0.0215842	-0.334397	0.400714	1.33021	1.56355	1.29945
ENSG00000095951_LINE680_HIVEP1_D	-0.591307	0.159267	0.398424	1.09798	1.851	1.24507
ENSG00000127124_LINE1225_HIVEP3_I_N1	-0.591307	0.159267	0.398424	1.09798	1.851	1.24507
ENSG00000177732_LINE3435_SOX12_I	-0.299846	-0.0642252	0.396955	1.19207	1.45651	1.24356
ENSG00000167800_LINE3554_TBX10_I	-0.0968375	-0.20014	0.396047	1.11244	1.17271	1.06508
ENSG00000131759_LINE2988_RARA_D_N1	-0.422119	-0.222196	0.393038	1.20592	1.54785	1.14134
ENSG00000164749_LINE3040_HNF4G_D_N1	-0.135252	-0.294059	0.38992	1.04484	1.13074	1.05394
ENSG00000131759_LINE2987_RARA_D_N3	0.0934338	-0.383376	0.386475	1.07302	0.997046	1.02095
ENSG00000151090_LINE3024_THRB_D_N1	-0.307539	-0.208288	0.38435	1.01222	1.17405	1.07633
ENSG00000116833_LINE2964_NR5A2_D	-0.167653	-0.165085	0.383678	0.983682	1.11674	1.03499
ENSG00000151090_LINE3023_THRB_D_N1	-0.287969	-0.167707	0.379439	1.00861	0.986386	1.06038
ENSG00000196482_LINE3129_ESRRG_D_N2	-0.197246	-0.187059	0.378741	0.91184	1.14749	1.11808
ENSG00000168875_LINE3428_SOX14_D_N1	-0.0894157	-0.276902	0.377869	0.959575	0.928985	1.00418
ENSG00000198963_LINE18376_RORB_I_N3	-0.362856	-0.216023	0.37638	1.23359	1.43246	1.10712
ENSG00000120693_LINE19375_SMAD9_I_N1	-0.0713506	-0.203525	0.375746	1.09688	1.12708	1.06933
ENSG00000111145_LINE1821_ELK3_D_N1	-0.0565482	-0.294288	0.375593	0.934624	1.09104	1.05767
ENSG00000179456_LINE1245_ZNF238_D_N4	-0.118281	-0.237661	0.374483	1.07727	0.976476	1.02325
ENSG00000179627_LINE1250_ZBTB42_I	-0.118281	-0.237661	0.374483	1.07727	0.976476	1.02325
ENSG00000171786_LINE267_NHLH1_D_N3	0.0614112	-0.300495	0.372018	1.02658	1.11751	0.943548
ENSG00000104903_LINE195_LYL1_I_N3	0.0614112	-0.300495	0.372018	1.02658	1.11751	0.943548
ENSG00000125878_LINE172_TCF15_I	-0.139867	-0.240774	0.371399	1.04132	0.90072	0.994752
ENSG00000187786_LINE297_SCXB_I	-0.139867	-0.240774	0.371399	1.04132	0.90072	0.994752
ENSG00000188686_LINE302_SCXA_I	-0.139867	-0.240774	0.371399	1.04132	0.90072	0.994752
ENSG00000118526_LINE152_TCF21_I	0.0367308	-0.278439	0.368679	1.06947	0.977092	1.06825
ENSG00000187728_LINE296_ENSG00000187728_I	0.0367308	-0.278439	0.368679	1.06947	0.977092	1.06825
ENSG00000141646_LINE3314_SMAD4_D	-0.0883744	-0.232963	0.367399	1.11837	1.2463	1.11329
ENSG00000146618_LINE224_FERD3L_I	-0.223044	-0.135242	0.363674	1.11318	1.15468	1.06772
ENSG00000135457_LINE2146_TFCP2_D_N1	0.0537414	-0.28588	0.362581	0.986533	1.10512	0.9901
ENSG00000203883_LINE3461_SOX18_D_N1	0.0170703	-0.357467	0.362173	1.07855	1.04146	1.10115
ENSG00000125398_LINE3380_SOX9_D_N4	-0.333487	0.00270922	0.361647	1.19445	1.46145	1.36503
ENSG00000140009_LINE3006_ESR2_D_N1	-0.38581	-0.136122	0.361238	1.07565	1.20737	1.14462
ENSG00000125398_LINE3388_SOX9_D_N1	-0.225315	-0.139692	0.355867	0.935925	0.98464	0.946791
ENSG00000136574_LINE2102_GATA4_D_N2	-0.0182701	-0.277586	0.354847	1.11732	1.29877	1.25538
ENSG00000141448_LINE2103_GATA6_D_N2	-0.142785	-0.192423	0.354255	1.08352	1.13151	1.11068
ENSG00000087510_LINE12_TFAP2C_D_N2	-0.132405	-0.1593	0.352986	1.14225	1.39374	1.22852
ENSG00000113580_LINE2958_NR3C1_D_N3	-0.147397	-0.228588	0.35053	1.01688	1.09659	1.00571
ENSG00000126351_LINE2975_THRA_D_N1	-0.146534	-0.217945	0.349186	1.0442	1.10739	0.892552
ENSG00000173153_LINE3078_ESRRA_D_N2	-0.136836	-0.191489	0.347573	0.908507	1.01461	1.01024
ENSG00000162367_LINE244_TAL1_D_N1	-0.0210508	-0.235741	0.346497	1.03069	0.948039	1.00023
ENSG00000104903_LINE205_LYL1_I_N1	-0.0210508	-0.235741	0.346497	1.03069	0.948039	1.00023
ENSG00000186051_LINE512_TAL2_I_N1	-0.0210508	-0.235741	0.346497	1.03069	0.948039	1.00023
ENSG00000171606_LINE1148_ZNF274_D_N1	-0.167293	-0.211014	0.345596	0.952767	1.01893	0.927086
ENSG00000138083_LINE2358_SIX3_I	-0.0701718	-0.243575	0.344181	1.03406	1.07566	1.11334
ENSG00000151090_LINE3021_THRB_D_N1	-0.159028	-0.275796	0.343906	0.996418	1.11347	0.891466
ENSG00000179348_LINE2112_GATA2_D_N1	-0.0712659	-0.197009	0.341236	1.08274	1.31612	1.36466
ENSG00000233608_LINE317_TWIST2_I	-0.070464	-0.183811	0.339807	1.13997	1.04948	1.07269
ENSG00000168267_LINE261_PTF1A_D	-0.225997	-0.111945	0.337239	1.0491	1.06702	1.10632
ENSG00000111087_LINE825_GLI1_D	-0.336865	-0.00127143	0.33318	1.05461	1.0022	1.02699
ENSG00000171056_LINE3433_SOX7_D_N1	-0.110242	-0.28012	0.33259	0.975596	1.031	1.00937
ENSG00000162367_LINE243_TAL1_D_N1	-0.000432657	-0.176565	0.332363	0.946956	0.969766	0.967075
ENSG00000104903_LINE204_LYL1_I_N1	-0.000432657	-0.176565	0.332363	0.946956	0.969766	0.967075
ENSG00000186051_LINE511_TAL2_I_N1	-0.000432657	-0.176565	0.332363	0.946956	0.969766	0.967075
ENSG00000078900_LINE3146_TP73_D_N1	0.34441	-0.447507	0.331225	1.07196	1.1678	1.06454
ENSG00000082641_LINE332_NFE2L1_D_N2	-0.312773	-0.0540649	0.330813	1.06858	1.20488	1.13751
ENSG00000050344_LINE1236_NFE2L3_I_N2	-0.312773	-0.0540649	0.330813	1.06858	1.20488	1.13751
ENSG00000074047_LINE632_GLI2_D_N2	-0.301002	-0.0689642	0.330655	0.986566	0.95341	0.990095
ENSG00000109320_LINE3207_NFKB1_D_N1	-0.475701	0.103345	0.328219	0.991922	1.32153	1.22193
ENSG00000196092_LINE3163_PAX5_D_N1	0.0058174	-0.216514	0.327889	0.975461	0.92411	0.855282
ENSG00000184058_LINE3559_TBX1_D_N1	-0.237629	-0.146083	0.326245	1.02671	1.04651	1.06309
ENSG00000163508_LINE3544_EOMES_D_N1	-0.234293	-0.124196	0.322702	1.14838	1.12281	0.946237
ENSG00000172819_LINE3060_RARG_D_N2	-0.0454823	-0.290296	0.322573	1.02392	1.18654	1.11963
ENSG00000119715_LINE2968_ESRRB_D_N2	-0.221276	-0.139979	0.318574	0.912293	0.997354	1.12253
ENSG00000172819_LINE3064_RARG_D_N1	-0.00456403	-0.254813	0.316655	1.02375	1.10819	1.03525
ENSG00000118922_LINE842_KLF12_D	-0.148404	-0.189561	0.315191	1.00006	1.16769	1.11841
ENSG00000127528_LINE2742_KLF2_I_N1	-0.148404	-0.189561	0.315191	1.00006	1.16769	1.11841
ENSG00000137203_LINE21_TFAP2A_D_N1	-0.0456793	-0.181127	0.315076	0.944907	1.18366	1.06807
ENSG00000078900_LINE3145_TP73_D_N2	0.389124	-0.450786	0.311812	1.15427	1.22504	1.24001
ENSG00000183734_LINE290_ASCL2_I	-0.0644146	-0.225065	0.311595	1.03656	1.09606	1.06266
ENSG00000132170_LINE2991_PPARG_D_N1	-0.0716339	-0.149609	0.309979	1.04863	1.07263	1.06403
ENSG00000100625_LINE2190_SIX4_I	-0.396465	-0.144372	0.309724	1.03176	1.01139	1.05339
ENSG00000132170_LINE2993_PPARG_D_N1	-0.0249927	-0.199113	0.309675	0.981725	1.0717	1.03352
ENSG00000153234_LINE3030_NR4A2_D_N1	-0.0646034	-0.252658	0.30792	1.01658	1.00998	1.03715
ENSG00000075891_LINE2616_PAX2_D_N1	-0.265278	-0.100655	0.307878	1.13572	1.09902	0.979129
ENSG00000166888_LINE3492_STAT6_D_N1	-0.0360217	-0.225574	0.303298	1.04441	1.09839	1.0713
ENSG00000197921_LINE306_HES5_D_N2	-0.185148	-0.0970904	0.301853	0.975821	1.09587	0.989078
ENSG00000173153_LINE3073_ESRRA_D_N4	-0.218346	-0.126563	0.298106	0.958307	1.09746	1.12705
ENSG00000184302_LINE2534_SIX6_I	-0.383632	-0.10636	0.29659	1.01155	1.02147	1.06274
ENSG00000091831_LINE2914_ESR1_D_N2	-0.256189	-0.069351	0.296412	1.06996	1.27349	1.15759
ENSG00000073861_LINE3513_TBX21_D_N2	-0.260891	-0.084072	0.293715	0.96005	1.06558	1.02554
ENSG00000151623_LINE3028_NR3C2_D_N1	-0.227587	-0.149665	0.293676	1.04781	1.1019	0.934888
ENSG00000151702_LINE1888_FLI1_D_N1	-0.0103148	-0.272573	0.292512	0.945548	1.15534	1.0228
ENSG00000008196_LINE4_TFAP2B_D_N1	-0.108688	-0.132944	0.288995	1.03526	1.16085	1.13836
ENSG00000125398_LINE3389_SOX9_D_N1	-0.0200335	-0.273693	0.288766	0.946703	1.02857	1.03301
ENSG00000008196_LINE2_TFAP2B_D_N1	-0.121888	-0.13535	0.2886	1.12047	1.38516	1.25396
ENSG00000073861_LINE3515_TBX21_D_N2	-0.250921	-0.0372225	0.288378	1.07289	1.05706	0.985046
ENSG00000203883_LINE3462_SOX18_D_N1	-0.341977	0.0495151	0.287676	0.994116	1.10393	1.04659
ENSG00000113580_LINE2960_NR3C1_D_N1	-0.224825	-0.182428	0.28455	1.09205	1.17897	0.984252
ENSG00000198963_LINE18386_RORB_I_N9	-0.24109	-0.104275	0.282748	1.08504	1.14134	1.06524
ENSG00000113196_LINE142_HAND1_D	-0.108627	-0.10417	0.282582	0.978852	0.993835	0.908235
ENSG00000164107_LINE250_HAND2_I	-0.108627	-0.10417	0.282582	0.978852	0.993835	0.908235
ENSG00000134532_LINE3398_SOX5_D_N2	-0.342559	0.0811205	0.28028	1.12897	1.21612	1.19171
ENSG00000110693_LINE19574_SOX6_I_N7	-0.342559	0.0811205	0.28028	1.12897	1.21612	1.19171
ENSG00000111046_LINE137_MYF6_D_N1	0.0167724	-0.253585	0.279079	0.971139	1.2011	1.02313
ENSG00000111049_LINE481_MYF5_I_N1	0.0167724	-0.253585	0.279079	0.971139	1.2011	1.02313
ENSG00000131196_LINE3214_NFATC1_D_N1	-0.391837	0.14294	0.278611	1.1231	1.50715	1.12919
ENSG00000185022_LINE534_MAFF_D_N2	-0.552416	0.0928084	0.27819	1.36443	1.41047	1.23356
ENSG00000084093_LINE656_REST_D_N1	0.163276	-0.308969	0.276906	1.0414	1.06854	1.01509
ENSG00000185551_LINE3106_NR2F2_D_N2	-0.323577	-0.06161	0.274726	0.959868	1.2188	1.03444
ENSG00000163792_LINE248_TCF23_I	0.16099	-0.201363	0.274454	1.14162	0.949727	1.0494
ENSG00000100146_LINE3354_SOX10_D_N1	-0.200294	-0.128881	0.273502	0.897818	1.00458	0.916878
ENSG00000105717_LINE11877_PBX4_I_N1	-0.0863695	-0.161325	0.269224	1.03637	1.10357	0.974549
ENSG00000179111_LINE284_HES7_D	-0.226863	-0.0437595	0.266376	0.937497	1.1148	1.04552
ENSG00000074800_LINE3611_ENO1_D	-0.174429	-0.0974174	0.266242	0.943757	1.03943	1.03532
ENSG00000124766_LINE3370_SOX4_D_N1	-0.309635	-0.0175082	0.266231	1.29664	1.63076	1.36404
ENSG00000172819_LINE3062_RARG_D_N2	0.058384	-0.245158	0.263342	0.954929	0.948546	0.997666
ENSG00000136535_LINE3540_TBR1_D_N2	-0.0569242	-0.17886	0.261717	1.11395	1.0945	1.01406
ENSG00000100146_LINE3355_SOX10_D_N1	-0.0190082	-0.233	0.260861	1.07475	1.02529	1.11183
ENSG00000123411_LINE879_IKZF4_I	-0.307407	-0.000568191	0.259087	1.08592	1.17344	1.0153
ENSG00000185811_LINE1326_IKZF1_D_N3	-0.307407	-0.000568191	0.259087	1.08592	1.17344	1.0153
ENSG00000109787_LINE818_KLF3_D	-0.583378	0.132804	0.255543	1.20968	1.58204	1.32283
ENSG00000127528_LINE2760_KLF2_I_N1	-0.583378	0.132804	0.255543	1.20968	1.58204	1.32283
ENSG00000101076_LINE2929_HNF4A_D_N1	-0.23363	-0.0987603	0.253163	0.948708	1.00761	0.893002
ENSG00000177463_LINE3101_NR2C2_D_N1	-0.0364608	-0.182253	0.252321	0.99746	1.17583	1.01992
ENSG00000054598_LINE1936_FOXC1_D_N1	-0.0221784	-0.151239	0.251801	0.97075	1.03185	0.962112
ENSG00000170122_LINE2827_FOXD4_I_N1	-0.0221784	-0.151239	0.251801	0.97075	1.03185	0.962112
ENSG00000184492_LINE3268_FOXD4L1_I_N1	-0.0221784	-0.151239	0.251801	0.97075	1.03185	0.962112
ENSG00000187559_LINE3687_FOXD4L3_I_N1	-0.0221784	-0.151239	0.251801	0.97075	1.03185	0.962112
ENSG00000204779_LINE3961_FOXD4L5_I_N1	-0.0221784	-0.151239	0.251801	0.97075	1.03185	0.962112
ENSG00000204793_LINE4098_FOXD4L6_I_N1	-0.0221784	-0.151239	0.251801	0.97075	1.03185	0.962112
ENSG00000129654_LINE6763_FOXJ1_I_N1	-0.0221784	-0.151239	0.251801	0.97075	1.03185	0.962112
ENSG00000183770_LINE8753_FOXL2_I_N1	-0.0221784	-0.151239	0.251801	0.97075	1.03185	0.962112
ENSG00000184659_LINE9074_FOXD4L4_I_N1	-0.0221784	-0.151239	0.251801	0.97075	1.03185	0.962112
ENSG00000204828_LINE10483_FOXD4L2_I_N1	-0.0221784	-0.151239	0.251801	0.97075	1.03185	0.962112
ENSG00000186350_LINE3116_RXRA_D_N3	0.0203173	-0.217807	0.25147	1.00268	1.08702	1.08778
ENSG00000148200_LINE3017_NR6A1_D_N2	-0.0389564	-0.203554	0.251041	0.997349	0.998012	1.081
ENSG00000087510_LINE14_TFAP2C_D_N2	-0.0551038	-0.135812	0.249808	1.07605	1.12156	1.06326
ENSG00000082175_LINE2903_PGR_D_N1	-0.0919852	-0.152142	0.249716	0.985281	1.1264	0.998573
ENSG00000177463_LINE3089_NR2C2_D_N3	-0.179164	-0.0581903	0.249503	0.90912	1.05236	0.985309
ENSG00000025434_LINE2886_NR1H3_I	-0.0554201	-0.213416	0.248266	0.967682	1.1132	1.13734
ENSG00000131408_LINE2980_NR1H2_D	-0.0554201	-0.213416	0.248266	0.967682	1.1132	1.13734
ENSG00000129194_LINE3394_SOX15_D_N1	-0.0629268	-0.181422	0.245171	0.968659	0.930637	0.970623
ENSG00000100146_LINE3356_SOX10_D_N1	-0.112238	-0.153232	0.244753	1.05013	1.10752	0.924322
ENSG00000164532_LINE3551_TBX20_D_N2	-0.249113	-0.0872412	0.243533	1.08121	1.11109	0.931426
ENSG00000164330_LINE255_EBF1_D_N1	-0.250204	-0.0813685	0.241522	0.980435	1.07082	0.970561
ENSG00000111424_LINE2941_VDR_D_N1	-0.14759	-0.0882826	0.240175	1.08887	1.05817	1.09194
ENSG00000151623_LINE3027_NR3C2_D_N1	-0.132375	-0.141074	0.238981	1.02886	0.985751	1.06989
ENSG00000111424_LINE2942_VDR_D_N1	-0.15108	-0.0777127	0.238962	0.99377	1.04628	1.04768
ENSG00000105991_LINE2207_HOXA1_D_N1	-0.18971	-0.0888735	0.238669	0.791562	1.03709	0.909309
ENSG00000153234_LINE3032_NR4A2_D_N2	-0.24657	-0.0584764	0.23847	1.0524	1.15192	1.06747
ENSG00000125398_LINE3386_SOX9_D_N1	0.042848	-0.249314	0.238121	1.01258	1.08617	0.955436
ENSG00000169635_LINE1117_HIC2_D	-0.0730404	-0.0959715	0.237479	1.01898	1.08005	0.897293
ENSG00000156925_LINE999_ZIC3_D_N2	-0.0653336	-0.127791	0.234069	0.993511	0.941401	1.06282
ENSG00000186951_LINE3121_PPARA_D_N1	-0.0520961	-0.122108	0.233291	1.15166	1.12372	1.04827
ENSG00000053254_LINE2563_FOXN3_I_N1	-0.170835	-0.117063	0.23223	0.980176	1.03172	1.0769
ENSG00000170802_LINE7896_FOXN2_I_N1	-0.170835	-0.117063	0.23223	0.980176	1.03172	1.0769
ENSG00000111049_LINE473_MYF5_I_N1	-0.0260262	-0.147467	0.231356	1.15739	1.27753	1.10471
ENSG00000153560_LINE2149_UBP1_D	-0.463488	0.0296449	0.231267	0.96374	0.987086	0.992425
ENSG00000115112_LINE11249_TFCP2L1_I_N1	-0.463488	0.0296449	0.231267	0.96374	0.987086	0.992425
ENSG00000141510_LINE3148_TP53_D_N1	0.499315	-0.459112	0.230466	1.19961	1.09428	1.2016
ENSG00000164011_LINE1045_ZNF691_I	0.0621966	-0.219374	0.229482	0.896587	0.992976	1.02485
ENSG00000159216_LINE3282_RUNX1_D_N2	-0.129225	-0.0603066	0.226069	1.0384	1.37136	1.15307
ENSG00000256683_LINE3706_ZNF350_D	-0.250504	-0.0953143	0.225045	0.97564	0.900943	0.848211
ENSG00000115112_LINE11247_TFCP2L1_I_N2	0.0336231	-0.189052	0.224412	0.940881	1.05137	0.954289
ENSG00000073282_LINE3142_TP63_D_N1	0.0221325	-0.186583	0.223656	1.01422	1.04868	1.11551
ENSG00000073282_LINE3139_TP63_D_N1	0.47183	-0.479836	0.223143	1.13963	1.1974	1.20585
ENSG00000143257_LINE3012_NR1I3_D_N1	-0.0894128	-0.167651	0.222789	0.999637	1.03995	1.01927
ENSG00000115112_LINE11243_TFCP2L1_I_N1	-0.100951	-0.0210266	0.221658	1.04988	1.12827	1.06319
ENSG00000012504_LINE2885_NR1H4_D	-0.319808	-0.0203035	0.220429	1.00242	1.18085	1.05221
ENSG00000141510_LINE3150_TP53_D_N1	0.142252	-0.266864	0.21991	0.989551	1.09382	1.0044
ENSG00000178403_LINE282_NEUROG2_D_N2	-0.0092842	-0.141618	0.218914	1.04281	0.941271	1.13791
ENSG00000160199_LINE2408_PKNOX1_D_N1	-0.076834	-0.132616	0.218574	1.12854	1.23109	0.933474
ENSG00000106571_LINE813_GLI3_D	-0.271476	0.0219945	0.218426	1.03246	1.04432	0.997878
ENSG00000102935_LINE713_ZNF423_D_N2	-0.148991	-0.0601953	0.217149	0.944902	0.984655	0.992619
ENSG00000152977_LINE989_ZIC1_D_N2	-0.214356	-0.00830413	0.216544	1.06145	0.961446	1.08231
ENSG00000135111_LINE3538_TBX3_D	-0.0453176	-0.205599	0.215764	0.976316	1.02961	1.00652
ENSG00000005513_LINE3334_SOX8_D_N2	-0.125671	-0.0887483	0.214634	0.909524	1.01777	0.976482
ENSG00000141510_LINE3149_TP53_D_N2	0.269957	-0.310662	0.213761	1.02392	1.01758	1.15162
ENSG00000196482_LINE3127_ESRRG_D_N1	-0.0895105	-0.166338	0.212738	0.933	0.985127	0.996019
ENSG00000170616_LINE1130_SCRT1_D	0.0503533	-0.181993	0.212137	1.16096	1.29886	1.13325
ENSG00000171956_LINE2019_FOXB1_D_N1	-0.14419	-0.03629	0.21101	1.03515	1.03128	0.99857
ENSG00000170122_LINE2892_FOXD4_I_N1	-0.14419	-0.03629	0.21101	1.03515	1.03128	0.99857
ENSG00000184492_LINE3337_FOXD4L1_I_N1	-0.14419	-0.03629	0.21101	1.03515	1.03128	0.99857
ENSG00000187559_LINE3748_FOXD4L3_I_N1	-0.14419	-0.03629	0.21101	1.03515	1.03128	0.99857
ENSG00000204779_LINE4022_FOXD4L5_I_N1	-0.14419	-0.03629	0.21101	1.03515	1.03128	0.99857
ENSG00000204793_LINE4159_FOXD4L6_I_N1	-0.14419	-0.03629	0.21101	1.03515	1.03128	0.99857
ENSG00000129654_LINE6827_FOXJ1_I_N1	-0.14419	-0.03629	0.21101	1.03515	1.03128	0.99857
ENSG00000183770_LINE8818_FOXL2_I_N1	-0.14419	-0.03629	0.21101	1.03515	1.03128	0.99857
ENSG00000184659_LINE9135_FOXD4L4_I_N1	-0.14419	-0.03629	0.21101	1.03515	1.03128	0.99857
ENSG00000204828_LINE10544_FOXD4L2_I_N1	-0.14419	-0.03629	0.21101	1.03515	1.03128	0.99857
ENSG00000215397_LINE1563_SCRT2_D	0.15006	-0.201952	0.209062	1.16575	1.1911	1.18404
ENSG00000173153_LINE3074_ESRRA_D_N2	-0.0895854	-0.135352	0.206447	0.976322	0.997693	0.943222
ENSG00000105419_LINE2202_MEIS3_D_N1	-0.0789361	-0.138909	0.206184	1.12846	1.26764	1.02642
ENSG00000069667_LINE2896_RORA_D_N5	-0.103088	-0.110409	0.201311	1.0438	1.01725	1.0887
ENSG00000116016_LINE149_EPAS1_D	-0.332354	0.154165	0.201295	0.925631	1.07968	0.997399
ENSG00000153779_LINE2398_TGIF2LX_D	-0.119398	-0.105751	0.19883	1.11204	1.18663	0.994096
ENSG00000176679_LINE2500_TGIF2LY_I	-0.119398	-0.105751	0.19883	1.11204	1.18663	0.994096
ENSG00000174738_LINE6612_NR1D2_I_N1	-0.286973	-0.0519079	0.196444	1.00604	1.05665	1.01084
ENSG00000005513_LINE3335_SOX8_D_N1	-0.0126877	-0.170901	0.19035	1.01069	1.15154	0.949509
ENSG00000121068_LINE3533_TBX2_D_N1	-0.0566633	-0.10113	0.19035	1.07884	1.05303	0.987068
ENSG00000143171_LINE3007_RXRG_D_N3	-0.00656883	-0.173238	0.189352	0.995626	1.04944	1.09481
ENSG00000170485_LINE263_NPAS2_I	-0.000902892	-0.0330101	0.189293	1.1024	1.03994	1.00561
ENSG00000090447_LINE107_TFAP4_D_N2	-0.159133	-0.082937	0.187789	0.993307	1.06841	0.967995
ENSG00000085276_LINE669_MECOM_D_N5	-0.226644	0.00110695	0.18657	1.02649	1.238	1.0125
ENSG00000163508_LINE3545_EOMES_D_N1	-0.145289	-0.0627391	0.186316	1.11012	1.07239	0.988249
ENSG00000131759_LINE2986_RARA_D_N2	0.0150105	-0.241713	0.184291	1.03249	1.14615	0.967605
ENSG00000101076_LINE2931_HNF4A_D_N1	-0.0658028	-0.135146	0.183822	0.999015	1.03693	0.976337
ENSG00000064218_LINE1728_DMRT3_D	0.0136238	-0.1093	0.180591	0.946865	1.10403	0.976474
ENSG00000111424_LINE2940_VDR_D_N1	-0.145644	-0.0364169	0.179709	0.989963	1.04538	0.976551
ENSG00000137203_LINE30_TFAP2A_D_N2	-0.0974774	-0.0847438	0.178304	0.984548	1.05846	1.09073
ENSG00000125285_LINE3378_SOX21_D_N1	0.106837	-0.257212	0.177885	0.953267	0.964512	0.987741
ENSG00000100146_LINE3357_SOX10_D_N1	-0.236655	0.0706756	0.175638	1.12971	1.52146	1.33244
ENSG00000204231_LINE3132_RXRB_D_N1	-0.0666726	-0.119941	0.175389	1.00703	1.05112	1.13447
ENSG00000125618_LINE3159_PAX8_D	-0.216291	-0.00279269	0.174618	0.924724	1.06307	0.934437
ENSG00000084093_LINE665_REST_D_N10	-0.0482432	-0.167346	0.169623	0.959127	0.958999	0.984091
ENSG00000006047_LINE2211_YBX2_I_N1	0.110208	-0.175358	0.169358	1.0661	1.01396	1.16214
ENSG00000060138_LINE2216_CSDA_I_N1	0.110208	-0.175358	0.169358	1.0661	1.01396	1.16214
ENSG00000111049_LINE470_MYF5_I_N1	-0.207975	-0.0540577	0.167016	1.01143	1.11502	1.05594
ENSG00000112333_LINE2946_NR2E1_D_N1	-0.124303	-0.0586154	0.16653	1.06764	1.0271	0.961258
ENSG00000121068_LINE3534_TBX2_D_N1	-0.0350838	-0.214258	0.165809	0.971157	1.08877	1.10805
ENSG00000131759_LINE2985_RARA_D_N2	0.124965	-0.206307	0.164949	0.973329	1.05521	1.09535
ENSG00000090447_LINE110_TFAP4_D_N1	-0.145939	-0.11755	0.163212	0.989209	1.09861	1.03975
ENSG00000134595_LINE3399_SOX3_I	-0.136932	0.104363	0.158793	1.09918	1.36076	1.16099
ENSG00000206289_LINE3134_AL8445277_I	-0.368171	-0.00121668	0.157473	1.0173	1.15734	1.11128
ENSG00000227322_LINE3135_AL6628245_I	-0.368171	-0.00121668	0.157473	1.0173	1.15734	1.11128
ENSG00000228333_LINE3136_CR7597334_I	-0.368171	-0.00121668	0.157473	1.0173	1.15734	1.11128
ENSG00000231321_LINE3137_CR3545653_I	-0.368171	-0.00121668	0.157473	1.0173	1.15734	1.11128
ENSG00000235712_LINE3138_CR9368773_I	-0.368171	-0.00121668	0.157473	1.0173	1.15734	1.11128
ENSG00000120094_LINE2292_HOXB1_D	-0.100588	-0.102458	0.156506	1.03374	0.996378	1.01274
ENSG00000181449_LINE3444_SOX2_D_N1	-0.186879	0.00828404	0.156004	1.02547	1.07172	1.03769
ENSG00000122180_LINE160_MYOG_D	-0.131282	-0.118711	0.155746	0.944719	1.16183	1.08509
ENSG00000111049_LINE483_MYF5_I_N1	-0.131282	-0.118711	0.155746	0.944719	1.16183	1.08509
ENSG00000123307_LINE286_NEUROD4_I_N2	-0.107239	-0.0137264	0.153195	1.05584	1.03095	1.07341
ENSG00000164600_LINE423_NEUROD6_I_N2	-0.107239	-0.0137264	0.153195	1.05584	1.03095	1.07341
ENSG00000181449_LINE3439_SOX2_D_N2	0.0275677	-0.20218	0.152987	0.970699	0.950651	1.02899
ENSG00000196092_LINE3178_PAX5_D_N1	0.0992089	-0.173544	0.15256	1.00732	1.02557	0.996255
ENSG00000143365_LINE3014_RORC_D	-0.112809	-0.0649537	0.149607	0.938992	0.931157	0.953547
ENSG00000198963_LINE18390_RORB_I_N1	-0.112809	-0.0649537	0.149607	0.938992	0.931157	0.953547
ENSG00000181690_LINE1280_PLAG1_D_N1	-0.239684	0.062671	0.149363	1.1378	1.08302	1.00763
ENSG00000111249_LINE1692_CUX2_D_N1	-0.285243	0.0450219	0.148237	0.994544	0.980503	0.997729
ENSG00000081059_LINE3348_TCF7_D	-0.0483554	-0.0454513	0.146742	1.10689	1.19565	1.04779
ENSG00000164736_LINE3425_SOX17_D	-0.374581	0.145205	0.145819	1.14366	1.37018	1.16053
ENSG00000177932_LINE1220_ZNF354C_D	-0.0854618	-0.183769	0.145344	0.962174	0.896929	0.913005
ENSG00000092607_LINE3528_TBX15_D_N1	-0.192221	-0.00311089	0.144693	1.05936	1.16609	0.924142
ENSG00000112837_LINE19949_TBX18_I_N1	-0.192221	-0.00311089	0.144693	1.05936	1.16609	0.924142
ENSG00000122145_LINE20002_TBX22_I_N1	-0.192221	-0.00311089	0.144693	1.05936	1.16609	0.924142
ENSG00000129194_LINE3393_SOX15_D_N1	0.0382013	-0.104145	0.14455	0.886019	1.00158	0.967655
ENSG00000169083_LINE3053_AR_D_N3	-0.10782	-0.101809	0.143226	0.972233	0.947557	1.12928
ENSG00000111249_LINE1693_CUX2_D_N1	0.0505541	-0.117251	0.142339	1.0272	1.10426	0.985256
ENSG00000203883_LINE3460_SOX18_D_N1	-0.0417507	-0.0735688	0.139071	0.954112	0.995985	0.963098
ENSG00000198911_LINE312_SREBF2_D_N1	-0.478919	0.201585	0.137518	0.972309	1.05508	0.945849
ENSG00000166888_LINE3494_STAT6_D_N1	-0.167664	-0.0358989	0.137485	1.03846	1.07113	1.07245
ENSG00000137203_LINE28_TFAP2A_D_N2	-0.11096	-0.0335454	0.136382	1.00403	1.28037	1.18723
ENSG00000165495_LINE2439_PKNOX2_D	-0.0386942	-0.09652	0.1348	1.12938	1.21011	0.980978
ENSG00000113580_LINE2948_NR3C1_D_N1	0.0269883	-0.177686	0.133891	0.900663	1.02747	0.962589
ENSG00000105856_LINE3361_HBP1_D	-0.20348	-0.0349459	0.131517	1.09107	1.05867	1.00018
ENSG00000143171_LINE3008_RXRG_D_N2	0.0425089	-0.0862786	0.130975	1.11056	1.05744	0.945767
ENSG00000164532_LINE3549_TBX20_D_N2	-0.176596	0.000781236	0.130253	0.983264	1.04726	1.04048
ENSG00000164458_LINE3548_T_D_N2	-0.124438	-0.152212	0.129334	0.986715	1.12141	1.04536
ENSG00000125398_LINE3385_SOX9_D_N1	-0.0993937	-0.131854	0.128637	0.964857	1.04037	0.98316
ENSG00000187626_LINE1355_ZKSCAN4_I	0.134869	-0.18139	0.127218	1.04877	1.01899	1.01587
ENSG00000189298_LINE1383_ZKSCAN3_D	0.134869	-0.18139	0.127218	1.04877	1.01899	1.01587
ENSG00000178951_LINE1238_ZBTB7A_D_N1	-0.0754555	-0.103569	0.127077	0.897789	0.886321	0.923306
ENSG00000184058_LINE3558_TBX1_D_N1	-0.246371	-0.0404609	0.12702	0.98335	1.00235	0.953063
ENSG00000070444_LINE87_MNT_D	-0.197658	0.150205	0.126808	1.04274	1.1441	0.96761
ENSG00000105672_LINE1815_ETV2_D	0.187854	-0.225263	0.126138	1.04811	1.26516	1.20252
ENSG00000144852_LINE3015_NR1I2_D_N1	-0.0449838	-0.128466	0.123722	1.05186	1.06182	0.999136
ENSG00000072310_LINE94_SREBF1_D_N3	-0.258057	0.0167474	0.12344	0.989961	1.11079	1.10505
ENSG00000067646_LINE629_ZFY_I	-0.00579653	-0.145252	0.122658	0.770516	0.800764	0.838707
ENSG00000066336_LINE1813_SPI1_D_N5	-0.385643	0.130765	0.122078	0.998079	1.06747	1.07298
ENSG00000177551_LINE280_NHLH2_I	0.0214065	-0.055716	0.120814	1.03017	1.19443	1.03804
ENSG00000082175_LINE2904_PGR_D_N1	-0.226065	0.0560545	0.117833	1.00353	1.11095	1.02927
ENSG00000113580_LINE2961_NR3C1_D_N1	-0.226065	0.0560545	0.117833	1.00353	1.11095	1.02927
ENSG00000171786_LINE269_NHLH1_D_N3	0.0342617	-0.0824301	0.116886	1.08502	1.10922	0.994716
ENSG00000104903_LINE202_LYL1_I_N4	0.0342617	-0.0824301	0.116886	1.08502	1.10922	0.994716
ENSG00000069667_LINE2895_RORA_D_N1	-0.230564	-0.0259616	0.116555	0.971065	1.03917	1.04736
ENSG00000198963_LINE18388_RORB_I_N1	-0.230564	-0.0259616	0.116555	0.971065	1.03917	1.04736
ENSG00000106852_LINE2232_LHX6_D_N1	-0.063723	-0.0679133	0.116506	0.968419	0.94605	0.963395
ENSG00000101076_LINE2933_HNF4A_D_N1	-0.0571298	-0.0592868	0.114497	1.00406	1.092	1.07747
ENSG00000184058_LINE3556_TBX1_D_N1	-0.257393	0.00711879	0.11429	1.04996	1.08865	0.955673
ENSG00000176887_LINE3434_SOX11_I	-0.242206	0.112836	0.113714	1.27114	1.34118	1.11089
ENSG00000170577_LINE2480_SIX2_I	-0.162067	-0.0763747	0.113237	1.06648	0.950055	1.04425
ENSG00000039600_LINE3341_SOX30_I	-0.0327436	0.022427	0.113213	1.06002	1.17438	1.05067
ENSG00000074047_LINE633_GLI2_D_N1	-0.0556666	-0.0129131	0.110038	1.0939	1.07675	1.02151
ENSG00000136997_LINE202_MYC_D_N7	-0.0710478	-0.00994426	0.10985	1.03089	0.959858	0.909843
ENSG00000077092_LINE2898_RARB_D_N1	0.0250832	-0.104372	0.109385	0.987436	1.07083	1.04159
ENSG00000134852_LINE191_CLOCK_D	0.120814	-0.0605111	0.109129	1.11169	1.05017	0.983273
ENSG00000087510_LINE13_TFAP2C_D_N2	0.0740167	-0.104923	0.106781	1.114	1.38748	1.24587
ENSG00000008196_LINE3_TFAP2B_D_N1	-0.0070448	-0.0717787	0.106731	1.10814	1.39457	1.28067
ENSG00000169740_LINE1118_ZNF32_I	0.222459	-0.14654	0.105184	1.08699	1.04604	1.03189
ENSG00000099326_LINE684_MZF1_D_N3	-0.452462	0.194958	0.104195	1.05871	1.15021	1.07474
ENSG00000148737_LINE3416_TCF7L2_D_N2	-0.17059	-0.00113442	0.103758	1.05105	1.15848	1.07839
ENSG00000084093_LINE664_REST_D_N1	-0.123271	-0.071921	0.102898	0.880858	1.02128	0.984347
ENSG00000142025_LINE4258_DMRTC2_I_N2	0.0897119	-0.193942	0.101984	1.00477	1.0894	0.934714
ENSG00000174576_LINE275_NPAS4_I	0.00891921	0.0017182	0.101106	1.11267	1.17098	1.0616
ENSG00000160967_LINE1705_CUX1_D_N2	-0.0163639	-0.10251	0.100853	1.10316	1.12285	1.03341
ENSG00000131196_LINE3215_NFATC1_D_N1	-0.127288	0.0469226	0.100836	1.18861	1.20397	1.07876
ENSG00000185670_LINE1324_ZBTB3_I	0.283652	-0.248646	0.100656	0.904152	1.2422	1.0285
ENSG00000185551_LINE3104_NR2F2_D_N1	0.0602929	-0.146175	0.0994209	1.0592	1.01048	1.09984
ENSG00000100146_LINE3353_SOX10_D_N1	-0.00814003	-0.0468693	0.099116	0.992478	1.05478	1.12752
ENSG00000150907_LINE2002_FOXO1_D_N1	-0.149664	-0.0228009	0.0961659	1.04745	1.00371	1.08795
ENSG00000101076_LINE2935_HNF4A_D_N1	0.0176512	-0.0656189	0.0951665	1.08774	1.12595	1.01589
ENSG00000160113_LINE3034_NR2F6_D_N1	-0.0468599	-0.0285772	0.0936707	1.13799	1.09512	1.05275
ENSG00000124766_LINE3374_SOX4_D_N1	-0.178781	0.112841	0.0934376	1.05228	1.24736	1.0379
ENSG00000160967_LINE1704_CUX1_D_N1	-0.307049	0.091962	0.0927432	0.977531	1.05367	1.10845
ENSG00000180532_LINE1261_ZSCAN4_D	-0.111773	-0.00376101	0.0912069	0.997687	1.05872	1.02678
ENSG00000125285_LINE3377_SOX21_D_N1	-0.0213146	0.00386978	0.0880359	0.935104	0.958462	0.983766
ENSG00000168875_LINE3429_SOX14_D_N1	0.0103656	-0.0626211	0.0874786	0.988352	1.05047	0.974075
ENSG00000101883_LINE2195_RHOXF1_D_N2	0.145373	-0.190664	0.0857215	0.923104	0.901786	1.08315
ENSG00000139352_LINE730_ASCL1_I_N2	-0.0361635	-0.0515749	0.0843285	1.02498	1.20363	0.963417
ENSG00000126778_LINE2315_SIX1_I	-0.212723	-0.0338244	0.0840535	1.02042	0.99132	0.9634
ENSG00000142700_LINE1734_DMRTA2_D	0.0329629	-0.0617269	0.0837947	1.00297	0.990227	0.999841
ENSG00000112658_LINE2795_SRF_D_N1	0.142563	-0.156414	0.0811662	1.15405	1.2137	1.0063
ENSG00000107485_LINE2090_GATA3_D_N1	0.000920916	-0.0890294	0.0806143	1.05468	1.00148	1.05468
ENSG00000177374_LINE1207_HIC1_D	-0.0797155	0.0302651	0.0793776	0.939552	1.01342	0.986441
ENSG00000142025_LINE4261_DMRTC2_I_N1	0.05551	-0.216394	0.0792693	1.00443	1.15035	0.926233
ENSG00000007866_LINE3574_TEAD3_D_N1	0.0533851	-0.22333	0.0767159	1.10994	1.07381	1.06921
ENSG00000160967_LINE1703_CUX1_D_N1	-0.123079	0.0264371	0.0766751	1.04795	1.08744	1.08191
ENSG00000177426_LINE2508_TGIF1_D_N1	-0.052723	-0.0318326	0.0763316	1.15225	1.18542	1.01859
ENSG00000198911_LINE308_SREBF2_D_N1	-0.284917	0.046499	0.0763049	0.977266	1.05619	1.01058
ENSG00000079432_LINE3346_CIC_I	-0.225851	0.0347917	0.0740552	1.0799	1.15836	1.11537
ENSG00000139083_LINE1876_ETV6_D_N1	-0.0267505	-0.123363	0.0729758	1.06916	1.28818	1.1053
ENSG00000164683_LINE258_HEY1_D	-0.127809	0.0791032	0.072448	0.980401	1.21477	1.01343
ENSG00000091831_LINE2909_ESR1_D_N1	-0.21103	-0.0311995	0.071883	1.09962	1.15262	1.08854
ENSG00000078900_LINE3147_TP73_D_N1	-0.0180935	-0.0563502	0.0704182	1.00934	1.1551	0.986531
ENSG00000125285_LINE3376_SOX21_D_N1	-0.0955307	0.00141955	0.0702969	0.976548	1.05077	0.943349
ENSG00000148516_LINE576_ZEB1_D_N1	-0.0516932	-0.00470533	0.0696122	1.05965	1.10064	0.971817
ENSG00000118689_LINE1964_FOXO3_D_N1	-0.43777	0.216327	0.0689858	0.974486	1.01385	1.01383
ENSG00000172819_LINE3056_RARG_D_N2	-0.295014	0.0348704	0.0688871	1.03069	1.05357	1.08161
ENSG00000184481_LINE2043_FOXO4_D_N1	-0.113009	-0.0395471	0.0687559	1.04819	1.01599	1.07294
ENSG00000153234_LINE3031_NR4A2_D_N1	-0.160662	-0.0241091	0.0686665	0.972265	1.06238	0.929363
ENSG00000057657_LINE618_PRDM1_D_N1	-0.229905	0.0140233	0.0682793	0.901688	0.940096	0.96729
ENSG00000138795_LINE3404_LEF1_D_N1	-0.113842	0.0666445	0.067401	1.06579	1.13377	1.04972
ENSG00000244405_LINE1930_ETV5_D_N1	-0.0472171	-0.0424739	0.0671113	0.931998	1.05764	0.948337
ENSG00000069812_LINE86_HES2_I	-0.0742021	0.0126002	0.063886	0.999225	1.16613	0.993187
ENSG00000105610_LINE802_KLF1_D	-0.805791	0.453024	0.0631604	1.23092	1.84577	1.57219
ENSG00000127528_LINE2759_KLF2_I_N1	-0.805791	0.453024	0.0631604	1.23092	1.84577	1.57219
ENSG00000118707_LINE2283_TGIF2_D	-0.104486	0.023326	0.0625261	1.15582	1.14895	0.963377
ENSG00000164532_LINE3550_TBX20_D_N1	-0.17598	0.0454996	0.0604507	1.03856	1.0161	1.0038
ENSG00000144852_LINE3016_NR1I2_D_N1	0.261721	-0.282539	0.060254	0.986257	1.02967	0.962744
ENSG00000181449_LINE3440_SOX2_D_N2	-0.126838	0.0592057	0.0588209	0.959042	1.04639	0.996668
ENSG00000043355_LINE608_ZIC2_D_N2	-0.336805	0.221787	0.0584694	0.978445	1.073	1.08043
ENSG00000118495_LINE840_PLAGL1_D	-0.103351	0.0520055	0.0569053	1.0264	1.09056	1.04474
ENSG00000007372_LINE2608_PAX6_D_N1	-0.08871	0.087782	0.0568196	1.02166	1.04984	1.00492
ENSG00000119950_LINE156_MXI1_D_N1	-0.0548178	-0.0815458	0.0560083	1.05737	0.903752	0.971379
ENSG00000182521_LINE3570_TBPL2_I	-0.0506843	0.0574696	0.055973	1.02782	1.01745	1.03391
ENSG00000111046_LINE136_MYF6_D_N1	-0.00960586	-0.104219	0.0553904	0.95125	0.971384	1.11803
ENSG00000111049_LINE480_MYF5_I_N1	-0.00960586	-0.104219	0.0553904	0.95125	0.971384	1.11803
ENSG00000005513_LINE3332_SOX8_D_N2	-0.0603886	-0.043776	0.0551433	1.01004	0.997465	1.01375
ENSG00000005513_LINE3331_SOX8_D_N1	0.0870441	-0.0720696	0.0545122	0.985788	0.989539	1.10868
ENSG00000102349_LINE709_KLF8_D	-0.118736	0.0885127	0.0535944	0.901579	1.1709	1.05967
ENSG00000127528_LINE2763_KLF2_I_N1	-0.118736	0.0885127	0.0535944	0.901579	1.1709	1.05967
ENSG00000134954_LINE1865_ETS1_D_N2	0.0315781	-0.104172	0.0529281	0.990311	1.04547	0.948952
ENSG00000125952_LINE74_MAX_D_N1	-0.0824599	0.0398296	0.0515226	1.08207	1.07691	1.05203
ENSG00000197576_LINE16112_HOXA4_I_N1	-0.0283467	-0.0581263	0.0507337	1.06999	1.11682	1.01998
ENSG00000185122_LINE2718_HSF1_D_N1	0.00184775	-0.0383868	0.0500279	0.959991	0.995354	1.18325
ENSG00000203883_LINE3459_SOX18_D_N1	-0.236679	0.142684	0.0485831	1.05123	1.21266	1.06151
ENSG00000118689_LINE1962_FOXO3_D_N1	0.00169301	0.0117671	0.0471174	0.992411	1.05246	1.01743
ENSG00000141568_LINE1994_FOXK2_I	-0.217869	0.149123	0.0458788	1.15065	1.43908	1.10619
ENSG00000198815_LINE2057_FOXJ3_D_N1	-0.172506	0.119855	0.0452735	1.1138	1.26775	1.07935
ENSG00000119950_LINE154_MXI1_D_N1	-0.116954	0.126778	0.0446541	1.01074	1.19263	1.01469
ENSG00000184895_LINE3453_SRY_D_N1	-0.0173381	-0.0409688	0.0432668	0.97791	0.938996	1.03497
ENSG00000170122_LINE2877_FOXD4_I_N1	-0.0996804	0.084431	0.0430067	1.06097	1.23792	1.02122
ENSG00000184492_LINE3321_FOXD4L1_I_N1	-0.0996804	0.084431	0.0430067	1.06097	1.23792	1.02122
ENSG00000187559_LINE3734_FOXD4L3_I_N1	-0.0996804	0.084431	0.0430067	1.06097	1.23792	1.02122
ENSG00000204779_LINE4008_FOXD4L5_I_N1	-0.0996804	0.084431	0.0430067	1.06097	1.23792	1.02122
ENSG00000204793_LINE4145_FOXD4L6_I_N1	-0.0996804	0.084431	0.0430067	1.06097	1.23792	1.02122
ENSG00000129654_LINE6813_FOXJ1_I_N1	-0.0996804	0.084431	0.0430067	1.06097	1.23792	1.02122
ENSG00000183770_LINE8803_FOXL2_I_N1	-0.0996804	0.084431	0.0430067	1.06097	1.23792	1.02122
ENSG00000184659_LINE9121_FOXD4L4_I_N1	-0.0996804	0.084431	0.0430067	1.06097	1.23792	1.02122
ENSG00000204828_LINE10530_FOXD4L2_I_N1	-0.0996804	0.084431	0.0430067	1.06097	1.23792	1.02122
ENSG00000160967_LINE1701_CUX1_D_N1	-0.0253405	-0.0538261	0.0412733	0.960701	0.993703	0.989799
ENSG00000087510_LINE8_TFAP2C_D_N1	-0.0989588	0.0338948	0.0403776	0.896839	1.00197	1.03264
ENSG00000184058_LINE3555_TBX1_D_N1	0.0460331	-0.070836	0.0401711	0.960371	1.10536	0.901481
ENSG00000131196_LINE3213_NFATC1_D_N1	-0.111658	0.0515516	0.0398773	1.05204	1.05898	0.972939
ENSG00000111049_LINE479_MYF5_I_N1	-0.100093	-0.0179989	0.0396434	1.03267	1.07921	1.00452
ENSG00000115738_LINE147_ID2_I	-0.281381	0.210329	0.0394669	1.03543	1.19938	1.0945
ENSG00000125968_LINE173_ID1_I	-0.281381	0.210329	0.0394669	1.03543	1.19938	1.0945
ENSG00000102145_LINE2074_GATA1_D_N1	-0.10784	0.018503	0.0389051	1.03351	1.05973	1.00329
ENSG00000121068_LINE3532_TBX2_D_N1	-0.157098	0.0928915	0.0387117	0.973492	1.1074	1.1078
ENSG00000165702_LINE1058_GFI1B_D	0.0238913	-0.0132424	0.0380628	1.02045	1.09999	0.988445
ENSG00000138795_LINE3405_LEF1_D_N1	-0.144484	0.0583585	0.0362037	1.08107	1.00253	1.06564
ENSG00000184895_LINE3452_SRY_D_N1	0.0445869	-0.0462495	0.0360619	0.998092	1.00118	1.00009
ENSG00000143178_LINE3541_TBX19_D	0.160019	-0.200874	0.0359296	1.10076	1.03224	0.936148
ENSG00000174197_LINE322_MGA_D_N1	-0.243979	0.0988167	0.0358975	0.987063	1.09517	1.04077
ENSG00000175745_LINE3084_NR2F1_D_N1	-0.0573924	-0.0700008	0.0339756	0.929955	1.14926	1.03672
ENSG00000090447_LINE108_TFAP4_D_N2	-0.324998	0.192504	0.0334026	1.0329	1.02416	1.0614
ENSG00000163666_LINE2424_HESX1_D_N1	-0.067733	0.0174966	0.0327041	1.02586	0.860163	0.997194
ENSG00000184895_LINE3448_SRY_D_N3	-0.124984	0.190975	0.0324526	1.06801	1.47245	1.16764
ENSG00000184486_LINE2676_POU3F2_D_N1	-0.0998657	0.0729982	0.0287337	1.05453	0.968832	0.971465
ENSG00000170549_LINE2478_IRX1_I	-0.0143522	-0.0273112	0.0274865	1.02621	0.949698	0.959316
ENSG00000177508_LINE2511_IRX3_I	-0.0143522	-0.0273112	0.0274865	1.02621	0.949698	0.959316
ENSG00000112333_LINE2945_NR2E1_D_N1	-0.0777229	-0.00420695	0.0250929	0.930642	0.942833	1.05893
ENSG00000171532_LINE264_NEUROD2_D	0.0406319	0.0143223	0.0230849	1.05074	1.10783	1.07404
ENSG00000184895_LINE3451_SRY_D_N1	-0.241229	0.16011	0.0228065	0.971159	1.08838	0.852256
ENSG00000178573_LINE525_MAF_D	-0.101038	0.0415586	0.0220387	1.08066	1.06556	1.07833
ENSG00000172819_LINE3061_RARG_D_N2	-0.0862636	-0.0157089	0.0219396	0.919282	1.07762	1.06542
ENSG00000173404_LINE1178_INSM1_D_N2	-0.155674	0.102498	0.0206651	0.987239	1.07559	0.937663
ENSG00000179774_LINE285_ATOH7_I	0.0937644	0.00972385	0.0174023	1.07702	1.01412	1.0843
ENSG00000135547_LINE193_HEY2_D_N2	-0.110162	0.125387	0.0171793	1.03724	1.21968	1.04163
ENSG00000175745_LINE3085_NR2F1_D_N2	-0.00317413	0.0425919	0.0170945	1.23749	1.03412	1.0357
ENSG00000160113_LINE3036_NR2F6_D_N1	-0.0741654	-0.0522844	0.0162544	0.94118	1.22016	1.05271
ENSG00000130700_LINE2098_GATA5_D_N1	-0.0965817	0.036488	0.0155053	1.00148	1.07305	0.965744
ENSG00000182759_LINE530_MAFA_D	0.0201045	-0.0991642	0.0142956	0.865053	1.03569	0.893799
ENSG00000102908_LINE3198_NFAT5_D_N1	-0.186046	0.19712	0.0117576	1.12517	1.27321	1.02241
ENSG00000065970_LINE1946_FOXJ2_D_N1	-0.184858	0.168386	0.0097682	1.17048	1.56669	1.19068
ENSG00000150907_LINE2000_FOXO1_D_N3	-0.184858	0.168386	0.0097682	1.17048	1.56669	1.19068
ENSG00000118513_LINE2848_MYB_D_N2	-0.0392446	0.00391749	0.00630408	1.08705	1.10703	1.14549
ENSG00000125398_LINE3384_SOX9_D_N1	0.0305013	-0.020357	0.00626064	1.03018	1.01645	1.15525
ENSG00000114861_LINE1957_FOXP1_D_N1	-0.223803	0.200156	0.00602742	1.16568	1.52794	1.21582
ENSG00000137166_LINE1988_FOXP4_I	-0.223803	0.200156	0.00602742	1.16568	1.52794	1.21582
ENSG00000152977_LINE990_ZIC1_D_N1	0.0717364	-0.0594321	0.0060124	1.02665	1.00794	1.03436
ENSG00000178860_LINE283_MSC_D	0.00524661	-0.0550614	0.0059661	1.00605	0.993492	1.10014
ENSG00000101883_LINE2196_RHOXF1_D_N2	-0.0317609	0.00080376	0.0033955	0.941875	1.03387	1.02995
ENSG00000164916_LINE2008_FOXK1_D_N1	-0.0255364	-0.014837	0.00201758	0.979143	0.908863	1.07542
ENSG00000170122_LINE2916_FOXD4_I_N5	-0.0255364	-0.014837	0.00201758	0.979143	0.908863	1.07542
ENSG00000184492_LINE3361_FOXD4L1_I_N5	-0.0255364	-0.014837	0.00201758	0.979143	0.908863	1.07542
ENSG00000187559_LINE3772_FOXD4L3_I_N5	-0.0255364	-0.014837	0.00201758	0.979143	0.908863	1.07542
ENSG00000204779_LINE4046_FOXD4L5_I_N5	-0.0255364	-0.014837	0.00201758	0.979143	0.908863	1.07542
ENSG00000204793_LINE4183_FOXD4L6_I_N5	-0.0255364	-0.014837	0.00201758	0.979143	0.908863	1.07542
ENSG00000129654_LINE6851_FOXJ1_I_N5	-0.0255364	-0.014837	0.00201758	0.979143	0.908863	1.07542
ENSG00000183770_LINE8842_FOXL2_I_N5	-0.0255364	-0.014837	0.00201758	0.979143	0.908863	1.07542
ENSG00000184659_LINE9159_FOXD4L4_I_N5	-0.0255364	-0.014837	0.00201758	0.979143	0.908863	1.07542
ENSG00000204828_LINE10568_FOXD4L2_I_N5	-0.0255364	-0.014837	0.00201758	0.979143	0.908863	1.07542
ENSG00000175387_LINE3330_SMAD2_D	-0.000443841	-0.00930424	0.00197879	0.885774	0.998097	0.978348
ENSG00000180828_LINE287_BHLHE22_D	0.10377	0.027294	0.000597824	1.04275	1.06762	1.12872
ENSG00000186130_LINE1341_ZBTB6_D_N2	0.0219912	-0.0600088	0.000425318	1.02557	0.960589	0.914168
ENSG00000115507_LINE2272_OTX1_D_N1	0.138652	-0.0911294	-0.000234903	1.04695	0.961501	0.967828
ENSG00000177468_LINE279_OLIG3_D	-0.00616862	0.02487	-0.000296115	1.09195	0.993976	1.03911
ENSG00000175727_LINE276_MLXIP_I	0.0680002	-0.0262417	-0.000418166	1.05548	0.941984	0.969137
ENSG00000129514_LINE1982_FOXA1_D_N7	-0.306545	0.249176	-0.00145509	1.01343	1.58642	1.25666
ENSG00000183770_LINE8806_FOXL2_I_N17	-0.306545	0.249176	-0.00145509	1.01343	1.58642	1.25666
ENSG00000123307_LINE291_NEUROD4_I_N7	0.148699	-0.0450282	-0.00329311	1.05613	1.04307	1.12821
ENSG00000164600_LINE428_NEUROD6_I_N7	0.148699	-0.0450282	-0.00329311	1.05613	1.04307	1.12821
ENSG00000172238_LINE966_ATOH1_I_N2	0.148699	-0.0450282	-0.00329311	1.05613	1.04307	1.12821
ENSG00000171606_LINE1147_ZNF274_D_N1	0.0109217	0.00123691	-0.00404783	0.938419	0.985105	0.990007
ENSG00000167182_LINE1085_SP2_D_N1	0.0161488	-0.0492617	-0.00418096	1.03622	1.00722	0.869402
ENSG00000168214_LINE1691_RBPJ_D	-0.388355	0.209315	-0.00543149	1.02529	1.30306	1.06939
ENSG00000167840_LINE1104_ZNF232_D	-0.0986799	0.0186959	-0.0071796	1.01129	1.05124	0.99794
ENSG00000186350_LINE3117_RXRA_D_N2	0.0254426	-0.0130789	-0.00794231	1.07616	1.12397	0.946376
ENSG00000054598_LINE1940_FOXC1_D_N1	-0.0159952	0.0415536	-0.010413	0.970801	1.0802	0.940567
ENSG00000170122_LINE2897_FOXD4_I_N5	-0.0159952	0.0415536	-0.010413	0.970801	1.0802	0.940567
ENSG00000184492_LINE3342_FOXD4L1_I_N5	-0.0159952	0.0415536	-0.010413	0.970801	1.0802	0.940567
ENSG00000187559_LINE3753_FOXD4L3_I_N5	-0.0159952	0.0415536	-0.010413	0.970801	1.0802	0.940567
ENSG00000204779_LINE4027_FOXD4L5_I_N5	-0.0159952	0.0415536	-0.010413	0.970801	1.0802	0.940567
ENSG00000204793_LINE4164_FOXD4L6_I_N5	-0.0159952	0.0415536	-0.010413	0.970801	1.0802	0.940567
ENSG00000129654_LINE6832_FOXJ1_I_N5	-0.0159952	0.0415536	-0.010413	0.970801	1.0802	0.940567
ENSG00000183770_LINE8823_FOXL2_I_N5	-0.0159952	0.0415536	-0.010413	0.970801	1.0802	0.940567
ENSG00000184659_LINE9140_FOXD4L4_I_N5	-0.0159952	0.0415536	-0.010413	0.970801	1.0802	0.940567
ENSG00000204828_LINE10549_FOXD4L2_I_N5	-0.0159952	0.0415536	-0.010413	0.970801	1.0802	0.940567
ENSG00000142611_LINE960_PRDM16_I	-0.132882	0.0506658	-0.0113292	0.966699	1.12323	1.04104
ENSG00000126368_LINE2979_NR1D1_D	-0.263368	0.0874225	-0.0113553	1.07467	0.987155	1.06464
ENSG00000174738_LINE6613_NR1D2_I_N1	-0.263368	0.0874225	-0.0113553	1.07467	0.987155	1.06464
ENSG00000136327_LINE2348_NKX28_D	-0.0788902	0.0657441	-0.01262	1.01728	1.11476	1.05259
ENSG00000143190_LINE2653_POU2F1_D_N1	0.162893	-0.158854	-0.0130808	1.05972	0.944667	1.02715
ENSG00000100219_LINE344_XBP1_D_N4	-0.125091	0.0288396	-0.014408	1.01369	1.20369	1.05348
ENSG00000116990_LINE150_MYCL1_I	-0.0571639	0.13411	-0.0144763	1.01886	1.08779	1.02117
ENSG00000136352_LINE2353_NKX21_D	-0.262354	0.150968	-0.0154305	1.0873	1.27813	1.06013
ENSG00000171956_LINE2020_FOXB1_D_N1	0.12892	-0.00283052	-0.0178162	1.04341	1.00585	1.05642
ENSG00000143437_LINE222_ARNT_D_N1	-0.134418	0.113556	-0.0184242	0.988689	1.08071	0.933724
ENSG00000071794_LINE3610_HLTF_D	0.0570447	-0.0569606	-0.0188906	0.970526	1.04574	0.940982
ENSG00000184481_LINE2041_FOXO4_D_N1	0.0120366	0.0773921	-0.0192503	1.01973	1.08607	1.05183
ENSG00000152284_LINE3420_TCF7L1_D	0.0371527	0.0507267	-0.0202168	0.987184	1.0511	0.985656
ENSG00000171056_LINE3431_SOX7_D_N1	-0.154224	0.104899	-0.0216332	0.983732	1.09308	0.95196
ENSG00000112592_LINE3563_TBP_D_N1	-0.217537	0.134332	-0.023041	0.904432	1.00623	0.958504
ENSG00000134323_LINE186_MYCN_D_N2	-0.119798	0.147796	-0.0243013	0.969321	1.13439	0.915278
ENSG00000125813_LINE3161_PAX1_D	-0.0962389	0.0617391	-0.0247205	1.0398	0.974817	1.01876
ENSG00000158773_LINE230_USF1_D_N2	-0.22823	0.262735	-0.0292369	1.03706	1.18525	1.0526
ENSG00000168875_LINE3427_SOX14_D_N1	0.0806289	0.0257401	-0.0315189	0.945371	1.05063	1.0267
ENSG00000198807_LINE3179_PAX9_D	-0.140292	0.0831295	-0.0315923	1.03361	0.953081	1.02147
ENSG00000198963_LINE18385_RORB_I_N1	-0.224043	0.127584	-0.0332105	1.02472	0.97717	1.13036
ENSG00000157557_LINE1909_ETS2_D	0.0999348	-0.0345921	-0.0347105	0.922413	0.988324	0.995663
ENSG00000197062_LINE3797_ZNF187_I	0.0302258	0.0519381	-0.0355133	0.896851	1.07126	1.03286
ENSG00000185811_LINE1331_IKZF1_D_N2	-0.207083	0.0635883	-0.0361911	0.970896	1.1558	1.01443
ENSG00000129194_LINE3392_SOX15_D_N1	-0.0594285	0.105121	-0.0367499	1.00584	1.18323	1.03519
ENSG00000143257_LINE3013_NR1I3_D_N1	0.131399	-0.0762908	-0.0369107	1.03513	1.01459	0.988501
ENSG00000184895_LINE3450_SRY_D_N1	-0.024329	0.118586	-0.0380004	1.04925	1.18919	1.02781
ENSG00000120669_LINE260_SOHLH2_I	-0.0751453	0.0785064	-0.0383629	0.934213	1.01161	1.10606
ENSG00000250709_LINE562_C13orf38SOHLH2_I	-0.0751453	0.0785064	-0.0383629	0.934213	1.01161	1.10606
ENSG00000181449_LINE3441_SOX2_D_N2	-0.136692	0.175353	-0.0390895	1.11859	1.18897	1.05414
ENSG00000065970_LINE1944_FOXJ2_D_N1	-0.0981027	0.0362343	-0.0392726	1.01272	0.94189	1.00954
ENSG00000053254_LINE2545_FOXN3_I_N1	-0.0981027	0.0362343	-0.0392726	1.01272	0.94189	1.00954
ENSG00000170122_LINE2856_FOXD4_I_N1	-0.0981027	0.0362343	-0.0392726	1.01272	0.94189	1.00954
ENSG00000184492_LINE3300_FOXD4L1_I_N1	-0.0981027	0.0362343	-0.0392726	1.01272	0.94189	1.00954
ENSG00000187559_LINE3713_FOXD4L3_I_N1	-0.0981027	0.0362343	-0.0392726	1.01272	0.94189	1.00954
ENSG00000204779_LINE3987_FOXD4L5_I_N1	-0.0981027	0.0362343	-0.0392726	1.01272	0.94189	1.00954
ENSG00000204793_LINE4124_FOXD4L6_I_N1	-0.0981027	0.0362343	-0.0392726	1.01272	0.94189	1.00954
ENSG00000129654_LINE6794_FOXJ1_I_N1	-0.0981027	0.0362343	-0.0392726	1.01272	0.94189	1.00954
ENSG00000170802_LINE7879_FOXN2_I_N1	-0.0981027	0.0362343	-0.0392726	1.01272	0.94189	1.00954
ENSG00000183770_LINE8782_FOXL2_I_N1	-0.0981027	0.0362343	-0.0392726	1.01272	0.94189	1.00954
ENSG00000184659_LINE9100_FOXD4L4_I_N1	-0.0981027	0.0362343	-0.0392726	1.01272	0.94189	1.00954
ENSG00000204828_LINE10509_FOXD4L2_I_N1	-0.0981027	0.0362343	-0.0392726	1.01272	0.94189	1.00954
ENSG00000012048_LINE1793_BRCA1_D_N2	0.0870709	0.0650583	-0.0393446	1.04312	1.04968	0.948885
ENSG00000184481_LINE2040_FOXO4_D_N1	0.0350602	0.150507	-0.0397171	1.12705	1.32706	1.17974
ENSG00000196843_LINE52_ARID5A_I	-0.0179374	0.0380297	-0.0411365	1.01473	0.930315	0.967702
ENSG00000151702_LINE1885_FLI1_D_N2	-0.0818883	0.0245061	-0.0422788	1.01044	1.04621	0.956211
ENSG00000163909_LINE249_HEYL_I	-0.0762836	0.145611	-0.04277	1.05169	1.15196	0.978709
ENSG00000143190_LINE2657_POU2F1_D_N1	0.115481	-0.0688082	-0.0427786	0.893398	0.989371	0.972491
ENSG00000174963_LINE1189_ZIC4_D	0.0602576	-0.00852705	-0.0430059	1.00254	1.10214	0.930806
ENSG00000075891_LINE2612_PAX2_D_N1	-0.26585	0.20126	-0.0431564	1.10628	1.08559	0.933675
ENSG00000176692_LINE2032_FOXC2_D_N1	-0.100759	0.153956	-0.043223	0.995512	1.04431	0.998314
ENSG00000106261_LINE809_ZKSCAN1_I	-0.0796528	0.0963534	-0.0436202	1.05237	1.05669	0.993712
ENSG00000206454_LINE6122_AL7735441_I_N5	-0.091031	0.0638506	-0.0446141	0.919528	0.939294	0.86126
ENSG00000229094_LINE6138_CR3882292_I_N5	-0.091031	0.0638506	-0.0446141	0.919528	0.939294	0.86126
ENSG00000233911_LINE6155_AL6628334_I_N5	-0.091031	0.0638506	-0.0446141	0.919528	0.939294	0.86126
ENSG00000235068_LINE6169_CR7598154_I_N5	-0.091031	0.0638506	-0.0446141	0.919528	0.939294	0.86126
ENSG00000237582_LINE6183_BX0885802_I_N5	-0.091031	0.0638506	-0.0446141	0.919528	0.939294	0.86126
ENSG00000230336_LINE17148_CR8477943_I_N5	-0.091031	0.0638506	-0.0446141	0.919528	0.939294	0.86126
ENSG00000150907_LINE2001_FOXO1_D_N1	0.120216	-0.00558379	-0.0458435	1.01228	1.02634	0.962916
ENSG00000135100_LINE2342_HNF1A_D_N1	-0.179278	0.16146	-0.0459267	1.10164	1.08455	1.0459
ENSG00000180535_LINE286_BHLHA15_D	0.0769817	0.0388563	-0.0470966	1.07597	1.04631	1.08396
ENSG00000110851_LINE821_PRDM4_D	-0.159931	0.0994016	-0.0475374	0.852873	1.0658	0.931781
ENSG00000160113_LINE3039_NR2F6_D_N1	-0.0879542	0.0469825	-0.0479477	1.02484	1.06259	1.01287
ENSG00000118689_LINE1965_FOXO3_D_N1	0.232081	0.0463244	-0.0481638	1.10992	1.46571	1.16427
ENSG00000101216_LINE3291_GMEB2_D_N2	0.056753	0.0171059	-0.0499022	1.09549	1.09407	0.973874
ENSG00000176692_LINE2035_FOXC2_D_N1	0.150918	0.0432162	-0.0504647	0.986677	1.18668	1.06003
ENSG00000170122_LINE2934_FOXD4_I_N1	0.150918	0.0432162	-0.0504647	0.986677	1.18668	1.06003
ENSG00000184492_LINE3379_FOXD4L1_I_N1	0.150918	0.0432162	-0.0504647	0.986677	1.18668	1.06003
ENSG00000187559_LINE3790_FOXD4L3_I_N1	0.150918	0.0432162	-0.0504647	0.986677	1.18668	1.06003
ENSG00000204779_LINE4064_FOXD4L5_I_N1	0.150918	0.0432162	-0.0504647	0.986677	1.18668	1.06003
ENSG00000204793_LINE4201_FOXD4L6_I_N1	0.150918	0.0432162	-0.0504647	0.986677	1.18668	1.06003
ENSG00000129654_LINE6869_FOXJ1_I_N1	0.150918	0.0432162	-0.0504647	0.986677	1.18668	1.06003
ENSG00000183770_LINE8860_FOXL2_I_N1	0.150918	0.0432162	-0.0504647	0.986677	1.18668	1.06003
ENSG00000184659_LINE9177_FOXD4L4_I_N1	0.150918	0.0432162	-0.0504647	0.986677	1.18668	1.06003
ENSG00000204828_LINE10586_FOXD4L2_I_N1	0.150918	0.0432162	-0.0504647	0.986677	1.18668	1.06003
ENSG00000102878_LINE2709_HSF4_D	-0.221575	0.15315	-0.0508566	1.03862	1.03746	1.03303
ENSG00000181965_LINE288_NEUROG1_I	0.0340637	0.0778359	-0.0511589	1.13853	1.06489	1.03525
ENSG00000162772_LINE459_ATF3_D_N1	-0.161926	0.151652	-0.0513792	1.07803	1.24642	1.05601
ENSG00000123095_LINE167_BHLHE41_D_N1	-0.286654	0.162399	-0.0517335	0.928178	1.07173	0.900094
ENSG00000113916_LINE832_BCL6_D	-0.054114	-0.000336328	-0.0549495	0.933847	1.0425	1.00829
ENSG00000121075_LINE3536_TBX4_D_N1	-0.263785	0.186917	-0.0550388	0.964484	1.20269	1.12786
ENSG00000137203_LINE29_TFAP2A_D_N3	0.0224254	0.0168453	-0.0556574	1.02623	1.3557	1.24611
ENSG00000205927_LINE315_OLIG2_D_N2	0.0442356	0.0744461	-0.055838	1.10551	1.04834	1.08899
ENSG00000174332_LINE1185_GLIS1_D	-0.206045	0.166096	-0.0563832	1.00354	1.08053	0.940902
ENSG00000138336_LINE1723_TET1_D	0.0271454	0.00661717	-0.0589757	0.976851	0.967155	1.03067
ENSG00000100393_LINE3625_EP300_D	-0.193511	0.183654	-0.0603696	0.983925	0.938111	1.06206
ENSG00000143190_LINE2666_POU2F1_D_N1	0.229964	-0.0956101	-0.0606416	1.01147	0.923595	0.939861
ENSG00000184221_LINE291_OLIG1_D	0.195959	0.00553429	-0.0608296	1.02579	1.02667	1.10783
ENSG00000006194_LINE591_ZNF263_D_N1	-0.166105	0.182629	-0.0610416	0.786728	0.875045	0.781538
ENSG00000007372_LINE2605_PAX6_D_N3	0.0360736	0.0695753	-0.0636345	1.00689	1.02834	1.11737
ENSG00000177426_LINE2510_TGIF1_D_N1	0.0373977	0.0196998	-0.0638563	1.05128	0.937558	0.947421
ENSG00000053254_LINE2536_FOXN3_I_N9	-0.133173	0.176024	-0.0642931	1.14443	1.52364	1.15261
ENSG00000170802_LINE7873_FOXN2_I_N8	-0.133173	0.176024	-0.0642931	1.14443	1.52364	1.15261
ENSG00000183770_LINE8732_FOXL2_I_N51	-0.133173	0.176024	-0.0642931	1.14443	1.52364	1.15261
ENSG00000157554_LINE1904_ERG_D_N2	-0.0119409	-0.0286673	-0.0654531	1.00338	1.06987	1.00904
ENSG00000089225_LINE3524_TBX5_D_N1	-0.224441	0.186252	-0.0670609	0.995507	1.23018	1.11851
ENSG00000162086_LINE1032_ZNF75A_D	-0.183694	0.130131	-0.067126	0.994157	1.20215	0.922913
ENSG00000186376_LINE1345_ZNF75D_I	-0.183694	0.130131	-0.067126	0.994157	1.20215	0.922913
ZN75C_HUMAN_LINE4118_ZNF75C_I	-0.183694	0.130131	-0.067126	0.994157	1.20215	0.922913
ENSG00000184486_LINE2680_POU3F2_D_N1	-0.119477	0.134429	-0.0678302	0.964568	0.934974	0.91275
ENSG00000135457_LINE2141_TFCP2_D_N1	0.0133676	-0.0326703	-0.0681978	0.96852	1.00402	0.962631
ENSG00000085276_LINE672_MECOM_D_N1	-0.124272	0.057468	-0.0699212	1.05154	1.00889	1.02828
ENSG00000137090_LINE1731_DMRT1_D_N1	0.118847	0.0126583	-0.0716231	0.981458	1.03487	0.942389
ENSG00000122859_LINE163_NEUROG3_I	0.099525	0.0288586	-0.0726801	1.08748	1.103	1.14911
ENSG00000137270_LINE2132_GCM1_D_N4	-0.00623892	0.0530801	-0.0727862	0.965563	1.03897	0.919194
ENSG00000176165_LINE2023_FOXG1_D_N1	-0.0333542	0.131258	-0.073652	1.12756	1.56775	1.19002
ENSG00000204060_LINE2062_FOXO6_D_N1	0.0637845	0.0868627	-0.0744864	1.02694	1.05035	1.0834
ENSG00000128610_LINE909_FEZF1_I	-0.110623	0.114138	-0.074533	0.968032	0.917474	1.01048
ENSG00000153266_LINE992_FEZF2_I	-0.110623	0.114138	-0.074533	0.968032	0.917474	1.01048
ENSG00000170561_LINE2479_IRX2_D	0.0151256	0.0303206	-0.0746854	1.01607	1.05038	0.97583
ENSG00000129535_LINE398_NRL_D	-0.122139	0.132427	-0.0746911	1.02	1.13396	1.04875
ENSG00000134138_LINE2334_MEIS2_D_N2	-0.173229	0.141581	-0.0748753	1.06438	1.11669	0.994528
ENSG00000085276_LINE667_MECOM_D_N1	-0.137391	0.138373	-0.0752148	1.02829	0.924343	0.963702
ENSG00000186766_LINE2049_FOXI2_I	-0.00631214	0.108099	-0.0752535	1.10706	1.41589	0.970052
ENSG00000170122_LINE2831_FOXD4_I_N1	-0.00631214	0.108099	-0.0752535	1.10706	1.41589	0.970052
ENSG00000184492_LINE3272_FOXD4L1_I_N1	-0.00631214	0.108099	-0.0752535	1.10706	1.41589	0.970052
ENSG00000187559_LINE3691_FOXD4L3_I_N1	-0.00631214	0.108099	-0.0752535	1.10706	1.41589	0.970052
ENSG00000204779_LINE3965_FOXD4L5_I_N1	-0.00631214	0.108099	-0.0752535	1.10706	1.41589	0.970052
ENSG00000204793_LINE4102_FOXD4L6_I_N1	-0.00631214	0.108099	-0.0752535	1.10706	1.41589	0.970052
ENSG00000129654_LINE6766_FOXJ1_I_N1	-0.00631214	0.108099	-0.0752535	1.10706	1.41589	0.970052
ENSG00000184659_LINE9078_FOXD4L4_I_N1	-0.00631214	0.108099	-0.0752535	1.10706	1.41589	0.970052
ENSG00000204828_LINE10487_FOXD4L2_I_N1	-0.00631214	0.108099	-0.0752535	1.10706	1.41589	0.970052
ENSG00000170122_LINE2822_FOXD4_I_N1	-0.0271771	0.147955	-0.0756196	1.10109	1.27788	1.08303
ENSG00000184492_LINE3263_FOXD4L1_I_N1	-0.0271771	0.147955	-0.0756196	1.10109	1.27788	1.08303
ENSG00000187559_LINE3682_FOXD4L3_I_N1	-0.0271771	0.147955	-0.0756196	1.10109	1.27788	1.08303
ENSG00000204779_LINE3956_FOXD4L5_I_N1	-0.0271771	0.147955	-0.0756196	1.10109	1.27788	1.08303
ENSG00000204793_LINE4093_FOXD4L6_I_N1	-0.0271771	0.147955	-0.0756196	1.10109	1.27788	1.08303
ENSG00000129654_LINE6758_FOXJ1_I_N1	-0.0271771	0.147955	-0.0756196	1.10109	1.27788	1.08303
ENSG00000183770_LINE8748_FOXL2_I_N1	-0.0271771	0.147955	-0.0756196	1.10109	1.27788	1.08303
ENSG00000184659_LINE9069_FOXD4L4_I_N1	-0.0271771	0.147955	-0.0756196	1.10109	1.27788	1.08303
ENSG00000204828_LINE10478_FOXD4L2_I_N1	-0.0271771	0.147955	-0.0756196	1.10109	1.27788	1.08303
ENSG00000124813_LINE3275_RUNX2_D_N2	-0.240298	0.24943	-0.0763425	1.20104	1.50612	1.27018
ENSG00000250096_LINE3288_ENSG00000250096_I	-0.240298	0.24943	-0.0763425	1.20104	1.50612	1.27018
ENSG00000187140_LINE2052_FOXD3_D_N1	-0.0184418	0.101758	-0.0765359	1.02576	1.12063	0.966111
ENSG00000176678_LINE2028_FOXL1_D_N1	0.212064	-0.147781	-0.0773726	1.01717	1.03667	1.00153
ENSG00000170122_LINE2828_FOXD4_I_N1	0.212064	-0.147781	-0.0773726	1.01717	1.03667	1.00153
ENSG00000184492_LINE3269_FOXD4L1_I_N1	0.212064	-0.147781	-0.0773726	1.01717	1.03667	1.00153
ENSG00000187559_LINE3688_FOXD4L3_I_N1	0.212064	-0.147781	-0.0773726	1.01717	1.03667	1.00153
ENSG00000204779_LINE3962_FOXD4L5_I_N1	0.212064	-0.147781	-0.0773726	1.01717	1.03667	1.00153
ENSG00000204793_LINE4099_FOXD4L6_I_N1	0.212064	-0.147781	-0.0773726	1.01717	1.03667	1.00153
ENSG00000129654_LINE6764_FOXJ1_I_N1	0.212064	-0.147781	-0.0773726	1.01717	1.03667	1.00153
ENSG00000183770_LINE8754_FOXL2_I_N1	0.212064	-0.147781	-0.0773726	1.01717	1.03667	1.00153
ENSG00000184659_LINE9075_FOXD4L4_I_N1	0.212064	-0.147781	-0.0773726	1.01717	1.03667	1.00153
ENSG00000204828_LINE10484_FOXD4L2_I_N1	0.212064	-0.147781	-0.0773726	1.01717	1.03667	1.00153
ENSG00000150347_LINE49_ARID5B_D_N1	0.0711209	0.0545245	-0.0777382	1.0578	1.02648	1.02342
ENSG00000116819_LINE19_TFAP2E_I	0.22429	-0.0468736	-0.0777636	1.00818	1.28885	1.17998
ENSG00000064835_LINE2641_POU1F1_D_N1	-0.116292	0.170284	-0.079312	1.03006	0.983714	1.04075
ENSG00000101076_LINE2930_HNF4A_D_N2	0.07293	-0.0621347	-0.0794208	0.951149	0.966498	1.01
ENSG00000118689_LINE1963_FOXO3_D_N2	-0.270313	0.268764	-0.0797759	1.14538	1.40852	1.20219
ENSG00000186790_LINE2050_FOXE3_I	-0.270313	0.268764	-0.0797759	1.14538	1.40852	1.20219
ENSG00000251493_LINE2070_FOXD1_D	-0.270313	0.268764	-0.0797759	1.14538	1.40852	1.20219
ENSG00000160199_LINE2409_PKNOX1_D_N1	0.021119	0.0999221	-0.0804681	0.999338	1.02552	0.964793
ENSG00000173253_LINE1736_DMRT2_D	0.0640037	-0.0373105	-0.0812269	0.916847	0.991919	0.973367
ENSG00000138378_LINE3487_STAT4_D_N1	-0.0234804	0.0982983	-0.0815714	1.06741	0.997659	0.927268
ENSG00000122592_LINE2299_HOXA7_D	-0.0402304	0.0789018	-0.0820232	1.0305	0.9996	0.964824
ENSG00000197576_LINE16150_HOXA4_I_N1	-0.0402304	0.0789018	-0.0820232	1.0305	0.9996	0.964824
ENSG00000157613_LINE446_CREB3L1_D_N3	-0.169351	0.107068	-0.082907	1.05406	1.03902	0.932248
ENSG00000107249_LINE815_GLIS3_D_N1	-0.144935	0.239563	-0.0831916	0.871387	1.0087	0.984978
ENSG00000075891_LINE2613_PAX2_D_N1	-0.18167	0.130103	-0.084648	1.05238	1.0286	1.01785
ENSG00000106331_LINE2620_PAX4_D_N1	-0.507551	0.428163	-0.0852868	0.994655	1.21834	1.07275
ENSG00000091010_LINE2645_POU4F3_D	-0.0601288	0.201962	-0.0874585	1.0311	1.00192	0.962279
ENSG00000130182_LINE911_ZSCAN10_I	0.00954046	0.103682	-0.0891005	0.845511	0.990523	0.926107
ENSG00000174197_LINE323_MGA_D_N1	-0.232179	0.240861	-0.0909033	1.08029	1.10337	1.04417
ENSG00000169953_LINE2710_HSFY2_D_N2	-0.0822436	0.0936524	-0.0912678	1.04825	1.01277	0.994181
ENSG00000172468_LINE2715_HSFY1_I	-0.0822436	0.0936524	-0.0912678	1.04825	1.01277	0.994181
ENSG00000101096_LINE3192_NFATC2_D_N2	-0.274954	0.268424	-0.0960363	1.20517	1.20572	1.15784
ENSG00000183770_LINE8815_FOXL2_I_N3	-0.0496081	0.189999	-0.0978082	1.02343	1.45676	1.10068
ENSG00000215754_LINE2568_ENSG00000215754_I	-0.192553	0.129109	-0.0991082	0.980937	1.09179	0.99969
ENSG00000217642_LINE2569_ENSG00000217642_I	-0.192553	0.129109	-0.0991082	0.980937	1.09179	0.99969
ENSG00000224558_LINE2570_ENSG00000224558_I	-0.192553	0.129109	-0.0991082	0.980937	1.09179	0.99969
ENSG00000225958_LINE2572_ENSG00000225958_I	-0.192553	0.129109	-0.0991082	0.980937	1.09179	0.99969
ENSG00000226866_LINE2574_ENSG00000226866_I	-0.192553	0.129109	-0.0991082	0.980937	1.09179	0.99969
ENSG00000227476_LINE2576_DUX4L5_I	-0.192553	0.129109	-0.0991082	0.980937	1.09179	0.99969
ENSG00000227522_LINE2577_ENSG00000227522_I	-0.192553	0.129109	-0.0991082	0.980937	1.09179	0.99969
ENSG00000227904_LINE2578_DUX4L2_I	-0.192553	0.129109	-0.0991082	0.980937	1.09179	0.99969
ENSG00000228114_LINE2579_DUX4L3_I	-0.192553	0.129109	-0.0991082	0.980937	1.09179	0.99969
ENSG00000228188_LINE2580_DUX4L6_I	-0.192553	0.129109	-0.0991082	0.980937	1.09179	0.99969
ENSG00000228710_LINE2581_ENSG00000228710_I	-0.192553	0.129109	-0.0991082	0.980937	1.09179	0.99969
ENSG00000229617_LINE2583_CT4768282_I	-0.192553	0.129109	-0.0991082	0.980937	1.09179	0.99969
ENSG00000230380_LINE2584_ENSG00000230380_I	-0.192553	0.129109	-0.0991082	0.980937	1.09179	0.99969
ENSG00000230776_LINE2586_ENSG00000230776_I	-0.192553	0.129109	-0.0991082	0.980937	1.09179	0.99969
ENSG00000231089_LINE2587_AL5921702_I	-0.192553	0.129109	-0.0991082	0.980937	1.09179	0.99969
ENSG00000232923_LINE2590_ENSG00000232923_I	-0.192553	0.129109	-0.0991082	0.980937	1.09179	0.99969
ENSG00000233294_LINE2591_ENSG00000233294_I	-0.192553	0.129109	-0.0991082	0.980937	1.09179	0.99969
ENSG00000233361_LINE2592_ENSG00000233361_I	-0.192553	0.129109	-0.0991082	0.980937	1.09179	0.99969
ENSG00000233698_LINE2593_ENSG00000233698_I	-0.192553	0.129109	-0.0991082	0.980937	1.09179	0.99969
ENSG00000233794_LINE2594_ENSG00000233794_I	-0.192553	0.129109	-0.0991082	0.980937	1.09179	0.99969
ENSG00000234550_LINE2596_ENSG00000234550_I	-0.192553	0.129109	-0.0991082	0.980937	1.09179	0.99969
ENSG00000236207_LINE2598_ENSG00000236207_I	-0.192553	0.129109	-0.0991082	0.980937	1.09179	0.99969
ENSG00000237516_LINE2601_ENSG00000237516_I	-0.192553	0.129109	-0.0991082	0.980937	1.09179	0.99969
ENSG00000250589_LINE2602_ENSG00000250589_I	-0.192553	0.129109	-0.0991082	0.980937	1.09179	0.99969
ENSG00000260596_LINE2603_DUX4_D	-0.192553	0.129109	-0.0991082	0.980937	1.09179	0.99969
DUX1_HUMAN_LINE11277_DUX1_I	-0.192553	0.129109	-0.0991082	0.980937	1.09179	0.99969
DUX3_HUMAN_LINE11282_DUX3_I	-0.192553	0.129109	-0.0991082	0.980937	1.09179	0.99969
ENSG00000182158_LINE526_CREB3L2_I	-0.112057	0.161426	-0.0991799	1.04251	1.18132	0.923918
ENSG00000186564_LINE2047_FOXD2_D_N1	0.0592385	0.0870426	-0.100068	1.00835	1.1245	0.872568
ENSG00000196092_LINE3170_PAX5_D_N8	-0.0550929	0.101247	-0.10082	0.979696	0.94505	0.946349
ENSG00000197579_LINE3699_TOPORS_D	-0.166106	0.102556	-0.101308	0.963918	1.20529	1.09901
ENSG00000212993_LINE2697_POU5F1B_D_N1	0.16542	-0.0760602	-0.101712	0.998224	0.969301	0.937776
ENSG00000206454_LINE6132_AL7735441_I_N1	0.16542	-0.0760602	-0.101712	0.998224	0.969301	0.937776
ENSG00000229094_LINE6148_CR3882292_I_N1	0.16542	-0.0760602	-0.101712	0.998224	0.969301	0.937776
ENSG00000233911_LINE6165_AL6628334_I_N1	0.16542	-0.0760602	-0.101712	0.998224	0.969301	0.937776
ENSG00000235068_LINE6179_CR7598154_I_N1	0.16542	-0.0760602	-0.101712	0.998224	0.969301	0.937776
ENSG00000237582_LINE6193_BX0885802_I_N1	0.16542	-0.0760602	-0.101712	0.998224	0.969301	0.937776
ENSG00000230336_LINE17158_CR8477943_I_N1	0.16542	-0.0760602	-0.101712	0.998224	0.969301	0.937776
ENSG00000031544_LINE2888_NR2E3_D	-0.0364193	0.0954821	-0.102308	0.980426	0.953123	0.927535
ENSG00000161940_LINE1031_BCL6B_D	0.0402382	-0.0502681	-0.102661	0.980654	1.06208	0.954656
ENSG00000166949_LINE3324_SMAD3_D_N1	0.0101779	0.0713926	-0.103308	0.992016	1.12097	1.0323
ENSG00000120693_LINE19390_SMAD9_I_N1	0.0101779	0.0713926	-0.103308	0.992016	1.12097	1.0323
ENSG00000181690_LINE1275_PLAG1_D_N1	-0.139955	0.0937008	-0.103433	0.901946	0.934531	0.919203
ENSG00000172818_LINE1168_OVOL1_D	0.0300347	-0.0169791	-0.103734	0.961625	0.952908	1.04776
ENSG00000164048_LINE1047_ZNF589_D	-0.0187002	0.0127763	-0.104153	1.02443	0.982544	0.975223
ENSG00000137492_LINE3592_PRKRIR_D	0.0467346	0.00655832	-0.105462	1.09897	0.917996	0.977932
ENSG00000160973_LINE2004_FOXH1_D	-0.0154128	-0.0164298	-0.1055	1.03435	1.03103	1.01364
ENSG00000126561_LINE3482_STAT5A_D_N1	-0.189724	0.1443	-0.106415	1.00638	0.962431	0.984092
ENSG00000137709_LINE2650_POU2F3_D_N1	0.158478	-0.0170988	-0.106835	0.991978	0.924865	0.976405
ENSG00000005889_LINE590_ZFX_D	-0.0789774	0.0886396	-0.107407	0.682102	0.66223	0.705234
ENSG00000166261_LINE1063_ZNF202_I	-0.207396	0.196412	-0.108141	0.915796	1.16218	1.02656
ENSG00000245848_LINE562_CEBPA_D_N1	-0.068275	0.112971	-0.110478	0.971375	0.96462	0.974787
ENSG00000164916_LINE2007_FOXK1_D_N1	-0.231245	0.2765	-0.110899	1.28266	1.53077	1.13778
ENSG00000242802_LINE2069_KIAA0415_I	-0.231245	0.2765	-0.110899	1.28266	1.53077	1.13778
ENSG00000125533_LINE171_BHLHE23_D	0.0842369	0.0755711	-0.111058	1.08058	1.05945	1.07399
ENSG00000067955_LINE3606_CBFB_D	-0.186116	0.24421	-0.111243	1.17205	1.53125	1.21829
ENSG00000114439_LINE3367_BBX_I	-0.000403808	-0.0172216	-0.111503	1.10144	1.05224	1.0378
ENSG00000139800_LINE950_ZIC5_I	-0.140624	0.179791	-0.112297	1.00734	1.10685	0.912652
ENSG00000054598_LINE1941_FOXC1_D_N1	-0.0399091	0.162964	-0.112604	1.09627	1.52607	1.12568
ENSG00000175197_LINE504_DDIT3_D	0.0571987	0.00323053	-0.113488	0.943796	1.0071	0.929047
ENSG00000131196_LINE3211_NFATC1_D_N1	-0.0432061	0.0556699	-0.113769	1.04845	1.08109	1.02678
ENSG00000168269_LINE2010_FOXI1_D_N2	-0.0481746	0.143349	-0.114657	1.08883	1.40977	1.07251
ENSG00000124827_LINE2128_GCM2_D	0.00996049	0.049019	-0.114778	0.948756	1.08641	0.980731
ENSG00000008196_LINE5_TFAP2B_D_N1	-0.0971508	0.110727	-0.117385	0.850261	0.851959	0.972807
ENSG00000152192_LINE2674_POU4F1_D	0.0358056	0.166476	-0.117515	0.996422	1.01119	0.981104
ENSG00000167034_LINE2454_NKX31_D_N3	0.0162649	0.0983123	-0.118189	0.992557	0.905791	0.933311
ENSG00000160967_LINE1706_CUX1_D_N1	0.0150987	0.126158	-0.11917	0.994616	1.01094	1.11001
ENSG00000137273_LINE1989_FOXF2_D_N2	0.0416618	0.108128	-0.119194	1.14732	1.4839	1.18029
ENSG00000102908_LINE3199_NFAT5_D_N1	-0.257649	0.211584	-0.120491	0.962047	1.18838	1.03989
ENSG00000165588_LINE2448_OTX2_D_N1	0.0240187	0.0942566	-0.122333	1.03783	0.97936	1.03396
ENSG00000106511_LINE2226_MEOX2_D_N1	-0.290131	0.308169	-0.124215	0.983767	1.09062	0.998562
ENSG00000064835_LINE2643_POU1F1_D_N1	0.0321716	0.0740758	-0.125659	0.94204	0.953783	0.895831
ENSG00000198815_LINE2058_FOXJ3_D_N1	-0.0764383	0.220367	-0.126119	1.00946	1.24899	1.04404
ENSG00000151623_LINE3026_NR3C2_D_N1	-0.0287389	0.0652791	-0.126231	1.01354	1.04698	1.0336
ENSG00000176678_LINE2031_FOXL1_D_N1	0.0638638	0.162709	-0.126534	1.10616	1.52231	1.11265
ENSG00000171956_LINE2021_FOXB1_D_N2	-0.0413434	0.156494	-0.127413	1.04451	1.36495	1.04598
ENSG00000170122_LINE2894_FOXD4_I_N1	-0.0413434	0.156494	-0.127413	1.04451	1.36495	1.04598
ENSG00000184492_LINE3339_FOXD4L1_I_N1	-0.0413434	0.156494	-0.127413	1.04451	1.36495	1.04598
ENSG00000187559_LINE3750_FOXD4L3_I_N1	-0.0413434	0.156494	-0.127413	1.04451	1.36495	1.04598
ENSG00000204779_LINE4024_FOXD4L5_I_N1	-0.0413434	0.156494	-0.127413	1.04451	1.36495	1.04598
ENSG00000204793_LINE4161_FOXD4L6_I_N1	-0.0413434	0.156494	-0.127413	1.04451	1.36495	1.04598
ENSG00000129654_LINE6829_FOXJ1_I_N1	-0.0413434	0.156494	-0.127413	1.04451	1.36495	1.04598
ENSG00000184659_LINE9137_FOXD4L4_I_N1	-0.0413434	0.156494	-0.127413	1.04451	1.36495	1.04598
ENSG00000204828_LINE10546_FOXD4L2_I_N1	-0.0413434	0.156494	-0.127413	1.04451	1.36495	1.04598
ENSG00000125398_LINE3387_SOX9_D_N1	-0.0245441	0.150454	-0.127876	1.0443	1.12318	1.10068
ENSG00000068323_LINE85_TFE3_D_N1	-0.420675	0.343419	-0.128351	0.965359	1.15416	0.924335
ENSG00000137270_LINE2133_GCM1_D_N1	0.162995	-0.0391719	-0.129099	0.940337	1.02905	0.915679
ENSG00000179772_LINE2037_FOXS1_I	0.132562	0.149193	-0.129592	1.1605	1.64158	1.25168
ENSG00000096401_LINE2834_CDC5L_D_N2	-0.0242158	0.133612	-0.13114	1.0342	1.03318	0.951849
ENSG00000128573_LINE1970_FOXP2_D_N2	-0.161516	0.218061	-0.131882	1.16478	1.5729	1.17627
ENSG00000103241_LINE1950_FOXF1_D_N2	0.0139271	0.186583	-0.13619	1.11455	1.42663	1.07507
ENSG00000170122_LINE2870_FOXD4_I_N7	0.0139271	0.186583	-0.13619	1.11455	1.42663	1.07507
ENSG00000184492_LINE3314_FOXD4L1_I_N7	0.0139271	0.186583	-0.13619	1.11455	1.42663	1.07507
ENSG00000187559_LINE3727_FOXD4L3_I_N7	0.0139271	0.186583	-0.13619	1.11455	1.42663	1.07507
ENSG00000204779_LINE4001_FOXD4L5_I_N7	0.0139271	0.186583	-0.13619	1.11455	1.42663	1.07507
ENSG00000204793_LINE4138_FOXD4L6_I_N7	0.0139271	0.186583	-0.13619	1.11455	1.42663	1.07507
ENSG00000129654_LINE6807_FOXJ1_I_N3	0.0139271	0.186583	-0.13619	1.11455	1.42663	1.07507
ENSG00000184659_LINE9114_FOXD4L4_I_N7	0.0139271	0.186583	-0.13619	1.11455	1.42663	1.07507
ENSG00000204828_LINE10523_FOXD4L2_I_N7	0.0139271	0.186583	-0.13619	1.11455	1.42663	1.07507
ENSG00000115415_LINE3469_STAT1_D_N1	-0.114849	0.180137	-0.137469	0.907733	1.08615	1.0461
ENSG00000171056_LINE3432_SOX7_D_N1	0.000514545	0.186147	-0.137816	1.03145	1.26177	1.04585
ENSG00000037965_LINE2170_HOXC8_D	-0.0173074	0.152378	-0.137964	1.10528	1.01173	1.03469
ENSG00000151615_LINE2669_POU4F2_D_N2	-0.0995472	0.194999	-0.138221	0.9556	0.995534	0.9124
ENSG00000111206_LINE1956_FOXM1_D	0.0251666	0.140143	-0.138473	1.12656	1.21384	0.98513
ENSG00000112561_LINE140_TFEB_D_N2	-0.470045	0.459521	-0.138557	1.06118	1.31549	1.08189
ENSG00000125285_LINE3375_SOX21_D_N1	-0.0974677	0.158122	-0.138685	1.16581	1.13698	1.01653
ENSG00000135100_LINE2344_HNF1A_D_N4	0.0116627	0.13974	-0.138764	0.924174	1.02742	1.00759
ENSG00000168269_LINE2012_FOXI1_D_N1	-0.0632137	0.141407	-0.139877	0.971421	0.98114	0.959534
ENSG00000170122_LINE2909_FOXD4_I_N1	-0.0632137	0.141407	-0.139877	0.971421	0.98114	0.959534
ENSG00000184492_LINE3354_FOXD4L1_I_N1	-0.0632137	0.141407	-0.139877	0.971421	0.98114	0.959534
ENSG00000187559_LINE3765_FOXD4L3_I_N1	-0.0632137	0.141407	-0.139877	0.971421	0.98114	0.959534
ENSG00000204779_LINE4039_FOXD4L5_I_N1	-0.0632137	0.141407	-0.139877	0.971421	0.98114	0.959534
ENSG00000204793_LINE4176_FOXD4L6_I_N1	-0.0632137	0.141407	-0.139877	0.971421	0.98114	0.959534
ENSG00000129654_LINE6844_FOXJ1_I_N1	-0.0632137	0.141407	-0.139877	0.971421	0.98114	0.959534
ENSG00000183770_LINE8835_FOXL2_I_N1	-0.0632137	0.141407	-0.139877	0.971421	0.98114	0.959534
ENSG00000184659_LINE9152_FOXD4L4_I_N1	-0.0632137	0.141407	-0.139877	0.971421	0.98114	0.959534
ENSG00000204828_LINE10561_FOXD4L2_I_N1	-0.0632137	0.141407	-0.139877	0.971421	0.98114	0.959534
ENSG00000196812_LINE1427_ZSCAN16_D	-0.0448777	0.0500242	-0.13998	1.04767	1.08823	0.930757
ENSG00000113430_LINE2265_IRX4_I	0.0351783	0.0574869	-0.140265	1.04208	1.01805	1.09011
ENSG00000159387_LINE2406_IRX6_I	0.0351783	0.0574869	-0.140265	1.04208	1.01805	1.09011
ENSG00000049768_LINE1934_FOXP3_D_N1	0.186075	0.0176148	-0.141579	1.00398	1.0413	0.94571
ENSG00000164379_LINE2006_FOXQ1_D	0.0545796	0.124209	-0.141583	1.04191	1.20214	1.00258
ENSG00000117707_LINE3183_PROX1_D	-0.155002	0.138105	-0.142196	0.963711	1.02262	1.11541
ENSG00000204060_LINE2064_FOXO6_D_N1	-0.300655	0.200867	-0.143219	0.913592	1.06843	1.07844
ENSG00000143032_LINE2380_BARHL2_D_N2	-0.00711938	0.119489	-0.144857	1.08169	1.04164	0.979991
ENSG00000156925_LINE1001_ZIC3_D_N1	0.0446404	0.0665067	-0.145653	1.02776	1.03991	0.976154
ENSG00000112246_LINE139_SIM1_I	-0.0932032	0.143101	-0.145908	1.05765	1.08076	1.04136
ENSG00000130751_LINE178_NPAS1_I	-0.0932032	0.143101	-0.145908	1.05765	1.08076	1.04136
ENSG00000151322_LINE225_NPAS3_I	-0.0932032	0.143101	-0.145908	1.05765	1.08076	1.04136
ENSG00000159263_LINE238_SIM2_I	-0.0932032	0.143101	-0.145908	1.05765	1.08076	1.04136
ENSG00000250811_LINE320_ENSG00000250811_I	-0.0932032	0.143101	-0.145908	1.05765	1.08076	1.04136
ENSG00000125952_LINE73_MAX_D_N10	-0.223805	0.314259	-0.146772	0.963806	1.11971	1.04617
ENSG00000171443_LINE1140_ZNF524_D_N1	-0.0460178	0.127798	-0.147988	0.979634	1.10178	0.997158
ENSG00000075891_LINE2615_PAX2_D_N1	0.0032977	0.0831171	-0.148393	1.05988	0.970833	0.976188
ENSG00000185697_LINE2871_MYBL1_D_N1	0.0928812	0.0340912	-0.148532	0.992995	1.08829	1.05162
ENSG00000112658_LINE2808_SRF_D_N2	0.128986	0.0967797	-0.148564	1.1481	1.2438	1.10604
ENSG00000108753_LINE2249_HNF1B_D_N3	-0.0900475	0.171848	-0.148598	0.873412	1.04411	1.06428
ENSG00000124664_LINE1835_SPDEF_D_N2	0.0789405	0.0234454	-0.150261	1.05603	1.02943	1.02998
ENSG00000053254_LINE2539_FOXN3_I_N1	-0.228069	0.290856	-0.150405	1.13229	1.4337	1.01551
ENSG00000170122_LINE2823_FOXD4_I_N1	-0.228069	0.290856	-0.150405	1.13229	1.4337	1.01551
ENSG00000184492_LINE3264_FOXD4L1_I_N1	-0.228069	0.290856	-0.150405	1.13229	1.4337	1.01551
ENSG00000187559_LINE3683_FOXD4L3_I_N1	-0.228069	0.290856	-0.150405	1.13229	1.4337	1.01551
ENSG00000204779_LINE3957_FOXD4L5_I_N1	-0.228069	0.290856	-0.150405	1.13229	1.4337	1.01551
ENSG00000204793_LINE4094_FOXD4L6_I_N1	-0.228069	0.290856	-0.150405	1.13229	1.4337	1.01551
ENSG00000129654_LINE6759_FOXJ1_I_N1	-0.228069	0.290856	-0.150405	1.13229	1.4337	1.01551
ENSG00000170802_LINE7875_FOXN2_I_N1	-0.228069	0.290856	-0.150405	1.13229	1.4337	1.01551
ENSG00000183770_LINE8749_FOXL2_I_N1	-0.228069	0.290856	-0.150405	1.13229	1.4337	1.01551
ENSG00000184659_LINE9070_FOXD4L4_I_N1	-0.228069	0.290856	-0.150405	1.13229	1.4337	1.01551
ENSG00000204828_LINE10479_FOXD4L2_I_N1	-0.228069	0.290856	-0.150405	1.13229	1.4337	1.01551
ENSG00000185507_LINE2759_IRF7_D_N1	-0.119474	0.067512	-0.151036	0.94465	1.09031	1.03824
ENSG00000049768_LINE1933_FOXP3_D_N1	-0.268725	0.326974	-0.151245	1.11744	1.47651	1.1856
ENSG00000168269_LINE2011_FOXI1_D_N1	-0.268725	0.326974	-0.151245	1.11744	1.47651	1.1856
ENSG00000176678_LINE2030_FOXL1_D_N1	-0.268725	0.326974	-0.151245	1.11744	1.47651	1.1856
ENSG00000186564_LINE2048_FOXD2_D_N1	-0.268725	0.326974	-0.151245	1.11744	1.47651	1.1856
ENSG00000187140_LINE2053_FOXD3_D_N1	-0.268725	0.326974	-0.151245	1.11744	1.47651	1.1856
ENSG00000204060_LINE2063_FOXO6_D_N1	-0.268725	0.326974	-0.151245	1.11744	1.47651	1.1856
ENSG00000187559_LINE3779_FOXD4L3_I_N47	-0.268725	0.326974	-0.151245	1.11744	1.47651	1.1856
ENSG00000204779_LINE4053_FOXD4L5_I_N47	-0.268725	0.326974	-0.151245	1.11744	1.47651	1.1856
ENSG00000204793_LINE4190_FOXD4L6_I_N47	-0.268725	0.326974	-0.151245	1.11744	1.47651	1.1856
ENSG00000184659_LINE9166_FOXD4L4_I_N47	-0.268725	0.326974	-0.151245	1.11744	1.47651	1.1856
ENSG00000204828_LINE10575_FOXD4L2_I_N47	-0.268725	0.326974	-0.151245	1.11744	1.47651	1.1856
ENSG00000028277_LINE2636_POU2F2_D_N1	0.298496	-0.032226	-0.152428	0.975594	0.913583	0.993741
ENSG00000105967_LINE129_TFEC_D	-0.462304	0.425203	-0.15304	1.12522	1.45219	1.15523
ENSG00000124782_LINE889_RREB1_D_N1	-0.462855	0.448454	-0.153421	0.93419	1.36847	1.00931
ENSG00000204531_LINE2693_POU5F1_D_N2	-0.0808795	0.0790279	-0.155864	0.990304	1.01255	0.87115
ENSG00000101057_LINE2836_MYBL2_D_N1	-0.0230149	0.132986	-0.156183	0.9711	1.04237	1.04995
ENSG00000169136_LINE475_ATF5_D	-0.13078	0.13537	-0.157421	0.890034	0.966834	0.968966
ENSG00000198353_LINE2554_HOXC5_I	-0.25721	0.20141	-0.157545	0.919867	1.1236	0.987769
ENSG00000184481_LINE2039_FOXO4_D_N3	-0.00190111	0.222303	-0.159353	1.05587	1.47379	1.09977
ENSG00000106331_LINE2618_PAX4_D_N1	-0.286541	0.185107	-0.160079	0.995626	0.903386	1.04404
ENSG00000132604_LINE2851_TERF2_I	-0.0714611	0.171326	-0.1613	1.00722	1.04761	1.01361
ENSG00000177606_LINE518_JUN_D_N2	-0.583807	0.307113	-0.162585	1.27083	1.99843	1.44616
ENSG00000170122_LINE2808_FOXD4_I_N1	-0.0225286	0.272435	-0.162937	1.14552	1.62806	1.21956
ENSG00000184492_LINE3248_FOXD4L1_I_N1	-0.0225286	0.272435	-0.162937	1.14552	1.62806	1.21956
ENSG00000187559_LINE3670_FOXD4L3_I_N1	-0.0225286	0.272435	-0.162937	1.14552	1.62806	1.21956
ENSG00000204779_LINE3944_FOXD4L5_I_N1	-0.0225286	0.272435	-0.162937	1.14552	1.62806	1.21956
ENSG00000204793_LINE4081_FOXD4L6_I_N1	-0.0225286	0.272435	-0.162937	1.14552	1.62806	1.21956
ENSG00000129654_LINE6742_FOXJ1_I_N1	-0.0225286	0.272435	-0.162937	1.14552	1.62806	1.21956
ENSG00000184659_LINE9057_FOXD4L4_I_N1	-0.0225286	0.272435	-0.162937	1.14552	1.62806	1.21956
ENSG00000204828_LINE10466_FOXD4L2_I_N1	-0.0225286	0.272435	-0.162937	1.14552	1.62806	1.21956
ENSG00000125798_LINE1969_FOXA2_D_N2	-0.170457	0.268464	-0.165005	1.16633	1.87058	1.24674
ENSG00000170122_LINE2864_FOXD4_I_N2	0.0586462	0.153073	-0.165038	1.15916	1.45322	1.0655
ENSG00000184492_LINE3308_FOXD4L1_I_N2	0.0586462	0.153073	-0.165038	1.15916	1.45322	1.0655
ENSG00000187559_LINE3721_FOXD4L3_I_N2	0.0586462	0.153073	-0.165038	1.15916	1.45322	1.0655
ENSG00000204779_LINE3995_FOXD4L5_I_N2	0.0586462	0.153073	-0.165038	1.15916	1.45322	1.0655
ENSG00000204793_LINE4132_FOXD4L6_I_N2	0.0586462	0.153073	-0.165038	1.15916	1.45322	1.0655
ENSG00000129654_LINE6802_FOXJ1_I_N2	0.0586462	0.153073	-0.165038	1.15916	1.45322	1.0655
ENSG00000184659_LINE9108_FOXD4L4_I_N2	0.0586462	0.153073	-0.165038	1.15916	1.45322	1.0655
ENSG00000204828_LINE10517_FOXD4L2_I_N2	0.0586462	0.153073	-0.165038	1.15916	1.45322	1.0655
ENSG00000143867_LINE963_OSR1_I	-0.00844622	0.0749295	-0.165049	0.94837	0.975039	0.974396
ENSG00000184486_LINE2675_POU3F2_D_N1	-0.0618301	0.0959529	-0.166237	0.962396	1.00948	1.08133
ENSG00000183770_LINE8802_FOXL2_I_N1	-0.0253178	0.246701	-0.16655	0.971201	1.3483	1.06483
ENSG00000170608_LINE2016_FOXA3_D	-0.125164	0.216677	-0.167777	1.22566	1.59375	1.1754
ENSG00000123095_LINE165_BHLHE41_D_N2	-0.418676	0.373924	-0.168123	1.12839	1.31786	1.04625
ENSG00000185668_LINE2684_POU3F1_D_N1	0.223529	0.0165128	-0.168903	0.990409	1.02814	0.97275
ENSG00000117595_LINE2728_IRF6_I	-0.192038	0.17783	-0.170484	1.16421	1.24274	1.18956
ENSG00000164920_LINE1051_OSR2_I	0.0354872	0.0861488	-0.170615	0.943384	0.960344	0.989002
ENSG00000183770_LINE8793_FOXL2_I_N3	0.138504	0.13022	-0.172155	1.17115	1.47673	1.16088
ENSG00000142025_LINE4260_DMRTC2_I_N1	0.12327	0.0188843	-0.172195	0.950848	0.965848	0.992376
ENSG00000137090_LINE1730_DMRT1_D_N1	0.0882293	0.143903	-0.172514	0.938608	0.991635	0.99012
ENSG00000128604_LINE2741_IRF5_D_N1	-0.355844	0.260765	-0.172701	1.10998	1.21822	1.24619
ENSG00000065970_LINE1948_FOXJ2_D_N2	-0.14793	0.292548	-0.173064	1.19739	1.63706	1.22632
ENSG00000053254_LINE2567_FOXN3_I_N2	-0.14793	0.292548	-0.173064	1.19739	1.63706	1.22632
ENSG00000170802_LINE7900_FOXN2_I_N2	-0.14793	0.292548	-0.173064	1.19739	1.63706	1.22632
ENSG00000183770_LINE8865_FOXL2_I_N10	-0.14793	0.292548	-0.173064	1.19739	1.63706	1.22632
ENSG00000054598_LINE1938_FOXC1_D_N2	-0.0679629	0.159167	-0.176627	1.10633	1.38008	1.10624
ENSG00000183770_LINE8789_FOXL2_I_N1	-0.0679629	0.159167	-0.176627	1.10633	1.38008	1.10624
ENSG00000140836_LINE2376_ZFHX3_D_N1	-0.0935377	0.256921	-0.177649	0.9949	1.16911	1.01384
ENSG00000135547_LINE194_HEY2_D_N1	-0.134977	0.111037	-0.179504	0.769214	0.905218	0.843387
ENSG00000005513_LINE3333_SOX8_D_N2	-0.0153459	0.182731	-0.18047	1.07643	1.12056	1.04972
ENSG00000168468_LINE473_CR7538031_I	-0.0240513	0.158566	-0.182217	1.03145	1.13035	1.11973
ENSG00000213676_LINE554_ATF6B_I	-0.0240513	0.158566	-0.182217	1.03145	1.13035	1.11973
ENSG00000228628_LINE559_CR9257962_I	-0.0240513	0.158566	-0.182217	1.03145	1.13035	1.11973
ENSG00000234539_LINE560_AL6628286_I	-0.0240513	0.158566	-0.182217	1.03145	1.13035	1.11973
ENSG00000105722_LINE1816_ERF_D	0.207113	-0.0728479	-0.183185	1.09597	1.55242	1.29238
ENSG00000162676_LINE1033_GFI1_D_N2	-0.227557	0.19543	-0.183858	0.955545	1.0498	0.946766
ENSG00000118217_LINE369_ATF6_D_N2	-0.150601	0.239961	-0.183943	0.948286	1.13131	0.919854
ENSG00000119547_LINE1697_ONECUT2_D_N1	0.0986066	0.17356	-0.184386	0.942111	1.04115	0.945685
ENSG00000204366_LINE1521_ZBTB12_I	0.0348967	0.126475	-0.184863	1.05414	0.977055	1.04525
ENSG00000206366_LINE1540_AL8448538_I	0.0348967	0.126475	-0.184863	1.05414	0.977055	1.04525
ENSG00000234196_LINE1597_CR7597843_I	0.0348967	0.126475	-0.184863	1.05414	0.977055	1.04525
ENSG00000234852_LINE1601_CR3882194_I	0.0348967	0.126475	-0.184863	1.05414	0.977055	1.04525
ENSG00000237900_LINE1611_AL66283413_I	0.0348967	0.126475	-0.184863	1.05414	0.977055	1.04525
ENSG00000025156_LINE2705_HSF2_D_N1	0.0250053	0.0898504	-0.185402	1.03176	0.946954	1.0388
ENSG00000170122_LINE2821_FOXD4_I_N50	-0.251416	0.334052	-0.185635	1.11475	1.53905	1.18865
ENSG00000184492_LINE3262_FOXD4L1_I_N53	-0.251416	0.334052	-0.185635	1.11475	1.53905	1.18865
ENSG00000129654_LINE6757_FOXJ1_I_N53	-0.251416	0.334052	-0.185635	1.11475	1.53905	1.18865
ENSG00000168826_LINE1113_ZBTB49_D	-0.0292234	0.0702497	-0.186477	0.900825	1.01982	1.0082
ENSG00000125798_LINE1966_FOXA2_D_N1	0.0187299	0.24505	-0.186776	1.04198	1.35149	1.10941
ENSG00000168610_LINE3497_STAT3_D_N1	-0.0330441	0.0879211	-0.18728	0.866841	0.958148	1.01454
ENSG00000124920_LINE2878_C11orf9_D	-0.145644	0.226264	-0.187784	0.998003	1.09549	0.921921
ENSG00000204527_LINE2558_DUXA_D	-0.268683	0.196448	-0.188399	1.04511	1.11958	1.04343
ENSG00000072736_LINE3185_NFATC3_D_N2	-0.156083	0.296398	-0.18844	1.24591	1.23437	1.14872
ENSG00000135903_LINE2627_PAX3_D_N1	0.158159	0.0752132	-0.190386	1.00359	1.10747	1.03078
ENSG00000177485_LINE1215_ZBTB33_D_N1	-0.00434641	0.133756	-0.191592	0.9831	0.959909	0.997041
ENSG00000170265_LINE1127_ZNF282_D	-0.203557	0.303156	-0.192071	1.00463	1.09343	1.01816
ENSG00000204612_LINE2065_FOXB2_I	0.0285687	0.231333	-0.193518	1.07784	1.41519	1.21648
ENSG00000185668_LINE2682_POU3F1_D_N1	-0.0796246	0.147752	-0.194044	1.01969	1.10886	1.03515
ENSG00000181690_LINE1279_PLAG1_D_N1	-0.229654	0.263138	-0.194888	0.797711	1.07975	0.870596
ENSG00000164093_LINE2428_PITX2_D	0.143369	-0.0403104	-0.195974	1.04142	1.17843	1.14309
ENSG00000176165_LINE2024_FOXG1_D_N1	0.126061	0.16884	-0.19741	1.01035	1.07763	0.971536
ENSG00000170122_LINE2906_FOXD4_I_N2	0.126061	0.16884	-0.19741	1.01035	1.07763	0.971536
ENSG00000184492_LINE3351_FOXD4L1_I_N2	0.126061	0.16884	-0.19741	1.01035	1.07763	0.971536
ENSG00000187559_LINE3762_FOXD4L3_I_N2	0.126061	0.16884	-0.19741	1.01035	1.07763	0.971536
ENSG00000204779_LINE4036_FOXD4L5_I_N2	0.126061	0.16884	-0.19741	1.01035	1.07763	0.971536
ENSG00000204793_LINE4173_FOXD4L6_I_N2	0.126061	0.16884	-0.19741	1.01035	1.07763	0.971536
ENSG00000129654_LINE6841_FOXJ1_I_N2	0.126061	0.16884	-0.19741	1.01035	1.07763	0.971536
ENSG00000183770_LINE8832_FOXL2_I_N2	0.126061	0.16884	-0.19741	1.01035	1.07763	0.971536
ENSG00000184659_LINE9149_FOXD4L4_I_N2	0.126061	0.16884	-0.19741	1.01035	1.07763	0.971536
ENSG00000204828_LINE10558_FOXD4L2_I_N2	0.126061	0.16884	-0.19741	1.01035	1.07763	0.971536
ENSG00000185122_LINE2726_HSF1_D_N4	-0.14616	0.22226	-0.197997	0.988953	1.03942	1.05449
ENSG00000010818_LINE598_HIVEP2_D	-0.227719	0.24518	-0.198375	0.937562	1.13386	0.960489
ENSG00000127124_LINE1226_HIVEP3_I_N1	-0.227719	0.24518	-0.198375	0.937562	1.13386	0.960489
ENSG00000135363_LINE3655_LMO2_D_N1	0.0820032	0.0465689	-0.199601	1.01355	1.04831	1.05516
ENSG00000006194_LINE594_ZNF263_D_N2	-0.146162	0.262213	-0.200252	0.733288	0.782927	0.765213
ENSG00000150347_LINE50_ARID5B_D_N1	0.0246482	0.179396	-0.200824	1.04799	1.03773	1.04457
ENSG00000133794_LINE179_ARNTL_D_N1	-0.422359	0.388545	-0.202528	1.0592	1.30633	1.08677
ENSG00000135457_LINE2145_TFCP2_D_N1	0.231417	0.083409	-0.202633	1.01457	1.19654	1.05942
ENSG00000112592_LINE3569_TBP_D_N2	0.0289757	0.0846377	-0.203572	0.993944	1.14909	0.964388
ENSG00000150907_LINE2003_FOXO1_D_N1	0.131066	0.231018	-0.203893	1.11903	1.55876	1.14982
ENSG00000135374_LINE1873_ELF5_D_N3	-0.0598537	0.124329	-0.205862	1.08364	1.2779	1.20889
ENSG00000176678_LINE2029_FOXL1_D_N1	0.0305855	0.144642	-0.206898	1.04874	1.38322	1.05338
ENSG00000183770_LINE8792_FOXL2_I_N1	0.0305855	0.144642	-0.206898	1.04874	1.38322	1.05338
ENSG00000106852_LINE2235_LHX6_D_N1	0.00988519	0.180378	-0.207215	1.0072	0.959379	1.03669
ENSG00000174282_LINE1184_ZBTB4_D_N1	-0.0331337	0.176359	-0.207704	1.037	1.02353	1.01278
ENSG00000170122_LINE2886_FOXD4_I_N1	0.0990964	0.132535	-0.209142	1.01925	1.03806	1.03794
ENSG00000184492_LINE3331_FOXD4L1_I_N1	0.0990964	0.132535	-0.209142	1.01925	1.03806	1.03794
ENSG00000187559_LINE3742_FOXD4L3_I_N1	0.0990964	0.132535	-0.209142	1.01925	1.03806	1.03794
ENSG00000204779_LINE4016_FOXD4L5_I_N1	0.0990964	0.132535	-0.209142	1.01925	1.03806	1.03794
ENSG00000204793_LINE4153_FOXD4L6_I_N1	0.0990964	0.132535	-0.209142	1.01925	1.03806	1.03794
ENSG00000183770_LINE8812_FOXL2_I_N1	0.0990964	0.132535	-0.209142	1.01925	1.03806	1.03794
ENSG00000184659_LINE9129_FOXD4L4_I_N1	0.0990964	0.132535	-0.209142	1.01925	1.03806	1.03794
ENSG00000204828_LINE10538_FOXD4L2_I_N1	0.0990964	0.132535	-0.209142	1.01925	1.03806	1.03794
ENSG00000106004_LINE2211_HOXA5_D_N1	-0.371892	0.319481	-0.20951	1.06345	0.992795	0.941745
ENSG00000197576_LINE16098_HOXA4_I_N1	-0.371892	0.319481	-0.20951	1.06345	0.992795	0.941745
ENSG00000197905_LINE3585_TEAD4_D_N1	-0.0861996	0.223298	-0.209535	1.05848	1.06962	1.05369
ENSG00000178919_LINE2036_FOXE1_I	0.0837745	0.300499	-0.210834	1.05833	1.50856	1.12377
ENSG00000170122_LINE2830_FOXD4_I_N2	0.0837745	0.300499	-0.210834	1.05833	1.50856	1.12377
ENSG00000184492_LINE3271_FOXD4L1_I_N2	0.0837745	0.300499	-0.210834	1.05833	1.50856	1.12377
ENSG00000187559_LINE3690_FOXD4L3_I_N2	0.0837745	0.300499	-0.210834	1.05833	1.50856	1.12377
ENSG00000204779_LINE3964_FOXD4L5_I_N2	0.0837745	0.300499	-0.210834	1.05833	1.50856	1.12377
ENSG00000204793_LINE4101_FOXD4L6_I_N2	0.0837745	0.300499	-0.210834	1.05833	1.50856	1.12377
ENSG00000129654_LINE6765_FOXJ1_I_N2	0.0837745	0.300499	-0.210834	1.05833	1.50856	1.12377
ENSG00000183770_LINE8756_FOXL2_I_N2	0.0837745	0.300499	-0.210834	1.05833	1.50856	1.12377
ENSG00000184659_LINE9077_FOXD4L4_I_N2	0.0837745	0.300499	-0.210834	1.05833	1.50856	1.12377
ENSG00000204828_LINE10486_FOXD4L2_I_N2	0.0837745	0.300499	-0.210834	1.05833	1.50856	1.12377
ENSG00000170122_LINE2840_FOXD4_I_N1	0.0526706	0.229603	-0.211623	1.00752	1.27815	1.07923
ENSG00000184492_LINE3284_FOXD4L1_I_N1	0.0526706	0.229603	-0.211623	1.00752	1.27815	1.07923
ENSG00000187559_LINE3697_FOXD4L3_I_N1	0.0526706	0.229603	-0.211623	1.00752	1.27815	1.07923
ENSG00000204779_LINE3971_FOXD4L5_I_N1	0.0526706	0.229603	-0.211623	1.00752	1.27815	1.07923
ENSG00000204793_LINE4108_FOXD4L6_I_N1	0.0526706	0.229603	-0.211623	1.00752	1.27815	1.07923
ENSG00000129654_LINE6778_FOXJ1_I_N1	0.0526706	0.229603	-0.211623	1.00752	1.27815	1.07923
ENSG00000183770_LINE8766_FOXL2_I_N1	0.0526706	0.229603	-0.211623	1.00752	1.27815	1.07923
ENSG00000184659_LINE9084_FOXD4L4_I_N1	0.0526706	0.229603	-0.211623	1.00752	1.27815	1.07923
ENSG00000204828_LINE10493_FOXD4L2_I_N1	0.0526706	0.229603	-0.211623	1.00752	1.27815	1.07923
ENSG00000160967_LINE1700_CUX1_D_N2	0.136687	0.0687499	-0.211649	1.08023	1.05321	1.01708
ENSG00000169981_LINE1124_ZNF35_I	-0.00157358	0.281683	-0.212001	1.02432	1.499	1.16959
ENSG00000198914_LINE2690_POU3F3_D_N1	0.192022	0.108064	-0.213227	0.864534	1.0097	1.03967
ENSG00000057657_LINE611_PRDM1_D_N4	-0.274778	0.247293	-0.213358	0.901748	0.991212	0.862381
ENSG00000198517_LINE545_MAFK_D_N3	-0.109609	0.195222	-0.213607	0.947299	1.0847	1.00666
ENSG00000204304_LINE2556_PBX2_D	-0.104493	0.223753	-0.214418	1.06612	1.02275	0.98348
ENSG00000206315_LINE2562_AL8454643_I	-0.104493	0.223753	-0.214418	1.06612	1.02275	0.98348
ENSG00000224952_LINE2571_BX2846861_I	-0.104493	0.223753	-0.214418	1.06612	1.02275	0.98348
ENSG00000225987_LINE2573_CR8124782_I	-0.104493	0.223753	-0.214418	1.06612	1.02275	0.98348
ENSG00000232005_LINE2588_BX9272396_I	-0.104493	0.223753	-0.214418	1.06612	1.02275	0.98348
ENSG00000236353_LINE2599_CR9338788_I	-0.104493	0.223753	-0.214418	1.06612	1.02275	0.98348
ENSG00000237344_LINE2600_AL6628305_I	-0.104493	0.223753	-0.214418	1.06612	1.02275	0.98348
ENSG00000105717_LINE11892_PBX4_I_N1	-0.104493	0.223753	-0.214418	1.06612	1.02275	0.98348
ENSG00000124782_LINE888_RREB1_D_N2	-0.320646	0.424183	-0.216821	0.909642	1.44566	1.06575
ENSG00000185697_LINE2872_MYBL1_D_N1	-0.0692444	0.258655	-0.218602	0.959758	1.13609	1.17812
ENSG00000008441_LINE3305_NFIX_D_N2	-0.0585076	0.231008	-0.218793	1.09458	1.33037	1.07086
ENSG00000135903_LINE2625_PAX3_D_N1	-0.163915	0.187098	-0.220455	0.948462	1.0922	0.994997
ENSG00000198914_LINE2691_POU3F3_D_N1	0.0534985	0.167312	-0.22105	0.960229	1.01626	0.894587
ENSG00000100146_LINE3352_SOX10_D_N1	-0.0440524	0.2042	-0.222967	1.07028	1.08823	1.10621
ENSG00000169856_LINE1708_ONECUT1_D_N3	0.0266837	0.194022	-0.224509	1.04342	1.14998	0.938521
ENSG00000130522_LINE400_JUND_D_N2	-0.49845	0.297465	-0.22624	1.27282	1.83255	1.40787
ENSG00000188786_LINE1372_MTF1_D_N2	0.352076	0.00566242	-0.226392	1.00952	0.98383	1.00349
ENSG00000025156_LINE2707_HSF2_D_N2	-0.108795	0.20957	-0.227607	1.06992	1.07165	1.0031
ENSG00000177045_LINE2506_SIX5_D_N1	-0.202455	0.282875	-0.228493	1.00203	1.05973	0.842421
ENSG00000152804_LINE2397_HHEX_I	0.109967	0.160991	-0.229875	1.04836	1.06275	0.951563
ENSG00000185507_LINE2763_IRF7_D_N1	0.065828	0.145352	-0.230467	1.09685	1.07533	1.01363
ENSG00000069011_LINE2181_PITX1_D_N3	0.0630557	0.0700934	-0.231557	1.04218	1.07958	1.02447
ENSG00000100811_LINE690_YY1_D_N1	0.162017	0.112142	-0.231569	1.01256	1.16616	1.14529
ENSG00000179059_LINE3454_ZFP42_I_N1	0.162017	0.112142	-0.231569	1.01256	1.16616	1.14529
ENSG00000157613_LINE447_CREB3L1_D_N3	-0.183941	0.188663	-0.2318	0.982869	1.0147	0.975974
ENSG00000171169_LINE2768_NAIF1_I	0.335361	-0.0465585	-0.233042	1.04855	1.16805	1.02531
ENSG00000106546_LINE133_AHR_D_N1	0.124242	0.123525	-0.233141	0.931215	1.01907	1.04819
ENSG00000166211_LINE1923_SPIC_D	-0.289591	0.337652	-0.234708	0.926501	1.05917	1.04278
ENSG00000172273_LINE1160_HINFP_D_N3	0.073078	0.087997	-0.234982	0.945421	1.08338	0.995867
ENSG00000112658_LINE2806_SRF_D_N9	0.203659	0.13464	-0.23727	1.16063	1.22845	1.01964
ENSG00000142539_LINE1880_SPIB_D_N2	-0.152041	0.17359	-0.237383	1.04531	1.07459	1.05707
ENSG00000176083_LINE1197_ZNF683_I	-0.2443	0.227133	-0.239244	0.935076	1.06366	0.975962
ENSG00000184486_LINE2677_POU3F2_D_N1	0.0449469	0.157117	-0.239458	0.971231	1.15323	0.94725
ENSG00000184486_LINE2678_POU3F2_D_N1	0.180166	0.0888507	-0.240625	0.903799	0.987817	0.984877
ENSG00000143995_LINE2386_MEIS1_D_N2	-0.00743373	0.107996	-0.240694	0.959103	0.983947	1.01594
ENSG00000119725_LINE845_ZNF410_D	-0.156718	0.302892	-0.24211	0.956478	1.07659	0.973564
ENSG00000204103_LINE553_MAFB_D	0.024336	0.150986	-0.243106	1.04942	1.0728	1.0366
ENSG00000107807_LINE2240_TLX1_D_N1	0.0523936	0.153564	-0.24367	1.03987	1.04877	0.978461
ENSG00000164438_LINE2429_TLX3_I	0.0523936	0.153564	-0.24367	1.03987	1.04877	0.978461
ENSG00000101057_LINE2837_MYBL2_D_N1	-0.12695	0.201326	-0.244394	1.01787	1.15843	1.08788
ENSG00000162419_LINE3299_GMEB1_D	-0.0255637	0.195415	-0.245137	1.03677	1.07185	1.13536
ENSG00000131196_LINE3212_NFATC1_D_N1	-0.0976262	0.267182	-0.247062	0.942725	1.08106	0.963216
ENSG00000165156_LINE2436_ZHX1_D	0.0848292	0.183744	-0.24878	1.01781	1.10933	0.973452
ENSG00000170122_LINE2875_FOXD4_I_N1	0.000880653	0.173435	-0.249522	1.01111	1.20509	0.952352
ENSG00000184492_LINE3319_FOXD4L1_I_N1	0.000880653	0.173435	-0.249522	1.01111	1.20509	0.952352
ENSG00000187559_LINE3732_FOXD4L3_I_N1	0.000880653	0.173435	-0.249522	1.01111	1.20509	0.952352
ENSG00000204779_LINE4006_FOXD4L5_I_N1	0.000880653	0.173435	-0.249522	1.01111	1.20509	0.952352
ENSG00000204793_LINE4143_FOXD4L6_I_N1	0.000880653	0.173435	-0.249522	1.01111	1.20509	0.952352
ENSG00000129654_LINE6812_FOXJ1_I_N1	0.000880653	0.173435	-0.249522	1.01111	1.20509	0.952352
ENSG00000183770_LINE8801_FOXL2_I_N1	0.000880653	0.173435	-0.249522	1.01111	1.20509	0.952352
ENSG00000184659_LINE9119_FOXD4L4_I_N1	0.000880653	0.173435	-0.249522	1.01111	1.20509	0.952352
ENSG00000204828_LINE10528_FOXD4L2_I_N1	0.000880653	0.173435	-0.249522	1.01111	1.20509	0.952352
ENSG00000182742_LINE2525_HOXB4_I	-0.185383	0.249909	-0.249531	0.955265	1.10747	0.994726
ENSG00000183072_LINE2526_NKX25_D_N2	-0.540605	0.457887	-0.250633	0.933273	1.52107	1.01759
ENSG00000185668_LINE2685_POU3F1_D_N1	0.0465034	0.145075	-0.251134	0.932558	0.996696	1.00861
ENSG00000176692_LINE2033_FOXC2_D_N1	-0.00274357	0.283829	-0.251373	1.08554	1.6178	1.18507
ENSG00000170122_LINE2900_FOXD4_I_N8	-0.00274357	0.283829	-0.251373	1.08554	1.6178	1.18507
ENSG00000184492_LINE3345_FOXD4L1_I_N8	-0.00274357	0.283829	-0.251373	1.08554	1.6178	1.18507
ENSG00000187559_LINE3756_FOXD4L3_I_N8	-0.00274357	0.283829	-0.251373	1.08554	1.6178	1.18507
ENSG00000204779_LINE4030_FOXD4L5_I_N8	-0.00274357	0.283829	-0.251373	1.08554	1.6178	1.18507
ENSG00000204793_LINE4167_FOXD4L6_I_N8	-0.00274357	0.283829	-0.251373	1.08554	1.6178	1.18507
ENSG00000129654_LINE6835_FOXJ1_I_N8	-0.00274357	0.283829	-0.251373	1.08554	1.6178	1.18507
ENSG00000184659_LINE9143_FOXD4L4_I_N8	-0.00274357	0.283829	-0.251373	1.08554	1.6178	1.18507
ENSG00000204828_LINE10552_FOXD4L2_I_N8	-0.00274357	0.283829	-0.251373	1.08554	1.6178	1.18507
ENSG00000185022_LINE531_MAFF_D_N1	-0.371452	0.381567	-0.253408	1.10439	1.28036	1.09436
ENSG00000177426_LINE2507_TGIF1_D_N1	-0.0936888	0.209941	-0.253954	0.918419	1.05374	0.989234
ENSG00000170122_LINE2930_FOXD4_I_N8	-0.0913078	0.301612	-0.254128	1.20153	1.8041	1.28114
ENSG00000184492_LINE3375_FOXD4L1_I_N8	-0.0913078	0.301612	-0.254128	1.20153	1.8041	1.28114
ENSG00000187559_LINE3786_FOXD4L3_I_N10	-0.0913078	0.301612	-0.254128	1.20153	1.8041	1.28114
ENSG00000204779_LINE4060_FOXD4L5_I_N10	-0.0913078	0.301612	-0.254128	1.20153	1.8041	1.28114
ENSG00000204793_LINE4197_FOXD4L6_I_N10	-0.0913078	0.301612	-0.254128	1.20153	1.8041	1.28114
ENSG00000129654_LINE6865_FOXJ1_I_N8	-0.0913078	0.301612	-0.254128	1.20153	1.8041	1.28114
ENSG00000184659_LINE9173_FOXD4L4_I_N10	-0.0913078	0.301612	-0.254128	1.20153	1.8041	1.28114
ENSG00000204828_LINE10582_FOXD4L2_I_N10	-0.0913078	0.301612	-0.254128	1.20153	1.8041	1.28114
ENSG00000185630_LINE2538_PBX1_D_N4	0.0336617	0.222596	-0.255403	1.01011	1.06828	0.95928
ENSG00000105717_LINE11878_PBX4_I_N4	0.0336617	0.222596	-0.255403	1.01011	1.06828	0.95928
ENSG00000245848_LINE566_CEBPA_D_N1	0.200826	0.101459	-0.256222	1.04016	1.0402	1.09048
ENSG00000124664_LINE1836_SPDEF_D_N2	0.0041673	0.233753	-0.256451	0.972644	1.02228	1.00248
ENSG00000068323_LINE84_TFE3_D_N1	-0.443053	0.487292	-0.25678	1.10629	1.4125	1.0821
ENSG00000164299_LINE3670_SPZ1_D_N1	0.0490651	0.0880311	-0.258182	0.969564	0.891973	1.02077
ENSG00000101057_LINE2835_MYBL2_D_N1	0.0620876	0.0797198	-0.258781	0.967042	1.12748	0.994873
ENSG00000066336_LINE1811_SPI1_D_N1	-0.257457	0.264227	-0.259004	1.10348	1.04541	1.03199
ENSG00000134107_LINE183_BHLHE40_D_N3	-0.345116	0.370652	-0.261101	1.08863	1.36072	1.01123
ENSG00000179922_LINE1252_ZNF784_D	0.070845	0.165522	-0.261434	1.11174	1.00142	0.949128
ENSG00000123685_LINE392_BATF3_D	-0.33105	0.377026	-0.262286	1.12344	1.50031	1.21127
ENSG00000119547_LINE1696_ONECUT2_D_N1	0.0733689	0.195748	-0.264614	1.08188	1.12451	0.957336
ENSG00000133794_LINE180_ARNTL_D_N1	-0.263609	0.37579	-0.26497	1.03596	1.22697	1.03064
ENSG00000205922_LINE1713_ONECUT3_D	0.170584	0.14339	-0.265383	0.941865	1.12167	0.909191
ENSG00000179059_LINE3470_ZFP42_I_N1	-0.15536	0.277594	-0.266359	0.97849	1.0413	0.947121
ENSG00000140968_LINE2754_IRF8_D_N1	-0.355424	0.250143	-0.26704	1.0884	1.09242	0.991392
ENSG00000131931_LINE3591_THAP1_D_N1	-0.218724	0.192997	-0.267844	1.06645	1.07641	1.11587
ENSG00000073282_LINE3141_TP63_D_N1	0.239381	0.0190227	-0.268651	1.01806	1.06041	1.09779
ENSG00000105392_LINE2200_CRX_D	0.0784696	0.141594	-0.269766	1.071	1.07731	1.0424
ENSG00000114853_LINE833_ZBTB47_I	0.229429	0.105499	-0.269931	1.03624	0.98958	0.992018
ENSG00000198740_LINE1514_ZNF652_I	0.229429	0.105499	-0.269931	1.03624	0.98958	0.992018
ENSG00000197757_LINE2553_HOXC6_D	-0.104322	0.25968	-0.270358	1.02026	1.06241	0.992695
ENSG00000197576_LINE16154_HOXA4_I_N1	-0.104322	0.25968	-0.270358	1.02026	1.06241	0.992695
ENSG00000143190_LINE2655_POU2F1_D_N1	0.411307	-0.0439005	-0.270457	1.05658	0.957703	0.936846
ENSG00000065970_LINE1947_FOXJ2_D_N1	0.0874339	0.305821	-0.27308	1.14186	1.4293	1.03963
ENSG00000160224_LINE3298_AIRE_D	0.0884401	0.134645	-0.2742	1.0121	0.995407	0.884853
ENSG00000108511_LINE2245_HOXB6_D	-0.0429022	0.233437	-0.274298	1.0128	1.09452	0.947966
ENSG00000125817_LINE1666_CENPB_D	0.135901	0.117528	-0.275109	0.996212	1.16039	1.00486
ENSG00000176842_LINE2501_IRX5_D	0.0776735	0.149775	-0.275698	0.99315	1.03409	0.949736
ENSG00000170122_LINE2878_FOXD4_I_N1	-0.122836	0.335994	-0.275831	1.14578	1.58901	1.22698
ENSG00000184492_LINE3323_FOXD4L1_I_N1	-0.122836	0.335994	-0.275831	1.14578	1.58901	1.22698
ENSG00000129654_LINE6815_FOXJ1_I_N1	-0.122836	0.335994	-0.275831	1.14578	1.58901	1.22698
ENSG00000095794_LINE339_CREM_D	-0.143007	0.20482	-0.27836	1.07182	1.38676	1.00538
ENSG00000103495_LINE797_MAZ_D	-0.285673	0.373396	-0.278579	0.752017	0.955662	0.794281
ENSG00000009709_LINE2611_PAX7_D_N2	0.0244428	0.20936	-0.278588	0.995504	1.09441	0.99849
ENSG00000126561_LINE3484_STAT5A_D_N1	-0.0738089	0.127665	-0.278735	0.929212	1.05839	0.954461
ENSG00000124766_LINE3373_SOX4_D_N1	-0.0180811	0.207404	-0.278788	0.989465	1.00203	1.04244
ENSG00000213928_LINE2765_IRF9_D_N1	-0.505803	0.39858	-0.279083	1.01944	1.25935	1.12382
ENSG00000007968_LINE1745_E2F2_D_N1	0.0673361	0.190509	-0.28029	1.02431	1.14769	1.03318
ENSG00000101057_LINE2838_MYBL2_D_N1	0.0130333	0.118168	-0.281441	0.935765	1.04428	1.08662
ENSG00000107249_LINE816_GLIS3_D_N1	-0.0876377	0.291821	-0.282668	0.974931	1.14102	0.992585
ENSG00000065029_LINE624_ZNF76_I	-0.0957512	0.2046	-0.284149	0.889217	0.972804	0.911363
ENSG00000196767_LINE2687_POU3F4_D_N1	0.256821	0.127785	-0.284422	0.983848	0.998677	1.01643
ENSG00000206454_LINE6130_AL7735441_I_N1	0.256821	0.127785	-0.284422	0.983848	0.998677	1.01643
ENSG00000229094_LINE6146_CR3882292_I_N1	0.256821	0.127785	-0.284422	0.983848	0.998677	1.01643
ENSG00000233911_LINE6163_AL6628334_I_N1	0.256821	0.127785	-0.284422	0.983848	0.998677	1.01643
ENSG00000235068_LINE6177_CR7598154_I_N1	0.256821	0.127785	-0.284422	0.983848	0.998677	1.01643
ENSG00000237582_LINE6191_BX0885802_I_N1	0.256821	0.127785	-0.284422	0.983848	0.998677	1.01643
ENSG00000230336_LINE17156_CR8477943_I_N1	0.256821	0.127785	-0.284422	0.983848	0.998677	1.01643
ENSG00000198815_LINE2059_FOXJ3_D_N1	-0.0161123	0.339696	-0.284756	1.11919	1.29208	1.06458
ENSG00000053254_LINE2562_FOXN3_I_N3	-0.0161123	0.339696	-0.284756	1.11919	1.29208	1.06458
ENSG00000170122_LINE2915_FOXD4_I_N3	-0.0161123	0.339696	-0.284756	1.11919	1.29208	1.06458
ENSG00000184492_LINE3360_FOXD4L1_I_N3	-0.0161123	0.339696	-0.284756	1.11919	1.29208	1.06458
ENSG00000187559_LINE3771_FOXD4L3_I_N3	-0.0161123	0.339696	-0.284756	1.11919	1.29208	1.06458
ENSG00000204779_LINE4045_FOXD4L5_I_N3	-0.0161123	0.339696	-0.284756	1.11919	1.29208	1.06458
ENSG00000204793_LINE4182_FOXD4L6_I_N3	-0.0161123	0.339696	-0.284756	1.11919	1.29208	1.06458
ENSG00000129654_LINE6850_FOXJ1_I_N3	-0.0161123	0.339696	-0.284756	1.11919	1.29208	1.06458
ENSG00000170802_LINE7895_FOXN2_I_N3	-0.0161123	0.339696	-0.284756	1.11919	1.29208	1.06458
ENSG00000183770_LINE8841_FOXL2_I_N3	-0.0161123	0.339696	-0.284756	1.11919	1.29208	1.06458
ENSG00000184659_LINE9158_FOXD4L4_I_N3	-0.0161123	0.339696	-0.284756	1.11919	1.29208	1.06458
ENSG00000204828_LINE10567_FOXD4L2_I_N3	-0.0161123	0.339696	-0.284756	1.11919	1.29208	1.06458
ENSG00000063515_LINE2174_GSC2_D	0.00945569	0.224724	-0.28501	1.08531	1.1066	0.980424
ENSG00000165891_LINE1774_E2F7_D_N1	0.0320817	0.281243	-0.28524	1.07121	1.1353	1.06616
ENSG00000188290_LINE301_HES4_I	-0.192229	0.274395	-0.28855	0.960211	1.08424	1.03013
ENSG00000124664_LINE1834_SPDEF_D_N2	0.0509523	0.124328	-0.291548	1.06839	1.26608	1.19712
BAD931201_LINE4238_CGBP_I_N1	0.0476464	0.0986467	-0.292472	0.998263	0.969433	1.09522
ENSG00000154832_LINE1724_CXXC1_D	0.0476464	0.0986467	-0.292472	0.998263	0.969433	1.09522
ENSG00000100968_LINE3191_NFATC4_D	0.0500599	0.236606	-0.293671	1.09557	1.1829	0.985014
ENSG00000114315_LINE146_HES1_D	-0.0996477	0.24615	-0.295995	0.968881	0.997024	0.976979
ENSG00000115507_LINE2273_OTX1_D_N2	-0.0173079	0.200258	-0.296343	1.00503	1.14996	1.05883
ENSG00000106331_LINE2621_PAX4_D_N1	0.122695	0.212118	-0.297682	0.914455	1.06214	1.01783
ENSG00000028277_LINE2631_POU2F2_D_N7	0.238264	0.0798186	-0.298563	0.993781	1.0605	1.01119
ENSG00000115112_LINE11242_TFCP2L1_I_N1	0.130542	0.19363	-0.300516	1.02599	1.22975	0.989017
ENSG00000060566_LINE327_CREB3L3_I	-0.323981	0.334259	-0.303218	1.15512	1.46161	1.21121
ENSG00000107175_LINE352_CREB3_D_N1	-0.323981	0.334259	-0.303218	1.15512	1.46161	1.21121
ENSG00000143578_LINE419_CREB3L4_I	-0.323981	0.334259	-0.303218	1.15512	1.46161	1.21121
ENSG00000151650_LINE2396_VENTX_D_N1	-0.0680076	0.215683	-0.304706	1.08863	1.07009	1.02444
ENSG00000105698_LINE126_USF2_D_N7	-0.459848	0.483615	-0.30743	1.04797	1.35609	1.03695
ENSG00000126603_LINE899_GLIS2_D	-0.0751818	0.300286	-0.308678	0.869847	1.1666	1.04493
ENSG00000179348_LINE2110_GATA2_D_N1	0.15605	0.110483	-0.311135	1.06758	1.06096	0.99938
ENSG00000157554_LINE1903_ERG_D_N3	0.197951	-0.0296245	-0.311353	1.06667	1.56942	1.31507
ENSG00000068305_LINE2773_MEF2A_D_N1	0.00473621	0.276167	-0.312037	0.921205	1.03723	1.01214
ENSG00000128652_LINE2317_HOXD3_I	-0.105368	0.251334	-0.313216	0.997555	1.08737	1.006
ENSG00000102145_LINE2073_GATA1_D_N1	-0.0322589	0.222426	-0.313405	0.968925	1.07627	1.098
ENSG00000107807_LINE2241_TLX1_D_N1	0.0841594	0.141236	-0.314065	1.06683	1.28277	0.995263
ENSG00000196233_LINE3181_LCOR_I	0.0217582	0.186817	-0.315302	1.02343	1.03415	1.11204
ENSG00000185697_LINE2870_MYBL1_D_N1	0.191911	0.0912138	-0.315735	1.06561	1.0545	1.01705
ENSG00000100811_LINE691_YY1_D_N1	-0.114798	0.277612	-0.317197	1.12119	1.09728	1.11952
ENSG00000179059_LINE3455_ZFP42_I_N1	-0.114798	0.277612	-0.317197	1.12119	1.09728	1.11952
ENSG00000185129_LINE3691_PURA_D	-0.263842	0.407077	-0.318221	0.814982	1.04512	0.836837
ENSG00000185122_LINE2724_HSF1_D_N1	-0.0368347	0.183071	-0.319024	1.01865	1.09682	1.02872
ENSG00000016082_LINE2169_ISL1_D	-0.0382093	0.259245	-0.319228	0.981778	1.06146	1.0273
ENSG00000102145_LINE2075_GATA1_D_N1	0.0148363	0.2055	-0.319662	1.05635	1.08121	1.06136
ENSG00000126804_LINE902_ZBTB1_I	0.0585361	0.103412	-0.320034	1.02411	1.11968	1.085
ENSG00000165259_LINE2437_HDX_I	0.177307	0.116378	-0.320042	1.09746	1.18848	0.957017
ENSG00000054598_LINE1942_FOXC1_D_N1	0.10668	0.192457	-0.320161	1.20145	1.55039	1.18777
ENSG00000176182_LINE2869_MYPOP_I	-0.0120121	0.224787	-0.321773	1.02333	1.25668	0.990627
ENSG00000057657_LINE617_PRDM1_D_N1	-0.330892	0.394442	-0.322558	1.04769	1.17596	1.09899
ENSG00000102974_LINE747_CTCF_D_N67	0.676428	-0.173349	-0.323277	1.0724	1.34173	1.2595
ENSG00000107175_LINE353_CREB3_D_N1	-0.12317	0.316121	-0.324306	1.06867	1.20388	1.03094
ENSG00000116132_LINE2282_PRRX1_D_N1	0.27117	0.0545816	-0.324498	1.16917	1.37712	1.04457
ENSG00000187140_LINE2054_FOXD3_D_N2	0.0311366	0.325797	-0.325573	1.16565	1.55514	1.16174
ENSG00000106004_LINE2212_HOXA5_D_N1	0.0366181	0.235639	-0.325637	1.10315	1.10797	1.00464
ENSG00000204595_LINE2559_DPRX_D_N2	0.0673321	0.157338	-0.327166	1.07781	1.08436	1.01907
ENSG00000128604_LINE2742_IRF5_D_N1	-0.0915847	0.31694	-0.327948	0.89252	1.10562	0.896508
ENSG00000184895_LINE3447_SRY_D_N1	-5.03466e-05	0.31941	-0.327989	1.14286	1.60609	1.24767
ENSG00000189308_LINE1715_LIN54_I	0.209496	0.0807958	-0.329754	0.896262	1.07367	1.00455
ENSG00000007968_LINE1743_E2F2_D_N1	0.0361992	0.138293	-0.330041	1.11677	1.08469	0.997888
ENSG00000101216_LINE3293_GMEB2_D_N1	-0.0449117	0.202352	-0.330754	1.07591	1.17293	1.07182
ENSG00000143437_LINE220_ARNT_D_N2	-0.317124	0.388564	-0.334226	1.09887	1.27629	1.10326
ENSG00000065970_LINE1945_FOXJ2_D_N1	0.0465663	0.352333	-0.334879	1.0489	1.28779	1.1061
ENSG00000053254_LINE2557_FOXN3_I_N3	0.0465663	0.352333	-0.334879	1.0489	1.28779	1.1061
ENSG00000170122_LINE2910_FOXD4_I_N3	0.0465663	0.352333	-0.334879	1.0489	1.28779	1.1061
ENSG00000184492_LINE3355_FOXD4L1_I_N3	0.0465663	0.352333	-0.334879	1.0489	1.28779	1.1061
ENSG00000187559_LINE3766_FOXD4L3_I_N3	0.0465663	0.352333	-0.334879	1.0489	1.28779	1.1061
ENSG00000204779_LINE4040_FOXD4L5_I_N3	0.0465663	0.352333	-0.334879	1.0489	1.28779	1.1061
ENSG00000204793_LINE4177_FOXD4L6_I_N3	0.0465663	0.352333	-0.334879	1.0489	1.28779	1.1061
ENSG00000129654_LINE6845_FOXJ1_I_N3	0.0465663	0.352333	-0.334879	1.0489	1.28779	1.1061
ENSG00000170802_LINE7890_FOXN2_I_N3	0.0465663	0.352333	-0.334879	1.0489	1.28779	1.1061
ENSG00000183770_LINE8836_FOXL2_I_N3	0.0465663	0.352333	-0.334879	1.0489	1.28779	1.1061
ENSG00000184659_LINE9153_FOXD4L4_I_N3	0.0465663	0.352333	-0.334879	1.0489	1.28779	1.1061
ENSG00000204828_LINE10562_FOXD4L2_I_N3	0.0465663	0.352333	-0.334879	1.0489	1.28779	1.1061
ENSG00000162599_LINE3321_NFIA_D_N1	0.050751	0.261028	-0.335148	1.16511	1.40168	1.08618
ENSG00000197063_LINE538_MAFG_D_N1	-0.27889	0.357627	-0.338264	1.06797	1.2069	1.10951
ENSG00000140044_LINE418_JDP2_D_N2	-0.299105	0.371896	-0.34001	1.24223	1.61508	1.22921
ENSG00000149948_LINE59_HMGA2_D	0.105084	0.200012	-0.340204	0.998463	1.03765	1.06162
ENSG00000132005_LINE3249_RFX1_D_N1	0.0119372	0.155333	-0.341942	1.03613	1.11436	1.08596
ENSG00000171634_LINE3685_BPTF_D_N1	0.19902	0.177707	-0.346029	1.08119	1.26587	1.08312
ENSG00000128714_LINE2326_HOXD13_D_N1	0.0037029	0.201754	-0.34659	1.03993	1.05772	0.935172
ENSG00000119138_LINE843_KLF9_I	0.0386359	0.224023	-0.347621	1.09707	1.20969	1.01643
ENSG00000212993_LINE2696_POU5F1B_D_N1	0.2023	0.0751171	-0.347828	1.00571	1.07623	0.997965
ENSG00000133937_LINE2333_GSC_D	0.0307279	0.217468	-0.348568	1.08764	1.14482	0.961604
ENSG00000105419_LINE2201_MEIS3_D_N1	-0.0578803	0.3089	-0.350491	0.972819	1.02536	0.96348
ENSG00000197576_LINE16095_HOXA4_I_N1	0.0412581	0.15996	-0.350974	1.08207	1.118	1.10436
ENSG00000158773_LINE237_USF1_D_N10	-0.439589	0.504683	-0.352185	1.05484	1.28492	1.09739
ENSG00000163508_LINE3546_EOMES_D_N1	0.130623	0.183446	-0.354036	1.024	0.953351	1.04358
ENSG00000169953_LINE2711_HSFY2_D_N1	-0.139733	0.267819	-0.354205	1.02542	1.17902	1.01988
ENSG00000115415_LINE3478_STAT1_D_N1	-0.312505	0.343051	-0.354938	1.15364	1.1878	1.17448
ENSG00000151650_LINE2395_VENTX_D_N1	0.0838033	0.239611	-0.356911	0.963949	1.03551	1.08221
ENSG00000176692_LINE2034_FOXC2_D_N1	-0.0360242	0.364983	-0.357207	1.25839	1.78347	1.25977
ENSG00000143190_LINE2661_POU2F1_D_N1	0.141024	0.105334	-0.357297	1.02785	1.06529	1.05863
ENSG00000133740_LINE1773_E2F5_D	-0.0611638	0.30462	-0.357449	1.11038	1.31252	1.10358
ENSG00000107859_LINE2244_PITX3_D	0.156276	0.166722	-0.357533	1.04297	1.17423	1.09198
ENSG00000214717_LINE3702_ZBED1_D	0.0157037	0.189694	-0.358768	1.08793	1.09677	1.05152
ENSG00000124813_LINE3278_RUNX2_D_N1	-0.0575606	0.221172	-0.360892	1.02015	1.13818	0.994486
ENSG00000137709_LINE2649_POU2F3_D_N1	0.210992	0.0829439	-0.362423	0.980009	1.08392	0.999672
ENSG00000167074_LINE471_TEF_D_N1	0.102019	0.230954	-0.362746	0.973557	1.0397	1.02674
ENSG00000172273_LINE1164_HINFP_D_N1	-0.0670389	0.155814	-0.363389	0.875583	1.01489	1.04066
ENSG00000125347_LINE2730_IRF1_D_N1	0.0324717	0.242909	-0.363739	1.04055	1.00319	1.04287
ENSG00000172273_LINE1163_HINFP_D_N1	0.0305483	0.120434	-0.363835	0.986486	0.942633	0.966483
ENSG00000143190_LINE2654_POU2F1_D_N1	0.0118726	0.252943	-0.36559	1.05684	1.17092	1.04948
ENSG00000169057_LINE2826_MECP2_D	0.182911	0.108586	-0.367137	0.915347	1.03942	0.917076
ENSG00000089094_LINE1718_KDM2B_D	-0.0229291	0.265954	-0.371701	1.00954	1.08831	1.1055
ENSG00000112242_LINE1769_E2F3_D_N1	0.181449	0.134314	-0.373323	1.09221	1.13522	1.0807
ENSG00000196460_LINE3266_RFX8_I	-0.105374	0.308978	-0.375097	0.878553	1.107	1.0991
ENSG00000063438_LINE82_AHRR_I	-0.0909658	0.232575	-0.375158	0.912655	0.944573	1.01447
ENSG00000106546_LINE130_AHR_D_N1	-0.0909658	0.232575	-0.375158	0.912655	0.944573	1.01447
ENSG00000197576_LINE16097_HOXA4_I_N1	-0.220645	0.363824	-0.375359	1.01579	1.09245	1.01492
ENSG00000043039_LINE2171_BARX2_D	-0.016461	0.353672	-0.375383	1.03454	1.20746	1.04677
ENSG00000158711_LINE1910_ELK4_D_N5	0.102443	0.0572755	-0.376029	1.01042	1.42739	1.17358
ENSG00000172789_LINE2485_AC0125311_I	0.0125477	0.260697	-0.376036	0.952749	1.16562	1.01107
ENSG00000197576_LINE16129_HOXA4_I_N70	0.0125477	0.260697	-0.376036	0.952749	1.16562	1.01107
ENSG00000171443_LINE1141_ZNF524_D_N1	0.223867	0.0803987	-0.377121	0.977981	1.2008	1.0559
ENSG00000184271_LINE2532_POU6F1_D_N2	0.0614315	0.258686	-0.37726	1.03045	1.07504	0.998607
ENSG00000164299_LINE3669_SPZ1_D_N1	-0.180506	0.402278	-0.378116	1.0223	1.19947	1.03583
ENSG00000205250_LINE1791_E2F4_D_N1	0.0303634	0.25038	-0.379228	1.00859	1.11719	0.958512
ENSG00000185002_LINE3265_RFX6_I	0.0594663	0.191379	-0.380131	0.945904	1.04422	1.10925
ENSG00000230797_LINE1593_YY2_D_N1	-0.0700979	0.182184	-0.380723	1.04362	1.2341	1.20391
ENSG00000179059_LINE3476_ZFP42_I_N1	-0.0700979	0.182184	-0.380723	1.04362	1.2341	1.20391
ENSG00000160967_LINE1698_CUX1_D_N1	-0.0201151	0.341378	-0.381245	0.951025	1.21946	1.04276
ENSG00000196092_LINE3175_PAX5_D_N1	0.0364623	0.163325	-0.383223	0.916881	0.982854	0.968878
ENSG00000154727_LINE1896_GABPA_D_N7	0.184974	0.0234645	-0.385339	1.14429	1.48358	1.20688
ENSG00000072310_LINE96_SREBF1_D_N1	-0.344137	0.425663	-0.385707	1.10217	1.22001	1.11485
ENSG00000170581_LINE3510_STAT2_D_N2	-0.136069	0.28207	-0.385863	0.931328	1.12843	1.0124
ENSG00000197587_LINE2552_DMBX1_D	-0.0717095	0.244854	-0.387755	1.00306	1.11307	0.898958
ENSG00000156273_LINE438_BACH1_D_N1	-0.592569	0.641615	-0.388208	1.04974	1.40409	1.19195
ENSG00000081189_LINE2787_MEF2C_D_N3	-0.0834995	0.378169	-0.389343	0.913013	1.19711	0.97343
ENSG00000196092_LINE3164_PAX5_D_N1	-0.161398	0.29153	-0.392662	1.01878	1.06588	0.940522
ENSG00000113722_LINE2268_CDX1_D_N1	0.0899337	0.21934	-0.392689	1.04115	1.15815	0.952807
ENSG00000168310_LINE2756_IRF2_D_N1	-0.158178	0.315457	-0.394689	1.07855	1.09933	1.0433
ENSG00000112242_LINE1771_E2F3_D_N1	-0.0513654	0.182683	-0.394727	1.04528	1.22716	1.00137
ENSG00000196767_LINE2686_POU3F4_D_N1	0.161105	0.140372	-0.395367	1.05051	1.10723	0.974568
ENSG00000206454_LINE6129_AL7735441_I_N2	0.161105	0.140372	-0.395367	1.05051	1.10723	0.974568
ENSG00000229094_LINE6145_CR3882292_I_N2	0.161105	0.140372	-0.395367	1.05051	1.10723	0.974568
ENSG00000233911_LINE6162_AL6628334_I_N2	0.161105	0.140372	-0.395367	1.05051	1.10723	0.974568
ENSG00000235068_LINE6176_CR7598154_I_N2	0.161105	0.140372	-0.395367	1.05051	1.10723	0.974568
ENSG00000237582_LINE6190_BX0885802_I_N2	0.161105	0.140372	-0.395367	1.05051	1.10723	0.974568
ENSG00000230336_LINE17155_CR8477943_I_N2	0.161105	0.140372	-0.395367	1.05051	1.10723	0.974568
ENSG00000137309_LINE57_HMGA1_D	0.224858	0.196143	-0.396817	1.0089	1.21348	1.00831
ENSG00000170653_LINE486_ATF7_D	-0.282416	0.440403	-0.398636	1.18343	1.53656	1.22496
ENSG00000078399_LINE2187_HOXA9_D_N1	-0.0285313	0.296014	-0.399706	1.02344	1.06412	1.04392
ENSG00000163884_LINE1044_KLF15_D	-0.260284	0.399165	-0.400294	0.785752	1.10594	0.84092
ENSG00000166478_LINE1066_ZNF143_D_N2	-0.0608478	0.26714	-0.402226	1.02164	1.06576	0.951217
ENSG00000101412_LINE1749_E2F1_D_N1	0.00529824	0.261233	-0.402274	1.07965	1.195	1.18398
ENSG00000126456_LINE2737_IRF3_D_N1	-0.359309	0.418175	-0.403019	1.05986	1.25075	1.06933
ENSG00000105997_LINE2210_HOXA3_D	0.0907777	0.283257	-0.403412	0.963617	1.04301	0.932928
ENSG00000197576_LINE16099_HOXA4_I_N1	0.0907777	0.283257	-0.403412	0.963617	1.04301	0.932928
ENSG00000101057_LINE2839_MYBL2_D_N1	0.0120328	0.294491	-0.404794	0.939635	1.12031	0.836335
ENSG00000179388_LINE1241_EGR3_D_N2	0.105958	0.276282	-0.410962	0.909638	1.00654	1.06131
ENSG00000112242_LINE1770_E2F3_D_N1	0.0342159	0.314231	-0.414266	1.06939	1.17036	1.04136
ENSG00000215271_LINE2566_HOMEZ_D	0.188743	0.0992681	-0.414336	1.00186	1.07428	0.995728
BAD931201_LINE1717_CGBP_D_N3	0.245199	0.069489	-0.415252	1.09801	1.20866	1.07308
ENSG00000174282_LINE1183_ZBTB4_D_N1	-0.218009	0.359078	-0.418849	0.948936	1.05758	0.990765
ENSG00000125816_LINE2311_NKX24_I	-0.546043	0.612745	-0.419594	0.963847	1.57219	1.17783
ENSG00000101216_LINE3292_GMEB2_D_N1	-0.138418	0.352854	-0.419905	1.01504	1.14512	1.0327
ENSG00000178951_LINE1237_ZBTB7A_D_N1	0.00191595	0.226394	-0.42007	0.960376	1.0735	1.09941
ENSG00000143390_LINE3262_RFX5_D_N3	-0.036296	0.358033	-0.420888	0.974824	1.31041	1.27741
ENSG00000087903_LINE3245_RFX2_D_N1	-0.106698	0.332134	-0.421997	0.92869	1.0552	1.07014
ENSG00000128604_LINE2740_IRF5_D_N1	-0.239388	0.387703	-0.422996	1.07962	1.1306	1.02407
ENSG00000099326_LINE683_MZF1_D_N2	-0.145035	0.42403	-0.423208	0.987519	1.25622	0.997912
ENSG00000137273_LINE1991_FOXF2_D_N1	0.17274	0.262281	-0.425885	1.18575	1.65041	1.20973
ENSG00000068305_LINE2784_MEF2A_D_N1	-0.0355	0.384127	-0.426667	0.939801	1.24682	1.10567
ENSG00000132005_LINE3252_RFX1_D_N1	0.019519	0.267063	-0.427899	0.972154	1.123	1.05796
ENSG00000177463_LINE3097_NR2C2_D_N4	0.141499	0.155175	-0.428676	0.930534	1.2158	0.996543
ENSG00000008197_LINE6_TFAP2D_D	-0.0806707	0.255829	-0.429548	0.697992	0.884508	0.8249
ENSG00000020633_LINE3274_RUNX3_D_N1	0.0340523	0.424465	-0.430037	1.01426	1.32205	1.10302
ENSG00000101412_LINE1750_E2F1_D_N1	0.0561301	0.208423	-0.431893	1.07301	1.14634	1.24262
ENSG00000108788_LINE134_MLX_D	-0.353209	0.485341	-0.432126	1.02986	1.27848	1.15336
ENSG00000137265_LINE2748_IRF4_D_N1	-0.271637	0.388025	-0.432513	1.06691	1.20873	1.13478
ENSG00000179388_LINE1244_EGR3_D_N1	-0.167992	0.380702	-0.432913	1.00127	1.08906	1.03802
ENSG00000120690_LINE1828_ELF1_D_N8	0.107137	0.114002	-0.434001	1.01021	1.26249	1.10739
ENSG00000185697_LINE2873_MYBL1_D_N1	0.108106	0.197319	-0.435074	1.07912	1.13007	1.06829
ENSG00000143390_LINE3258_RFX5_D_N5	0.158805	0.265091	-0.435389	0.940024	0.924281	1.0296
ENSG00000160961_LINE1026_ZNF333_D	-0.19377	0.401234	-0.435993	1.11339	1.17959	0.947695
ENSG00000205250_LINE1790_E2F4_D_N1	0.0676998	0.242075	-0.437473	1.07075	1.16777	1.03828
ENSG00000020633_LINE3270_RUNX3_D_N1	0.0622158	0.224431	-0.440583	1.01599	1.08433	0.941089
ENSG00000100105_LINE688_PATZ1_D	-0.496786	0.661564	-0.442181	0.955197	1.3574	1.11031
ENSG00000135373_LINE1869_EHF_D_N2	0.0465318	0.217419	-0.442299	1.09508	1.23529	1.16601
ENSG00000146592_LINE421_CREB5_I	-0.330333	0.439131	-0.442772	1.22116	1.59307	1.28963
ENSG00000029153_LINE80_ARNTL2_I	-0.358846	0.533547	-0.44409	1.17004	1.42408	1.1226
ENSG00000175325_LINE2494_PROP1_D_N1	0.144087	0.258665	-0.444372	0.923615	1.03369	1.03059
ENSG00000143190_LINE2665_POU2F1_D_N5	0.183391	0.178744	-0.444754	0.961199	0.981819	0.975948
ENSG00000160685_LINE1022_ZBTB7B_D_N1	0.0145329	0.279917	-0.448091	0.994737	1.10582	0.975977
ENSG00000143995_LINE2388_MEIS1_D_N1	0.137448	0.265224	-0.448691	0.942576	1.03474	0.979764
ENSG00000137265_LINE2749_IRF4_D_N1	-0.183453	0.492769	-0.449283	0.929373	1.12627	0.94111
ENSG00000185507_LINE2764_IRF7_D_N1	-0.140499	0.393557	-0.450983	1.03412	1.19806	1.00078
ENSG00000184828_LINE1301_ZBTB7C_D	-0.0599183	0.336237	-0.451561	1.06272	1.05945	1.06504
ENSG00000165891_LINE1775_E2F7_D_N1	-0.0636644	0.29746	-0.451763	1.13996	1.29344	1.12095
ENSG00000227059_LINE2575_AC2261502_D	-0.00155715	0.301695	-0.452562	1.04417	0.994275	0.981214
ENSG00000101412_LINE1765_E2F1_D_N1	0.0871237	0.252873	-0.452726	1.06454	1.19566	1.05842
ENSG00000129173_LINE1772_E2F8_D	0.00465743	0.383889	-0.454243	1.04242	1.09907	1.12456
ENSG00000128272_LINE397_ATF4_D	-0.0107684	0.330558	-0.454584	1.09325	1.36365	1.08626
ENSG00000172379_LINE273_ARNT2_D	-0.103394	0.358967	-0.456784	0.982615	1.04281	0.920082
ENSG00000119919_LINE2287_NKX23_I	-0.468908	0.557928	-0.458006	0.942853	1.47244	1.13288
ENSG00000101190_LINE116_TCFL5_I	-0.163216	0.389668	-0.458195	0.99907	1.21734	1.04006
ENSG00000165588_LINE2449_OTX2_D_N2	0.166484	0.151648	-0.458262	1.04395	1.07102	0.937167
ENSG00000124813_LINE3279_RUNX2_D_N1	0.161237	0.183676	-0.460158	1.00542	1.04866	1.05831
ENSG00000115966_LINE362_ATF2_D_N1	0.205835	0.156257	-0.460172	1.01173	1.14881	0.992623
ENSG00000250542_LINE569_ENSG00000250542_I	0.185079	0.218778	-0.460447	1.07813	1.11456	1.05932
ENSG00000101412_LINE1763_E2F1_D_N3	0.0683105	0.242757	-0.465465	1.09038	1.21813	0.966692
ENSG00000214575_LINE3701_CPEB1_D	0.171688	0.366693	-0.466707	0.923799	1.20657	1.03617
ENSG00000087903_LINE3242_RFX2_D_N2	0.0867363	0.314628	-0.466946	1.04201	1.08608	1.21746
ENSG00000100219_LINE343_XBP1_D_N1	-0.131914	0.3733	-0.467066	1.05548	1.46757	1.12936
ENSG00000170178_LINE2473_HOXD12_D_N2	0.17055	0.245059	-0.470231	1.06401	1.20601	1.11107
ENSG00000105996_LINE2208_HOXA2_D_N2	-0.182851	0.391136	-0.470749	1.04229	1.17252	0.981022
ENSG00000173757_LINE3511_STAT5B_D_N2	0.115158	0.216109	-0.471689	1.13244	1.13079	1.00348
ENSG00000117036_LINE1822_ETV3_D	0.144794	0.145626	-0.472322	1.009	1.6349	1.28056
ENSG00000162613_LINE3668_FUBP1_D	0.112086	0.375362	-0.472404	1.06808	1.49337	1.16125
ENSG00000165030_LINE463_NFIL3_D_N4	0.202147	0.200166	-0.472421	1.0369	1.12539	1.01969
ENSG00000143190_LINE2658_POU2F1_D_N1	0.211234	0.231308	-0.472534	0.969024	1.09084	0.974389
ENSG00000112592_LINE3568_TBP_D_N1	0.225081	0.179911	-0.476168	0.988331	1.07239	1.00665
ENSG00000100644_LINE115_HIF1A_D	0.0121384	0.405534	-0.477229	0.949136	1.22533	1.08414
ENSG00000020633_LINE3272_RUNX3_D_N1	0.170576	0.211253	-0.477645	0.998302	0.944778	1.024
ENSG00000118260_LINE376_CREB1_D_N1	0.0596252	0.31432	-0.478048	1.0083	1.21692	0.99667
ENSG00000111704_LINE2264_NANOG_D	0.0630084	0.316504	-0.479256	0.948973	1.03737	1.00572
ENSG00000176654_LINE5450_NANOGP1_I_N1	0.0630084	0.316504	-0.479256	0.948973	1.03737	1.00572
ENSG00000085276_LINE670_MECOM_D_N1	-0.0315637	0.438031	-0.48017	1.02297	1.17606	1.0668
ENSG00000180318_LINE2517_ALX1_D_N1	0.0193844	0.355887	-0.480966	0.962318	1.22783	0.992781
ENSG00000123268_LINE383_ATF1_D	0.0345368	0.277842	-0.481375	1.0582	1.3643	1.0956
ENSG00000109705_LINE2257_NKX32_D	-0.237177	0.469798	-0.481931	0.975589	1.17826	1.05092
ENSG00000185507_LINE2762_IRF7_D_N1	-0.18209	0.387167	-0.485943	1.11456	1.19738	1.0024
ENSG00000162624_LINE2410_LHX8_I	0.180036	0.197928	-0.48671	1.0309	1.22272	1.03627
ENSG00000213928_LINE2766_IRF9_D_N1	-0.232166	0.359391	-0.48883	0.979359	1.21894	1.05207
ENSG00000139083_LINE1875_ETV6_D_N1	0.0754858	0.207711	-0.489774	0.953448	1.28834	1.1325
ENSG00000180053_LINE2516_NKX26_I	-0.496231	0.648998	-0.490181	0.98829	1.54013	1.18124
ENSG00000181827_LINE3264_RFX7_I	0.0561565	0.302534	-0.492812	0.890185	1.11157	1.10361
ENSG00000009950_LINE78_MLXIPL_D_N1	-0.361499	0.544496	-0.493618	1.05144	1.36228	1.15577
ENSG00000115297_LINE2270_TLX2_D_N1	0.0867573	0.237189	-0.494567	1.05701	1.04076	0.997412
ENSG00000105717_LINE11888_PBX4_I_N1	0.214115	0.31318	-0.495322	0.980614	1.10129	1.08372
ENSG00000114861_LINE1958_FOXP1_D_N1	0.0292067	0.504354	-0.496563	1.14272	1.5373	1.17829
ENSG00000179528_LINE2514_LBX2_D_N1	0.0458593	0.367844	-0.497605	0.926337	1.00744	0.9031
ENSG00000080298_LINE3238_RFX3_D_N2	-0.0676826	0.482421	-0.498595	0.983453	1.3474	1.33604
ENSG00000156273_LINE440_BACH1_D_N1	-0.00910938	0.342366	-0.498992	0.979805	1.00249	0.928599
ENSG00000120068_LINE2288_HOXB8_D	0.0961908	0.334095	-0.49977	1.0687	1.21103	1.0103
ENSG00000197576_LINE16153_HOXA4_I_N5	0.0961908	0.334095	-0.49977	1.0687	1.21103	1.0103
ENSG00000134138_LINE2335_MEIS2_D_N1	-0.201304	0.456816	-0.501046	1.01347	1.07803	1.07422
ENSG00000147862_LINE3318_NFIB_D	-0.00828032	0.456058	-0.501935	1.22158	2.03409	1.28261
ENSG00000147421_LINE2390_HMBOX1_D	-0.034064	0.389003	-0.502748	1.06783	1.05413	1.02462
ENSG00000134046_LINE2819_MBD2_D	-0.0456286	0.234012	-0.504151	0.885421	0.959584	0.963604
ENSG00000151702_LINE1884_FLI1_D_N2	0.185901	0.101662	-0.507341	1.04526	1.56087	1.359
ENSG00000140968_LINE2752_IRF8_D_N2	-0.485213	0.584886	-0.507787	1.09031	1.26108	1.15238
ENSG00000123388_LINE2302_HOXC11_D_N2	0.137969	0.274901	-0.507833	1.03982	1.21728	1.10876
ENSG00000171634_LINE3686_BPTF_D_N1	0.0219393	0.493513	-0.509264	1.11051	1.39651	1.18357
ENSG00000126767_LINE1848_ELK1_D_N1	0.0341991	0.230185	-0.511705	1.08486	1.13686	0.970227
ENSG00000163497_LINE1921_FEV_D_N1	0.145516	0.149957	-0.512799	1.08666	1.64427	1.2991
ENSG00000198911_LINE311_SREBF2_D_N1	-0.28645	0.508484	-0.513792	1.0246	1.28047	1.15727
ENSG00000111783_LINE3247_RFX4_D_N1	-0.00307799	0.379117	-0.514047	1.09589	1.04107	1.09228
ENSG00000080298_LINE3239_RFX3_D_N1	0.022248	0.366762	-0.514852	0.989854	1.20666	1.02182
ENSG00000134954_LINE1864_ETS1_D_N5	0.151161	0.137484	-0.516001	1.0883	1.53674	1.30889
ENSG00000068305_LINE2776_MEF2A_D_N1	0.000799655	0.388409	-0.517323	0.955742	1.22693	0.999334
ENSG00000112242_LINE1768_E2F3_D_N1	0.152098	0.279414	-0.520495	1.07515	1.18225	1.08452
ENSG00000197576_LINE16121_HOXA4_I_N1	-0.0433588	0.370733	-0.522463	1.02908	1.24904	1.10491
ENSG00000162599_LINE3320_NFIA_D_N1	0.0230463	0.450831	-0.52375	1.26706	2.03003	1.30601
ENSG00000167074_LINE470_TEF_D_N3	0.228466	0.228415	-0.524558	1.11544	1.17997	1.04361
ENSG00000007968_LINE1746_E2F2_D_N1	0.153659	0.239399	-0.524934	1.06016	1.18762	1.02774
ENSG00000101412_LINE1748_E2F1_D_N1	-0.0471027	0.251787	-0.527613	0.917783	1.07516	1.04664
ENSG00000160685_LINE1023_ZBTB7B_D_N1	-0.0196096	0.358295	-0.528498	0.638865	0.904062	0.71528
ENSG00000114126_LINE1740_TFDP2_I	-0.00166437	0.33664	-0.528565	1.04525	1.20792	1.10049
ENSG00000183434_LINE1741_TFDP3_I	-0.00166437	0.33664	-0.528565	1.04525	1.20792	1.10049
ENSG00000198176_LINE1742_TFDP1_D	-0.00166437	0.33664	-0.528565	1.04525	1.20792	1.10049
ENSG00000064489_LINE2769_AC0021266_I	-0.196925	0.486457	-0.53005	1.08396	1.42548	1.0699
ENSG00000213999_LINE2814_MEF2B_D	-0.196925	0.486457	-0.53005	1.08396	1.42548	1.0699
ENSG00000185668_LINE2683_POU3F1_D_N1	0.261022	0.237825	-0.530359	0.996953	1.04437	1.00154
ENSG00000180318_LINE2519_ALX1_D_N2	-0.119918	0.451175	-0.531026	0.985333	1.10187	1.06435
ENSG00000168610_LINE3504_STAT3_D_N1	0.00575746	0.428487	-0.534399	1.04576	1.12214	1.03106
ENSG00000162772_LINE455_ATF3_D_N5	-0.307142	0.522843	-0.534693	1.02583	1.37051	1.14422
ENSG00000123407_LINE2307_HOXC12_D_N1	0.151178	0.287383	-0.535002	0.994254	1.14953	1.10319
ENSG00000115966_LINE363_ATF2_D_N1	0.146938	0.212593	-0.541348	1.02514	1.35705	1.06757
ENSG00000163435_LINE1919_ELF3_D_N2	0.0638634	0.316468	-0.54141	1.05689	1.20899	1.11612
ENSG00000116604_LINE2813_MEF2D_D_N2	0.061504	0.399141	-0.541585	1.02736	1.29175	1.04437
ENSG00000087903_LINE3244_RFX2_D_N1	0.110536	0.348013	-0.541897	0.986947	1.19442	1.09086
ENSG00000087903_LINE3241_RFX2_D_N1	0.0240095	0.369857	-0.544012	0.955486	1.09885	1.0557
ENSG00000118513_LINE2845_MYB_D_N1	0.00863949	0.329399	-0.545186	1.00477	1.21078	1.11635
ENSG00000178665_LINE1229_ZNF713_D	0.0313962	0.358717	-0.546064	1.04378	1.11934	1.01126
ENSG00000124092_LINE881_CTCFL_D	0.4154	0.0595119	-0.547433	0.921355	1.25895	1.17186
ENSG00000169016_LINE1781_E2F6_D_N5	-0.107973	0.331165	-0.548224	0.933451	1.04936	1.02061
ENSG00000126456_LINE2738_IRF3_D_N1	-0.121885	0.419318	-0.548232	1.11382	1.16003	1.03477
ENSG00000111783_LINE3246_RFX4_D_N1	-0.056119	0.526583	-0.549469	1.00464	1.32611	1.31286
ENSG00000198815_LINE2061_FOXJ3_D_N1	0.054995	0.605553	-0.549495	0.999457	1.56298	1.29709
ENSG00000053254_LINE2569_FOXN3_I_N1	0.054995	0.605553	-0.549495	0.999457	1.56298	1.29709
ENSG00000170122_LINE2941_FOXD4_I_N1	0.054995	0.605553	-0.549495	0.999457	1.56298	1.29709
ENSG00000184492_LINE3386_FOXD4L1_I_N1	0.054995	0.605553	-0.549495	0.999457	1.56298	1.29709
ENSG00000187559_LINE3797_FOXD4L3_I_N1	0.054995	0.605553	-0.549495	0.999457	1.56298	1.29709
ENSG00000204779_LINE4071_FOXD4L5_I_N1	0.054995	0.605553	-0.549495	0.999457	1.56298	1.29709
ENSG00000204793_LINE4208_FOXD4L6_I_N1	0.054995	0.605553	-0.549495	0.999457	1.56298	1.29709
ENSG00000129654_LINE6876_FOXJ1_I_N1	0.054995	0.605553	-0.549495	0.999457	1.56298	1.29709
ENSG00000170802_LINE7902_FOXN2_I_N1	0.054995	0.605553	-0.549495	0.999457	1.56298	1.29709
ENSG00000183770_LINE8867_FOXL2_I_N1	0.054995	0.605553	-0.549495	0.999457	1.56298	1.29709
ENSG00000184659_LINE9184_FOXD4L4_I_N1	0.054995	0.605553	-0.549495	0.999457	1.56298	1.29709
ENSG00000204828_LINE10593_FOXD4L2_I_N1	0.054995	0.605553	-0.549495	0.999457	1.56298	1.29709
ENSG00000105717_LINE11890_PBX4_I_N5	0.233079	0.260884	-0.550822	0.975943	1.01525	1.00904
ENSG00000007968_LINE1744_E2F2_D_N1	0.14337	0.338289	-0.552592	1.05895	1.14679	1.01291
ENSG00000132005_LINE3250_RFX1_D_N1	0.066931	0.307983	-0.553263	1.03929	1.24445	1.16733
ENSG00000198081_LINE3836_ZFP161_I	-0.0975455	0.388245	-0.557016	0.971386	1.08561	1.0521
ENSG00000068305_LINE2786_MEF2A_D_N8	-0.118628	0.474278	-0.557958	0.976834	1.3458	0.982763
ENSG00000166478_LINE1069_ZNF143_D_N1	-0.0188774	0.361613	-0.55849	1.01139	1.20862	0.924685
ENSG00000135457_LINE2144_TFCP2_D_N1	0.344621	0.235717	-0.563773	1.29775	1.61925	1.18611
ENSG00000189079_LINE54_ARID2_I	0.0472008	0.343834	-0.563949	1.01158	1.07566	1.09962
ENSG00000170166_LINE2471_HOXD4_D	-0.171427	0.549207	-0.564798	0.945565	1.27282	0.975601
ENSG00000197576_LINE16156_HOXA4_I_N1	-0.171427	0.549207	-0.564798	0.945565	1.27282	0.975601
ENSG00000108924_LINE356_HLF_D_N4	0.237975	0.23978	-0.56487	1.09721	1.36704	1.15465
ENSG00000168310_LINE2755_IRF2_D_N2	-0.154461	0.427269	-0.567484	1.11826	1.17671	0.991922
ENSG00000105516_LINE349_DBP_D_N2	0.18127	0.270057	-0.568321	1.03138	1.20556	0.958827
ENSG00000119950_LINE155_MXI1_D_N1	0.0733939	0.388268	-0.568645	0.971453	1.11027	1.20299
ENSG00000162702_LINE1036_ZNF281_I	-0.342791	0.711553	-0.569226	1.01058	1.43724	1.20214
ENSG00000106031_LINE2219_HOXA13_D_N2	-0.117287	0.497766	-0.572617	1.11098	1.24104	1.01234
ENSG00000008441_LINE3303_NFIX_D_N2	0.0762022	0.44673	-0.574975	1.34353	2.18359	1.39544
ENSG00000007968_LINE1747_E2F2_D_N1	0.130524	0.239457	-0.581814	1.0148	1.09926	1.00572
ENSG00000134954_LINE1860_ETS1_D_N2	-0.11313	0.425623	-0.583184	0.945311	1.17483	1.01978
ENSG00000078399_LINE2184_HOXA9_D_N1	0.170631	0.320795	-0.583814	1.04199	1.19795	1.04965
ENSG00000169297_LINE3679_NR0B1_D	-0.14521	0.479802	-0.584372	0.979354	1.11224	0.941447
ENSG00000234254_LINE2595_ENSG00000234254_I	-0.0251984	0.474543	-0.585175	0.965433	1.09102	1.04474
ENSG00000185669_LINE1323_SNAI3_I	-0.021334	0.459061	-0.588902	0.898298	1.1392	1.05944
ENSG00000184486_LINE2679_POU3F2_D_N1	0.157913	0.327272	-0.591801	0.980576	1.04689	1.02119
ENSG00000125347_LINE2729_IRF1_D_N2	-0.14388	0.556332	-0.592316	1.01044	1.27907	0.995494
ENSG00000163132_LINE2417_MSX1_D_N1	0.118811	0.293568	-0.593246	1.02472	1.05096	1.01122
ENSG00000065978_LINE1683_YBX1_D	0.0173896	0.393513	-0.593933	0.967848	1.21186	0.976868
ENSG00000006047_LINE2214_YBX2_I_N1	0.0173896	0.393513	-0.593933	0.967848	1.21186	0.976868
ENSG00000060138_LINE2219_CSDA_I_N1	0.0173896	0.393513	-0.593933	0.967848	1.21186	0.976868
ENSG00000143190_LINE2651_POU2F1_D_N1	-0.0201629	0.43706	-0.594206	1.08611	1.32503	1.03541
ENSG00000244405_LINE1929_ETV5_D_N1	0.123319	0.192097	-0.595402	1.13118	1.60341	1.36255
ENSG00000172216_LINE492_CEBPB_D_N1	0.307192	0.284956	-0.596972	1.28195	1.56823	1.25106
ENSG00000235187_LINE1928_ENSG00000235187_I	0.178803	0.216027	-0.597905	1.16782	1.55858	1.41557
ENSG00000126746_LINE901_ZNF384_D	0.174905	0.43834	-0.600573	0.995439	1.24971	1.14356
ENSG00000106511_LINE2225_MEOX2_D_N1	-0.0313461	0.434301	-0.601563	1.05167	1.42097	1.07335
ENSG00000176654_LINE5444_NANOGP1_I_N1	-0.0556044	0.525619	-0.60493	1.00388	1.26595	1.00709
ENSG00000139613_LINE2855_SMARCC2_D	-0.0801568	0.453271	-0.605368	0.964553	1.27433	1.05942
ENSG00000052850_LINE2173_ALX4_D	-0.036339	0.529995	-0.607115	1.0058	1.01635	1.11573
ENSG00000078399_LINE2186_HOXA9_D_N1	0.10808	0.402174	-0.607657	1.06823	1.22879	0.974552
ENSG00000125820_LINE2314_NKX22_D_N2	-0.386787	0.582791	-0.615933	1.08391	1.42644	1.06456
ENSG00000120087_LINE2290_HOXB7_D	0.173787	0.364197	-0.620004	1.10385	1.14159	1.034
ENSG00000230797_LINE1592_YY2_D_N2	-0.147225	0.404502	-0.623094	1.22181	1.41453	1.27802
ENSG00000126561_LINE3481_STAT5A_D_N2	0.147219	0.296111	-0.624142	1.09579	1.10212	0.985109
ENSG00000064961_LINE3344_HMG20B_I	0.230523	0.435579	-0.62427	0.940002	1.10577	0.969292
ENSG00000166478_LINE1065_ZNF143_D_N2	-0.0212729	0.371267	-0.626271	1.00378	1.23222	0.929357
ENSG00000113658_LINE19373_SMAD5_I_N1	0.0249122	0.296074	-0.626307	0.869448	1.03951	1.06385
ENSG00000120693_LINE19389_SMAD9_I_N1	0.0249122	0.296074	-0.626307	0.869448	1.03951	1.06385
ENSG00000198815_LINE2060_FOXJ3_D_N1	0.0670771	0.653225	-0.628371	0.971746	1.55788	1.21746
ENSG00000053254_LINE2568_FOXN3_I_N1	0.0670771	0.653225	-0.628371	0.971746	1.55788	1.21746
ENSG00000170122_LINE2940_FOXD4_I_N1	0.0670771	0.653225	-0.628371	0.971746	1.55788	1.21746
ENSG00000184492_LINE3385_FOXD4L1_I_N1	0.0670771	0.653225	-0.628371	0.971746	1.55788	1.21746
ENSG00000187559_LINE3796_FOXD4L3_I_N1	0.0670771	0.653225	-0.628371	0.971746	1.55788	1.21746
ENSG00000204779_LINE4070_FOXD4L5_I_N1	0.0670771	0.653225	-0.628371	0.971746	1.55788	1.21746
ENSG00000204793_LINE4207_FOXD4L6_I_N1	0.0670771	0.653225	-0.628371	0.971746	1.55788	1.21746
ENSG00000129654_LINE6875_FOXJ1_I_N1	0.0670771	0.653225	-0.628371	0.971746	1.55788	1.21746
ENSG00000170802_LINE7901_FOXN2_I_N1	0.0670771	0.653225	-0.628371	0.971746	1.55788	1.21746
ENSG00000183770_LINE8866_FOXL2_I_N1	0.0670771	0.653225	-0.628371	0.971746	1.55788	1.21746
ENSG00000184659_LINE9183_FOXD4L4_I_N1	0.0670771	0.653225	-0.628371	0.971746	1.55788	1.21746
ENSG00000204828_LINE10592_FOXD4L2_I_N1	0.0670771	0.653225	-0.628371	0.971746	1.55788	1.21746
ENSG00000170345_LINE484_FOS_D_N1	-0.0829066	0.505039	-0.62934	1.11358	1.4029	1.14582
ENSG00000159556_LINE2407_ISL2_D	-0.182243	0.507907	-0.62986	1.03671	1.09173	1.07426
ENSG00000131264_LINE2328_CDX4_I	-0.0536584	0.454978	-0.632178	1.05042	1.32939	1.02401
ENSG00000128709_LINE2319_HOXD9_D	0.00832885	0.489543	-0.633443	0.965501	1.16456	1.02793
ENSG00000168610_LINE3496_STAT3_D_N1	0.0135205	0.434478	-0.634533	1.00831	1.18119	1.16672
ENSG00000197576_LINE16137_HOXA4_I_N1	0.111284	0.40464	-0.634949	1.00269	1.08273	0.929632
ENSG00000178951_LINE1236_ZBTB7A_D_N1	-0.166125	0.477944	-0.635637	0.784895	1.05302	0.88201
ENSG00000092067_LINE337_CEBPE_D_N1	0.156874	0.417165	-0.637005	1.09399	1.58634	1.25543
ENSG00000134317_LINE2139_GRHL1_D_N2	0.422782	0.25716	-0.642599	1.43557	1.83876	1.19379
ENSG00000112592_LINE3562_TBP_D_N1	0.0150341	0.580903	-0.646073	0.995178	1.17489	1.04967
ENSG00000135638_LINE2347_EMX1_D_N1	-0.00843614	0.515368	-0.647223	1.03786	1.23491	0.965534
ENSG00000124813_LINE3280_RUNX2_D_N1	-0.0624974	0.576447	-0.648504	1.11857	1.55617	1.16641
ENSG00000138378_LINE3490_STAT4_D_N1	0.213046	0.356705	-0.648989	0.976538	1.08192	1.02361
ENSG00000151615_LINE2671_POU4F2_D_N1	-0.00108398	0.493922	-0.649761	1.09186	1.29493	0.980241
ENSG00000116017_LINE44_ARID3A_D_N1	0.235065	0.485186	-0.653049	0.922462	1.30021	0.921299
ENSG00000163848_LINE1042_ZNF148_D	-0.263639	0.633106	-0.654781	0.778056	1.20807	0.940889
ENSG00000064835_LINE2642_POU1F1_D_N1	-0.0122741	0.493951	-0.655384	0.910158	1.17309	1.10375
ENSG00000128710_LINE2321_HOXD10_D	0.0389443	0.522594	-0.655496	1.12176	1.26207	0.994685
ENSG00000141905_LINE3315_NFIC_D	0.257968	0.30604	-0.65989	1.1826	1.5723	1.18234
ENSG00000172845_LINE1171_SP3_D_N1	-0.160974	0.540796	-0.662103	0.639496	0.950499	0.804797
ENSG00000115415_LINE3479_STAT1_D_N6	0.129571	0.387245	-0.663135	1.05384	1.1645	0.982817
ENSG00000156150_LINE2402_ALX3_D_N1	0.0165226	0.466777	-0.664458	1.04052	0.994773	1.13295
ENSG00000177485_LINE1208_ZBTB33_D_N1	0.0920468	0.337448	-0.666827	0.991846	1.23118	1.05161
ENSG00000102034_LINE1814_ELF4_D	0.0934089	0.352077	-0.66837	1.0565	1.32897	1.11244
ENSG00000168505_LINE2467_GBX2_D_N1	-0.118407	0.572532	-0.671316	0.982911	1.34397	0.982901
ENSG00000005073_LINE2164_HOXA11_I	0.0640653	0.319565	-0.676711	1.04455	1.22999	1.03476
ENSG00000170370_LINE2477_EMX2_D_N1	-0.026079	0.555812	-0.676987	1.08945	1.19327	1.02617
ENSG00000143032_LINE2379_BARHL2_D_N2	-0.0433547	0.445461	-0.677859	1.04147	1.22752	0.901003
ENSG00000106536_LINE2647_POU6F2_D_N1	-0.0804426	0.549071	-0.681464	1.00052	1.13137	0.986548
ENSG00000128714_LINE2325_HOXD13_D_N1	-0.0228955	0.567914	-0.686304	1.00799	1.29498	1.09026
ENSG00000205250_LINE1789_E2F4_D_N4	0.0272152	0.372213	-0.686706	1.01192	1.26418	1.07901
ENSG00000198914_LINE2689_POU3F3_D_N1	0.167898	0.415785	-0.68888	1.05077	1.13402	1.07897
ENSG00000175832_LINE1926_ETV4_D_N1	0.157888	0.268483	-0.693834	1.16446	1.71651	1.36082
ENSG00000177045_LINE2505_SIX5_D_N1	-0.136478	0.554156	-0.701388	1.01019	1.37756	1.02239
ENSG00000128713_LINE2322_HOXD11_D_N1	0.229388	0.38751	-0.70648	1.02798	1.27328	1.04954
ENSG00000106852_LINE2234_LHX6_D_N1	-0.0742186	0.532082	-0.706744	1.13702	1.13365	1.07267
ENSG00000020633_LINE3271_RUNX3_D_N2	-0.0103932	0.599382	-0.707173	1.14315	1.67568	1.22349
ENSG00000229544_LINE2582_ENSG00000229544_I	0.0820765	0.516294	-0.711788	1.10278	1.23897	1.02712
ENSG00000180818_LINE2524_HOXC10_D_N1	0.170503	0.443254	-0.713011	1.01257	1.2501	1.07071
ENSG00000168610_LINE3506_STAT3_D_N5	0.137129	0.422635	-0.714894	1.03362	1.13536	1.04144
ENSG00000012048_LINE1796_BRCA1_D_N2	0.291413	0.295488	-0.715535	1.00157	1.24824	1.13633
ENSG00000135625_LINE931_EGR4_D_N3	-0.177106	0.628771	-0.715996	0.948472	1.27637	1.11115
ENSG00000139651_LINE949_ZNF740_D_N2	-0.331007	0.81421	-0.719118	1.11448	1.6333	1.31318
ENSG00000167967_LINE1107_E4F1_D	0.257131	0.320901	-0.719173	1.12534	1.35878	1.13479
ENSG00000111145_LINE1820_ELK3_D_N1	0.169378	0.278048	-0.719312	1.18408	1.7213	1.36177
ENSG00000102554_LINE710_KLF5_D	-0.637781	0.864468	-0.720208	0.824045	1.49793	1.24525
ENSG00000127528_LINE2741_KLF2_I_N1	-0.637781	0.864468	-0.720208	0.824045	1.49793	1.24525
ENSG00000115415_LINE3467_STAT1_D_N1	0.152898	0.392865	-0.724129	1.05373	1.09834	1.09812
ENSG00000197576_LINE16096_HOXA4_I_N1	-0.137128	0.612741	-0.726127	1.1293	1.25452	0.999096
ENSG00000006468_LINE1799_ETV1_D	0.170906	0.265538	-0.728371	1.16127	1.68019	1.34747
ENSG00000113658_LINE19362_SMAD5_I_N1	0.0515819	0.353384	-0.729883	0.915845	1.07263	1.07001
ENSG00000120693_LINE19376_SMAD9_I_N1	0.0515819	0.353384	-0.729883	0.915845	1.07263	1.07001
ENSG00000106331_LINE2619_PAX4_D_N1	0.118014	0.534089	-0.730113	1.01934	1.44304	1.08861
ENSG00000126767_LINE1846_ELK1_D_N6	0.146054	0.286438	-0.733965	1.19112	1.70262	1.39219
ENSG00000163666_LINE2423_HESX1_D_N1	0.147054	0.51223	-0.740801	1.08744	1.25271	1.10588
ENSG00000153879_LINE430_CEBPG_D_N1	0.379999	0.341713	-0.742822	1.16747	1.83542	1.27003
ENSG00000159184_LINE2405_HOXB13_D_N1	-0.0674802	0.622291	-0.745741	1.03513	1.36723	1.02851
ENSG00000165606_LINE2451_DRGX_D	-0.0694052	0.553328	-0.747765	1.04346	1.12977	1.07492
ENSG00000125492_LINE2310_BARHL1_I	0.164264	0.501503	-0.751145	1.07663	1.18618	1.135
ENSG00000118260_LINE378_CREB1_D_N5	0.110536	0.414267	-0.760098	1.08431	1.54664	1.13464
ENSG00000118058_LINE1721_MLL_D	0.0347712	0.431279	-0.762828	0.954256	1.16937	1.08842
ENSG00000183072_LINE2527_NKX25_D_N1	-0.158769	0.642207	-0.763519	1.07419	1.25806	1.09732
ENSG00000136826_LINE939_KLF4_D	-0.770732	0.962035	-0.767386	0.907242	1.68178	1.4023
ENSG00000105866_LINE808_SP4_D_N1	-0.01896	0.453763	-0.767655	0.718413	0.993784	0.832331
ENSG00000131668_LINE2330_BARX1_D_N1	0.0725796	0.48472	-0.769439	1.07113	1.25446	1.08943
ENSG00000143355_LINE2384_LHX9_D_N1	-0.0474887	0.616952	-0.770801	1.13101	1.31195	1.12663
ENSG00000165804_LINE1060_ZNF219_D	-0.246741	0.628859	-0.777939	0.913525	1.44996	1.13391
ENSG00000113722_LINE2267_CDX1_D_N1	-0.0298385	0.612931	-0.778056	1.03012	1.42143	1.08574
ENSG00000106331_LINE2623_PAX4_D_N2	0.1928	0.450185	-0.779086	1.16389	1.32234	1.07922
ENSG00000004848_LINE2163_ARX_D	0.180225	0.498601	-0.782448	1.05875	1.15989	1.16498
ENSG00000235608_LINE2597_NKX11_I	0.159657	0.49981	-0.784558	1.17935	1.31494	1.09543
ENSG00000101412_LINE1766_E2F1_D_N1	-0.144527	0.528792	-0.787211	1.00224	1.35388	1.08655
ENSG00000106006_LINE2213_HOXA6_I	-0.136748	0.675168	-0.789433	1.08719	1.36566	1.14611
ENSG00000106038_LINE2221_EVX1_D	0.0553861	0.588858	-0.79161	1.05757	1.42916	1.07641
ENSG00000130816_LINE1722_DNMT1_D	0.0600283	0.31216	-0.795061	0.903799	1.16328	1.0073
ENSG00000123364_LINE2301_HOXC13_D_N1	-0.0415954	0.661522	-0.796617	1.04983	1.36449	1.0809
ENSG00000106536_LINE2646_POU6F2_D_N2	-0.00589841	0.568552	-0.796804	1.00681	1.27549	0.947935
ENSG00000122877_LINE877_EGR2_D_N4	-0.093574	0.593744	-0.799447	0.905692	1.1927	1.1422
ENSG00000165556_LINE2444_CDX2_D_N3	0.00770609	0.625176	-0.800853	1.08051	1.38512	1.10421
ENSG00000179059_LINE3477_ZFP42_I_N14	0.0123779	0.489359	-0.808059	1.34343	1.55258	1.37662
ENSG00000116132_LINE2281_PRRX1_D_N1	0.0501709	0.582983	-0.809421	1.06259	1.19253	1.0333
ENSG00000139515_LINE2370_PDX1_D_N1	-0.0568727	0.546705	-0.810462	1.07196	1.28496	1.01893
ENSG00000197576_LINE16145_HOXA4_I_N1	-0.0568727	0.546705	-0.810462	1.07196	1.28496	1.01893
ENSG00000179361_LINE51_ARID3B_I	0.328016	0.443287	-0.811402	0.973513	1.11329	0.958869
ENSG00000131668_LINE2329_BARX1_D_N1	0.0136919	0.598303	-0.812837	1.00903	1.26199	1.03733
ENSG00000163064_LINE2412_EN1_D_N1	-0.0234592	0.640564	-0.81422	0.997898	1.29055	0.913064
ENSG00000221869_LINE558_CEBPD_D_N2	0.419567	0.416968	-0.815365	1.26868	1.97603	1.31463
ENSG00000153879_LINE428_CEBPG_D_N2	0.308799	0.432974	-0.815495	1.26512	1.76922	1.27403
ENSG00000115297_LINE2269_TLX2_D_N1	-0.12581	0.68533	-0.817429	1.05649	1.31194	0.974282
ENSG00000163132_LINE2418_MSX1_D_N1	0.0415717	0.577524	-0.820453	1.06831	1.32455	1.00921
ENSG00000170689_LINE2481_HOXB9_I	0.000113585	0.606852	-0.827373	1.11926	1.3052	1.09157
ENSG00000120149_LINE2295_MSX2_D_N2	0.15904	0.553305	-0.830181	1.12999	1.20669	1.01974
ENSG00000188909_LINE2550_BSX_D	0.15904	0.553305	-0.830181	1.12999	1.20669	1.01974
ENSG00000105516_LINE351_DBP_D_N1	0.43169	0.404161	-0.830705	1.27113	1.62951	1.23956
ENSG00000100811_LINE705_YY1_D_N1	-0.110946	0.572019	-0.83402	1.28617	1.50777	1.35228
ENSG00000179059_LINE3473_ZFP42_I_N3	-0.110946	0.572019	-0.83402	1.28617	1.50777	1.35228
ENSG00000174279_LINE2489_EVX2_D	-0.0433637	0.630785	-0.835628	1.06653	1.45089	1.10544
ENSG00000109132_LINE2255_PHOX2B_D_N2	0.0735019	0.571918	-0.842341	1.1057	1.14932	1.09317
ENSG00000159184_LINE2403_HOXB13_D_N2	0.0602439	0.640511	-0.843869	1.00902	1.27675	1.25251
ENSG00000164853_LINE2432_UNCX_D_N1	0.0410052	0.595032	-0.844799	1.08886	1.24709	1.06596
ENSG00000172216_LINE498_CEBPB_D_N8	0.464382	0.342198	-0.847127	1.22006	2.15488	1.37416
ENSG00000106031_LINE2216_HOXA13_D_N3	0.104137	0.662698	-0.8478	1.03502	1.31166	1.1114
ENSG00000092067_LINE336_CEBPE_D_N1	0.314586	0.461904	-0.856148	1.25532	1.79776	1.27431
ENSG00000128713_LINE2323_HOXD11_D_N1	0.0758535	0.622141	-0.862964	1.10542	1.37713	1.1051
ENSG00000067082_LINE628_KLF6_D	-0.230868	0.679108	-0.864795	0.91782	1.24768	1.01797
ENSG00000127528_LINE2762_KLF2_I_N1	-0.230868	0.679108	-0.864795	0.91782	1.24768	1.01797
ENSG00000170178_LINE2472_HOXD12_D_N2	0.0717826	0.626521	-0.870088	1.02465	1.29605	1.16335
ENSG00000106689_LINE2230_LHX2_D_N1	0.272357	0.521202	-0.872377	1.0802	1.33687	1.06172
ENSG00000078399_LINE2185_HOXA9_D_N1	-0.00195338	0.611575	-0.872674	0.973144	1.32767	1.11024
ENSG00000175325_LINE2492_PROP1_D_N2	0.182763	0.545705	-0.87982	1.0583	1.2519	1.00609
ENSG00000100811_LINE701_YY1_D_N9	-0.077062	0.526121	-0.882996	1.2374	1.57888	1.3755
ENSG00000163064_LINE2414_EN1_D_N2	-0.0108989	0.627335	-0.88367	1.10962	1.37706	1.06203
ENSG00000163064_LINE2413_EN1_D_N2	0.0605335	0.636628	-0.887603	1.10298	1.3831	1.08123
ENSG00000101412_LINE1761_E2F1_D_N1	0.0518517	0.444873	-0.890178	0.86541	1.12659	0.972979
ENSG00000123576_LINE2308_ESX1_D_N2	-0.00401628	0.699546	-0.894058	1.16939	1.42393	1.09166
ENSG00000205143_LINE53_ARID3C_I	0.376188	0.505075	-0.895892	1.08706	1.30075	1.10247
ENSG00000143032_LINE2381_BARHL2_D_N2	0.0431304	0.661179	-0.896284	1.08456	1.31684	1.14862
ENSG00000188816_LINE2549_HMX2_D	-0.0614847	0.71355	-0.896961	1.05647	1.36096	1.02444
ENSG00000135625_LINE933_EGR4_D_N1	-0.212157	0.686777	-0.897718	0.818794	1.17539	1.00135
ENSG00000106689_LINE2227_LHX2_D_N2	-0.110778	0.729583	-0.897932	1.14902	1.35634	1.0527
ENSG00000106689_LINE2231_LHX2_D_N1	0.0547886	0.61712	-0.90197	1.06584	1.15509	1.04291
ENSG00000188620_LINE2548_HMX3_D	-0.104122	0.718832	-0.902693	1.06987	1.35115	1.02282
ENSG00000175879_LINE2498_HOXD8_D	0.238203	0.539774	-0.907002	1.13882	1.52582	1.10436
ENSG00000197576_LINE16144_HOXA4_I_N1	0.238203	0.539774	-0.907002	1.13882	1.52582	1.10436
ENSG00000100987_LINE2192_VSX1_D_N2	0.16609	0.574792	-0.910359	1.0938	1.31728	1.09063
ENSG00000123364_LINE2300_HOXC13_D_N1	0.157429	0.705755	-0.917529	1.04163	1.34072	1.1335
ENSG00000184937_LINE1305_WT1_D	-0.189546	0.724899	-0.917776	0.775314	1.1519	0.913917
ENSG00000106852_LINE2233_LHX6_D_N1	-0.0166119	0.703026	-0.918597	1.17986	1.33176	1.09075
ENSG00000185591_LINE1321_SP1_D_N5	-0.25213	0.791679	-0.922823	0.772699	1.33364	1.01662
ENSG00000180818_LINE2522_HOXC10_D_N2	0.219332	0.638992	-0.923899	1.00838	1.32486	1.15396
ENSG00000148826_LINE14172_NKX62_I_N5	0.279087	0.526238	-0.925895	1.11571	1.36607	1.04423
ENSG00000120093_LINE2291_HOXB3_D	0.0394892	0.615624	-0.932702	1.12712	1.40129	1.09602
ENSG00000215612_LINE2567_HMX1_D	-0.00882474	0.750277	-0.933307	1.12476	1.36914	0.988291
ENSG00000164900_LINE2434_GBX1_D	0.0787158	0.65562	-0.935176	1.14846	1.34994	1.16268
ENSG00000064195_LINE2175_DLX3_D_N2	0.166295	0.623655	-0.938384	1.07231	1.35419	0.936715
ENSG00000163132_LINE2419_MSX1_D_N2	0.0686438	0.694055	-0.940768	1.08383	1.32924	1.05227
ENSG00000165462_LINE2438_PHOX2A_D	0.165426	0.60215	-0.941024	1.09898	1.2226	1.11144
ENSG00000175329_LINE2495_ISX_D_N1	0.131389	0.657426	-0.943136	1.12517	1.29842	1.09472
ENSG00000120149_LINE2294_MSX2_D_N1	0.0423269	0.71205	-0.948513	1.117	1.35843	0.999883
ENSG00000123407_LINE2306_HOXC12_D_N1	0.091197	0.694897	-0.949322	1.0014	1.38701	1.17188
ENSG00000168505_LINE2466_GBX2_D_N2	0.111069	0.673797	-0.954364	1.11262	1.40265	1.16617
ENSG00000001167_LINE1664_NFYA_D_N1	0.272875	0.488779	-0.966716	1.19658	1.47663	1.13186
ENSG00000123388_LINE2303_HOXC11_D_N2	0.0961024	0.692909	-0.969086	1.039	1.40376	1.16706
ENSG00000163623_LINE2421_NKX61_D	0.306446	0.597797	-0.972712	1.12767	1.28197	1.03902
ENSG00000148826_LINE14169_NKX62_I_N1	0.306446	0.597797	-0.972712	1.12767	1.28197	1.03902
ENSG00000184271_LINE2531_POU6F1_D_N1	0.175947	0.673733	-0.978157	1.19462	1.40847	1.14747
ENSG00000245848_LINE568_CEBPA_D_N4	0.488884	0.463765	-0.985556	1.31774	2.16373	1.42511
ENSG00000136367_LINE2354_ZFHX2_D	0.2118	0.607305	-0.987175	1.15008	1.38422	1.14828
ENSG00000167182_LINE1077_SP2_D_N1	-0.226371	0.790983	-0.99402	0.765379	1.25999	0.917868
ENSG00000129911_LINE910_KLF16_D	-0.406687	0.964591	-0.997224	0.967604	1.56284	1.13727
ENSG00000179528_LINE2515_LBX2_D_N1	0.175309	0.696859	-0.998884	1.10026	1.39872	1.14854
ENSG00000127528_LINE2754_KLF2_I_N15	-0.589105	1.04444	-1.0034	0.988162	1.75483	1.38067
ENSG00000214513_LINE2565_NOTO_D	0.128149	0.663255	-1.00397	1.15564	1.29873	1.16887
ENSG00000185591_LINE1312_SP1_D_N1	-0.329512	0.839773	-1.00968	0.799454	1.33944	0.971335
ENSG00000163666_LINE2422_HESX1_D_N1	0.0983678	0.708796	-1.01816	1.09177	1.46759	1.03703
ENSG00000006377_LINE2166_DLX6_D	0.140348	0.704971	-1.0194	1.11705	1.37831	0.982351
ENSG00000134438_LINE2337_RAX_D	0.0778721	0.707385	-1.02008	0.991663	1.44575	0.980432
ENSG00000165066_LINE2435_NKX63_I	0.0816127	0.667523	-1.03026	1.12274	1.41746	1.14983
ENSG00000128714_LINE2324_HOXD13_D_N1	0.202469	0.738061	-1.03194	1.03888	1.36591	1.13456
ENSG00000120738_LINE864_EGR1_D_N8	-0.152717	0.711937	-1.03318	0.931925	1.30746	1.07234
ENSG00000108813_LINE2252_DLX4_D	0.210243	0.687361	-1.03452	1.12001	1.39859	0.917355
ENSG00000115844_LINE2275_DLX2_D_N1	0.210243	0.687361	-1.03452	1.12001	1.39859	0.917355
ENSG00000089116_LINE2188_LHX5_I	0.0525802	0.78206	-1.0349	1.10118	1.39475	1.163
ENSG00000132130_LINE2332_LHX1_I	0.0525802	0.78206	-1.0349	1.10118	1.39475	1.163
ENSG00000134317_LINE2138_GRHL1_D_N1	0.463745	0.560532	-1.03578	1.82527	2.93636	1.66847
ENSG00000168269_LINE2013_FOXI1_D_N1	0.189711	0.620137	-1.04157	1.12564	1.59806	1.15697
ENSG00000170122_LINE2938_FOXD4_I_N1	0.189711	0.620137	-1.04157	1.12564	1.59806	1.15697
ENSG00000184492_LINE3383_FOXD4L1_I_N1	0.189711	0.620137	-1.04157	1.12564	1.59806	1.15697
ENSG00000187559_LINE3794_FOXD4L3_I_N1	0.189711	0.620137	-1.04157	1.12564	1.59806	1.15697
ENSG00000204779_LINE4068_FOXD4L5_I_N1	0.189711	0.620137	-1.04157	1.12564	1.59806	1.15697
ENSG00000204793_LINE4205_FOXD4L6_I_N1	0.189711	0.620137	-1.04157	1.12564	1.59806	1.15697
ENSG00000129654_LINE6873_FOXJ1_I_N1	0.189711	0.620137	-1.04157	1.12564	1.59806	1.15697
ENSG00000183770_LINE8864_FOXL2_I_N1	0.189711	0.620137	-1.04157	1.12564	1.59806	1.15697
ENSG00000184659_LINE9181_FOXD4L4_I_N1	0.189711	0.620137	-1.04157	1.12564	1.59806	1.15697
ENSG00000204828_LINE10590_FOXD4L2_I_N1	0.189711	0.620137	-1.04157	1.12564	1.59806	1.15697
ENSG00000172845_LINE1170_SP3_D_N1	-0.51324	1.0689	-1.04728	0.957854	1.61094	1.19447
ENSG00000169840_LINE2470_GSX1_D	0.157576	0.704473	-1.04974	1.03185	1.24545	1.13581
ENSG00000180806_LINE2521_HOXC9_I	0.00792761	0.8133	-1.06052	1.06694	1.47959	1.1499
ENSG00000116132_LINE2279_PRRX1_D_N2	0.231522	0.706379	-1.06213	1.13737	1.42752	1.19918
ENSG00000143355_LINE2383_LHX9_D_N1	0.231522	0.706379	-1.06213	1.13737	1.42752	1.19918
ENSG00000168779_LINE2469_SHOX2_D	0.231522	0.706379	-1.06213	1.13737	1.42752	1.19918
ENSG00000173976_LINE2487_RAX2_D	0.231522	0.706379	-1.06213	1.13737	1.42752	1.19918
ENSG00000185960_LINE2546_SHOX_D_N2	0.231522	0.706379	-1.06213	1.13737	1.42752	1.19918
ENSG00000140836_LINE2374_ZFHX3_D_N1	0.065887	0.771684	-1.06504	1.1991	1.49078	1.15386
ENSG00000164853_LINE2433_UNCX_D_N1	0.311559	0.681659	-1.07311	1.10747	1.40477	1.13665
ENSG00000167182_LINE1086_SP2_D_N1	-0.241423	0.893633	-1.07445	0.898908	1.47866	1.17719
ENSG00000185155_LINE2536_MIXL1_D	0.252392	0.730721	-1.07779	1.13852	1.38162	1.23068
ENSG00000135638_LINE2346_EMX1_D_N2	0.0866528	0.766581	-1.08423	1.10494	1.48468	1.1588
ENSG00000116017_LINE45_ARID3A_D_N1	0.150282	0.729466	-1.09141	1.12168	1.31719	1.09223
ENSG00000169926_LINE1120_KLF13_D	-0.109338	0.827183	-1.09446	1.06079	1.4488	1.18092
ENSG00000155090_LINE1360_KLF10_I	-0.109338	0.827183	-1.09446	1.06079	1.4488	1.18092
ENSG00000119614_LINE2284_VSX2_D_N3	0.319269	0.621142	-1.09628	1.2141	1.54305	1.15571
ENSG00000156150_LINE2400_ALX3_D_N2	0.123831	0.757204	-1.10293	1.11545	1.51225	1.14714
ENSG00000162761_LINE2411_LMX1A_D	0.187148	0.72513	-1.106	1.16081	1.37233	1.16256
ENSG00000106410_LINE2223_NOBOX_D_N2	0.0885104	0.837589	-1.10759	1.07458	1.50907	1.18351
ENSG00000173917_LINE2486_HOXB2_D	0.0442566	0.792819	-1.10972	1.14459	1.50938	1.20574
ENSG00000170370_LINE2476_EMX2_D_N1	0.0706756	0.785458	-1.11297	1.17611	1.55141	1.16088
ENSG00000167157_LINE2464_PRRX2_D_N2	0.236176	0.702637	-1.11504	1.19304	1.36664	1.11323
ENSG00000107187_LINE2239_LHX3_D	0.166531	0.755727	-1.12985	1.11622	1.65851	1.05201
ENSG00000197576_LINE16115_HOXA4_I_N1	0.203078	0.789178	-1.13696	1.08719	1.46724	1.08799
ENSG00000164651_LINE1050_SP8_D	-0.428702	1.08665	-1.1463	1.0763	1.74074	1.20528
ENSG00000170374_LINE1129_SP7_I	-0.428702	1.08665	-1.1463	1.0763	1.74074	1.20528
ENSG00000217236_LINE1567_SP9_I	-0.428702	1.08665	-1.1463	1.0763	1.74074	1.20528
ENSG00000175329_LINE2496_ISX_D_N2	0.242427	0.742259	-1.16125	1.16242	1.39985	1.172
ENSG00000185610_LINE2537_DBX2_I	0.150563	0.778464	-1.16802	1.19488	1.55644	1.1105
ENSG00000164778_LINE2430_EN2_D_N2	0.167497	0.835344	-1.17174	1.20136	1.43993	1.1962
ENSG00000115816_LINE3645_CEBPZ_D	0.236987	0.64978	-1.17787	1.26268	1.65703	1.25116
ENSG00000118263_LINE839_KLF7_I	-0.419643	1.03114	-1.18156	0.900666	1.58499	1.26572
ENSG00000128645_LINE2316_HOXD1_I	0.249731	0.702365	-1.19195	1.18388	1.36185	1.0675
ENSG00000105991_LINE2206_HOXA1_D_N1	0.106427	0.837114	-1.20785	1.12498	1.63272	1.24114
ENSG00000116035_LINE2277_VAX2_D	-0.0259074	0.947202	-1.22845	1.05034	1.60939	1.16934
ENSG00000066136_LINE3604_NFYC_D	0.27273	0.677745	-1.24208	1.18905	1.58957	1.2706
ENSG00000001167_LINE1661_NFYA_D_N2	0.263166	0.707072	-1.24769	1.25564	1.61152	1.30382
ENSG00000106511_LINE2224_MEOX2_D_N1	0.0250498	0.989868	-1.25903	1.19942	1.66548	1.22121
ENSG00000136944_LINE2356_LMX1B_D_N2	0.173871	0.84743	-1.2601	1.2883	1.58237	1.1847
ENSG00000120075_LINE2289_HOXB5_D	0.139228	0.91023	-1.26057	1.25115	1.6081	1.22704
ENSG00000144355_LINE2389_DLX1_D	0.225281	0.857061	-1.2667	1.25426	1.73781	1.14772
ENSG00000115844_LINE2276_DLX2_D_N1	0.229605	0.877276	-1.27833	1.30136	1.75352	1.15732
ENSG00000139515_LINE2371_PDX1_D_N2	0.110606	0.904465	-1.27843	1.1925	1.56573	1.2419
ENSG00000105866_LINE807_SP4_D_N1	-0.230645	1.0188	-1.28001	1.02373	1.62304	1.21199
ENSG00000151650_LINE2394_VENTX_D_N1	0.154265	0.898351	-1.28202	1.27393	1.66845	1.23111
ENSG00000180613_LINE2520_GSX2_D	0.209939	0.8485	-1.29253	1.20075	1.47381	1.18768
ENSG00000109072_LINE2253_VTN_I	0.145284	0.888014	-1.29792	1.18121	1.61789	1.20818
ENSG00000167081_LINE2461_PBX3_D_N2	0.243947	0.75743	-1.3237	1.24641	1.74632	1.2478
ENSG00000105717_LINE11886_PBX4_I_N1	0.243947	0.75743	-1.3237	1.24641	1.74632	1.2478
ENSG00000105880_LINE2205_DLX5_D	0.136385	0.976544	-1.33567	1.24076	1.66705	1.08425
ENSG00000130675_LINE2327_MNX1_D	0.0924779	0.98228	-1.3408	1.29027	1.66253	1.192
ENSG00000171540_LINE2483_OTP_I	0.214464	0.912644	-1.34296	1.27306	1.64831	1.14709
ENSG00000197576_LINE16079_HOXA4_I_N2	-0.0105712	1.0336	-1.36341	1.17328	1.74329	1.22431
ENSG00000005102_LINE2165_MEOX1_D	0.0741383	0.981971	-1.3709	1.21942	1.72336	1.17784
ENSG00000148704_LINE2391_VAX1_D	0.0532857	1.00532	-1.37237	1.2753	1.90082	1.16357
ENSG00000121454_LINE2297_LHX4_I	0.202146	0.867751	-1.37278	1.28528	1.66956	1.18929
ENSG00000136630_LINE2355_HLX_I	0.202146	0.867751	-1.37278	1.28528	1.66956	1.18929
ENSG00000138136_LINE2359_LBX1_D	0.244512	0.902899	-1.38814	1.25456	1.71397	1.09875
ENSG00000120837_LINE3650_NFYB_D_N2	0.285886	0.741815	-1.39371	1.2992	1.8077	1.33264
ENSG00000189120_LINE1378_SP6_I	-0.215577	1.01328	-1.42297	1.00219	1.65306	1.33083
ENSG00000204335_LINE1520_SP5_I	-0.215577	1.01328	-1.42297	1.00219	1.65306	1.33083
ENSG00000174595_LINE1187_KLF14_D	-0.261675	1.11615	-1.44452	1.05254	1.78139	1.36931
ENSG00000172059_LINE3300_KLF11_I_N3	-0.261675	1.11615	-1.44452	1.05254	1.78139	1.36931
ENSG00000106459_LINE3634_NRF1_D_N3	-0.504998	1.24258	-1.53905	1.28535	2.6898	1.7867

## Sheet: DMSOvsJQ1vsBEZ235vsBEZJQ1
DNA Binding Motif	DMSO_mean	JQ1_mean	BEZ235_mean	BEZ235_JQ1_mean	DMSO_stdev	JQ1_stdev	BEZ235_stdev	BEZ235_JQ1_stdev
ENSG00000173473_LINE2867_SMARCC1_D_N2	-1.99839	-1.50791	2.42431	0.284259	3.0238	3.26355	2.57241	3.21214
ENSG00000171223_LINE487_JUNB_D_N3	-2.05567	-1.53446	2.41784	0.358233	3.09767	3.33692	2.51454	3.35394
ENSG00000075426_LINE328_FOSL2_D_N3	-1.9911	-1.55931	2.37225	0.335093	3.06948	3.29256	2.53426	3.33102
ENSG00000175592_LINE505_FOSL1_D_N3	-1.99639	-1.43863	2.36448	0.289982	2.99573	3.29981	2.51442	3.27692
ENSG00000177606_LINE517_JUN_D_N5	-1.94875	-1.52457	2.34883	0.322609	2.96589	3.26155	2.47022	3.22927
ENSG00000156127_LINE436_BATF_D_N1	-2.03123	-1.48778	2.34314	0.319966	3.01402	3.23791	2.54787	3.16901
ENSG00000170345_LINE476_FOS_D_N4	-1.93309	-1.54963	2.29386	0.395983	2.99884	3.31213	2.56338	3.30362
ENSG00000130522_LINE411_JUND_D_N6	-1.88223	-1.46544	2.18482	0.380505	2.92665	3.30101	2.44997	3.1751
ENSG00000162772_LINE458_ATF3_D_N1	-1.61195	-1.37303	1.98576	0.42435	2.68723	2.98043	2.20374	2.92435
ENSG00000156273_LINE437_BACH1_D_N1	-1.63778	-1.33274	1.97988	0.386989	2.7094	2.98587	2.39418	3.04258
ENSG00000125740_LINE393_FOSB_D	-1.68683	-1.16184	1.72378	0.525208	2.60356	2.73059	2.18481	2.78631
ENSG00000140044_LINE415_JDP2_D_N2	-1.47389	-1.18122	1.66828	0.570343	2.59799	2.99302	2.15318	2.92734
ENSG00000123405_LINE389_NFE2_D_N1	-1.53405	-1.11986	1.56113	0.688626	2.40209	2.65788	2.01282	2.68132
ENSG00000112182_LINE360_BACH2_D	-1.48254	-1.0564	1.51406	0.582405	2.38268	2.69704	1.9475	2.80036
ENSG00000175832_LINE1927_ETV4_D_N1	0.128393	-1.13688	1.37879	-0.960116	1.21488	1.34518	1.36319	1.20529
ENSG00000156273_LINE439_BACH1_D_N1	-1.25971	-0.73969	1.25587	0.369622	1.92391	2.16008	1.75792	2.27119
ENSG00000130522_LINE405_JUND_D_N1	-1.31675	-0.831552	1.25175	0.416733	2.00956	2.04848	1.64864	2.09127
ENSG00000156127_LINE435_BATF_D_N1	-1.19614	-0.681118	1.20492	0.139572	1.7108	1.84551	1.53672	1.86967
ENSG00000019549_LINE604_SNAI2_D_N2	-0.0376635	-1.212	1.16588	-0.252486	1.51694	1.8532	1.34689	1.19425
ENSG00000135373_LINE1867_EHF_D_N1	0.11066	-1.05298	1.13175	-0.730391	1.04341	1.15056	1.19735	1.06957
ENSG00000137265_LINE2747_IRF4_D_N1	-0.76435	-0.739398	1.10607	-0.038775	1.3349	1.42789	1.23688	1.39105
ENSG00000109320_LINE3202_NFKB1_D_N3	-0.671236	-0.706743	1.09384	-0.211215	1.25339	1.50531	1.62389	1.68739
ENSG00000117318_LINE151_ID3_I	-0.149848	-0.899714	1.09301	-0.479598	1.3981	1.814	1.4239	1.18568
ENSG00000172201_LINE271_ID4_D	-0.149848	-0.899714	1.09301	-0.479598	1.3981	1.814	1.4239	1.18568
ENSG00000123405_LINE390_NFE2_D_N3	-1.02204	-0.60873	1.08238	0.30181	1.86694	1.90784	1.62484	2.06881
ENSG00000162924_LINE3217_REL_D_N3	-0.649032	-0.836602	1.07411	-0.0855675	1.21648	1.56144	1.73782	1.67998
ENSG00000148516_LINE575_ZEB1_D_N1	0.079532	-1.04543	1.07291	-0.339767	1.25223	1.64526	1.42264	1.19229
ENSG00000177606_LINE516_JUN_D_N1	-0.722983	-0.767597	1.07125	0.0067057	1.57664	1.50487	1.40112	1.56754
ENSG00000196628_LINE303_TCF4_D_N3	-0.00708308	-1.10276	1.05812	-0.384169	1.41902	1.99678	1.558	1.2678
ENSG00000173039_LINE3227_RELA_D_N13	-0.655273	-0.794104	1.0554	-0.111959	1.28928	1.60516	1.81905	1.7671
ENSG00000163435_LINE1920_ELF3_D_N1	0.0240191	-0.771612	1.0048	-0.893926	1.02629	1.18751	1.15152	1.0026
ENSG00000110693_LINE19569_SOX6_I_N1	0.0322871	-0.876385	0.996956	-0.764058	1.33847	1.4062	1.52999	1.52208
ENSG00000148516_LINE581_ZEB1_D_N5	-0.000211471	-1.13248	0.986112	-0.25677	1.46504	1.79164	1.65684	1.13396
ENSG00000129194_LINE3395_SOX15_D_N1	-0.0979513	-0.793579	0.955798	-0.645419	1.14916	1.27962	1.37679	1.26108
ENSG00000109320_LINE3205_NFKB1_D_N1	-0.360367	-0.786926	0.934635	-0.237979	1.05988	1.30343	1.49923	1.24829
ENSG00000159216_LINE3282_RUNX1_D_N2	0.402019	-0.860345	0.920381	-0.992582	1.05198	1.1658	1.30232	1.22412
ENSG00000168874_LINE262_ATOH8_I	-0.0435702	-0.923141	0.916959	-0.285999	1.34568	1.47694	1.34021	1.18503
ENSG00000129152_LINE176_MYOD1_D_N3	0.0385488	-0.99972	0.896627	-0.345643	1.19635	1.46445	1.2948	1.20822
ENSG00000166823_LINE260_MESP1_D	0.119025	-1.0577	0.894102	-0.268367	1.40732	1.88624	1.56103	1.1177
ENSG00000188095_LINE300_MESP2_I	0.119025	-1.0577	0.894102	-0.268367	1.40732	1.88624	1.56103	1.1177
ENSG00000109320_LINE3203_NFKB1_D_N1	-0.36704	-0.584458	0.87157	-0.265329	1.12123	1.21989	1.34471	1.35403
ENSG00000151702_LINE1882_FLI1_D_N1	-0.034051	-0.594198	0.862582	-0.572443	1.13093	1.29428	1.14875	1.11144
ENSG00000124766_LINE3370_SOX4_D_N1	0.127639	-0.732096	0.846723	-0.822718	1.33902	1.45334	1.45518	1.32923
ENSG00000197063_LINE539_MAFG_D_N1	-0.735083	-0.768003	0.840872	0.303912	1.2997	1.36704	1.31438	1.38684
ENSG00000116044_LINE367_NFE2L2_D	-0.920264	-0.500778	0.825691	0.366965	1.5462	1.62088	1.39444	1.73522
ENSG00000050344_LINE1238_NFE2L3_I_N1	-0.920264	-0.500778	0.825691	0.366965	1.5462	1.62088	1.39444	1.73522
ENSG00000143842_LINE3408_SOX13_D	-0.013227	-0.762822	0.822609	-0.602038	1.28308	1.29988	1.30745	1.39185
ENSG00000124813_LINE3275_RUNX2_D_N2	0.452108	-0.92048	0.818141	-0.927809	1.23614	1.30534	1.43189	1.24372
ENSG00000250096_LINE3288_ENSG00000250096_I	0.452108	-0.92048	0.818141	-0.927809	1.23614	1.30534	1.43189	1.24372
ENSG00000140262_LINE216_TCF12_D_N3	0.0892356	-0.763753	0.805898	-0.546216	1.02123	1.12136	1.20071	1.07138
ENSG00000198517_LINE549_MAFK_D_N1	-0.914166	-0.499748	0.7908	0.421968	1.55848	1.66951	1.41586	1.89904
ENSG00000124216_LINE884_SNAI1_D	-0.0572273	-0.8467	0.776367	-0.205737	1.14806	1.44975	1.21649	1.20356
ENSG00000135363_LINE3654_LMO2_D_N1	0.0554431	-0.774212	0.775012	-0.403233	1.17219	1.2944	1.18139	1.06012
ENSG00000077150_LINE3188_NFKB2_D_N1	-0.294469	-0.508462	0.762963	-0.222227	1.15747	1.31557	1.3131	1.38217
ENSG00000111049_LINE482_MYF5_I_N8	0.0319306	-0.675328	0.762683	-0.458945	1.05941	1.20158	1.17305	1.08187
ENSG00000067955_LINE3606_CBFB_D	0.484537	-0.878819	0.743297	-0.841274	1.20988	1.41109	1.35178	1.33908
ENSG00000104856_LINE3201_RELB_D	-0.438959	-0.612543	0.741119	-0.0111691	1.10613	1.36146	1.44393	1.44836
ENSG00000170365_LINE3328_SMAD1_D	-0.0132709	-0.626791	0.726948	-0.403775	0.952279	1.21661	1.08994	1.22811
ENSG00000113658_LINE19374_SMAD5_I_N1	-0.0132709	-0.626791	0.726948	-0.403775	0.952279	1.21661	1.08994	1.22811
ENSG00000120693_LINE19391_SMAD9_I_N1	-0.0132709	-0.626791	0.726948	-0.403775	0.952279	1.21661	1.08994	1.22811
ENSG00000148516_LINE580_ZEB1_D_N1	0.0389377	-0.758466	0.723963	-0.141687	1.21917	1.55576	1.39439	1.12221
ENSG00000182968_LINE3445_SOX1_I	-0.439505	-0.395778	0.722792	-0.323041	0.994148	0.987466	1.11366	1.03904
ENSG00000156273_LINE441_BACH1_D_N1	-0.822449	-0.457598	0.718288	0.389026	1.54813	1.71048	1.44676	1.68641
ENSG00000071564_LINE91_TCF3_D_N2	0.290383	-0.932405	0.716895	-0.379297	1.30362	1.43924	1.29832	0.917005
ENSG00000125952_LINE61_MAX_D_N1	-0.317606	-0.630355	0.715445	-0.0609958	1.14163	1.13574	1.07906	1.21218
ENSG00000162992_LINE247_NEUROD1_D	-0.126836	-0.673293	0.713333	-0.226195	1.10253	1.22883	1.12331	1.20113
ENSG00000123307_LINE292_NEUROD4_I_N1	-0.126836	-0.673293	0.713333	-0.226195	1.10253	1.22883	1.12331	1.20113
ENSG00000164600_LINE429_NEUROD6_I_N1	-0.126836	-0.673293	0.713333	-0.226195	1.10253	1.22883	1.12331	1.20113
ENSG00000122691_LINE162_TWIST1_D	0.0735807	-0.711986	0.712817	-0.39701	1.2054	1.37811	1.16922	1.07859
ENSG00000172238_LINE964_ATOH1_I_N6	-0.290514	-0.676698	0.704496	-0.00660119	1.03231	1.39773	1.18667	1.17066
ENSG00000125398_LINE3380_SOX9_D_N4	-0.0350953	-0.815225	0.698202	-0.16882	1.28231	1.34308	1.39768	1.5332
ENSG00000119866_LINE848_BCL11A_D	-0.26571	-0.523335	0.692793	-0.357131	0.842557	1.05985	1.13164	0.990598
ENSG00000127152_LINE1229_BCL11B_I	-0.26571	-0.523335	0.692793	-0.357131	0.842557	1.05985	1.13164	0.990598
ENSG00000113580_LINE2951_NR3C1_D_N1	0.00906541	-0.588827	0.692	-0.335235	1.01301	1.1006	0.992674	0.984682
ENSG00000148516_LINE573_ZEB1_D_N1	-0.118293	-0.745528	0.689437	0.0153653	1.14801	1.53457	1.30508	1.0631
ENSG00000071564_LINE90_TCF3_D_N1	-0.0242318	-0.617085	0.685055	-0.353461	1.11455	1.33588	1.21026	1.09171
ENSG00000146618_LINE224_FERD3L_I	0.0285657	-0.633321	0.670516	-0.320238	1.09969	1.07852	1.1094	1.19531
ENSG00000077150_LINE3189_NFKB2_D_N1	-0.422784	-0.490346	0.669097	-0.0998683	1.14439	1.33267	1.37568	1.52783
ENSG00000177732_LINE3435_SOX12_I	-0.0487113	-0.679399	0.65977	-0.425966	1.23516	1.31312	1.25642	1.37103
ENSG00000109787_LINE818_KLF3_D	-0.249694	-0.511773	0.658542	-0.113626	1.26209	1.32277	1.45844	1.25462
ENSG00000127528_LINE2760_KLF2_I_N1	-0.249694	-0.511773	0.658542	-0.113626	1.26209	1.32277	1.45844	1.25462
ENSG00000095951_LINE680_HIVEP1_D	-0.354466	-0.538901	0.65606	-0.0987511	1.08772	1.31535	1.25466	1.35515
ENSG00000127124_LINE1225_HIVEP3_I_N1	-0.354466	-0.538901	0.65606	-0.0987511	1.08772	1.31535	1.25466	1.35515
ENSG00000164330_LINE251_EBF1_D_N2	-0.184937	-0.567779	0.648705	-0.179255	0.956711	1.34105	1.21035	1.31128
ENSG00000100146_LINE3357_SOX10_D_N1	0.093798	-0.666536	0.64803	-0.439165	1.15512	1.1842	1.36586	1.15606
ENSG00000169083_LINE3045_AR_D_N1	-0.0591199	-0.517652	0.636291	-0.383219	1.07489	1.04531	0.980597	1.02248
ENSG00000109381_LINE1818_ELF2_D	0.00749003	-0.556207	0.632924	-0.294459	0.943927	1.05297	1.07983	1.0075
ENSG00000122180_LINE160_MYOG_D	0.278065	-0.702263	0.6252	-0.55834	0.964588	1.04366	1.12005	1.14679
ENSG00000111049_LINE483_MYF5_I_N1	0.278065	-0.702263	0.6252	-0.55834	0.964588	1.04366	1.12005	1.14679
ENSG00000164749_LINE3044_HNF4G_D_N1	-0.0296484	-0.540285	0.62218	-0.220446	1.02883	1.16613	1.04933	1.26149
ENSG00000168267_LINE261_PTF1A_D	-0.00898909	-0.609439	0.622073	-0.345279	1.05895	1.0675	1.14265	0.977023
ENSG00000184058_LINE3559_TBX1_D_N1	-0.0900277	-0.46969	0.621885	-0.337425	1.05888	0.995691	1.15461	1.05536
ENSG00000111046_LINE137_MYF6_D_N1	0.334259	-0.641218	0.620106	-0.661344	0.972519	0.99257	1.01718	1.0487
ENSG00000111049_LINE481_MYF5_I_N1	0.334259	-0.641218	0.620106	-0.661344	0.972519	0.99257	1.01718	1.0487
ENSG00000184058_LINE3557_TBX1_D_N1	-0.215673	-0.46702	0.612727	-0.128833	1.05836	1.1067	1.08672	1.19197
ENSG00000174197_LINE321_MGA_D_N1	-0.0973645	-0.54452	0.611254	-0.145683	1.08173	1.1217	1.16055	1.09081
ENSG00000092607_LINE3529_TBX15_D_N1	-0.0973645	-0.54452	0.611254	-0.145683	1.08173	1.1217	1.16055	1.09081
ENSG00000112837_LINE19950_TBX18_I_N1	-0.0973645	-0.54452	0.611254	-0.145683	1.08173	1.1217	1.16055	1.09081
ENSG00000122145_LINE20003_TBX22_I_N1	-0.0973645	-0.54452	0.611254	-0.145683	1.08173	1.1217	1.16055	1.09081
ENSG00000164736_LINE3425_SOX17_D	-0.0202257	-0.789017	0.597398	-0.292028	1.15658	1.12162	1.26197	1.2556
ENSG00000109320_LINE3207_NFKB1_D_N1	-0.289225	-0.404447	0.594936	-0.1033	1.01216	1.13986	1.24033	1.25911
ENSG00000198517_LINE543_MAFK_D_N5	-0.511407	-0.390308	0.592273	0.169143	1.2666	1.40593	1.27976	1.43753
ENSG00000090447_LINE103_TFAP4_D_N1	0.0365335	-0.574164	0.58872	-0.30976	1.00092	0.977326	1.00088	1.06162
ENSG00000153560_LINE2149_UBP1_D	-0.216438	-0.35377	0.5737	-0.421158	0.944254	0.972839	1.03621	0.926484
ENSG00000115112_LINE11249_TFCP2L1_I_N1	-0.216438	-0.35377	0.5737	-0.421158	0.944254	0.972839	1.03621	0.926484
ENSG00000120693_LINE19375_SMAD9_I_N1	0.156993	-0.481011	0.565838	-0.572749	1.11396	0.975484	1.07436	0.992361
ENSG00000187098_LINE295_MITF_D	-0.398179	-0.646313	0.559509	0.453237	1.01899	1.10662	1.01405	1.07885
ENSG00000123307_LINE282_NEUROD4_I_N1	0.0373126	-0.505008	0.553582	-0.37387	0.968149	1.03283	1.07473	1.01301
ENSG00000164600_LINE419_NEUROD6_I_N1	0.0373126	-0.505008	0.553582	-0.37387	0.968149	1.03283	1.07473	1.01301
ENSG00000172238_LINE957_ATOH1_I_N1	0.0373126	-0.505008	0.553582	-0.37387	0.968149	1.03283	1.07473	1.01301
ENSG00000125878_LINE172_TCF15_I	0.0439771	-0.579096	0.550554	-0.290137	1.04481	1.0243	1.02163	1.08775
ENSG00000187786_LINE297_SCXB_I	0.0439771	-0.579096	0.550554	-0.290137	1.04481	1.0243	1.02163	1.08775
ENSG00000188686_LINE302_SCXA_I	0.0439771	-0.579096	0.550554	-0.290137	1.04481	1.0243	1.02163	1.08775
ENSG00000091831_LINE2916_ESR1_D_N4	-0.342883	-0.510196	0.547045	0.0230167	1.13187	1.15668	1.17177	1.23936
ENSG00000142539_LINE1877_SPIB_D_N1	-0.156398	-0.485969	0.544865	-0.1522	0.911797	0.993328	0.993824	0.98046
ENSG00000166949_LINE3325_SMAD3_D_N1	-0.133369	-0.426837	0.544345	-0.139091	1.07413	1.10264	1.10418	1.28471
ENSG00000120693_LINE19392_SMAD9_I_N1	-0.133369	-0.426837	0.544345	-0.139091	1.07413	1.10264	1.10418	1.28471
ENSG00000166888_LINE3492_STAT6_D_N1	0.176698	-0.541645	0.542304	-0.454305	1.05677	1.06589	1.12397	1.02835
ENSG00000163508_LINE3544_EOMES_D_N1	-0.0888709	-0.410283	0.537825	-0.287135	1.11471	1.05571	0.965818	1.06535
ENSG00000171606_LINE1149_ZNF274_D_N2	-0.256306	-0.342851	0.535799	-0.240257	0.929491	1.0265	1.03343	0.945325
ENSG00000177426_LINE2509_TGIF1_D_N1	-0.193652	-0.399952	0.533306	-0.124523	1.02252	1.06587	1.17075	1.09738
ENSG00000113580_LINE2958_NR3C1_D_N3	-0.000237716	-0.31892	0.531427	-0.586985	1.01331	1.03823	1.03996	1.0447
ENSG00000186350_LINE3115_RXRA_D_N2	-0.389628	-0.313497	0.519634	0.0129461	1.02851	1.11438	1.13178	1.06637
ENSG00000111049_LINE473_MYF5_I_N1	0.143373	-0.555481	0.513529	-0.301948	1.2184	1.20101	1.11474	1.01922
ENSG00000116016_LINE149_EPAS1_D	-0.100616	-0.347055	0.511356	-0.0767786	0.940126	1.00751	1.04526	1.02459
ENSG00000185551_LINE3107_NR2F2_D_N1	-0.460712	-0.372185	0.510733	0.0319977	1.041	1.03984	1.10245	1.0355
ENSG00000090447_LINE107_TFAP4_D_N2	0.211359	-0.452934	0.507216	-0.54989	1.00703	0.993583	1.02342	1.00558
ENSG00000090447_LINE110_TFAP4_D_N1	0.0980834	-0.4578	0.506585	-0.425003	0.976943	0.96321	1.03004	1.0705
ENSG00000141646_LINE3314_SMAD4_D	0.0708732	-0.473089	0.504148	-0.225368	1.11842	1.21711	1.13806	1.36676
ENSG00000134532_LINE3398_SOX5_D_N2	-0.00675808	-0.44932	0.50151	-0.363735	1.21008	1.22679	1.21969	1.21365
ENSG00000110693_LINE19574_SOX6_I_N7	-0.00675808	-0.44932	0.50151	-0.363735	1.21008	1.22679	1.21969	1.21365
ENSG00000091831_LINE2914_ESR1_D_N2	-0.107069	-0.412558	0.501433	-0.280725	1.09212	1.09677	1.27703	1.2032
ENSG00000177551_LINE280_NHLH2_I	0.416026	-0.507895	0.501071	-0.600761	1.06464	1.02068	1.04117	1.17353
ENSG00000171606_LINE1148_ZNF274_D_N1	-0.068819	-0.37835	0.501071	-0.347352	0.98301	1.05619	0.954909	0.993093
ENSG00000115112_LINE11243_TFCP2L1_I_N1	0.0614979	-0.346913	0.495628	-0.364959	1.08468	1.02899	1.06084	1.04218
ENSG00000105610_LINE802_KLF1_D	-0.456034	-0.251704	0.495472	0.182441	1.21614	1.56695	1.68159	1.51854
ENSG00000127528_LINE2759_KLF2_I_N1	-0.456034	-0.251704	0.495472	0.182441	1.21614	1.56695	1.68159	1.51854
ENSG00000180532_LINE1261_ZSCAN4_D	0.253824	-0.418592	0.484542	-0.496709	1.04239	0.948029	1.07868	1.07377
ENSG00000112033_LINE2943_PPARD_D	-0.229763	-0.451118	0.481668	-0.0414662	1.05174	1.17097	1.03878	1.20095
ENSG00000183733_LINE289_FIGLA_D	0.042687	-0.647104	0.481176	-0.13502	1.31142	1.44682	1.31851	1.12984
ENSG00000139352_LINE730_ASCL1_I_N2	0.354554	-0.542891	0.474373	-0.568274	1.00195	1.03006	0.965104	1.13524
ENSG00000075891_LINE2617_PAX2_D_N1	-0.315248	-0.471797	0.472483	0.120871	1.12194	1.15562	1.09475	1.20847
ENSG00000198911_LINE312_SREBF2_D_N1	-0.193973	-0.417244	0.470684	0.0609543	0.969188	0.993178	0.996969	1.13916
ENSG00000140009_LINE3002_ESR2_D_N2	-0.25511	-0.390617	0.467043	0.0078874	1.09289	1.1198	1.10823	1.2138
ENSG00000078900_LINE3146_TP73_D_N1	0.350784	-0.484875	0.465622	-0.604093	1.07377	1.22663	1.09249	1.08091
ENSG00000073861_LINE3517_TBX21_D_N2	-0.0908418	-0.45837	0.465353	-0.146318	1.08588	1.09311	1.04638	0.988497
ENSG00000009950_LINE79_MLXIPL_D_N1	0.0511092	-0.288445	0.464201	-0.236861	0.995803	1.01365	1.02504	0.892514
ENSG00000183734_LINE290_ASCL2_I	0.186207	-0.4126	0.461554	-0.440328	1.03455	1.05301	1.05377	1.10679
ENSG00000010030_LINE1801_ETV7_D	-0.15666	-0.347403	0.459419	-0.163138	1.0333	1.21322	1.11602	1.15032
ENSG00000167800_LINE3554_TBX10_I	-0.0483923	-0.445787	0.459388	-0.101327	1.10945	0.989419	1.06618	1.05818
ENSG00000135457_LINE2146_TFCP2_D_N1	0.125323	-0.344959	0.458967	-0.377111	0.981236	1.1697	1.01055	1.04641
ENSG00000115112_LINE11247_TFCP2L1_I_N2	0.174013	-0.451014	0.457427	-0.432573	0.972788	0.929744	1.00858	0.857633
ENSG00000119508_LINE2965_NR4A3_D	-0.458826	-0.275655	0.457411	-0.0654981	0.974648	0.96324	1.09625	1.03289
ENSG00000151090_LINE3024_THRB_D_N1	-0.274071	-0.281869	0.457189	-0.202087	0.980022	1.03599	1.10382	1.14771
ENSG00000007866_LINE3573_TEAD3_D_N1	0.0717948	-0.333553	0.454582	-0.853998	2.12512	2.64088	2.08573	2.00195
ENSG00000151623_LINE3028_NR3C2_D_N1	-0.102367	-0.411258	0.453324	-0.232093	1.01768	0.946199	0.993241	1.01006
ENSG00000089225_LINE3523_TBX5_D_N2	-0.0892597	-0.559129	0.452602	0.112458	1.13389	1.11005	1.24683	1.02097
ENSG00000121075_LINE3535_TBX4_D_N1	-0.0892597	-0.559129	0.452602	0.112458	1.13389	1.11005	1.24683	1.02097
ENSG00000171786_LINE267_NHLH1_D_N3	0.139978	-0.456044	0.452176	-0.285076	1.00976	0.989783	0.954403	1.01635
ENSG00000104903_LINE195_LYL1_I_N3	0.139978	-0.456044	0.452176	-0.285076	1.00976	0.989783	0.954403	1.01635
ENSG00000118922_LINE842_KLF12_D	-0.0574132	-0.554167	0.45158	-0.199336	1.04	1.09341	1.14292	1.11296
ENSG00000127528_LINE2742_KLF2_I_N1	-0.0574132	-0.554167	0.45158	-0.199336	1.04	1.09341	1.14292	1.11296
ENSG00000151090_LINE3022_THRB_D_N1	-0.398055	-0.224036	0.44753	-0.103335	1.0412	0.95703	1.0703	1.17163
ENSG00000173153_LINE3072_ESRRA_D_N2	-0.266102	-0.421394	0.446963	0.11754	1.09926	1.23032	1.05118	1.24389
ENSG00000082175_LINE2904_PGR_D_N1	0.065761	-0.452133	0.443048	-0.383069	0.990002	1.02414	1.09354	0.955435
ENSG00000113580_LINE2961_NR3C1_D_N1	0.065761	-0.452133	0.443048	-0.383069	0.990002	1.02414	1.09354	0.955435
ENSG00000126351_LINE2977_THRA_D_N1	-0.253013	-0.35193	0.440671	-0.0970189	0.998371	1.21917	1.01727	1.17612
ENSG00000153779_LINE2398_TGIF2LX_D	0.0724476	-0.588452	0.438076	-0.141822	1.14787	1.12059	1.03526	1.16073
ENSG00000176679_LINE2500_TGIF2LY_I	0.0724476	-0.588452	0.438076	-0.141822	1.14787	1.12059	1.03526	1.16073
ENSG00000203883_LINE3462_SOX18_D_N1	-0.182978	-0.296223	0.437045	-0.216152	1.04702	0.965166	1.06749	1.05512
ENSG00000113580_LINE2960_NR3C1_D_N1	-0.0269289	-0.372079	0.434933	-0.400602	1.08458	1.16937	1.05	1.02189
ENSG00000073861_LINE3515_TBX21_D_N2	-0.151277	-0.357148	0.430198	-0.0977321	1.09272	0.973197	0.99403	1.11054
ENSG00000163497_LINE1922_FEV_D_N1	-0.154678	-0.400894	0.430039	-0.214942	1.12865	1.17201	1.16139	1.23374
ENSG00000186951_LINE3124_PPARA_D_N1	-0.527844	-0.267605	0.424605	0.235134	1.13944	1.1346	1.10324	1.06973
ENSG00000066336_LINE1813_SPI1_D_N5	-0.125855	-0.314707	0.421404	-0.280373	0.957869	1.07469	1.13785	0.979165
ENSG00000136931_LINE3001_NR5A1_D	-0.255994	-0.441018	0.420776	-0.0387546	0.961174	0.943813	1.14051	0.882634
ENSG00000181449_LINE3444_SOX2_D_N1	-0.0146095	-0.383768	0.417966	-0.225129	1.11386	1.13784	1.04989	1.04369
ENSG00000123358_LINE2973_NR4A1_D	-0.35445	-0.33508	0.415548	0.0305724	1.04254	1.00665	1.09748	1.00987
ENSG00000099326_LINE684_MZF1_D_N3	-0.186339	-0.362995	0.414684	-0.110597	1.02358	1.06325	1.12067	1.18049
ENSG00000197905_LINE3584_TEAD4_D_N1	0.0210928	-0.225728	0.414161	-0.765192	1.86411	2.31476	1.87915	1.73667
ENSG00000203883_LINE3459_SOX18_D_N1	0.0875379	-0.413659	0.413943	-0.364805	1.09733	1.06712	1.11237	1.17062
ENSG00000164749_LINE3040_HNF4G_D_N1	-0.171748	-0.38233	0.41308	-0.247122	1.05702	1.06062	1.07144	1.19916
ENSG00000132170_LINE2990_PPARG_D_N2	-0.338712	-0.415491	0.41187	0.173305	1.01161	1.06671	1.11255	1.06293
ENSG00000071564_LINE93_TCF3_D_N1	-0.0599151	-0.400337	0.409506	-0.212071	0.9691	1.02454	0.979087	1.02549
ENSG00000185551_LINE3106_NR2F2_D_N2	-0.513648	-0.205341	0.40898	0.0597918	0.967307	1.03994	1.0661	1.16432
ENSG00000131931_LINE3588_THAP1_D_N1	-0.304708	-0.346656	0.407971	-0.0452321	0.992214	0.955636	1.08626	1.08009
ENSG00000118707_LINE2283_TGIF2_D	0.174197	-0.588318	0.40071	-0.0987722	1.21513	1.13568	0.971465	1.0473
ENSG00000102145_LINE2084_GATA1_D_N1	-0.448793	-0.10168	0.397992	-0.0208498	1.20484	1.00978	1.19831	1.07192
ENSG00000073861_LINE3513_TBX21_D_N2	-0.156667	-0.268527	0.386978	-0.0414387	0.972509	1.10206	0.990956	1.04654
ENSG00000128604_LINE2741_IRF5_D_N1	0.0502638	-0.344954	0.383931	-0.469666	1.19791	1.05271	1.31471	0.998187
ENSG00000181690_LINE1280_PLAG1_D_N1	0.0345576	-0.453407	0.382609	-0.022492	1.10741	1.09159	1.00501	1.17541
ENSG00000160199_LINE2408_PKNOX1_D_N1	0.055776	-0.602291	0.38239	-0.0138386	1.16799	1.17534	0.97333	1.03863
ENSG00000184058_LINE3558_TBX1_D_N1	-0.108972	-0.312416	0.379227	-0.219991	0.986676	1.02892	0.962183	1.02692
ENSG00000105419_LINE2202_MEIS3_D_N1	0.0574077	-0.692377	0.377212	0.0624696	1.1593	1.16543	1.03935	1.17486
ENSG00000141510_LINE3150_TP53_D_N1	0.196488	-0.261357	0.37179	-0.641264	1.03262	1.00275	1.02316	1.01398
ENSG00000069667_LINE2894_RORA_D_N1	-0.158937	-0.356698	0.370922	-0.00909302	1.00897	1.2585	0.997121	1.06864
ENSG00000198963_LINE18387_RORB_I_N1	-0.158937	-0.356698	0.370922	-0.00909302	1.00897	1.2585	0.997121	1.06864
ENSG00000082641_LINE332_NFE2L1_D_N2	-0.358301	-0.268885	0.36869	0.105949	1.0934	1.05533	1.15173	1.07456
ENSG00000050344_LINE1236_NFE2L3_I_N2	-0.358301	-0.268885	0.36869	0.105949	1.0934	1.05533	1.15173	1.07456
ENSG00000132170_LINE2995_PPARG_D_N1	-0.477563	-0.291792	0.367822	0.0323777	0.989201	1.09794	1.1282	1.12976
ENSG00000176165_LINE2025_FOXG1_D_N1	-0.289029	-0.230039	0.366882	-0.00484913	1.04721	0.938937	1.07869	1.03102
ENSG00000186951_LINE3123_PPARA_D_N1	-0.369037	-0.22906	0.365652	0.0076483	0.974867	1.00182	1.10349	1.03232
ENSG00000177426_LINE2508_TGIF1_D_N1	0.191372	-0.580098	0.365568	-0.124626	1.2064	1.13073	1.02596	1.0656
ENSG00000116833_LINE2964_NR5A2_D	-0.139029	-0.411457	0.364796	0.0705476	1.00995	0.960101	1.04392	0.915209
ENSG00000118689_LINE1964_FOXO3_D_N1	-0.173112	-0.247591	0.364526	-0.0692055	0.973672	1.04053	1.04251	0.939207
ENSG00000111087_LINE825_GLI1_D	-0.370723	-0.21715	0.362258	0.115711	1.06743	0.996598	1.01174	0.966468
ENSG00000100146_LINE3354_SOX10_D_N1	-0.188916	-0.270287	0.361656	-0.0522589	0.931472	1.01418	0.992291	0.921913
ENSG00000164011_LINE1045_ZNF691_I	0.083438	-0.414173	0.357639	-0.208149	0.938589	0.970223	1.01339	1.01583
ENSG00000184302_LINE2534_SIX6_I	-0.321606	-0.248828	0.357339	0.0453088	1.03451	1.07783	1.11241	1.09304
ENSG00000151623_LINE3027_NR3C2_D_N1	-0.0103885	-0.388071	0.356997	-0.312236	0.999545	1.00933	1.04913	0.846161
ENSG00000087510_LINE7_TFAP2C_D_N3	-0.283869	-0.543631	0.355448	0.444862	1.13449	1.76982	1.48381	2.00644
ENSG00000084093_LINE656_REST_D_N1	0.209671	-0.325111	0.352004	-0.456809	1.00233	0.953637	0.986931	0.993106
ENSG00000233608_LINE317_TWIST2_I	-0.095919	-0.264812	0.351608	-0.169406	1.11153	1.14417	1.06817	0.984246
ENSG00000131196_LINE3214_NFATC1_D_N1	-0.31054	-0.274741	0.350699	-0.00515989	1.05213	1.04092	1.1447	1.16126
ENSG00000148737_LINE3416_TCF7L2_D_N2	-0.0255571	-0.323796	0.348046	-0.38061	1.01811	1.07844	1.13304	1.23261
ENSG00000111145_LINE1821_ELK3_D_N1	-0.106723	-0.249306	0.346461	-0.200801	0.958988	1.00586	1.04776	1.00838
ENSG00000119715_LINE2968_ESRRB_D_N2	-0.254005	-0.298923	0.346283	-0.072458	0.906428	0.982218	1.1577	1.15172
ENSG00000196482_LINE3129_ESRRG_D_N2	-0.249644	-0.251113	0.346184	-0.0542255	0.940977	1.01704	1.12384	1.03879
ENSG00000124782_LINE888_RREB1_D_N2	0.141675	-0.29805	0.346046	-0.276121	0.929074	1.21261	1.1412	1.35527
ENSG00000101076_LINE2936_HNF4A_D_N7	-0.182968	-0.31686	0.345246	-0.107435	0.998953	1.22415	0.972558	1.15131
ENSG00000078900_LINE3145_TP73_D_N2	0.427727	-0.559751	0.343376	-0.514212	1.12009	1.41312	1.25793	1.36013
ENSG00000187079_LINE3576_TEAD1_D_N3	0.240407	-0.338531	0.342405	-0.789632	1.79956	2.31687	1.63247	1.59153
ENSG00000124782_LINE889_RREB1_D_N1	-0.0303284	-0.305695	0.340561	-0.0809677	0.933944	1.12129	1.03832	1.22596
ENSG00000105991_LINE2207_HOXA1_D_N1	-0.101626	-0.242528	0.338899	-0.234835	0.801872	0.989192	0.915531	1.13997
ENSG00000148516_LINE576_ZEB1_D_N1	0.173522	-0.300265	0.337828	-0.424706	1.04515	0.964666	0.99192	1.06652
ENSG00000164532_LINE3551_TBX20_D_N2	-0.221493	-0.246158	0.333164	-0.067604	1.10201	0.970455	0.948257	0.953781
ENSG00000124766_LINE3374_SOX4_D_N1	0.0173748	-0.36504	0.332687	-0.1635	1.0561	1.05951	1.04713	1.06052
ENSG00000136352_LINE2353_NKX21_D	0.0466204	-0.36664	0.332666	-0.17556	1.02746	1.0193	1.11936	1.08576
ENSG00000173153_LINE3078_ESRRA_D_N2	-0.133029	-0.360198	0.32851	0.0181911	0.910713	0.988825	1.05897	1.013
ENSG00000101076_LINE2929_HNF4A_D_N1	-0.175393	-0.20227	0.327985	-0.193624	0.94238	1.06043	0.894396	1.01439
ENSG00000084093_LINE664_REST_D_N1	0.055086	-0.345979	0.326184	-0.20558	0.858963	0.909348	0.973606	1.06488
ENSG00000082175_LINE2903_PGR_D_N1	0.0467559	-0.296454	0.325664	-0.332548	0.994296	1.14778	0.96704	1.1759
ENSG00000179456_LINE1245_ZNF238_D_N4	-0.139577	-0.330068	0.324134	-0.00117	1.06555	0.994068	1.0062	1.00529
ENSG00000179627_LINE1250_ZBTB42_I	-0.139577	-0.330068	0.324134	-0.00117	1.06555	0.994068	1.0062	1.00529
ENSG00000196482_LINE3128_ESRRG_D_N1	-0.152057	-0.307344	0.32355	-0.0126454	0.926661	1.00649	0.908744	0.985416
ENSG00000171786_LINE269_NHLH1_D_N3	0.228309	-0.403644	0.323048	-0.405452	1.06234	0.943663	1.00887	1.01386
ENSG00000104903_LINE202_LYL1_I_N4	0.228309	-0.403644	0.323048	-0.405452	1.06234	0.943663	1.00887	1.01386
ENSG00000184058_LINE3556_TBX1_D_N1	-0.133233	-0.30695	0.322586	-0.128541	1.06655	0.936653	1.01271	0.899556
ENSG00000165495_LINE2439_PKNOX2_D	0.0959035	-0.561938	0.322075	-0.0274054	1.16098	1.18962	1.02425	1.03452
ENSG00000162367_LINE243_TAL1_D_N1	0.00979327	-0.240615	0.321508	-0.302393	0.969433	0.928075	0.929501	1.00215
ENSG00000104903_LINE204_LYL1_I_N1	0.00979327	-0.240615	0.321508	-0.302393	0.969433	0.928075	0.929501	1.00215
ENSG00000186051_LINE511_TAL2_I_N1	0.00979327	-0.240615	0.321508	-0.302393	0.969433	0.928075	0.929501	1.00215
ENSG00000107485_LINE2093_GATA3_D_N1	-0.302002	-0.194714	0.319799	0.0570721	1.02303	1.03736	1.20231	1.20119
ENSG00000100625_LINE2190_SIX4_I	-0.372069	-0.179458	0.319191	0.0277726	1.04009	1.07871	1.09258	1.11897
ENSG00000196092_LINE3163_PAX5_D_N1	0.00122339	-0.259662	0.318515	-0.210573	0.941765	0.906145	0.884509	0.862383
ENSG00000140009_LINE3006_ESR2_D_N1	-0.466307	-0.153277	0.318119	0.14673	1.16926	1.13707	1.1329	1.14302
ENSG00000102935_LINE713_ZNF423_D_N2	-0.0480936	-0.18271	0.317576	-0.238325	0.95653	0.978603	1.00614	0.961684
ENSG00000121068_LINE3533_TBX2_D_N1	0.0532404	-0.475281	0.315114	-0.0259215	1.0653	1.07089	0.995495	0.999583
ENSG00000072310_LINE94_SREBF1_D_N3	-0.0563969	-0.186315	0.314062	-0.214864	1.02031	1.06385	1.10265	0.998782
ENSG00000075891_LINE2613_PAX2_D_N1	0.116275	-0.254588	0.311343	-0.34184	1.08113	1.15779	1.06835	1.09297
ENSG00000162367_LINE244_TAL1_D_N1	0.0374571	-0.36456	0.311236	-0.130079	1.02459	0.950852	1.01819	1.07604
ENSG00000104903_LINE205_LYL1_I_N1	0.0374571	-0.36456	0.311236	-0.130079	1.02459	0.950852	1.01819	1.07604
ENSG00000186051_LINE512_TAL2_I_N1	0.0374571	-0.36456	0.311236	-0.130079	1.02459	0.950852	1.01819	1.07604
ENSG00000081059_LINE3348_TCF7_D	0.0973687	-0.38604	0.311236	-0.16443	1.0846	1.05223	1.0602	1.17242
ENSG00000153234_LINE3030_NR4A2_D_N1	-0.0961185	-0.24075	0.310604	-0.189707	1.0144	1.077	1.07401	1.12948
ENSG00000084093_LINE665_REST_D_N10	0.0927164	-0.415046	0.306178	-0.14839	0.989019	1.01736	0.974843	1.05827
ENSG00000131759_LINE2987_RARA_D_N3	-0.0651754	-0.309312	0.303905	-0.128547	1.08617	1.0522	1.08762	1.13816
ENSG00000136327_LINE2348_NKX28_D	0.182479	-0.343695	0.303621	-0.312376	1.02958	0.940204	1.08734	1.02532
ENSG00000092607_LINE3528_TBX15_D_N1	-0.0842672	-0.329975	0.302799	-0.0762736	1.08645	1.02492	0.942929	0.956678
ENSG00000112837_LINE19949_TBX18_I_N1	-0.0842672	-0.329975	0.302799	-0.0762736	1.08645	1.02492	0.942929	0.956678
ENSG00000122145_LINE20002_TBX22_I_N1	-0.0842672	-0.329975	0.302799	-0.0762736	1.08645	1.02492	0.942929	0.956678
ENSG00000111049_LINE470_MYF5_I_N1	0.0761692	-0.245048	0.301732	-0.346477	0.997551	0.947636	1.03625	0.984811
ENSG00000006194_LINE591_ZNF263_D_N1	0.126807	-0.326595	0.301697	-0.234745	0.752898	0.79708	0.779687	0.87327
ENSG00000125398_LINE3388_SOX9_D_N1	-0.286965	-0.208661	0.301271	0.0833609	0.982719	1.01547	0.985108	0.972264
ENSG00000118260_LINE377_CREB1_D_N1	-0.353838	-0.187244	0.296914	0.179161	1.03471	1.1369	0.942013	1.09625
ENSG00000151090_LINE3025_THRB_D_N1	-0.478923	-0.0264595	0.290213	0.121113	1.09556	1.17825	1.07685	1.19234
ENSG00000100146_LINE3356_SOX10_D_N1	-0.0531521	-0.152897	0.289763	-0.377148	0.984229	1.09482	0.918335	1.09299
ENSG00000123307_LINE286_NEUROD4_I_N2	0.0530527	-0.278613	0.289274	-0.144608	1.06335	0.918965	1.14247	1.03314
ENSG00000164600_LINE423_NEUROD6_I_N2	0.0530527	-0.278613	0.289274	-0.144608	1.06335	0.918965	1.14247	1.03314
ENSG00000164330_LINE255_EBF1_D_N1	-0.23589	-0.154105	0.288826	-0.119995	0.964882	1.09524	0.980311	1.04314
ENSG00000185022_LINE534_MAFF_D_N2	-0.545296	-0.0489756	0.287439	0.163169	1.32649	1.38261	1.22577	1.41164
ENSG00000136535_LINE3540_TBR1_D_N2	0.0285653	-0.362305	0.284797	-0.0684344	1.10387	1.03972	1.00184	0.914857
ENSG00000173153_LINE3073_ESRRA_D_N4	-0.228225	-0.211869	0.28165	-0.0267248	0.989556	1.11509	1.13613	1.05727
ENSG00000184481_LINE2043_FOXO4_D_N1	0.113958	-0.314787	0.280447	-0.281044	1.03752	1.04662	1.06865	0.980132
ENSG00000150907_LINE2002_FOXO1_D_N1	0.0745501	-0.321858	0.279672	-0.284941	1.04894	1.05336	1.09854	0.974506
ENSG00000177374_LINE1207_HIC1_D	0.0459377	-0.061121	0.278498	-0.377178	0.954401	1.00406	1.01854	1.03706
ENSG00000073282_LINE3142_TP63_D_N1	0.0999585	-0.440638	0.277414	-0.147121	1.04765	0.974856	1.10279	1.04782
ENSG00000137203_LINE20_TFAP2A_D_N2	-0.343589	-0.520755	0.277374	0.480756	1.20936	1.9096	1.57258	2.16232
ENSG00000078900_LINE3147_TP73_D_N1	0.150023	-0.307898	0.276826	-0.201941	1.00163	1.0842	1.01403	1.07229
ENSG00000106331_LINE2620_PAX4_D_N1	-0.225955	-0.160708	0.276418	0.118734	1.0107	1.10628	1.13512	1.09361
ENSG00000126351_LINE2975_THRA_D_N1	-0.267592	-0.0733904	0.274763	-0.169916	1.07879	1.09872	0.93105	1.02304
ENSG00000125816_LINE2311_NKX24_I	0.0226433	-0.174684	0.273941	-0.394185	0.987779	1.01479	1.18174	1.27155
ENSG00000213928_LINE2765_IRF9_D_N1	-0.068126	-0.176328	0.273424	-0.376536	1.08336	1.03223	1.19622	1.03969
ENSG00000118526_LINE152_TCF21_I	-0.10724	-0.236525	0.272124	0.00130529	1.08279	1.11338	1.07745	1.05675
ENSG00000187728_LINE296_ENSG00000187728_I	-0.10724	-0.236525	0.272124	0.00130529	1.08279	1.11338	1.07745	1.05675
ENSG00000164532_LINE3549_TBX20_D_N2	-0.0655724	-0.171667	0.269906	-0.14228	0.988933	1.00277	1.08706	1.0495
ENSG00000256683_LINE3706_ZNF350_D	-0.20031	-0.205382	0.268899	-0.0444127	0.934451	0.82813	0.868994	0.937745
ENSG00000110851_LINE821_PRDM4_D	0.0699522	-0.373463	0.268738	-0.216863	0.908801	0.961306	0.997038	0.978531
ENSG00000113196_LINE142_HAND1_D	-0.0307409	-0.186412	0.26679	-0.150301	0.965271	0.998395	0.921802	0.939563
ENSG00000164107_LINE250_HAND2_I	-0.0307409	-0.186412	0.26679	-0.150301	0.965271	0.998395	0.921802	0.939563
ENSG00000151090_LINE3021_THRB_D_N1	-0.275329	-0.119992	0.265028	-0.131058	1.0193	1.16443	0.912397	1.03075
ENSG00000170616_LINE1130_SCRT1_D	0.171881	-0.493704	0.263583	-0.0680739	1.17929	1.20962	1.2113	1.06194
ENSG00000005513_LINE3334_SOX8_D_N2	-0.103805	-0.231852	0.263258	-0.0552848	0.927814	1.06338	0.999245	0.957924
ENSG00000129194_LINE3392_SOX15_D_N1	0.178462	-0.295044	0.261015	-0.313703	1.02214	1.0387	1.10881	1.22224
ENSG00000168875_LINE3428_SOX14_D_N1	-0.217406	-0.152244	0.259783	-0.148109	0.964106	1.02857	0.971618	0.949358
ENSG00000198963_LINE18386_RORB_I_N9	-0.253692	-0.188374	0.255782	-0.00414513	1.05823	1.06838	1.02436	1.0416
ENSG00000176887_LINE3434_SOX11_I	0.00785267	-0.191115	0.254726	-0.283779	1.33638	1.1634	1.12601	1.28276
ENSG00000074800_LINE3611_ENO1_D	-0.199236	-0.229195	0.254652	0.0568989	0.929353	1.07859	1.04096	1.02603
ENSG00000043355_LINE608_ZIC2_D_N2	-0.146844	-0.145433	0.254426	-0.0263804	1.00161	1.02369	1.114	1.04562
ENSG00000183072_LINE2526_NKX25_D_N2	-0.147626	-0.0292228	0.254286	-0.238209	0.950075	1.02504	1.0793	1.06699
ENSG00000177932_LINE1220_ZNF354C_D	-0.0303836	-0.332809	0.253539	-0.132246	0.942246	0.7877	0.943141	0.975575
ENSG00000140968_LINE2752_IRF8_D_N2	0.0833789	-0.17174	0.252535	-0.450397	1.12197	1.09083	1.26559	1.11452
ENSG00000100146_LINE3353_SOX10_D_N1	0.0750998	-0.227719	0.25137	-0.373467	1.02145	0.952317	1.13597	1.07549
ENSG00000123411_LINE879_IKZF4_I	-0.226856	-0.0420802	0.247519	-0.145615	1.04425	0.948111	1.0198	1.09413
ENSG00000185811_LINE1326_IKZF1_D_N3	-0.226856	-0.0420802	0.247519	-0.145615	1.04425	0.948111	1.0198	1.09413
ENSG00000071794_LINE3610_HLTF_D	0.213859	-0.371177	0.244026	-0.221596	0.963462	1.08935	0.933376	1.09067
ENSG00000172819_LINE3056_RARG_D_N2	-0.294077	-0.160266	0.243303	0.112188	0.978172	1.0664	1.02069	1.01685
ENSG00000169635_LINE1117_HIC2_D	-0.0649948	-0.266142	0.242095	0.0717051	1.05361	1.01837	0.905893	1.02829
ENSG00000244405_LINE1930_ETV5_D_N1	0.0971462	-0.314349	0.241445	-0.275432	0.988035	0.979883	0.982803	0.88927
ENSG00000198911_LINE308_SREBF2_D_N1	-0.136488	-0.141218	0.24088	-0.112019	0.971061	0.930174	1.06616	1.04032
ENSG00000074047_LINE632_GLI2_D_N2	-0.370109	-0.0897917	0.24087	0.1346	0.951117	0.966233	0.992551	0.834892
ENSG00000178951_LINE1238_ZBTB7A_D_N1	0.109341	-0.197349	0.239717	-0.35784	0.908575	0.939937	0.942274	0.962836
ENSG00000138083_LINE2358_SIX3_I	-0.149645	-0.177586	0.239704	-0.0450591	0.985571	0.976064	1.0786	0.997145
ENSG00000005513_LINE3335_SOX8_D_N1	0.0814251	-0.117493	0.239694	-0.456427	1.01693	1.12245	0.953232	1.00059
ENSG00000129514_LINE1982_FOXA1_D_N7	-0.072885	-0.110993	0.239475	-0.190087	1.05724	1.14013	1.29176	1.15944
ENSG00000183770_LINE8806_FOXL2_I_N17	-0.072885	-0.110993	0.239475	-0.190087	1.05724	1.14013	1.29176	1.15944
ENSG00000168214_LINE1691_RBPJ_D	-0.195636	-0.0961017	0.23795	-0.112495	1.06871	1.13403	1.05646	1.06609
ENSG00000181449_LINE3441_SOX2_D_N2	0.0549005	-0.265387	0.237755	-0.187958	1.12329	1.08362	1.09044	1.07383
ENSG00000079432_LINE3346_CIC_I	-0.159338	-0.0815358	0.235854	-0.0305341	1.08823	1.21087	1.12061	1.1464
ENSG00000148200_LINE3017_NR6A1_D_N2	-0.0588654	-0.187411	0.234692	-0.18446	0.99797	1.02261	1.08536	0.942835
ENSG00000008196_LINE4_TFAP2B_D_N1	-0.104855	-0.343782	0.233489	0.132286	1.05801	1.23017	1.17107	1.34237
ENSG00000105717_LINE11877_PBX4_I_N1	-0.0820195	-0.353586	0.233192	0.0943338	1.01845	0.948491	0.967448	0.958399
ENSG00000153234_LINE3032_NR4A2_D_N2	-0.276494	-0.15486	0.232821	0.0951121	1.04768	1.02315	1.0275	1.06524
ENSG00000006194_LINE594_ZNF263_D_N2	0.174364	-0.245399	0.232687	-0.14181	0.697045	0.737003	0.753247	0.769964
ENSG00000073282_LINE3139_TP63_D_N1	0.413765	-0.508237	0.231845	-0.45025	1.13817	1.51092	1.20327	1.14625
ENSG00000196812_LINE1427_ZSCAN16_D	0.133695	-0.27245	0.231752	-0.406301	1.05278	0.915244	0.964165	0.955403
ENSG00000135457_LINE2141_TFCP2_D_N1	0.247739	-0.283995	0.230392	-0.439302	0.961423	1.01615	0.971962	0.953498
ENSG00000170577_LINE2480_SIX2_I	-0.0990045	-0.235067	0.230248	0.0468223	1.04946	1.02051	1.08059	1.07247
ENSG00000125398_LINE3387_SOX9_D_N1	0.234774	-0.308924	0.229355	-0.376186	1.10337	1.04052	1.1272	1.00926
ENSG00000125285_LINE3375_SOX21_D_N1	0.175944	-0.216397	0.228986	-0.341384	1.1996	1.09736	1.05686	1.07518
ENSG00000114439_LINE3367_BBX_I	-0.0947113	-0.324437	0.228326	-0.0295815	0.861778	0.902688	0.990406	0.959219
ENSG00000204060_LINE2064_FOXO6_D_N1	0.0365968	-0.301749	0.228203	-0.116876	0.932087	0.985063	1.11611	0.979078
ENSG00000126351_LINE2976_THRA_D_N1	-0.350388	-0.0656789	0.228068	-0.0406899	1.10643	1.19252	0.964334	1.23685
ENSG00000171956_LINE2019_FOXB1_D_N1	-0.166886	-0.0725081	0.227879	-0.0707807	1.04197	1.13667	1.05773	1.10714
ENSG00000170122_LINE2892_FOXD4_I_N1	-0.166886	-0.0725081	0.227879	-0.0707807	1.04197	1.13667	1.05773	1.10714
ENSG00000184492_LINE3337_FOXD4L1_I_N1	-0.166886	-0.0725081	0.227879	-0.0707807	1.04197	1.13667	1.05773	1.10714
ENSG00000187559_LINE3748_FOXD4L3_I_N1	-0.166886	-0.0725081	0.227879	-0.0707807	1.04197	1.13667	1.05773	1.10714
ENSG00000204779_LINE4022_FOXD4L5_I_N1	-0.166886	-0.0725081	0.227879	-0.0707807	1.04197	1.13667	1.05773	1.10714
ENSG00000204793_LINE4159_FOXD4L6_I_N1	-0.166886	-0.0725081	0.227879	-0.0707807	1.04197	1.13667	1.05773	1.10714
ENSG00000129654_LINE6827_FOXJ1_I_N1	-0.166886	-0.0725081	0.227879	-0.0707807	1.04197	1.13667	1.05773	1.10714
ENSG00000183770_LINE8818_FOXL2_I_N1	-0.166886	-0.0725081	0.227879	-0.0707807	1.04197	1.13667	1.05773	1.10714
ENSG00000184659_LINE9135_FOXD4L4_I_N1	-0.166886	-0.0725081	0.227879	-0.0707807	1.04197	1.13667	1.05773	1.10714
ENSG00000204828_LINE10544_FOXD4L2_I_N1	-0.166886	-0.0725081	0.227879	-0.0707807	1.04197	1.13667	1.05773	1.10714
ENSG00000178403_LINE282_NEUROG2_D_N2	-0.0930068	-0.207732	0.227523	0.016664	1.05712	0.983339	1.1469	1.0467
ENSG00000215397_LINE1563_SCRT2_D	0.20944	-0.399466	0.22626	-0.0633773	1.15902	1.15256	1.23029	1.06327
ENSG00000053254_LINE2563_FOXN3_I_N1	-0.204501	-0.085959	0.225574	-0.126283	1.05334	0.95336	1.06691	0.973621
ENSG00000170802_LINE7896_FOXN2_I_N1	-0.204501	-0.085959	0.225574	-0.126283	1.05334	0.95336	1.06691	0.973621
ENSG00000164532_LINE3550_TBX20_D_N1	-0.0915965	-0.340505	0.225417	0.0366489	1.00801	1.06136	1.05925	0.93195
ENSG00000151090_LINE3023_THRB_D_N1	-0.360335	-0.0984003	0.224702	0.0565244	1.01865	1.06102	1.04029	0.952072
ENSG00000184895_LINE3450_SRY_D_N1	0.18816	-0.314395	0.223401	-0.276903	1.0544	1.08772	1.12103	1.1873
ENSG00000204231_LINE3133_RXRB_D_N1	-0.481155	-0.0570502	0.222537	0.138969	1.14951	1.19123	1.0693	1.2377
ENSG00000007372_LINE2608_PAX6_D_N1	0.0721322	-0.119218	0.221541	-0.165569	1.00034	0.964862	1.00077	0.965437
ENSG00000008441_LINE3305_NFIX_D_N2	0.274823	-0.355657	0.219369	-0.32031	1.11687	1.24742	1.13577	1.30987
ENSG00000102349_LINE709_KLF8_D	0.0090058	-0.260909	0.216688	0.0290672	0.900485	0.97013	1.09869	1.05623
ENSG00000127528_LINE2763_KLF2_I_N1	0.0090058	-0.260909	0.216688	0.0290672	0.900485	0.97013	1.09869	1.05623
ENSG00000174738_LINE6612_NR1D2_I_N1	-0.261996	-0.152296	0.216201	0.00442306	1.04804	1.0223	1.01704	1.01874
ENSG00000113580_LINE2948_NR3C1_D_N1	0.143372	-0.109976	0.216186	-0.515848	0.90111	1.13595	1.01961	1.07681
ENSG00000111424_LINE2940_VDR_D_N1	-0.0947446	-0.117082	0.213274	-0.0847869	1.01064	0.936873	0.990873	0.943652
ENSG00000106571_LINE813_GLI3_D	-0.339617	-0.11242	0.212389	0.204346	1.05297	1.05865	1.01595	1.0443
ENSG00000187079_LINE3581_TEAD1_D_N1	-0.124315	-0.101338	0.209216	-0.623477	1.90513	1.97804	1.95318	1.63519
ENSG00000175727_LINE276_MLXIP_I	0.00453577	-0.210821	0.209215	-0.0954757	1.10634	1.048	1.01922	1.00139
ENSG00000054598_LINE1936_FOXC1_D_N1	-0.0988839	-0.210376	0.208727	0.145134	0.97986	0.945863	0.96175	0.89251
ENSG00000170122_LINE2827_FOXD4_I_N1	-0.0988839	-0.210376	0.208727	0.145134	0.97986	0.945863	0.96175	0.89251
ENSG00000184492_LINE3268_FOXD4L1_I_N1	-0.0988839	-0.210376	0.208727	0.145134	0.97986	0.945863	0.96175	0.89251
ENSG00000187559_LINE3687_FOXD4L3_I_N1	-0.0988839	-0.210376	0.208727	0.145134	0.97986	0.945863	0.96175	0.89251
ENSG00000204779_LINE3961_FOXD4L5_I_N1	-0.0988839	-0.210376	0.208727	0.145134	0.97986	0.945863	0.96175	0.89251
ENSG00000204793_LINE4098_FOXD4L6_I_N1	-0.0988839	-0.210376	0.208727	0.145134	0.97986	0.945863	0.96175	0.89251
ENSG00000129654_LINE6763_FOXJ1_I_N1	-0.0988839	-0.210376	0.208727	0.145134	0.97986	0.945863	0.96175	0.89251
ENSG00000183770_LINE8753_FOXL2_I_N1	-0.0988839	-0.210376	0.208727	0.145134	0.97986	0.945863	0.96175	0.89251
ENSG00000184659_LINE9074_FOXD4L4_I_N1	-0.0988839	-0.210376	0.208727	0.145134	0.97986	0.945863	0.96175	0.89251
ENSG00000204828_LINE10483_FOXD4L2_I_N1	-0.0988839	-0.210376	0.208727	0.145134	0.97986	0.945863	0.96175	0.89251
ENSG00000170485_LINE263_NPAS2_I	0.066506	-0.184998	0.2074	-0.18653	1.03739	1.0126	1.00072	1.04674
ENSG00000203883_LINE3461_SOX18_D_N1	-0.139097	-0.150704	0.207138	-0.198409	1.06762	1.13284	1.037	0.923977
ENSG00000125398_LINE3385_SOX9_D_N1	-0.0724124	-0.1455	0.206892	-0.0689878	0.928142	1.00134	0.996268	1.00187
ENSG00000180053_LINE2516_NKX26_I	0.125262	-0.174645	0.205757	-0.402802	0.994854	1.05879	1.20889	1.06663
ENSG00000186130_LINE1341_ZBTB6_D_N2	0.0943068	-0.198073	0.205232	-0.237785	1.07022	1.03583	0.89668	1.13283
ENSG00000170561_LINE2479_IRX2_D	0.128764	-0.226601	0.204951	-0.386817	1.00517	0.991881	0.996616	0.933028
ENSG00000100146_LINE3352_SOX10_D_N1	0.249046	-0.289639	0.20427	-0.378311	1.14215	1.03621	1.13336	1.04154
ENSG00000134138_LINE2334_MEIS2_D_N2	0.107123	-0.392945	0.203113	-0.0261893	1.05903	0.960213	1.0148	0.983337
ENSG00000172819_LINE3064_RARG_D_N1	-0.110144	-0.234845	0.201075	0.048653	1.01231	1.00193	1.04921	0.974786
ENSG00000132170_LINE2996_PPARG_D_N1	-0.47893	-0.0056224	0.19988	0.391586	1.13785	1.04013	1.0752	1.1962
ENSG00000178860_LINE283_MSC_D	0.276158	-0.18911	0.198465	-0.444975	0.93707	0.999265	1.08051	1.03851
ENSG00000100146_LINE3355_SOX10_D_N1	-0.0649362	-0.097747	0.193809	-0.136507	1.06406	1.01024	1.07731	0.958166
ENSG00000152977_LINE989_ZIC1_D_N2	-0.206099	-0.218793	0.193569	0.0838916	1.09044	0.947095	1.03012	1.04798
ENSG00000143257_LINE3012_NR1I3_D_N1	-0.121401	-0.0744634	0.192867	-0.133643	0.993607	1.00456	1.04838	0.955573
ENSG00000143365_LINE3014_RORC_D	-0.104068	-0.185956	0.191143	-0.0391107	0.939566	0.934766	0.961051	0.928831
ENSG00000198963_LINE18390_RORB_I_N1	-0.104068	-0.185956	0.191143	-0.0391107	0.939566	0.934766	0.961051	0.928831
ENSG00000175387_LINE3330_SMAD2_D	0.110754	-0.202621	0.187933	-0.156766	0.920066	1.00435	0.927997	1.0154
ENSG00000090447_LINE108_TFAP4_D_N2	-0.114389	-0.0335494	0.184296	-0.0900901	0.996114	1.07845	1.09723	1.00502
ENSG00000120094_LINE2292_HOXB1_D	-0.093325	-0.146891	0.18181	-0.00640624	1.03875	1.04656	1.03344	0.928374
ENSG00000131759_LINE2988_RARA_D_N1	-0.638909	0.170869	0.179559	0.0678169	1.23098	1.14694	1.09838	1.16935
ENSG00000129194_LINE3394_SOX15_D_N1	-0.154904	-0.13779	0.179485	-0.0602836	0.987592	1.00238	0.998565	1.02143
ENSG00000186951_LINE3121_PPARA_D_N1	-0.0752531	-0.237329	0.178733	-0.00583788	1.18341	1.08197	1.0398	1.07
ENSG00000198963_LINE18376_RORB_I_N3	-0.544482	0.13746	0.178708	0.0460118	1.2224	1.11593	1.06401	1.13207
ENSG00000198963_LINE18385_RORB_I_N1	-0.0824966	-0.0781449	0.177716	-0.246571	1.01387	1.04439	1.12731	0.925178
ENSG00000196482_LINE3127_ESRRG_D_N1	-0.129784	-0.222441	0.177233	-0.0463233	0.909022	0.88634	1.00873	0.963325
ENSG00000077092_LINE2899_RARB_D_N1	-0.560311	0.133984	0.17547	0.115441	1.1633	1.15126	1.00506	1.15581
ENSG00000135111_LINE3538_TBX3_D	-0.00533667	-0.287252	0.175361	-0.0377776	0.954621	0.930586	0.995179	1.05978
ENSG00000117595_LINE2728_IRF6_I	0.107813	-0.206296	0.17458	-0.291417	1.17913	1.01373	1.18022	0.953055
ENSG00000125398_LINE3386_SOX9_D_N1	0.049772	-0.16953	0.173584	-0.140108	0.952994	1.11465	0.962007	1.04348
ENSG00000171056_LINE3433_SOX7_D_N1	-0.283051	-0.0419123	0.172821	-0.0699074	0.966592	1.05286	0.992476	1.02968
ENSG00000174197_LINE322_MGA_D_N1	-0.146619	-0.13093	0.17267	0.125439	1.00589	0.985569	1.05825	1.01434
ENSG00000112333_LINE2946_NR2E1_D_N1	-0.124755	-0.145665	0.171789	-0.00971621	1.06367	0.947766	0.941574	0.833908
ENSG00000163508_LINE3545_EOMES_D_N1	-0.171247	0.02403	0.169317	-0.0904006	1.11044	0.974897	0.984741	0.927441
ENSG00000112333_LINE2944_NR2E1_D_N1	-0.637666	0.170563	0.168472	0.143926	1.23279	1.11071	1.08946	1.08023
ENSG00000185551_LINE3109_NR2F2_D_N1	-0.437528	-0.0721759	0.16641	0.137234	1.01486	1.0398	1.11958	1.07723
ENSG00000039600_LINE3341_SOX30_I	0.0797879	-0.0936164	0.1656	-0.237414	1.07969	1.10825	1.10167	1.27217
ENSG00000158773_LINE230_USF1_D_N2	-0.0680059	-0.203532	0.165464	0.0792742	1.08015	1.07602	1.00169	1.05471
ENSG00000087510_LINE14_TFAP2C_D_N2	-0.0972995	-0.254666	0.163591	0.0841457	1.09879	1.15251	1.1136	1.22994
ENSG00000124920_LINE2878_C11orf9_D	0.163544	-0.359387	0.161679	-0.0137231	1.02166	1.12881	0.904924	0.98556
ENSG00000106852_LINE2232_LHX6_D_N1	-0.0607125	-0.113973	0.1596	-0.0707563	0.990134	0.952555	0.954104	0.976656
ENSG00000175745_LINE3087_NR2F1_D_N4	-0.322764	-0.157833	0.158681	0.283014	0.893568	1.05607	0.957392	1.04235
ENSG00000125398_LINE3384_SOX9_D_N1	0.128682	-0.10245	0.157797	-0.444252	1.06828	0.969421	1.19247	1.01631
ENSG00000005513_LINE3333_SOX8_D_N2	0.250884	-0.246563	0.156741	-0.329376	1.10819	1.06124	1.07453	1.06041
ENSG00000153234_LINE3031_NR4A2_D_N1	-0.104441	-0.0910875	0.15613	-0.0957798	0.948737	1.0837	0.929246	1.12772
ENSG00000119919_LINE2287_NKX23_I	0.0695387	-0.0655429	0.155006	-0.43919	0.976145	1.04403	1.17041	1.15423
ENSG00000140968_LINE2754_IRF8_D_N1	0.0213635	-0.255173	0.153507	-0.207073	1.11372	1.05235	1.07673	0.958377
ENSG00000118495_LINE840_PLAGL1_D	0.0165958	-0.254218	0.15323	0.0391879	1.05666	0.981804	1.05024	1.17104
ENSG00000170265_LINE1127_ZNF282_D	0.0605087	-0.146873	0.152166	-0.1105	1.01197	1.04016	1.05347	0.880632
ENSG00000069667_LINE2895_RORA_D_N1	-0.185755	-0.223335	0.151473	0.185274	0.985043	1.05758	1.05798	1.0201
ENSG00000198963_LINE18388_RORB_I_N1	-0.185755	-0.223335	0.151473	0.185274	0.985043	1.05758	1.05798	1.0201
ENSG00000112658_LINE2795_SRF_D_N1	0.171999	-0.0353567	0.150333	-0.338408	1.15725	1.20258	1.00798	1.08916
ENSG00000125398_LINE3389_SOX9_D_N1	-0.157542	-0.00573357	0.148749	-0.0934952	0.966013	1.00795	1.00708	0.961559
ENSG00000206289_LINE3134_AL8445277_I	-0.349853	-0.11301	0.147807	0.234284	1.02245	1.04745	1.08097	1.02773
ENSG00000227322_LINE3135_AL6628245_I	-0.349853	-0.11301	0.147807	0.234284	1.02245	1.04745	1.08097	1.02773
ENSG00000228333_LINE3136_CR7597334_I	-0.349853	-0.11301	0.147807	0.234284	1.02245	1.04745	1.08097	1.02773
ENSG00000231321_LINE3137_CR3545653_I	-0.349853	-0.11301	0.147807	0.234284	1.02245	1.04745	1.08097	1.02773
ENSG00000235712_LINE3138_CR9368773_I	-0.349853	-0.11301	0.147807	0.234284	1.02245	1.04745	1.08097	1.02773
ENSG00000173153_LINE3074_ESRRA_D_N2	-0.179048	-0.13231	0.145262	0.0651313	0.937351	0.946836	0.953178	1.00671
ENSG00000141510_LINE3148_TP53_D_N1	0.463502	-0.258225	0.144343	-0.607139	1.19834	1.36871	1.19359	1.22064
ENSG00000169083_LINE3053_AR_D_N3	-0.107376	-0.0926347	0.143817	-0.0988163	0.958109	1.03365	1.10009	0.956747
ENSG00000012504_LINE2885_NR1H4_D	-0.350579	-0.18579	0.143568	0.165169	1.02853	0.979776	1.13388	1.10898
ENSG00000111424_LINE2942_VDR_D_N1	-0.184899	-0.122102	0.141752	0.0963111	1.00615	0.976568	1.03804	0.997141
ENSG00000123095_LINE167_BHLHE41_D_N1	-0.117852	-0.251524	0.140372	0.105287	0.916982	1.03158	0.887687	0.942254
ENSG00000137265_LINE2748_IRF4_D_N1	0.210195	-0.165412	0.140095	-0.505502	1.08464	1.00457	1.15901	1.1566
ENSG00000126778_LINE2315_SIX1_I	-0.200013	-0.0598004	0.139204	0.00312065	1.01507	0.989376	1.00466	1.05205
ENSG00000160967_LINE1704_CUX1_D_N1	-0.244269	-0.0847559	0.138862	0.0545071	0.958661	0.973265	1.12837	1.05609
ENSG00000111049_LINE479_MYF5_I_N1	-0.0527052	-0.200571	0.138038	0.077129	1.02428	0.90867	0.988971	1.02579
ENSG00000120798_LINE2970_NR2C1_D	-0.341201	-0.100934	0.13755	0.303264	1.07932	1.08814	1.06299	1.00741
ENSG00000144852_LINE3015_NR1I2_D_N1	-0.0539704	-0.100136	0.13713	-0.126477	1.06602	0.905705	1.01012	0.993225
ENSG00000166888_LINE3494_STAT6_D_N1	-0.165923	-0.072424	0.136981	0.0591206	1.03682	0.988769	1.09236	1.03297
ENSG00000196092_LINE3178_PAX5_D_N1	0.0910287	-0.242005	0.136336	-0.00999611	0.983611	1.06205	0.995587	1.02953
ENSG00000173404_LINE1178_INSM1_D_N2	0.00963047	-0.189305	0.133437	0.0305342	1.00887	0.924025	0.88266	1.08344
ENSG00000006047_LINE2211_YBX2_I_N1	0.121479	-0.313279	0.13217	-0.0592235	1.0818	1.06975	1.12988	1.02848
ENSG00000060138_LINE2216_CSDA_I_N1	0.121479	-0.313279	0.13217	-0.0592235	1.0818	1.06975	1.12988	1.02848
ENSG00000103495_LINE797_MAZ_D	0.0595714	-0.212368	0.132006	-0.00161147	0.741257	0.828705	0.816381	0.988775
ENSG00000069667_LINE2896_RORA_D_N5	-0.171868	-0.0316216	0.131679	-0.0633163	1.04458	1.00045	1.07503	1.0775
ENSG00000100393_LINE3625_EP300_D	-0.014018	-0.0727582	0.131026	-0.0664198	1.01773	0.971667	1.08325	0.843999
ENSG00000151702_LINE1888_FLI1_D_N1	-0.1083	-0.153183	0.130485	0.0127398	0.890259	1.12146	1.02185	1.01114
ENSG00000075891_LINE2616_PAX2_D_N1	-0.397768	-0.0595584	0.129057	0.238983	1.12967	1.11698	0.955166	1.14289
ENSG00000171056_LINE3432_SOX7_D_N1	0.249371	-0.296449	0.128575	-0.255577	1.09616	1.0102	1.08753	1.15154
ENSG00000005513_LINE3331_SOX8_D_N1	0.142268	-0.0802765	0.128573	-0.387386	0.981154	0.946559	1.13954	1.02243
ENSG00000115415_LINE3478_STAT1_D_N1	0.0557986	-0.110794	0.12801	-0.419722	1.23016	1.12828	1.21057	1.04436
ENSG00000203883_LINE3460_SOX18_D_N1	-0.111413	-0.0670828	0.126666	-0.00217699	0.949432	1.09508	0.98599	1.03223
ENSG00000125618_LINE3159_PAX8_D	-0.240594	-0.1615	0.122277	0.215948	0.976364	1.0611	0.947583	1.0664
ENSG00000172819_LINE3060_RARG_D_N2	-0.307571	-0.154822	0.121943	0.200344	1.04106	0.988445	1.09229	1.15227
ENSG00000171606_LINE1147_ZNF274_D_N1	0.169787	-0.0797099	0.121497	-0.281776	0.976662	0.973736	1.03725	0.906207
ENSG00000137203_LINE21_TFAP2A_D_N1	-0.0834465	-0.240486	0.11669	0.182877	0.887668	1.24064	1.08528	1.19233
ENSG00000007866_LINE3572_TEAD3_D_N1	0.0248728	-0.159934	0.116175	-0.658663	1.96147	2.06008	1.90823	1.66912
ENSG00000010818_LINE598_HIVEP2_D	-0.067447	-0.0599967	0.115966	-0.0586424	0.959572	1.04338	1.00056	1.07478
ENSG00000127124_LINE1226_HIVEP3_I_N1	-0.067447	-0.0599967	0.115966	-0.0586424	0.959572	1.04338	1.00056	1.07478
ENSG00000171532_LINE264_NEUROD2_D	0.00605711	-0.126971	0.115818	-0.0390842	1.02801	0.955745	1.06802	0.974176
ENSG00000177426_LINE2510_TGIF1_D_N1	0.180503	-0.247292	0.112976	-0.0757394	1.06147	1.01697	0.953062	1.03071
ENSG00000121075_LINE3536_TBX4_D_N1	-0.178089	-0.000951935	0.111256	0.0160188	0.961826	1.08419	1.11907	1.21898
ENSG00000121068_LINE3532_TBX2_D_N1	-0.136163	-0.0401755	0.110208	-0.00110949	1.0175	1.03871	1.10732	1.15022
ENSG00000111249_LINE1692_CUX2_D_N1	-0.319477	0.13782	0.109147	0.022393	0.998397	1.0373	0.988018	1.03755
ENSG00000162086_LINE1032_ZNF75A_D	-0.0218805	-0.114018	0.108344	-0.131232	1.01928	1.03561	0.960798	0.953623
ENSG00000186376_LINE1345_ZNF75D_I	-0.0218805	-0.114018	0.108344	-0.131232	1.01928	1.03561	0.960798	0.953623
ZN75C_HUMAN_LINE4118_ZNF75C_I	-0.0218805	-0.114018	0.108344	-0.131232	1.01928	1.03561	0.960798	0.953623
ENSG00000132170_LINE2993_PPARG_D_N1	-0.2004	-0.180434	0.107362	0.218842	0.983573	1.10961	1.03921	1.00401
ENSG00000125285_LINE3377_SOX21_D_N1	-0.00590273	-0.162005	0.106356	0.11436	0.945804	0.983277	0.926196	1.14474
ENSG00000170549_LINE2478_IRX1_I	0.0092592	-0.181301	0.104774	-0.109581	1.02267	0.986146	0.962812	0.958632
ENSG00000177508_LINE2511_IRX3_I	0.0092592	-0.181301	0.104774	-0.109581	1.02267	0.986146	0.962812	0.958632
ENSG00000126368_LINE2979_NR1D1_D	-0.224309	-0.106735	0.103972	0.182749	1.10385	0.94956	1.05456	0.954268
ENSG00000174738_LINE6613_NR1D2_I_N1	-0.224309	-0.106735	0.103972	0.182749	1.10385	0.94956	1.05456	0.954268
ENSG00000012048_LINE1793_BRCA1_D_N2	0.196455	-0.0639268	0.103457	-0.176439	1.06166	1.01565	0.939373	0.943595
ENSG00000138795_LINE3404_LEF1_D_N1	-0.0939511	-0.183094	0.101562	-0.0778687	1.04789	1.09959	1.05265	1.23257
ENSG00000141510_LINE3149_TP53_D_N2	0.137558	-0.161421	0.101367	-0.224797	1.01555	1.13828	1.17195	1.12547
ENSG00000172819_LINE3062_RARG_D_N2	-0.131049	-0.0779442	0.100816	0.002319	0.938595	1.09143	1.00024	1.17429
ENSG00000166949_LINE3324_SMAD3_D_N1	0.148242	-0.18804	0.0974232	-0.151321	0.992939	1.00667	1.04385	1.05086
ENSG00000120693_LINE19390_SMAD9_I_N1	0.148242	-0.18804	0.0974232	-0.151321	0.992939	1.00667	1.04385	1.05086
ENSG00000064218_LINE1728_DMRT3_D	-0.0250923	-0.0065171	0.0966381	-0.218768	0.990263	1.14444	0.968863	1.02024
ENSG00000184895_LINE3451_SRY_D_N1	-0.141639	0.00374983	0.096616	-0.0438972	0.972081	1.09696	0.889807	0.927834
ENSG00000177045_LINE2506_SIX5_D_N1	0.0101399	-0.0436739	0.095829	-0.0871679	0.982817	1.07219	0.871914	0.978014
ENSG00000130522_LINE409_JUND_D_N1	-0.800852	0.136686	0.0948667	0.606527	1.29085	1.50029	1.25594	1.60069
ENSG00000160113_LINE3039_NR2F6_D_N1	0.0101596	-0.237496	0.0946772	-0.114801	1.01459	1.01792	1.04659	0.974579
ENSG00000087510_LINE12_TFAP2C_D_N2	-0.274006	-0.274685	0.0939272	0.373681	1.11942	1.47028	1.21766	1.73087
ENSG00000136997_LINE202_MYC_D_N7	-0.02506	-0.159083	0.0936804	0.0638828	1.01127	1.02802	0.92674	0.844443
ENSG00000164916_LINE2007_FOXK1_D_N1	-0.107658	-0.1502	0.0935234	0.16166	1.24255	1.30755	1.17096	1.24381
ENSG00000242802_LINE2069_KIAA0415_I	-0.107658	-0.1502	0.0935234	0.16166	1.24255	1.30755	1.17096	1.24381
ENSG00000182759_LINE530_MAFA_D	0.115068	-0.204267	0.0928435	-0.132167	0.930115	0.919655	0.890849	0.976646
ENSG00000177426_LINE2507_TGIF1_D_N1	0.236572	-0.358586	0.0927537	0.0311024	0.954355	1.09276	0.998554	1.08393
ENSG00000163792_LINE248_TCF23_I	-0.0107393	-0.143432	0.0912067	0.0142203	1.15017	1.02926	1.06471	1.0671
ENSG00000115738_LINE147_ID2_I	-0.234344	-0.125681	0.0910766	0.29614	1.04837	1.07885	0.998175	1.08017
ENSG00000125968_LINE173_ID1_I	-0.234344	-0.125681	0.0910766	0.29614	1.04837	1.07885	0.998175	1.08017
ENSG00000102878_LINE2709_HSF4_D	-0.159748	0.0144425	0.0869321	0.00486595	1.05318	1.03474	1.02027	1.06248
ENSG00000160973_LINE2004_FOXH1_D	0.0824305	-0.269925	0.0865892	-0.0925594	1.04655	0.963506	1.03919	1.01385
ENSG00000114861_LINE1957_FOXP1_D_N1	-0.190429	-0.00623807	0.085949	0.258185	1.1724	1.21383	1.30466	1.28717
ENSG00000137166_LINE1988_FOXP4_I	-0.190429	-0.00623807	0.085949	0.258185	1.1724	1.21383	1.30466	1.28717
ENSG00000170122_LINE2877_FOXD4_I_N1	-0.0660686	-0.0832503	0.0857476	-0.00506285	1.07804	1.05703	1.02416	1.10031
ENSG00000184492_LINE3321_FOXD4L1_I_N1	-0.0660686	-0.0832503	0.0857476	-0.00506285	1.07804	1.05703	1.02416	1.10031
ENSG00000187559_LINE3734_FOXD4L3_I_N1	-0.0660686	-0.0832503	0.0857476	-0.00506285	1.07804	1.05703	1.02416	1.10031
ENSG00000204779_LINE4008_FOXD4L5_I_N1	-0.0660686	-0.0832503	0.0857476	-0.00506285	1.07804	1.05703	1.02416	1.10031
ENSG00000204793_LINE4145_FOXD4L6_I_N1	-0.0660686	-0.0832503	0.0857476	-0.00506285	1.07804	1.05703	1.02416	1.10031
ENSG00000129654_LINE6813_FOXJ1_I_N1	-0.0660686	-0.0832503	0.0857476	-0.00506285	1.07804	1.05703	1.02416	1.10031
ENSG00000183770_LINE8803_FOXL2_I_N1	-0.0660686	-0.0832503	0.0857476	-0.00506285	1.07804	1.05703	1.02416	1.10031
ENSG00000184659_LINE9121_FOXD4L4_I_N1	-0.0660686	-0.0832503	0.0857476	-0.00506285	1.07804	1.05703	1.02416	1.10031
ENSG00000204828_LINE10530_FOXD4L2_I_N1	-0.0660686	-0.0832503	0.0857476	-0.00506285	1.07804	1.05703	1.02416	1.10031
ENSG00000141568_LINE1994_FOXK2_I	-0.150211	0.0571855	0.0850891	-0.0596858	1.18365	1.26248	1.10327	1.24864
ENSG00000105856_LINE3361_HBP1_D	-0.25012	-0.0994097	0.0846106	0.232305	1.09089	1.09077	0.985309	1.03802
ENSG00000181449_LINE3440_SOX2_D_N2	-0.137525	-0.106963	0.0845324	0.202971	0.947034	1.02082	0.964905	1.09856
ENSG00000177463_LINE3101_NR2C2_D_N1	-0.117071	0.0131574	0.0841755	-0.0308411	0.982086	1.01942	1.01508	1.00907
ENSG00000204531_LINE2693_POU5F1_D_N2	0.105597	-0.25512	0.0824626	-0.0700284	1.03323	1.00539	0.938002	0.951046
ENSG00000139800_LINE950_ZIC5_I	0.0814307	-0.210898	0.0815943	0.0398175	0.985959	1.04223	0.918004	1.10164
ENSG00000130182_LINE911_ZSCAN10_I	0.140969	-0.0994467	0.0809001	-0.0973939	0.833684	1.02322	0.914037	0.966957
ENSG00000089225_LINE3524_TBX5_D_N1	-0.157978	-0.0283676	0.0803163	0.0952084	0.991996	1.13941	1.10902	1.2565
ENSG00000185122_LINE2718_HSF1_D_N1	0.0116456	0.0978051	0.0792584	-0.29364	0.957934	1.08296	1.18441	1.0701
ENSG00000020633_LINE3271_RUNX3_D_N2	0.583589	-0.34786	0.0782955	-0.323381	1.22264	1.33915	1.20391	1.35075
ENSG00000111206_LINE1956_FOXM1_D	0.171147	-0.0849313	0.0778032	-0.268977	1.10044	1.00907	1.02843	1.07432
ENSG00000170122_LINE2822_FOXD4_I_N1	0.0669115	-0.102859	0.0766258	0.0666002	1.09092	1.03838	1.12181	1.09254
ENSG00000184492_LINE3263_FOXD4L1_I_N1	0.0669115	-0.102859	0.0766258	0.0666002	1.09092	1.03838	1.12181	1.09254
ENSG00000187559_LINE3682_FOXD4L3_I_N1	0.0669115	-0.102859	0.0766258	0.0666002	1.09092	1.03838	1.12181	1.09254
ENSG00000204779_LINE3956_FOXD4L5_I_N1	0.0669115	-0.102859	0.0766258	0.0666002	1.09092	1.03838	1.12181	1.09254
ENSG00000204793_LINE4093_FOXD4L6_I_N1	0.0669115	-0.102859	0.0766258	0.0666002	1.09092	1.03838	1.12181	1.09254
ENSG00000129654_LINE6758_FOXJ1_I_N1	0.0669115	-0.102859	0.0766258	0.0666002	1.09092	1.03838	1.12181	1.09254
ENSG00000183770_LINE8748_FOXL2_I_N1	0.0669115	-0.102859	0.0766258	0.0666002	1.09092	1.03838	1.12181	1.09254
ENSG00000184659_LINE9069_FOXD4L4_I_N1	0.0669115	-0.102859	0.0766258	0.0666002	1.09092	1.03838	1.12181	1.09254
ENSG00000204828_LINE10478_FOXD4L2_I_N1	0.0669115	-0.102859	0.0766258	0.0666002	1.09092	1.03838	1.12181	1.09254
ENSG00000170608_LINE2016_FOXA3_D	0.0866366	-0.112814	0.076481	-0.176766	1.26167	1.05793	1.26181	1.31166
ENSG00000156925_LINE999_ZIC3_D_N2	-0.194872	-0.0477305	0.0736375	0.0232838	1.01402	0.97262	1.03717	1.03842
ENSG00000169136_LINE475_ATF5_D	0.0892712	-0.190828	0.0732606	-0.0556246	0.910181	0.98753	0.975724	0.936098
ENSG00000179774_LINE285_ATOH7_I	0.0615923	-0.0506485	0.0722605	-0.107397	1.06661	1.1247	1.1059	1.04098
ENSG00000125285_LINE3376_SOX21_D_N1	-0.0807874	0.097373	0.071023	-0.179442	0.999761	1.00981	1.00424	0.923192
ENSG00000070444_LINE87_MNT_D	-0.203822	-0.137036	0.0708749	0.318161	1.03538	1.0477	0.953671	1.03616
ENSG00000181690_LINE1279_PLAG1_D_N1	0.0435775	-0.190242	0.0705032	0.0936657	0.789761	1.08356	0.8951	1.24361
ENSG00000137203_LINE30_TFAP2A_D_N2	-0.150788	-0.242687	0.0699365	0.245705	1.01625	1.15275	1.12202	1.27917
ENSG00000164458_LINE3548_T_D_N2	-0.148437	-0.0490655	0.069563	0.135947	1.03258	1.04486	1.04104	0.995075
ENSG00000197921_LINE306_HES5_D_N2	-0.291437	-0.135241	0.0674638	0.367598	0.957539	1.06936	0.977832	1.15641
ENSG00000198807_LINE3179_PAX9_D	-0.151708	-0.0318886	0.0663849	0.145107	1.01631	1.01872	1.03407	0.933618
ENSG00000177485_LINE1215_ZBTB33_D_N1	0.225776	-0.130723	0.0656879	-0.165435	0.954508	0.945241	1.05802	0.995625
ENSG00000187626_LINE1355_ZKSCAN4_I	0.0952891	-0.0658446	0.0656219	-0.0727624	1.0873	0.918709	0.987767	1.03399
ENSG00000189298_LINE1383_ZKSCAN3_D	0.0952891	-0.0658446	0.0656219	-0.0727624	1.0873	0.918709	0.987767	1.03399
ENSG00000134595_LINE3399_SOX3_I	0.0344554	-0.0388835	0.0632469	-0.0302609	1.16791	1.10336	1.17181	1.2023
ENSG00000168875_LINE3429_SOX14_D_N1	-0.000844501	-0.128536	0.0628995	0.12889	0.955074	0.942059	0.963789	1.0533
ENSG00000138795_LINE3405_LEF1_D_N1	-0.19589	-0.0382778	0.0626144	0.117198	1.08263	1.08023	1.11091	1.09643
ENSG00000069812_LINE86_HES2_I	-0.0368302	-0.142648	0.0625841	0.144612	1.00843	1.01065	0.981826	1.08124
ENSG00000007866_LINE3574_TEAD3_D_N1	0.00909211	-0.000183998	0.0624431	-0.255194	1.06929	1.09368	1.07042	1.10418
ENSG00000184895_LINE3448_SRY_D_N3	-0.0672226	0.089855	0.0611817	-0.0522886	1.10432	1.18907	1.14861	1.2549
ENSG00000143190_LINE2653_POU2F1_D_N1	0.214719	-0.10224	0.0608991	-0.279618	1.07232	0.985424	0.991809	1.08339
ENSG00000197579_LINE3699_TOPORS_D	-0.0692419	-0.112511	0.0599103	0.0285741	0.967258	1.02738	1.09437	1.04183
ENSG00000171056_LINE3431_SOX7_D_N1	-0.0700349	-0.0303507	0.0590573	-0.111085	0.967289	1.12547	0.994375	1.07217
ENSG00000150347_LINE49_ARID5B_D_N1	0.198545	-0.0489398	0.0558917	-0.142493	1.0428	1.04648	1.00933	1.12862
ENSG00000124766_LINE3373_SOX4_D_N1	0.278918	-0.206335	0.0554275	-0.379056	1.05918	0.992732	1.04974	1.0226
ENSG00000118689_LINE1963_FOXO3_D_N2	-0.202488	-0.0925184	0.0548949	0.354012	1.16829	1.1259	1.26012	1.15677
ENSG00000186790_LINE2050_FOXE3_I	-0.202488	-0.0925184	0.0548949	0.354012	1.16829	1.1259	1.26012	1.15677
ENSG00000251493_LINE2070_FOXD1_D	-0.202488	-0.0925184	0.0548949	0.354012	1.16829	1.1259	1.26012	1.15677
ENSG00000111046_LINE136_MYF6_D_N1	0.109806	-0.0394446	0.0548044	-0.222689	0.945213	0.897695	1.08404	0.982418
ENSG00000111049_LINE480_MYF5_I_N1	0.109806	-0.0394446	0.0548044	-0.222689	0.945213	0.897695	1.08404	0.982418
ENSG00000065970_LINE1946_FOXJ2_D_N1	-0.170264	0.0183555	0.0543045	0.227678	1.18125	1.15775	1.26723	1.1834
ENSG00000150907_LINE2000_FOXO1_D_N3	-0.170264	0.0183555	0.0543045	0.227678	1.18125	1.15775	1.26723	1.1834
ENSG00000176165_LINE2023_FOXG1_D_N1	-0.170264	0.0183555	0.0543045	0.227678	1.18125	1.15775	1.26723	1.1834
ENSG00000178573_LINE525_MAF_D	-0.126694	-0.0200363	0.054164	0.138046	1.03277	1.13198	1.02546	1.09068
ENSG00000176842_LINE2501_IRX5_D	0.252182	-0.150213	0.0531665	-0.381643	0.990694	0.960686	0.966616	0.92729
ENSG00000142700_LINE1734_DMRTA2_D	0.00395454	0.0940682	0.052708	-0.13819	1.01962	1.06859	1.01316	0.962444
ENSG00000057657_LINE611_PRDM1_D_N4	-0.066442	-0.0159891	0.0521244	-0.122179	0.956123	1.02596	0.899894	0.829325
ENSG00000198353_LINE2554_HOXC5_I	-0.0695354	-0.00531807	0.0503091	-0.0876062	0.938186	1.00301	0.988793	1.09963
ENSG00000160967_LINE1701_CUX1_D_N1	-0.043461	-0.0382319	0.0489226	-0.100404	0.983528	0.954988	1.00279	1.08489
ENSG00000101076_LINE2931_HNF4A_D_N1	-0.17692	0.1034	0.0488957	-0.0434529	0.988718	1.12364	0.988372	0.985308
ENSG00000005513_LINE3332_SOX8_D_N2	-0.0487275	-0.0727688	0.0487844	-0.0296905	0.991215	1.011	1.02341	0.87727
ENSG00000181449_LINE3439_SOX2_D_N2	-0.0801119	-0.102965	0.0474735	-0.0519895	0.942812	1.01616	1.0232	0.946933
ENSG00000135100_LINE2342_HNF1A_D_N1	-0.102987	-0.00551253	0.0465131	0.146104	1.0908	1.0034	0.979359	1.05884
ENSG00000128604_LINE2740_IRF5_D_N1	0.123457	0.0057954	0.045535	-0.317245	1.08665	1.07716	1.06115	1.1258
ENSG00000131759_LINE2986_RARA_D_N2	-0.181654	-0.118298	0.0455153	0.124549	1.04991	0.91974	0.941182	1.07703
ENSG00000185670_LINE1324_ZBTB3_I	0.222766	-0.0422818	0.0431735	-0.37392	0.921092	1.16697	1.0372	1.18449
ENSG00000160961_LINE1026_ZNF333_D	0.143813	-0.0683039	0.0427215	-0.223899	1.10148	1.00456	0.940275	1.06372
ENSG00000131196_LINE3213_NFATC1_D_N1	-0.0909415	-0.0166762	0.0413693	0.0641988	1.02301	1.00131	1.01071	0.991943
ENSG00000196092_LINE3170_PAX5_D_N8	0.00798294	-0.111991	0.0411551	-0.0345976	0.99029	1.01125	0.944142	0.956721
ENSG00000150347_LINE50_ARID5B_D_N1	0.109803	-0.102882	0.0406959	0.00954126	1.0422	1.04463	1.09027	0.91802
ENSG00000177468_LINE279_OLIG3_D	0.0142126	-0.125324	0.04043	-0.0535239	1.10614	1.06834	1.01241	1.08978
ENSG00000179348_LINE2112_GATA2_D_N1	-0.261254	0.133894	0.0394332	0.0349248	1.14004	1.05591	1.28305	0.988269
ENSG00000122859_LINE163_NEUROG3_I	0.142004	-0.0346684	0.0388022	-0.157863	1.07177	1.15838	1.16423	1.03132
ENSG00000179111_LINE284_HES7_D	-0.330202	-0.113905	0.0384065	0.441066	0.911834	1.02602	1.03458	1.11296
ENSG00000125798_LINE1969_FOXA2_D_N2	0.0299806	0.00796607	0.0382891	-0.138045	1.2319	1.25905	1.29891	1.25388
ENSG00000128610_LINE909_FEZF1_I	-0.00802284	0.0445743	0.0373365	-0.121376	0.943118	1.04799	1.00894	1.046
ENSG00000153266_LINE992_FEZF2_I	-0.00802284	0.0445743	0.0373365	-0.121376	0.943118	1.04799	1.00894	1.046
ENSG00000206454_LINE6122_AL7735441_I_N5	-0.00238056	-0.109014	0.0351973	-0.0126704	0.981268	1.05858	0.892596	0.995933
ENSG00000229094_LINE6138_CR3882292_I_N5	-0.00238056	-0.109014	0.0351973	-0.0126704	0.981268	1.05858	0.892596	0.995933
ENSG00000233911_LINE6155_AL6628334_I_N5	-0.00238056	-0.109014	0.0351973	-0.0126704	0.981268	1.05858	0.892596	0.995933
ENSG00000235068_LINE6169_CR7598154_I_N5	-0.00238056	-0.109014	0.0351973	-0.0126704	0.981268	1.05858	0.892596	0.995933
ENSG00000237582_LINE6183_BX0885802_I_N5	-0.00238056	-0.109014	0.0351973	-0.0126704	0.981268	1.05858	0.892596	0.995933
ENSG00000230336_LINE17148_CR8477943_I_N5	-0.00238056	-0.109014	0.0351973	-0.0126704	0.981268	1.05858	0.892596	0.995933
ENSG00000138378_LINE3487_STAT4_D_N1	0.0447212	-0.0739587	0.0350478	-0.0805611	1.05117	0.955188	0.963285	0.947903
ENSG00000164048_LINE1047_ZNF589_D	0.103155	-0.204153	0.034901	-0.0372859	1.06619	1.04009	0.970826	1.01303
ENSG00000053254_LINE2539_FOXN3_I_N1	-0.0934177	-0.0258029	0.0348232	0.0245596	1.18442	1.16108	1.01776	1.04027
ENSG00000170122_LINE2823_FOXD4_I_N1	-0.0934177	-0.0258029	0.0348232	0.0245596	1.18442	1.16108	1.01776	1.04027
ENSG00000184492_LINE3264_FOXD4L1_I_N1	-0.0934177	-0.0258029	0.0348232	0.0245596	1.18442	1.16108	1.01776	1.04027
ENSG00000187559_LINE3683_FOXD4L3_I_N1	-0.0934177	-0.0258029	0.0348232	0.0245596	1.18442	1.16108	1.01776	1.04027
ENSG00000204779_LINE3957_FOXD4L5_I_N1	-0.0934177	-0.0258029	0.0348232	0.0245596	1.18442	1.16108	1.01776	1.04027
ENSG00000204793_LINE4094_FOXD4L6_I_N1	-0.0934177	-0.0258029	0.0348232	0.0245596	1.18442	1.16108	1.01776	1.04027
ENSG00000129654_LINE6759_FOXJ1_I_N1	-0.0934177	-0.0258029	0.0348232	0.0245596	1.18442	1.16108	1.01776	1.04027
ENSG00000170802_LINE7875_FOXN2_I_N1	-0.0934177	-0.0258029	0.0348232	0.0245596	1.18442	1.16108	1.01776	1.04027
ENSG00000183770_LINE8749_FOXL2_I_N1	-0.0934177	-0.0258029	0.0348232	0.0245596	1.18442	1.16108	1.01776	1.04027
ENSG00000184659_LINE9070_FOXD4L4_I_N1	-0.0934177	-0.0258029	0.0348232	0.0245596	1.18442	1.16108	1.01776	1.04027
ENSG00000204828_LINE10479_FOXD4L2_I_N1	-0.0934177	-0.0258029	0.0348232	0.0245596	1.18442	1.16108	1.01776	1.04027
ENSG00000067646_LINE629_ZFY_I	-0.0380478	-0.0680382	0.0346969	-0.00944808	0.769178	0.785706	0.829732	0.86444
ENSG00000164916_LINE2008_FOXK1_D_N1	-0.0252668	-0.00294362	0.0340355	-0.0499141	1.07368	0.962699	1.07397	1.00504
ENSG00000170122_LINE2916_FOXD4_I_N5	-0.0252668	-0.00294362	0.0340355	-0.0499141	1.07368	0.962699	1.07397	1.00504
ENSG00000184492_LINE3361_FOXD4L1_I_N5	-0.0252668	-0.00294362	0.0340355	-0.0499141	1.07368	0.962699	1.07397	1.00504
ENSG00000187559_LINE3772_FOXD4L3_I_N5	-0.0252668	-0.00294362	0.0340355	-0.0499141	1.07368	0.962699	1.07397	1.00504
ENSG00000204779_LINE4046_FOXD4L5_I_N5	-0.0252668	-0.00294362	0.0340355	-0.0499141	1.07368	0.962699	1.07397	1.00504
ENSG00000204793_LINE4183_FOXD4L6_I_N5	-0.0252668	-0.00294362	0.0340355	-0.0499141	1.07368	0.962699	1.07397	1.00504
ENSG00000129654_LINE6851_FOXJ1_I_N5	-0.0252668	-0.00294362	0.0340355	-0.0499141	1.07368	0.962699	1.07397	1.00504
ENSG00000183770_LINE8842_FOXL2_I_N5	-0.0252668	-0.00294362	0.0340355	-0.0499141	1.07368	0.962699	1.07397	1.00504
ENSG00000184659_LINE9159_FOXD4L4_I_N5	-0.0252668	-0.00294362	0.0340355	-0.0499141	1.07368	0.962699	1.07397	1.00504
ENSG00000204828_LINE10568_FOXD4L2_I_N5	-0.0252668	-0.00294362	0.0340355	-0.0499141	1.07368	0.962699	1.07397	1.00504
ENSG00000183770_LINE8815_FOXL2_I_N3	0.0708746	-0.015253	0.0337802	-0.216594	1.05022	1.20536	1.13042	1.09019
ENSG00000106261_LINE809_ZKSCAN1_I	0.026666	0.122161	0.0325813	-0.196332	1.01858	1.06545	0.983385	1.02494
ENSG00000008196_LINE2_TFAP2B_D_N1	-0.269642	-0.264669	0.031281	0.407701	1.09141	1.41034	1.22823	1.67209
ENSG00000166261_LINE1063_ZNF202_I	0.00942104	-0.0541264	0.0306384	-0.0380625	0.89993	1.12075	1.04547	1.22315
ENSG00000123307_LINE291_NEUROD4_I_N7	0.106293	-0.0779076	0.0302967	-0.157841	1.0597	1.24611	1.12196	1.06612
ENSG00000164600_LINE428_NEUROD6_I_N7	0.106293	-0.0779076	0.0302967	-0.157841	1.0597	1.24611	1.12196	1.06612
ENSG00000172238_LINE966_ATOH1_I_N2	0.106293	-0.0779076	0.0302967	-0.157841	1.0597	1.24611	1.12196	1.06612
ENSG00000162599_LINE3321_NFIA_D_N1	0.321556	-0.303253	0.0301368	-0.112798	1.20768	1.34382	1.14207	1.37792
ENSG00000113916_LINE832_BCL6_D	0.0461497	-0.175521	0.0300068	0.107871	0.98015	1.05183	1.04618	1.07599
ENSG00000185129_LINE3691_PURA_D	0.0805315	-0.155142	0.0295175	0.0576768	0.803073	0.962116	0.842382	1.09077
ENSG00000057657_LINE618_PRDM1_D_N1	-0.181704	-0.0324059	0.0289219	0.119388	0.864435	1.10672	0.992306	1.01067
ENSG00000102908_LINE3198_NFAT5_D_N1	-0.120974	-0.124658	0.0245743	0.220853	1.12425	1.00515	0.987905	1.1492
ENSG00000177463_LINE3089_NR2C2_D_N3	-0.238238	0.052381	0.024102	0.117714	0.898134	0.971258	1.0076	0.949025
ENSG00000151623_LINE3026_NR3C2_D_N1	-0.00784252	0.0431552	0.0233034	-0.126181	0.996287	1.05454	1.04753	0.985076
ENSG00000134852_LINE191_CLOCK_D	0.118416	-0.161286	0.0232438	0.0307136	1.08125	0.886293	0.96284	0.912014
ENSG00000106511_LINE2226_MEOX2_D_N1	-0.151301	0.100632	0.0224435	0.213289	1.0261	1.02318	0.997743	0.952358
ENSG00000205927_LINE315_OLIG2_D_N2	0.0829743	-0.0773398	0.0214624	-0.054839	1.08457	1.06918	1.06867	0.980314
ENSG00000172818_LINE1168_OVOL1_D	0.142646	-0.174155	0.0209512	-0.198779	0.913526	0.949304	1.11721	1.06287
ENSG00000167840_LINE1104_ZNF232_D	-0.0599683	0.0893343	0.0204926	-0.198927	1.01544	1.03151	0.999419	0.966797
ENSG00000143190_LINE2657_POU2F1_D_N1	0.140083	-0.182719	0.0188297	-0.0511016	0.928363	1.01531	1.00095	1.07442
ENSG00000168875_LINE3427_SOX14_D_N1	0.110262	-0.164155	0.0182587	0.103362	0.902555	0.946684	0.987982	1.09624
ENSG00000143257_LINE3013_NR1I3_D_N1	0.212926	-0.161645	0.0175655	-0.187968	1.0288	1.01284	0.978777	0.962966
ENSG00000174197_LINE323_MGA_D_N1	-0.184731	0.0911066	0.0161417	0.204626	1.07223	0.967548	1.01115	1.01102
ENSG00000144852_LINE3016_NR1I2_D_N1	0.211136	-0.207474	0.0136915	-0.107325	0.996047	0.920954	0.967819	0.97898
ENSG00000124813_LINE3280_RUNX2_D_N1	0.462091	-0.176658	0.0125743	-0.306466	1.17213	1.24261	1.17703	1.38207
ENSG00000182521_LINE3570_TBPL2_I	-0.0716487	0.0860566	0.0120606	0.00694422	0.993187	1.03615	1.00708	1.10916
ENSG00000143178_LINE3541_TBX19_D	0.127497	-0.0514396	0.0108367	-0.187634	1.10055	1.00975	0.937884	1.02261
ENSG00000163666_LINE2424_HESX1_D_N1	-0.0645897	-0.0249657	0.0106096	0.0855872	1.04449	0.96066	1.0248	1.03914
ENSG00000121068_LINE3534_TBX2_D_N1	-0.0747578	-0.0267415	0.00995702	0.0531584	0.975539	0.900919	1.08498	1.05289
ENSG00000101883_LINE2196_RHOXF1_D_N2	-0.0433576	0.00700573	0.00993255	-0.0864949	0.957799	0.967024	0.996698	0.957877
ENSG00000198815_LINE2057_FOXJ3_D_N1	-0.146432	0.175942	0.00776888	0.0913553	1.08697	1.11482	1.13416	1.12529
ENSG00000049768_LINE1933_FOXP3_D_N1	-0.164104	-0.077997	0.00761851	0.370654	1.14783	1.16588	1.2703	1.11907
ENSG00000168269_LINE2011_FOXI1_D_N1	-0.164104	-0.077997	0.00761851	0.370654	1.14783	1.16588	1.2703	1.11907
ENSG00000176678_LINE2030_FOXL1_D_N1	-0.164104	-0.077997	0.00761851	0.370654	1.14783	1.16588	1.2703	1.11907
ENSG00000186564_LINE2048_FOXD2_D_N1	-0.164104	-0.077997	0.00761851	0.370654	1.14783	1.16588	1.2703	1.11907
ENSG00000187140_LINE2053_FOXD3_D_N1	-0.164104	-0.077997	0.00761851	0.370654	1.14783	1.16588	1.2703	1.11907
ENSG00000204060_LINE2063_FOXO6_D_N1	-0.164104	-0.077997	0.00761851	0.370654	1.14783	1.16588	1.2703	1.11907
ENSG00000187559_LINE3779_FOXD4L3_I_N47	-0.164104	-0.077997	0.00761851	0.370654	1.14783	1.16588	1.2703	1.11907
ENSG00000204779_LINE4053_FOXD4L5_I_N47	-0.164104	-0.077997	0.00761851	0.370654	1.14783	1.16588	1.2703	1.11907
ENSG00000204793_LINE4190_FOXD4L6_I_N47	-0.164104	-0.077997	0.00761851	0.370654	1.14783	1.16588	1.2703	1.11907
ENSG00000184659_LINE9166_FOXD4L4_I_N47	-0.164104	-0.077997	0.00761851	0.370654	1.14783	1.16588	1.2703	1.11907
ENSG00000204828_LINE10575_FOXD4L2_I_N47	-0.164104	-0.077997	0.00761851	0.370654	1.14783	1.16588	1.2703	1.11907
ENSG00000101076_LINE2930_HNF4A_D_N2	0.131437	0.0245833	0.00754284	-0.221813	0.96118	1.07992	1.02822	0.939319
ENSG00000125813_LINE3161_PAX1_D	-0.134623	-0.0347953	0.00667754	0.215727	1.02116	1.11153	1.02155	0.925822
ENSG00000160199_LINE2409_PKNOX1_D_N1	0.0867522	-0.160441	0.00532934	0.193907	1.02129	1.02504	0.998765	1.04589
ENSG00000064835_LINE2641_POU1F1_D_N1	-0.0401061	-0.0694108	0.00493011	0.0603566	1.03715	0.973819	1.01898	1.0288
ENSG00000184486_LINE2680_POU3F2_D_N1	-0.0757035	0.0561578	0.00422291	-0.0164721	0.928141	0.967524	0.885659	0.902924
ENSG00000143995_LINE2386_MEIS1_D_N2	0.201363	-0.271887	0.00384976	0.0396419	0.955938	0.985466	1.01161	0.927674
ENSG00000105419_LINE2201_MEIS3_D_N1	0.174817	-0.233625	0.00292801	0.0456579	0.980284	1.01008	1.0211	1.18619
ENSG00000118689_LINE1965_FOXO3_D_N1	0.279753	-0.126598	0.00206376	-0.179626	1.11241	1.20916	1.17421	1.33524
ENSG00000245848_LINE562_CEBPA_D_N1	0.0393861	0.0759193	0.000337267	-0.149144	0.982935	1.12146	0.993831	0.960411
ENSG00000197062_LINE3797_ZNF187_I	0.0226401	-0.0206429	-0.000194467	-0.0266024	0.858256	1.15746	1.04706	1.07513
ENSG00000107249_LINE815_GLIS3_D_N1	-0.0509102	-0.0973198	-0.000423849	0.211301	0.866012	0.982685	0.989264	0.977886
ENSG00000180828_LINE287_BHLHE22_D	0.0635371	-0.035156	-0.000461384	-0.0189348	1.03193	1.00377	1.16417	1.0703
ENSG00000142025_LINE4261_DMRTC2_I_N1	0.0131231	0.045212	-0.00113101	-0.141559	0.988819	1.08072	0.933087	1.03513
ENSG00000213928_LINE2766_IRF9_D_N1	0.0956976	-0.0465437	-0.00161617	-0.357424	1.03476	1.05087	1.11402	0.987692
ENSG00000007372_LINE2605_PAX6_D_N3	0.0315738	0.0200738	-0.00336421	0.036593	0.981548	0.948414	1.11347	0.938562
ENSG00000170122_LINE2821_FOXD4_I_N50	-0.140239	-0.0771009	-0.0033952	0.322505	1.13075	1.22897	1.27533	1.20188
ENSG00000184492_LINE3262_FOXD4L1_I_N53	-0.140239	-0.0771009	-0.0033952	0.322505	1.13075	1.22897	1.27533	1.20188
ENSG00000129654_LINE6757_FOXJ1_I_N53	-0.140239	-0.0771009	-0.0033952	0.322505	1.13075	1.22897	1.27533	1.20188
ENSG00000152977_LINE990_ZIC1_D_N1	0.139293	-0.133998	-0.00419358	-0.118007	0.997129	0.975728	1.05131	1.0232
ENSG00000143867_LINE963_OSR1_I	0.0806764	-0.0758794	-0.0042497	-0.0691317	0.970031	0.931881	0.981561	0.855589
ENSG00000131196_LINE3215_NFATC1_D_N1	-0.182947	0.0477049	-0.00441109	0.231264	1.17106	1.24416	1.0675	1.31921
ENSG00000065970_LINE1944_FOXJ2_D_N1	-0.0421703	0.0162614	-0.00497619	-0.039933	0.956986	0.951981	1.02557	0.961102
ENSG00000053254_LINE2545_FOXN3_I_N1	-0.0421703	0.0162614	-0.00497619	-0.039933	0.956986	0.951981	1.02557	0.961102
ENSG00000170122_LINE2856_FOXD4_I_N1	-0.0421703	0.0162614	-0.00497619	-0.039933	0.956986	0.951981	1.02557	0.961102
ENSG00000184492_LINE3300_FOXD4L1_I_N1	-0.0421703	0.0162614	-0.00497619	-0.039933	0.956986	0.951981	1.02557	0.961102
ENSG00000187559_LINE3713_FOXD4L3_I_N1	-0.0421703	0.0162614	-0.00497619	-0.039933	0.956986	0.951981	1.02557	0.961102
ENSG00000204779_LINE3987_FOXD4L5_I_N1	-0.0421703	0.0162614	-0.00497619	-0.039933	0.956986	0.951981	1.02557	0.961102
ENSG00000204793_LINE4124_FOXD4L6_I_N1	-0.0421703	0.0162614	-0.00497619	-0.039933	0.956986	0.951981	1.02557	0.961102
ENSG00000129654_LINE6794_FOXJ1_I_N1	-0.0421703	0.0162614	-0.00497619	-0.039933	0.956986	0.951981	1.02557	0.961102
ENSG00000170802_LINE7879_FOXN2_I_N1	-0.0421703	0.0162614	-0.00497619	-0.039933	0.956986	0.951981	1.02557	0.961102
ENSG00000183770_LINE8782_FOXL2_I_N1	-0.0421703	0.0162614	-0.00497619	-0.039933	0.956986	0.951981	1.02557	0.961102
ENSG00000184659_LINE9100_FOXD4L4_I_N1	-0.0421703	0.0162614	-0.00497619	-0.039933	0.956986	0.951981	1.02557	0.961102
ENSG00000204828_LINE10509_FOXD4L2_I_N1	-0.0421703	0.0162614	-0.00497619	-0.039933	0.956986	0.951981	1.02557	0.961102
ENSG00000125285_LINE3378_SOX21_D_N1	0.0037846	-0.0783154	-0.00572727	-0.0910812	0.925711	0.964805	0.962654	0.902877
ENSG00000074047_LINE633_GLI2_D_N1	-0.135703	0.139903	-0.00585888	-0.00874673	1.0659	1.0249	1.066	1.008
ENSG00000025434_LINE2886_NR1H3_I	-0.265997	-0.019412	-0.00688965	0.309723	0.955117	1.07711	1.07897	1.06094
ENSG00000131408_LINE2980_NR1H2_D	-0.265997	-0.019412	-0.00688965	0.309723	0.955117	1.07711	1.07897	1.06094
ENSG00000120669_LINE260_SOHLH2_I	-0.0241557	-0.0148483	-0.00803559	0.188705	0.962192	1.04815	1.07631	0.977696
ENSG00000250709_LINE562_C13orf38SOHLH2_I	-0.0241557	-0.0148483	-0.00803559	0.188705	0.962192	1.04815	1.07631	0.977696
ENSG00000167182_LINE1085_SP2_D_N1	0.0183796	0.0347804	-0.00820864	-0.0504573	0.99546	0.941801	0.848693	0.962221
ENSG00000107807_LINE2241_TLX1_D_N1	0.314497	-0.239227	-0.00828842	-0.0622033	1.08787	1.24126	1.01725	1.17379
ENSG00000176692_LINE2032_FOXC2_D_N1	-0.125321	0.0367434	-0.00925081	0.211458	0.961956	1.13115	1.02226	1.03856
ENSG00000137270_LINE2133_GCM1_D_N1	0.280698	-0.141991	-0.00970683	-0.25722	0.968374	1.05514	0.906403	0.978394
ENSG00000165702_LINE1058_GFI1B_D	-0.00324325	-0.0771856	-0.010753	0.144175	1.00696	1.01674	1.00454	1.18925
ENSG00000053254_LINE2536_FOXN3_I_N9	-0.110755	0.01477	-0.0109755	0.146486	1.14267	1.20241	1.20551	1.25539
ENSG00000170802_LINE7873_FOXN2_I_N8	-0.110755	0.01477	-0.0109755	0.146486	1.14267	1.20241	1.20551	1.25539
ENSG00000183770_LINE8732_FOXL2_I_N51	-0.110755	0.01477	-0.0109755	0.146486	1.14267	1.20241	1.20551	1.25539
ENSG00000119950_LINE156_MXI1_D_N1	-0.0383291	-0.0572569	-0.0111704	-0.00768464	1.04034	0.952347	0.988652	1.02423
ENSG00000112658_LINE2808_SRF_D_N2	0.260015	-0.0266265	-0.0122999	-0.167425	1.15282	1.21894	1.08368	1.22303
ENSG00000134323_LINE186_MYCN_D_N2	-0.061087	-0.0772574	-0.01257	0.169492	0.989742	1.08995	0.957508	1.05131
ENSG00000157613_LINE446_CREB3L1_D_N3	-0.126313	-0.0862309	-0.0128009	0.201951	1.06449	0.941427	0.939008	1.01087
ENSG00000184895_LINE3453_SRY_D_N1	-0.0452225	-0.0882998	-0.013215	0.0199024	0.963004	0.893517	1.0019	0.999646
ENSG00000125952_LINE74_MAX_D_N1	-0.0444334	-0.278399	-0.0137818	0.358379	1.08863	1.06457	1.10028	1.03508
ENSG00000111424_LINE2941_VDR_D_N1	-0.257703	0.0287366	-0.013899	0.2563	1.09934	0.96395	0.999076	0.838214
ENSG00000197905_LINE3585_TEAD4_D_N1	0.0623714	0.0245263	-0.0145462	-0.0817022	1.10532	0.973001	1.06627	1.06393
ENSG00000185551_LINE3104_NR2F2_D_N1	-0.058432	0.00592878	-0.0146672	0.0254475	1.08949	1.01964	1.05048	0.929509
ENSG00000085276_LINE667_MECOM_D_N1	-0.0771917	-0.0120819	-0.0154852	0.150916	0.970842	1.00782	0.969391	0.923917
ENSG00000125820_LINE2314_NKX22_D_N2	0.120423	0.00689377	-0.0163295	-0.279366	1.10104	1.06776	1.12554	1.07501
ENSG00000119725_LINE845_ZNF410_D	-0.015421	-0.131653	-0.0167003	0.292766	1.00422	0.994149	1.00405	0.946263
ENSG00000186766_LINE2049_FOXI2_I	0.0219397	0.0765281	-0.0175027	-0.082368	1.15053	1.05593	1.06587	1.24999
ENSG00000170122_LINE2831_FOXD4_I_N1	0.0219397	0.0765281	-0.0175027	-0.082368	1.15053	1.05593	1.06587	1.24999
ENSG00000184492_LINE3272_FOXD4L1_I_N1	0.0219397	0.0765281	-0.0175027	-0.082368	1.15053	1.05593	1.06587	1.24999
ENSG00000187559_LINE3691_FOXD4L3_I_N1	0.0219397	0.0765281	-0.0175027	-0.082368	1.15053	1.05593	1.06587	1.24999
ENSG00000204779_LINE3965_FOXD4L5_I_N1	0.0219397	0.0765281	-0.0175027	-0.082368	1.15053	1.05593	1.06587	1.24999
ENSG00000204793_LINE4102_FOXD4L6_I_N1	0.0219397	0.0765281	-0.0175027	-0.082368	1.15053	1.05593	1.06587	1.24999
ENSG00000129654_LINE6766_FOXJ1_I_N1	0.0219397	0.0765281	-0.0175027	-0.082368	1.15053	1.05593	1.06587	1.24999
ENSG00000184659_LINE9078_FOXD4L4_I_N1	0.0219397	0.0765281	-0.0175027	-0.082368	1.15053	1.05593	1.06587	1.24999
ENSG00000204828_LINE10487_FOXD4L2_I_N1	0.0219397	0.0765281	-0.0175027	-0.082368	1.15053	1.05593	1.06587	1.24999
ENSG00000102908_LINE3199_NFAT5_D_N1	-0.202437	-0.154631	-0.0186483	0.283805	1.01336	1.06422	1.03474	1.03462
ENSG00000065970_LINE1948_FOXJ2_D_N2	0.0397767	0.0922263	-0.0198118	-0.148832	1.21831	1.123	1.25454	1.29931
ENSG00000053254_LINE2567_FOXN3_I_N2	0.0397767	0.0922263	-0.0198118	-0.148832	1.21831	1.123	1.25454	1.29931
ENSG00000170802_LINE7900_FOXN2_I_N2	0.0397767	0.0922263	-0.0198118	-0.148832	1.21831	1.123	1.25454	1.29931
ENSG00000183770_LINE8865_FOXL2_I_N10	0.0397767	0.0922263	-0.0198118	-0.148832	1.21831	1.123	1.25454	1.29931
ENSG00000117707_LINE3183_PROX1_D	-0.105367	0.136844	-0.0198284	-0.169614	0.997645	1.03358	1.07001	1.04003
ENSG00000185811_LINE1331_IKZF1_D_N2	-0.23876	-0.0201074	-0.0207244	0.148958	0.943311	1.03622	1.02744	0.999824
ENSG00000112333_LINE2945_NR2E1_D_N1	-0.0831956	-0.00585813	-0.0226149	0.129151	0.948354	0.996982	1.03913	0.931575
ENSG00000112592_LINE3563_TBP_D_N1	-0.206573	0.13086	-0.0242758	0.0783295	0.943375	1.03326	0.930821	1.04296
ENSG00000168310_LINE2756_IRF2_D_N1	0.140936	0.00388633	-0.024996	-0.266988	1.09	0.988015	1.09351	1.02442
ENSG00000180535_LINE286_BHLHA15_D	0.0145887	-0.00643271	-0.0269426	0.0185382	1.0268	1.07524	1.05578	1.0604
ENSG00000171956_LINE2020_FOXB1_D_N1	0.114856	0.0188493	-0.0272859	-0.050788	1.05944	0.976308	1.05716	1.16948
ENSG00000174963_LINE1189_ZIC4_D	0.118594	-0.0751307	-0.0294355	-0.0674169	0.995785	0.92369	0.956779	0.983829
ENSG00000020633_LINE3274_RUNX3_D_N1	0.383373	-0.0390951	-0.0302806	-0.369277	0.994189	1.17322	1.11063	0.981813
ENSG00000005889_LINE590_ZFX_D	0.0163988	-0.0817284	-0.0304472	0.154278	0.670075	0.629001	0.707838	0.745514
ENSG00000130700_LINE2097_GATA5_D_N1	-0.646704	0.140209	-0.031229	0.524501	1.22247	1.29766	1.42672	1.24643
ENSG00000181965_LINE288_NEUROG1_I	0.00557627	0.0747398	-0.0318382	-0.00121083	1.11746	1.08927	1.01329	0.994716
ENSG00000119950_LINE154_MXI1_D_N1	-0.0967258	-0.114468	-0.032461	0.265339	0.958364	1.08576	1.00059	1.02583
ENSG00000176083_LINE1197_ZNF683_I	-0.0519503	0.00877566	-0.0331485	-0.0843754	0.98235	1.00766	0.980001	0.899404
ENSG00000170122_LINE2930_FOXD4_I_N8	0.0896064	0.0927346	-0.0338257	-0.229133	1.23515	1.28161	1.36379	1.28803
ENSG00000184492_LINE3375_FOXD4L1_I_N8	0.0896064	0.0927346	-0.0338257	-0.229133	1.23515	1.28161	1.36379	1.28803
ENSG00000187559_LINE3786_FOXD4L3_I_N10	0.0896064	0.0927346	-0.0338257	-0.229133	1.23515	1.28161	1.36379	1.28803
ENSG00000204779_LINE4060_FOXD4L5_I_N10	0.0896064	0.0927346	-0.0338257	-0.229133	1.23515	1.28161	1.36379	1.28803
ENSG00000204793_LINE4197_FOXD4L6_I_N10	0.0896064	0.0927346	-0.0338257	-0.229133	1.23515	1.28161	1.36379	1.28803
ENSG00000129654_LINE6865_FOXJ1_I_N8	0.0896064	0.0927346	-0.0338257	-0.229133	1.23515	1.28161	1.36379	1.28803
ENSG00000184659_LINE9173_FOXD4L4_I_N10	0.0896064	0.0927346	-0.0338257	-0.229133	1.23515	1.28161	1.36379	1.28803
ENSG00000204828_LINE10582_FOXD4L2_I_N10	0.0896064	0.0927346	-0.0338257	-0.229133	1.23515	1.28161	1.36379	1.28803
ENSG00000141448_LINE2103_GATA6_D_N2	-0.436896	0.25907	-0.0343882	0.249115	1.10794	1.1575	1.10706	1.16
ENSG00000112658_LINE2806_SRF_D_N9	0.304955	-0.0189478	-0.0349278	-0.293973	1.16642	1.21564	1.01101	1.17021
ENSG00000160967_LINE1703_CUX1_D_N1	-0.287581	-0.0155295	-0.0360941	0.491844	1.03737	1.03512	1.07444	1.09673
ENSG00000102145_LINE2081_GATA1_D_N7	-0.458307	0.0765459	-0.0367449	0.34849	1.20105	1.2319	1.27619	1.09647
ENSG00000008196_LINE3_TFAP2B_D_N1	-0.119511	-0.306093	-0.0368061	0.555899	1.07569	1.43489	1.27263	1.59591
ENSG00000164683_LINE258_HEY1_D	-0.188859	-0.0717769	-0.0370354	0.318805	1.01601	1.13337	1.02457	1.18284
ENSG00000101096_LINE3192_NFATC2_D_N2	-0.199322	-0.0119254	-0.0370605	0.338994	1.19364	1.11899	1.16721	1.37136
ENSG00000085276_LINE669_MECOM_D_N5	-0.348669	0.176912	-0.0371823	0.245229	1.0177	0.984399	1.03569	0.869772
ENSG00000157557_LINE1909_ETS2_D	0.104759	-0.104217	-0.0377543	-0.0404181	0.891037	0.94701	0.979325	1.04228
ENSG00000142611_LINE960_PRDM16_I	-0.141548	0.0259609	-0.0402921	0.121267	0.945841	1.00154	1.07293	0.98718
ENSG00000078399_LINE2187_HOXA9_D_N1	0.229246	-0.0512481	-0.0404098	-0.239841	1.02689	0.955616	1.0324	0.881101
ENSG00000126456_LINE2737_IRF3_D_N1	-0.100936	0.0666961	-0.0421045	0.018053	1.09912	1.12269	1.04825	1.08538
ENSG00000087510_LINE13_TFAP2C_D_N2	-0.0558639	-0.351122	-0.043026	0.56951	1.10637	1.52764	1.25913	1.61995
ENSG00000204366_LINE1521_ZBTB12_I	0.157491	-0.0226626	-0.0441093	-0.0238552	1.02517	1.05803	1.01386	0.965606
ENSG00000206366_LINE1540_AL8448538_I	0.157491	-0.0226626	-0.0441093	-0.0238552	1.02517	1.05803	1.01386	0.965606
ENSG00000234196_LINE1597_CR7597843_I	0.157491	-0.0226626	-0.0441093	-0.0238552	1.02517	1.05803	1.01386	0.965606
ENSG00000234852_LINE1601_CR3882194_I	0.157491	-0.0226626	-0.0441093	-0.0238552	1.02517	1.05803	1.01386	0.965606
ENSG00000237900_LINE1611_AL66283413_I	0.157491	-0.0226626	-0.0441093	-0.0238552	1.02517	1.05803	1.01386	0.965606
ENSG00000101883_LINE2195_RHOXF1_D_N2	0.0402898	-0.0892782	-0.0480705	0.0143526	0.905628	0.995499	1.04538	1.02244
ENSG00000125347_LINE2730_IRF1_D_N1	0.282258	-0.0702192	-0.0484148	-0.354906	1.06048	0.969174	1.01397	1.08556
ENSG00000075891_LINE2612_PAX2_D_N1	-0.218463	0.0323324	-0.0484173	0.286001	1.08227	1.00601	0.929987	1.08033
ENSG00000163884_LINE1044_KLF15_D	0.0548683	-0.139531	-0.0487148	0.116729	0.756288	0.937689	0.91507	1.06411
ENSG00000174332_LINE1185_GLIS1_D	-0.186141	-0.071593	-0.0499048	0.35899	0.996761	1.05419	0.949574	1.0412
ENSG00000170581_LINE3510_STAT2_D_N2	0.0631348	0.0813928	-0.0517695	-0.345699	0.952616	1.09424	1.06567	0.962432
ENSG00000184895_LINE3452_SRY_D_N1	-0.0357723	0.0283184	-0.0527072	0.0528826	1.00228	0.978489	0.960748	0.931463
ENSG00000132170_LINE2991_PPARG_D_N1	-0.294349	0.0580298	-0.0535265	0.422587	0.981907	1.08991	1.02356	0.895001
ENSG00000168269_LINE2012_FOXI1_D_N1	-0.0620285	-0.00159605	-0.0536108	0.128458	0.951713	0.97712	0.954153	1.03906
ENSG00000170122_LINE2909_FOXD4_I_N1	-0.0620285	-0.00159605	-0.0536108	0.128458	0.951713	0.97712	0.954153	1.03906
ENSG00000184492_LINE3354_FOXD4L1_I_N1	-0.0620285	-0.00159605	-0.0536108	0.128458	0.951713	0.97712	0.954153	1.03906
ENSG00000187559_LINE3765_FOXD4L3_I_N1	-0.0620285	-0.00159605	-0.0536108	0.128458	0.951713	0.97712	0.954153	1.03906
ENSG00000204779_LINE4039_FOXD4L5_I_N1	-0.0620285	-0.00159605	-0.0536108	0.128458	0.951713	0.97712	0.954153	1.03906
ENSG00000204793_LINE4176_FOXD4L6_I_N1	-0.0620285	-0.00159605	-0.0536108	0.128458	0.951713	0.97712	0.954153	1.03906
ENSG00000129654_LINE6844_FOXJ1_I_N1	-0.0620285	-0.00159605	-0.0536108	0.128458	0.951713	0.97712	0.954153	1.03906
ENSG00000183770_LINE8835_FOXL2_I_N1	-0.0620285	-0.00159605	-0.0536108	0.128458	0.951713	0.97712	0.954153	1.03906
ENSG00000184659_LINE9152_FOXD4L4_I_N1	-0.0620285	-0.00159605	-0.0536108	0.128458	0.951713	0.97712	0.954153	1.03906
ENSG00000204828_LINE10561_FOXD4L2_I_N1	-0.0620285	-0.00159605	-0.0536108	0.128458	0.951713	0.97712	0.954153	1.03906
ENSG00000160113_LINE3037_NR2F6_D_N2	-0.393941	0.049114	-0.0549496	0.515586	0.984704	1.13087	1.07143	0.91637
ENSG00000124664_LINE1836_SPDEF_D_N2	0.0871536	-0.0576544	-0.0564202	-0.105931	0.981841	1.03895	1.00758	1.02004
ENSG00000075891_LINE2615_PAX2_D_N1	0.00852707	0.0429341	-0.0576846	-0.00999675	1.01914	1.00891	1.02447	1.01607
ENSG00000124827_LINE2128_GCM2_D	0.0246024	0.0507522	-0.0580644	-0.00888122	0.957811	1.05585	0.973021	1.00847
ENSG00000108753_LINE2249_HNF1B_D_N3	-0.0342105	0.101886	-0.0580704	0.0256871	0.84432	1.08833	1.00925	1.1901
ENSG00000136574_LINE2102_GATA4_D_N2	-0.316987	0.162108	-0.0591594	0.176709	1.10465	1.05775	1.21872	1.12934
ENSG00000170122_LINE2886_FOXD4_I_N1	0.134671	-0.0389649	-0.0607699	-0.00795027	0.996586	0.969667	1.03876	0.945993
ENSG00000184492_LINE3331_FOXD4L1_I_N1	0.134671	-0.0389649	-0.0607699	-0.00795027	0.996586	0.969667	1.03876	0.945993
ENSG00000187559_LINE3742_FOXD4L3_I_N1	0.134671	-0.0389649	-0.0607699	-0.00795027	0.996586	0.969667	1.03876	0.945993
ENSG00000204779_LINE4016_FOXD4L5_I_N1	0.134671	-0.0389649	-0.0607699	-0.00795027	0.996586	0.969667	1.03876	0.945993
ENSG00000204793_LINE4153_FOXD4L6_I_N1	0.134671	-0.0389649	-0.0607699	-0.00795027	0.996586	0.969667	1.03876	0.945993
ENSG00000183770_LINE8812_FOXL2_I_N1	0.134671	-0.0389649	-0.0607699	-0.00795027	0.996586	0.969667	1.03876	0.945993
ENSG00000184659_LINE9129_FOXD4L4_I_N1	0.134671	-0.0389649	-0.0607699	-0.00795027	0.996586	0.969667	1.03876	0.945993
ENSG00000204828_LINE10538_FOXD4L2_I_N1	0.134671	-0.0389649	-0.0607699	-0.00795027	0.996586	0.969667	1.03876	0.945993
ENSG00000068323_LINE85_TFE3_D_N1	-0.379536	-0.114119	-0.0615883	0.734795	0.99624	1.0888	0.931029	1.15844
ENSG00000113722_LINE2268_CDX1_D_N1	0.323195	-0.00235433	-0.0641938	-0.320146	1.03852	1.13478	0.995591	1.01992
ENSG00000159556_LINE2407_ISL2_D	0.209597	0.00122397	-0.0643852	-0.182397	1.05054	0.971678	1.05176	1.03897
ENSG00000125533_LINE171_BHLHE23_D	0.050649	-0.00257075	-0.0645042	0.101849	1.05052	1.00027	1.05255	1.07836
ENSG00000171443_LINE1140_ZNF524_D_N1	0.0147453	-0.0486301	-0.0645605	0.152597	0.950519	0.969164	0.959107	0.976802
ENSG00000143190_LINE2661_POU2F1_D_N1	0.345459	-0.0498977	-0.0647224	-0.355553	1.0421	1.00621	1.10511	0.988689
ENSG00000185507_LINE2759_IRF7_D_N1	-0.0378574	0.0950236	-0.0647666	-0.207096	0.982317	0.983313	1.02373	1.07912
ENSG00000028277_LINE2631_POU2F2_D_N7	0.386328	-0.120841	-0.0648969	-0.249978	0.977939	0.990527	0.999476	0.973919
ENSG00000156925_LINE1001_ZIC3_D_N1	0.177952	-0.0727688	-0.065499	-0.0996305	1.0265	0.869079	0.966917	0.906659
ENSG00000173253_LINE1736_DMRT2_D	0.0258524	0.0861053	-0.0655629	-0.12956	0.94875	0.884556	0.965611	1.01599
ENSG00000184895_LINE3447_SRY_D_N1	0.193973	0.0594962	-0.0665007	-0.259047	1.21414	1.30355	1.27338	1.52573
ENSG00000085276_LINE672_MECOM_D_N1	-0.105212	0.0338798	-0.0665729	0.140199	1.05053	1.15411	1.02972	0.957288
ENSG00000181690_LINE1275_PLAG1_D_N1	-0.0812725	-0.06062	-0.0669097	0.182241	0.935409	0.893309	0.90869	0.872336
ENSG00000096401_LINE2834_CDC5L_D_N2	0.0255772	0.0142604	-0.067046	0.00154514	1.04242	1.01156	0.91851	1.10321
ENSG00000166211_LINE1923_SPIC_D	-0.18052	0.0491568	-0.06749	0.165291	0.932074	1.08915	1.08686	0.923997
ENSG00000162702_LINE1036_ZNF281_I	0.0944762	-0.088358	-0.0686388	0.188688	1.00124	1.32623	1.20433	1.47928
ENSG00000107485_LINE2094_GATA3_D_N6	-0.565925	0.167846	-0.0697827	0.491034	1.21879	1.30785	1.34767	1.23405
ENSG00000184058_LINE3555_TBX1_D_N1	-0.012227	-0.0978961	-0.0711784	0.22032	0.957274	1.0423	0.857732	1.00331
ENSG00000106004_LINE2211_HOXA5_D_N1	-0.283164	-0.0493247	-0.0717862	0.357817	1.03748	1.05047	0.960906	0.997555
ENSG00000197576_LINE16098_HOXA4_I_N1	-0.283164	-0.0493247	-0.0717862	0.357817	1.03748	1.05047	0.960906	0.997555
ENSG00000129194_LINE3393_SOX15_D_N1	-0.0726243	0.0283211	-0.0718913	0.22606	0.942093	0.948167	0.942594	1.00608
ENSG00000141905_LINE3315_NFIC_D	0.669518	-0.444075	-0.0721822	-0.320641	1.28515	1.44639	1.19685	1.50914
ENSG00000113430_LINE2265_IRX4_I	-0.00629801	0.13261	-0.0731985	-0.0337472	0.971672	1.00479	1.06789	1.05803
ENSG00000159387_LINE2406_IRX6_I	-0.00629801	0.13261	-0.0731985	-0.0337472	0.971672	1.00479	1.06789	1.05803
ENSG00000105996_LINE2208_HOXA2_D_N2	0.16904	-0.0502448	-0.0738596	-0.203927	1.06369	1.09212	0.956823	1.02305
ENSG00000134954_LINE1865_ETS1_D_N2	-0.0633683	-0.0612685	-0.0753133	0.15531	0.907395	0.886374	0.882092	0.969308
ENSG00000184481_LINE2040_FOXO4_D_N1	0.00411548	0.0502958	-0.0757152	0.115023	1.14229	1.19843	1.21025	1.22082
ENSG00000135547_LINE193_HEY2_D_N2	-0.18642	0.0180028	-0.0775181	0.373702	1.05352	1.13294	1.04731	1.02785
ENSG00000137270_LINE2132_GCM1_D_N4	0.00471176	0.0110836	-0.077614	0.0582951	0.991112	1.00841	0.915585	0.998007
ENSG00000102145_LINE2073_GATA1_D_N1	0.0763074	-0.054228	-0.0776334	0.133759	0.977291	0.973583	1.10224	1.0159
ENSG00000185022_LINE531_MAFF_D_N1	-0.284031	0.197113	-0.0776557	0.282809	1.06403	1.29043	1.05431	1.27017
ENSG00000054598_LINE1938_FOXC1_D_N2	0.0678288	-0.0184287	-0.0785247	-0.0483745	1.13356	1.16464	1.06696	1.26374
ENSG00000183770_LINE8789_FOXL2_I_N1	0.0678288	-0.0184287	-0.0785247	-0.0483745	1.13356	1.16464	1.06696	1.26374
ENSG00000129535_LINE398_NRL_D	-0.158344	0.302491	-0.0786012	-0.0269331	0.987639	1.19386	1.05391	1.07133
ENSG00000131196_LINE3211_NFATC1_D_N1	-0.0602417	0.0452478	-0.0790349	-0.0504015	1.06883	1.09507	1.04716	0.998585
ENSG00000170122_LINE2864_FOXD4_I_N2	0.106404	0.115348	-0.0808584	-0.151776	1.14876	1.23464	1.12449	1.28006
ENSG00000184492_LINE3308_FOXD4L1_I_N2	0.106404	0.115348	-0.0808584	-0.151776	1.14876	1.23464	1.12449	1.28006
ENSG00000187559_LINE3721_FOXD4L3_I_N2	0.106404	0.115348	-0.0808584	-0.151776	1.14876	1.23464	1.12449	1.28006
ENSG00000204779_LINE3995_FOXD4L5_I_N2	0.106404	0.115348	-0.0808584	-0.151776	1.14876	1.23464	1.12449	1.28006
ENSG00000204793_LINE4132_FOXD4L6_I_N2	0.106404	0.115348	-0.0808584	-0.151776	1.14876	1.23464	1.12449	1.28006
ENSG00000129654_LINE6802_FOXJ1_I_N2	0.106404	0.115348	-0.0808584	-0.151776	1.14876	1.23464	1.12449	1.28006
ENSG00000184659_LINE9108_FOXD4L4_I_N2	0.106404	0.115348	-0.0808584	-0.151776	1.14876	1.23464	1.12449	1.28006
ENSG00000204828_LINE10517_FOXD4L2_I_N2	0.106404	0.115348	-0.0808584	-0.151776	1.14876	1.23464	1.12449	1.28006
ENSG00000167034_LINE2454_NKX31_D_N3	0.120595	0.065824	-0.0808702	-0.0215461	0.962358	0.993198	0.982607	0.93094
ENSG00000049768_LINE1934_FOXP3_D_N1	0.217269	0.0162338	-0.0814875	-0.177837	1.00327	0.956164	0.924544	0.960317
ENSG00000170122_LINE2808_FOXD4_I_N1	0.0455968	0.115959	-0.0818088	-0.0338366	1.20475	1.33188	1.26405	1.4719
ENSG00000184492_LINE3248_FOXD4L1_I_N1	0.0455968	0.115959	-0.0818088	-0.0338366	1.20475	1.33188	1.26405	1.4719
ENSG00000187559_LINE3670_FOXD4L3_I_N1	0.0455968	0.115959	-0.0818088	-0.0338366	1.20475	1.33188	1.26405	1.4719
ENSG00000204779_LINE3944_FOXD4L5_I_N1	0.0455968	0.115959	-0.0818088	-0.0338366	1.20475	1.33188	1.26405	1.4719
ENSG00000204793_LINE4081_FOXD4L6_I_N1	0.0455968	0.115959	-0.0818088	-0.0338366	1.20475	1.33188	1.26405	1.4719
ENSG00000129654_LINE6742_FOXJ1_I_N1	0.0455968	0.115959	-0.0818088	-0.0338366	1.20475	1.33188	1.26405	1.4719
ENSG00000184659_LINE9057_FOXD4L4_I_N1	0.0455968	0.115959	-0.0818088	-0.0338366	1.20475	1.33188	1.26405	1.4719
ENSG00000204828_LINE10466_FOXD4L2_I_N1	0.0455968	0.115959	-0.0818088	-0.0338366	1.20475	1.33188	1.26405	1.4719
ENSG00000198815_LINE2058_FOXJ3_D_N1	-0.0900752	0.102549	-0.0822084	0.158808	1.03249	0.961845	1.07597	1.12805
ENSG00000179348_LINE2120_GATA2_D_N9	-0.633046	0.175335	-0.0822812	0.539745	1.19439	1.29035	1.33319	1.20124
ENSG00000176692_LINE2035_FOXC2_D_N1	0.137504	-0.053311	-0.0823026	0.11568	1.00611	1.09493	1.0393	1.03228
ENSG00000170122_LINE2934_FOXD4_I_N1	0.137504	-0.053311	-0.0823026	0.11568	1.00611	1.09493	1.0393	1.03228
ENSG00000184492_LINE3379_FOXD4L1_I_N1	0.137504	-0.053311	-0.0823026	0.11568	1.00611	1.09493	1.0393	1.03228
ENSG00000187559_LINE3790_FOXD4L3_I_N1	0.137504	-0.053311	-0.0823026	0.11568	1.00611	1.09493	1.0393	1.03228
ENSG00000204779_LINE4064_FOXD4L5_I_N1	0.137504	-0.053311	-0.0823026	0.11568	1.00611	1.09493	1.0393	1.03228
ENSG00000204793_LINE4201_FOXD4L6_I_N1	0.137504	-0.053311	-0.0823026	0.11568	1.00611	1.09493	1.0393	1.03228
ENSG00000129654_LINE6869_FOXJ1_I_N1	0.137504	-0.053311	-0.0823026	0.11568	1.00611	1.09493	1.0393	1.03228
ENSG00000183770_LINE8860_FOXL2_I_N1	0.137504	-0.053311	-0.0823026	0.11568	1.00611	1.09493	1.0393	1.03228
ENSG00000184659_LINE9177_FOXD4L4_I_N1	0.137504	-0.053311	-0.0823026	0.11568	1.00611	1.09493	1.0393	1.03228
ENSG00000204828_LINE10586_FOXD4L2_I_N1	0.137504	-0.053311	-0.0823026	0.11568	1.00611	1.09493	1.0393	1.03228
ENSG00000182742_LINE2525_HOXB4_I	0.00115123	0.106558	-0.0837994	-0.0700982	0.99524	1.05043	1.02411	1.14572
ENSG00000118513_LINE2848_MYB_D_N2	-0.122665	0.108414	-0.0847831	0.107041	1.05182	1.05747	1.12185	1.03332
ENSG00000077092_LINE2898_RARB_D_N1	-0.179127	0.136553	-0.0866547	0.266936	1.00254	1.01566	1.05907	1.1508
ENSG00000185507_LINE2764_IRF7_D_N1	0.120039	-0.0565413	-0.0874551	-0.114731	1.05549	1.18098	1.02231	1.01646
ENSG00000198517_LINE545_MAFK_D_N3	-0.00151684	0.151475	-0.0876733	-0.124995	0.925861	1.1737	0.997461	1.19192
ENSG00000128573_LINE1970_FOXP2_D_N2	-0.180016	0.0527571	-0.0880641	0.292638	1.20259	1.22292	1.21203	1.29165
ENSG00000174282_LINE1184_ZBTB4_D_N1	0.0575034	-0.0238768	-0.0903727	0.220796	1.01122	0.933197	0.998037	0.938083
ENSG00000115415_LINE3469_STAT1_D_N1	-0.100849	0.0423171	-0.0905615	0.198578	0.885918	1.26769	1.0148	1.06064
ENSG00000179922_LINE1252_ZNF784_D	0.230047	-0.0278199	-0.0915594	0.0136457	1.11843	1.1264	1.00708	0.900876
ENSG00000101076_LINE2935_HNF4A_D_N1	-0.117366	0.0613365	-0.0919089	0.220148	1.03034	0.950585	1.00151	1.00376
ENSG00000054598_LINE1940_FOXC1_D_N1	-0.135485	0.052508	-0.0921496	0.266775	0.985169	1.12887	0.923121	1.04029
ENSG00000170122_LINE2897_FOXD4_I_N5	-0.135485	0.052508	-0.0921496	0.266775	0.985169	1.12887	0.923121	1.04029
ENSG00000184492_LINE3342_FOXD4L1_I_N5	-0.135485	0.052508	-0.0921496	0.266775	0.985169	1.12887	0.923121	1.04029
ENSG00000187559_LINE3753_FOXD4L3_I_N5	-0.135485	0.052508	-0.0921496	0.266775	0.985169	1.12887	0.923121	1.04029
ENSG00000204779_LINE4027_FOXD4L5_I_N5	-0.135485	0.052508	-0.0921496	0.266775	0.985169	1.12887	0.923121	1.04029
ENSG00000204793_LINE4164_FOXD4L6_I_N5	-0.135485	0.052508	-0.0921496	0.266775	0.985169	1.12887	0.923121	1.04029
ENSG00000129654_LINE6832_FOXJ1_I_N5	-0.135485	0.052508	-0.0921496	0.266775	0.985169	1.12887	0.923121	1.04029
ENSG00000183770_LINE8823_FOXL2_I_N5	-0.135485	0.052508	-0.0921496	0.266775	0.985169	1.12887	0.923121	1.04029
ENSG00000184659_LINE9140_FOXD4L4_I_N5	-0.135485	0.052508	-0.0921496	0.266775	0.985169	1.12887	0.923121	1.04029
ENSG00000204828_LINE10549_FOXD4L2_I_N5	-0.135485	0.052508	-0.0921496	0.266775	0.985169	1.12887	0.923121	1.04029
ENSG00000143995_LINE2388_MEIS1_D_N1	0.41378	-0.151969	-0.0921873	-0.0698155	0.977431	1.07739	0.993105	1.06808
ENSG00000057657_LINE617_PRDM1_D_N1	-0.12018	-0.0450185	-0.092284	0.13672	1.0959	0.957272	1.09553	1.05381
ENSG00000171956_LINE2021_FOXB1_D_N2	0.0171509	0.281223	-0.0924815	-0.199644	1.03097	1.06338	1.01773	1.25227
ENSG00000170122_LINE2894_FOXD4_I_N1	0.0171509	0.281223	-0.0924815	-0.199644	1.03097	1.06338	1.01773	1.25227
ENSG00000184492_LINE3339_FOXD4L1_I_N1	0.0171509	0.281223	-0.0924815	-0.199644	1.03097	1.06338	1.01773	1.25227
ENSG00000187559_LINE3750_FOXD4L3_I_N1	0.0171509	0.281223	-0.0924815	-0.199644	1.03097	1.06338	1.01773	1.25227
ENSG00000204779_LINE4024_FOXD4L5_I_N1	0.0171509	0.281223	-0.0924815	-0.199644	1.03097	1.06338	1.01773	1.25227
ENSG00000204793_LINE4161_FOXD4L6_I_N1	0.0171509	0.281223	-0.0924815	-0.199644	1.03097	1.06338	1.01773	1.25227
ENSG00000129654_LINE6829_FOXJ1_I_N1	0.0171509	0.281223	-0.0924815	-0.199644	1.03097	1.06338	1.01773	1.25227
ENSG00000184659_LINE9137_FOXD4L4_I_N1	0.0171509	0.281223	-0.0924815	-0.199644	1.03097	1.06338	1.01773	1.25227
ENSG00000204828_LINE10546_FOXD4L2_I_N1	0.0171509	0.281223	-0.0924815	-0.199644	1.03097	1.06338	1.01773	1.25227
ENSG00000143032_LINE2380_BARHL2_D_N2	0.00455952	0.0592486	-0.092944	0.0518324	1.07714	0.981434	0.990335	0.903243
ENSG00000100105_LINE688_PATZ1_D	-0.150624	-0.140751	-0.0935247	0.464173	0.92274	1.1742	1.18826	1.45667
ENSG00000137203_LINE28_TFAP2A_D_N2	-0.228513	-0.145328	-0.0936475	0.394729	1.007	1.29611	1.18716	1.42692
ENSG00000137492_LINE3592_PRKRIR_D	0.0700553	0.015107	-0.0937549	-0.0804917	1.0783	0.983621	0.993698	1.08423
ENSG00000132604_LINE2851_TERF2_I	-0.0918437	0.188663	-0.0940827	0.0977498	0.987106	0.875937	0.997363	1.01328
ENSG00000197576_LINE16112_HOXA4_I_N1	-0.138794	0.0517594	-0.0943209	0.312245	1.03158	1.05352	0.980063	1.08597
ENSG00000137090_LINE1731_DMRT1_D_N1	0.122465	0.11002	-0.0951336	-0.111687	0.982389	1.03741	0.911257	1.01014
ENSG00000184486_LINE2676_POU3F2_D_N1	-0.150182	0.255098	-0.0977419	0.0917449	0.996222	0.938914	0.946214	0.933998
ENSG00000140836_LINE2376_ZFHX3_D_N1	-0.0227011	0.313409	-0.0984082	-0.0773027	1.00193	1.05332	0.97009	1.09404
ENSG00000163909_LINE249_HEYL_I	-0.0966297	0.0225831	-0.0987453	0.241648	1.01111	1.06595	0.989399	0.99959
ENSG00000091831_LINE2909_ESR1_D_N1	-0.375389	0.156521	-0.100092	0.319615	1.09445	1.20748	1.05393	1.00741
ENSG00000169981_LINE1124_ZNF35_I	0.0528273	0.143764	-0.101482	0.0143594	1.05203	1.1151	1.25788	1.21888
ENSG00000204231_LINE3132_RXRB_D_N1	-0.283164	0.0761319	-0.101846	0.353066	0.969536	1.05346	1.0793	0.933498
ENSG00000122592_LINE2299_HOXA7_D	-0.104664	0.0056045	-0.102141	0.265936	1.05343	0.983645	0.9328	1.09458
ENSG00000197576_LINE16150_HOXA4_I_N1	-0.104664	0.0056045	-0.102141	0.265936	1.05343	0.983645	0.9328	1.09458
ENSG00000135100_LINE2344_HNF1A_D_N4	-0.0170273	0.0990569	-0.102376	0.0309327	0.931518	1.00307	0.969909	1.09068
ENSG00000126561_LINE3482_STAT5A_D_N1	-0.139939	-0.0323474	-0.103302	0.297708	1.04323	1.04497	0.980208	0.99284
ENSG00000187140_LINE2054_FOXD3_D_N2	0.194384	0.134594	-0.10367	-0.143438	1.19577	1.31151	1.21323	1.39543
ENSG00000087903_LINE3245_RFX2_D_N1	0.0760964	-0.00545869	-0.104596	-0.00850751	0.936546	0.94494	1.08834	0.979964
ENSG00000215754_LINE2568_ENSG00000215754_I	-0.195118	0.147517	-0.105184	0.224291	1.01371	1.01067	1.04038	1.14386
ENSG00000217642_LINE2569_ENSG00000217642_I	-0.195118	0.147517	-0.105184	0.224291	1.01371	1.01067	1.04038	1.14386
ENSG00000224558_LINE2570_ENSG00000224558_I	-0.195118	0.147517	-0.105184	0.224291	1.01371	1.01067	1.04038	1.14386
ENSG00000225958_LINE2572_ENSG00000225958_I	-0.195118	0.147517	-0.105184	0.224291	1.01371	1.01067	1.04038	1.14386
ENSG00000226866_LINE2574_ENSG00000226866_I	-0.195118	0.147517	-0.105184	0.224291	1.01371	1.01067	1.04038	1.14386
ENSG00000227476_LINE2576_DUX4L5_I	-0.195118	0.147517	-0.105184	0.224291	1.01371	1.01067	1.04038	1.14386
ENSG00000227522_LINE2577_ENSG00000227522_I	-0.195118	0.147517	-0.105184	0.224291	1.01371	1.01067	1.04038	1.14386
ENSG00000227904_LINE2578_DUX4L2_I	-0.195118	0.147517	-0.105184	0.224291	1.01371	1.01067	1.04038	1.14386
ENSG00000228114_LINE2579_DUX4L3_I	-0.195118	0.147517	-0.105184	0.224291	1.01371	1.01067	1.04038	1.14386
ENSG00000228188_LINE2580_DUX4L6_I	-0.195118	0.147517	-0.105184	0.224291	1.01371	1.01067	1.04038	1.14386
ENSG00000228710_LINE2581_ENSG00000228710_I	-0.195118	0.147517	-0.105184	0.224291	1.01371	1.01067	1.04038	1.14386
ENSG00000229617_LINE2583_CT4768282_I	-0.195118	0.147517	-0.105184	0.224291	1.01371	1.01067	1.04038	1.14386
ENSG00000230380_LINE2584_ENSG00000230380_I	-0.195118	0.147517	-0.105184	0.224291	1.01371	1.01067	1.04038	1.14386
ENSG00000230776_LINE2586_ENSG00000230776_I	-0.195118	0.147517	-0.105184	0.224291	1.01371	1.01067	1.04038	1.14386
ENSG00000231089_LINE2587_AL5921702_I	-0.195118	0.147517	-0.105184	0.224291	1.01371	1.01067	1.04038	1.14386
ENSG00000232923_LINE2590_ENSG00000232923_I	-0.195118	0.147517	-0.105184	0.224291	1.01371	1.01067	1.04038	1.14386
ENSG00000233294_LINE2591_ENSG00000233294_I	-0.195118	0.147517	-0.105184	0.224291	1.01371	1.01067	1.04038	1.14386
ENSG00000233361_LINE2592_ENSG00000233361_I	-0.195118	0.147517	-0.105184	0.224291	1.01371	1.01067	1.04038	1.14386
ENSG00000233698_LINE2593_ENSG00000233698_I	-0.195118	0.147517	-0.105184	0.224291	1.01371	1.01067	1.04038	1.14386
ENSG00000233794_LINE2594_ENSG00000233794_I	-0.195118	0.147517	-0.105184	0.224291	1.01371	1.01067	1.04038	1.14386
ENSG00000234550_LINE2596_ENSG00000234550_I	-0.195118	0.147517	-0.105184	0.224291	1.01371	1.01067	1.04038	1.14386
ENSG00000236207_LINE2598_ENSG00000236207_I	-0.195118	0.147517	-0.105184	0.224291	1.01371	1.01067	1.04038	1.14386
ENSG00000237516_LINE2601_ENSG00000237516_I	-0.195118	0.147517	-0.105184	0.224291	1.01371	1.01067	1.04038	1.14386
ENSG00000250589_LINE2602_ENSG00000250589_I	-0.195118	0.147517	-0.105184	0.224291	1.01371	1.01067	1.04038	1.14386
ENSG00000260596_LINE2603_DUX4_D	-0.195118	0.147517	-0.105184	0.224291	1.01371	1.01067	1.04038	1.14386
DUX1_HUMAN_LINE11277_DUX1_I	-0.195118	0.147517	-0.105184	0.224291	1.01371	1.01067	1.04038	1.14386
DUX3_HUMAN_LINE11282_DUX3_I	-0.195118	0.147517	-0.105184	0.224291	1.01371	1.01067	1.04038	1.14386
ENSG00000135547_LINE194_HEY2_D_N1	-0.0664364	0.01092	-0.105355	0.159739	0.745802	0.906314	0.838935	1.03295
ENSG00000212993_LINE2697_POU5F1B_D_N1	0.142855	0.140901	-0.105527	-0.190665	1.0083	1.0743	0.922955	0.996577
ENSG00000206454_LINE6132_AL7735441_I_N1	0.142855	0.140901	-0.105527	-0.190665	1.0083	1.0743	0.922955	0.996577
ENSG00000229094_LINE6148_CR3882292_I_N1	0.142855	0.140901	-0.105527	-0.190665	1.0083	1.0743	0.922955	0.996577
ENSG00000233911_LINE6165_AL6628334_I_N1	0.142855	0.140901	-0.105527	-0.190665	1.0083	1.0743	0.922955	0.996577
ENSG00000235068_LINE6179_CR7598154_I_N1	0.142855	0.140901	-0.105527	-0.190665	1.0083	1.0743	0.922955	0.996577
ENSG00000237582_LINE6193_BX0885802_I_N1	0.142855	0.140901	-0.105527	-0.190665	1.0083	1.0743	0.922955	0.996577
ENSG00000230336_LINE17158_CR8477943_I_N1	0.142855	0.140901	-0.105527	-0.190665	1.0083	1.0743	0.922955	0.996577
ENSG00000184486_LINE2675_POU3F2_D_N1	0.0478386	-0.0446115	-0.106023	-0.0200064	0.981807	1.11609	1.12535	1.00388
ENSG00000107249_LINE816_GLIS3_D_N1	0.0699349	-0.104029	-0.10692	0.223047	0.969671	1.00056	0.991197	1.10767
ENSG00000109705_LINE2257_NKX32_D	0.0364094	0.0148676	-0.109943	-0.00444104	0.993634	0.96404	1.05703	0.949455
ENSG00000131759_LINE2985_RARA_D_N2	-0.158173	0.0808461	-0.110131	0.193913	1.00786	0.939917	1.06967	0.992508
ENSG00000143190_LINE2666_POU2F1_D_N1	0.21329	0.135485	-0.11044	-0.14185	1.02306	1.00173	0.92682	0.97358
ENSG00000137709_LINE2650_POU2F3_D_N1	0.172358	0.189952	-0.111121	-0.239186	1.0182	1.11578	0.945359	0.908392
ENSG00000176678_LINE2028_FOXL1_D_N1	0.0654097	0.18338	-0.111153	-0.151279	1.02454	0.973877	1.0215	1.12071
ENSG00000170122_LINE2828_FOXD4_I_N1	0.0654097	0.18338	-0.111153	-0.151279	1.02454	0.973877	1.0215	1.12071
ENSG00000184492_LINE3269_FOXD4L1_I_N1	0.0654097	0.18338	-0.111153	-0.151279	1.02454	0.973877	1.0215	1.12071
ENSG00000187559_LINE3688_FOXD4L3_I_N1	0.0654097	0.18338	-0.111153	-0.151279	1.02454	0.973877	1.0215	1.12071
ENSG00000204779_LINE3962_FOXD4L5_I_N1	0.0654097	0.18338	-0.111153	-0.151279	1.02454	0.973877	1.0215	1.12071
ENSG00000204793_LINE4099_FOXD4L6_I_N1	0.0654097	0.18338	-0.111153	-0.151279	1.02454	0.973877	1.0215	1.12071
ENSG00000129654_LINE6764_FOXJ1_I_N1	0.0654097	0.18338	-0.111153	-0.151279	1.02454	0.973877	1.0215	1.12071
ENSG00000183770_LINE8754_FOXL2_I_N1	0.0654097	0.18338	-0.111153	-0.151279	1.02454	0.973877	1.0215	1.12071
ENSG00000184659_LINE9075_FOXD4L4_I_N1	0.0654097	0.18338	-0.111153	-0.151279	1.02454	0.973877	1.0215	1.12071
ENSG00000204828_LINE10484_FOXD4L2_I_N1	0.0654097	0.18338	-0.111153	-0.151279	1.02454	0.973877	1.0215	1.12071
ENSG00000204612_LINE2065_FOXB2_I	0.0821519	0.215467	-0.111456	-0.157237	1.07548	1.1299	1.25008	1.21089
ENSG00000143171_LINE3008_RXRG_D_N2	-0.185404	-0.00578547	-0.111761	0.354876	1.08603	0.877492	1.00791	1.23371
ENSG00000064835_LINE2643_POU1F1_D_N1	0.0148551	0.0367005	-0.114945	0.111614	0.957262	0.993783	0.898969	0.944767
ENSG00000160113_LINE3034_NR2F6_D_N1	-0.186475	0.12894	-0.115002	0.283545	1.13318	1.03468	0.989914	0.946012
ENSG00000025156_LINE2707_HSF2_D_N2	-0.0196368	0.0642931	-0.116334	0.104901	1.09093	0.989739	1.02344	1.0887
ENSG00000107807_LINE2240_TLX1_D_N1	0.166918	-0.0903425	-0.116586	0.134115	1.03191	0.913159	0.988729	0.972625
ENSG00000164438_LINE2429_TLX3_I	0.166918	-0.0903425	-0.116586	0.134115	1.03191	0.913159	0.988729	0.972625
ENSG00000184221_LINE291_OLIG1_D	0.129243	0.053251	-0.117157	0.0647148	1.02621	1.08239	1.09178	0.988663
ENSG00000112246_LINE139_SIM1_I	-0.102685	-0.0249137	-0.117614	0.266396	1.03913	0.980508	1.07985	1.01945
ENSG00000130751_LINE178_NPAS1_I	-0.102685	-0.0249137	-0.117614	0.266396	1.03913	0.980508	1.07985	1.01945
ENSG00000151322_LINE225_NPAS3_I	-0.102685	-0.0249137	-0.117614	0.266396	1.03913	0.980508	1.07985	1.01945
ENSG00000159263_LINE238_SIM2_I	-0.102685	-0.0249137	-0.117614	0.266396	1.03913	0.980508	1.07985	1.01945
ENSG00000250811_LINE320_ENSG00000250811_I	-0.102685	-0.0249137	-0.117614	0.266396	1.03913	0.980508	1.07985	1.01945
ENSG00000142025_LINE4258_DMRTC2_I_N2	-0.0651379	0.112101	-0.117676	0.0626368	0.966096	0.918455	0.945942	1.10364
ENSG00000183770_LINE8793_FOXL2_I_N3	0.140566	0.0997743	-0.118166	-0.0955392	1.1919	1.21563	1.14072	1.24144
ENSG00000176678_LINE2031_FOXL1_D_N1	0.0472526	0.179372	-0.118329	-0.051046	1.10518	1.10584	1.17165	1.36671
ENSG00000179059_LINE3470_ZFP42_I_N1	-0.0456246	-0.0822523	-0.119449	0.341869	0.991101	0.989918	0.95952	1.03269
ENSG00000066336_LINE1811_SPI1_D_N1	-0.120032	0.0462545	-0.119782	0.091904	1.08086	1.07362	1.02405	1.07412
ENSG00000168269_LINE2010_FOXI1_D_N2	-0.0430052	0.175197	-0.119866	-0.0609642	1.10051	1.03638	1.17059	1.16215
ENSG00000137265_LINE2749_IRF4_D_N1	0.0413491	0.176037	-0.120233	-0.0909901	0.923661	0.978656	0.972734	1.07585
ENSG00000171634_LINE3685_BPTF_D_N1	0.286443	0.0566136	-0.12036	-0.241386	1.10712	0.999194	1.09821	1.13523
ENSG00000161940_LINE1031_BCL6B_D	0.0593276	0.0182373	-0.121627	-0.0986371	1.01556	1.03393	0.943478	1.04507
ENSG00000174576_LINE275_NPAS4_I	-0.132096	0.101534	-0.121989	0.316975	1.01563	0.996802	1.05141	0.938379
ENSG00000106331_LINE2618_PAX4_D_N1	-0.24812	0.184478	-0.123007	0.0511294	0.931364	1.04445	0.976008	1.0243
ENSG00000169740_LINE1118_ZNF32_I	0.0928837	0.174731	-0.123612	0.0474115	1.11628	1.03182	0.957676	1.1621
ENSG00000137090_LINE1730_DMRT1_D_N1	0.122478	0.209771	-0.124545	-0.0118209	0.963052	1.03503	1.00468	1.03093
ENSG00000179388_LINE1244_EGR3_D_N1	0.104548	-0.108519	-0.125011	0.179889	1.06195	1.12346	1.0576	1.07114
ENSG00000175197_LINE504_DDIT3_D	-1.42734e-05	0.00869103	-0.127022	0.205556	0.950103	1.14615	0.918849	0.890462
ENSG00000164379_LINE2006_FOXQ1_D	0.0469459	0.214519	-0.128384	-0.0639454	1.03109	1.04494	1.05169	1.13174
ENSG00000197576_LINE16097_HOXA4_I_N1	-0.046907	0.203021	-0.129209	0.0179325	1.07523	1.05629	1.00852	0.972017
ENSG00000186350_LINE3116_RXRA_D_N3	-0.265448	0.144565	-0.130395	0.327948	0.977582	1.01107	1.01921	0.970928
ENSG00000185122_LINE2726_HSF1_D_N4	-0.0744641	0.118385	-0.130464	0.085344	1.04308	1.01867	1.03567	1.04244
ENSG00000125952_LINE73_MAX_D_N10	-0.205122	-0.0591113	-0.130787	0.536501	0.948126	1.22611	1.08555	1.10135
ENSG00000164920_LINE1051_OSR2_I	0.0333335	-0.0139168	-0.131035	0.0798468	0.965478	0.88378	0.991855	0.921449
ENSG00000107485_LINE2090_GATA3_D_N1	-0.161033	0.172945	-0.131199	0.127694	1.02013	1.01778	1.00778	0.946622
ENSG00000204103_LINE553_MAFB_D	0.0445488	0.0887403	-0.132411	0.0499708	1.06731	1.13434	1.01718	1.19058
ENSG00000142539_LINE1880_SPIB_D_N2	-0.0556692	0.00080221	-0.133601	0.0767168	1.04984	1.141	1.10716	1.07482
ENSG00000068305_LINE2773_MEF2A_D_N1	0.1315	0.0280588	-0.13374	-0.172349	0.895612	0.95776	1.01146	1.03696
ENSG00000185668_LINE2682_POU3F1_D_N1	-0.00447287	-0.0484139	-0.134787	0.14872	1.00887	1.00792	1.07428	1.01833
ENSG00000162676_LINE1033_GFI1_D_N2	-0.161794	0.0509401	-0.134816	0.216454	0.983283	1.00179	0.929285	0.955242
ENSG00000172819_LINE3061_RARG_D_N2	-0.258838	0.0609621	-0.135519	0.249346	0.965309	0.943179	1.08107	1.18932
ENSG00000138336_LINE1723_TET1_D	0.000567097	-0.0243979	-0.136254	0.102351	0.984715	1.10396	1.05961	1.19776
ENSG00000128652_LINE2317_HOXD3_I	0.0244173	0.0848811	-0.138902	0.115645	0.971345	1.09408	1.05022	1.09971
ENSG00000102145_LINE2074_GATA1_D_N1	-0.240134	0.0713621	-0.139075	0.217729	1.05436	0.999849	0.984353	1.0299
ENSG00000165588_LINE2448_OTX2_D_N1	0.0390931	0.0607717	-0.139177	0.0851853	1.00345	1.10673	1.06082	1.03073
ENSG00000105672_LINE1815_ETV2_D	-0.108094	0.130055	-0.139273	0.160235	1.00632	1.15392	1.21481	1.20682
ENSG00000016082_LINE2169_ISL1_D	0.154668	-0.0687043	-0.13933	0.0325662	1.0257	0.911918	1.02084	1.02862
ENSG00000227059_LINE2575_AC2261502_D	0.210164	-0.0431245	-0.139766	0.11038	1.0455	0.99915	1.00422	1.05502
ENSG00000184271_LINE2532_POU6F1_D_N2	0.212381	0.194027	-0.140891	-0.216343	1.00974	1.05232	0.945864	1.04539
ENSG00000152804_LINE2397_HHEX_I	0.130513	0.0255515	-0.142347	0.0406685	1.05191	0.993492	0.91877	0.967208
ENSG00000152284_LINE3420_TCF7L1_D	-0.0479028	-0.00348952	-0.142606	0.103943	0.978229	0.995081	0.963562	1.08695
ENSG00000197576_LINE16129_HOXA4_I_N70	0.226385	0.199499	-0.142679	-0.161753	0.99884	1.03536	0.986804	0.88721
ENSG00000187140_LINE2052_FOXD3_D_N1	-0.0700129	0.152692	-0.142885	0.204674	1.04633	1.06871	0.980902	1.04269
ENSG00000100219_LINE344_XBP1_D_N4	-0.151595	0.192463	-0.144183	0.075807	1.04074	1.07403	1.00762	1.25329
ENSG00000069011_LINE2181_PITX1_D_N3	0.0857448	-0.0286577	-0.144454	0.210584	1.0301	1.11523	0.997046	1.00376
ENSG00000103241_LINE1950_FOXF1_D_N2	0.00474097	0.220505	-0.145624	-0.0788258	1.15645	1.18828	1.10251	1.28112
ENSG00000170122_LINE2870_FOXD4_I_N7	0.00474097	0.220505	-0.145624	-0.0788258	1.15645	1.18828	1.10251	1.28112
ENSG00000184492_LINE3314_FOXD4L1_I_N7	0.00474097	0.220505	-0.145624	-0.0788258	1.15645	1.18828	1.10251	1.28112
ENSG00000187559_LINE3727_FOXD4L3_I_N7	0.00474097	0.220505	-0.145624	-0.0788258	1.15645	1.18828	1.10251	1.28112
ENSG00000204779_LINE4001_FOXD4L5_I_N7	0.00474097	0.220505	-0.145624	-0.0788258	1.15645	1.18828	1.10251	1.28112
ENSG00000204793_LINE4138_FOXD4L6_I_N7	0.00474097	0.220505	-0.145624	-0.0788258	1.15645	1.18828	1.10251	1.28112
ENSG00000129654_LINE6807_FOXJ1_I_N3	0.00474097	0.220505	-0.145624	-0.0788258	1.15645	1.18828	1.10251	1.28112
ENSG00000184659_LINE9114_FOXD4L4_I_N7	0.00474097	0.220505	-0.145624	-0.0788258	1.15645	1.18828	1.10251	1.28112
ENSG00000204828_LINE10523_FOXD4L2_I_N7	0.00474097	0.220505	-0.145624	-0.0788258	1.15645	1.18828	1.10251	1.28112
ENSG00000025156_LINE2705_HSF2_D_N1	0.019688	0.203295	-0.146439	-0.0425443	1.04823	1.16572	1.02687	1.0123
ENSG00000164299_LINE3669_SPZ1_D_N1	0.0738432	-0.169471	-0.146566	0.263914	0.992219	1.09894	1.02333	1.12352
ENSG00000116132_LINE2282_PRRX1_D_N1	0.422228	-0.241589	-0.148603	0.00597138	1.15099	1.34864	1.07294	1.18749
ENSG00000143171_LINE3007_RXRG_D_N3	-0.286569	0.154999	-0.149066	0.338349	0.977829	1.04004	1.04401	1.00089
ENSG00000183770_LINE8802_FOXL2_I_N1	-0.0295197	0.20268	-0.149988	0.121573	0.984148	1.20244	1.08836	1.11244
ENSG00000185507_LINE2763_IRF7_D_N1	0.065612	0.133884	-0.15011	-0.0429425	1.05066	1.14513	1.00851	1.11447
ENSG00000116990_LINE150_MYCL1_I	-0.103655	-0.0934539	-0.150138	0.409445	1.02125	1.17315	1.07271	1.14822
ENSG00000111249_LINE1693_CUX2_D_N1	-0.154598	0.184072	-0.150375	0.2959	1.01084	1.03384	0.95598	1.1294
ENSG00000170122_LINE2875_FOXD4_I_N1	0.0990352	0.197376	-0.1507	-0.126193	1.02048	0.892659	0.961298	1.15728
ENSG00000184492_LINE3319_FOXD4L1_I_N1	0.0990352	0.197376	-0.1507	-0.126193	1.02048	0.892659	0.961298	1.15728
ENSG00000187559_LINE3732_FOXD4L3_I_N1	0.0990352	0.197376	-0.1507	-0.126193	1.02048	0.892659	0.961298	1.15728
ENSG00000204779_LINE4006_FOXD4L5_I_N1	0.0990352	0.197376	-0.1507	-0.126193	1.02048	0.892659	0.961298	1.15728
ENSG00000204793_LINE4143_FOXD4L6_I_N1	0.0990352	0.197376	-0.1507	-0.126193	1.02048	0.892659	0.961298	1.15728
ENSG00000129654_LINE6812_FOXJ1_I_N1	0.0990352	0.197376	-0.1507	-0.126193	1.02048	0.892659	0.961298	1.15728
ENSG00000183770_LINE8801_FOXL2_I_N1	0.0990352	0.197376	-0.1507	-0.126193	1.02048	0.892659	0.961298	1.15728
ENSG00000184659_LINE9119_FOXD4L4_I_N1	0.0990352	0.197376	-0.1507	-0.126193	1.02048	0.892659	0.961298	1.15728
ENSG00000204828_LINE10528_FOXD4L2_I_N1	0.0990352	0.197376	-0.1507	-0.126193	1.02048	0.892659	0.961298	1.15728
ENSG00000169953_LINE2710_HSFY2_D_N2	-0.114662	0.116811	-0.151769	0.205385	1.05985	1.01413	1.03436	0.984951
ENSG00000172468_LINE2715_HSFY1_I	-0.114662	0.116811	-0.151769	0.205385	1.05985	1.01413	1.03436	0.984951
ENSG00000204304_LINE2556_PBX2_D	0.00248478	0.104463	-0.152091	0.0820253	1.03904	0.969745	0.980137	1.06288
ENSG00000206315_LINE2562_AL8454643_I	0.00248478	0.104463	-0.152091	0.0820253	1.03904	0.969745	0.980137	1.06288
ENSG00000224952_LINE2571_BX2846861_I	0.00248478	0.104463	-0.152091	0.0820253	1.03904	0.969745	0.980137	1.06288
ENSG00000225987_LINE2573_CR8124782_I	0.00248478	0.104463	-0.152091	0.0820253	1.03904	0.969745	0.980137	1.06288
ENSG00000232005_LINE2588_BX9272396_I	0.00248478	0.104463	-0.152091	0.0820253	1.03904	0.969745	0.980137	1.06288
ENSG00000236353_LINE2599_CR9338788_I	0.00248478	0.104463	-0.152091	0.0820253	1.03904	0.969745	0.980137	1.06288
ENSG00000237344_LINE2600_AL6628305_I	0.00248478	0.104463	-0.152091	0.0820253	1.03904	0.969745	0.980137	1.06288
ENSG00000105717_LINE11892_PBX4_I_N1	0.00248478	0.104463	-0.152091	0.0820253	1.03904	0.969745	0.980137	1.06288
ENSG00000134138_LINE2335_MEIS2_D_N1	0.1385	-0.0561592	-0.152123	0.0581074	1.05431	1.15293	1.09436	1.04219
ENSG00000185630_LINE2538_PBX1_D_N4	0.0667252	-0.0166745	-0.152257	0.284982	0.997375	1.11373	0.947614	1.07663
ENSG00000105717_LINE11878_PBX4_I_N4	0.0667252	-0.0166745	-0.152257	0.284982	0.997375	1.11373	0.947614	1.07663
ENSG00000160224_LINE3298_AIRE_D	0.206593	0.0586272	-0.15254	-0.0187438	1.08241	1.05851	0.89535	1.07903
ENSG00000125798_LINE1966_FOXA2_D_N1	0.0501253	0.214795	-0.152657	-0.145652	1.03828	1.10577	1.0897	1.19633
ENSG00000099326_LINE683_MZF1_D_N2	0.117286	-0.04411	-0.152957	0.268491	0.990002	1.09872	0.966566	1.33823
ENSG00000168826_LINE1113_ZBTB49_D	-0.0232657	0.0765862	-0.15434	0.169691	0.858209	0.982876	1.02165	1.02268
ENSG00000197063_LINE538_MAFG_D_N1	-0.128035	0.256386	-0.155609	0.0521646	1.08179	1.19172	1.08306	1.23844
ENSG00000115507_LINE2272_OTX1_D_N1	0.0388653	0.11432	-0.155693	0.0405879	1.03346	1.07194	0.981098	1.04081
ENSG00000197587_LINE2552_DMBX1_D	0.0826296	-0.0951381	-0.157319	0.219767	1.03576	0.95554	0.95807	0.999534
ENSG00000101057_LINE2839_MYBL2_D_N1	0.253873	0.0066732	-0.157941	-0.0131507	0.960576	1.05224	0.920563	1.23958
ENSG00000160967_LINE1705_CUX1_D_N2	-0.188072	0.205321	-0.16063	0.245962	1.10817	0.971828	0.993094	1.06077
ENSG00000101076_LINE2933_HNF4A_D_N1	-0.26366	0.189339	-0.162659	0.349248	0.977818	1.138	1.04642	1.01922
ENSG00000196233_LINE3181_LCOR_I	0.0707856	-0.0218001	-0.16286	0.0617767	1.02426	0.950476	1.10893	0.992402
ENSG00000198815_LINE2059_FOXJ3_D_N1	0.11948	0.158853	-0.164025	-0.00742204	1.11409	1.10293	1.06309	1.1264
ENSG00000053254_LINE2562_FOXN3_I_N3	0.11948	0.158853	-0.164025	-0.00742204	1.11409	1.10293	1.06309	1.1264
ENSG00000170122_LINE2915_FOXD4_I_N3	0.11948	0.158853	-0.164025	-0.00742204	1.11409	1.10293	1.06309	1.1264
ENSG00000184492_LINE3360_FOXD4L1_I_N3	0.11948	0.158853	-0.164025	-0.00742204	1.11409	1.10293	1.06309	1.1264
ENSG00000187559_LINE3771_FOXD4L3_I_N3	0.11948	0.158853	-0.164025	-0.00742204	1.11409	1.10293	1.06309	1.1264
ENSG00000204779_LINE4045_FOXD4L5_I_N3	0.11948	0.158853	-0.164025	-0.00742204	1.11409	1.10293	1.06309	1.1264
ENSG00000204793_LINE4182_FOXD4L6_I_N3	0.11948	0.158853	-0.164025	-0.00742204	1.11409	1.10293	1.06309	1.1264
ENSG00000129654_LINE6850_FOXJ1_I_N3	0.11948	0.158853	-0.164025	-0.00742204	1.11409	1.10293	1.06309	1.1264
ENSG00000170802_LINE7895_FOXN2_I_N3	0.11948	0.158853	-0.164025	-0.00742204	1.11409	1.10293	1.06309	1.1264
ENSG00000183770_LINE8841_FOXL2_I_N3	0.11948	0.158853	-0.164025	-0.00742204	1.11409	1.10293	1.06309	1.1264
ENSG00000184659_LINE9158_FOXD4L4_I_N3	0.11948	0.158853	-0.164025	-0.00742204	1.11409	1.10293	1.06309	1.1264
ENSG00000204828_LINE10567_FOXD4L2_I_N3	0.11948	0.158853	-0.164025	-0.00742204	1.11409	1.10293	1.06309	1.1264
ENSG00000102145_LINE2075_GATA1_D_N1	0.116125	0.0337678	-0.164057	0.0280436	1.0573	0.992383	1.0721	1.00971
ENSG00000131196_LINE3212_NFATC1_D_N1	-0.0705808	0.172965	-0.164857	0.0561011	0.997539	1.06874	0.993522	0.988317
ENSG00000124813_LINE3278_RUNX2_D_N1	0.141653	0.0076274	-0.166344	0.013852	1.04725	0.929168	1.02044	1.05219
ENSG00000137203_LINE29_TFAP2A_D_N3	-0.0711733	-0.235027	-0.168363	0.614159	1.00557	1.34721	1.2636	1.52036
ENSG00000054598_LINE1941_FOXC1_D_N1	-0.0124064	0.257225	-0.171538	0.0143243	1.09344	1.09146	1.12807	1.22764
ENSG00000037965_LINE2170_HOXC8_D	-0.00245645	0.138151	-0.172183	0.159629	1.05456	0.960484	1.02241	0.967548
ENSG00000156273_LINE440_BACH1_D_N1	0.212017	0.169848	-0.173507	-0.345863	1.04661	0.912453	0.999809	1.0076
ENSG00000130700_LINE2098_GATA5_D_N1	-0.267685	0.118443	-0.173569	0.457566	1.00108	1.03477	0.952665	1.00107
ENSG00000063515_LINE2174_GSC2_D	0.0809603	-0.0267244	-0.173611	0.256525	1.09911	0.925461	0.977652	0.998209
ENSG00000196843_LINE52_ARID5A_I	-0.131357	0.140221	-0.173851	0.337814	1.01546	0.994945	0.926488	0.910747
ENSG00000137273_LINE1989_FOXF2_D_N2	0.0230183	0.0808572	-0.173984	0.221964	1.15287	1.23379	1.21182	1.27155
ENSG00000172789_LINE2485_AC0125311_I	0.182758	0.214632	-0.174162	-0.264691	0.870034	0.96745	0.979095	0.926516
ENSG00000184481_LINE2039_FOXO4_D_N3	-0.0385797	0.224854	-0.175795	0.0105572	1.08037	1.18337	1.1112	1.33445
ENSG00000065029_LINE624_ZNF76_I	0.00676539	-0.0301116	-0.176672	0.202654	0.942122	0.913107	0.937793	0.964353
ENSG00000182158_LINE526_CREB3L2_I	-0.170636	-0.00761352	-0.178842	0.411948	1.00798	1.0649	1.00586	1.16205
ENSG00000151702_LINE1885_FLI1_D_N2	-0.236944	0.130631	-0.18028	0.319592	1.05026	1.03982	0.914241	1.04385
ENSG00000133937_LINE2333_GSC_D	0.134362	-0.137793	-0.181407	0.297157	1.10517	0.972963	0.972448	1.06707
ENSG00000165588_LINE2449_OTX2_D_N2	0.304231	-0.135245	-0.182276	-0.0116404	1.06122	1.07146	0.977854	0.989297
ENSG00000157613_LINE447_CREB3L1_D_N3	-0.0753009	0.161185	-0.183608	0.135144	0.95573	0.931184	0.978266	1.04272
ENSG00000160967_LINE1706_CUX1_D_N1	-0.0107894	-0.028224	-0.184414	0.355294	0.986374	1.00752	1.09298	1.01605
ENSG00000091010_LINE2645_POU4F3_D	-0.123764	0.372369	-0.18489	0.0959307	0.957603	0.952943	0.946417	1.02507
ENSG00000185507_LINE2762_IRF7_D_N1	0.0638912	0.0683798	-0.185949	-0.077255	1.10139	1.1119	0.990557	1.08994
ENSG00000101216_LINE3291_GMEB2_D_N2	-0.0270397	0.0837008	-0.186213	0.255433	1.0772	1.08528	0.967964	1.09857
ENSG00000128604_LINE2742_IRF5_D_N1	-0.00957198	0.202714	-0.186493	0.0652173	0.940891	1.03459	0.939959	1.0946
ENSG00000106852_LINE2235_LHX6_D_N1	0.0113389	0.0727053	-0.190034	0.179241	0.994494	1.03288	1.01911	0.984105
ENSG00000170122_LINE2878_FOXD4_I_N1	-0.0152142	0.15518	-0.19009	0.0817561	1.16618	1.24279	1.20064	1.37487
ENSG00000184492_LINE3323_FOXD4L1_I_N1	-0.0152142	0.15518	-0.19009	0.0817561	1.16618	1.24279	1.20064	1.37487
ENSG00000129654_LINE6815_FOXJ1_I_N1	-0.0152142	0.15518	-0.19009	0.0817561	1.16618	1.24279	1.20064	1.37487
ENSG00000175745_LINE3084_NR2F1_D_N1	-0.290558	0.198168	-0.191321	0.277166	0.957648	1.00946	1.02272	1.09656
ENSG00000197757_LINE2553_HOXC6_D	0.00188977	0.194183	-0.191694	0.0213196	1.06855	1.0257	1.02549	1.00922
ENSG00000197576_LINE16154_HOXA4_I_N1	0.00188977	0.194183	-0.191694	0.0213196	1.06855	1.0257	1.02549	1.00922
ENSG00000125347_LINE2729_IRF1_D_N2	0.156829	0.21614	-0.192713	-0.187222	1.00182	1.02914	1.03561	1.01129
ENSG00000168310_LINE2755_IRF2_D_N2	0.153712	0.125786	-0.193364	-0.208588	1.14023	1.04189	1.04099	0.955005
ENSG00000135903_LINE2625_PAX3_D_N1	-0.179975	0.205271	-0.193446	0.327535	0.930298	1.02705	0.997156	1.09922
ENSG00000114853_LINE833_ZBTB47_I	0.358613	0.0203664	-0.196185	-0.215395	1.03398	0.978614	0.982542	0.961816
ENSG00000198740_LINE1514_ZNF652_I	0.358613	0.0203664	-0.196185	-0.215395	1.03398	0.978614	0.982542	0.961816
ENSG00000168610_LINE3497_STAT3_D_N1	0.00801071	-0.0517381	-0.196573	0.0900594	0.832077	1.00466	1.04468	0.874839
ENSG00000176678_LINE2029_FOXL1_D_N1	0.0306292	0.228508	-0.196635	0.00225657	1.01878	1.01047	1.04731	1.28956
ENSG00000183770_LINE8792_FOXL2_I_N1	0.0306292	0.228508	-0.196635	0.00225657	1.01878	1.01047	1.04731	1.28956
ENSG00000031544_LINE2888_NR2E3_D	-0.151033	0.163592	-0.197772	0.28625	1.01147	0.944979	0.957656	1.07334
ENSG00000135457_LINE2145_TFCP2_D_N1	0.191475	0.10174	-0.199849	0.0773078	1.01636	1.08267	1.04268	1.21671
ENSG00000186564_LINE2047_FOXD2_D_N1	-0.0371435	0.242658	-0.201382	0.13037	1.00415	1.12957	0.899622	1.10507
ENSG00000020633_LINE3270_RUNX3_D_N1	0.298049	0.0727115	-0.201408	-0.257358	1.05039	0.938	0.946531	0.995646
ENSG00000137709_LINE2649_POU2F3_D_N1	0.359079	-0.085153	-0.203809	-0.169927	0.98707	0.961106	1.00811	1.11618
ENSG00000212993_LINE2696_POU5F1B_D_N1	0.359079	-0.085153	-0.203809	-0.169927	0.98707	0.961106	1.00811	1.11618
ENSG00000126603_LINE899_GLIS2_D	0.0258623	-0.068249	-0.204504	0.303297	0.874096	1.04368	1.02672	1.13672
ENSG00000143190_LINE2651_POU2F1_D_N1	0.251868	0.188686	-0.206545	-0.316647	1.10753	1.11827	1.05123	1.18084
ENSG00000126456_LINE2738_IRF3_D_N1	0.0910589	0.166567	-0.206576	-0.107016	1.14143	1.1099	1.02044	1.13649
ENSG00000176692_LINE2033_FOXC2_D_N1	0.0563521	0.263366	-0.209194	-0.0213293	1.09983	1.17692	1.23897	1.38937
ENSG00000170122_LINE2900_FOXD4_I_N8	0.0563521	0.263366	-0.209194	-0.0213293	1.09983	1.17692	1.23897	1.38937
ENSG00000184492_LINE3345_FOXD4L1_I_N8	0.0563521	0.263366	-0.209194	-0.0213293	1.09983	1.17692	1.23897	1.38937
ENSG00000187559_LINE3756_FOXD4L3_I_N8	0.0563521	0.263366	-0.209194	-0.0213293	1.09983	1.17692	1.23897	1.38937
ENSG00000204779_LINE4030_FOXD4L5_I_N8	0.0563521	0.263366	-0.209194	-0.0213293	1.09983	1.17692	1.23897	1.38937
ENSG00000204793_LINE4167_FOXD4L6_I_N8	0.0563521	0.263366	-0.209194	-0.0213293	1.09983	1.17692	1.23897	1.38937
ENSG00000129654_LINE6835_FOXJ1_I_N8	0.0563521	0.263366	-0.209194	-0.0213293	1.09983	1.17692	1.23897	1.38937
ENSG00000184659_LINE9143_FOXD4L4_I_N8	0.0563521	0.263366	-0.209194	-0.0213293	1.09983	1.17692	1.23897	1.38937
ENSG00000204828_LINE10552_FOXD4L2_I_N8	0.0563521	0.263366	-0.209194	-0.0213293	1.09983	1.17692	1.23897	1.38937
ENSG00000178919_LINE2036_FOXE1_I	0.0741519	0.337091	-0.209555	-0.0496452	1.09013	1.17152	1.18728	1.28675
ENSG00000170122_LINE2830_FOXD4_I_N2	0.0741519	0.337091	-0.209555	-0.0496452	1.09013	1.17152	1.18728	1.28675
ENSG00000184492_LINE3271_FOXD4L1_I_N2	0.0741519	0.337091	-0.209555	-0.0496452	1.09013	1.17152	1.18728	1.28675
ENSG00000187559_LINE3690_FOXD4L3_I_N2	0.0741519	0.337091	-0.209555	-0.0496452	1.09013	1.17152	1.18728	1.28675
ENSG00000204779_LINE3964_FOXD4L5_I_N2	0.0741519	0.337091	-0.209555	-0.0496452	1.09013	1.17152	1.18728	1.28675
ENSG00000204793_LINE4101_FOXD4L6_I_N2	0.0741519	0.337091	-0.209555	-0.0496452	1.09013	1.17152	1.18728	1.28675
ENSG00000129654_LINE6765_FOXJ1_I_N2	0.0741519	0.337091	-0.209555	-0.0496452	1.09013	1.17152	1.18728	1.28675
ENSG00000183770_LINE8756_FOXL2_I_N2	0.0741519	0.337091	-0.209555	-0.0496452	1.09013	1.17152	1.18728	1.28675
ENSG00000184659_LINE9077_FOXD4L4_I_N2	0.0741519	0.337091	-0.209555	-0.0496452	1.09013	1.17152	1.18728	1.28675
ENSG00000204828_LINE10486_FOXD4L2_I_N2	0.0741519	0.337091	-0.209555	-0.0496452	1.09013	1.17152	1.18728	1.28675
ENSG00000152192_LINE2674_POU4F1_D	-0.0203141	0.337895	-0.210031	0.0638894	0.985979	0.913256	0.951425	1.05852
ENSG00000143437_LINE222_ARNT_D_N1	-0.172846	0.140928	-0.211445	0.407374	1.02981	1.13979	0.917111	1.03273
ENSG00000175745_LINE3085_NR2F1_D_N2	-0.202146	0.26177	-0.211567	0.321333	1.20788	1.04536	1.04662	1.12615
ENSG00000009709_LINE2611_PAX7_D_N2	0.0200751	0.27219	-0.212863	0.0609134	1.00901	0.922227	0.964825	1.02479
ENSG00000028277_LINE2636_POU2F2_D_N1	0.263023	0.206826	-0.214004	-0.111028	1.00124	1.03289	0.991964	1.00381
ENSG00000151615_LINE2669_POU4F2_D_N2	-0.111328	0.278941	-0.216183	0.154379	0.947479	0.983727	0.912654	0.981952
ENSG00000172379_LINE273_ARNT2_D	0.0943536	0.10606	-0.21636	0.118207	1.00159	0.943506	0.93514	0.974235
ENSG00000126561_LINE3484_STAT5A_D_N1	0.0181995	0.0835515	-0.216536	0.0413699	0.98848	1.11174	0.973601	0.962218
ENSG00000118689_LINE1962_FOXO3_D_N1	-0.153634	0.296148	-0.217846	0.39194	1.00101	1.0491	1.02261	1.10175
ENSG00000234254_LINE2595_ENSG00000234254_I	0.313322	-0.122953	-0.217863	0.204946	0.99468	1.09191	1.06006	1.20416
ENSG00000188786_LINE1372_MTF1_D_N2	0.376688	0.0111882	-0.217906	-0.0923501	1.02316	1.07478	0.994355	1.10944
ENSG00000072736_LINE3185_NFATC3_D_N2	-0.16209	0.129404	-0.219661	0.347592	1.18179	1.17059	1.13195	1.50287
ENSG00000089094_LINE1718_KDM2B_D	0.142088	0.0517592	-0.220528	0.0108924	1.08163	1.05956	1.05645	0.992717
ENSG00000007968_LINE1745_E2F2_D_N1	0.190589	-0.0103553	-0.222349	0.0414182	1.02507	1.09818	1.01524	1.15756
ENSG00000204527_LINE2558_DUXA_D	-0.302654	0.264035	-0.223695	0.409081	1.00419	1.11992	1.06101	1.23273
ENSG00000196767_LINE2686_POU3F4_D_N1	0.336592	-0.062817	-0.223705	-0.0874725	1.06144	1.01	0.982657	1.12961
ENSG00000206454_LINE6129_AL7735441_I_N2	0.336592	-0.062817	-0.223705	-0.0874725	1.06144	1.01	0.982657	1.12961
ENSG00000229094_LINE6145_CR3882292_I_N2	0.336592	-0.062817	-0.223705	-0.0874725	1.06144	1.01	0.982657	1.12961
ENSG00000233911_LINE6162_AL6628334_I_N2	0.336592	-0.062817	-0.223705	-0.0874725	1.06144	1.01	0.982657	1.12961
ENSG00000235068_LINE6176_CR7598154_I_N2	0.336592	-0.062817	-0.223705	-0.0874725	1.06144	1.01	0.982657	1.12961
ENSG00000237582_LINE6190_BX0885802_I_N2	0.336592	-0.062817	-0.223705	-0.0874725	1.06144	1.01	0.982657	1.12961
ENSG00000230336_LINE17155_CR8477943_I_N2	0.336592	-0.062817	-0.223705	-0.0874725	1.06144	1.01	0.982657	1.12961
ENSG00000132005_LINE3249_RFX1_D_N1	0.124756	-0.0418789	-0.224315	0.150059	1.06523	0.999828	1.11679	1.06922
ENSG00000105967_LINE129_TFEC_D	-0.488616	-0.0700435	-0.224727	1.06901	1.13845	1.25534	1.05855	1.4227
ENSG00000105392_LINE2200_CRX_D	0.101053	-0.0486897	-0.225202	0.336023	1.07304	1.10372	1.01496	0.96473
ENSG00000150907_LINE2003_FOXO1_D_N1	0.0893104	0.215148	-0.226007	0.109401	1.07554	1.24313	1.13423	1.36143
ENSG00000142025_LINE4260_DMRTC2_I_N1	0.0452866	0.10897	-0.229081	0.155623	0.936328	1.00797	0.989952	1.02177
ENSG00000164299_LINE3670_SPZ1_D_N1	0.089425	0.00864449	-0.230247	0.047843	0.981913	1.01921	1.05464	0.958233
ENSG00000139651_LINE949_ZNF740_D_N2	-0.0968818	-0.0710717	-0.230662	0.611846	1.06297	1.22346	1.29795	1.60028
ENSG00000124664_LINE1835_SPDEF_D_N2	0.0393256	0.0300652	-0.231932	0.186553	1.03329	1.00497	1.02008	0.938672
ENSG00000185668_LINE2684_POU3F1_D_N1	0.172146	0.198943	-0.231974	-0.112227	0.966677	0.927259	0.949419	0.852746
ENSG00000101057_LINE2837_MYBL2_D_N1	-0.124416	0.202186	-0.232493	0.159485	1.00977	1.29499	1.10084	1.16683
ENSG00000135374_LINE1873_ELF5_D_N3	-0.109115	0.183271	-0.232858	0.288547	1.06243	1.05975	1.21245	1.31994
ENSG00000196767_LINE2687_POU3F4_D_N1	0.256014	0.179727	-0.233463	-0.0961666	0.935255	0.877246	0.974369	1.00092
ENSG00000206454_LINE6130_AL7735441_I_N1	0.256014	0.179727	-0.233463	-0.0961666	0.935255	0.877246	0.974369	1.00092
ENSG00000229094_LINE6146_CR3882292_I_N1	0.256014	0.179727	-0.233463	-0.0961666	0.935255	0.877246	0.974369	1.00092
ENSG00000233911_LINE6163_AL6628334_I_N1	0.256014	0.179727	-0.233463	-0.0961666	0.935255	0.877246	0.974369	1.00092
ENSG00000235068_LINE6177_CR7598154_I_N1	0.256014	0.179727	-0.233463	-0.0961666	0.935255	0.877246	0.974369	1.00092
ENSG00000237582_LINE6191_BX0885802_I_N1	0.256014	0.179727	-0.233463	-0.0961666	0.935255	0.877246	0.974369	1.00092
ENSG00000230336_LINE17156_CR8477943_I_N1	0.256014	0.179727	-0.233463	-0.0961666	0.935255	0.877246	0.974369	1.00092
ENSG00000147421_LINE2390_HMBOX1_D	0.137112	0.0633544	-0.236321	0.122327	1.03535	1.10983	1.04637	0.923873
ENSG00000065970_LINE1945_FOXJ2_D_N1	0.0392535	0.259191	-0.236376	0.172938	1.06852	1.05837	1.13058	1.24586
ENSG00000053254_LINE2557_FOXN3_I_N3	0.0392535	0.259191	-0.236376	0.172938	1.06852	1.05837	1.13058	1.24586
ENSG00000170122_LINE2910_FOXD4_I_N3	0.0392535	0.259191	-0.236376	0.172938	1.06852	1.05837	1.13058	1.24586
ENSG00000184492_LINE3355_FOXD4L1_I_N3	0.0392535	0.259191	-0.236376	0.172938	1.06852	1.05837	1.13058	1.24586
ENSG00000187559_LINE3766_FOXD4L3_I_N3	0.0392535	0.259191	-0.236376	0.172938	1.06852	1.05837	1.13058	1.24586
ENSG00000204779_LINE4040_FOXD4L5_I_N3	0.0392535	0.259191	-0.236376	0.172938	1.06852	1.05837	1.13058	1.24586
ENSG00000204793_LINE4177_FOXD4L6_I_N3	0.0392535	0.259191	-0.236376	0.172938	1.06852	1.05837	1.13058	1.24586
ENSG00000129654_LINE6845_FOXJ1_I_N3	0.0392535	0.259191	-0.236376	0.172938	1.06852	1.05837	1.13058	1.24586
ENSG00000170802_LINE7890_FOXN2_I_N3	0.0392535	0.259191	-0.236376	0.172938	1.06852	1.05837	1.13058	1.24586
ENSG00000183770_LINE8836_FOXL2_I_N3	0.0392535	0.259191	-0.236376	0.172938	1.06852	1.05837	1.13058	1.24586
ENSG00000184659_LINE9153_FOXD4L4_I_N3	0.0392535	0.259191	-0.236376	0.172938	1.06852	1.05837	1.13058	1.24586
ENSG00000204828_LINE10562_FOXD4L2_I_N3	0.0392535	0.259191	-0.236376	0.172938	1.06852	1.05837	1.13058	1.24586
ENSG00000078399_LINE2186_HOXA9_D_N1	0.392836	0.0699135	-0.236546	-0.0933925	1.0979	0.993295	0.968946	1.12302
ENSG00000157554_LINE1904_ERG_D_N2	-0.118824	0.105819	-0.23661	0.26334	1.01544	1.04943	0.970076	1.09559
ENSG00000139083_LINE1876_ETV6_D_N1	-0.268933	0.23444	-0.237636	0.248608	1.02125	1.28793	1.08404	1.32086
ENSG00000162599_LINE3320_NFIA_D_N1	0.248908	-0.299347	-0.237643	0.30141	1.21253	1.82042	1.36294	2.02047
ENSG00000197576_LINE16121_HOXA4_I_N1	0.144206	0.0972936	-0.238005	0.0278599	1.0364	1.01823	1.13368	1.11526
ENSG00000073282_LINE3141_TP63_D_N1	0.250662	-0.0378659	-0.238308	-0.0377526	1.01915	1.18209	1.03522	1.00766
ENSG00000171634_LINE3686_BPTF_D_N1	0.238903	0.23863	-0.239414	-0.024737	1.10243	1.12623	1.14049	1.17659
ENSG00000204060_LINE2062_FOXO6_D_N1	-0.0373455	0.234923	-0.240194	0.306715	1.04152	1.10591	1.1058	1.08559
ENSG00000101057_LINE2838_MYBL2_D_N1	0.0801089	0.0333987	-0.24093	0.160459	0.918	0.979517	1.02609	1.07503
ENSG00000184486_LINE2677_POU3F2_D_N1	0.0772508	0.192196	-0.241404	0.0303581	0.967211	1.03941	1.00681	0.992143
ENSG00000147862_LINE3318_NFIB_D	0.209546	-0.257007	-0.242041	0.341346	1.18914	1.7775	1.32945	1.98356
ENSG00000185668_LINE2685_POU3F1_D_N1	0.0410847	0.11511	-0.242908	0.10828	0.941385	0.987057	0.938651	1.00664
ENSG00000186350_LINE3117_RXRA_D_N2	-0.191824	0.0893676	-0.243723	0.383436	1.06013	0.909102	0.971735	1.22933
ENSG00000112592_LINE3569_TBP_D_N2	0.0428693	0.173324	-0.245083	0.138879	1.00759	0.96975	1.01921	1.09854
ENSG00000185697_LINE2871_MYBL1_D_N1	0.039658	0.196389	-0.245369	0.0314078	0.978649	1.05184	1.05794	1.06232
ENSG00000198914_LINE2691_POU3F3_D_N1	0.0370408	0.307797	-0.247762	0.0959079	0.97055	0.94888	0.913753	0.992126
ENSG00000160967_LINE1700_CUX1_D_N2	0.0718346	0.02867	-0.248409	0.338034	1.1045	1.00035	1.00209	1.09571
ENSG00000176165_LINE2024_FOXG1_D_N1	0.123302	0.242782	-0.248734	-0.00726047	1.0237	0.999287	1.00865	1.04725
ENSG00000170122_LINE2906_FOXD4_I_N2	0.123302	0.242782	-0.248734	-0.00726047	1.0237	0.999287	1.00865	1.04725
ENSG00000184492_LINE3351_FOXD4L1_I_N2	0.123302	0.242782	-0.248734	-0.00726047	1.0237	0.999287	1.00865	1.04725
ENSG00000187559_LINE3762_FOXD4L3_I_N2	0.123302	0.242782	-0.248734	-0.00726047	1.0237	0.999287	1.00865	1.04725
ENSG00000204779_LINE4036_FOXD4L5_I_N2	0.123302	0.242782	-0.248734	-0.00726047	1.0237	0.999287	1.00865	1.04725
ENSG00000204793_LINE4173_FOXD4L6_I_N2	0.123302	0.242782	-0.248734	-0.00726047	1.0237	0.999287	1.00865	1.04725
ENSG00000129654_LINE6841_FOXJ1_I_N2	0.123302	0.242782	-0.248734	-0.00726047	1.0237	0.999287	1.00865	1.04725
ENSG00000183770_LINE8832_FOXL2_I_N2	0.123302	0.242782	-0.248734	-0.00726047	1.0237	0.999287	1.00865	1.04725
ENSG00000184659_LINE9149_FOXD4L4_I_N2	0.123302	0.242782	-0.248734	-0.00726047	1.0237	0.999287	1.00865	1.04725
ENSG00000204828_LINE10558_FOXD4L2_I_N2	0.123302	0.242782	-0.248734	-0.00726047	1.0237	0.999287	1.00865	1.04725
ENSG00000185697_LINE2872_MYBL1_D_N1	-0.0728622	0.211942	-0.249377	0.203801	0.988306	1.19274	1.13472	1.06369
ENSG00000184481_LINE2041_FOXO4_D_N1	-0.116479	0.24588	-0.250237	0.426159	1.02641	1.06711	1.05221	1.09246
ENSG00000063438_LINE82_AHRR_I	0.0867267	0.08874	-0.250289	0.187231	0.916189	0.93563	1.04969	1.1243
ENSG00000106546_LINE130_AHR_D_N1	0.0867267	0.08874	-0.250289	0.187231	0.916189	0.93563	1.04969	1.1243
ENSG00000065970_LINE1947_FOXJ2_D_N1	0.0959328	0.209673	-0.252684	0.131985	1.12518	1.07797	1.0812	1.19503
ENSG00000107859_LINE2244_PITX3_D	0.212746	-0.0266585	-0.252829	0.241585	1.03805	1.03858	1.08069	1.05348
ENSG00000106331_LINE2621_PAX4_D_N1	0.0966528	0.208382	-0.253621	0.103923	0.90037	1.00005	1.04968	1.08951
ENSG00000175325_LINE2494_PROP1_D_N1	0.215715	0.187384	-0.254074	-0.0961611	0.884858	1.02423	1.05068	0.792534
ENSG00000143190_LINE2654_POU2F1_D_N1	0.150531	0.174486	-0.25518	-0.005707	1.09152	0.989119	1.02478	0.950977
ENSG00000160113_LINE3036_NR2F6_D_N1	-0.308261	0.286403	-0.256666	0.306755	0.968813	0.963161	1.03611	1.1275
ENSG00000101057_LINE2836_MYBL2_D_N1	-0.0703724	0.324975	-0.257758	0.0680565	0.95994	0.9633	1.0646	1.16293
ENSG00000169953_LINE2711_HSFY2_D_N1	-0.0944022	0.0973566	-0.25994	0.401533	1.01317	1.04362	1.01242	1.16506
ENSG00000198914_LINE2690_POU3F3_D_N1	0.150932	0.282563	-0.260138	-0.062184	0.835946	0.8969	0.984979	0.832102
ENSG00000150907_LINE2001_FOXO1_D_N1	-0.0053643	0.215858	-0.261024	0.271965	1.02411	1.05672	1.00431	1.13527
ENSG00000185669_LINE1323_SNAI3_I	0.2731	-0.102557	-0.263476	0.283776	0.930861	1.07368	1.09443	1.13139
ENSG00000151650_LINE2396_VENTX_D_N1	-0.0428275	0.110609	-0.264865	0.285203	1.0737	1.09299	1.00967	0.990836
ENSG00000143190_LINE2665_POU2F1_D_N5	0.388121	0.0203109	-0.266151	-0.251928	0.985908	0.991856	0.995762	1.10714
ENSG00000128709_LINE2319_HOXD9_D	0.252602	0.0290603	-0.267668	0.039095	0.959108	1.12236	1.08796	1.09221
ENSG00000118217_LINE369_ATF6_D_N2	-0.213173	0.283517	-0.268062	0.389786	0.931346	0.959146	0.956956	0.985927
ENSG00000170166_LINE2471_HOXD4_D	0.203123	0.292815	-0.26852	-0.0186935	0.970413	1.06833	1.0348	1.03937
ENSG00000197576_LINE16156_HOXA4_I_N1	0.203123	0.292815	-0.26852	-0.0186935	0.970413	1.06833	1.0348	1.03937
ENSG00000179528_LINE2514_LBX2_D_N1	0.172162	0.0240901	-0.269323	0.180539	0.976852	1.05741	0.894995	0.977977
ENSG00000108511_LINE2245_HOXB6_D	-0.0349268	0.101083	-0.269559	0.306934	1.01053	1.07087	0.991291	1.10494
ENSG00000068305_LINE2784_MEF2A_D_N1	0.0909991	0.146705	-0.269983	0.0546638	0.990124	1.14033	1.09303	1.02816
ENSG00000204595_LINE2559_DPRX_D_N2	0.105949	-0.00198576	-0.271108	0.239871	1.11506	0.993726	1.0387	1.10124
ENSG00000064489_LINE2769_AC0021266_I	-0.0031563	0.245813	-0.273375	0.12725	1.09109	1.10843	1.09132	1.10152
ENSG00000213999_LINE2814_MEF2B_D	-0.0031563	0.245813	-0.273375	0.12725	1.09109	1.10843	1.09132	1.10152
ENSG00000179772_LINE2037_FOXS1_I	0.0671677	0.308581	-0.27524	0.123715	1.16103	1.26238	1.25515	1.25644
ENSG00000008441_LINE3303_NFIX_D_N2	0.318568	-0.331184	-0.279475	0.294364	1.32753	1.95427	1.40186	2.13476
ENSG00000162772_LINE459_ATF3_D_N1	-0.387489	0.51239	-0.280555	0.352962	1.05552	1.14774	1.03031	1.22606
ENSG00000087510_LINE8_TFAP2C_D_N1	-0.1172	0.0458641	-0.284062	0.410966	0.813769	1.04891	1.00224	1.07009
ENSG00000135903_LINE2627_PAX3_D_N1	0.0286622	0.23693	-0.285788	0.256564	0.968178	0.897134	1.02228	1.0138
ENSG00000119547_LINE1697_ONECUT2_D_N1	-0.0127984	0.276774	-0.285893	0.210527	0.920015	1.0822	0.944106	0.966966
ENSG00000163848_LINE1042_ZNF148_D	0.0636855	-0.0170381	-0.286523	0.412478	0.747247	0.989466	0.976352	1.20836
ENSG00000081189_LINE2787_MEF2C_D_N3	0.0156371	0.181232	-0.288293	0.167295	0.893285	0.943628	1.01146	1.03609
ENSG00000180318_LINE2519_ALX1_D_N2	0.116486	0.309414	-0.291145	0.0127745	1.02775	1.05733	1.05838	1.00791
ENSG00000179348_LINE2110_GATA2_D_N1	0.175925	0.101014	-0.291192	0.163397	1.07617	1.04279	1.03541	1.13022
ENSG00000163508_LINE3546_EOMES_D_N1	0.150606	0.130352	-0.292121	0.116645	1.03331	1.02417	1.03081	0.896597
ENSG00000131264_LINE2328_CDX4_I	0.258728	0.160747	-0.292481	-0.050197	1.10716	1.24221	0.997476	1.07912
ENSG00000115112_LINE11242_TFCP2L1_I_N1	-0.011858	0.246933	-0.293104	0.167072	1.01952	1.06141	0.938437	1.04801
ENSG00000043039_LINE2171_BARX2_D	0.0637579	0.288939	-0.293153	0.169571	1.01719	1.00208	0.991334	1.00246
ENSG00000123095_LINE165_BHLHE41_D_N2	-0.473149	0.141111	-0.295543	0.855302	1.13399	1.36214	0.993022	1.2828
ENSG00000137273_LINE1991_FOXF2_D_N1	0.293473	0.125563	-0.297207	-0.0575408	1.25643	1.23186	1.21549	1.2689
ENSG00000176692_LINE2034_FOXC2_D_N1	0.0884107	0.28665	-0.299609	0.0575957	1.23141	1.30818	1.28358	1.39258
ENSG00000205250_LINE1791_E2F4_D_N1	0.133383	0.0326979	-0.299736	0.171038	1.02951	0.931797	0.950675	1.15701
ENSG00000105717_LINE11890_PBX4_I_N5	0.350672	-0.0633857	-0.299757	0.0308817	0.987232	0.959464	1.02381	1.08044
ENSG00000112592_LINE3568_TBP_D_N1	0.372878	0.107349	-0.300093	-0.140567	1.00282	1.04071	1.02525	1.06668
ENSG00000105698_LINE126_USF2_D_N7	-0.468006	0.0662456	-0.300107	0.92362	1.06136	1.21724	1.05671	1.20773
ENSG00000008196_LINE5_TFAP2B_D_N1	-0.187976	0.0141331	-0.301434	0.49534	0.851711	0.869776	0.969687	1.11438
ENSG00000115507_LINE2273_OTX1_D_N2	-0.00780395	0.115188	-0.303146	0.287151	0.981605	1.13569	1.0423	1.03963
ENSG00000165156_LINE2436_ZHX1_D	0.0904338	0.245012	-0.304036	0.21235	1.03044	1.12276	0.953474	1.04075
ENSG00000143390_LINE3258_RFX5_D_N5	0.267976	0.158065	-0.305266	0.0576634	0.936471	0.968852	1.10371	1.09009
ENSG00000169856_LINE1708_ONECUT1_D_N3	-0.0773224	0.378193	-0.306603	0.366083	1.03731	1.09891	0.926767	1.11067
ENSG00000158773_LINE237_USF1_D_N10	-0.41394	0.0588005	-0.306885	0.835608	1.06088	1.31295	1.15374	1.18345
ENSG00000184486_LINE2678_POU3F2_D_N1	0.141097	0.342525	-0.307468	-0.123923	0.856461	0.922104	0.947018	0.8362
ENSG00000245848_LINE566_CEBPA_D_N1	0.198347	0.128421	-0.309221	0.16076	1.06623	1.12623	1.10046	1.10737
ENSG00000052850_LINE2173_ALX4_D	0.218471	0.266906	-0.309384	0.047303	0.995526	1.07407	1.09288	0.964782
ENSG00000151650_LINE2395_VENTX_D_N1	0.114377	0.211438	-0.30956	0.159148	0.947733	1.01755	1.11579	1.12011
ENSG00000176654_LINE5444_NANOGP1_I_N1	0.170782	0.23377	-0.30992	-0.0349158	1.00902	1.09888	0.980559	1.06877
ENSG00000177606_LINE518_JUN_D_N2	-0.754635	0.867144	-0.312904	0.184993	1.29882	1.46906	1.38966	1.75279
ENSG00000126804_LINE902_ZBTB1_I	0.0259727	0.203596	-0.316006	0.102289	0.961456	1.00507	1.08419	1.04361
ENSG00000068305_LINE2786_MEF2A_D_N8	0.045445	0.291935	-0.316222	0.116152	0.969356	1.11837	1.00147	1.09036
ENSG00000101412_LINE1765_E2F1_D_N1	0.136875	0.107944	-0.316592	0.1352	1.06463	1.13488	1.07964	1.21952
ENSG00000124813_LINE3279_RUNX2_D_N1	0.273661	0.172561	-0.319196	-0.0884849	0.984306	1.07124	1.0699	1.25443
ENSG00000197576_LINE16096_HOXA4_I_N1	0.222311	0.223841	-0.319719	-0.0270588	1.15132	1.04372	0.990065	0.958446
ENSG00000143190_LINE2658_POU2F1_D_N1	0.38045	0.0831093	-0.319996	-0.065882	1.01404	0.99584	0.978478	1.02115
ENSG00000106031_LINE2219_HOXA13_D_N2	0.0628324	0.220691	-0.320618	0.158898	1.13511	1.16865	0.985255	1.09012
ENSG00000185122_LINE2724_HSF1_D_N1	-0.024546	0.313993	-0.320872	0.0607477	1.01629	1.15178	1.09341	1.29631
ENSG00000149948_LINE59_HMGA2_D	0.177896	0.364785	-0.321407	-0.0953017	1.00679	1.09038	1.09073	1.01039
ENSG00000130522_LINE400_JUND_D_N2	-0.638689	0.693001	-0.321453	0.247117	1.28446	1.35288	1.40893	1.79471
ENSG00000128714_LINE2326_HOXD13_D_N1	-0.020334	0.251651	-0.321454	0.177375	1.03181	1.07903	0.948405	1.07389
ENSG00000196092_LINE3164_PAX5_D_N1	-0.0787087	0.193906	-0.321965	0.315001	1.00245	0.992546	0.929566	1.05439
ENSG00000183072_LINE2527_NKX25_D_N1	0.205051	0.333904	-0.324058	-0.0818972	1.0922	1.06634	1.16837	0.928925
ENSG00000170122_LINE2840_FOXD4_I_N1	-0.0250984	0.28105	-0.324103	0.293635	1.0015	1.11772	1.07211	1.16862
ENSG00000184492_LINE3284_FOXD4L1_I_N1	-0.0250984	0.28105	-0.324103	0.293635	1.0015	1.11772	1.07211	1.16862
ENSG00000187559_LINE3697_FOXD4L3_I_N1	-0.0250984	0.28105	-0.324103	0.293635	1.0015	1.11772	1.07211	1.16862
ENSG00000204779_LINE3971_FOXD4L5_I_N1	-0.0250984	0.28105	-0.324103	0.293635	1.0015	1.11772	1.07211	1.16862
ENSG00000204793_LINE4108_FOXD4L6_I_N1	-0.0250984	0.28105	-0.324103	0.293635	1.0015	1.11772	1.07211	1.16862
ENSG00000129654_LINE6778_FOXJ1_I_N1	-0.0250984	0.28105	-0.324103	0.293635	1.0015	1.11772	1.07211	1.16862
ENSG00000183770_LINE8766_FOXL2_I_N1	-0.0250984	0.28105	-0.324103	0.293635	1.0015	1.11772	1.07211	1.16862
ENSG00000184659_LINE9084_FOXD4L4_I_N1	-0.0250984	0.28105	-0.324103	0.293635	1.0015	1.11772	1.07211	1.16862
ENSG00000204828_LINE10493_FOXD4L2_I_N1	-0.0250984	0.28105	-0.324103	0.293635	1.0015	1.11772	1.07211	1.16862
ENSG00000168610_LINE3504_STAT3_D_N1	0.158402	0.308263	-0.324273	0.0703963	1.05338	1.07006	1.06458	1.07759
ENSG00000054598_LINE1942_FOXC1_D_N1	0.109541	0.268685	-0.324683	0.0412351	1.21805	1.32525	1.19316	1.29225
BAD931201_LINE4238_CGBP_I_N1	0.0234211	0.148109	-0.324748	0.218433	1.00308	1.11454	1.0742	0.962056
ENSG00000154832_LINE1724_CXXC1_D	0.0234211	0.148109	-0.324748	0.218433	1.00308	1.11454	1.0742	0.962056
ENSG00000111704_LINE2264_NANOG_D	0.202878	0.212209	-0.325278	-0.0810976	0.948842	0.993171	0.973783	1.03711
ENSG00000176654_LINE5450_NANOGP1_I_N1	0.202878	0.212209	-0.325278	-0.0810976	0.948842	0.993171	0.973783	1.03711
ENSG00000139515_LINE2370_PDX1_D_N1	0.327246	0.201817	-0.328621	-0.156085	1.13068	1.05734	1.01314	0.925203
ENSG00000197576_LINE16145_HOXA4_I_N1	0.327246	0.201817	-0.328621	-0.156085	1.13068	1.05734	1.01314	0.925203
ENSG00000197576_LINE16095_HOXA4_I_N1	0.141267	0.214045	-0.32932	-0.0137973	1.107	1.01173	1.10253	1.01027
ENSG00000151615_LINE2671_POU4F2_D_N1	0.311042	0.232114	-0.33023	-0.0601356	1.1086	1.0298	0.962659	1.09259
ENSG00000112561_LINE140_TFEB_D_N2	-0.533333	0.0554412	-0.331145	1.11393	1.07628	1.38594	1.1124	1.3044
ENSG00000166478_LINE1066_ZNF143_D_N2	-0.0738897	0.170104	-0.33136	0.318982	1.00424	0.99145	0.941858	1.01259
ENSG00000100968_LINE3191_NFATC4_D	-0.0161882	0.190939	-0.331792	0.197202	1.05243	0.979472	0.96309	0.900614
ENSG00000133794_LINE180_ARNTL_D_N1	-0.298225	0.0809585	-0.331809	0.731742	0.982576	1.15891	1.09286	1.22692
ENSG00000106536_LINE2647_POU6F2_D_N1	0.202111	0.269749	-0.331943	-0.0509121	1.07217	1.0612	1.00841	1.15
ENSG00000165891_LINE1774_E2F7_D_N1	0.0309183	0.188145	-0.334227	0.313186	1.10113	1.25346	1.11526	1.14025
ENSG00000185697_LINE2870_MYBL1_D_N1	0.172407	0.187226	-0.334974	0.167923	1.0588	0.983562	0.992404	0.992491
ENSG00000170178_LINE2473_HOXD12_D_N2	0.285249	0.235129	-0.336171	-0.102067	1.0873	1.08471	1.07354	1.12402
ENSG00000116819_LINE19_TFAP2E_I	0.0174287	-0.213002	-0.337805	0.651173	1.01577	1.47242	1.18877	1.58271
ENSG00000101057_LINE2835_MYBL2_D_N1	0.0673977	0.283444	-0.338142	0.014487	0.964689	1.07997	0.98659	1.05036
ENSG00000143190_LINE2655_POU2F1_D_N1	0.326254	0.257413	-0.338553	-0.14483	1.03294	0.879025	0.951566	0.774107
ENSG00000119547_LINE1696_ONECUT2_D_N1	-0.028391	0.320142	-0.33876	0.415522	1.05658	1.03421	0.924696	1.06446
ENSG00000165259_LINE2437_HDX_I	0.135093	0.0295019	-0.340619	0.313708	1.07564	1.0327	0.96836	1.07621
ENSG00000106006_LINE2213_HOXA6_I	0.201481	0.242326	-0.340707	-0.0648729	1.13317	1.1305	1.09093	1.02518
ENSG00000156273_LINE438_BACH1_D_N1	-0.561313	0.0871721	-0.34108	1.16348	1.01343	1.35631	1.23788	1.2083
ENSG00000168468_LINE473_CR7538031_I	-0.138261	0.320704	-0.341407	0.2235	0.960074	1.02766	1.09208	0.962578
ENSG00000213676_LINE554_ATF6B_I	-0.138261	0.320704	-0.341407	0.2235	0.960074	1.02766	1.09208	0.962578
ENSG00000228628_LINE559_CR9257962_I	-0.138261	0.320704	-0.341407	0.2235	0.960074	1.02766	1.09208	0.962578
ENSG00000234539_LINE560_AL6628286_I	-0.138261	0.320704	-0.341407	0.2235	0.960074	1.02766	1.09208	0.962578
ENSG00000184486_LINE2679_POU3F2_D_N1	0.435478	0.0882118	-0.342305	-0.190782	0.998348	1.03359	1.02772	1.03586
ENSG00000133794_LINE179_ARNTL_D_N1	-0.469734	0.131573	-0.342486	0.946124	1.04228	1.21091	1.06767	1.18415
ENSG00000174282_LINE1183_ZBTB4_D_N1	-0.170254	0.218208	-0.342653	0.356984	0.941911	1.08346	0.952887	0.988994
ENSG00000185668_LINE2683_POU3F1_D_N1	0.454224	0.117419	-0.342658	-0.261602	1.00887	1.03734	0.991457	1.01839
ENSG00000106546_LINE133_AHR_D_N1	-0.00637678	0.122465	-0.343102	0.393896	0.936979	1.00175	1.02569	1.07775
ENSG00000197576_LINE16137_HOXA4_I_N1	0.367283	0.173447	-0.343857	0.0123877	1.00581	1.02335	0.916123	0.93454
ENSG00000128714_LINE2325_HOXD13_D_N1	0.249964	0.186697	-0.345141	0.0360844	0.991313	1.16544	1.02603	1.19471
ENSG00000131931_LINE3591_THAP1_D_N1	-0.251146	0.130909	-0.348085	0.433076	1.08811	1.06955	1.04745	0.961623
ENSG00000114315_LINE146_HES1_D	-0.105925	0.142601	-0.34938	0.331103	0.933422	0.957601	1.02425	0.927467
ENSG00000129173_LINE1772_E2F8_D	0.0952497	0.143891	-0.34993	0.252279	1.06789	1.17455	1.18163	1.10183
ENSG00000102554_LINE710_KLF5_D	-0.253088	0.115487	-0.351576	0.709213	0.778117	1.06876	1.25429	1.33303
ENSG00000127528_LINE2741_KLF2_I_N1	-0.253088	0.115487	-0.351576	0.709213	0.778117	1.06876	1.25429	1.33303
ENSG00000250542_LINE569_ENSG00000250542_I	0.178676	0.242551	-0.352253	0.143842	1.05029	1.15067	0.986912	0.946254
ENSG00000132005_LINE3252_RFX1_D_N1	0.0519833	0.288299	-0.352843	0.102844	0.946182	0.983707	1.08496	0.965467
ENSG00000170689_LINE2481_HOXB9_I	0.431779	0.044795	-0.353243	-0.0113411	1.18178	1.15801	1.06891	1.2482
ENSG00000136826_LINE939_KLF4_D	-0.383831	0.169103	-0.355972	0.78917	0.857286	1.26114	1.44412	1.43992
ENSG00000172273_LINE1160_HINFP_D_N3	-0.0810193	0.163168	-0.359252	0.208602	0.927677	1.16224	0.998879	1.10469
ENSG00000205922_LINE1713_ONECUT3_D	0.0787463	0.397072	-0.359531	0.183626	0.937299	1.13017	0.887354	1.06991
ENSG00000160967_LINE1698_CUX1_D_N1	0.0141428	0.119028	-0.360901	0.372355	0.974914	1.14785	1.00205	1.11257
ENSG00000128710_LINE2321_HOXD10_D	0.202789	0.270333	-0.364263	0.128319	1.11485	1.06306	0.981424	1.03645
ENSG00000143032_LINE2379_BARHL2_D_N2	0.182744	0.318545	-0.364316	-0.0643793	1.09179	0.97599	0.91459	1.06846
ENSG00000179388_LINE1241_EGR3_D_N2	0.170186	0.229414	-0.366097	0.10946	0.918506	1.0044	1.0424	1.05019
ENSG00000168505_LINE2467_GBX2_D_N1	0.0996764	0.23086	-0.367777	0.114566	1.00893	1.03234	0.98408	0.968895
ENSG00000112242_LINE1770_E2F3_D_N1	0.110745	0.0887219	-0.369598	0.212302	1.07806	1.07671	1.03327	1.19676
ENSG00000115297_LINE2269_TLX2_D_N1	0.285861	0.221504	-0.371929	-0.0756442	1.03722	1.10658	0.995952	1.08899
ENSG00000134107_LINE183_BHLHE40_D_N3	-0.405559	0.154145	-0.372005	0.893507	1.06035	1.3587	1.01813	1.20577
ENSG00000007968_LINE1743_E2F2_D_N1	-0.0159347	0.276204	-0.372439	0.22495	1.10561	1.02376	1.01435	1.07087
ENSG00000114861_LINE1958_FOXP1_D_N1	0.0732414	0.392034	-0.372809	0.162139	1.11369	1.2093	1.15228	1.36093
ENSG00000180318_LINE2517_ALX1_D_N1	0.0719126	0.374036	-0.373638	0.15214	1.0175	1.07238	0.986078	1.10639
ENSG00000119138_LINE843_KLF9_I	0.00570503	0.236678	-0.375185	0.18257	1.03745	1.22667	0.990834	1.03858
ENSG00000162419_LINE3299_GMEB1_D	-0.189986	0.342494	-0.376761	0.319399	0.989378	1.05224	1.10324	1.13491
ENSG00000115297_LINE2270_TLX2_D_N1	0.145842	0.0358906	-0.376803	0.316601	1.07135	0.99837	0.954753	1.10796
ENSG00000020633_LINE3272_RUNX3_D_N1	0.32387	0.210784	-0.377228	-0.0506045	1.01616	1.08814	1.03105	1.14817
ENSG00000068305_LINE2776_MEF2A_D_N1	0.0803624	0.281276	-0.377366	0.108951	1.00321	1.03765	1.02443	1.17988
ENSG00000106511_LINE2225_MEOX2_D_N1	0.279832	0.184664	-0.380394	0.0118639	1.04464	1.10857	1.08604	1.05646
ENSG00000169297_LINE3679_NR0B1_D	-0.0005499	0.203174	-0.381522	0.326855	0.9827	1.05108	0.936185	1.06419
ENSG00000159184_LINE2405_HOXB13_D_N1	0.210834	0.302927	-0.381643	0.0888974	1.04253	1.17976	0.991294	1.24196
ENSG00000160685_LINE1023_ZBTB7B_D_N1	0.0853844	0.174843	-0.386161	0.225695	0.655796	0.700428	0.712217	0.785889
ENSG00000111783_LINE3247_RFX4_D_N1	0.0886653	0.106332	-0.390129	0.440651	1.08028	1.01697	1.09211	1.15702
ENSG00000135457_LINE2144_TFCP2_D_N1	0.47846	0.000323476	-0.396232	0.0976438	1.34762	1.51265	1.22444	1.35862
ENSG00000113722_LINE2267_CDX1_D_N1	0.313252	0.209846	-0.396335	-0.0433878	1.09248	1.2195	1.10806	1.1354
ENSG00000178951_LINE1237_ZBTB7A_D_N1	-0.0489554	0.140227	-0.398078	0.413271	0.927388	1.12195	1.06489	0.98465
ENSG00000214575_LINE3701_CPEB1_D	0.240006	0.223447	-0.398666	0.120482	0.907282	1.03677	1.05213	1.20292
ENSG00000188290_LINE301_HES4_I	-0.30085	0.252153	-0.399491	0.484724	0.966788	1.20208	1.01329	1.15987
ENSG00000178665_LINE1229_ZNF713_D	0.113604	0.20889	-0.399829	0.0694891	1.08241	0.973107	0.974695	0.952984
ENSG00000068323_LINE84_TFE3_D_N1	-0.512342	0.113202	-0.400111	1.0331	1.07584	1.34095	1.08985	1.30894
ENSG00000123407_LINE2307_HOXC12_D_N1	0.303999	0.239739	-0.401585	-0.114781	1.02201	1.03852	1.10244	0.982336
ENSG00000156150_LINE2402_ALX3_D_N1	0.263999	0.299611	-0.401712	0.0012702	1.01996	1.03487	1.13747	1.01357
ENSG00000135363_LINE3655_LMO2_D_N1	0.00793268	0.249736	-0.40245	0.182824	1.08295	1.07263	1.03811	1.06445
ENSG00000185697_LINE2873_MYBL1_D_N1	0.038322	0.36057	-0.402687	0.0606558	1.08524	1.00057	1.06499	0.99089
ENSG00000106004_LINE2212_HOXA5_D_N1	-0.0610927	0.338104	-0.403155	0.210802	1.08442	1.06109	1.00836	0.987787
ENSG00000167074_LINE471_TEF_D_N1	0.06695	0.387788	-0.404146	0.152514	0.966622	0.964119	1.03344	1.14441
ENSG00000123685_LINE392_BATF3_D	-0.422772	0.712717	-0.405528	0.282574	1.10983	1.23536	1.20839	1.42508
ENSG00000165606_LINE2451_DRGX_D	0.263894	0.304856	-0.405743	-0.00474206	1.01551	1.03073	1.03128	0.959868
ENSG00000162613_LINE3668_FUBP1_D	0.108254	0.448385	-0.406591	0.152449	1.06985	1.15823	1.18008	1.23914
ENSG00000101216_LINE3293_GMEB2_D_N1	-0.0831553	0.195116	-0.407484	0.379836	1.07007	1.07859	1.03596	1.12261
ENSG00000173757_LINE3511_STAT5B_D_N2	0.150548	0.228803	-0.408004	0.158865	1.11854	1.12515	1.04485	1.14826
ENSG00000078399_LINE2185_HOXA9_D_N1	0.363704	0.0656925	-0.408788	0.0372592	1.05302	1.23063	1.07638	1.15421
ENSG00000167074_LINE470_TEF_D_N3	0.355631	0.0783264	-0.409618	0.05059	1.14194	1.08498	1.03634	1.26166
ENSG00000168610_LINE3506_STAT3_D_N5	0.318422	0.257446	-0.413255	-0.0254826	1.05254	1.15896	1.04802	1.13689
ENSG00000116604_LINE2813_MEF2D_D_N2	0.106662	0.353974	-0.416521	0.158243	1.02233	1.01115	1.05415	1.17348
ENSG00000214717_LINE3702_ZBED1_D	-0.0592018	0.172997	-0.416771	0.291342	1.07649	1.17743	1.05383	1.03939
ENSG00000188620_LINE2548_HMX3_D	0.302058	0.213681	-0.41775	0.0194695	1.17499	1.18081	1.01681	1.09684
ENSG00000106536_LINE2646_POU6F2_D_N2	0.356952	0.136311	-0.418529	0.0841548	1.04353	1.1171	0.927644	1.16087
ENSG00000196092_LINE3175_PAX5_D_N1	-0.000970725	0.110412	-0.420567	0.312468	0.896817	1.16022	0.938685	1.04989
ENSG00000172845_LINE1171_SP3_D_N1	0.0475432	0.148428	-0.420738	0.370247	0.61159	0.69642	0.824952	0.902695
ENSG00000118513_LINE2845_MYB_D_N1	0.0721937	0.193888	-0.421133	0.202522	0.993266	1.18028	1.13351	1.07155
ENSG00000107175_LINE353_CREB3_D_N1	-0.166146	0.321235	-0.422038	0.429455	1.06788	1.0776	1.0354	1.12144
ENSG00000128713_LINE2323_HOXD11_D_N1	0.45209	0.100084	-0.422298	-0.0384752	1.16457	1.25343	1.01784	1.04235
ENSG00000172273_LINE1164_HINFP_D_N1	-0.111001	0.27541	-0.422608	0.257435	0.871269	0.91909	1.0125	0.959571
ENSG00000100644_LINE115_HIF1A_D	0.025175	0.223634	-0.422931	0.244931	0.931327	1.10316	1.06309	1.06026
ENSG00000101190_LINE116_TCFL5_I	-0.106765	0.161956	-0.423782	0.394889	1.02731	1.11561	1.05348	1.22654
ENSG00000160685_LINE1022_ZBTB7B_D_N1	0.0042485	0.2051	-0.425247	0.387956	0.931247	1.23948	1.0091	1.0518
ENSG00000106852_LINE2234_LHX6_D_N1	0.201499	0.267417	-0.42608	0.120485	1.16887	1.09319	1.03975	1.13851
ENSG00000196460_LINE3266_RFX8_I	-0.0316621	0.311019	-0.427153	0.345112	0.867945	1.16531	1.13488	1.2951
ENSG00000087903_LINE3244_RFX2_D_N1	0.194412	0.194205	-0.427849	0.234657	1.00374	1.02689	1.12516	1.08782
ENSG00000123364_LINE2301_HOXC13_D_N1	0.223664	0.299164	-0.428047	0.110333	1.02052	1.14818	1.03278	1.15643
ENSG00000064961_LINE3344_HMG20B_I	0.430143	0.246659	-0.428605	-0.0686881	0.97152	1.08745	0.965482	0.909081
ENSG00000169057_LINE2826_MECP2_D	0.113114	0.273463	-0.428727	0.0705497	0.921082	0.873677	0.903173	0.980125
ENSG00000137309_LINE57_HMGA1_D	0.131389	0.471773	-0.429937	0.0115286	1.04962	1.06015	1.0198	1.17455
ENSG00000112592_LINE3562_TBP_D_N1	0.197302	0.412135	-0.434983	0.0417856	0.975838	1.08333	1.00305	1.13575
ENSG00000135638_LINE2347_EMX1_D_N1	0.157783	0.218241	-0.435067	0.259793	1.04368	0.964948	0.939057	1.09568
ENSG00000080298_LINE3239_RFX3_D_N1	0.111381	0.20596	-0.435607	0.350246	1.02589	1.0437	1.1114	1.15866
ENSG00000101216_LINE3292_GMEB2_D_N1	-0.179244	0.393108	-0.440619	0.392091	1.00233	1.0852	1.0145	1.15623
ENSG00000125817_LINE1666_CENPB_D	0.0124339	0.322168	-0.441033	0.15025	0.97486	1.13368	0.956558	1.12015
ENSG00000005073_LINE2164_HOXA11_I	0.245346	0.249442	-0.442467	0.0797582	1.05014	0.961514	1.02497	1.03095
ENSG00000112242_LINE1771_E2F3_D_N1	-0.0975181	0.246326	-0.443559	0.240539	1.05606	1.14388	0.988389	0.994119
ENSG00000143437_LINE220_ARNT_D_N2	-0.406717	0.253122	-0.444676	0.726652	1.07065	1.25684	1.05883	1.17924
ENSG00000106689_LINE2231_LHX2_D_N1	0.373032	0.273684	-0.447189	-0.055928	1.04778	1.02875	1.03795	1.09109
ENSG00000189308_LINE1715_LIN54_I	0.220319	0.305749	-0.44768	-0.00932241	0.936559	1.09684	0.965606	0.96813
ENSG00000171169_LINE2768_NAIF1_I	0.171545	0.344255	-0.450956	0.165267	1.03913	1.11334	1.00575	0.971965
ENSG00000008197_LINE6_TFAP2D_D	-0.119642	0.197618	-0.453716	0.453268	0.697245	0.803036	0.833461	0.858907
ENSG00000120068_LINE2288_HOXB8_D	0.118892	0.338792	-0.45407	0.162369	1.05685	0.921427	1.02021	1.08049
ENSG00000197576_LINE16153_HOXA4_I_N5	0.118892	0.338792	-0.45407	0.162369	1.05685	0.921427	1.02021	1.08049
ENSG00000100811_LINE690_YY1_D_N1	-0.0401265	0.331461	-0.456309	0.380493	1.02954	1.0985	1.08325	0.945724
ENSG00000179059_LINE3454_ZFP42_I_N1	-0.0401265	0.331461	-0.456309	0.380493	1.02954	1.0985	1.08325	0.945724
ENSG00000163132_LINE2417_MSX1_D_N1	0.20393	0.313459	-0.456362	-0.175083	1.01466	1.09412	1.03449	0.932609
ENSG00000105997_LINE2210_HOXA3_D	0.10433	0.157776	-0.457849	0.337717	0.996631	1.04112	0.931388	1.16108
ENSG00000197576_LINE16099_HOXA4_I_N1	0.10433	0.157776	-0.457849	0.337717	0.996631	1.04112	0.931388	1.16108
ENSG00000198815_LINE2061_FOXJ3_D_N1	0.134277	0.507846	-0.458076	0.189773	1.01141	1.21432	1.28404	1.50285
ENSG00000053254_LINE2569_FOXN3_I_N1	0.134277	0.507846	-0.458076	0.189773	1.01141	1.21432	1.28404	1.50285
ENSG00000170122_LINE2941_FOXD4_I_N1	0.134277	0.507846	-0.458076	0.189773	1.01141	1.21432	1.28404	1.50285
ENSG00000184492_LINE3386_FOXD4L1_I_N1	0.134277	0.507846	-0.458076	0.189773	1.01141	1.21432	1.28404	1.50285
ENSG00000187559_LINE3797_FOXD4L3_I_N1	0.134277	0.507846	-0.458076	0.189773	1.01141	1.21432	1.28404	1.50285
ENSG00000204779_LINE4071_FOXD4L5_I_N1	0.134277	0.507846	-0.458076	0.189773	1.01141	1.21432	1.28404	1.50285
ENSG00000204793_LINE4208_FOXD4L6_I_N1	0.134277	0.507846	-0.458076	0.189773	1.01141	1.21432	1.28404	1.50285
ENSG00000129654_LINE6876_FOXJ1_I_N1	0.134277	0.507846	-0.458076	0.189773	1.01141	1.21432	1.28404	1.50285
ENSG00000170802_LINE7902_FOXN2_I_N1	0.134277	0.507846	-0.458076	0.189773	1.01141	1.21432	1.28404	1.50285
ENSG00000183770_LINE8867_FOXL2_I_N1	0.134277	0.507846	-0.458076	0.189773	1.01141	1.21432	1.28404	1.50285
ENSG00000184659_LINE9184_FOXD4L4_I_N1	0.134277	0.507846	-0.458076	0.189773	1.01141	1.21432	1.28404	1.50285
ENSG00000204828_LINE10593_FOXD4L2_I_N1	0.134277	0.507846	-0.458076	0.189773	1.01141	1.21432	1.28404	1.50285
ENSG00000188816_LINE2549_HMX2_D	0.339588	0.25012	-0.458437	0.0145071	1.09279	1.0916	1.01056	1.17759
ENSG00000064835_LINE2642_POU1F1_D_N1	0.229255	0.252519	-0.460058	0.130877	0.920209	1.0538	1.09138	0.944346
ENSG00000106038_LINE2221_EVX1_D	0.378884	0.245501	-0.461476	-0.0040233	1.09454	1.12785	1.07188	1.18576
ENSG00000205250_LINE1790_E2F4_D_N1	0.0567417	0.174461	-0.461539	0.344497	1.05693	1.1123	1.06366	1.18716
ENSG00000198081_LINE3836_ZFP161_I	-0.0243341	0.245781	-0.463362	0.218199	0.967468	1.05861	1.0032	1.15423
ENSG00000065978_LINE1683_YBX1_D	0.099897	0.0940873	-0.463977	0.35049	0.97497	1.17444	0.969484	1.13129
ENSG00000006047_LINE2214_YBX2_I_N1	0.099897	0.0940873	-0.463977	0.35049	0.97497	1.17444	0.969484	1.13129
ENSG00000060138_LINE2219_CSDA_I_N1	0.099897	0.0940873	-0.463977	0.35049	0.97497	1.17444	0.969484	1.13129
ENSG00000165556_LINE2444_CDX2_D_N3	0.352135	0.227781	-0.464876	-0.00445618	1.131	1.20391	1.07805	1.19375
ENSG00000164093_LINE2428_PITX2_D	-0.027081	0.378523	-0.465465	0.260168	1.03401	1.24905	1.19506	1.29169
ENSG00000116132_LINE2281_PRRX1_D_N1	0.418286	0.376692	-0.465674	-0.106571	1.10254	0.983091	1.04135	1.04874
ENSG00000120087_LINE2290_HOXB7_D	0.272274	0.212227	-0.466384	0.0486754	1.12538	0.992705	1.04449	1.02412
ENSG00000215612_LINE2567_HMX1_D	0.42033	0.266214	-0.467335	0.00812409	1.12744	1.18375	0.975688	1.03783
ENSG00000165030_LINE463_NFIL3_D_N4	0.13026	0.271714	-0.468876	0.280296	1.01802	1.11604	0.988786	1.10851
ENSG00000184828_LINE1301_ZBTB7C_D	-0.025799	0.227861	-0.47445	0.380204	1.00454	1.16644	1.05242	1.09574
ENSG00000164853_LINE2432_UNCX_D_N1	0.422163	0.324155	-0.474658	-0.063815	1.1017	0.962984	1.11563	1.04101
ENSG00000106689_LINE2227_LHX2_D_N2	0.312288	0.230973	-0.47595	0.0271031	1.19312	1.12172	1.07519	1.11913
ENSG00000112242_LINE1769_E2F3_D_N1	0.0428386	0.250307	-0.476296	0.318229	1.12946	1.14487	1.06154	1.36092
ENSG00000189079_LINE54_ARID2_I	0.135606	0.213732	-0.478317	0.281537	1.00396	1.10046	1.13315	1.21675
ENSG00000198914_LINE2689_POU3F3_D_N1	0.426592	0.199899	-0.478959	-0.0362173	1.03545	1.01353	1.0579	1.06895
ENSG00000131668_LINE2329_BARX1_D_N1	0.287295	0.488029	-0.47968	-0.110414	1.00215	0.999386	1.03997	0.849402
ENSG00000181827_LINE3264_RFX7_I	0.0973565	0.259185	-0.479812	0.318072	0.913728	1.16161	1.14012	1.24019
ENSG00000100811_LINE691_YY1_D_N1	-0.276757	0.367546	-0.481497	0.57297	1.1087	1.25825	1.10478	1.15663
ENSG00000179059_LINE3455_ZFP42_I_N1	-0.276757	0.367546	-0.481497	0.57297	1.1087	1.25825	1.10478	1.15663
ENSG00000170370_LINE2477_EMX2_D_N1	0.144091	0.333385	-0.483377	0.194986	1.09905	0.924869	0.989356	1.05074
ENSG00000123388_LINE2302_HOXC11_D_N2	0.178015	0.390289	-0.485083	0.0770064	1.05628	1.12341	1.09045	1.0611
ENSG00000138378_LINE3490_STAT4_D_N1	0.291249	0.421901	-0.487543	-0.0277086	1.00443	1.08538	1.05349	1.11447
ENSG00000172273_LINE1163_HINFP_D_N1	-0.0325509	0.232347	-0.489116	0.218353	0.929653	1.04487	0.951856	1.04927
ENSG00000072310_LINE96_SREBF1_D_N1	-0.392004	0.160603	-0.490209	1.1083	1.11324	1.24605	1.09485	1.31223
ENSG00000171443_LINE1141_ZNF524_D_N1	0.113716	0.234813	-0.490868	0.124422	0.966288	1.19589	1.03101	1.15883
ENSG00000174279_LINE2489_EVX2_D	0.321061	0.230621	-0.490994	0.108315	1.08391	1.13945	1.15146	1.14797
ENSG00000185002_LINE3265_RFX6_I	-0.00368067	0.234578	-0.492299	0.286004	0.907437	1.18419	1.13564	1.03956
ENSG00000085276_LINE670_MECOM_D_N1	-0.0545894	0.586805	-0.493098	0.282567	0.983389	1.12008	1.06548	1.1893
ENSG00000108788_LINE134_MLX_D	-0.361054	0.17689	-0.493254	0.942751	1.02932	1.2622	1.16648	1.20268
ENSG00000078399_LINE2184_HOXA9_D_N1	0.269783	0.37105	-0.493483	0.0737763	1.07439	1.09674	1.0489	1.11791
ENSG00000004848_LINE2163_ARX_D	0.481651	0.283583	-0.494599	0.0200095	1.06328	1.05041	1.15507	1.06705
ENSG00000126561_LINE3481_STAT5A_D_N2	0.221971	0.250549	-0.496484	0.138152	1.11596	1.05249	1.03809	1.04257
ENSG00000169016_LINE1781_E2F6_D_N5	-0.0612369	0.280035	-0.496934	0.151069	0.949427	1.18715	1.04603	1.08548
ENSG00000123388_LINE2303_HOXC11_D_N2	0.458965	0.190424	-0.49721	-0.00913697	1.10216	1.21642	1.0921	1.17647
ENSG00000134046_LINE2819_MBD2_D	0.026438	0.261998	-0.497814	0.12046	0.862753	1.00298	0.925634	1.02279
ENSG00000163064_LINE2414_EN1_D_N2	0.339087	0.337776	-0.498165	-0.0708542	1.13886	1.12785	1.05404	1.09318
ENSG00000060566_LINE327_CREB3L3_I	-0.544682	0.835488	-0.498524	0.266352	1.15379	1.24539	1.16644	1.49874
ENSG00000107175_LINE352_CREB3_D_N1	-0.544682	0.835488	-0.498524	0.266352	1.15379	1.24539	1.16644	1.49874
ENSG00000143578_LINE419_CREB3L4_I	-0.544682	0.835488	-0.498524	0.266352	1.15379	1.24539	1.16644	1.49874
ENSG00000178951_LINE1236_ZBTB7A_D_N1	-0.0205388	0.146184	-0.49973	0.498479	0.759942	0.897984	0.876553	0.941889
ENSG00000162624_LINE2410_LHX8_I	0.11044	0.247291	-0.503524	0.296464	1.01457	1.19499	1.03181	1.21
ENSG00000087903_LINE3241_RFX2_D_N1	0.107661	0.290761	-0.50507	0.272993	0.961241	1.16275	1.08757	1.24448
ENSG00000215271_LINE2566_HOMEZ_D	0.0617658	0.337108	-0.50714	0.226354	1.01525	1.12498	0.998565	0.992806
ENSG00000007968_LINE1744_E2F2_D_N1	0.144721	0.254953	-0.507674	0.376943	1.02361	1.15453	1.03605	1.27964
ENSG00000134317_LINE2139_GRHL1_D_N2	0.477121	0.168134	-0.508524	0.0895466	1.4719	1.75857	1.22286	1.48779
ENSG00000170178_LINE2472_HOXD12_D_N2	0.352685	0.227011	-0.508927	0.146148	1.10677	1.18625	1.15935	1.11558
ENSG00000109132_LINE2255_PHOX2B_D_N2	0.400519	0.418081	-0.514072	-0.0660335	1.12645	1.05756	1.11302	0.995932
ENSG00000007968_LINE1747_E2F2_D_N1	0.150032	0.298742	-0.516372	0.127218	1.05105	1.00516	0.960621	1.08328
ENSG00000126746_LINE901_ZNF384_D	0.211383	0.270669	-0.51963	0.334908	1.01172	1.17711	1.13593	1.06792
ENSG00000101412_LINE1763_E2F1_D_N3	0.0370567	0.225443	-0.523935	0.26007	1.08618	1.06551	1.02201	1.15977
ENSG00000163132_LINE2418_MSX1_D_N1	0.33313	0.367045	-0.524336	-0.0342991	1.10061	1.13997	0.97382	1.03481
ENSG00000168610_LINE3496_STAT3_D_N1	0.107341	0.322538	-0.527174	0.304244	0.991992	1.10854	1.19215	1.14911
ENSG00000175325_LINE2492_PROP1_D_N2	0.55704	0.303056	-0.528739	-0.0826375	1.10579	1.05757	1.00944	1.02595
ENSG00000176182_LINE2869_MYPOP_I	-0.0749957	0.318356	-0.531206	0.460895	1.03254	1.17264	1.0553	1.10933
ENSG00000115415_LINE3479_STAT1_D_N6	0.230978	0.356839	-0.532727	0.107831	1.11211	1.12486	1.05998	1.16332
BAD931201_LINE1717_CGBP_D_N3	0.145752	0.302767	-0.533308	0.146211	1.08178	1.10257	1.06653	1.09055
ENSG00000124664_LINE1834_SPDEF_D_N2	-0.179487	0.328139	-0.534745	0.510752	1.10052	1.12902	1.22061	1.168
ENSG00000180818_LINE2524_HOXC10_D_N1	0.327428	0.449857	-0.536338	0.0239315	1.04604	1.10326	1.05051	1.14177
ENSG00000105516_LINE349_DBP_D_N2	0.162817	0.21462	-0.538197	0.375563	1.03616	1.06349	0.971918	1.08548
ENSG00000143355_LINE2384_LHX9_D_N1	0.1313	0.399734	-0.542717	0.312221	1.11956	1.11024	1.11388	1.03343
ENSG00000123407_LINE2306_HOXC12_D_N1	0.429685	0.283592	-0.542948	0.0251213	1.07889	1.19619	1.13479	1.12175
ENSG00000119950_LINE155_MXI1_D_N1	0.057327	0.258166	-0.543528	0.456125	0.986738	1.04036	1.25945	1.137
ENSG00000140044_LINE418_JDP2_D_N2	-0.561429	0.921022	-0.544106	0.333805	1.21589	1.29423	1.22073	1.53791
ENSG00000106031_LINE2216_HOXA13_D_N3	0.355751	0.356353	-0.544851	0.11048	1.05491	1.23115	1.09838	1.25097
ENSG00000143390_LINE3262_RFX5_D_N3	-0.114174	0.445118	-0.546663	0.505592	0.9465	1.12555	1.28429	1.30905
ENSG00000163064_LINE2412_EN1_D_N1	0.191074	0.422047	-0.54778	0.10106	1.00776	1.04375	0.912814	1.06118
ENSG00000080298_LINE3238_RFX3_D_N2	-0.133473	0.476476	-0.548517	0.592431	0.949009	1.18756	1.35857	1.3289
ENSG00000128272_LINE397_ATF4_D	-0.103305	0.528451	-0.552253	0.406675	1.11294	1.45696	1.12293	1.07848
ENSG00000175329_LINE2495_ISX_D_N1	0.519881	0.347289	-0.55428	-0.010942	1.13593	1.01184	1.0916	1.07163
ENSG00000115966_LINE362_ATF2_D_N1	0.134209	0.352852	-0.555323	0.307723	0.996372	1.12353	1.00295	1.19516
ENSG00000105717_LINE11888_PBX4_I_N1	0.134073	0.460172	-0.556555	0.0773534	1.01194	1.03278	1.09714	1.1544
ENSG00000101412_LINE1748_E2F1_D_N1	-0.0730387	0.309558	-0.55758	0.191016	0.912138	1.11785	1.06463	1.05788
ENSG00000180806_LINE2521_HOXC9_I	0.427316	0.438219	-0.557851	-0.119646	1.14275	1.09668	1.08607	1.2401
ENSG00000123364_LINE2300_HOXC13_D_N1	0.430461	0.396842	-0.559441	0.0593983	1.05624	1.23292	1.0894	1.15246
ENSG00000112242_LINE1768_E2F3_D_N1	0.105008	0.158258	-0.559825	0.476742	1.088	1.15538	1.13874	1.33697
ENSG00000105722_LINE1816_ERF_D	-0.147914	0.454954	-0.560423	0.320348	1.04337	1.40959	1.28723	1.30854
ENSG00000133740_LINE1773_E2F5_D	-0.208093	0.404087	-0.561198	0.40167	1.12135	1.34247	1.06921	1.36174
ENSG00000087903_LINE3242_RFX2_D_N2	0.0368035	0.306814	-0.561632	0.416921	0.994741	1.05617	1.2593	1.12045
ENSG00000165891_LINE1775_E2F7_D_N1	-0.189384	0.458911	-0.562038	0.383815	1.12591	1.16948	1.12582	1.17971
ENSG00000159184_LINE2403_HOXB13_D_N2	0.324583	0.361157	-0.562183	0.177955	1.05269	1.25245	1.19258	1.16546
ENSG00000166478_LINE1069_ZNF143_D_N1	-0.0290176	0.250509	-0.562186	0.51274	1.01697	1.14579	0.961442	0.973778
ENSG00000180818_LINE2522_HOXC10_D_N2	0.530218	0.284761	-0.563474	-0.0108485	1.12374	1.12227	1.14318	1.18369
ENSG00000009950_LINE78_MLXIPL_D_N1	-0.402064	0.188324	-0.564251	1.05512	1.02391	1.27105	1.16662	1.29742
ENSG00000101412_LINE1750_E2F1_D_N1	-0.0319855	0.279025	-0.56779	0.31639	1.09574	1.10248	1.21665	1.13474
ENSG00000198815_LINE2060_FOXJ3_D_N1	0.10617	0.679328	-0.569151	0.210288	0.97607	1.13896	1.21038	1.30929
ENSG00000053254_LINE2568_FOXN3_I_N1	0.10617	0.679328	-0.569151	0.210288	0.97607	1.13896	1.21038	1.30929
ENSG00000170122_LINE2940_FOXD4_I_N1	0.10617	0.679328	-0.569151	0.210288	0.97607	1.13896	1.21038	1.30929
ENSG00000184492_LINE3385_FOXD4L1_I_N1	0.10617	0.679328	-0.569151	0.210288	0.97607	1.13896	1.21038	1.30929
ENSG00000187559_LINE3796_FOXD4L3_I_N1	0.10617	0.679328	-0.569151	0.210288	0.97607	1.13896	1.21038	1.30929
ENSG00000204779_LINE4070_FOXD4L5_I_N1	0.10617	0.679328	-0.569151	0.210288	0.97607	1.13896	1.21038	1.30929
ENSG00000204793_LINE4207_FOXD4L6_I_N1	0.10617	0.679328	-0.569151	0.210288	0.97607	1.13896	1.21038	1.30929
ENSG00000129654_LINE6875_FOXJ1_I_N1	0.10617	0.679328	-0.569151	0.210288	0.97607	1.13896	1.21038	1.30929
ENSG00000170802_LINE7901_FOXN2_I_N1	0.10617	0.679328	-0.569151	0.210288	0.97607	1.13896	1.21038	1.30929
ENSG00000183770_LINE8866_FOXL2_I_N1	0.10617	0.679328	-0.569151	0.210288	0.97607	1.13896	1.21038	1.30929
ENSG00000184659_LINE9183_FOXD4L4_I_N1	0.10617	0.679328	-0.569151	0.210288	0.97607	1.13896	1.21038	1.30929
ENSG00000204828_LINE10592_FOXD4L2_I_N1	0.10617	0.679328	-0.569151	0.210288	0.97607	1.13896	1.21038	1.30929
ENSG00000029153_LINE80_ARNTL2_I	-0.465107	0.251126	-0.573724	1.07644	1.14026	1.40256	1.11935	1.25712
ENSG00000106331_LINE2623_PAX4_D_N2	0.385024	0.405558	-0.577601	0.0553447	1.22726	1.15692	1.07687	0.968269
ENSG00000118260_LINE376_CREB1_D_N1	-0.0491126	0.379104	-0.582254	0.318334	0.973709	1.04607	1.01304	1.03345
ENSG00000135625_LINE931_EGR4_D_N3	-0.0160675	0.283298	-0.582359	0.485684	0.966928	1.14191	1.10552	1.1113
ENSG00000007968_LINE1746_E2F2_D_N1	0.0591291	0.396639	-0.582367	0.332801	1.02872	1.12881	1.04756	1.21528
ENSG00000131668_LINE2330_BARX1_D_N1	0.24028	0.262357	-0.58345	0.369917	1.11265	1.16508	1.06177	1.07304
ENSG00000163435_LINE1919_ELF3_D_N2	-0.00119127	0.425047	-0.584614	0.321575	1.06915	1.17552	1.1069	1.39698
ENSG00000165462_LINE2438_PHOX2A_D	0.512434	0.457274	-0.585044	-0.0658576	1.14517	1.03784	1.1276	0.981373
ENSG00000106331_LINE2619_PAX4_D_N1	0.198329	0.461361	-0.586148	0.258401	1.01766	1.26072	1.12042	1.13612
ENSG00000135625_LINE933_EGR4_D_N1	-0.000136548	0.244609	-0.591091	0.446984	0.758515	1.0912	0.995851	1.05635
ENSG00000120149_LINE2294_MSX2_D_N1	0.40204	0.466735	-0.591292	-0.0525732	1.17302	1.14004	0.965182	1.08338
ENSG00000108924_LINE356_HLF_D_N4	0.237291	0.329625	-0.592962	0.204167	1.09223	1.14602	1.17511	1.21412
ENSG00000140836_LINE2374_ZFHX3_D_N1	0.525251	0.226859	-0.593786	-0.0482938	1.21694	1.12842	1.11266	1.16631
ENSG00000134954_LINE1860_ETS1_D_N2	-0.107648	0.311997	-0.596882	0.554311	0.930167	1.08878	1.03483	1.03853
ENSG00000172216_LINE492_CEBPB_D_N1	0.331088	0.133646	-0.6006	0.388196	1.25945	1.34939	1.26159	1.24986
ENSG00000135373_LINE1869_EHF_D_N2	-0.131522	0.467653	-0.601875	0.397819	1.09659	1.23797	1.1763	1.37333
ENSG00000126767_LINE1848_ELK1_D_N1	-0.0324002	0.282751	-0.60218	0.397333	1.06545	1.24838	0.956963	1.12632
ENSG00000163666_LINE2423_HESX1_D_N1	0.243398	0.483919	-0.602244	0.224756	1.07342	1.06898	1.11918	1.07347
ENSG00000134317_LINE2138_GRHL1_D_N1	0.816554	-0.243441	-0.605437	0.105	1.86832	2.60675	1.7709	2.0491
ENSG00000128713_LINE2322_HOXD11_D_N1	0.341514	0.461584	-0.607033	-0.0315432	1.02573	1.04965	1.05508	1.06082
ENSG00000101412_LINE1749_E2F1_D_N1	-0.104612	0.463705	-0.60968	0.313783	1.0734	1.19616	1.21581	1.11877
ENSG00000170653_LINE486_ATF7_D	-0.500438	0.893632	-0.611626	0.423414	1.17213	1.33231	1.15271	1.31612
ENSG00000197576_LINE16115_HOXA4_I_N1	0.600908	0.382098	-0.612253	-0.11355	1.10018	1.18698	1.02153	1.01681
ENSG00000095794_LINE339_CREM_D	-0.430698	0.89558	-0.614043	0.347248	1.01667	1.24801	0.977642	1.43154
ENSG00000132005_LINE3250_RFX1_D_N1	-0.00589467	0.291051	-0.616471	0.526323	1.03933	1.0352	1.15834	1.08739
ENSG00000120093_LINE2291_HOXB3_D	0.399105	0.415359	-0.617543	0.0332449	1.16104	1.10244	1.12083	1.09951
ENSG00000198911_LINE311_SREBF2_D_N1	-0.350109	0.188577	-0.619845	1.16037	1.0204	1.21067	1.12986	1.23337
ENSG00000121454_LINE2297_LHX4_I	0.31397	0.334075	-0.62066	0.0368328	1.14174	1.15691	1.06735	1.03823
ENSG00000170345_LINE484_FOS_D_N1	-0.106968	0.196964	-0.62261	0.738125	1.05793	1.5451	1.15904	1.38524
ENSG00000229544_LINE2582_ENSG00000229544_I	0.239272	0.343014	-0.622958	0.389331	1.10267	1.20448	1.01635	1.13332
ENSG00000139613_LINE2855_SMARCC2_D	-0.0707465	0.29247	-0.623266	0.658564	0.962407	1.16414	1.04448	1.12752
ENSG00000165804_LINE1060_ZNF219_D	-0.0881625	0.218395	-0.624155	0.702911	0.918885	1.16866	1.15417	1.26441
ENSG00000214513_LINE2565_NOTO_D	0.476494	0.318409	-0.624731	0.050338	1.19414	1.11256	1.10085	1.09455
ENSG00000185591_LINE1321_SP1_D_N5	-0.00211436	0.227995	-0.624946	0.61668	0.716607	1.09322	1.03736	1.21283
ENSG00000111783_LINE3246_RFX4_D_N1	-0.138357	0.514311	-0.626081	0.657921	0.995384	1.15174	1.32188	1.24674
ENSG00000107187_LINE2239_LHX3_D	0.586535	0.451207	-0.628496	-0.14119	1.17043	1.18021	1.0096	1.06634
ENSG00000129911_LINE910_KLF16_D	-0.0859588	0.246709	-0.628755	0.711791	0.928463	1.35009	1.13913	1.46962
ENSG00000143032_LINE2381_BARHL2_D_N2	0.318997	0.443261	-0.634457	0.144131	1.09725	1.16928	1.17698	1.09199
ENSG00000235608_LINE2597_NKX11_I	0.317342	0.35148	-0.639046	0.318058	1.19884	1.20183	1.10602	1.18966
ENSG00000106511_LINE2224_MEOX2_D_N1	0.638435	0.48124	-0.640386	-0.186566	1.32865	1.29984	1.19094	1.11579
ENSG00000157554_LINE1903_ERG_D_N3	-0.180915	0.477046	-0.642126	0.412058	1.0824	1.43616	1.27891	1.30316
ENSG00000128714_LINE2324_HOXD13_D_N1	0.543814	0.325541	-0.642995	0.121439	1.0703	1.28725	1.09483	1.30874
ENSG00000197576_LINE16079_HOXA4_I_N2	0.321553	0.439208	-0.643477	0.112404	1.09373	1.12591	1.10781	1.08061
ENSG00000106689_LINE2230_LHX2_D_N1	0.547046	0.314731	-0.64413	0.11682	1.11536	1.10208	1.0411	1.10534
ENSG00000105880_LINE2205_DLX5_D	0.683691	0.418388	-0.647703	-0.154793	1.31111	1.21017	1.06358	1.1541
ENSG00000105866_LINE808_SP4_D_N1	0.0639162	0.335333	-0.651285	0.340008	0.646086	0.796791	0.782489	0.804482
ENSG00000122877_LINE877_EGR2_D_N4	-5.09504e-05	0.259839	-0.651286	0.486102	0.919409	1.08716	1.17588	1.13175
ENSG00000148826_LINE14172_NKX62_I_N5	0.489946	0.53531	-0.655592	-0.100291	1.13236	1.05908	1.02185	1.03026
ENSG00000166478_LINE1065_ZNF143_D_N2	-0.0635876	0.388067	-0.658546	0.566854	1.01804	1.11162	0.91795	1.08131
ENSG00000116017_LINE44_ARID3A_D_N1	0.162787	0.809674	-0.659107	0.111996	0.914206	1.16203	0.921186	1.26618
ENSG00000146592_LINE421_CREB5_I	-0.587256	0.942389	-0.659922	0.529821	1.1915	1.29719	1.2351	1.42032
ENSG00000116017_LINE45_ARID3A_D_N1	0.491579	0.445401	-0.661319	-0.0210603	1.15766	1.08093	1.06042	1.06655
ENSG00000179361_LINE51_ARID3B_I	0.393438	0.472986	-0.662709	0.0448689	0.996501	1.02698	0.942304	0.932645
ENSG00000123576_LINE2308_ESX1_D_N2	0.239336	0.406498	-0.663296	0.32754	1.1718	1.20355	1.06031	1.1787
ENSG00000114126_LINE1740_TFDP2_I	-0.0758582	0.260787	-0.664931	0.479553	1.04404	1.1668	1.14547	1.12226
ENSG00000183434_LINE1741_TFDP3_I	-0.0758582	0.260787	-0.664931	0.479553	1.04404	1.1668	1.14547	1.12226
ENSG00000198176_LINE1742_TFDP1_D	-0.0758582	0.260787	-0.664931	0.479553	1.04404	1.1668	1.14547	1.12226
ENSG00000167182_LINE1077_SP2_D_N1	0.0392415	0.26088	-0.666636	0.568432	0.729231	0.951324	0.928666	1.0899
ENSG00000177485_LINE1208_ZBTB33_D_N1	0.0765507	0.373489	-0.667206	0.246608	0.988017	1.11206	0.997338	1.13629
ENSG00000172845_LINE1170_SP3_D_N1	-0.138382	0.262637	-0.66779	0.810192	0.93216	1.32422	1.18847	1.41849
ENSG00000230797_LINE1593_YY2_D_N1	-0.438576	0.55586	-0.671476	0.658722	0.96694	1.2837	1.13129	1.25328
ENSG00000179059_LINE3476_ZFP42_I_N1	-0.438576	0.55586	-0.671476	0.658722	0.96694	1.2837	1.13129	1.25328
ENSG00000184937_LINE1305_WT1_D	0.0158452	0.344562	-0.672248	0.481486	0.736587	0.9474	0.936452	0.991854
ENSG00000064195_LINE2175_DLX3_D_N2	0.404221	0.391917	-0.67355	0.106407	1.09884	1.04662	0.931226	1.07574
ENSG00000108813_LINE2252_DLX4_D	0.404221	0.391917	-0.67355	0.106407	1.09884	1.04662	0.931226	1.07574
ENSG00000115844_LINE2275_DLX2_D_N1	0.404221	0.391917	-0.67355	0.106407	1.09884	1.04662	0.931226	1.07574
ENSG00000177045_LINE2505_SIX5_D_N1	-0.108184	0.483832	-0.674563	0.587891	1.00627	1.38257	1.01623	1.21382
ENSG00000067082_LINE628_KLF6_D	-0.0796477	0.217496	-0.675018	0.687594	0.87648	1.16334	1.01309	1.20525
ENSG00000127528_LINE2762_KLF2_I_N1	-0.0796477	0.217496	-0.675018	0.687594	0.87648	1.16334	1.01309	1.20525
ENSG00000163132_LINE2419_MSX1_D_N2	0.318088	0.365188	-0.677459	0.433232	1.16292	1.17985	1.05882	1.15036
ENSG00000100219_LINE343_XBP1_D_N1	-0.304353	0.822245	-0.683281	0.329016	1.04317	1.24917	1.10554	1.29544
ENSG00000151650_LINE2394_VENTX_D_N1	0.695191	0.496448	-0.68605	-0.255601	1.35486	1.22844	1.17078	1.15941
ENSG00000125492_LINE2310_BARHL1_I	0.182014	0.386369	-0.688879	0.488808	1.10982	1.14405	1.12496	1.16998
ENSG00000177463_LINE3097_NR2C2_D_N4	-0.0959593	0.384722	-0.690733	0.563947	0.924653	1.06377	1.0275	1.29089
ENSG00000173917_LINE2486_HOXB2_D	0.475978	0.505686	-0.691807	0.0636996	1.24716	1.14207	1.18953	1.085
ENSG00000162772_LINE455_ATF3_D_N5	-0.43784	0.475782	-0.697766	0.975258	1.06437	1.25577	1.1931	1.30878
ENSG00000163064_LINE2413_EN1_D_N2	0.30011	0.307934	-0.698195	0.429878	1.12251	1.20012	1.07526	1.0649
ENSG00000106852_LINE2233_LHX6_D_N1	0.269984	0.517687	-0.698355	0.183475	1.19997	1.17606	1.09168	1.00113
ENSG00000185610_LINE2537_DBX2_I	0.500876	0.373924	-0.699058	0.135708	1.28132	1.2318	1.13695	1.10755
ENSG00000089116_LINE2188_LHX5_I	0.383468	0.470625	-0.699892	0.326807	1.13776	1.10902	1.10322	1.12627
ENSG00000132130_LINE2332_LHX1_I	0.383468	0.470625	-0.699892	0.326807	1.13776	1.10902	1.10322	1.12627
ENSG00000006377_LINE2166_DLX6_D	0.474429	0.390433	-0.702992	0.132388	1.14219	1.05735	1.02319	1.09934
ENSG00000175879_LINE2498_HOXD8_D	0.351945	0.478164	-0.706238	0.172611	1.10506	1.26023	1.09755	1.27574
ENSG00000197576_LINE16144_HOXA4_I_N1	0.351945	0.478164	-0.706238	0.172611	1.10506	1.26023	1.09755	1.27574
ENSG00000123268_LINE383_ATF1_D	-0.251944	0.652299	-0.707823	0.530211	0.995768	1.22333	1.05363	1.31734
ENSG00000135638_LINE2346_EMX1_D_N2	0.469027	0.524252	-0.709721	0.122002	1.21787	1.13043	1.14798	1.07221
ENSG00000100987_LINE2192_VSX1_D_N2	0.331299	0.290898	-0.714324	0.478557	1.11432	1.14981	1.06036	1.10555
ENSG00000185591_LINE1312_SP1_D_N1	-0.0275935	0.241521	-0.715469	0.673253	0.763858	1.23835	0.958103	1.2061
ENSG00000130675_LINE2327_MNX1_D	0.628839	0.502771	-0.715969	-0.0409792	1.48458	1.15191	1.1106	1.11046
ENSG00000148704_LINE2391_VAX1_D	0.671405	0.38841	-0.716027	-0.145827	1.33921	1.3339	1.10472	1.27583
ENSG00000115844_LINE2276_DLX2_D_N1	0.7953	0.318515	-0.720451	-0.132129	1.3894	1.33264	1.14921	1.05828
ENSG00000115966_LINE363_ATF2_D_N1	-0.0681499	0.657963	-0.722049	0.256028	1.01721	1.16584	1.04049	1.17567
ENSG00000136944_LINE2356_LMX1B_D_N2	0.631248	0.54681	-0.72271	-0.24696	1.33239	1.17685	1.16003	1.16371
ENSG00000165066_LINE2435_NKX63_I	0.496477	0.60669	-0.726025	-0.051005	1.20645	1.16296	1.17978	0.977971
ENSG00000105516_LINE351_DBP_D_N1	0.571617	0.0725148	-0.727599	0.357451	1.29078	1.28359	1.30307	1.50983
ENSG00000127528_LINE2754_KLF2_I_N15	-0.294908	0.362766	-0.728859	0.960588	0.954683	1.40963	1.36265	1.65191
ENSG00000169840_LINE2470_GSX1_D	0.45437	0.441003	-0.732658	0.178488	1.05642	1.21416	1.12654	1.15712
ENSG00000164651_LINE1050_SP8_D	-0.101426	0.24382	-0.733475	0.924825	1.03001	1.46334	1.18359	1.60788
ENSG00000170374_LINE1129_SP7_I	-0.101426	0.24382	-0.733475	0.924825	1.03001	1.46334	1.18359	1.60788
ENSG00000217236_LINE1567_SP9_I	-0.101426	0.24382	-0.733475	0.924825	1.03001	1.46334	1.18359	1.60788
ENSG00000115415_LINE3467_STAT1_D_N1	0.135065	0.483601	-0.734546	0.290124	1.02305	1.1309	1.13766	1.16374
ENSG00000120075_LINE2289_HOXB5_D	0.635712	0.47779	-0.736013	-0.0510298	1.2965	1.17451	1.1821	1.08101
ENSG00000102974_LINE747_CTCF_D_N67	0.327018	0.482473	-0.73816	0.288847	1.04889	1.22325	1.37069	1.13789
ENSG00000113658_LINE19373_SMAD5_I_N1	-0.0815391	0.46495	-0.740235	0.438393	0.86529	1.10407	1.06789	1.03212
ENSG00000120693_LINE19389_SMAD9_I_N1	-0.0815391	0.46495	-0.740235	0.438393	0.86529	1.10407	1.06789	1.03212
ENSG00000163623_LINE2421_NKX61_D	0.493986	0.52058	-0.744504	0.0443783	1.11641	1.03685	1.07811	1.08225
ENSG00000148826_LINE14169_NKX62_I_N1	0.493986	0.52058	-0.744504	0.0443783	1.11641	1.03685	1.07811	1.08225
ENSG00000162761_LINE2411_LMX1A_D	0.491799	0.586653	-0.744572	-0.115506	1.2577	1.21995	1.15925	1.01458
ENSG00000136367_LINE2354_ZFHX2_D	0.461289	0.541394	-0.744582	0.00154654	1.15386	1.14347	1.12146	0.983497
ENSG00000164778_LINE2430_EN2_D_N2	0.540738	0.449476	-0.74509	0.243409	1.27071	1.07306	1.17691	1.02523
ENSG00000134438_LINE2337_RAX_D	0.34638	0.485222	-0.746944	0.309067	1.06656	1.17274	1.02567	1.16164
ENSG00000119614_LINE2284_VSX2_D_N3	0.675439	0.414365	-0.74836	0.0588563	1.27289	1.14546	1.1007	1.19713
ENSG00000184271_LINE2531_POU6F1_D_N1	0.377575	0.507401	-0.75022	0.136989	1.24601	1.13528	1.14041	1.0498
ENSG00000120149_LINE2295_MSX2_D_N2	0.289047	0.382263	-0.750543	0.449199	1.16313	1.1256	1.02648	1.13025
ENSG00000188909_LINE2550_BSX_D	0.289047	0.382263	-0.750543	0.449199	1.16313	1.1256	1.02648	1.13025
ENSG00000170370_LINE2476_EMX2_D_N1	0.466831	0.534686	-0.751694	0.108626	1.23893	1.17962	1.15368	1.06221
ENSG00000106410_LINE2223_NOBOX_D_N2	0.408472	0.451058	-0.757308	0.385452	1.15377	1.30314	1.18165	1.14575
ENSG00000124092_LINE881_CTCFL_D	0.205879	0.499704	-0.757568	0.318206	0.924505	1.15766	1.20014	1.03837
ENSG00000118058_LINE1721_MLL_D	-0.01686	0.34257	-0.757692	0.534823	0.906833	1.10054	1.04989	1.14123
ENSG00000120690_LINE1828_ELF1_D_N8	-0.156993	0.460829	-0.763613	0.558801	0.945749	1.27715	1.11286	1.31837
ENSG00000179528_LINE2515_LBX2_D_N1	0.442062	0.385792	-0.765758	0.411097	1.16394	1.12278	1.10122	1.04342
ENSG00000169926_LINE1120_KLF13_D	0.0931041	0.28126	-0.770503	0.647572	1.01462	1.48444	1.15667	1.4606
ENSG00000155090_LINE1360_KLF10_I	0.0931041	0.28126	-0.770503	0.647572	1.01462	1.48444	1.15667	1.4606
ENSG00000101412_LINE1766_E2F1_D_N1	-0.151817	0.360735	-0.773101	0.579812	0.983589	1.27882	1.05289	1.27876
ENSG00000156150_LINE2400_ALX3_D_N2	0.479411	0.442077	-0.773679	0.295892	1.14121	1.19048	1.15952	1.16671
ENSG00000116035_LINE2277_VAX2_D	0.60452	0.402961	-0.776051	0.087366	1.24552	1.29477	1.17922	1.12347
ENSG00000205250_LINE1789_E2F4_D_N4	-0.0424331	0.479288	-0.778283	0.231266	0.968925	1.2252	1.08331	1.14493
ENSG00000102034_LINE1814_ELF4_D	-0.0489662	0.521365	-0.779327	0.448003	1.0647	1.29262	1.12884	1.36356
ENSG00000105991_LINE2206_HOXA1_D_N1	0.54083	0.551323	-0.779342	0.0175055	1.18922	1.15783	1.22462	1.13222
ENSG00000144355_LINE2389_DLX1_D	0.682104	0.406008	-0.781828	0.0307486	1.34021	1.39014	1.13286	1.03499
ENSG00000005102_LINE2165_MEOX1_D	0.650823	0.482213	-0.783159	-0.0562749	1.31757	1.15142	1.16996	1.08938
ENSG00000113658_LINE19362_SMAD5_I_N1	-0.00989841	0.484126	-0.783324	0.380854	0.916025	1.15812	1.03429	1.07932
ENSG00000120693_LINE19376_SMAD9_I_N1	-0.00989841	0.484126	-0.783324	0.380854	0.916025	1.15812	1.03429	1.07932
ENSG00000139515_LINE2371_PDX1_D_N2	0.602042	0.553663	-0.784183	-0.123847	1.29721	1.20313	1.21782	1.07392
ENSG00000139083_LINE1875_ETV6_D_N1	-0.211166	0.480955	-0.785364	0.578963	0.939058	1.1572	1.07382	1.2365
ENSG00000163666_LINE2422_HESX1_D_N1	0.361291	0.520228	-0.793177	0.348569	1.16385	1.14684	1.0401	1.19506
ENSG00000168505_LINE2466_GBX2_D_N2	0.317553	0.546973	-0.796716	0.353348	1.14996	1.261	1.17383	1.12085
ENSG00000205143_LINE53_ARID3C_I	0.406192	0.639876	-0.806398	0.0855493	1.04875	1.14272	1.11464	1.03912
ENSG00000180613_LINE2520_GSX2_D	0.606134	0.426817	-0.816188	0.108727	1.27798	1.10957	1.17028	1.09316
ENSG00000164900_LINE2434_GBX1_D	0.288044	0.506771	-0.819506	0.378996	1.19294	1.2207	1.15402	1.06771
ENSG00000109072_LINE2253_VTN_I	0.5836	0.556134	-0.82179	0.00507454	1.26994	1.18676	1.17974	1.09721
ENSG00000012048_LINE1796_BRCA1_D_N2	0.139287	0.448088	-0.826303	0.315679	0.95725	1.20956	1.10487	1.26066
ENSG00000101412_LINE1761_E2F1_D_N1	0.0979036	0.430764	-0.828695	0.339553	0.841701	1.01311	0.984431	1.02316
ENSG00000164853_LINE2433_UNCX_D_N1	0.549782	0.555163	-0.829349	0.137104	1.1494	1.12004	1.16725	1.01481
ENSG00000167182_LINE1086_SP2_D_N1	-0.00744209	0.335917	-0.839191	0.705483	0.900821	1.37828	1.20836	1.38679
ENSG00000134954_LINE1864_ETS1_D_N5	-0.191444	0.584428	-0.843353	0.565996	1.03964	1.42453	1.33601	1.44671
ENSG00000136630_LINE2355_HLX_I	0.716768	0.450097	-0.847033	0.00900694	1.34259	1.27294	1.12589	1.1312
ENSG00000158711_LINE1910_ELK4_D_N5	-0.244609	0.517132	-0.848098	0.70205	0.991994	1.40665	1.17976	1.45825
ENSG00000116132_LINE2279_PRRX1_D_N2	0.488955	0.494203	-0.85034	0.332875	1.20938	1.10623	1.19068	1.0534
ENSG00000143355_LINE2383_LHX9_D_N1	0.488955	0.494203	-0.85034	0.332875	1.20938	1.10623	1.19068	1.0534
ENSG00000168779_LINE2469_SHOX2_D	0.488955	0.494203	-0.85034	0.332875	1.20938	1.10623	1.19068	1.0534
ENSG00000173976_LINE2487_RAX2_D	0.488955	0.494203	-0.85034	0.332875	1.20938	1.10623	1.19068	1.0534
ENSG00000185960_LINE2546_SHOX_D_N2	0.488955	0.494203	-0.85034	0.332875	1.20938	1.10623	1.19068	1.0534
ENSG00000138136_LINE2359_LBX1_D	0.779702	0.475468	-0.851273	-0.0143739	1.35061	1.23819	1.08335	1.14156
ENSG00000185155_LINE2536_MIXL1_D	0.460727	0.567722	-0.854323	0.242617	1.16045	1.14096	1.21948	1.04151
ENSG00000130816_LINE1722_DNMT1_D	-0.0291172	0.497033	-0.85475	0.373505	0.858886	1.14391	0.995231	0.956029
ENSG00000153879_LINE430_CEBPG_D_N1	0.274848	0.324471	-0.86724	0.570568	1.14122	1.37868	1.30254	1.37549
ENSG00000092067_LINE337_CEBPE_D_N1	-0.010825	0.50623	-0.86859	0.782126	1.09052	1.29811	1.30256	1.28648
ENSG00000154727_LINE1896_GABPA_D_N7	-0.247781	0.536712	-0.872983	0.682822	1.10493	1.39135	1.15793	1.41616
ENSG00000153879_LINE428_CEBPG_D_N2	0.253907	0.359766	-0.874495	0.502119	1.24096	1.36819	1.32495	1.392
ENSG00000171540_LINE2483_OTP_I	0.66685	0.518439	-0.879532	0.113434	1.27104	1.25105	1.09703	1.07378
ENSG00000151702_LINE1884_FLI1_D_N2	-0.160728	0.542466	-0.884171	0.636027	1.02362	1.41539	1.34674	1.41319
ENSG00000118263_LINE839_KLF7_I	-0.11907	0.343233	-0.890694	0.997985	0.886466	1.27025	1.23234	1.39903
ENSG00000167157_LINE2464_PRRX2_D_N2	0.471893	0.535219	-0.897293	0.29448	1.23155	1.13183	1.11565	1.10294
ENSG00000175329_LINE2496_ISX_D_N2	0.471893	0.535219	-0.897293	0.29448	1.23155	1.13183	1.11565	1.10294
ENSG00000001167_LINE1664_NFYA_D_N1	0.271997	0.36184	-0.905185	0.619844	1.12648	1.41984	1.12846	1.44802
ENSG00000167967_LINE1107_E4F1_D	0.0211301	0.859026	-0.905871	0.339313	1.11134	1.19082	1.09905	1.30661
ENSG00000120738_LINE864_EGR1_D_N8	-0.0391345	0.51077	-0.908029	0.633064	0.924713	1.19573	1.13609	1.23283
ENSG00000117036_LINE1822_ETV3_D	-0.246243	0.640195	-0.911755	0.739198	0.987045	1.53286	1.2311	1.36051
ENSG00000092067_LINE336_CEBPE_D_N1	0.277842	0.384593	-0.925681	0.561917	1.28364	1.33332	1.32955	1.53762
ENSG00000221869_LINE558_CEBPD_D_N2	0.320091	0.480889	-0.943895	0.654984	1.24303	1.45451	1.39499	1.41971
ENSG00000163497_LINE1921_FEV_D_N1	-0.212208	0.651688	-0.951396	0.674718	1.0664	1.50686	1.27766	1.38117
ENSG00000128645_LINE2316_HOXD1_I	0.51405	0.488482	-0.963981	0.358862	1.229	1.1957	1.02813	1.20055
ENSG00000105866_LINE807_SP4_D_N1	0.0128327	0.357582	-0.965541	0.888626	0.984219	1.44219	1.16861	1.464
ENSG00000172216_LINE498_CEBPB_D_N8	0.342817	0.372998	-0.99878	0.783822	1.22171	1.5572	1.43723	1.59936
ENSG00000118260_LINE378_CREB1_D_N5	-0.197907	0.923322	-0.999122	0.51499	1.06206	1.32861	1.13844	1.45991
ENSG00000235187_LINE1928_ENSG00000235187_I	-0.220924	0.708692	-1.02256	0.703624	1.11067	1.5146	1.35542	1.48752
ENSG00000168269_LINE2013_FOXI1_D_N1	0.169232	0.418287	-1.02596	0.791183	1.07031	1.60357	1.13228	1.52278
ENSG00000170122_LINE2938_FOXD4_I_N1	0.169232	0.418287	-1.02596	0.791183	1.07031	1.60357	1.13228	1.52278
ENSG00000184492_LINE3383_FOXD4L1_I_N1	0.169232	0.418287	-1.02596	0.791183	1.07031	1.60357	1.13228	1.52278
ENSG00000187559_LINE3794_FOXD4L3_I_N1	0.169232	0.418287	-1.02596	0.791183	1.07031	1.60357	1.13228	1.52278
ENSG00000204779_LINE4068_FOXD4L5_I_N1	0.169232	0.418287	-1.02596	0.791183	1.07031	1.60357	1.13228	1.52278
ENSG00000204793_LINE4205_FOXD4L6_I_N1	0.169232	0.418287	-1.02596	0.791183	1.07031	1.60357	1.13228	1.52278
ENSG00000129654_LINE6873_FOXJ1_I_N1	0.169232	0.418287	-1.02596	0.791183	1.07031	1.60357	1.13228	1.52278
ENSG00000183770_LINE8864_FOXL2_I_N1	0.169232	0.418287	-1.02596	0.791183	1.07031	1.60357	1.13228	1.52278
ENSG00000184659_LINE9181_FOXD4L4_I_N1	0.169232	0.418287	-1.02596	0.791183	1.07031	1.60357	1.13228	1.52278
ENSG00000204828_LINE10590_FOXD4L2_I_N1	0.169232	0.418287	-1.02596	0.791183	1.07031	1.60357	1.13228	1.52278
ENSG00000245848_LINE568_CEBPA_D_N4	0.491365	0.401273	-1.04582	0.566906	1.32643	1.57472	1.44208	1.61407
ENSG00000244405_LINE1929_ETV5_D_N1	-0.310371	0.749255	-1.05667	0.735414	1.13213	1.55399	1.2965	1.44719
ENSG00000175832_LINE1926_ETV4_D_N1	-0.274012	0.762886	-1.10737	0.8163	1.16426	1.47475	1.33033	1.46639
ENSG00000115816_LINE3645_CEBPZ_D	0.195713	0.548713	-1.12141	0.722547	1.16293	1.64484	1.24538	1.51998
ENSG00000006468_LINE1799_ETV1_D	-0.255237	0.755785	-1.12756	0.832255	1.15719	1.42436	1.32212	1.45203
ENSG00000111145_LINE1820_ELK3_D_N1	-0.285839	0.806065	-1.16331	0.878273	1.16328	1.45256	1.32982	1.48559
ENSG00000174595_LINE1187_KLF14_D	-0.0313533	0.4496	-1.16367	1.12657	0.996344	1.63816	1.32358	1.68659
ENSG00000172059_LINE3300_KLF11_I_N3	-0.0313533	0.4496	-1.16367	1.12657	0.996344	1.63816	1.32358	1.68659
ENSG00000189120_LINE1378_SP6_I	-0.0161317	0.547181	-1.17295	0.926656	0.976	1.50938	1.29446	1.55764
ENSG00000204335_LINE1520_SP5_I	-0.0161317	0.547181	-1.17295	0.926656	0.976	1.50938	1.29446	1.55764
ENSG00000126767_LINE1846_ELK1_D_N6	-0.297798	0.791648	-1.18427	0.857024	1.18529	1.4814	1.35737	1.45318
ENSG00000001167_LINE1661_NFYA_D_N2	0.268948	0.506575	-1.23235	0.85202	1.16729	1.58702	1.28101	1.47227
ENSG00000066136_LINE3604_NFYC_D	0.260002	0.59525	-1.23664	0.756888	1.1244	1.51278	1.26409	1.45886
ENSG00000230797_LINE1592_YY2_D_N2	-0.710685	1.09271	-1.28116	1.22976	1.17872	1.6728	1.30214	1.48023
ENSG00000167081_LINE2461_PBX3_D_N2	0.202506	0.633735	-1.29778	0.850758	1.15667	1.60632	1.2305	1.62174
ENSG00000105717_LINE11886_PBX4_I_N1	0.202506	0.633735	-1.29778	0.850758	1.15667	1.60632	1.2305	1.62174
ENSG00000100811_LINE705_YY1_D_N1	-0.572184	1.06072	-1.31768	1.23066	1.24786	1.68464	1.32156	1.61134
ENSG00000179059_LINE3473_ZFP42_I_N3	-0.572184	1.06072	-1.31768	1.23066	1.24786	1.68464	1.32156	1.61134
ENSG00000179059_LINE3477_ZFP42_I_N14	-0.488474	0.96722	-1.36308	1.31347	1.26319	1.83616	1.39546	1.54495
ENSG00000120837_LINE3650_NFYB_D_N2	0.203682	0.6673	-1.42526	0.972	1.1744	1.71947	1.33121	1.57885
ENSG00000100811_LINE701_YY1_D_N9	-0.612987	1.01589	-1.46847	1.45467	1.1845	1.81962	1.35845	1.57626
ENSG00000106459_LINE3634_NRF1_D_N3	-0.558031	0.996011	-1.54439	1.54456	1.25236	2.3188	1.69808	2.45266
